# Supplementary material for: Prime editing-installed suppressor tRNAs for disease-agnostic genome editing
Source: Nature. 2025 Nov 19;648(8092):191–202. doi: 10.1038/s41586-025-09732-2 (PMC12675287; doi:10.1038/s41586-025-09732-2)
Supplement: Supplementary file 3 — Oligonucleotides, epegRNA sequences, ngRNA sequences, and plasmid sequences. [file 41586_2025_9732_MOESM3_ESM.xlsx]

## Sheet: High Confidence tRNAs
Supplementary Data Table 1. Oligonucleotides, individual epegRNAs, individual ngRNAs, plasmid sequences and tRNA genes.
Name	Name of high-confidence tRNA gene
Name
tRNA-Ala-AGC-1-1
tRNA-Ala-AGC-2-1
tRNA-Ala-AGC-2-2
tRNA-Ala-AGC-3-1
tRNA-Ala-AGC-4-1
tRNA-Ala-AGC-5-1
tRNA-Ala-AGC-6-1
tRNA-Ala-AGC-7-1
tRNA-Ala-AGC-8-1
tRNA-Ala-AGC-8-2
tRNA-Ala-AGC-9-1
tRNA-Ala-AGC-9-2
tRNA-Ala-AGC-10-1
tRNA-Ala-AGC-11-1
tRNA-Ala-AGC-12-1
tRNA-Ala-AGC-12-2
tRNA-Ala-AGC-12-3
tRNA-Ala-AGC-13-1
tRNA-Ala-AGC-13-2
tRNA-Ala-AGC-14-1
tRNA-Ala-AGC-15-1
tRNA-Ala-AGC-16-1
tRNA-Ala-CGC-1-1
tRNA-Ala-CGC-2-1
tRNA-Ala-CGC-3-1
tRNA-Ala-CGC-4-1
tRNA-Ala-TGC-1-1
tRNA-Ala-TGC-2-1
tRNA-Ala-TGC-3-1
tRNA-Ala-TGC-3-2
tRNA-Ala-TGC-4-1
tRNA-Ala-TGC-5-1
tRNA-Ala-TGC-6-1
tRNA-Ala-TGC-7-1
tRNA-Arg-ACG-1-1
tRNA-Arg-ACG-1-2
tRNA-Arg-ACG-1-3
tRNA-Arg-ACG-2-1
tRNA-Arg-ACG-2-2
tRNA-Arg-ACG-2-3
tRNA-Arg-ACG-2-4
tRNA-Arg-CCG-1-1
tRNA-Arg-CCG-1-2
tRNA-Arg-CCG-1-3
tRNA-Arg-CCG-2-1
tRNA-Arg-CCT-1-1
tRNA-Arg-CCT-2-1
tRNA-Arg-CCT-3-1
tRNA-Arg-CCT-4-1
tRNA-Arg-CCT-5-1
tRNA-Arg-TCG-1-1
tRNA-Arg-TCG-2-1
tRNA-Arg-TCG-3-1
tRNA-Arg-TCG-4-1
tRNA-Arg-TCG-5-1
tRNA-Arg-TCG-6-1
tRNA-Arg-TCT-1-1
tRNA-Arg-TCT-2-1
tRNA-Arg-TCT-3-1
tRNA-Arg-TCT-3-2
tRNA-Arg-TCT-4-1
tRNA-Arg-TCT-5-1
tRNA-Asn-GTT-1-1
tRNA-Asn-GTT-2-1
tRNA-Asn-GTT-2-2
tRNA-Asn-GTT-2-3
tRNA-Asn-GTT-2-4
tRNA-Asn-GTT-2-5
tRNA-Asn-GTT-2-6
tRNA-Asn-GTT-3-1
tRNA-Asn-GTT-3-2
tRNA-Asn-GTT-4-1
tRNA-Asn-GTT-5-1
tRNA-Asn-GTT-6-1
tRNA-Asn-GTT-7-1
tRNA-Asn-GTT-8-1
tRNA-Asn-GTT-9-1
tRNA-Asn-GTT-9-2
tRNA-Asn-GTT-10-1
tRNA-Asn-GTT-11-1
tRNA-Asn-GTT-11-2
tRNA-Asn-GTT-12-1
tRNA-Asp-GTC-1-1
tRNA-Asp-GTC-2-1
tRNA-Asp-GTC-2-2
tRNA-Asp-GTC-2-3
tRNA-Asp-GTC-2-4
tRNA-Asp-GTC-2-5
tRNA-Asp-GTC-2-6
tRNA-Asp-GTC-2-7
tRNA-Asp-GTC-2-8
tRNA-Asp-GTC-2-9
tRNA-Asp-GTC-2-10
tRNA-Asp-GTC-2-11
tRNA-Asp-GTC-3-1
tRNA-Cys-GCA-1-1
tRNA-Cys-GCA-2-1
tRNA-Cys-GCA-2-2
tRNA-Cys-GCA-2-3
tRNA-Cys-GCA-2-4
tRNA-Cys-GCA-3-1
tRNA-Cys-GCA-4-1
tRNA-Cys-GCA-5-1
tRNA-Cys-GCA-6-1
tRNA-Cys-GCA-7-1
tRNA-Cys-GCA-8-1
tRNA-Cys-GCA-9-1
tRNA-Cys-GCA-9-2
tRNA-Cys-GCA-9-3
tRNA-Cys-GCA-9-4
tRNA-Cys-GCA-10-1
tRNA-Cys-GCA-11-1
tRNA-Cys-GCA-12-1
tRNA-Cys-GCA-13-1
tRNA-Cys-GCA-14-1
tRNA-Cys-GCA-15-1
tRNA-Cys-GCA-16-1
tRNA-Cys-GCA-17-1
tRNA-Cys-GCA-18-1
tRNA-Cys-GCA-19-1
tRNA-Cys-GCA-20-1
tRNA-Cys-GCA-21-1
tRNA-Cys-GCA-22-1
tRNA-Cys-GCA-23-1
tRNA-Gln-CTG-1-1
tRNA-Gln-CTG-1-2
tRNA-Gln-CTG-1-3
tRNA-Gln-CTG-1-4
tRNA-Gln-CTG-1-5
tRNA-Gln-CTG-2-1
tRNA-Gln-CTG-3-1
tRNA-Gln-CTG-3-2
tRNA-Gln-CTG-4-1
tRNA-Gln-CTG-4-2
tRNA-Gln-CTG-5-1
tRNA-Gln-CTG-6-1
tRNA-Gln-CTG-7-1
tRNA-Gln-TTG-1-1
tRNA-Gln-TTG-2-1
tRNA-Gln-TTG-3-1
tRNA-Gln-TTG-3-2
tRNA-Gln-TTG-3-3
tRNA-Gln-TTG-4-1
tRNA-Glu-CTC-1-1
tRNA-Glu-CTC-1-2
tRNA-Glu-CTC-1-3
tRNA-Glu-CTC-1-4
tRNA-Glu-CTC-1-5
tRNA-Glu-CTC-1-6
tRNA-Glu-CTC-1-7
tRNA-Glu-CTC-2-1
tRNA-Glu-TTC-1-1
tRNA-Glu-TTC-1-2
tRNA-Glu-TTC-2-1
tRNA-Glu-TTC-2-2
tRNA-Glu-TTC-3-1
tRNA-Glu-TTC-4-1
tRNA-Glu-TTC-4-2
tRNA-Gly-CCC-1-1
tRNA-Gly-CCC-1-2
tRNA-Gly-CCC-2-1
tRNA-Gly-CCC-2-2
tRNA-Gly-CCC-3-1
tRNA-Gly-GCC-1-1
tRNA-Gly-GCC-1-2
tRNA-Gly-GCC-1-3
tRNA-Gly-GCC-1-4
tRNA-Gly-GCC-1-5
tRNA-Gly-GCC-2-1
tRNA-Gly-GCC-2-2
tRNA-Gly-GCC-2-3
tRNA-Gly-GCC-2-4
tRNA-Gly-GCC-2-5
tRNA-Gly-GCC-2-6
tRNA-Gly-GCC-3-1
tRNA-Gly-GCC-4-1
tRNA-Gly-GCC-5-1
tRNA-Gly-TCC-1-1
tRNA-Gly-TCC-2-1
tRNA-Gly-TCC-2-2
tRNA-Gly-TCC-2-3
tRNA-Gly-TCC-2-4
tRNA-Gly-TCC-2-5
tRNA-Gly-TCC-2-6
tRNA-Gly-TCC-3-1
tRNA-Gly-TCC-4-1
tRNA-His-GTG-1-1
tRNA-His-GTG-1-2
tRNA-His-GTG-1-3
tRNA-His-GTG-1-4
tRNA-His-GTG-1-5
tRNA-His-GTG-1-6
tRNA-His-GTG-1-7
tRNA-His-GTG-1-8
tRNA-His-GTG-1-9
tRNA-His-GTG-2-1
tRNA-Ile-AAT-1-1
tRNA-Ile-AAT-2-1
tRNA-Ile-AAT-3-1
tRNA-Ile-AAT-4-1
tRNA-Ile-AAT-5-1
tRNA-Ile-AAT-5-2
tRNA-Ile-AAT-5-3
tRNA-Ile-AAT-5-4
tRNA-Ile-AAT-5-5
tRNA-Ile-AAT-6-1
tRNA-Ile-AAT-7-1
tRNA-Ile-AAT-7-2
tRNA-Ile-AAT-8-1
tRNA-Ile-AAT-9-1
tRNA-Ile-GAT-1-1
tRNA-Ile-GAT-1-2
tRNA-Ile-GAT-1-3
tRNA-Ile-TAT-1-1
tRNA-Ile-TAT-2-1
tRNA-Ile-TAT-2-2
tRNA-Ile-TAT-2-3
tRNA-Ile-TAT-3-1
tRNA-iMet-CAT-1-1
tRNA-iMet-CAT-1-2
tRNA-iMet-CAT-1-3
tRNA-iMet-CAT-1-4
tRNA-iMet-CAT-1-5
tRNA-iMet-CAT-1-6
tRNA-iMet-CAT-1-7
tRNA-iMet-CAT-1-8
tRNA-iMet-CAT-2-1
tRNA-Leu-AAG-1-1
tRNA-Leu-AAG-1-2
tRNA-Leu-AAG-1-3
tRNA-Leu-AAG-2-1
tRNA-Leu-AAG-2-2
tRNA-Leu-AAG-2-3
tRNA-Leu-AAG-2-4
tRNA-Leu-AAG-3-1
tRNA-Leu-AAG-4-1
tRNA-Leu-CAA-1-1
tRNA-Leu-CAA-1-2
tRNA-Leu-CAA-2-1
tRNA-Leu-CAA-3-1
tRNA-Leu-CAA-4-1
tRNA-Leu-CAA-5-1
tRNA-Leu-CAA-6-1
tRNA-Leu-CAG-1-1
tRNA-Leu-CAG-1-2
tRNA-Leu-CAG-1-3
tRNA-Leu-CAG-1-4
tRNA-Leu-CAG-1-5
tRNA-Leu-CAG-1-6
tRNA-Leu-CAG-1-7
tRNA-Leu-CAG-2-1
tRNA-Leu-CAG-2-2
tRNA-Leu-TAA-1-1
tRNA-Leu-TAA-2-1
tRNA-Leu-TAA-3-1
tRNA-Leu-TAA-4-1
tRNA-Leu-TAG-1-1
tRNA-Leu-TAG-2-1
tRNA-Leu-TAG-3-1
tRNA-Lys-CTT-1-1
tRNA-Lys-CTT-1-2
tRNA-Lys-CTT-2-1
tRNA-Lys-CTT-2-2
tRNA-Lys-CTT-2-3
tRNA-Lys-CTT-2-4
tRNA-Lys-CTT-2-5
tRNA-Lys-CTT-3-1
tRNA-Lys-CTT-4-1
tRNA-Lys-CTT-5-1
tRNA-Lys-CTT-7-1
tRNA-Lys-CTT-8-1
tRNA-Lys-CTT-9-1
tRNA-Lys-CTT-10-1
tRNA-Lys-CTT-11-1
tRNA-Lys-TTT-1-1
tRNA-Lys-TTT-2-1
tRNA-Lys-TTT-3-1
tRNA-Lys-TTT-3-2
tRNA-Lys-TTT-3-3
tRNA-Lys-TTT-3-4
tRNA-Lys-TTT-3-5
tRNA-Lys-TTT-4-1
tRNA-Lys-TTT-5-1
tRNA-Lys-TTT-6-1
tRNA-Lys-TTT-7-1
tRNA-Lys-TTT-11-1
tRNA-Met-CAT-1-1
tRNA-Met-CAT-2-1
tRNA-Met-CAT-3-1
tRNA-Met-CAT-3-2
tRNA-Met-CAT-4-1
tRNA-Met-CAT-4-2
tRNA-Met-CAT-4-3
tRNA-Met-CAT-5-1
tRNA-Met-CAT-6-1
tRNA-Met-CAT-7-1
tRNA-Phe-GAA-1-1
tRNA-Phe-GAA-1-2
tRNA-Phe-GAA-1-3
tRNA-Phe-GAA-1-4
tRNA-Phe-GAA-1-5
tRNA-Phe-GAA-1-6
tRNA-Phe-GAA-2-1
tRNA-Phe-GAA-3-1
tRNA-Phe-GAA-4-1
tRNA-Phe-GAA-6-1
tRNA-Pro-AGG-1-1
tRNA-Pro-AGG-2-1
tRNA-Pro-AGG-2-2
tRNA-Pro-AGG-2-3
tRNA-Pro-AGG-2-4
tRNA-Pro-AGG-2-5
tRNA-Pro-AGG-2-6
tRNA-Pro-AGG-2-7
tRNA-Pro-AGG-2-8
tRNA-Pro-CGG-1-1
tRNA-Pro-CGG-1-2
tRNA-Pro-CGG-1-3
tRNA-Pro-CGG-2-1
tRNA-Pro-TGG-1-1
tRNA-Pro-TGG-2-1
tRNA-Pro-TGG-3-1
tRNA-Pro-TGG-3-2
tRNA-Pro-TGG-3-3
tRNA-Pro-TGG-3-4
tRNA-Pro-TGG-3-5
tRNA-Ser-AGA-1-1
tRNA-Ser-AGA-2-1
tRNA-Ser-AGA-2-2
tRNA-Ser-AGA-2-3
tRNA-Ser-AGA-2-4
tRNA-Ser-AGA-2-5
tRNA-Ser-AGA-2-6
tRNA-Ser-AGA-3-1
tRNA-Ser-AGA-4-1
tRNA-Ser-CGA-1-1
tRNA-Ser-CGA-2-1
tRNA-Ser-CGA-3-1
tRNA-Ser-CGA-4-1
tRNA-Ser-GCT-1-1
tRNA-Ser-GCT-2-1
tRNA-Ser-GCT-3-1
tRNA-Ser-GCT-4-1
tRNA-Ser-GCT-4-2
tRNA-Ser-GCT-4-3
tRNA-Ser-GCT-5-1
tRNA-Ser-GCT-6-1
tRNA-Ser-TGA-1-1
tRNA-Ser-TGA-2-1
tRNA-Ser-TGA-3-1
tRNA-Ser-TGA-4-1
tRNA-Thr-AGT-1-1
tRNA-Thr-AGT-1-2
tRNA-Thr-AGT-1-3
tRNA-Thr-AGT-2-1
tRNA-Thr-AGT-2-2
tRNA-Thr-AGT-3-1
tRNA-Thr-AGT-4-1
tRNA-Thr-AGT-5-1
tRNA-Thr-AGT-6-1
tRNA-Thr-CGT-1-1
tRNA-Thr-CGT-2-1
tRNA-Thr-CGT-3-1
tRNA-Thr-CGT-4-1
tRNA-Thr-CGT-5-1
tRNA-Thr-TGT-1-1
tRNA-Thr-TGT-2-1
tRNA-Thr-TGT-3-1
tRNA-Thr-TGT-4-1
tRNA-Thr-TGT-5-1
tRNA-Thr-TGT-6-1
tRNA-Trp-CCA-1-1
tRNA-Trp-CCA-2-1
tRNA-Trp-CCA-3-1
tRNA-Trp-CCA-3-2
tRNA-Trp-CCA-3-3
tRNA-Trp-CCA-4-1
tRNA-Trp-CCA-5-1
tRNA-Tyr-ATA-1-1
tRNA-Tyr-GTA-1-1
tRNA-Tyr-GTA-2-1
tRNA-Tyr-GTA-3-1
tRNA-Tyr-GTA-4-1
tRNA-Tyr-GTA-5-1
tRNA-Tyr-GTA-5-2
tRNA-Tyr-GTA-5-3
tRNA-Tyr-GTA-5-4
tRNA-Tyr-GTA-5-5
tRNA-Tyr-GTA-6-1
tRNA-Tyr-GTA-7-1
tRNA-Tyr-GTA-8-1
tRNA-Tyr-GTA-9-1
tRNA-Val-AAC-1-1
tRNA-Val-AAC-1-2
tRNA-Val-AAC-1-3
tRNA-Val-AAC-1-4
tRNA-Val-AAC-1-5
tRNA-Val-AAC-2-1
tRNA-Val-AAC-3-1
tRNA-Val-AAC-4-1
tRNA-Val-AAC-5-1
tRNA-Val-AAC-6-1
tRNA-Val-CAC-1-1
tRNA-Val-CAC-1-2
tRNA-Val-CAC-1-3
tRNA-Val-CAC-1-4
tRNA-Val-CAC-1-5
tRNA-Val-CAC-1-6
tRNA-Val-CAC-2-1
tRNA-Val-CAC-3-1
tRNA-Val-CAC-4-1
tRNA-Val-CAC-5-1
tRNA-Val-CAC-6-1
tRNA-Val-TAC-1-1
tRNA-Val-TAC-1-2
tRNA-Val-TAC-2-1
tRNA-Val-TAC-3-1
tRNA-Val-TAC-4-1

## Sheet: Missing tRNA genes
Supplementary Data Table 1. Oligonucleotides, individual epegRNAs, individual ngRNAs, plasmid sequences and tRNA genes.
Name	Name of missing tRNA isodecoder
Name
Leu-GAG
Ser-GGA
Ala-GGC
Pro-GGG
Thr-GGT
Val-GAC
Arg-GCG
Ser-ACT
Gly-ACC
Phe-AAA
Asn-ATT
Asp-ATC
His-ATG
Cys-ACA

## Sheet: tRNA gene families
Supplementary Data Table 1. Oligonucleotides, individual epegRNAs, individual ngRNAs, plasmid sequences and tRNA genes.
Name	Name of tRNA gene family
Name
tRNA-Ala-CGC
tRNA-Ala-TGC
tRNA-Arg-ACG
tRNA-Arg-CCG
tRNA-Arg-CCT
tRNA-Arg-TCG
tRNA-Arg-TCT
tRNA-Asn-GTT
tRNA-Asp-GTC
tRNA-Cys-GCA
tRNA-Gln-CTG
tRNA-Gln-TTG
tRNA-Glu-CTC
tRNA-Glu-TTC
tRNA-Gly-CCC
tRNA-Gly-GCC
tRNA-Gly-TCC
tRNA-His-GTG
tRNA-Ile-AAT
tRNA-Ile-GAT
tRNA-Ile-TAT
tRNA-iMet-CAT
tRNA-Leu-AAG
tRNA-Leu-CAA
tRNA-Leu-CAG
tRNA-Leu-TAA
tRNA-Leu-TAG
tRNA-Lys-CTT
tRNA-Lys-TTT
tRNA-Met-CAT
tRNA-Phe-GAA
tRNA-Pro-AGG
tRNA-Pro-CGG
tRNA-Pro-TGG
tRNA-Ser-AGA
tRNA-Ser-CGA
tRNA-Ser-GCT
tRNA-Ser-TGA
tRNA-Thr-AGT
tRNA-Thr-CGT
tRNA-Thr-TGT
tRNA-Trp-CCA
tRNA-Tyr-ATA
tRNA-Tyr-GTA
tRNA-Val-AAC
tRNA-Val-CAC
tRNA-Val-TAC

## Sheet: Oligonucleotides
Supplementary Data Table 1. Oligonucleotides, individual epegRNAs, individual ngRNAs, plasmid sequences and high-confidence tRNAs.
Name	Name of oligonucleotide sequence.
Sequence	DNA sequence of oligonucleotide (5' to 3')
Purpose	Reason oligonucleotide was used in the study
Figure	Related figure panels for each oligonucleotide
Name	Sequence	Purpose	Figure(s)
SKE_556	ACACTCTTTCCCTACACGACGCTCTTCCGATCTNNNNGCGAAAACTCTCTGCGTTCT	Forward HTS primer for human Leu-TAA-1-1	Figure 4d, Figure 5a, Extended Data Figure 5c, Extended Data Figure 6c, Extended Data Figure 8a
SKE_594	TGGAGTTCAGACGTGTGCTCTTCCGATCTCCAGCCAGAAGTCGGAATTC	Reverse HTS primer for human Leu-TAA-1-1	Figure 4d, Figure 5a, Extended Data Figure 5c, Extended Data Figure 6c, Extended Data Figure 8a
SKE_405	ACACTCTTTCCCTACACGACGCTCTTCCGATCTNNNNACTTCCTTGACTCTCAGTGCA	Forward HTS primer for human Leu-TAA-2-1	Extended Data Figure 5c
SKE_409	TGGAGTTCAGACGTGTGCTCTTCCGATCTCACACACTACTGCCTGTTGAG	Reverse HTS primer for human Leu-TAA-2-1	Extended Data Figure 5c
SKE_558	ACACTCTTTCCCTACACGACGCTCTTCCGATCTNNNNTTCACTTTTACCTGGCCCCA	Forward HTS primer for human Leu-TAA-3-1	Extended Data Figure 5c
SKE_596	TGGAGTTCAGACGTGTGCTCTTCCGATCTTCTGGACGCTTAAGATTGCA	Reverse HTS primer for human Leu-TAA-3-1	Extended Data Figure 5c
SKE_720	ACACTCTTTCCCTACACGACGCTCTTCCGATCTNNNNACGCAAAGTGAGAAGGTTGT	Forward HTS primer for human Leu-TAA-4-1	Extended Data Figure 5c
SKE_722	TGGAGTTCAGACGTGTGCTCTTCCGATCTCATGGTCCTAGTTTTCGCGG	Reverse HTS primer for human Leu-TAA-4-1	Extended Data Figure 5c
SKE_451	ACACTCTTTCCCTACACGACGCTCTTCCGATCTNNNNTGGTCTTCATTACTGCGTGTTC	Forward HTS primer for NPC1 genotyping	Figure 5d
SKE_474	TGGAGTTCAGACGTGTGCTCTTCCGATCTGTATCTGTATGTCAAGCGGAGG	Reverse HTS primer for NPC1 genotyping	Figure 5d
SKE_968	ACACTCTTTCCCTACACGACGCTCTTCCGATCTNNNNcttacgtgtaggactgtgcg	Forward HTS primer for HEXA genotyping	Figure 5c
SKE_984	TGGAGTTCAGACGTGTGCTCTTCCGATCTcagtgggaagatcaaagggc	Reverse HTS primer for HEXA genotyping	Figure 5c
SKE_949	ACACTCTTTCCCTACACGACGCTCTTCCGATCTNNNNGCCTGACTTCTCCCTACAGT	Forward HTS primer for TPP1 L211X genotyping	Figure 5b
SKE_957	TGGAGTTCAGACGTGTGCTCTTCCGATCTAGTCAGAGCAGAGATCGTGG	Reverse HTS primer for TPP1 L211X genotyping	Figure 5b
SKE_952	ACACTCTTTCCCTACACGACGCTCTTCCGATCTNNNNGGAAGGGTGTGGACGTTTTC	Forward HTS primer for TPP1 L527X genotyping	Figure 5b
SKE_960	TGGAGTTCAGACGTGTGCTCTTCCGATCTCAAAGCTGGGAAGTTGGGTG	Reverse HTS primer for TPP1 L527X genotyping	Figure 5b
SKE_726	ACACTCTTTCCCTACACGACGCTCTTCCGATCTNNNNGTCTCCGAGTCTCTGTAGCC	Forward HTS primer for mouse Leu-TAA-2-1	Figure 6b,d, Extended Data Figure 9a-f, Extended Data Figure 10b,c
SKE_734	TGGAGTTCAGACGTGTGCTCTTCCGATCTAAAACAACTGACAGACCGCG	Reverse HTS primer for mouse Leu-TAA-2-1	Figure 6b,d, Extended Data Figure 9a-f, Extended Data Figure 10b,c
SKE_346	ACACTCTTTCCCTACACGACGCTCTTCCGATCTNNNNCCCACACACCATTTAACTCGT	Forward HTS primer for human Gln-CTG-6-1	Extended Data Figure 1a
SKE_366	TGGAGTTCAGACGTGTGCTCTTCCGATCTGAAGAAACAGAAGCCCGAGG	Reverse HTS primer for human Gln-CTG-6-1	Extended Data Figure 1a
SKE_348	ACACTCTTTCCCTACACGACGCTCTTCCGATCTNNNNGTCCAATGATCGCCCTCTCT	Forward HTS primer for human Arg-CCG-2-1	Extended Data Figure 1a
SKE_368	TGGAGTTCAGACGTGTGCTCTTCCGATCTGACAGGGACGCAGAAAAGC	Reverse HTS primer for human Arg-CCG-2-1	Extended Data Figure 1a
SKE_1138	GTCTCGTGGGCTCGGAGATGTGTATAAGAGACAGtatcttgtggaaaggacgaaacacc	Reverse HTS primer for lentiviral human Leu-TAA-1-1 self-targeting screen	Figure 4b,c
SKE_1139	TCGTCGGCAGCGTCAGATGTGTATAAGAGACAGNNNNcgcctaatggatcctagtactcgag	Forward HTS primer for lentiviral human Leu-TAA-1-1 self-targeting screen	Figure 4b,c
oSEP0114	tatcttgtggaaaggacgaaacacc	Forward primer for amplifying Twist oligo pools containing tRNAs or epegRNAs
oSEP0115	cgcctaatggatcctagtactcgag	Reverse primer for amplifying Twist oligo pools containing tRNAs or epegRNAs
oSEP0158	GTCTCGTGGGCTCGGAGATGTGTATAAGAGACAGtatcttgtggaaaggacgaaacacc	Forward primer for amplifying tRNA or epegRNA screening samples and attaching a Nextera Read2 adapter
oSEP0159	TCGTCGGCAGCGTCAGAT	Reverse primer for amplifying tRNA or epegRNA screening samples that already have a Nextera Read1 adapter embedded
oSEP0160	TCGTCGGCAGCGTCAGATGTGTATAAGAGACAGcgcctaatggatcctagtactcgag	Reverse primer for amplifying tRNA or epegRNA screening samples and attaching a Nextera Read1 adapter
oSEP0161	ACACTCTTTCCCTACACGACGCTCTTCCGATCTcgcctaatggatcctagtactcgag	Reverse primer for amplifying tRNA or epegRNA screening samples and attaching a TruSeq Read1 adapter
oSEP0163	GCTACTAACTTCAGCCTGCTGAAGC	Forward primer for amplifying pSEP0211 to generate the backbone template for the sequence context screen
oSEP0164	CCTCGGCGCGTTCGTACTGTTC	Reverse primer for amplifying pSEP0211 to generate the backbone template for the sequence context screen
oSEP0165	GTGGAACAGTACGAACGCG	Forward primer for amplifying Twist oligo pools for the sequence context screen
oSEP0166	GCTTCAGCAGGCTGAAGTTAGTAG	Reverse primer for amplifying Twist oligo pools for the sequence context screen
oSEP0213	AGAGACAGcgcctaatggatcctagtactcgag	Custom sequencing primer for sequencing tRNA libraries that do not have a Nextera Read1 adapter embedded
oSEP0163	GCTACTAACTTCAGCCTGCTGAAGC	Forward primer for linearizing the pSEP0211 backbone prior to Gibson assembly for the sequence context screen
oSEP0164	CCTCGGCGCGTTCGTACTGTTC	Reverse primer for linearizing the pSEP0211 backbone prior to Gibson assembly for the sequence context screen
oSEP0165	GTGGAACAGTACGAACGCG	Forward primer for amplifying the ss-oligo pool for the sequence context screen
oSEP0166	GCTTCAGCAGGCTGAAGTTAGTAG	Reverse primer for amplifying the ss-oligo pool for the sequence context screen
SKE_1452	TGGTAGAGCGCATGCTTTGC	Forward qPCR primer for tRNA-Ala-TGC
SKE_1453	AACCCGGGGCCTCATACATG	Reverse qPCR primer for tRNA-Ala-TGC
SKE_1454	AGTGGTAGAGCGCGTGCTTA	Forward qPCR primer for tRNA-Ala-AGC
SKE_1455	CCGGGGCCTCGTGCATGCT	Reverse qPCR primer for tRNA-Ala-AGC
SKE_1456	TGGTAGAGCGCATGCTTCGC	Forward qPCR primer for tRNA-Ala-CGC
SKE_1457	AACCCGGGACCTCATACATG	Reverse qPCR primer for tRNA-Ala-CGC
SKE_1458	GGTTAAAGCGCCTGTCTAGT	Forward qPCR primer for tRNA-Thr-AGT
SKE_1459	AACCCAGGATCTCCTGTTTA	Reverse qPCR primer for tRNA-Thr-AGT
SKE_1460	TGGTAAGGCGTCGGTCTCGT	Forward qPCR primer for tRNA-Thr-CGT
SKE_1461	AACCCGCGATCTTCGGTTTA	Reverse qPCR primer for tRNA-Thr-CGT
SKE_1462	GGTGAGCATAGCTGCCTTCC	Forward qPCR primer for tRNA-Gly-TCC
SKE_1463	GAACCCGGGTCAACTGCTTG	Reverse qPCR primer for tRNA-Gly-TCC
SKE_1464	TGGTAGAATTCTCGCCTCCC	Forward qPCR primer for tRNA-Gly-CCC
SKE_1465	GAACCCGGGTCTCCCGCGTG	Reverse qPCR primer for tRNA-Gly-CCC
SKE_1466	TGGTAGAATTCTCGCCTGCC	Forward qPCR primer for tRNA-Gly-GCC
SKE_1467	GAACCCGGGCCTCCCGCGTG	Reverse qPCR primer for tRNA-Gly-GCC
SKE_1468	GTCGGTAGAGCATCAGACTT	Forward qPCR primer for tRNA-Lys-TTT
SKE_1469	CCTGGAACCCTCAGATTAAA	Reverse qPCR primer for tRNA-Lys-TTT
SKE_1470	CGGTAGAGCATGAGACTCTT	Forward qPCR primer for tRNA-Lys-CTT
SKE_1471	AACCCATGACCCTGAGATTA	Reverse qPCR primer for tRNA-Lys-CTT
SKE_1472	GGTTAGCGCGTTCGGCTGTT	Forward qPCR primer for tRNA-Asn-GTT
SKE_1473	AACCACCAACCTTTCGGTTA	Reverse qPCR primer for tRNA-Asn-GTT
SKE_1474	GGTGAGTATCCCCGCCTGTC	Forward qPCR primer for tRNA-Asp-GTC
SKE_1475	GAACCCCGGTCTCCCGCGTG	Reverse qPCR primer for tRNA-Asp-GTC
SKE_1476	GGTTAGCACTCTGGACTCTG	Forward qPCR primer for tRNA-Gln-CTG
SKE_1477	GAACTCGGATCGCTGGATTC	Reverse qPCR primer for tRNA-Gln-CTG
SKE_1478	GGTTAGGATTCGGCGCTCTC	Forward qPCR primer for tRNA-Glu-CTC
SKE_1479	GAACCCGGGCCGCGGCGGTG	Reverse qPCR primer for tRNA-Glu-CTC
SKE_1480	GGGTATGATTCTCGCTTAGG	Forward qPCR primer for tRNA-Pro-AGG
SKE_1481	AACCCGGGACCTCTCGCACC	Reverse qPCR primer for tRNA-Pro-AGG
SKE_1482	TGGGAGAGCGTTAGACTGAA	Forward qPCR primer for tRNA-Phe-GAA
SKE_1483	AACCAGGGACCTTTAGATCT	Reverse qPCR primer for tRNA-Phe-GAA
SKE_1484	GGTTATCACGTTCGCCTAAC	Forward qPCR primer for tRNA-Val-AAC
SKE_1485	AACCGGGGACCTTTCGCGTG	Reverse qPCR primer for tRNA-Val-AAC
SKE_1486	TGGTAGAGCGGAGGACTGTA	Forward qPCR primer for tRNA-Tyr-GTA
SKE_1487	AACCAGCGACCTAAGGATCT	Reverse qPCR primer for tRNA-Tyr-GTA
SKE_1488	CGGTAGCGCGTCTGACTCCA	Forward qPCR primer for tRNA-Trp-CCA
SKE_1489	AACACGCAACCTTCTGATCT	Reverse qPCR primer for tRNA-Trp-CCA
SKE_1490	GTCTAAGGCGCTGCGTTCAG	Forward qPCR primer for tRNA-Leu-CAG
SKE_1491	CTCCAGGGGAGACTGCGACC	Reverse qPCR primer for tRNA-Leu-CAG
SKE_1492	GGTTAGAGCGTGGTGCTAAT	Forward qPCR primer for tRNA-Ile-AAT
SKE_1493	AACCCGCGACCTTGGCGTTA	Reverse qPCR primer for tRNA-Ile-AAT
SKE_1494	GGTAGAGCATTTGACTGCAG	Forward qPCR primer for tRNA-Cys-GCA
SKE_1495	GAACCAGGGACCTCTTGATC	Reverse qPCR primer for tRNA-Cys-GCA
SKE_1496	AGGCAGCGCGTCAGTCTCAT	Forward qPCR primer for tRNA-Met-CAT
SKE_1497	AACTCACGACCTTCAGATTA	Reverse qPCR primer for tRNA-Met-CAT
SKE_1498	GGTTAGTACTCTGCGTTGTG	Forward qPCR primer for tRNA-His-GTG
SKE_1499	GAACCGAGGTTGCTGCGGCC	Reverse qPCR primer for tRNA-His-GTG
SKE_1500	GGTTAAGGCGATGGACTAGA	Forward qPCR primer for tRNA-Ser-AGA
SKE_1501	GGGGAGACCCCAATGGATTT	Reverse qPCR primer for tRNA-Ser-AGA
SKE_1502	GGTTAAGGCGTTGGACTCGA	Forward qPCR primer for tRNA-Ser-CGA
SKE_1503	GGGGAGACCCCATTGGATTT	Reverse qPCR primer for tRNA-Ser-CGA
SKE_1504	ATGGATAGCGCATTGGACTT	Forward qPCR primer for tRNA-Arg-TCT
SKE_1505	CCCACAACCTTTGAATTAGA	Reverse qPCR primer for tRNA-Arg-TCT
SKE_1506	ATGGATAAGGCGTCTGACTT	Forward qPCR primer for tRNA-Arg-TCG
SKE_1507	CCCTCAATCTTCTGATCCGA	Reverse qPCR primer for tRNA-Arg-TCG
SKE_1508	AATGGATAAGGCGTCTGATT	Forward qPCR primer for tRNA-Arg-CCG
SKE_1509	CCCTCAATCTTCTGATCCGG	Reverse qPCR primer for tRNA-Arg-CCG
SKE_1510	CAGGGGAATCCGACTGTTTA	Forward qPCR primer for 28S rRNA
SKE_1511	ATGACGAGGCATTTGGCTAC	Reverse qPCR primer for 28S rRNA

## Sheet: epegRNAs
Supplementary Data Table 1. Oligonucleotides, individual epegRNAs, individual ngRNAs, plasmid sequences and high-confidence tRNAs.
Name	Name of epegRNA used
epegRNA spacer	Sequence of epegRNA spacer (5' to 3') including a non-template G for enhanced Pol III transcription off of a U6 promoter
epegRNA scaffold	Sequence of epegRNA scaffold (5' to 3')
RTT	Reverse transcription template (RTT) sequence of the epegRNA (5' to 3')
PBS	Primer binding site (PBS) sequence of the epegRNA (5' to 3')
Purpose	Purpose of using the indicated epegRNA
Figure(s)	Figures associated with each epegRNA
Name	epegRNA spacer	epegRNA scaffold	RTT	PBS	Purpose	Figure(s)
epegRNA_00001	gcacgcagacatatgtccat	GTTTAAGAGCTATGCTGGAAACAGCATAGCAAGTTTAAATAAGGCTAGTCCGTTATCAACTTGAAAAAGTGGCACCGAGTCGGTGC	ttggactCTAgatcca	atggacatatgtctg	Mouse Leu-TAA-2-1 TAG suppressor, anticodon only	Figure 4b, Extended Data Figure 9a,c,d, Extended Data Figure 10b, c
epegRNA_00002	gcacgcagacatatgtccat	GTTTAAGAGCTATGCTGGAAACAGCATAGCAAGTTTAAATAAGGCTAGTCCGTTATCAACTTGAAAAAGTGGCACCGAGTCGGTGC	ttggactTCAgatcca	atggacatatgtctg	Mouse Leu-TAA-2-1 TGA suppressor, anticodon only	Figure 4b, Extended Data Figure 10c
epegRNA_00003	gcacgcagacatatgtccat	GTTTAAGAGCTATGCTGGAAACAGCATAGCAAGTTTAAATAAGGCTAGTCCGTTATCAACTTGAAAAAGTGGCACCGAGTCGGTGC	tggttaaggcgttTgactCTAgTtcAa	atggacatatgtctgcg	Mouse Leu-TAA-2-1 TAG suppressor, hp13gc>ta +mut38a>t	Figure 4d, Extended Data Figure 9b,e,f
epegRNA_00004	gccacgcggacatatgtccat	GTTTAAGAGCTATGCTGGAAACAGCATAGCAAGTTTAAATAAGGCTAGTCCGTTATCAACTTGAAAAAGTGGCACCGAGTCGGTGC	gttaaggcgttggactCTAgatcca	atggacatatgtccg	Human Leu-TAA-1-1 TAG suppressor, anticodon only	Figure 4d, Figure 5a-d
epegRNA_00005	gccacgcggacatatgtccat	GTTTAAGAGCTATGCTGGAAACAGCATAGCAAGTTTAAATAAGGCTAGTCCGTTATCAACTTGAAAAAGTGGCACCGAGTCGGTGC	cgagtggttaaggcgtCTgactCTAgatcAG	atggacatatgtccg	Human Leu-TAA-1-1 TAG suppressor, hp12ta>cg + hp13gc>ta	Figure 4d, Figure 5a-d
epegRNA_00006	gccacgcggacatatgtccat	GTTTAAGAGCTATGCTGGAAACAGCATAGCAAGTTTAAATAAGGCTAGTCCGTTATCAACTTGAAAAAGTGGCACCGAGTCGGTGC	gagtggttaaggcgtCCgactCTAgatcGG	atggacatatgtccg	Human Leu-TAA-1-1 TAG suppressor, hp12ta>cg + hp13gc>cg	Figure 4d, Figure 5a-d
epegRNA_00007	gcacgcggacatatgtccat	GTTTAAGAGCTATGCTGGAAACAGCATAGCAAGTTTAAATAAGGCTAGTCCGTTATCAACTTGAAAAAGTGGCACCGAGTCGGTGC	ggactCTAgatcca	atggacatatgtcc	Generation of HEK293T cell model homozgyous for Leu-TAA-1-1 anticodon only TAG suppressor mutation	Figure 5e
epegRNA_00008	gaacccacaatccccagctc	GTTTAAGAGCTATGCTGGAAACAGCATAGCAAGTTTAAATAAGGCTAGTCCGTTATCAACTTGAAAAAGTGGCACCGAGTCGGTGC	agcctTCAgag	ctggggattgtgg	Human Arg-CCG-2-1 TGA suppressor, anticodon only	Extended Data Figure 1a,c
epegRNA_00009	gagatttgaactcggatcgc	GTTTAAGAGCTATGCTGGAAACAGCATAGCAAGTTTAAATAAGGCTAGTCCGTTATCAACTTGAAAAAGTGGCACCGAGTCGGTGC	ggactCTAaatcca	gcgatccgagttcaaa	Human Gln-CTG-6-1 TAG suppressor, anticodon only	Extended Data Figure 1a,c
epegRNA_00010	gcacgcggatataaatccat	GTTTAAGAGCTATGCTGGAAACAGCATAGCAAGTTTAAATAAGGCTAGTCCGTTATCAACTTGAAAAAGTGGCACCGAGTCGGTGC	ggactCTAgatccaatg	gatttatatccgcg	Human Leu-TAA-1-1 TAG suppressor, anticodon only	Extended Data Figure 5c,d
epegRNA_00011	gcacgcagacatatgtccat	GTTTAAGAGCTATGCTGGAAACAGCATAGCAAGTTTAAATAAGGCTAGTCCGTTATCAACTTGAAAAAGTGGCACCGAGTCGGTGC	ggactCTAgatccaatg	gacatatgtctgcg	Human Leu-TAA-2-1 TAG suppressor, anticodon only	Extended Data Figure 5c,d
epegRNA_00012	gcacgcaggcaaccgcccat	GTTTAAGAGCTATGCTGGAAACAGCATAGCAAGTTTAAATAAGGCTAGTCCGTTATCAACTTGAAAAAGTGGCACCGAGTCGGTGC	ggactCTAgatccaatg	ggcggttgcctgcg	Human Leu-TAA-3-1 TAG suppressor, anticodon only	Extended Data Figure 5c,d
epegRNA_00013	gcacgcaggcatctgcccat	GTTTAAGAGCTATGCTGGAAACAGCATAGCAAGTTTAAATAAGGCTAGTCCGTTATCAACTTGAAAAAGTGGCACCGAGTCGGTGC	ggactCTAgatccaatg	ggcagatgcctgcg	Human Leu-TAA-4-1 TAG suppressor, anticodon only	Extended Data Figure 5c,d
epegRNA_469	gAACCCACAATCCCTGGCTT	GTTTAAGAGCTATGCTGGAAACAGCATAGCAAGTTTAAATAAGGCTAGTCCGTTATCAACTTGAAAAAGTGGCACCGAGTCGGTGC	ATTGGCCTCTAAAG	CCAGGGATTGT	epegRNA identified as a hit in the PE2 TAG suppressor screen, targets tRNA-Arg-CCT-3-1, tRNA-Arg-CCT-4-1	Extended Data Figure 1e
epegRNA_11836	gGGCTGAGTGGTTAAGGCGT	GTTTAAGAGCTATGCTGGAAACAGCATAGCAAGTTTAAATAAGGCTAGTCCGTTATCAACTTGAAAAAGTGGCACCGAGTCGGTGC	TCCATTGGATCTAGAGTCCAACG	CCTTAACCACT	epegRNA identified as a hit in the PE2 TAG suppressor screen, targets tRNA-Leu-TAA-4-1	Extended Data Figure 1e
epegRNA_491	gAACCCACAATCCCTGGCTT	GTTTAAGAGCTATGCTGGAAACAGCATAGCAAGTTTAAATAAGGCTAGTCCGTTATCAACTTGAAAAAGTGGCACCGAGTCGGTGC	GTACTGGCCTCTAAAG	CCAGGGATTGTGG	epegRNA identified as a hit in the PE2 TAG suppressor screen, targets tRNA-Arg-CCT-5-1	Extended Data Figure 1e
epegRNA_501	gAACCCACAATCCCTGGCTT	GTTTAAGAGCTATGCTGGAAACAGCATAGCAAGTTTAAATAAGGCTAGTCCGTTATCAACTTGAAAAAGTGGCACCGAGTCGGTGC	TGGCCTCTAAAG	CCAGGGATTGT	epegRNA identified as a hit in the PE2 TAG suppressor screen, targets tRNA-Arg-CCT-5-1, tRNA-Arg-CCT-1-1, tRNA-Arg-CCT-3-1, tRNA-Arg-CCT-4-1, tRNA-Arg-CCT-2-1	Extended Data Figure 1e
epegRNA_12624	gGGTCTAAGGCGCTGGATTA	GTTTAAGAGCTATGCTGGAAACAGCATAGCAAGTTTAAATAAGGCTAGTCCGTTATCAACTTGAAAAAGTGGCACCGAGTCGGTGC	GAGACTGGAGCTAGAA	TCCAGCGCCTT	epegRNA identified as a hit in the PE2 TAG suppressor screen, targets tRNA-Leu-AAG-2-1, tRNA-Leu-AAG-2-3, tRNA-Leu-AAG-2-2, tRNA-Leu-AAG-2-4, tRNA-Leu-AAG-3-1, tRNA-Leu-AAG-1-2, tRNA-Leu-AAG-1-3, tRNA-Leu-AAG-1-1	Extended Data Figure 1e
epegRNA_4394	gCACGCGGACATATGTCCAT	GTTTAAGAGCTATGCTGGAAACAGCATAGCAAGTTTAAATAAGGCTAGTCCGTTATCAACTTGAAAAAGTGGCACCGAGTCGGTGC	TTGGACTCTAGATCCAATG	GACATATGTCCG	epegRNA identified as a hit in the PE2 TAG suppressor screen, targets tRNA-Leu-TAA-1-1	Extended Data Figure 1e
epegRNA_7765	gCTGCGCGGGGAGACCCCAA	GTTTAAGAGCTATGCTGGAAACAGCATAGCAAGTTTAAATAAGGCTAGTCCGTTATCAACTTGAAAAAGTGGCACCGAGTCGGTGC	ATGGACTCTAAACCCATTG	GGGTCTCCCCGC	epegRNA identified as a hit in the PE2 TAG suppressor screen, targets tRNA-Ser-AGA-4-1	Extended Data Figure 1e
epegRNA_12607	gGGTCTAAGGCGCTGGATTA	GTTTAAGAGCTATGCTGGAAACAGCATAGCAAGTTTAAATAAGGCTAGTCCGTTATCAACTTGAAAAAGTGGCACCGAGTCGGTGC	ACTGGAGCTAGAA	TCCAGCGCCTTA	epegRNA identified as a hit in the PE2 TAG suppressor screen, targets tRNA-Leu-AAG-2-1, tRNA-Leu-AAG-2-3, tRNA-Leu-AAG-2-2, tRNA-Leu-AAG-2-4, tRNA-Leu-AAG-3-1, tRNA-Leu-AAG-1-2, tRNA-Leu-AAG-1-3, tRNA-Leu-AAG-1-1	Extended Data Figure 1e
epegRNA_2037	gAGCGACCTAAGGATGTCTA	GTTTAAGAGCTATGCTGGAAACAGCATAGCAAGTTTAAATAAGGCTAGTCCGTTATCAACTTGAAAAAGTGGCACCGAGTCGGTGC	GCGGAGGACTCTAGTTGGCTGTGTCCTTAG	ACATCCTTAGGTC	epegRNA identified as a hit in the PE2 TAG suppressor screen, targets tRNA-Tyr-GTA-1-1	Extended Data Figure 1e
epegRNA_4550	gCAGAATGGCCGAGTGGTTA	GTTTAAGAGCTATGCTGGAAACAGCATAGCAAGTTTAAATAAGGCTAGTCCGTTATCAACTTGAAAAAGTGGCACCGAGTCGGTGC	ATTGGATCTAGAGTCCAACGCCTTAA	CCACTCGGCCAT	epegRNA identified as a hit in the PE2 TAG suppressor screen, targets tRNA-Leu-TAA-3-1	Extended Data Figure 1e
epegRNA_9207	gGATAGCTCAGTTGGTAGAG	GTTTAAGAGCTATGCTGGAAACAGCATAGCAAGTTTAAATAAGGCTAGTCCGTTATCAACTTGAAAAAGTGGCACCGAGTCGGTGC	GCCCTATCCACTAGAGTCCTCCGCTC	TACCAACTGAGCT	epegRNA identified as a hit in the PE2 TAG suppressor screen, targets tRNA-Tyr-GTA-2-1	Extended Data Figure 1e
epegRNA_9830	gGCCGAGCGGTCTAAGGCGC	GTTTAAGAGCTATGCTGGAAACAGCATAGCAAGTTTAAATAAGGCTAGTCCGTTATCAACTTGAAAAAGTGGCACCGAGTCGGTGC	AGACTGGAGCTAGAATCCAGCG	CCTTAGACCGC	epegRNA identified as a hit in the PE2 TAG suppressor screen, targets tRNA-Leu-TAG-1-1, tRNA-Leu-AAG-2-1, tRNA-Leu-AAG-2-3, tRNA-Leu-AAG-2-2, tRNA-Leu-AAG-2-4, tRNA-Leu-TAG-2-1, tRNA-Leu-AAG-3-1, tRNA-Leu-AAG-1-2, tRNA-Leu-AAG-1-3, tRNA-Leu-AAG-1-1	Extended Data Figure 1e
epegRNA_9110	gGATAGCTCAGCTGGTAGAG	GTTTAAGAGCTATGCTGGAAACAGCATAGCAAGTTTAAATAAGGCTAGTCCGTTATCAACTTGAAAAAGTGGCACCGAGTCGGTGC	TAAGTACTAGAGTCCTCCGCTC	TACCAGCTGAGCTA	epegRNA identified as a hit in the PE2 TAG suppressor screen, targets tRNA-Tyr-GTA-5-5	Extended Data Figure 1e
epegRNA_9829	gGCCGAGCGGTCTAAGGCGC	GTTTAAGAGCTATGCTGGAAACAGCATAGCAAGTTTAAATAAGGCTAGTCCGTTATCAACTTGAAAAAGTGGCACCGAGTCGGTGC	AGACTGGAGCTAGAATCCAGCG	CCTTAGACCGCT	epegRNA identified as a hit in the PE2 TAG suppressor screen, targets tRNA-Leu-TAG-1-1, tRNA-Leu-AAG-2-1, tRNA-Leu-AAG-2-3, tRNA-Leu-AAG-2-2, tRNA-Leu-AAG-2-4, tRNA-Leu-TAG-2-1, tRNA-Leu-AAG-3-1, tRNA-Leu-AAG-1-2, tRNA-Leu-AAG-1-3, tRNA-Leu-AAG-1-1	Extended Data Figure 1e
epegRNA_8757	gGACTCGAACCCACAATCCC	GTTTAAGAGCTATGCTGGAAACAGCATAGCAAGTTTAAATAAGGCTAGTCCGTTATCAACTTGAAAAAGTGGCACCGAGTCGGTGC	TGGCCTCTAAAGCCAGGG	ATTGTGGGTTCG	epegRNA not identified as a hit in the PE2 TAG suppressor screen, targets tRNA-Arg-CCT-1-1, tRNA-Arg-CCT-3-1, tRNA-Arg-CCT-4-1, tRNA-Arg-CCT-2-1	Extended Data Figure 1e
epegRNA_16075	gTGGATAAGGCGTCTGACTT	GTTTAAGAGCTATGCTGGAAACAGCATAGCAAGTTTAAATAAGGCTAGTCCGTTATCAACTTGAAAAAGTGGCACCGAGTCGGTGC	ATCTTCTGATCTAGA	TCAGACGCCTT	epegRNA not identified as a hit in the PE2 TAG suppressor screen, targets tRNA-Arg-TCG-1-1, tRNA-Arg-TCG-3-1, tRNA-Arg-TCG-5-1, tRNA-Arg-TCG-2-1, tRNA-Arg-TCG-4-1	Extended Data Figure 1e
epegRNA_16044	gTGGATAAGGCGTCTGACTT	GTTTAAGAGCTATGCTGGAAACAGCATAGCAAGTTTAAATAAGGCTAGTCCGTTATCAACTTGAAAAAGTGGCACCGAGTCGGTGC	TTTGATCTGAAG	TCAGACGCCTT	epegRNA identified as a hit in the PE2 TGA suppressor screen, targets tRNA-Arg-TCG-6-1	Extended Data Figure 2d
epegRNA_16099	gTGGATAAGGCGTCTGACTT	GTTTAAGAGCTATGCTGGAAACAGCATAGCAAGTTTAAATAAGGCTAGTCCGTTATCAACTTGAAAAAGTGGCACCGAGTCGGTGC	TCTTCTGATCTGAAGT	TCAGACGCCTT	epegRNA identified as a hit in the PE2 TGA suppressor screen, targets tRNA-Arg-TCG-1-1, tRNA-Arg-TCG-3-1, tRNA-Arg-TCG-5-1, tRNA-Arg-TCG-2-1, tRNA-Arg-TCG-4-1	Extended Data Figure 2d
epegRNA_483	gAACCCACAATCCCTGGCTT	GTTTAAGAGCTATGCTGGAAACAGCATAGCAAGTTTAAATAAGGCTAGTCCGTTATCAACTTGAAAAAGTGGCACCGAGTCGGTGC	CACTGGCCTTCAAAG	CCAGGGATTGTGG	epegRNA identified as a hit in the PE2 TGA suppressor screen, targets tRNA-Arg-CCT-1-1, tRNA-Arg-CCT-2-1	Extended Data Figure 2d
epegRNA_16115	gTGGATAAGGCGTCTGACTT	GTTTAAGAGCTATGCTGGAAACAGCATAGCAAGTTTAAATAAGGCTAGTCCGTTATCAACTTGAAAAAGTGGCACCGAGTCGGTGC	TTTGATCTGAAG	TCAGACGCCTT	epegRNA identified as a hit in the PE2 TGA suppressor screen, targets tRNA-Arg-TCG-6-1	Extended Data Figure 2d
epegRNA_16075.1	gTGGATAAGGCGTCTGACTT	GTTTAAGAGCTATGCTGGAAACAGCATAGCAAGTTTAAATAAGGCTAGTCCGTTATCAACTTGAAAAAGTGGCACCGAGTCGGTGC	ATCTTCTGATCTGAAG	TCAGACGCCTT	epegRNA identified as a hit in the PE2 TGA suppressor screen, targets tRNA-Arg-TCG-1-1, tRNA-Arg-TCG-3-1, tRNA-Arg-TCG-5-1, tRNA-Arg-TCG-2-1, tRNA-Arg-TCG-4-1	Extended Data Figure 2d
epegRNA_4394	gCACGCGGACATATGTCCAT	GTTTAAGAGCTATGCTGGAAACAGCATAGCAAGTTTAAATAAGGCTAGTCCGTTATCAACTTGAAAAAGTGGCACCGAGTCGGTGC	GTTGGACTTCAGATCCAATG	GACATATGTCCG	epegRNA identified as a hit in the PE2 TGA suppressor screen, targets tRNA-Leu-TAA-1-1	Extended Data Figure 2d
epegRNA_2513	gAGCTCAGTTGGTAGAGCGG	GTTTAAGAGCTATGCTGGAAACAGCATAGCAAGTTTAAATAAGGCTAGTCCGTTATCAACTTGAAAAAGTGGCACCGAGTCGGTGC	ACAGCCAACTGAAGTCCTCCG	CTCTACCAACTGAG	epegRNA not identified as a hit in the PE2 TGA suppressor screen, targets tRNA-Tyr-GTA-5-5	Extended Data Figure 2d
epegRNA_9191	gGATAGCTCAGTTGGTAGAG	GTTTAAGAGCTATGCTGGAAACAGCATAGCAAGTTTAAATAAGGCTAGTCCGTTATCAACTTGAAAAAGTGGCACCGAGTCGGTGC	CCCTATCCACTGAAGTCCTCCGCTC	TACCAACTGAGCT	epegRNA not identified as a hit in the PE2 TGA suppressor screen, targets tRNA-Tyr-GTA-2-1	Extended Data Figure 2d
epegRNA_00014	gCATCAGCTCCCGAAGGGTA	GTTTAAGAGCTATGCTGGAAACAGCATAGCAAGTTTAAATAAGGCTAGTCCGTTATCAACTTGAAAAAGTGGCACCGAGTCGGTGC	ACATTTACTAGCCATAC	CCTTCGGGAGCTG	Generation of HEK293T cell model homozygous for the NPC1 p.Q421X mutation	Figure 5a,d
epegRNA_00015	gCATCAGCTCCCGAAGGGTA	GTTTAAGAGCTATGCTGGAAACAGCATAGCAAGTTTAAATAAGGCTAGTCCGTTATCAACTTGAAAAAGTGGCACCGAGTCGGTGC	ACCAGCCATAG	CCTTCGGGAGCTG	Generation of HEK293T cell model homozygous for the NPC1 p.Y423X mutation	Figure 5a,d
epegRNA_00016	gccagagcccacgtcttgtg	GTTTAAGAGCTATGCTGGAAACAGCATAGCAAGTTTAAATAAGGCTAGTCCGTTATCAACTTGAAAAAGTGGCACCGAGTCGGTGC	gatacaacTAGacctcac	aagacgtgggc	Generation of HEK293T cell model homozygous for the TPP1 p.L211X mutation	Figure 5a,b
epegRNA_00017	gggctgccatgagtcctgtc	GTTTAAGAGCTATGCTGGAAACAGCATAGCAAGTTTAAATAAGGCTAGTCCGTTATCAACTTGAAAAAGTGGCACCGAGTCGGTGC	tcttcatcCTAac	aggactcatggc	Generation of HEK293T cell model homozygous for the TPP1 p.L527X mutation	Figure 5a,b
epegRNA_00018	ggctcagacccagagtagca	GTTTAAGAGCTATGCTGGAAACAGCATAGCAAGTTTAAATAAGGCTAGTCCGTTATCAACTTGAAAAAGTGGCACCGAGTCGGTGC	tccctggaTAGctgactccttgc	tactctgggtctg	Generation of HEK293T cell model homozygous for the HEXA p.L273X mutation	Figure 5a,c
epegRNA_00019	ggctcagacccagagtagca	GTTTAAGAGCTATGCTGGAAACAGCATAGCAAGTTTAAATAAGGCTAGTCCGTTATCAACTTGAAAAAGTGGCACCGAGTCGGTGC	ggattaTAGactccttgc	tactctgggtctg	Generation of HEK293T cell model homozygous for the HEXA p.L274X mutation	Figure 5a,c

## Sheet: ngRNAs
Supplementary Data Table 1. Oligonucleotides, individual epegRNAs, individual ngRNAs, plasmid sequences and high-confidence tRNAs.
Name	Name of nicking guide (ngRNA) sequence
ngRNA spacer	Sequence of ngRNA spacer (5' to 3') including a non-template G for enhanced Pol III transcription off of a U6 promoter
Distance to epegRNA nick site	Distance of the nick from the associated epegRNA nick site
Figure (s)	Related figure panels for each oligonucleotide
Name	ngRNA spacer	Distance to epegRNA nick site	Figure(s)
ngRNA_01	gTGTAAGCGGAGCAAAAACA	63	Figure 4a-d, Extended Data Figure 8a
ngRNA_02	gCAACTGACAGACCGCGGCA	-60	Extended Data Figures 9c,e
ngRNA_03	gAGCAACTTtaccaggagtg	-30	Extended Data Figures 9c,e
ngRNA_04	gcgttggactCTAgatccaa	5, PE3b	Extended Data Figures 9c
ngRNA_05	gcgttTgactCTAgTtcAaa	5, PE3b	Extended Data Figures 9e
ngRNA_06	gcaggatggccgagtggtta	27	Extended Data Figures 9c,e
ngRNA_07	gCTGCaccaggatggccgag	33	Extended Data Figures 9c,e
ngRNA_08	GAAGAGAGCACGCCTGCacc	45	Extended Data Figures 9c,e
ngRNA_09	GACGGTATTGTGAGCTTTGT	79	Extended Data Figures 9c,e
ngRNA_10	GTAACTGGGGAAAATGAGGA	97	Extended Data Figures 9c,e
ngRNA_11	gCGAGTAACTGGGGAAAATG	101	Extended Data Figures 9c,e
ngRNA_12	GAAGCATCCTCGAGTAACTG	110	Extended Data Figures 9c,e
ngRNA_13	gGAAGCATCCTCGAGTAACT	111	Extended Data Figures 9c,e
ngRNA_14	gAGAAGCATCCTCGAGTAAC	112	Extended Data Figures 9c,e

## Sheet: Plasmids
Supplementary Data Table 1. Oligonucleotides, individual epegRNAs, individual ngRNAs, plasmid sequences and high-confidence tRNAs.
Plasmid ID	Plasmid identifier
Description	Description of each plasmid sequence
Sequence	Sequence of each plasmid (5' to 3')
Plasmid ID	Description	Sequence
pSEP0308	Lentiviral backbone containing a hU6 promoter followed by an EF1alpha-puroR-2a-BFP cassette	gaagatcctttgatcttttctacggggtctgacgctcagtggaacgaaaactcacgttaagggattttggtcatgagattatcaaaaaggatcttcacctagatccttttaaattaaaaatgaagttttaaatcaatctaaagtatatatgagtaaacttggtctgacagttaccaatgcttaatcagtgaggcacctatctcagcgatctgtctatttcgttcatccatagttgcctgactccccgtcgtgtagataactacgatacgggagggcttaccatctggccccagtgctgcaatgataccgcgagacccacgctcaccggctccagatttatcagcaataaaccagccagccggaagggccgagcgcagaagtggtcctgcaactttatcc…
pSEP0309	Lentiviral backbone containing a minU6 promoter followed by an EF1alpha-puroR-2a-BFP cassette	taattcactcccaacgaagacaagatatccttgatctgtggatctaccacacacaaggctacttccctgattggcagaactacacaccagggccagggatcagatatccactgacctttggatggtgctacaagctagtaccagttgagcaagagaaggtagaagaagccaatgaaggagagaacacccgcttgttacaccctgtgagcctgcatgggatggatgacccggagagagaagtattagagtggaggtttgacagccgcctagcatttcatcacatggcccgagagctgcatccggactgtactgggtctctctggttagaccagatctgagcctgggagctctctggctaactagggaacccactgcttaagcctcaataaagcttgcctt…
pSEP0310	Lentiviral backbone containing no exogenous Pol III promoter followed by an EF1alpha-puroR-2a-BFP cassette	gaagatcctttgatcttttctacggggtctgacgctcagtggaacgaaaactcacgttaagggattttggtcatgagattatcaaaaaggatcttcacctagatccttttaaattaaaaatgaagttttaaatcaatctaaagtatatatgagtaaacttggtctgacagttaccaatgcttaatcagtgaggcacctatctcagcgatctgtctatttcgttcatccatagttgcctgactccccgtcgtgtagataactacgatacgggagggcttaccatctggccccagtgctgcaatgataccgcgagacccacgctcaccggctccagatttatcagcaataaaccagccagccggaagggccgagcgcagaagtggtcctgcaactttatcc…
pSEP0211	Lentiviral backbone containing an EF1alpha-mCherry-2a-GFP cassette	agaagatcctttgatcttttctacggggtctgacgctcagtggaacgaaaactcacgttaagggattttggtcatgagattatcaaaaaggatcttcacctagatccttttaaattaaaaatgaagttttaaatcaatctaaagtatatatgagtaaacttggtctgacagttaccaatgcttaatcagtgaggcacctatctcagcgatctgtctatttcgttcatccatagttgcctgactccccgtcgtgtagataactacgatacgggagggcttaccatctggccccagtgctgcaatgataccgcgagacccacgctcaccggctccagatttatcagcaataaaccagccagccggaagggccgagcgcagaagtggtcctgcaactttatc…
pSEP0200	Lentiviral backbone containing an EF1alpha-mCherry-2a-GFP cassette with a TGA stop codon preceding the 2a element at Location 1	agaagatcctttgatcttttctacggggtctgacgctcagtggaacgaaaactcacgttaagggattttggtcatgagattatcaaaaaggatcttcacctagatccttttaaattaaaaatgaagttttaaatcaatctaaagtatatatgagtaaacttggtctgacagttaccaatgcttaatcagtgaggcacctatctcagcgatctgtctatttcgttcatccatagttgcctgactccccgtcgtgtagataactacgatacgggagggcttaccatctggccccagtgctgcaatgataccgcgagacccacgctcaccggctccagatttatcagcaataaaccagccagccggaagggccgagcgcagaagtggtcctgcaactttatc…
pSEP0201	Lentiviral backbone containing an EF1alpha-mCherry-2a-GFP cassette with a TAG stop codon preceding the 2a element at Location 1	agaagatcctttgatcttttctacggggtctgacgctcagtggaacgaaaactcacgttaagggattttggtcatgagattatcaaaaaggatcttcacctagatccttttaaattaaaaatgaagttttaaatcaatctaaagtatatatgagtaaacttggtctgacagttaccaatgcttaatcagtgaggcacctatctcagcgatctgtctatttcgttcatccatagttgcctgactccccgtcgtgtagataactacgatacgggagggcttaccatctggccccagtgctgcaatgataccgcgagacccacgctcaccggctccagatttatcagcaataaaccagccagccggaagggccgagcgcagaagtggtcctgcaactttatc…
pSEP0202	Lentiviral backbone containing an EF1alpha-mCherry-2a-GFP cassette with a TAA stop codon preceding the 2a element at Location 1	agaagatcctttgatcttttctacggggtctgacgctcagtggaacgaaaactcacgttaagggattttggtcatgagattatcaaaaaggatcttcacctagatccttttaaattaaaaatgaagttttaaatcaatctaaagtatatatgagtaaacttggtctgacagttaccaatgcttaatcagtgaggcacctatctcagcgatctgtctatttcgttcatccatagttgcctgactccccgtcgtgtagataactacgatacgggagggcttaccatctggccccagtgctgcaatgataccgcgagacccacgctcaccggctccagatttatcagcaataaaccagccagccggaagggccgagcgcagaagtggtcctgcaactttatc…
pSEP0203	Lentiviral backbone containing an EF1alpha-mCherry-2a-GFP cassette with a TGA stop codon preceding the 2a element at Location 2	agaagatcctttgatcttttctacggggtctgacgctcagtggaacgaaaactcacgttaagggattttggtcatgagattatcaaaaaggatcttcacctagatccttttaaattaaaaatgaagttttaaatcaatctaaagtatatatgagtaaacttggtctgacagttaccaatgcttaatcagtgaggcacctatctcagcgatctgtctatttcgttcatccatagttgcctgactccccgtcgtgtagataactacgatacgggagggcttaccatctggccccagtgctgcaatgataccgcgagacccacgctcaccggctccagatttatcagcaataaaccagccagccggaagggccgagcgcagaagtggtcctgcaactttatc…
pSEP0204	Lentiviral backbone containing an EF1alpha-mCherry-2a-GFP cassette with a TAG stop codon preceding the 2a element at Location 2	agaagatcctttgatcttttctacggggtctgacgctcagtggaacgaaaactcacgttaagggattttggtcatgagattatcaaaaaggatcttcacctagatccttttaaattaaaaatgaagttttaaatcaatctaaagtatatatgagtaaacttggtctgacagttaccaatgcttaatcagtgaggcacctatctcagcgatctgtctatttcgttcatccatagttgcctgactccccgtcgtgtagataactacgatacgggagggcttaccatctggccccagtgctgcaatgataccgcgagacccacgctcaccggctccagatttatcagcaataaaccagccagccggaagggccgagcgcagaagtggtcctgcaactttatc…
pSEP0205	Lentiviral backbone containing an EF1alpha-mCherry-2a-GFP cassette with a TAA stop codon preceding the 2a element at Location 2	cgtcaatacgggataataccgcgccacatagcagaactttaaaagtgctcatcattggaaaacgttcttcggggcgaaaactctcaaggatcttaccgctgttgagatccagttcgatgtaacccactcgtgcacccaactgatcttcagcatcttttactttcaccagcgtttctgggtgagcaaaaacaggaaggcaaaatgccgcaaaaaagggaataagggcgacacggaaatgttgaatactcatactcttcctttttcaatattattgaagcatttatcagggttattgtctcatgagcggatacatatttgaatgtatttagaaaaataaacaaataggggttccgcgcacatttccccgaaaagtgccacctgacgtcgacggatcgggag…
pSEP0206	Lentiviral backbone containing an EF1alpha-mCherry-2a-GFP cassette with a TGA stop codon preceding the 2a element at Location 3	cgtcaatacgggataataccgcgccacatagcagaactttaaaagtgctcatcattggaaaacgttcttcggggcgaaaactctcaaggatcttaccgctgttgagatccagttcgatgtaacccactcgtgcacccaactgatcttcagcatcttttactttcaccagcgtttctgggtgagcaaaaacaggaaggcaaaatgccgcaaaaaagggaataagggcgacacggaaatgttgaatactcatactcttcctttttcaatattattgaagcatttatcagggttattgtctcatgagcggatacatatttgaatgtatttagaaaaataaacaaataggggttccgcgcacatttccccgaaaagtgccacctgacgtcgacggatcgggag…
pSEP0207	Lentiviral backbone containing an EF1alpha-mCherry-2a-GFP cassette with a TAG stop codon preceding the 2a element at Location 3	cgtcaatacgggataataccgcgccacatagcagaactttaaaagtgctcatcattggaaaacgttcttcggggcgaaaactctcaaggatcttaccgctgttgagatccagttcgatgtaacccactcgtgcacccaactgatcttcagcatcttttactttcaccagcgtttctgggtgagcaaaaacaggaaggcaaaatgccgcaaaaaagggaataagggcgacacggaaatgttgaatactcatactcttcctttttcaatattattgaagcatttatcagggttattgtctcatgagcggatacatatttgaatgtatttagaaaaataaacaaataggggttccgcgcacatttccccgaaaagtgccacctgacgtcgacggatcgggag…
pSEP0208	Lentiviral backbone containing an EF1alpha-mCherry-2a-GFP cassette with a TAA stop codon preceding the 2a element at Location 3	cgtcaatacgggataataccgcgccacatagcagaactttaaaagtgctcatcattggaaaacgttcttcggggcgaaaactctcaaggatcttaccgctgttgagatccagttcgatgtaacccactcgtgcacccaactgatcttcagcatcttttactttcaccagcgtttctgggtgagcaaaaacaggaaggcaaaatgccgcaaaaaagggaataagggcgacacggaaatgttgaatactcatactcttcctttttcaatattattgaagcatttatcagggttattgtctcatgagcggatacatatttgaatgtatttagaaaaataaacaaataggggttccgcgcacatttccccgaaaagtgccacctgacgtcgacggatcgggag…
