# Supplementary material for: Prime editing-installed suppressor tRNAs for disease-agnostic genome editing
Source: Nature. 2025 Nov 19;648(8092):191–202. doi: 10.1038/s41586-025-09732-2 (PMC12675287; doi:10.1038/s41586-025-09732-2)
Supplement: Supplementary file 4 — Design and results for PE2 epegRNA screens to convert endogenous tRNAs into sup-tRNAs with TAG, TGA, and TAA reporters. [file 41586_2025_9732_MOESM4_ESM.xlsx]

## Sheet: Column_Descriptions
Column_Name	Description
epegRNA_ID	Unique ID given to each epegRNA in each screen
epegRNA_sequence	Full epegRNA sequence for each element of the library, including spacer, scaffold, RTT, PBS, 3' motif, and terminator sequence
tRNAs_targeted	Name of the tRNAs targeted by each pegRNA
PBS	Length of primer binding sequence (PBS) for each pegRNA in nt
RTT	Homology length in nt of the reverse transcription template (RTT) 3' of the anticodon edit being made
Codon	Reverse complement of the tRNA anticodon being encoded by the tRNA installed by prime editing
Strand	Strand of DNA being targeted by the pegRNA relative to the direction of Pol III transcription for that individual tRNA
Barcodes	Barcode that is unique to each element in the library and encoded 3' of the pegRNA on the lentiviral cassette
Oligo_sequence	Final sequence of the oligo of each element ordered as part of a Twist library
Plasmid_Rep1	Normalized counts for each element of the library in the plasmid pool - Replicate 1
Plasmid_Rep2	Normalized counts for each element of the library in the plasmid pool - Replicate 2
Sorted_Rep1	Normalized counts for each element of the library in the sorted GFP-positive cell population - Replicate 1
Sorted_Rep2	Normalized counts for each element of the library in the sorted GFP-positive cell population - Replicate 2
Plasmid_Pool_Average	Normalized counts for each element of the library in the plasmid pool - average between Replicates 1 and 2
Sorted_Average	Normalized counts for each element of the library in the sorted GFP-positive cell population - average between Replicates 1 and 2
Fold_Enrichment	Fold enrichment of the Sorted_Average compared to the Plasmid_Average
tRNA_type	tRNA family type targeted by each pegRNA
Amino_acid	Amino acid family of each tRNA family type targeted
Sheet_Name
TAG	Screen information and results for epegRNAs used to generate sup-tRNAs with a "CUA" anticodon and using a HEK293T "TAG" reporter cell line
TGA	Screen information and results for epegRNAs used to generate sup-tRNAs with a "UCA" anticodon and using a HEK293T "TGA" reporter cell line
TAA	Screen information and results for epegRNAs used to generate sup-tRNAs with a "UUA" anticodon and using a HEK293T "TAA" reporter cell line

## Sheet: TAG
epegRNA_ID	epegRNA_sequence	tRNAs_targeted	PBS	RTT	Codon	Strand	Barcodes	Oligo_sequence	Plasmid_Rep1	Plasmid_Rep2	Sorted_Rep1	Sorted_Rep2	Plasmid_Pool_Average	Sorted_Average	Fold_Enrichment	tRNA_type	Amino_acid
1	gAAAAAAGCTAGCTTTAAGGGTTTAAGAGCTATGCTGGAAACAGCATAGCAAGTTTAAATAAGGCTAGTCCGTTATCAACTTGAAAAAGTGGCACCGAGTCGGTGCGTGCATTAGAAGCACGCGCTCTACCACTGAGCTACACCCCCTTAAAGCTAGCTcgcggttctatctagttacgcgttaaaccaactagaattttttt	tRNA-Ala-AGC-5-1	11	-6	TAG	-	TACGTATAGTAAGGCCGGTCATGAC	tatcttgtggaaaggacgaaacaccgAAAAAAGCTAGCTTTAAGGGTTTAAGAGCTATGCTGGAAACAGCATAGCAAGTTTAAATAAGGCTAGTCCGTTATCAACTTGAAAAAGTGGCACCGAGTCGGTGCGTGCATTAGAAGCACGCGCTCTACCACTGAGCTACACCCCCTTAAAGCTAGCTcgcggttctatctagttacgcgttaaaccaactagaatttttttTAAGTACGTATAGTAAGGCCGGTCATGACctcgagtactaggatccattaggcg	62.3562	65.1269	21.8204	0	63.7416	10.9102	0.168519	Ala-AGC	Ala
2	gAAAAAGGCTATTGCAACGGGTTTAAGAGCTATGCTGGAAACAGCATAGCAAGTTTAAATAAGGCTAGTCCGTTATCAACTTGAAAAAGTGGCACCGAGTCGGTGCGTGCATTAGAAGCACGCGCTCTACCACTGAGCTACACCCCCGTTGCAATAGCCcgcggttctatctagttacgcgttaaaccaactagaattttttt	tRNA-Ala-AGC-7-1	11	-6	TAG	-	TACGTTAAGCCAACATATTCCGGCG	tatcttgtggaaaggacgaaacaccgAAAAAGGCTATTGCAACGGGTTTAAGAGCTATGCTGGAAACAGCATAGCAAGTTTAAATAAGGCTAGTCCGTTATCAACTTGAAAAAGTGGCACCGAGTCGGTGCGTGCATTAGAAGCACGCGCTCTACCACTGAGCTACACCCCCGTTGCAATAGCCcgcggttctatctagttacgcgttaaaccaactagaatttttttGTTATACGTTAAGCCAACATATTCCGGCGctcgagtactaggatccattaggcg	64.2344	73.0429	0	0	68.6387	0	0	Ala-AGC	Ala
3	gAAAACAAGTCGCCCAACGTGTTTAAGAGCTATGCTGGAAACAGCATAGCAAGTTTAAATAAGGCTAGTCCGTTATCAACTTGAAAAAGTGGCACCGAGTCGGTGCATGGGACTCTAAATCTCAGGGTCGTGGGTTCGAGCCCCACGTTGGGCGACTTGcgcggttctatctagttacgcgttaaaccaactagaattttttt	tRNA-Lys-CTT-4-1	12	-8	TAG	+	TACGTGTTAGCGTCGATAACGCAAC	tatcttgtggaaaggacgaaacaccgAAAACAAGTCGCCCAACGTGTTTAAGAGCTATGCTGGAAACAGCATAGCAAGTTTAAATAAGGCTAGTCCGTTATCAACTTGAAAAAGTGGCACCGAGTCGGTGCATGGGACTCTAAATCTCAGGGTCGTGGGTTCGAGCCCCACGTTGGGCGACTTGcgcggttctatctagttacgcgttaaaccaactagaatttttttGTCTTACGTGTTAGCGTCGATAACGCAACctcgagtactaggatccattaggcg	17.2794	47.4959	0	51.0756	32.3877	25.5378	0.764888	Lys-CTT	Lys
4	gAAAACAAGTCGCCCAACGTGTTTAAGAGCTATGCTGGAAACAGCATAGCAAGTTTAAATAAGGCTAGTCCGTTATCAACTTGAAAAAGTGGCACCGAGTCGGTGCATGGGACTCTAAATCTCAGGGTCGTGGGTTCGAGCCCCACGTTGGGCGACTTcgcggttctatctagttacgcgttaaaccaactagaattttttt	tRNA-Lys-CTT-4-1	11	-8	TAG	+	TACGTGTCTTCCGACGCAACCAATT	tatcttgtggaaaggacgaaacaccgAAAACAAGTCGCCCAACGTGTTTAAGAGCTATGCTGGAAACAGCATAGCAAGTTTAAATAAGGCTAGTCCGTTATCAACTTGAAAAAGTGGCACCGAGTCGGTGCATGGGACTCTAAATCTCAGGGTCGTGGGTTCGAGCCCCACGTTGGGCGACTTcgcggttctatctagttacgcgttaaaccaactagaatttttttATCATTACGTGTCTTCCGACGCAACCAATTctcgagtactaggatccattaggcg	63.1075	85.2767	401.495	20.1927	74.1921	210.844	2.80407	Lys-CTT	Lys
5	gAAAACAAGTCGCCCAACGTGTTTAAGAGCTATGCTGGAAACAGCATAGCAAGTTTAAATAAGGCTAGTCCGTTATCAACTTGAAAAAGTGGCACCGAGTCGGTGCCATGGGACTCTAAATCTCAGGGTCGTGGGTTCGAGCCCCACGTTGGGCGACTTcgcggttctatctagttacgcgttaaaccaactagaattttttt	tRNA-Lys-CTT-4-1	11	-9	TAG	+	TACGTATCATGACTGCCAACTTCGG	tatcttgtggaaaggacgaaacaccgAAAACAAGTCGCCCAACGTGTTTAAGAGCTATGCTGGAAACAGCATAGCAAGTTTAAATAAGGCTAGTCCGTTATCAACTTGAAAAAGTGGCACCGAGTCGGTGCCATGGGACTCTAAATCTCAGGGTCGTGGGTTCGAGCCCCACGTTGGGCGACTTcgcggttctatctagttacgcgttaaaccaactagaatttttttGTCCTACGTATCATGACTGCCAACTTCGGctcgagtactaggatccattaggcg	73.6254	58.2904	357.854	93.8366	65.9579	225.845	3.37294	Lys-CTT	Lys
6	gAAAACAAGTCGCCCAACGTGTTTAAGAGCTATGCTGGAAACAGCATAGCAAGTTTAAATAAGGCTAGTCCGTTATCAACTTGAAAAAGTGGCACCGAGTCGGTGCGGGACTCTAAATCTCAGGGTCGTGGGTTCGAGCCCCACGTTGGGCGACTTGTTcgcggttctatctagttacgcgttaaaccaactagaattttttt	tRNA-Lys-CTT-4-1	14	-6	TAG	+	TACGTGTCCAAGTGTAGCCAAGCAA	tatcttgtggaaaggacgaaacaccgAAAACAAGTCGCCCAACGTGTTTAAGAGCTATGCTGGAAACAGCATAGCAAGTTTAAATAAGGCTAGTCCGTTATCAACTTGAAAAAGTGGCACCGAGTCGGTGCGGGACTCTAAATCTCAGGGTCGTGGGTTCGAGCCCCACGTTGGGCGACTTGTTcgcggttctatctagttacgcgttaaaccaactagaatttttttCCTGTACGTGTCCAAGTGTAGCCAAGCAActcgagtactaggatccattaggcg	67.2395	73.0429	29.0938	0	70.1412	14.5469	0.204479	Lys-CTT	Lys
7	gAAAACAAGTCGCCCAACGTGTTTAAGAGCTATGCTGGAAACAGCATAGCAAGTTTAAATAAGGCTAGTCCGTTATCAACTTGAAAAAGTGGCACCGAGTCGGTGCGGGACTCTAAATCTCAGGGTCGTGGGTTCGAGCCCCACGTTGGGCGACTTGTcgcggttctatctagttacgcgttaaaccaactagaattttttt	tRNA-Lys-CTT-4-1	13	-6	TAG	+	TACGTCCTGATCGTACACAGTCTCT	tatcttgtggaaaggacgaaacaccgAAAACAAGTCGCCCAACGTGTTTAAGAGCTATGCTGGAAACAGCATAGCAAGTTTAAATAAGGCTAGTCCGTTATCAACTTGAAAAAGTGGCACCGAGTCGGTGCGGGACTCTAAATCTCAGGGTCGTGGGTTCGAGCCCCACGTTGGGCGACTTGTcgcggttctatctagttacgcgttaaaccaactagaatttttttTGACATACGTCCTGATCGTACACAGTCTCTctcgagtactaggatccattaggcg	85.6459	79.8794	0	23.1622	82.7627	11.5811	0.138261	Lys-CTT	Lys
8	gAAAACAAGTCGCCCAACGTGTTTAAGAGCTATGCTGGAAACAGCATAGCAAGTTTAAATAAGGCTAGTCCGTTATCAACTTGAAAAAGTGGCACCGAGTCGGTGCGGGACTCTAAATCTCAGGGTCGTGGGTTCGAGCCCCACGTTGGGCGACTTGcgcggttctatctagttacgcgttaaaccaactagaattttttt	tRNA-Lys-CTT-4-1	12	-6	TAG	+	TACGTTGACAATGCACGGTGACTGA	tatcttgtggaaaggacgaaacaccgAAAACAAGTCGCCCAACGTGTTTAAGAGCTATGCTGGAAACAGCATAGCAAGTTTAAATAAGGCTAGTCCGTTATCAACTTGAAAAAGTGGCACCGAGTCGGTGCGGGACTCTAAATCTCAGGGTCGTGGGTTCGAGCCCCACGTTGGGCGACTTGcgcggttctatctagttacgcgttaaaccaactagaatttttttGTCTTCTACGTTGACAATGCACGGTGACTGActcgagtactaggatccattaggcg	64.6101	68.3653	80.008	0	66.4877	40.004	0.59276	Lys-CTT	Lys
9	gAAAACAAGTCGCCCAACGTGTTTAAGAGCTATGCTGGAAACAGCATAGCAAGTTTAAATAAGGCTAGTCCGTTATCAACTTGAAAAAGTGGCACCGAGTCGGTGCGGGACTCTAAATCTCAGGGTCGTGGGTTCGAGCCCCACGTTGGGCGACTTcgcggttctatctagttacgcgttaaaccaactagaattttttt	tRNA-Lys-CTT-4-1	11	-6	TAG	+	TACGTGTCTTCCGACTGTGTGATAC	tatcttgtggaaaggacgaaacaccgAAAACAAGTCGCCCAACGTGTTTAAGAGCTATGCTGGAAACAGCATAGCAAGTTTAAATAAGGCTAGTCCGTTATCAACTTGAAAAAGTGGCACCGAGTCGGTGCGGGACTCTAAATCTCAGGGTCGTGGGTTCGAGCCCCACGTTGGGCGACTTcgcggttctatctagttacgcgttaaaccaactagaatttttttTGCTTAGTACGTGTCTTCCGACTGTGTGATACctcgagtactaggatccattaggcg	96.9151	66.2064	58.1877	0	81.5607	29.0938	0.352393	Lys-CTT	Lys
10	gAAAACAAGTCGCCCAACGTGTTTAAGAGCTATGCTGGAAACAGCATAGCAAGTTTAAATAAGGCTAGTCCGTTATCAACTTGAAAAAGTGGCACCGAGTCGGTGCTGGGACTCTAAATCTCAGGGTCGTGGGTTCGAGCCCCACGTTGGGCGACTTGTcgcggttctatctagttacgcgttaaaccaactagaattttttt	tRNA-Lys-CTT-4-1	13	-7	TAG	+	TACGTTGCTTAGAGATATTCCGGCG	tatcttgtggaaaggacgaaacaccgAAAACAAGTCGCCCAACGTGTTTAAGAGCTATGCTGGAAACAGCATAGCAAGTTTAAATAAGGCTAGTCCGTTATCAACTTGAAAAAGTGGCACCGAGTCGGTGCTGGGACTCTAAATCTCAGGGTCGTGGGTTCGAGCCCCACGTTGGGCGACTTGTcgcggttctatctagttacgcgttaaaccaactagaatttttttATGGTACGTTGCTTAGAGATATTCCGGCGctcgagtactaggatccattaggcg	74.3767	72.6831	93.1003	0	73.5299	46.5501	0.624583	Lys-CTT	Lys
11	gAAAACAAGTCGCCCAACGTGTTTAAGAGCTATGCTGGAAACAGCATAGCAAGTTTAAATAAGGCTAGTCCGTTATCAACTTGAAAAAGTGGCACCGAGTCGGTGCTGGGACTCTAAATCTCAGGGTCGTGGGTTCGAGCCCCACGTTGGGCGACTTGcgcggttctatctagttacgcgttaaaccaactagaattttttt	tRNA-Lys-CTT-4-1	12	-7	TAG	+	TACGTATGGATTGAGGCCTATGCTG	tatcttgtggaaaggacgaaacaccgAAAACAAGTCGCCCAACGTGTTTAAGAGCTATGCTGGAAACAGCATAGCAAGTTTAAATAAGGCTAGTCCGTTATCAACTTGAAAAAGTGGCACCGAGTCGGTGCTGGGACTCTAAATCTCAGGGTCGTGGGTTCGAGCCCCACGTTGGGCGACTTGcgcggttctatctagttacgcgttaaaccaactagaatttttttAGACTTACGTATGGATTGAGGCCTATGCTGctcgagtactaggatccattaggcg	61.2293	73.0429	0	132.44	67.1361	66.2201	0.97188	Lys-CTT	Lys
12	gAAAACAAGTCGCCCAACGTGTTTAAGAGCTATGCTGGAAACAGCATAGCAAGTTTAAATAAGGCTAGTCCGTTATCAACTTGAAAAAGTGGCACCGAGTCGGTGCTGGGACTCTAAATCTCAGGGTCGTGGGTTCGAGCCCCACGTTGGGCGACTTcgcggttctatctagttacgcgttaaaccaactagaattttttt	tRNA-Lys-CTT-4-1	11	-7	TAG	+	TACGTAGACTGGATACTTGTCAGCG	tatcttgtggaaaggacgaaacaccgAAAACAAGTCGCCCAACGTGTTTAAGAGCTATGCTGGAAACAGCATAGCAAGTTTAAATAAGGCTAGTCCGTTATCAACTTGAAAAAGTGGCACCGAGTCGGTGCTGGGACTCTAAATCTCAGGGTCGTGGGTTCGAGCCCCACGTTGGGCGACTTcgcggttctatctagttacgcgttaaaccaactagaatttttttCTTCAGTACGTAGACTGGATACTTGTCAGCGctcgagtactaggatccattaggcg	55.5947	44.9772	0	101.557	50.2859	50.7787	0.990109	Lys-CTT	Lys
13	gAAAACACAGCGCCCAACGTGTTTAAGAGCTATGCTGGAAACAGCATAGCAAGTTTAAATAAGGCTAGTCCGTTATCAACTTGAAAAAGTGGCACCGAGTCGGTGCATGAGACTCTAAATCTCAGGGTCGTGGGTTCGAGCCCCACGTTGGGCGCTGTGcgcggttctatctagttacgcgttaaaccaactagaattttttt	tRNA-Lys-CTT-2-1	12	-8	TAG	+	TACGTCTTCAGACAGATAGCGACCT	tatcttgtggaaaggacgaaacaccgAAAACACAGCGCCCAACGTGTTTAAGAGCTATGCTGGAAACAGCATAGCAAGTTTAAATAAGGCTAGTCCGTTATCAACTTGAAAAAGTGGCACCGAGTCGGTGCATGAGACTCTAAATCTCAGGGTCGTGGGTTCGAGCCCCACGTTGGGCGCTGTGcgcggttctatctagttacgcgttaaaccaactagaatttttttCGCGTACGTCTTCAGACAGATAGCGACCTctcgagtactaggatccattaggcg	84.8946	70.884	0	0	77.8893	0	0	Lys-CTT	Lys
14	gAAAACACAGCGCCCAACGTGTTTAAGAGCTATGCTGGAAACAGCATAGCAAGTTTAAATAAGGCTAGTCCGTTATCAACTTGAAAAAGTGGCACCGAGTCGGTGCATGAGACTCTAAATCTCAGGGTCGTGGGTTCGAGCCCCACGTTGGGCGCTGTcgcggttctatctagttacgcgttaaaccaactagaattttttt	tRNA-Lys-CTT-2-1	11	-8	TAG	+	TACGTCGCGTTAATACTGTTGTCGG	tatcttgtggaaaggacgaaacaccgAAAACACAGCGCCCAACGTGTTTAAGAGCTATGCTGGAAACAGCATAGCAAGTTTAAATAAGGCTAGTCCGTTATCAACTTGAAAAAGTGGCACCGAGTCGGTGCATGAGACTCTAAATCTCAGGGTCGTGGGTTCGAGCCCCACGTTGGGCGCTGTcgcggttctatctagttacgcgttaaaccaactagaatttttttTGCTTTACGTCGCGTTAATACTGTTGTCGGctcgagtactaggatccattaggcg	62.3562	84.1973	0	2.96951	73.2767	1.48476	0.0199895	Lys-CTT	Lys
15	gAAAACACAGCGCCCAACGTGTTTAAGAGCTATGCTGGAAACAGCATAGCAAGTTTAAATAAGGCTAGTCCGTTATCAACTTGAAAAAGTGGCACCGAGTCGGTGCCATGAGACTCTAAATCTCAGGGTCGTGGGTTCGAGCCCCACGTTGGGCGCTGTcgcggttctatctagttacgcgttaaaccaactagaattttttt	tRNA-Lys-CTT-2-1	11	-9	TAG	+	TACGTTGCTTAGAGATGAGACCTCG	tatcttgtggaaaggacgaaacaccgAAAACACAGCGCCCAACGTGTTTAAGAGCTATGCTGGAAACAGCATAGCAAGTTTAAATAAGGCTAGTCCGTTATCAACTTGAAAAAGTGGCACCGAGTCGGTGCCATGAGACTCTAAATCTCAGGGTCGTGGGTTCGAGCCCCACGTTGGGCGCTGTcgcggttctatctagttacgcgttaaaccaactagaatttttttAGTATACGTTGCTTAGAGATGAGACCTCGctcgagtactaggatccattaggcg	53.7165	66.5662	85.8268	0	60.1414	42.9134	0.701872	Lys-CTT	Lys
16	gAAAACACAGCGCCCAACGTGTTTAAGAGCTATGCTGGAAACAGCATAGCAAGTTTAAATAAGGCTAGTCCGTTATCAACTTGAAAAAGTGGCACCGAGTCGGTGCGAGACTCTAAATCTCAGGGTCGTGGGTTCGAGCCCCACGTTGGGCGCTGTGTTcgcggttctatctagttacgcgttaaaccaactagaattttttt	tRNA-Lys-CTT-2-1	14	-6	TAG	+	TACGTAGTACGAGCCGGTCATTAGA	tatcttgtggaaaggacgaaacaccgAAAACACAGCGCCCAACGTGTTTAAGAGCTATGCTGGAAACAGCATAGCAAGTTTAAATAAGGCTAGTCCGTTATCAACTTGAAAAAGTGGCACCGAGTCGGTGCGAGACTCTAAATCTCAGGGTCGTGGGTTCGAGCCCCACGTTGGGCGCTGTGTTcgcggttctatctagttacgcgttaaaccaactagaatttttttTTATTACGTAGTACGAGCCGGTCATTAGActcgagtactaggatccattaggcg	74.0011	75.2018	52.3689	0	74.6014	26.1844	0.346349	Lys-CTT	Lys
17	gAAAACACAGCGCCCAACGTGTTTAAGAGCTATGCTGGAAACAGCATAGCAAGTTTAAATAAGGCTAGTCCGTTATCAACTTGAAAAAGTGGCACCGAGTCGGTGCGAGACTCTAAATCTCAGGGTCGTGGGTTCGAGCCCCACGTTGGGCGCTGTGTcgcggttctatctagttacgcgttaaaccaactagaattttttt	tRNA-Lys-CTT-2-1	13	-6	TAG	+	TACGTTTATCGAGAGCCTTGGTGGA	tatcttgtggaaaggacgaaacaccgAAAACACAGCGCCCAACGTGTTTAAGAGCTATGCTGGAAACAGCATAGCAAGTTTAAATAAGGCTAGTCCGTTATCAACTTGAAAAAGTGGCACCGAGTCGGTGCGAGACTCTAAATCTCAGGGTCGTGGGTTCGAGCCCCACGTTGGGCGCTGTGTcgcggttctatctagttacgcgttaaaccaactagaatttttttACAACTACGTTTATCGAGAGCCTTGGTGGActcgagtactaggatccattaggcg	76.2549	68.3653	0	119.374	72.3101	59.6872	0.814174	Lys-CTT	Lys
18	gAAAACACAGCGCCCAACGTGTTTAAGAGCTATGCTGGAAACAGCATAGCAAGTTTAAATAAGGCTAGTCCGTTATCAACTTGAAAAAGTGGCACCGAGTCGGTGCGAGACTCTAAATCTCAGGGTCGTGGGTTCGAGCCCCACGTTGGGCGCTGTGcgcggttctatctagttacgcgttaaaccaactagaattttttt	tRNA-Lys-CTT-2-1	12	-6	TAG	+	TACGTACAACGGTGAATTGTCGCGA	tatcttgtggaaaggacgaaacaccgAAAACACAGCGCCCAACGTGTTTAAGAGCTATGCTGGAAACAGCATAGCAAGTTTAAATAAGGCTAGTCCGTTATCAACTTGAAAAAGTGGCACCGAGTCGGTGCGAGACTCTAAATCTCAGGGTCGTGGGTTCGAGCCCCACGTTGGGCGCTGTGcgcggttctatctagttacgcgttaaaccaactagaatttttttTAAGCCTACGTACAACGGTGAATTGTCGCGActcgagtactaggatccattaggcg	65.737	47.1361	2.90938	0	56.4365	1.45469	0.0253269	Lys-CTT	Lys
19	gAAAACACAGCGCCCAACGTGTTTAAGAGCTATGCTGGAAACAGCATAGCAAGTTTAAATAAGGCTAGTCCGTTATCAACTTGAAAAAGTGGCACCGAGTCGGTGCGAGACTCTAAATCTCAGGGTCGTGGGTTCGAGCCCCACGTTGGGCGCTGTcgcggttctatctagttacgcgttaaaccaactagaattttttt	tRNA-Lys-CTT-2-1	11	-6	TAG	+	TACGTTAAGCCAACATCCGCGAATC	tatcttgtggaaaggacgaaacaccgAAAACACAGCGCCCAACGTGTTTAAGAGCTATGCTGGAAACAGCATAGCAAGTTTAAATAAGGCTAGTCCGTTATCAACTTGAAAAAGTGGCACCGAGTCGGTGCGAGACTCTAAATCTCAGGGTCGTGGGTTCGAGCCCCACGTTGGGCGCTGTcgcggttctatctagttacgcgttaaaccaactagaatttttttCTAGTGGTACGTTAAGCCAACATCCGCGAATCctcgagtactaggatccattaggcg	70.6203	59.3699	72.7346	104.527	64.9951	88.6307	1.34299	Lys-CTT	Lys
20	gAAAACACAGCGCCCAACGTGTTTAAGAGCTATGCTGGAAACAGCATAGCAAGTTTAAATAAGGCTAGTCCGTTATCAACTTGAAAAAGTGGCACCGAGTCGGTGCTGAGACTCTAAATCTCAGGGTCGTGGGTTCGAGCCCCACGTTGGGCGCTGTGTcgcggttctatctagttacgcgttaaaccaactagaattttttt	tRNA-Lys-CTT-2-1	13	-7	TAG	+	TACGTCTAGTGGAAGGCTCGATACT	tatcttgtggaaaggacgaaacaccgAAAACACAGCGCCCAACGTGTTTAAGAGCTATGCTGGAAACAGCATAGCAAGTTTAAATAAGGCTAGTCCGTTATCAACTTGAAAAAGTGGCACCGAGTCGGTGCTGAGACTCTAAATCTCAGGGTCGTGGGTTCGAGCCCCACGTTGGGCGCTGTGTcgcggttctatctagttacgcgttaaaccaactagaatttttttGTAGTACGTCTAGTGGAAGGCTCGATACTctcgagtactaggatccattaggcg	41.3204	39.9397	0	0	40.6301	0	0	Lys-CTT	Lys
21	gAAAACACAGCGCCCAACGTGTTTAAGAGCTATGCTGGAAACAGCATAGCAAGTTTAAATAAGGCTAGTCCGTTATCAACTTGAAAAAGTGGCACCGAGTCGGTGCTGAGACTCTAAATCTCAGGGTCGTGGGTTCGAGCCCCACGTTGGGCGCTGTGcgcggttctatctagttacgcgttaaaccaactagaattttttt	tRNA-Lys-CTT-2-1	12	-7	TAG	+	TACGTGTAGAGCGGTCAGATAGCAA	tatcttgtggaaaggacgaaacaccgAAAACACAGCGCCCAACGTGTTTAAGAGCTATGCTGGAAACAGCATAGCAAGTTTAAATAAGGCTAGTCCGTTATCAACTTGAAAAAGTGGCACCGAGTCGGTGCTGAGACTCTAAATCTCAGGGTCGTGGGTTCGAGCCCCACGTTGGGCGCTGTGcgcggttctatctagttacgcgttaaaccaactagaatttttttGATACTACGTGTAGAGCGGTCAGATAGCAActcgagtactaggatccattaggcg	46.955	52.8931	23.2751	0	49.9241	11.6375	0.228527	Lys-CTT	Lys
22	gAAAACACAGCGCCCAACGTGTTTAAGAGCTATGCTGGAAACAGCATAGCAAGTTTAAATAAGGCTAGTCCGTTATCAACTTGAAAAAGTGGCACCGAGTCGGTGCTGAGACTCTAAATCTCAGGGTCGTGGGTTCGAGCCCCACGTTGGGCGCTGTcgcggttctatctagttacgcgttaaaccaactagaattttttt	tRNA-Lys-CTT-2-1	11	-7	TAG	+	TACGTGATACACTTGGCGTGACATG	tatcttgtggaaaggacgaaacaccgAAAACACAGCGCCCAACGTGTTTAAGAGCTATGCTGGAAACAGCATAGCAAGTTTAAATAAGGCTAGTCCGTTATCAACTTGAAAAAGTGGCACCGAGTCGGTGCTGAGACTCTAAATCTCAGGGTCGTGGGTTCGAGCCCCACGTTGGGCGCTGTcgcggttctatctagttacgcgttaaaccaactagaatttttttCTTGTCTACGTGATACACTTGGCGTGACATGctcgagtactaggatccattaggcg	82.6408	77.0009	0	282.104	79.8208	141.052	1.74524	Lys-CTT	Lys
23	gAAAACAGCTGCCCTCTCTGGTTTAAGAGCTATGCTGGAAACAGCATAGCAAGTTTAAATAAGGCTAGTCCGTTATCAACTTGAAAAAGTGGCACCGAGTCGGTGCCAGTCTCTAAATCTGAAGGTCCTGAGTTCGAGCCTCAGAGAGGGCAGCTGTTcgcggttctatctagttacgcgttaaaccaactagaattttttt	tRNA-Met-CAT-2-1	14	-6	TAG	+	TACGTCTTGTCAGCGGCATACTAAG	tatcttgtggaaaggacgaaacaccgAAAACAGCTGCCCTCTCTGGTTTAAGAGCTATGCTGGAAACAGCATAGCAAGTTTAAATAAGGCTAGTCCGTTATCAACTTGAAAAAGTGGCACCGAGTCGGTGCCAGTCTCTAAATCTGAAGGTCCTGAGTTCGAGCCTCAGAGAGGGCAGCTGTTcgcggttctatctagttacgcgttaaaccaactagaatttttttGCCATTACGTCTTGTCAGCGGCATACTAAGctcgagtactaggatccattaggcg	45.0768	47.4959	0	0	46.2863	0	0	Met-CAT	Met
24	gAAAACAGCTGCCCTCTCTGGTTTAAGAGCTATGCTGGAAACAGCATAGCAAGTTTAAATAAGGCTAGTCCGTTATCAACTTGAAAAAGTGGCACCGAGTCGGTGCCAGTCTCTAAATCTGAAGGTCCTGAGTTCGAGCCTCAGAGAGGGCAGCTGTcgcggttctatctagttacgcgttaaaccaactagaattttttt	tRNA-Met-CAT-2-1	13	-6	TAG	+	TACGTGCCATTACAACGGTCATGAC	tatcttgtggaaaggacgaaacaccgAAAACAGCTGCCCTCTCTGGTTTAAGAGCTATGCTGGAAACAGCATAGCAAGTTTAAATAAGGCTAGTCCGTTATCAACTTGAAAAAGTGGCACCGAGTCGGTGCCAGTCTCTAAATCTGAAGGTCCTGAGTTCGAGCCTCAGAGAGGGCAGCTGTcgcggttctatctagttacgcgttaaaccaactagaatttttttAAGTGCTACGTGCCATTACAACGGTCATGACctcgagtactaggatccattaggcg	46.5793	42.8183	55.2783	0	44.6988	27.6391	0.604811	Met-CAT	Met
25	gAAAACAGCTGCCCTCTCTGGTTTAAGAGCTATGCTGGAAACAGCATAGCAAGTTTAAATAAGGCTAGTCCGTTATCAACTTGAAAAAGTGGCACCGAGTCGGTGCCAGTCTCTAAATCTGAAGGTCCTGAGTTCGAGCCTCAGAGAGGGCAGCTGcgcggttctatctagttacgcgttaaaccaactagaattttttt	tRNA-Met-CAT-2-1	12	-6	TAG	+	TACGTAAGTGCGGTCGACTCTAAGA	tatcttgtggaaaggacgaaacaccgAAAACAGCTGCCCTCTCTGGTTTAAGAGCTATGCTGGAAACAGCATAGCAAGTTTAAATAAGGCTAGTCCGTTATCAACTTGAAAAAGTGGCACCGAGTCGGTGCCAGTCTCTAAATCTGAAGGTCCTGAGTTCGAGCCTCAGAGAGGGCAGCTGcgcggttctatctagttacgcgttaaaccaactagaatttttttGTCCTGTTACGTAAGTGCGGTCGACTCTAAGActcgagtactaggatccattaggcg	63.4831	40.6594	304.031	0	52.0713	152.015	2.86436	Met-CAT	Met
26	gAAAACAGCTGCCCTCTCTGGTTTAAGAGCTATGCTGGAAACAGCATAGCAAGTTTAAATAAGGCTAGTCCGTTATCAACTTGAAAAAGTGGCACCGAGTCGGTGCCAGTCTCTAAATCTGAAGGTCCTGAGTTCGAGCCTCAGAGAGGGCAGCTcgcggttctatctagttacgcgttaaaccaactagaattttttt	tRNA-Met-CAT-2-1	11	-6	TAG	+	TACGTGTCCTGTCCTACTAGAATGC	tatcttgtggaaaggacgaaacaccgAAAACAGCTGCCCTCTCTGGTTTAAGAGCTATGCTGGAAACAGCATAGCAAGTTTAAATAAGGCTAGTCCGTTATCAACTTGAAAAAGTGGCACCGAGTCGGTGCCAGTCTCTAAATCTGAAGGTCCTGAGTTCGAGCCTCAGAGAGGGCAGCTcgcggttctatctagttacgcgttaaaccaactagaatttttttTGTTCGCATACGTGTCCTGTCCTACTAGAATGCctcgagtactaggatccattaggcg	80.3869	75.5616	136.741	0	77.9743	68.3705	0.865731	Met-CAT	Met
27	gAAAACAGCTGCCCTCTCTGGTTTAAGAGCTATGCTGGAAACAGCATAGCAAGTTTAAATAAGGCTAGTCCGTTATCAACTTGAAAAAGTGGCACCGAGTCGGTGCCGTCAGTCTCTAAATCTGAAGGTCCTGAGTTCGAGCCTCAGAGAGGGCAGCTGcgcggttctatctagttacgcgttaaaccaactagaattttttt	tRNA-Met-CAT-2-1	12	-9	TAG	+	TACGTTGTTCGCAATGTTAGCGTCG	tatcttgtggaaaggacgaaacaccgAAAACAGCTGCCCTCTCTGGTTTAAGAGCTATGCTGGAAACAGCATAGCAAGTTTAAATAAGGCTAGTCCGTTATCAACTTGAAAAAGTGGCACCGAGTCGGTGCCGTCAGTCTCTAAATCTGAAGGTCCTGAGTTCGAGCCTCAGAGAGGGCAGCTGcgcggttctatctagttacgcgttaaaccaactagaatttttttCTGCTACGTTGTTCGCAATGTTAGCGTCGctcgagtactaggatccattaggcg	67.9908	90.3141	0	2.37561	79.1525	1.18781	0.0148193	Met-CAT	Met
28	gAAAACAGCTGCCCTCTCTGGTTTAAGAGCTATGCTGGAAACAGCATAGCAAGTTTAAATAAGGCTAGTCCGTTATCAACTTGAAAAAGTGGCACCGAGTCGGTGCCGTCAGTCTCTAAATCTGAAGGTCCTGAGTTCGAGCCTCAGAGAGGGCAGCTcgcggttctatctagttacgcgttaaaccaactagaattttttt	tRNA-Met-CAT-2-1	11	-9	TAG	+	TACGTCTGCGTTCTACAAGCAATGG	tatcttgtggaaaggacgaaacaccgAAAACAGCTGCCCTCTCTGGTTTAAGAGCTATGCTGGAAACAGCATAGCAAGTTTAAATAAGGCTAGTCCGTTATCAACTTGAAAAAGTGGCACCGAGTCGGTGCCGTCAGTCTCTAAATCTGAAGGTCCTGAGTTCGAGCCTCAGAGAGGGCAGCTcgcggttctatctagttacgcgttaaaccaactagaatttttttCTGCGTACGTCTGCGTTCTACAAGCAATGGctcgagtactaggatccattaggcg	52.5896	57.5708	139.65	0	55.0802	69.8252	1.2451	Met-CAT	Met
29	gAAAACAGCTGCCCTCTCTGGTTTAAGAGCTATGCTGGAAACAGCATAGCAAGTTTAAATAAGGCTAGTCCGTTATCAACTTGAAAAAGTGGCACCGAGTCGGTGCGCGTCAGTCTCTAAATCTGAAGGTCCTGAGTTCGAGCCTCAGAGAGGGCAGCTcgcggttctatctagttacgcgttaaaccaactagaattttttt	tRNA-Met-CAT-2-1	11	-10	TAG	+	TACGTCTGCGTTCTATCGTGAGGAA	tatcttgtggaaaggacgaaacaccgAAAACAGCTGCCCTCTCTGGTTTAAGAGCTATGCTGGAAACAGCATAGCAAGTTTAAATAAGGCTAGTCCGTTATCAACTTGAAAAAGTGGCACCGAGTCGGTGCGCGTCAGTCTCTAAATCTGAAGGTCCTGAGTTCGAGCCTCAGAGAGGGCAGCTcgcggttctatctagttacgcgttaaaccaactagaatttttttCGTATACGTCTGCGTTCTATCGTGAGGAActcgagtactaggatccattaggcg	71.3716	70.5242	0	0	70.9479	0	0	Met-CAT	Met
30	gAAAACAGCTGCCCTCTCTGGTTTAAGAGCTATGCTGGAAACAGCATAGCAAGTTTAAATAAGGCTAGTCCGTTATCAACTTGAAAAAGTGGCACCGAGTCGGTGCGTCAGTCTCTAAATCTGAAGGTCCTGAGTTCGAGCCTCAGAGAGGGCAGCTGTcgcggttctatctagttacgcgttaaaccaactagaattttttt	tRNA-Met-CAT-2-1	13	-8	TAG	+	TACGTCGTATCTCCACATATGCGTC	tatcttgtggaaaggacgaaacaccgAAAACAGCTGCCCTCTCTGGTTTAAGAGCTATGCTGGAAACAGCATAGCAAGTTTAAATAAGGCTAGTCCGTTATCAACTTGAAAAAGTGGCACCGAGTCGGTGCGTCAGTCTCTAAATCTGAAGGTCCTGAGTTCGAGCCTCAGAGAGGGCAGCTGTcgcggttctatctagttacgcgttaaaccaactagaatttttttGTGATACGTCGTATCTCCACATATGCGTCctcgagtactaggatccattaggcg	64.2344	75.5616	0	0	69.898	0	0	Met-CAT	Met
31	gAAAACAGCTGCCCTCTCTGGTTTAAGAGCTATGCTGGAAACAGCATAGCAAGTTTAAATAAGGCTAGTCCGTTATCAACTTGAAAAAGTGGCACCGAGTCGGTGCGTCAGTCTCTAAATCTGAAGGTCCTGAGTTCGAGCCTCAGAGAGGGCAGCTGcgcggttctatctagttacgcgttaaaccaactagaattttttt	tRNA-Met-CAT-2-1	12	-8	TAG	+	TACGTGTGAGAGAGACATATGCGTC	tatcttgtggaaaggacgaaacaccgAAAACAGCTGCCCTCTCTGGTTTAAGAGCTATGCTGGAAACAGCATAGCAAGTTTAAATAAGGCTAGTCCGTTATCAACTTGAAAAAGTGGCACCGAGTCGGTGCGTCAGTCTCTAAATCTGAAGGTCCTGAGTTCGAGCCTCAGAGAGGGCAGCTGcgcggttctatctagttacgcgttaaaccaactagaatttttttCACAATACGTGTGAGAGAGACATATGCGTCctcgagtactaggatccattaggcg	73.2498	50.7342	0	0	61.992	0	0	Met-CAT	Met
32	gAAAACAGCTGCCCTCTCTGGTTTAAGAGCTATGCTGGAAACAGCATAGCAAGTTTAAATAAGGCTAGTCCGTTATCAACTTGAAAAAGTGGCACCGAGTCGGTGCGTCAGTCTCTAAATCTGAAGGTCCTGAGTTCGAGCCTCAGAGAGGGCAGCTcgcggttctatctagttacgcgttaaaccaactagaattttttt	tRNA-Met-CAT-2-1	11	-8	TAG	+	TACGTCACAATGAACCAACCTCGTG	tatcttgtggaaaggacgaaacaccgAAAACAGCTGCCCTCTCTGGTTTAAGAGCTATGCTGGAAACAGCATAGCAAGTTTAAATAAGGCTAGTCCGTTATCAACTTGAAAAAGTGGCACCGAGTCGGTGCGTCAGTCTCTAAATCTGAAGGTCCTGAGTTCGAGCCTCAGAGAGGGCAGCTcgcggttctatctagttacgcgttaaaccaactagaatttttttGAATGATACGTCACAATGAACCAACCTCGTGctcgagtactaggatccattaggcg	47.7063	48.5753	0	3.56342	48.1408	1.78171	0.0362572	Met-CAT	Met
33	gAAAACAGCTGCCCTCTCTGGTTTAAGAGCTATGCTGGAAACAGCATAGCAAGTTTAAATAAGGCTAGTCCGTTATCAACTTGAAAAAGTGGCACCGAGTCGGTGCTCAGTCTCTAAATCTGAAGGTCCTGAGTTCGAGCCTCAGAGAGGGCAGCTGTTcgcggttctatctagttacgcgttaaaccaactagaattttttt	tRNA-Met-CAT-2-1	14	-7	TAG	+	TACGTGAATGACTCCGTTCCAACCA	tatcttgtggaaaggacgaaacaccgAAAACAGCTGCCCTCTCTGGTTTAAGAGCTATGCTGGAAACAGCATAGCAAGTTTAAATAAGGCTAGTCCGTTATCAACTTGAAAAAGTGGCACCGAGTCGGTGCTCAGTCTCTAAATCTGAAGGTCCTGAGTTCGAGCCTCAGAGAGGGCAGCTGTTcgcggttctatctagttacgcgttaaaccaactagaatttttttTTCATACGTGAATGACTCCGTTCCAACCActcgagtactaggatccattaggcg	56.346	56.1315	0	0	56.2387	0	0	Met-CAT	Met
34	gAAAACAGCTGCCCTCTCTGGTTTAAGAGCTATGCTGGAAACAGCATAGCAAGTTTAAATAAGGCTAGTCCGTTATCAACTTGAAAAAGTGGCACCGAGTCGGTGCTCAGTCTCTAAATCTGAAGGTCCTGAGTTCGAGCCTCAGAGAGGGCAGCTGTcgcggttctatctagttacgcgttaaaccaactagaattttttt	tRNA-Met-CAT-2-1	13	-7	TAG	+	TACGTTTCACGGTATGGCACCTAAC	tatcttgtggaaaggacgaaacaccgAAAACAGCTGCCCTCTCTGGTTTAAGAGCTATGCTGGAAACAGCATAGCAAGTTTAAATAAGGCTAGTCCGTTATCAACTTGAAAAAGTGGCACCGAGTCGGTGCTCAGTCTCTAAATCTGAAGGTCCTGAGTTCGAGCCTCAGAGAGGGCAGCTGTcgcggttctatctagttacgcgttaaaccaactagaatttttttCCATTTACGTTTCACGGTATGGCACCTAACctcgagtactaggatccattaggcg	66.4883	74.4822	133.832	0	70.4852	66.9158	0.936079	Met-CAT	Met
35	gAAAACAGCTGCCCTCTCTGGTTTAAGAGCTATGCTGGAAACAGCATAGCAAGTTTAAATAAGGCTAGTCCGTTATCAACTTGAAAAAGTGGCACCGAGTCGGTGCTCAGTCTCTAAATCTGAAGGTCCTGAGTTCGAGCCTCAGAGAGGGCAGCTGcgcggttctatctagttacgcgttaaaccaactagaattttttt	tRNA-Met-CAT-2-1	12	-7	TAG	+	TACGTCCATTGCCACTGGTTCTATG	tatcttgtggaaaggacgaaacaccgAAAACAGCTGCCCTCTCTGGTTTAAGAGCTATGCTGGAAACAGCATAGCAAGTTTAAATAAGGCTAGTCCGTTATCAACTTGAAAAAGTGGCACCGAGTCGGTGCTCAGTCTCTAAATCTGAAGGTCCTGAGTTCGAGCCTCAGAGAGGGCAGCTGcgcggttctatctagttacgcgttaaaccaactagaatttttttGTGATTTACGTCCATTGCCACTGGTTCTATGctcgagtactaggatccattaggcg	57.0973	72.3233	7.27346	0	64.7103	3.63673	0.0553449	Met-CAT	Met
36	gAAAACAGCTGCCCTCTCTGGTTTAAGAGCTATGCTGGAAACAGCATAGCAAGTTTAAATAAGGCTAGTCCGTTATCAACTTGAAAAAGTGGCACCGAGTCGGTGCTCAGTCTCTAAATCTGAAGGTCCTGAGTTCGAGCCTCAGAGAGGGCAGCTcgcggttctatctagttacgcgttaaaccaactagaattttttt	tRNA-Met-CAT-2-1	11	-7	TAG	+	TACGTGTGATTGGATCACGCATACC	tatcttgtggaaaggacgaaacaccgAAAACAGCTGCCCTCTCTGGTTTAAGAGCTATGCTGGAAACAGCATAGCAAGTTTAAATAAGGCTAGTCCGTTATCAACTTGAAAAAGTGGCACCGAGTCGGTGCTCAGTCTCTAAATCTGAAGGTCCTGAGTTCGAGCCTCAGAGAGGGCAGCTcgcggttctatctagttacgcgttaaaccaactagaatttttttATGACTCTACGTGTGATTGGATCACGCATACCctcgagtactaggatccattaggcg	42.0717	53.6128	0	0	47.8422	0	0	Met-CAT	Met
37	gAAAACCTTAAGGCTCTACTGTTTAAGAGCTATGCTGGAAACAGCATAGCAAGTTTAAATAAGGCTAGTCCGTTATCAACTTGAAAAAGTGGCACCGAGTCGGTGCCCTGTCTCTAAAACAGGAGATCCTGGGTTCGAATCCCAGTAGAGCCTTAAGGTcgcggttctatctagttacgcgttaaaccaactagaattttttt	tRNA-Thr-TGT-1-1	13	-7	TAG	+	TACGTATGACTCGGAAGACCTAAGG	tatcttgtggaaaggacgaaacaccgAAAACCTTAAGGCTCTACTGTTTAAGAGCTATGCTGGAAACAGCATAGCAAGTTTAAATAAGGCTAGTCCGTTATCAACTTGAAAAAGTGGCACCGAGTCGGTGCCCTGTCTCTAAAACAGGAGATCCTGGGTTCGAATCCCAGTAGAGCCTTAAGGTcgcggttctatctagttacgcgttaaaccaactagaatttttttACAGTACGTATGACTCGGAAGACCTAAGGctcgagtactaggatccattaggcg	41.3204	29.1452	0	97.9939	35.2328	48.997	1.35228	Thr-TGT	Thr
38	gAAAACCTTAAGGCTCTACTGTTTAAGAGCTATGCTGGAAACAGCATAGCAAGTTTAAATAAGGCTAGTCCGTTATCAACTTGAAAAAGTGGCACCGAGTCGGTGCCCTGTCTCTAAAACAGGAGATCCTGGGTTCGAATCCCAGTAGAGCCTTAAGGcgcggttctatctagttacgcgttaaaccaactagaattttttt	tRNA-Thr-TGT-1-1	12	-7	TAG	+	TACGTACAGTTGGAAGACGCAGCTA	tatcttgtggaaaggacgaaacaccgAAAACCTTAAGGCTCTACTGTTTAAGAGCTATGCTGGAAACAGCATAGCAAGTTTAAATAAGGCTAGTCCGTTATCAACTTGAAAAAGTGGCACCGAGTCGGTGCCCTGTCTCTAAAACAGGAGATCCTGGGTTCGAATCCCAGTAGAGCCTTAAGGcgcggttctatctagttacgcgttaaaccaactagaatttttttAGTGCTACGTACAGTTGGAAGACGCAGCTActcgagtactaggatccattaggcg	50.7114	19.4301	1.45469	0	35.0708	0.727346	0.0201644	Thr-TGT	Thr
39	gAAAACCTTAAGGCTCTACTGTTTAAGAGCTATGCTGGAAACAGCATAGCAAGTTTAAATAAGGCTAGTCCGTTATCAACTTGAAAAAGTGGCACCGAGTCGGTGCCCTGTCTCTAAAACAGGAGATCCTGGGTTCGAATCCCAGTAGAGCCTTAAGcgcggttctatctagttacgcgttaaaccaactagaattttttt	tRNA-Thr-TGT-1-1	11	-7	TAG	+	TACGTAGTGCATAAGCCACAGCTCA	tatcttgtggaaaggacgaaacaccgAAAACCTTAAGGCTCTACTGTTTAAGAGCTATGCTGGAAACAGCATAGCAAGTTTAAATAAGGCTAGTCCGTTATCAACTTGAAAAAGTGGCACCGAGTCGGTGCCCTGTCTCTAAAACAGGAGATCCTGGGTTCGAATCCCAGTAGAGCCTTAAGcgcggttctatctagttacgcgttaaaccaactagaatttttttTCTCGTTACGTAGTGCATAAGCCACAGCTCActcgagtactaggatccattaggcg	66.8639	54.3324	0	5.93903	60.5982	2.96951	0.0482078	Thr-TGT	Thr
40	gAAAACCTTAAGGCTCTACTGTTTAAGAGCTATGCTGGAAACAGCATAGCAAGTTTAAATAAGGCTAGTCCGTTATCAACTTGAAAAAGTGGCACCGAGTCGGTGCCGCCTGTCTCTAAAACAGGAGATCCTGGGTTCGAATCCCAGTAGAGCCTTAAGcgcggttctatctagttacgcgttaaaccaactagaattttttt	tRNA-Thr-TGT-1-1	11	-9	TAG	+	TACGTTCTCGTGATATCCTGCACAC	tatcttgtggaaaggacgaaacaccgAAAACCTTAAGGCTCTACTGTTTAAGAGCTATGCTGGAAACAGCATAGCAAGTTTAAATAAGGCTAGTCCGTTATCAACTTGAAAAAGTGGCACCGAGTCGGTGCCGCCTGTCTCTAAAACAGGAGATCCTGGGTTCGAATCCCAGTAGAGCCTTAAGcgcggttctatctagttacgcgttaaaccaactagaatttttttTTATTACGTTCTCGTGATATCCTGCACACctcgagtactaggatccattaggcg	61.6049	50.7342	0	0	56.1696	0	0	Thr-TGT	Thr
41	gAAAACCTTAAGGCTCTACTGTTTAAGAGCTATGCTGGAAACAGCATAGCAAGTTTAAATAAGGCTAGTCCGTTATCAACTTGAAAAAGTGGCACCGAGTCGGTGCCTGTCTCTAAAACAGGAGATCCTGGGTTCGAATCCCAGTAGAGCCTTAAGGTTcgcggttctatctagttacgcgttaaaccaactagaattttttt	tRNA-Thr-TGT-1-1	14	-6	TAG	+	TACGTTTATCGAGAGCGTTAAGCGG	tatcttgtggaaaggacgaaacaccgAAAACCTTAAGGCTCTACTGTTTAAGAGCTATGCTGGAAACAGCATAGCAAGTTTAAATAAGGCTAGTCCGTTATCAACTTGAAAAAGTGGCACCGAGTCGGTGCCTGTCTCTAAAACAGGAGATCCTGGGTTCGAATCCCAGTAGAGCCTTAAGGTTcgcggttctatctagttacgcgttaaaccaactagaatttttttCAACTACGTTTATCGAGAGCGTTAAGCGGctcgagtactaggatccattaggcg	49.9601	49.295	0	0	49.6275	0	0	Thr-TGT	Thr
42	gAAAACCTTAAGGCTCTACTGTTTAAGAGCTATGCTGGAAACAGCATAGCAAGTTTAAATAAGGCTAGTCCGTTATCAACTTGAAAAAGTGGCACCGAGTCGGTGCCTGTCTCTAAAACAGGAGATCCTGGGTTCGAATCCCAGTAGAGCCTTAAGGTcgcggttctatctagttacgcgttaaaccaactagaattttttt	tRNA-Thr-TGT-1-1	13	-6	TAG	+	TACGTCAACCTCGTGCACAATGAAC	tatcttgtggaaaggacgaaacaccgAAAACCTTAAGGCTCTACTGTTTAAGAGCTATGCTGGAAACAGCATAGCAAGTTTAAATAAGGCTAGTCCGTTATCAACTTGAAAAAGTGGCACCGAGTCGGTGCCTGTCTCTAAAACAGGAGATCCTGGGTTCGAATCCCAGTAGAGCCTTAAGGTcgcggttctatctagttacgcgttaaaccaactagaatttttttAGATATACGTCAACCTCGTGCACAATGAACctcgagtactaggatccattaggcg	46.955	36.7014	0	0	41.8282	0	0	Thr-TGT	Thr
43	gAAAACCTTAAGGCTCTACTGTTTAAGAGCTATGCTGGAAACAGCATAGCAAGTTTAAATAAGGCTAGTCCGTTATCAACTTGAAAAAGTGGCACCGAGTCGGTGCCTGTCTCTAAAACAGGAGATCCTGGGTTCGAATCCCAGTAGAGCCTTAAGGcgcggttctatctagttacgcgttaaaccaactagaattttttt	tRNA-Thr-TGT-1-1	12	-6	TAG	+	TACGTAGATAGCGAAGTTAGCGTCG	tatcttgtggaaaggacgaaacaccgAAAACCTTAAGGCTCTACTGTTTAAGAGCTATGCTGGAAACAGCATAGCAAGTTTAAATAAGGCTAGTCCGTTATCAACTTGAAAAAGTGGCACCGAGTCGGTGCCTGTCTCTAAAACAGGAGATCCTGGGTTCGAATCCCAGTAGAGCCTTAAGGcgcggttctatctagttacgcgttaaaccaactagaatttttttTGGCCTTACGTAGATAGCGAAGTTAGCGTCGctcgagtactaggatccattaggcg	48.8332	44.6173	0	1.78171	46.7253	0.890854	0.0186663	Thr-TGT	Thr
44	gAAAACCTTAAGGCTCTACTGTTTAAGAGCTATGCTGGAAACAGCATAGCAAGTTTAAATAAGGCTAGTCCGTTATCAACTTGAAAAAGTGGCACCGAGTCGGTGCCTGTCTCTAAAACAGGAGATCCTGGGTTCGAATCCCAGTAGAGCCTTAAGcgcggttctatctagttacgcgttaaaccaactagaattttttt	tRNA-Thr-TGT-1-1	11	-6	TAG	+	TACGTTGGCCTACAAGTTGCTCATC	tatcttgtggaaaggacgaaacaccgAAAACCTTAAGGCTCTACTGTTTAAGAGCTATGCTGGAAACAGCATAGCAAGTTTAAATAAGGCTAGTCCGTTATCAACTTGAAAAAGTGGCACCGAGTCGGTGCCTGTCTCTAAAACAGGAGATCCTGGGTTCGAATCCCAGTAGAGCCTTAAGcgcggttctatctagttacgcgttaaaccaactagaatttttttAATCCAGTACGTTGGCCTACAAGTTGCTCATCctcgagtactaggatccattaggcg	51.8383	66.5662	113.466	191.237	59.2023	152.351	2.53066	Thr-TGT	Thr
45	gAAAACCTTAAGGCTCTACTGTTTAAGAGCTATGCTGGAAACAGCATAGCAAGTTTAAATAAGGCTAGTCCGTTATCAACTTGAAAAAGTGGCACCGAGTCGGTGCGCCTGTCTCTAAAACAGGAGATCCTGGGTTCGAATCCCAGTAGAGCCTTAAGGcgcggttctatctagttacgcgttaaaccaactagaattttttt	tRNA-Thr-TGT-1-1	12	-8	TAG	+	TACGTAATCCAGAGAAGGTGGTAGC	tatcttgtggaaaggacgaaacaccgAAAACCTTAAGGCTCTACTGTTTAAGAGCTATGCTGGAAACAGCATAGCAAGTTTAAATAAGGCTAGTCCGTTATCAACTTGAAAAAGTGGCACCGAGTCGGTGCGCCTGTCTCTAAAACAGGAGATCCTGGGTTCGAATCCCAGTAGAGCCTTAAGGcgcggttctatctagttacgcgttaaaccaactagaatttttttGTGATACGTAATCCAGAGAAGGTGGTAGCctcgagtactaggatccattaggcg	42.4473	43.8977	0	0	43.1725	0	0	Thr-TGT	Thr
46	gAAAACCTTAAGGCTCTACTGTTTAAGAGCTATGCTGGAAACAGCATAGCAAGTTTAAATAAGGCTAGTCCGTTATCAACTTGAAAAAGTGGCACCGAGTCGGTGCGCCTGTCTCTAAAACAGGAGATCCTGGGTTCGAATCCCAGTAGAGCCTTAAGcgcggttctatctagttacgcgttaaaccaactagaattttttt	tRNA-Thr-TGT-1-1	11	-8	TAG	+	TACGTGTGAGAGAGATACCAACCTG	tatcttgtggaaaggacgaaacaccgAAAACCTTAAGGCTCTACTGTTTAAGAGCTATGCTGGAAACAGCATAGCAAGTTTAAATAAGGCTAGTCCGTTATCAACTTGAAAAAGTGGCACCGAGTCGGTGCGCCTGTCTCTAAAACAGGAGATCCTGGGTTCGAATCCCAGTAGAGCCTTAAGcgcggttctatctagttacgcgttaaaccaactagaatttttttAGTTGTACGTGTGAGAGAGATACCAACCTGctcgagtactaggatccattaggcg	51.087	38.1406	2.90938	0	44.6138	1.45469	0.0318915	Thr-TGT	Thr
47	gAAAACGGCATTGTAAGTGGGTTTAAGAGCTATGCTGGAAACAGCATAGCAAGTTTAAATAAGGCTAGTCCGTTATCAACTTGAAAAAGTGGCACCGAGTCGGTGCATGAATTAGAAGCATACGCTCTACCACTGAGCTACACCCCCACTTACAATGCCcgcggttctatctagttacgcgttaaaccaactagaattttttt	tRNA-Val-AAC-6-1	11	-6	TAG	-	TACGTAGTTGCGACATCAGTGTCGA	tatcttgtggaaaggacgaaacaccgAAAACGGCATTGTAAGTGGGTTTAAGAGCTATGCTGGAAACAGCATAGCAAGTTTAAATAAGGCTAGTCCGTTATCAACTTGAAAAAGTGGCACCGAGTCGGTGCATGAATTAGAAGCATACGCTCTACCACTGAGCTACACCCCCACTTACAATGCCcgcggttctatctagttacgcgttaaaccaactagaatttttttAGTTTACGTAGTTGCGACATCAGTGTCGActcgagtactaggatccattaggcg	60.8537	68.7251	0	32.0707	64.7894	16.0354	0.243738	Val-AAC	Val
48	gAAAACGTTCCGACCACGAAGTTTAAGAGCTATGCTGGAAACAGCATAGCAAGTTTAAATAAGGCTAGTCCGTTATCAACTTGAAAAAGTGGCACCGAGTCGGTGCCGTCTGACTCTAGATCAGAAGATTGAGGGTTCGAGTCCCTTCGTGGTCGGAACcgcggttctatctagttacgcgttaaaccaactagaattttttt	tRNA-Arg-TCG-3-1	11	-9	TAG	+	TACGTAGTTGTCCACGTAAGTACGC	tatcttgtggaaaggacgaaacaccgAAAACGTTCCGACCACGAAGTTTAAGAGCTATGCTGGAAACAGCATAGCAAGTTTAAATAAGGCTAGTCCGTTATCAACTTGAAAAAGTGGCACCGAGTCGGTGCCGTCTGACTCTAGATCAGAAGATTGAGGGTTCGAGTCCCTTCGTGGTCGGAACcgcggttctatctagttacgcgttaaaccaactagaatttttttAATATACGTAGTTGTCCACGTAAGTACGCctcgagtactaggatccattaggcg	55.2191	53.253	13.0922	104.527	54.236	58.8095	1.0647	Arg-TCG	Arg
49	gAAAACGTTCCGACCACGAAGTTTAAGAGCTATGCTGGAAACAGCATAGCAAGTTTAAATAAGGCTAGTCCGTTATCAACTTGAAAAAGTGGCACCGAGTCGGTGCCTGACTCTAGATCAGAAGATTGAGGGTTCGAGTCCCTTCGTGGTCGGAACGTTcgcggttctatctagttacgcgttaaaccaactagaattttttt	tRNA-Arg-TCG-3-1	14	-6	TAG	+	TACGTAATAACCGCATGCCATGACG	tatcttgtggaaaggacgaaacaccgAAAACGTTCCGACCACGAAGTTTAAGAGCTATGCTGGAAACAGCATAGCAAGTTTAAATAAGGCTAGTCCGTTATCAACTTGAAAAAGTGGCACCGAGTCGGTGCCTGACTCTAGATCAGAAGATTGAGGGTTCGAGTCCCTTCGTGGTCGGAACGTTcgcggttctatctagttacgcgttaaaccaactagaatttttttAGCCTACGTAATAACCGCATGCCATGACGctcgagtactaggatccattaggcg	58.2242	66.5662	0	0	62.3952	0	0	Arg-TCG	Arg
50	gAAAACGTTCCGACCACGAAGTTTAAGAGCTATGCTGGAAACAGCATAGCAAGTTTAAATAAGGCTAGTCCGTTATCAACTTGAAAAAGTGGCACCGAGTCGGTGCCTGACTCTAGATCAGAAGATTGAGGGTTCGAGTCCCTTCGTGGTCGGAACGTcgcggttctatctagttacgcgttaaaccaactagaattttttt	tRNA-Arg-TCG-3-1	13	-6	TAG	+	TACGTAGCCAAGCAAGGTAGAGCTT	tatcttgtggaaaggacgaaacaccgAAAACGTTCCGACCACGAAGTTTAAGAGCTATGCTGGAAACAGCATAGCAAGTTTAAATAAGGCTAGTCCGTTATCAACTTGAAAAAGTGGCACCGAGTCGGTGCCTGACTCTAGATCAGAAGATTGAGGGTTCGAGTCCCTTCGTGGTCGGAACGTcgcggttctatctagttacgcgttaaaccaactagaatttttttAGTCATACGTAGCCAAGCAAGGTAGAGCTTctcgagtactaggatccattaggcg	41.3204	39.9397	2.90938	47.5122	40.6301	25.2108	0.605591	Arg-TCG	Arg
51	gAAAACGTTCCGACCACGAAGTTTAAGAGCTATGCTGGAAACAGCATAGCAAGTTTAAATAAGGCTAGTCCGTTATCAACTTGAAAAAGTGGCACCGAGTCGGTGCCTGACTCTAGATCAGAAGATTGAGGGTTCGAGTCCCTTCGTGGTCGGAACGcgcggttctatctagttacgcgttaaaccaactagaattttttt	tRNA-Arg-TCG-3-1	12	-6	TAG	+	TACGTAGTCAGGTGCCAAGTCTTCT	tatcttgtggaaaggacgaaacaccgAAAACGTTCCGACCACGAAGTTTAAGAGCTATGCTGGAAACAGCATAGCAAGTTTAAATAAGGCTAGTCCGTTATCAACTTGAAAAAGTGGCACCGAGTCGGTGCCTGACTCTAGATCAGAAGATTGAGGGTTCGAGTCCCTTCGTGGTCGGAACGcgcggttctatctagttacgcgttaaaccaactagaatttttttGCCATTTACGTAGTCAGGTGCCAAGTCTTCTctcgagtactaggatccattaggcg	82.6408	62.968	106.192	0	72.8044	53.0962	0.719418	Arg-TCG	Arg
52	gAAAACGTTCCGACCACGAAGTTTAAGAGCTATGCTGGAAACAGCATAGCAAGTTTAAATAAGGCTAGTCCGTTATCAACTTGAAAAAGTGGCACCGAGTCGGTGCCTGACTCTAGATCAGAAGATTGAGGGTTCGAGTCCCTTCGTGGTCGGAACcgcggttctatctagttacgcgttaaaccaactagaattttttt	tRNA-Arg-TCG-3-1	11	-6	TAG	+	TACGTGCCATTACAAGTACTACGCG	tatcttgtggaaaggacgaaacaccgAAAACGTTCCGACCACGAAGTTTAAGAGCTATGCTGGAAACAGCATAGCAAGTTTAAATAAGGCTAGTCCGTTATCAACTTGAAAAAGTGGCACCGAGTCGGTGCCTGACTCTAGATCAGAAGATTGAGGGTTCGAGTCCCTTCGTGGTCGGAACcgcggttctatctagttacgcgttaaaccaactagaatttttttCTTCAGATACGTGCCATTACAAGTACTACGCGctcgagtactaggatccattaggcg	57.4729	69.8046	17.4563	0	63.6387	8.72815	0.13503	Arg-TCG	Arg
53	gAAAACGTTCCGACCACGAAGTTTAAGAGCTATGCTGGAAACAGCATAGCAAGTTTAAATAAGGCTAGTCCGTTATCAACTTGAAAAAGTGGCACCGAGTCGGTGCGTCTGACTCTAGATCAGAAGATTGAGGGTTCGAGTCCCTTCGTGGTCGGAACGcgcggttctatctagttacgcgttaaaccaactagaattttttt	tRNA-Arg-TCG-3-1	12	-8	TAG	+	TACGTCTTCAGACAGTACTTGGCAG	tatcttgtggaaaggacgaaacaccgAAAACGTTCCGACCACGAAGTTTAAGAGCTATGCTGGAAACAGCATAGCAAGTTTAAATAAGGCTAGTCCGTTATCAACTTGAAAAAGTGGCACCGAGTCGGTGCGTCTGACTCTAGATCAGAAGATTGAGGGTTCGAGTCCCTTCGTGGTCGGAACGcgcggttctatctagttacgcgttaaaccaactagaatttttttAGTCTACGTCTTCAGACAGTACTTGGCAGctcgagtactaggatccattaggcg	79.26	56.4913	48.0048	59.9842	67.8757	53.9945	0.783941	Arg-TCG	Arg
54	gAAAACGTTCCGACCACGAAGTTTAAGAGCTATGCTGGAAACAGCATAGCAAGTTTAAATAAGGCTAGTCCGTTATCAACTTGAAAAAGTGGCACCGAGTCGGTGCGTCTGACTCTAGATCAGAAGATTGAGGGTTCGAGTCCCTTCGTGGTCGGAACcgcggttctatctagttacgcgttaaaccaactagaattttttt	tRNA-Arg-TCG-3-1	11	-8	TAG	+	TACGTAGTCAGGTGCAAGCTATACG	tatcttgtggaaaggacgaaacaccgAAAACGTTCCGACCACGAAGTTTAAGAGCTATGCTGGAAACAGCATAGCAAGTTTAAATAAGGCTAGTCCGTTATCAACTTGAAAAAGTGGCACCGAGTCGGTGCGTCTGACTCTAGATCAGAAGATTGAGGGTTCGAGTCCCTTCGTGGTCGGAACcgcggttctatctagttacgcgttaaaccaactagaatttttttTGGTTTACGTAGTCAGGTGCAAGCTATACGctcgagtactaggatccattaggcg	59.3511	73.4027	1.45469	122.344	66.3769	61.8993	0.918702	Arg-TCG	Arg
55	gAAAACGTTCCGACCACGAAGTTTAAGAGCTATGCTGGAAACAGCATAGCAAGTTTAAATAAGGCTAGTCCGTTATCAACTTGAAAAAGTGGCACCGAGTCGGTGCTCTGACTCTAGATCAGAAGATTGAGGGTTCGAGTCCCTTCGTGGTCGGAACGTcgcggttctatctagttacgcgttaaaccaactagaattttttt	tRNA-Arg-TCG-3-1	13	-7	TAG	+	TACGTTGGTTCTATGAGGCCACTTC	tatcttgtggaaaggacgaaacaccgAAAACGTTCCGACCACGAAGTTTAAGAGCTATGCTGGAAACAGCATAGCAAGTTTAAATAAGGCTAGTCCGTTATCAACTTGAAAAAGTGGCACCGAGTCGGTGCTCTGACTCTAGATCAGAAGATTGAGGGTTCGAGTCCCTTCGTGGTCGGAACGTcgcggttctatctagttacgcgttaaaccaactagaatttttttCCAATACGTTGGTTCTATGAGGCCACTTCctcgagtactaggatccattaggcg	70.2447	52.8931	152.743	95.0244	61.5689	123.884	1.97995	Arg-TCG	Arg
56	gAAAACGTTCCGACCACGAAGTTTAAGAGCTATGCTGGAAACAGCATAGCAAGTTTAAATAAGGCTAGTCCGTTATCAACTTGAAAAAGTGGCACCGAGTCGGTGCTCTGACTCTAGATCAGAAGATTGAGGGTTCGAGTCCCTTCGTGGTCGGAACGcgcggttctatctagttacgcgttaaaccaactagaattttttt	tRNA-Arg-TCG-3-1	12	-7	TAG	+	TACGTCCAATCCGGATCGTACAAGA	tatcttgtggaaaggacgaaacaccgAAAACGTTCCGACCACGAAGTTTAAGAGCTATGCTGGAAACAGCATAGCAAGTTTAAATAAGGCTAGTCCGTTATCAACTTGAAAAAGTGGCACCGAGTCGGTGCTCTGACTCTAGATCAGAAGATTGAGGGTTCGAGTCCCTTCGTGGTCGGAACGcgcggttctatctagttacgcgttaaaccaactagaatttttttAGTGCTACGTCCAATCCGGATCGTACAAGActcgagtactaggatccattaggcg	41.696	31.3041	0	0	36.5001	0	0	Arg-TCG	Arg
57	gAAAACGTTCCGACCACGAAGTTTAAGAGCTATGCTGGAAACAGCATAGCAAGTTTAAATAAGGCTAGTCCGTTATCAACTTGAAAAAGTGGCACCGAGTCGGTGCTCTGACTCTAGATCAGAAGATTGAGGGTTCGAGTCCCTTCGTGGTCGGAACcgcggttctatctagttacgcgttaaaccaactagaattttttt	tRNA-Arg-TCG-3-1	11	-7	TAG	+	TACGTAGTGCATAAGGTTCGCCGTA	tatcttgtggaaaggacgaaacaccgAAAACGTTCCGACCACGAAGTTTAAGAGCTATGCTGGAAACAGCATAGCAAGTTTAAATAAGGCTAGTCCGTTATCAACTTGAAAAAGTGGCACCGAGTCGGTGCTCTGACTCTAGATCAGAAGATTGAGGGTTCGAGTCCCTTCGTGGTCGGAACcgcggttctatctagttacgcgttaaaccaactagaatttttttACACTTTACGTAGTGCATAAGGTTCGCCGTActcgagtactaggatccattaggcg	72.1229	65.8466	0	0	68.9847	0	0	Arg-TCG	Arg
58	gAAAAGATACCGCCCGAACAGTTTAAGAGCTATGCTGGAAACAGCATAGCAAGTTTAAATAAGGCTAGTCCGTTATCAACTTGAAAAAGTGGCACCGAGTCGGTGCATCAGACCTATAATCTGAGGGTCCAGGGTTCAAGTCCCTGTTCGGGCGGTATCcgcggttctatctagttacgcgttaaaccaactagaattttttt	tRNA-Lys-TTT-3-4	12	-7	TAG	+	TACGTACACTTCTGCCGTACTGGAA	tatcttgtggaaaggacgaaacaccgAAAAGATACCGCCCGAACAGTTTAAGAGCTATGCTGGAAACAGCATAGCAAGTTTAAATAAGGCTAGTCCGTTATCAACTTGAAAAAGTGGCACCGAGTCGGTGCATCAGACCTATAATCTGAGGGTCCAGGGTTCAAGTCCCTGTTCGGGCGGTATCcgcggttctatctagttacgcgttaaaccaactagaatttttttGTGATACGTACACTTCTGCCGTACTGGAActcgagtactaggatccattaggcg	61.6049	61.8886	0	0	61.7468	0	0	Lys-TTT	Lys
59	gAAAAGATACCGCCCGAACAGTTTAAGAGCTATGCTGGAAACAGCATAGCAAGTTTAAATAAGGCTAGTCCGTTATCAACTTGAAAAAGTGGCACCGAGTCGGTGCATCAGACCTATAATCTGAGGGTCCAGGGTTCAAGTCCCTGTTCGGGCGGTATcgcggttctatctagttacgcgttaaaccaactagaattttttt	tRNA-Lys-TTT-3-4	11	-7	TAG	+	TACGTGTGATTGGATAGTACGAGCC	tatcttgtggaaaggacgaaacaccgAAAAGATACCGCCCGAACAGTTTAAGAGCTATGCTGGAAACAGCATAGCAAGTTTAAATAAGGCTAGTCCGTTATCAACTTGAAAAAGTGGCACCGAGTCGGTGCATCAGACCTATAATCTGAGGGTCCAGGGTTCAAGTCCCTGTTCGGGCGGTATcgcggttctatctagttacgcgttaaaccaactagaatttttttGTCTTTACGTGTGATTGGATAGTACGAGCCctcgagtactaggatccattaggcg	53.7165	42.8183	0	37.4159	48.2674	18.7079	0.379722	Lys-TTT	Lys
60	gAAAAGATACCGCCCGAACAGTTTAAGAGCTATGCTGGAAACAGCATAGCAAGTTTAAATAAGGCTAGTCCGTTATCAACTTGAAAAAGTGGCACCGAGTCGGTGCCATCAGACCTATAATCTGAGGGTCCAGGGTTCAAGTCCCTGTTCGGGCGGTATcgcggttctatctagttacgcgttaaaccaactagaattttttt	tRNA-Lys-TTT-3-4	11	-8	TAG	+	TACGTGTCTTCCGACAGTGCATAAG	tatcttgtggaaaggacgaaacaccgAAAAGATACCGCCCGAACAGTTTAAGAGCTATGCTGGAAACAGCATAGCAAGTTTAAATAAGGCTAGTCCGTTATCAACTTGAAAAAGTGGCACCGAGTCGGTGCCATCAGACCTATAATCTGAGGGTCCAGGGTTCAAGTCCCTGTTCGGGCGGTATcgcggttctatctagttacgcgttaaaccaactagaatttttttTGTTTACGTGTCTTCCGACAGTGCATAAGctcgagtactaggatccattaggcg	55.5947	48.9352	0	11.8781	52.2649	5.93903	0.1115	Lys-TTT	Lys
61	gAAAAGATACCGCCCGAACAGTTTAAGAGCTATGCTGGAAACAGCATAGCAAGTTTAAATAAGGCTAGTCCGTTATCAACTTGAAAAAGTGGCACCGAGTCGGTGCTCAGACCTATAATCTGAGGGTCCAGGGTTCAAGTCCCTGTTCGGGCGGTATCTcgcggttctatctagttacgcgttaaaccaactagaattttttt	tRNA-Lys-TTT-3-4	13	-6	TAG	+	TACGTTGTTAGACCATCTAGGCCTG	tatcttgtggaaaggacgaaacaccgAAAAGATACCGCCCGAACAGTTTAAGAGCTATGCTGGAAACAGCATAGCAAGTTTAAATAAGGCTAGTCCGTTATCAACTTGAAAAAGTGGCACCGAGTCGGTGCTCAGACCTATAATCTGAGGGTCCAGGGTTCAAGTCCCTGTTCGGGCGGTATCTcgcggttctatctagttacgcgttaaaccaactagaatttttttCAGCTACGTTGTTAGACCATCTAGGCCTGctcgagtactaggatccattaggcg	66.1126	71.9635	58.1877	0	69.038	29.0938	0.4154	Lys-TTT	Lys
62	gAAAAGATACCGCCCGAACAGTTTAAGAGCTATGCTGGAAACAGCATAGCAAGTTTAAATAAGGCTAGTCCGTTATCAACTTGAAAAAGTGGCACCGAGTCGGTGCTCAGACCTATAATCTGAGGGTCCAGGGTTCAAGTCCCTGTTCGGGCGGTATCcgcggttctatctagttacgcgttaaaccaactagaattttttt	tRNA-Lys-TTT-3-4	12	-6	TAG	+	TACGTCAGCATAACACCAGCGTGAT	tatcttgtggaaaggacgaaacaccgAAAAGATACCGCCCGAACAGTTTAAGAGCTATGCTGGAAACAGCATAGCAAGTTTAAATAAGGCTAGTCCGTTATCAACTTGAAAAAGTGGCACCGAGTCGGTGCTCAGACCTATAATCTGAGGGTCCAGGGTTCAAGTCCCTGTTCGGGCGGTATCcgcggttctatctagttacgcgttaaaccaactagaatttttttGAGGATACGTCAGCATAACACCAGCGTGATctcgagtactaggatccattaggcg	55.2191	47.1361	0	44.5427	51.1776	22.2713	0.426838	Lys-TTT	Lys
63	gAAAAGATACCGCCCGAACAGTTTAAGAGCTATGCTGGAAACAGCATAGCAAGTTTAAATAAGGCTAGTCCGTTATCAACTTGAAAAAGTGGCACCGAGTCGGTGCTCAGACCTATAATCTGAGGGTCCAGGGTTCAAGTCCCTGTTCGGGCGGTATcgcggttctatctagttacgcgttaaaccaactagaattttttt	tRNA-Lys-TTT-3-4	11	-6	TAG	+	TACGTGAGGACAATCCACCTGTAGA	tatcttgtggaaaggacgaaacaccgAAAAGATACCGCCCGAACAGTTTAAGAGCTATGCTGGAAACAGCATAGCAAGTTTAAATAAGGCTAGTCCGTTATCAACTTGAAAAAGTGGCACCGAGTCGGTGCTCAGACCTATAATCTGAGGGTCCAGGGTTCAAGTCCCTGTTCGGGCGGTATcgcggttctatctagttacgcgttaaaccaactagaatttttttTGCAGCTACGTGAGGACAATCCACCTGTAGActcgagtactaggatccattaggcg	70.6203	40.2995	0	0	55.4599	0	0	Lys-TTT	Lys
64	gAAAAGCATTGGTGGTTCAAGTTTAAGAGCTATGCTGGAAACAGCATAGCAAGTTTAAATAAGGCTAGTCCGTTATCAACTTGAAAAAGTGGCACCGAGTCGGTGCCCTGCGTTAGAGGCGAGAATTCTACCATTGAACCACCAATGCTTcgcggttctatctagttacgcgttaaaccaactagaattttttt	tRNA-Gly-CCC-3-1	14	-7	TAG	-	TACGTTGCAGCAACTTGCGACAGAA	tatcttgtggaaaggacgaaacaccgAAAAGCATTGGTGGTTCAAGTTTAAGAGCTATGCTGGAAACAGCATAGCAAGTTTAAATAAGGCTAGTCCGTTATCAACTTGAAAAAGTGGCACCGAGTCGGTGCCCTGCGTTAGAGGCGAGAATTCTACCATTGAACCACCAATGCTTcgcggttctatctagttacgcgttaaaccaactagaatttttttCAGATAGCAACGGTACGTTGCAGCAACTTGCGACAGAActcgagtactaggatccattaggcg	39.0665	40.6594	2.90938	6.53293	39.863	4.72116	0.115536	Gly-CCC	Gly
65	gAAAAGCATTGGTGGTTCAAGTTTAAGAGCTATGCTGGAAACAGCATAGCAAGTTTAAATAAGGCTAGTCCGTTATCAACTTGAAAAAGTGGCACCGAGTCGGTGCCCTGCGTTAGAGGCGAGAATTCTACCATTGAACCACCAATGCTcgcggttctatctagttacgcgttaaaccaactagaattttttt	tRNA-Gly-CCC-3-1	13	-7	TAG	-	TACGTCAGATAGCAACGGTGACTGA	tatcttgtggaaaggacgaaacaccgAAAAGCATTGGTGGTTCAAGTTTAAGAGCTATGCTGGAAACAGCATAGCAAGTTTAAATAAGGCTAGTCCGTTATCAACTTGAAAAAGTGGCACCGAGTCGGTGCCCTGCGTTAGAGGCGAGAATTCTACCATTGAACCACCAATGCTcgcggttctatctagttacgcgttaaaccaactagaatttttttCCGAAGAGAATTCCTACGTCAGATAGCAACGGTGACTGActcgagtactaggatccattaggcg	46.2037	38.1406	0	0.593903	42.1722	0.296951	0.0068783	Gly-CCC	Gly
66	gAAAAGCATTGGTGGTTCAAGTTTAAGAGCTATGCTGGAAACAGCATAGCAAGTTTAAATAAGGCTAGTCCGTTATCAACTTGAAAAAGTGGCACCGAGTCGGTGCCCTGCGTTAGAGGCGAGAATTCTACCATTGAACCACCAATGCcgcggttctatctagttacgcgttaaaccaactagaattttttt	tRNA-Gly-CCC-3-1	12	-7	TAG	-	TACGTCCGAAGAGAATTCCAGTGAC	tatcttgtggaaaggacgaaacaccgAAAAGCATTGGTGGTTCAAGTTTAAGAGCTATGCTGGAAACAGCATAGCAAGTTTAAATAAGGCTAGTCCGTTATCAACTTGAAAAAGTGGCACCGAGTCGGTGCCCTGCGTTAGAGGCGAGAATTCTACCATTGAACCACCAATGCcgcggttctatctagttacgcgttaaaccaactagaatttttttGAGCAACGGACTTAATACGTCCGAAGAGAATTCCAGTGACctcgagtactaggatccattaggcg	33.0563	43.8977	0	0	38.477	0	0	Gly-CCC	Gly
67	gAAAAGCATTGGTGGTTCAAGTTTAAGAGCTATGCTGGAAACAGCATAGCAAGTTTAAATAAGGCTAGTCCGTTATCAACTTGAAAAAGTGGCACCGAGTCGGTGCCCTGCGTTAGAGGCGAGAATTCTACCATTGAACCACCAATGcgcggttctatctagttacgcgttaaaccaactagaattttttt	tRNA-Gly-CCC-3-1	11	-7	TAG	-	TACGTGAGCAACGGACTTAAGTAGC	tatcttgtggaaaggacgaaacaccgAAAAGCATTGGTGGTTCAAGTTTAAGAGCTATGCTGGAAACAGCATAGCAAGTTTAAATAAGGCTAGTCCGTTATCAACTTGAAAAAGTGGCACCGAGTCGGTGCCCTGCGTTAGAGGCGAGAATTCTACCATTGAACCACCAATGcgcggttctatctagttacgcgttaaaccaactagaatttttttCATCCTTCATTGACGCTACGTGAGCAACGGACTTAAGTAGCctcgagtactaggatccattaggcg	37.564	48.2155	0	0	42.8898	0	0	Gly-CCC	Gly
68	gAAAAGCATTGGTGGTTCAAGTTTAAGAGCTATGCTGGAAACAGCATAGCAAGTTTAAATAAGGCTAGTCCGTTATCAACTTGAAAAAGTGGCACCGAGTCGGTGCCTCCTGCGTTAGAGGCGAGAATTCTACCATTGAACCACCAATGCTTcgcggttctatctagttacgcgttaaaccaactagaattttttt	tRNA-Gly-CCC-3-1	14	-9	TAG	-	TACGTCATCCTTCATTGACGCGAAC	tatcttgtggaaaggacgaaacaccgAAAAGCATTGGTGGTTCAAGTTTAAGAGCTATGCTGGAAACAGCATAGCAAGTTTAAATAAGGCTAGTCCGTTATCAACTTGAAAAAGTGGCACCGAGTCGGTGCCTCCTGCGTTAGAGGCGAGAATTCTACCATTGAACCACCAATGCTTcgcggttctatctagttacgcgttaaaccaactagaatttttttTTGCAGGCGATTACGTCATCCTTCATTGACGCGAACctcgagtactaggatccattaggcg	66.4883	66.2064	340.398	206.084	66.3473	273.241	4.05719	Gly-CCC	Gly
69	gAAAAGCATTGGTGGTTCAAGTTTAAGAGCTATGCTGGAAACAGCATAGCAAGTTTAAATAAGGCTAGTCCGTTATCAACTTGAAAAAGTGGCACCGAGTCGGTGCCTCCTGCGTTAGAGGCGAGAATTCTACCATTGAACCACCAATGCTcgcggttctatctagttacgcgttaaaccaactagaattttttt	tRNA-Gly-CCC-3-1	13	-9	TAG	-	TACGTTTGCAGGCGATCGTACAAGA	tatcttgtggaaaggacgaaacaccgAAAAGCATTGGTGGTTCAAGTTTAAGAGCTATGCTGGAAACAGCATAGCAAGTTTAAATAAGGCTAGTCCGTTATCAACTTGAAAAAGTGGCACCGAGTCGGTGCCTCCTGCGTTAGAGGCGAGAATTCTACCATTGAACCACCAATGCTcgcggttctatctagttacgcgttaaaccaactagaatttttttGCGATCTCGTTATACGTTTGCAGGCGATCGTACAAGActcgagtactaggatccattaggcg	47.3306	10.7945	0	38.0098	29.0626	19.0049	0.632177	Gly-CCC	Gly
70	gAAAAGCATTGGTGGTTCAAGTTTAAGAGCTATGCTGGAAACAGCATAGCAAGTTTAAATAAGGCTAGTCCGTTATCAACTTGAAAAAGTGGCACCGAGTCGGTGCCTCCTGCGTTAGAGGCGAGAATTCTACCATTGAACCACCAATGCcgcggttctatctagttacgcgttaaaccaactagaattttttt	tRNA-Gly-CCC-3-1	12	-9	TAG	-	TACGTGCGATCTCGTTAAGCCAACA	tatcttgtggaaaggacgaaacaccgAAAAGCATTGGTGGTTCAAGTTTAAGAGCTATGCTGGAAACAGCATAGCAAGTTTAAATAAGGCTAGTCCGTTATCAACTTGAAAAAGTGGCACCGAGTCGGTGCCTCCTGCGTTAGAGGCGAGAATTCTACCATTGAACCACCAATGCcgcggttctatctagttacgcgttaaaccaactagaatttttttTCGACTGGTGTATTACGTGCGATCTCGTTAAGCCAACActcgagtactaggatccattaggcg	55.2191	64.4073	0	0	59.8132	0	0	Gly-CCC	Gly
71	gAAAAGCATTGGTGGTTCAAGTTTAAGAGCTATGCTGGAAACAGCATAGCAAGTTTAAATAAGGCTAGTCCGTTATCAACTTGAAAAAGTGGCACCGAGTCGGTGCCTCCTGCGTTAGAGGCGAGAATTCTACCATTGAACCACCAATGcgcggttctatctagttacgcgttaaaccaactagaattttttt	tRNA-Gly-CCC-3-1	11	-9	TAG	-	TACGTTCGACTGGTGTATAGAGACC	tatcttgtggaaaggacgaaacaccgAAAAGCATTGGTGGTTCAAGTTTAAGAGCTATGCTGGAAACAGCATAGCAAGTTTAAATAAGGCTAGTCCGTTATCAACTTGAAAAAGTGGCACCGAGTCGGTGCCTCCTGCGTTAGAGGCGAGAATTCTACCATTGAACCACCAATGcgcggttctatctagttacgcgttaaaccaactagaatttttttCCTTCGGATGCATATACGTTCGACTGGTGTATAGAGACCctcgagtactaggatccattaggcg	41.3204	65.8466	0	0	53.5835	0	0	Gly-CCC	Gly
72	gAAAAGCATTGGTGGTTCAAGTTTAAGAGCTATGCTGGAAACAGCATAGCAAGTTTAAATAAGGCTAGTCCGTTATCAACTTGAAAAAGTGGCACCGAGTCGGTGCCTGCGTTAGAGGCGAGAATTCTACCATTGAACCACCAATGCTTcgcggttctatctagttacgcgttaaaccaactagaattttttt	tRNA-Gly-CCC-3-1	14	-6	TAG	-	TACGTCCTTCGGATGCATAGCAAGA	tatcttgtggaaaggacgaaacaccgAAAAGCATTGGTGGTTCAAGTTTAAGAGCTATGCTGGAAACAGCATAGCAAGTTTAAATAAGGCTAGTCCGTTATCAACTTGAAAAAGTGGCACCGAGTCGGTGCCTGCGTTAGAGGCGAGAATTCTACCATTGAACCACCAATGCTTcgcggttctatctagttacgcgttaaaccaactagaatttttttGCGGTTCAGAATGGTACGTCCTTCGGATGCATAGCAAGActcgagtactaggatccattaggcg	35.3102	50.3744	0	26.1317	42.8423	13.0659	0.298019	Gly-CCC	Gly
73	gAAAAGCATTGGTGGTTCAAGTTTAAGAGCTATGCTGGAAACAGCATAGCAAGTTTAAATAAGGCTAGTCCGTTATCAACTTGAAAAAGTGGCACCGAGTCGGTGCCTGCGTTAGAGGCGAGAATTCTACCATTGAACCACCAATGCTcgcggttctatctagttacgcgttaaaccaactagaattttttt	tRNA-Gly-CCC-3-1	13	-6	TAG	-	TACGTGCGGTTCAGAATGGAACCTA	tatcttgtggaaaggacgaaacaccgAAAAGCATTGGTGGTTCAAGTTTAAGAGCTATGCTGGAAACAGCATAGCAAGTTTAAATAAGGCTAGTCCGTTATCAACTTGAAAAAGTGGCACCGAGTCGGTGCCTGCGTTAGAGGCGAGAATTCTACCATTGAACCACCAATGCTcgcggttctatctagttacgcgttaaaccaactagaatttttttGCCAACTGTATACGTTACGTGCGGTTCAGAATGGAACCTActcgagtactaggatccattaggcg	28.173	33.8228	0	0	30.9979	0	0	Gly-CCC	Gly
74	gAAAAGCATTGGTGGTTCAAGTTTAAGAGCTATGCTGGAAACAGCATAGCAAGTTTAAATAAGGCTAGTCCGTTATCAACTTGAAAAAGTGGCACCGAGTCGGTGCCTGCGTTAGAGGCGAGAATTCTACCATTGAACCACCAATGCcgcggttctatctagttacgcgttaaaccaactagaattttttt	tRNA-Gly-CCC-3-1	12	-6	TAG	-	TACGTGCCAACTGTATACGTGAGGT	tatcttgtggaaaggacgaaacaccgAAAAGCATTGGTGGTTCAAGTTTAAGAGCTATGCTGGAAACAGCATAGCAAGTTTAAATAAGGCTAGTCCGTTATCAACTTGAAAAAGTGGCACCGAGTCGGTGCCTGCGTTAGAGGCGAGAATTCTACCATTGAACCACCAATGCcgcggttctatctagttacgcgttaaaccaactagaatttttttTATGCACCACCACTGCTACGTGCCAACTGTATACGTGAGGTctcgagtactaggatccattaggcg	62.7319	64.7671	0	0	63.7495	0	0	Gly-CCC	Gly
75	gAAAAGCATTGGTGGTTCAAGTTTAAGAGCTATGCTGGAAACAGCATAGCAAGTTTAAATAAGGCTAGTCCGTTATCAACTTGAAAAAGTGGCACCGAGTCGGTGCCTGCGTTAGAGGCGAGAATTCTACCATTGAACCACCAATGcgcggttctatctagttacgcgttaaaccaactagaattttttt	tRNA-Gly-CCC-3-1	11	-6	TAG	-	TACGTTATGCACCACCACTGCATTG	tatcttgtggaaaggacgaaacaccgAAAAGCATTGGTGGTTCAAGTTTAAGAGCTATGCTGGAAACAGCATAGCAAGTTTAAATAAGGCTAGTCCGTTATCAACTTGAAAAAGTGGCACCGAGTCGGTGCCTGCGTTAGAGGCGAGAATTCTACCATTGAACCACCAATGcgcggttctatctagttacgcgttaaaccaactagaatttttttTCGTACAAGAGTACTACTACGTTATGCACCACCACTGCATTGctcgagtactaggatccattaggcg	55.9703	71.2438	0	44.5427	63.6071	22.2713	0.34472	Gly-CCC	Gly
76	gAAAAGCATTGGTGGTTCAAGTTTAAGAGCTATGCTGGAAACAGCATAGCAAGTTTAAATAAGGCTAGTCCGTTATCAACTTGAAAAAGTGGCACCGAGTCGGTGCGTCTCCTGCGTTAGAGGCGAGAATTCTACCATTGAACCACCAATGCTTcgcggttctatctagttacgcgttaaaccaactagaattttttt	tRNA-Gly-CCC-3-1	14	-11	TAG	-	TACGTTCGTACAAGAGTACTACGCG	tatcttgtggaaaggacgaaacaccgAAAAGCATTGGTGGTTCAAGTTTAAGAGCTATGCTGGAAACAGCATAGCAAGTTTAAATAAGGCTAGTCCGTTATCAACTTGAAAAAGTGGCACCGAGTCGGTGCGTCTCCTGCGTTAGAGGCGAGAATTCTACCATTGAACCACCAATGCTTcgcggttctatctagttacgcgttaaaccaactagaatttttttCGCTCGATATACGTTCGTACAAGAGTACTACGCGctcgagtactaggatccattaggcg	53.3409	70.884	27.6391	0	62.1124	13.8196	0.218967	Gly-CCC	Gly
77	gAAAAGCATTGGTGGTTCAAGTTTAAGAGCTATGCTGGAAACAGCATAGCAAGTTTAAATAAGGCTAGTCCGTTATCAACTTGAAAAAGTGGCACCGAGTCGGTGCGTCTCCTGCGTTAGAGGCGAGAATTCTACCATTGAACCACCAATGCTcgcggttctatctagttacgcgttaaaccaactagaattttttt	tRNA-Gly-CCC-3-1	13	-11	TAG	-	TACGTCGCTCGATAACATTGACGAG	tatcttgtggaaaggacgaaacaccgAAAAGCATTGGTGGTTCAAGTTTAAGAGCTATGCTGGAAACAGCATAGCAAGTTTAAATAAGGCTAGTCCGTTATCAACTTGAAAAAGTGGCACCGAGTCGGTGCGTCTCCTGCGTTAGAGGCGAGAATTCTACCATTGAACCACCAATGCTcgcggttctatctagttacgcgttaaaccaactagaatttttttCGAATAGACTTACGTCGCTCGATAACATTGACGAGctcgagtactaggatccattaggcg	51.8383	32.7434	0	249.439	42.2908	124.72	2.88097	Gly-CCC	Gly
78	gAAAAGCATTGGTGGTTCAAGTTTAAGAGCTATGCTGGAAACAGCATAGCAAGTTTAAATAAGGCTAGTCCGTTATCAACTTGAAAAAGTGGCACCGAGTCGGTGCGTCTCCTGCGTTAGAGGCGAGAATTCTACCATTGAACCACCAATGCcgcggttctatctagttacgcgttaaaccaactagaattttttt	tRNA-Gly-CCC-3-1	12	-11	TAG	-	TACGTCGAATAGACTCTGTTGTCGG	tatcttgtggaaaggacgaaacaccgAAAAGCATTGGTGGTTCAAGTTTAAGAGCTATGCTGGAAACAGCATAGCAAGTTTAAATAAGGCTAGTCCGTTATCAACTTGAAAAAGTGGCACCGAGTCGGTGCGTCTCCTGCGTTAGAGGCGAGAATTCTACCATTGAACCACCAATGCcgcggttctatctagttacgcgttaaaccaactagaatttttttCCAGAAGAGAGTACGTCGAATAGACTCTGTTGTCGGctcgagtactaggatccattaggcg	37.564	43.1781	14.5469	0	40.371	7.27346	0.17581	Gly-CCC	Gly
79	gAAAAGCATTGGTGGTTCAAGTTTAAGAGCTATGCTGGAAACAGCATAGCAAGTTTAAATAAGGCTAGTCCGTTATCAACTTGAAAAAGTGGCACCGAGTCGGTGCGTCTCCTGCGTTAGAGGCGAGAATTCTACCATTGAACCACCAATGcgcggttctatctagttacgcgttaaaccaactagaattttttt	tRNA-Gly-CCC-3-1	11	-11	TAG	-	TACGTCCAGAAGAGAGCTCGATACT	tatcttgtggaaaggacgaaacaccgAAAAGCATTGGTGGTTCAAGTTTAAGAGCTATGCTGGAAACAGCATAGCAAGTTTAAATAAGGCTAGTCCGTTATCAACTTGAAAAAGTGGCACCGAGTCGGTGCGTCTCCTGCGTTAGAGGCGAGAATTCTACCATTGAACCACCAATGcgcggttctatctagttacgcgttaaaccaactagaatttttttAGAAGTTGTCCTTACGTCCAGAAGAGAGCTCGATACTctcgagtactaggatccattaggcg	37.564	48.9352	0	0	43.2496	0	0	Gly-CCC	Gly
80	gAAAAGCATTGGTGGTTCAAGTTTAAGAGCTATGCTGGAAACAGCATAGCAAGTTTAAATAAGGCTAGTCCGTTATCAACTTGAAAAAGTGGCACCGAGTCGGTGCTCCTGCGTTAGAGGCGAGAATTCTACCATTGAACCACCAATGCTTcgcggttctatctagttacgcgttaaaccaactagaattttttt	tRNA-Gly-CCC-3-1	14	-8	TAG	-	TACGTAGAAGTTGTCCTGTTGTCGG	tatcttgtggaaaggacgaaacaccgAAAAGCATTGGTGGTTCAAGTTTAAGAGCTATGCTGGAAACAGCATAGCAAGTTTAAATAAGGCTAGTCCGTTATCAACTTGAAAAAGTGGCACCGAGTCGGTGCTCCTGCGTTAGAGGCGAGAATTCTACCATTGAACCACCAATGCTTcgcggttctatctagttacgcgttaaaccaactagaatttttttGCCTTAAGTTACTACGTAGAAGTTGTCCTGTTGTCGGctcgagtactaggatccattaggcg	61.2293	103.268	0	2.37561	82.2484	1.18781	0.0142682	Gly-CCC	Gly
81	gAAAAGCATTGGTGGTTCAAGTTTAAGAGCTATGCTGGAAACAGCATAGCAAGTTTAAATAAGGCTAGTCCGTTATCAACTTGAAAAAGTGGCACCGAGTCGGTGCTCCTGCGTTAGAGGCGAGAATTCTACCATTGAACCACCAATGCTcgcggttctatctagttacgcgttaaaccaactagaattttttt	tRNA-Gly-CCC-3-1	13	-8	TAG	-	TACGTGCCTTAAGTTACAAGGCGCT	tatcttgtggaaaggacgaaacaccgAAAAGCATTGGTGGTTCAAGTTTAAGAGCTATGCTGGAAACAGCATAGCAAGTTTAAATAAGGCTAGTCCGTTATCAACTTGAAAAAGTGGCACCGAGTCGGTGCTCCTGCGTTAGAGGCGAGAATTCTACCATTGAACCACCAATGCTcgcggttctatctagttacgcgttaaaccaactagaatttttttCTATCAGGTACGCTACGTGCCTTAAGTTACAAGGCGCTctcgagtactaggatccattaggcg	58.9755	84.9169	13.0922	42.1671	71.9462	27.6297	0.378768	Gly-CCC	Gly
82	gAAAAGCATTGGTGGTTCAAGTTTAAGAGCTATGCTGGAAACAGCATAGCAAGTTTAAATAAGGCTAGTCCGTTATCAACTTGAAAAAGTGGCACCGAGTCGGTGCTCCTGCGTTAGAGGCGAGAATTCTACCATTGAACCACCAATGCcgcggttctatctagttacgcgttaaaccaactagaattttttt	tRNA-Gly-CCC-3-1	12	-8	TAG	-	TACGTCTATCAGGTACGCAGATAGG	tatcttgtggaaaggacgaaacaccgAAAAGCATTGGTGGTTCAAGTTTAAGAGCTATGCTGGAAACAGCATAGCAAGTTTAAATAAGGCTAGTCCGTTATCAACTTGAAAAAGTGGCACCGAGTCGGTGCTCCTGCGTTAGAGGCGAGAATTCTACCATTGAACCACCAATGCcgcggttctatctagttacgcgttaaaccaactagaatttttttTCAGCTCAAGGTAATACGTCTATCAGGTACGCAGATAGGctcgagtactaggatccattaggcg	63.8588	57.9306	0	11.8781	60.8947	5.93903	0.0959537	Gly-CCC	Gly
83	gAAAAGCATTGGTGGTTCAAGTTTAAGAGCTATGCTGGAAACAGCATAGCAAGTTTAAATAAGGCTAGTCCGTTATCAACTTGAAAAAGTGGCACCGAGTCGGTGCTCCTGCGTTAGAGGCGAGAATTCTACCATTGAACCACCAATGcgcggttctatctagttacgcgttaaaccaactagaattttttt	tRNA-Gly-CCC-3-1	11	-8	TAG	-	TACGTTCAGCTCAAGGTAAGTACGC	tatcttgtggaaaggacgaaacaccgAAAAGCATTGGTGGTTCAAGTTTAAGAGCTATGCTGGAAACAGCATAGCAAGTTTAAATAAGGCTAGTCCGTTATCAACTTGAAAAAGTGGCACCGAGTCGGTGCTCCTGCGTTAGAGGCGAGAATTCTACCATTGAACCACCAATGcgcggttctatctagttacgcgttaaaccaactagaatttttttCCACAGCTCATGAGCTACGTTCAGCTCAAGGTAAGTACGCctcgagtactaggatccattaggcg	43.9499	35.6219	0	0	39.7859	0	0	Gly-CCC	Gly
84	gAAAAGCATTGGTGGTTCAAGTTTAAGAGCTATGCTGGAAACAGCATAGCAAGTTTAAATAAGGCTAGTCCGTTATCAACTTGAAAAAGTGGCACCGAGTCGGTGCTCTCCTGCGTTAGAGGCGAGAATTCTACCATTGAACCACCAATGCTTcgcggttctatctagttacgcgttaaaccaactagaattttttt	tRNA-Gly-CCC-3-1	14	-10	TAG	-	TACGTCCACAGCTCATGAGCAGTAA	tatcttgtggaaaggacgaaacaccgAAAAGCATTGGTGGTTCAAGTTTAAGAGCTATGCTGGAAACAGCATAGCAAGTTTAAATAAGGCTAGTCCGTTATCAACTTGAAAAAGTGGCACCGAGTCGGTGCTCTCCTGCGTTAGAGGCGAGAATTCTACCATTGAACCACCAATGCTTcgcggttctatctagttacgcgttaaaccaactagaatttttttCACTGCATTGTACGTCCACAGCTCATGAGCAGTAActcgagtactaggatccattaggcg	58.2242	51.4539	7.27346	58.2024	54.839	32.738	0.586292	Gly-CCC	Gly
85	gAAAAGCATTGGTGGTTCAAGTTTAAGAGCTATGCTGGAAACAGCATAGCAAGTTTAAATAAGGCTAGTCCGTTATCAACTTGAAAAAGTGGCACCGAGTCGGTGCTCTCCTGCGTTAGAGGCGAGAATTCTACCATTGAACCACCAATGCTcgcggttctatctagttacgcgttaaaccaactagaattttttt	tRNA-Gly-CCC-3-1	13	-10	TAG	-	TACGTCACTGCATTGACAACGGTGA	tatcttgtggaaaggacgaaacaccgAAAAGCATTGGTGGTTCAAGTTTAAGAGCTATGCTGGAAACAGCATAGCAAGTTTAAATAAGGCTAGTCCGTTATCAACTTGAAAAAGTGGCACCGAGTCGGTGCTCTCCTGCGTTAGAGGCGAGAATTCTACCATTGAACCACCAATGCTcgcggttctatctagttacgcgttaaaccaactagaatttttttCGATCCTAGACTACGTCACTGCATTGACAACGGTGActcgagtactaggatccattaggcg	72.1229	54.6922	0	0	63.4075	0	0	Gly-CCC	Gly
86	gAAAAGCATTGGTGGTTCAAGTTTAAGAGCTATGCTGGAAACAGCATAGCAAGTTTAAATAAGGCTAGTCCGTTATCAACTTGAAAAAGTGGCACCGAGTCGGTGCTCTCCTGCGTTAGAGGCGAGAATTCTACCATTGAACCACCAATGCcgcggttctatctagttacgcgttaaaccaactagaattttttt	tRNA-Gly-CCC-3-1	12	-10	TAG	-	TACGTCGATCCTAGACTAGTGGAAG	tatcttgtggaaaggacgaaacaccgAAAAGCATTGGTGGTTCAAGTTTAAGAGCTATGCTGGAAACAGCATAGCAAGTTTAAATAAGGCTAGTCCGTTATCAACTTGAAAAAGTGGCACCGAGTCGGTGCTCTCCTGCGTTAGAGGCGAGAATTCTACCATTGAACCACCAATGCcgcggttctatctagttacgcgttaaaccaactagaatttttttGAGTAGTGCCACTACGTCGATCCTAGACTAGTGGAAGctcgagtactaggatccattaggcg	40.5691	66.5662	5.81877	0	53.5677	2.90938	0.053317	Gly-CCC	Gly
87	gAAAAGCATTGGTGGTTCAAGTTTAAGAGCTATGCTGGAAACAGCATAGCAAGTTTAAATAAGGCTAGTCCGTTATCAACTTGAAAAAGTGGCACCGAGTCGGTGCTCTCCTGCGTTAGAGGCGAGAATTCTACCATTGAACCACCAATGcgcggttctatctagttacgcgttaaaccaactagaattttttt	tRNA-Gly-CCC-3-1	11	-10	TAG	-	TACGTGAGTAGTGCCACTGTGAACA	tatcttgtggaaaggacgaaacaccgAAAAGCATTGGTGGTTCAAGTTTAAGAGCTATGCTGGAAACAGCATAGCAAGTTTAAATAAGGCTAGTCCGTTATCAACTTGAAAAAGTGGCACCGAGTCGGTGCTCTCCTGCGTTAGAGGCGAGAATTCTACCATTGAACCACCAATGcgcggttctatctagttacgcgttaaaccaactagaatttttttCGTGTACAGCTTATACGTGAGTAGTGCCACTGTGAACActcgagtactaggatccattaggcg	36.8127	58.2904	17.4563	0	47.5516	8.72815	0.179771	Gly-CCC	Gly
88	gAAAAGCTGAGTGGAGGATGGTTTAAGAGCTATGCTGGAAACAGCATAGCAAGTTTAAATAAGGCTAGTCCGTTATCAACTTGAAAAAGTGGCACCGAGTCGGTGCCTCGCTTCTAATGCGAGAGGTAGCGGGATCGATGCCCGCATCCTCCACTCAGCcgcggttctatctagttacgcgttaaaccaactagaattttttt	tRNA-Ala-AGC-8-1	12	-7	TAG	+	TACGTCGTGTACAGCTTATCGAGAG	tatcttgtggaaaggacgaaacaccgAAAAGCTGAGTGGAGGATGGTTTAAGAGCTATGCTGGAAACAGCATAGCAAGTTTAAATAAGGCTAGTCCGTTATCAACTTGAAAAAGTGGCACCGAGTCGGTGCCTCGCTTCTAATGCGAGAGGTAGCGGGATCGATGCCCGCATCCTCCACTCAGCcgcggttctatctagttacgcgttaaaccaactagaatttttttTGACTACGTCGTGTACAGCTTATCGAGAGctcgagtactaggatccattaggcg	64.6101	77.0009	40.7314	46.3244	70.8055	43.5279	0.606192	Ala-AGC	Ala
89	gAAAAGCTGAGTGGAGGATGGTTTAAGAGCTATGCTGGAAACAGCATAGCAAGTTTAAATAAGGCTAGTCCGTTATCAACTTGAAAAAGTGGCACCGAGTCGGTGCCTCGCTTCTAATGCGAGAGGTAGCGGGATCGATGCCCGCATCCTCCACTCAGcgcggttctatctagttacgcgttaaaccaactagaattttttt	tRNA-Ala-AGC-8-1	11	-7	TAG	+	TACGTTGACGCGAACAGACTGGATA	tatcttgtggaaaggacgaaacaccgAAAAGCTGAGTGGAGGATGGTTTAAGAGCTATGCTGGAAACAGCATAGCAAGTTTAAATAAGGCTAGTCCGTTATCAACTTGAAAAAGTGGCACCGAGTCGGTGCCTCGCTTCTAATGCGAGAGGTAGCGGGATCGATGCCCGCATCCTCCACTCAGcgcggttctatctagttacgcgttaaaccaactagaatttttttCTATCTACGTTGACGCGAACAGACTGGATActcgagtactaggatccattaggcg	60.8537	43.5379	0	28.5073	52.1958	14.2537	0.267947	Ala-AGC	Ala
90	gAAAAGCTGAGTGGAGGATGGTTTAAGAGCTATGCTGGAAACAGCATAGCAAGTTTAAATAAGGCTAGTCCGTTATCAACTTGAAAAAGTGGCACCGAGTCGGTGCGCTCGCTTCTAATGCGAGAGGTAGCGGGATCGATGCCCGCATCCTCCACTCAGcgcggttctatctagttacgcgttaaaccaactagaattttttt	tRNA-Ala-AGC-8-1	11	-8	TAG	+	TACGTCTATCAGGTACCTCTCGAGT	tatcttgtggaaaggacgaaacaccgAAAAGCTGAGTGGAGGATGGTTTAAGAGCTATGCTGGAAACAGCATAGCAAGTTTAAATAAGGCTAGTCCGTTATCAACTTGAAAAAGTGGCACCGAGTCGGTGCGCTCGCTTCTAATGCGAGAGGTAGCGGGATCGATGCCCGCATCCTCCACTCAGcgcggttctatctagttacgcgttaaaccaactagaatttttttGCAATACGTCTATCAGGTACCTCTCGAGTctcgagtactaggatccattaggcg	111.941	82.3982	0	0	97.1694	0	0	Ala-AGC	Ala
91	gAAAAGCTGAGTGGAGGATGGTTTAAGAGCTATGCTGGAAACAGCATAGCAAGTTTAAATAAGGCTAGTCCGTTATCAACTTGAAAAAGTGGCACCGAGTCGGTGCTCGCTTCTAATGCGAGAGGTAGCGGGATCGATGCCCGCATCCTCCACTCAGCTcgcggttctatctagttacgcgttaaaccaactagaattttttt	tRNA-Ala-AGC-8-1	13	-6	TAG	+	TACGTGCAACCAATTGTCCTCAAGG	tatcttgtggaaaggacgaaacaccgAAAAGCTGAGTGGAGGATGGTTTAAGAGCTATGCTGGAAACAGCATAGCAAGTTTAAATAAGGCTAGTCCGTTATCAACTTGAAAAAGTGGCACCGAGTCGGTGCTCGCTTCTAATGCGAGAGGTAGCGGGATCGATGCCCGCATCCTCCACTCAGCTcgcggttctatctagttacgcgttaaaccaactagaatttttttTGGCTACGTGCAACCAATTGTCCTCAAGGctcgagtactaggatccattaggcg	71.7472	53.6128	0	118.781	62.68	59.3903	0.932636	Ala-AGC	Ala
92	gAAAAGCTGAGTGGAGGATGGTTTAAGAGCTATGCTGGAAACAGCATAGCAAGTTTAAATAAGGCTAGTCCGTTATCAACTTGAAAAAGTGGCACCGAGTCGGTGCTCGCTTCTAATGCGAGAGGTAGCGGGATCGATGCCCGCATCCTCCACTCAGCcgcggttctatctagttacgcgttaaaccaactagaattttttt	tRNA-Ala-AGC-8-1	12	-6	TAG	+	TACGTTGGCAGAGTGGTTGCCTTAT	tatcttgtggaaaggacgaaacaccgAAAAGCTGAGTGGAGGATGGTTTAAGAGCTATGCTGGAAACAGCATAGCAAGTTTAAATAAGGCTAGTCCGTTATCAACTTGAAAAAGTGGCACCGAGTCGGTGCTCGCTTCTAATGCGAGAGGTAGCGGGATCGATGCCCGCATCCTCCACTCAGCcgcggttctatctagttacgcgttaaaccaactagaatttttttGCTGTTACGTTGGCAGAGTGGTTGCCTTATctcgagtactaggatccattaggcg	64.9857	68.0055	23.2751	0	66.4956	11.6375	0.172419	Ala-AGC	Ala
93	gAAAAGCTGAGTGGAGGATGGTTTAAGAGCTATGCTGGAAACAGCATAGCAAGTTTAAATAAGGCTAGTCCGTTATCAACTTGAAAAAGTGGCACCGAGTCGGTGCTCGCTTCTAATGCGAGAGGTAGCGGGATCGATGCCCGCATCCTCCACTCAGcgcggttctatctagttacgcgttaaaccaactagaattttttt	tRNA-Ala-AGC-8-1	11	-6	TAG	+	TACGTGCTGTGGCATCGCGTTAATA	tatcttgtggaaaggacgaaacaccgAAAAGCTGAGTGGAGGATGGTTTAAGAGCTATGCTGGAAACAGCATAGCAAGTTTAAATAAGGCTAGTCCGTTATCAACTTGAAAAAGTGGCACCGAGTCGGTGCTCGCTTCTAATGCGAGAGGTAGCGGGATCGATGCCCGCATCCTCCACTCAGcgcggttctatctagttacgcgttaaaccaactagaatttttttCAACCTTACGTGCTGTGGCATCGCGTTAATActcgagtactaggatccattaggcg	50.7114	55.4119	0	99.7756	53.0616	49.8878	0.922795	Ala-AGC	Ala
94	gAAAAGGAATCGCCCAACGTGTTTAAGAGCTATGCTGGAAACAGCATAGCAAGTTTAAATAAGGCTAGTCCGTTATCAACTTGAAAAAGTGGCACCGAGTCGGTGCATGAGACTCTAAATCTCAGGGTCGTGGGTTCGAGCCCCACGTTGGGCGATTCCcgcggttctatctagttacgcgttaaaccaactagaattttttt	tRNA-Lys-CTT-2-5	12	-8	TAG	+	TACGTCAACCTCGTGGTTGCCTTAT	tatcttgtggaaaggacgaaacaccgAAAAGGAATCGCCCAACGTGTTTAAGAGCTATGCTGGAAACAGCATAGCAAGTTTAAATAAGGCTAGTCCGTTATCAACTTGAAAAAGTGGCACCGAGTCGGTGCATGAGACTCTAAATCTCAGGGTCGTGGGTTCGAGCCCCACGTTGGGCGATTCCcgcggttctatctagttacgcgttaaaccaactagaatttttttTACCTACGTCAACCTCGTGGTTGCCTTATctcgagtactaggatccattaggcg	48.8332	91.7534	0	146.1	70.2933	73.05	1.02464	Lys-CTT	Lys
95	gAAAAGGAATCGCCCAACGTGTTTAAGAGCTATGCTGGAAACAGCATAGCAAGTTTAAATAAGGCTAGTCCGTTATCAACTTGAAAAAGTGGCACCGAGTCGGTGCATGAGACTCTAAATCTCAGGGTCGTGGGTTCGAGCCCCACGTTGGGCGATTCcgcggttctatctagttacgcgttaaaccaactagaattttttt	tRNA-Lys-CTT-2-5	11	-8	TAG	+	TACGTTACCTTCGCAGAATGACTCC	tatcttgtggaaaggacgaaacaccgAAAAGGAATCGCCCAACGTGTTTAAGAGCTATGCTGGAAACAGCATAGCAAGTTTAAATAAGGCTAGTCCGTTATCAACTTGAAAAAGTGGCACCGAGTCGGTGCATGAGACTCTAAATCTCAGGGTCGTGGGTTCGAGCCCCACGTTGGGCGATTCcgcggttctatctagttacgcgttaaaccaactagaatttttttTGCTGTACGTTACCTTCGCAGAATGACTCCctcgagtactaggatccattaggcg	47.3306	51.0941	0	0	49.2123	0	0	Lys-CTT	Lys
96	gAAAAGGAATCGCCCAACGTGTTTAAGAGCTATGCTGGAAACAGCATAGCAAGTTTAAATAAGGCTAGTCCGTTATCAACTTGAAAAAGTGGCACCGAGTCGGTGCCATGAGACTCTAAATCTCAGGGTCGTGGGTTCGAGCCCCACGTTGGGCGATTCcgcggttctatctagttacgcgttaaaccaactagaattttttt	tRNA-Lys-CTT-2-5	11	-9	TAG	+	TACGTTGCTGACGTCGTGATTGGAT	tatcttgtggaaaggacgaaacaccgAAAAGGAATCGCCCAACGTGTTTAAGAGCTATGCTGGAAACAGCATAGCAAGTTTAAATAAGGCTAGTCCGTTATCAACTTGAAAAAGTGGCACCGAGTCGGTGCCATGAGACTCTAAATCTCAGGGTCGTGGGTTCGAGCCCCACGTTGGGCGATTCcgcggttctatctagttacgcgttaaaccaactagaatttttttCCTCTACGTTGCTGACGTCGTGATTGGATctcgagtactaggatccattaggcg	75.8793	62.2484	0	0	69.0638	0	0	Lys-CTT	Lys
97	gAAAAGGAATCGCCCAACGTGTTTAAGAGCTATGCTGGAAACAGCATAGCAAGTTTAAATAAGGCTAGTCCGTTATCAACTTGAAAAAGTGGCACCGAGTCGGTGCGAGACTCTAAATCTCAGGGTCGTGGGTTCGAGCCCCACGTTGGGCGATTCCTTcgcggttctatctagttacgcgttaaaccaactagaattttttt	tRNA-Lys-CTT-2-5	14	-6	TAG	+	TACGTCCTCCTATGAAGGCTCTGAA	tatcttgtggaaaggacgaaacaccgAAAAGGAATCGCCCAACGTGTTTAAGAGCTATGCTGGAAACAGCATAGCAAGTTTAAATAAGGCTAGTCCGTTATCAACTTGAAAAAGTGGCACCGAGTCGGTGCGAGACTCTAAATCTCAGGGTCGTGGGTTCGAGCCCCACGTTGGGCGATTCCTTcgcggttctatctagttacgcgttaaaccaactagaatttttttTCTATACGTCCTCCTATGAAGGCTCTGAActcgagtactaggatccattaggcg	62.7319	65.8466	0	42.1671	64.2892	21.0835	0.322925	Lys-CTT	Lys
98	gAAAAGGAATCGCCCAACGTGTTTAAGAGCTATGCTGGAAACAGCATAGCAAGTTTAAATAAGGCTAGTCCGTTATCAACTTGAAAAAGTGGCACCGAGTCGGTGCGAGACTCTAAATCTCAGGGTCGTGGGTTCGAGCCCCACGTTGGGCGATTCCTcgcggttctatctagttacgcgttaaaccaactagaattttttt	tRNA-Lys-CTT-2-5	13	-6	TAG	+	TACGTTCTAACGCAAGTCGGCACTT	tatcttgtggaaaggacgaaacaccgAAAAGGAATCGCCCAACGTGTTTAAGAGCTATGCTGGAAACAGCATAGCAAGTTTAAATAAGGCTAGTCCGTTATCAACTTGAAAAAGTGGCACCGAGTCGGTGCGAGACTCTAAATCTCAGGGTCGTGGGTTCGAGCCCCACGTTGGGCGATTCCTcgcggttctatctagttacgcgttaaaccaactagaatttttttCCGAATACGTTCTAACGCAAGTCGGCACTTctcgagtactaggatccattaggcg	54.4678	68.7251	88.7362	0	61.5964	44.3681	0.708796	Lys-CTT	Lys
99	gAAAAGGAATCGCCCAACGTGTTTAAGAGCTATGCTGGAAACAGCATAGCAAGTTTAAATAAGGCTAGTCCGTTATCAACTTGAAAAAGTGGCACCGAGTCGGTGCGAGACTCTAAATCTCAGGGTCGTGGGTTCGAGCCCCACGTTGGGCGATTCCcgcggttctatctagttacgcgttaaaccaactagaattttttt	tRNA-Lys-CTT-2-5	12	-6	TAG	+	TACGTCCGAACTTCCAGACTGGATA	tatcttgtggaaaggacgaaacaccgAAAAGGAATCGCCCAACGTGTTTAAGAGCTATGCTGGAAACAGCATAGCAAGTTTAAATAAGGCTAGTCCGTTATCAACTTGAAAAAGTGGCACCGAGTCGGTGCGAGACTCTAAATCTCAGGGTCGTGGGTTCGAGCCCCACGTTGGGCGATTCCcgcggttctatctagttacgcgttaaaccaactagaatttttttGCACATTACGTCCGAACTTCCAGACTGGATActcgagtactaggatccattaggcg	64.2344	66.5662	0	16.0354	65.4003	8.01768	0.120748	Lys-CTT	Lys
100	gAAAAGGAATCGCCCAACGTGTTTAAGAGCTATGCTGGAAACAGCATAGCAAGTTTAAATAAGGCTAGTCCGTTATCAACTTGAAAAAGTGGCACCGAGTCGGTGCGAGACTCTAAATCTCAGGGTCGTGGGTTCGAGCCCCACGTTGGGCGATTCcgcggttctatctagttacgcgttaaaccaactagaattttttt	tRNA-Lys-CTT-2-5	11	-6	TAG	+	TACGTGCACATCCATCCTGATCGTA	tatcttgtggaaaggacgaaacaccgAAAAGGAATCGCCCAACGTGTTTAAGAGCTATGCTGGAAACAGCATAGCAAGTTTAAATAAGGCTAGTCCGTTATCAACTTGAAAAAGTGGCACCGAGTCGGTGCGAGACTCTAAATCTCAGGGTCGTGGGTTCGAGCCCCACGTTGGGCGATTCcgcggttctatctagttacgcgttaaaccaactagaatttttttTCATAAGTACGTGCACATCCATCCTGATCGTActcgagtactaggatccattaggcg	70.9959	66.5662	72.7346	0	68.7811	36.3673	0.521163	Lys-CTT	Lys
101	gAAAAGGAATCGCCCAACGTGTTTAAGAGCTATGCTGGAAACAGCATAGCAAGTTTAAATAAGGCTAGTCCGTTATCAACTTGAAAAAGTGGCACCGAGTCGGTGCTGAGACTCTAAATCTCAGGGTCGTGGGTTCGAGCCCCACGTTGGGCGATTCCTcgcggttctatctagttacgcgttaaaccaactagaattttttt	tRNA-Lys-CTT-2-5	13	-7	TAG	+	TACGTTCATAAGCCTCGGTGACTGA	tatcttgtggaaaggacgaaacaccgAAAAGGAATCGCCCAACGTGTTTAAGAGCTATGCTGGAAACAGCATAGCAAGTTTAAATAAGGCTAGTCCGTTATCAACTTGAAAAAGTGGCACCGAGTCGGTGCTGAGACTCTAAATCTCAGGGTCGTGGGTTCGAGCCCCACGTTGGGCGATTCCTcgcggttctatctagttacgcgttaaaccaactagaatttttttAACTTACGTTCATAAGCCTCGGTGACTGActcgagtactaggatccattaggcg	55.5947	93.1927	56.733	131.252	74.3937	93.9927	1.24669	Lys-CTT	Lys
102	gAAAAGGAATCGCCCAACGTGTTTAAGAGCTATGCTGGAAACAGCATAGCAAGTTTAAATAAGGCTAGTCCGTTATCAACTTGAAAAAGTGGCACCGAGTCGGTGCTGAGACTCTAAATCTCAGGGTCGTGGGTTCGAGCCCCACGTTGGGCGATTCCcgcggttctatctagttacgcgttaaaccaactagaattttttt	tRNA-Lys-CTT-2-5	12	-7	TAG	+	TACGTAACTACGAGGCAGGTTCTAC	tatcttgtggaaaggacgaaacaccgAAAAGGAATCGCCCAACGTGTTTAAGAGCTATGCTGGAAACAGCATAGCAAGTTTAAATAAGGCTAGTCCGTTATCAACTTGAAAAAGTGGCACCGAGTCGGTGCTGAGACTCTAAATCTCAGGGTCGTGGGTTCGAGCCCCACGTTGGGCGATTCCcgcggttctatctagttacgcgttaaaccaactagaatttttttGTACTTACGTAACTACGAGGCAGGTTCTACctcgagtactaggatccattaggcg	45.4524	59.3699	148.379	140.755	52.4111	144.567	2.70668	Lys-CTT	Lys
103	gAAAAGGAATCGCCCAACGTGTTTAAGAGCTATGCTGGAAACAGCATAGCAAGTTTAAATAAGGCTAGTCCGTTATCAACTTGAAAAAGTGGCACCGAGTCGGTGCTGAGACTCTAAATCTCAGGGTCGTGGGTTCGAGCCCCACGTTGGGCGATTCcgcggttctatctagttacgcgttaaaccaactagaattttttt	tRNA-Lys-CTT-2-5	11	-7	TAG	+	TACGTGTACTACGCGGCGACATTAA	tatcttgtggaaaggacgaaacaccgAAAAGGAATCGCCCAACGTGTTTAAGAGCTATGCTGGAAACAGCATAGCAAGTTTAAATAAGGCTAGTCCGTTATCAACTTGAAAAAGTGGCACCGAGTCGGTGCTGAGACTCTAAATCTCAGGGTCGTGGGTTCGAGCCCCACGTTGGGCGATTCcgcggttctatctagttacgcgttaaaccaactagaatttttttTACAACTACGTGTACTACGCGGCGACATTAActcgagtactaggatccattaggcg	36.8127	44.6173	0	0	40.715	0	0	Lys-CTT	Lys
104	gAAAAGGCACGCCCAACGTGGTTTAAGAGCTATGCTGGAAACAGCATAGCAAGTTTAAATAAGGCTAGTCCGTTATCAACTTGAAAAAGTGGCACCGAGTCGGTGCATGAGACTCTAAATCTCAGGGTCGTGGGTTCGAGCCGCACGTTGGGCGTGCCTcgcggttctatctagttacgcgttaaaccaactagaattttttt	tRNA-Lys-CTT-5-1	13	-8	TAG	+	TACGTTACAACATGCCGAACCGTTG	tatcttgtggaaaggacgaaacaccgAAAAGGCACGCCCAACGTGGTTTAAGAGCTATGCTGGAAACAGCATAGCAAGTTTAAATAAGGCTAGTCCGTTATCAACTTGAAAAAGTGGCACCGAGTCGGTGCATGAGACTCTAAATCTCAGGGTCGTGGGTTCGAGCCGCACGTTGGGCGTGCCTcgcggttctatctagttacgcgttaaaccaactagaatttttttATCATACGTTACAACATGCCGAACCGTTGctcgagtactaggatccattaggcg	25.9192	80.2393	0	0	53.0792	0	0	Lys-CTT	Lys
105	gAAAAGGCACGCCCAACGTGGTTTAAGAGCTATGCTGGAAACAGCATAGCAAGTTTAAATAAGGCTAGTCCGTTATCAACTTGAAAAAGTGGCACCGAGTCGGTGCATGAGACTCTAAATCTCAGGGTCGTGGGTTCGAGCCGCACGTTGGGCGTGCCcgcggttctatctagttacgcgttaaaccaactagaattttttt	tRNA-Lys-CTT-5-1	12	-8	TAG	+	TACGTATCATGACTGAACCGAAGCC	tatcttgtggaaaggacgaaacaccgAAAAGGCACGCCCAACGTGGTTTAAGAGCTATGCTGGAAACAGCATAGCAAGTTTAAATAAGGCTAGTCCGTTATCAACTTGAAAAAGTGGCACCGAGTCGGTGCATGAGACTCTAAATCTCAGGGTCGTGGGTTCGAGCCGCACGTTGGGCGTGCCcgcggttctatctagttacgcgttaaaccaactagaatttttttTTACCTACGTATCATGACTGAACCGAAGCCctcgagtactaggatccattaggcg	63.4831	76.6411	219.658	0	70.0621	109.829	1.54554	Lys-CTT	Lys
106	gAAAAGGCACGCCCAACGTGGTTTAAGAGCTATGCTGGAAACAGCATAGCAAGTTTAAATAAGGCTAGTCCGTTATCAACTTGAAAAAGTGGCACCGAGTCGGTGCATGAGACTCTAAATCTCAGGGTCGTGGGTTCGAGCCGCACGTTGGGCGTGCcgcggttctatctagttacgcgttaaaccaactagaattttttt	tRNA-Lys-CTT-5-1	11	-8	TAG	+	TACGTTTACCTGCTTGAGCCGACTT	tatcttgtggaaaggacgaaacaccgAAAAGGCACGCCCAACGTGGTTTAAGAGCTATGCTGGAAACAGCATAGCAAGTTTAAATAAGGCTAGTCCGTTATCAACTTGAAAAAGTGGCACCGAGTCGGTGCATGAGACTCTAAATCTCAGGGTCGTGGGTTCGAGCCGCACGTTGGGCGTGCcgcggttctatctagttacgcgttaaaccaactagaatttttttGTTGCCTACGTTTACCTGCTTGAGCCGACTTctcgagtactaggatccattaggcg	74.0011	85.6365	0	107.496	79.8188	53.7482	0.665046	Lys-CTT	Lys
107	gAAAAGGCACGCCCAACGTGGTTTAAGAGCTATGCTGGAAACAGCATAGCAAGTTTAAATAAGGCTAGTCCGTTATCAACTTGAAAAAGTGGCACCGAGTCGGTGCCATGAGACTCTAAATCTCAGGGTCGTGGGTTCGAGCCGCACGTTGGGCGTGCCcgcggttctatctagttacgcgttaaaccaactagaattttttt	tRNA-Lys-CTT-5-1	12	-9	TAG	+	TACGTGTTGCCTTATCGCAAGTGCT	tatcttgtggaaaggacgaaacaccgAAAAGGCACGCCCAACGTGGTTTAAGAGCTATGCTGGAAACAGCATAGCAAGTTTAAATAAGGCTAGTCCGTTATCAACTTGAAAAAGTGGCACCGAGTCGGTGCCATGAGACTCTAAATCTCAGGGTCGTGGGTTCGAGCCGCACGTTGGGCGTGCCcgcggttctatctagttacgcgttaaaccaactagaatttttttAGGATACGTGTTGCCTTATCGCAAGTGCTctcgagtactaggatccattaggcg	81.1382	69.0849	0	0	75.1116	0	0	Lys-CTT	Lys
108	gAAAAGGCACGCCCAACGTGGTTTAAGAGCTATGCTGGAAACAGCATAGCAAGTTTAAATAAGGCTAGTCCGTTATCAACTTGAAAAAGTGGCACCGAGTCGGTGCCATGAGACTCTAAATCTCAGGGTCGTGGGTTCGAGCCGCACGTTGGGCGTGCcgcggttctatctagttacgcgttaaaccaactagaattttttt	tRNA-Lys-CTT-5-1	11	-9	TAG	+	TACGTAGGATTGCCGTCACCATTGT	tatcttgtggaaaggacgaaacaccgAAAAGGCACGCCCAACGTGGTTTAAGAGCTATGCTGGAAACAGCATAGCAAGTTTAAATAAGGCTAGTCCGTTATCAACTTGAAAAAGTGGCACCGAGTCGGTGCCATGAGACTCTAAATCTCAGGGTCGTGGGTTCGAGCCGCACGTTGGGCGTGCcgcggttctatctagttacgcgttaaaccaactagaatttttttGCAATTACGTAGGATTGCCGTCACCATTGTctcgagtactaggatccattaggcg	72.1229	45.337	11.6375	0	58.7299	5.81877	0.0974179	Lys-CTT	Lys
109	gAAAAGGCACGCCCAACGTGGTTTAAGAGCTATGCTGGAAACAGCATAGCAAGTTTAAATAAGGCTAGTCCGTTATCAACTTGAAAAAGTGGCACCGAGTCGGTGCGAGACTCTAAATCTCAGGGTCGTGGGTTCGAGCCGCACGTTGGGCGTGCCTTcgcggttctatctagttacgcgttaaaccaactagaattttttt	tRNA-Lys-CTT-5-1	14	-6	TAG	+	TACGTGCAATGATCGTCAGCTCAAG	tatcttgtggaaaggacgaaacaccgAAAAGGCACGCCCAACGTGGTTTAAGAGCTATGCTGGAAACAGCATAGCAAGTTTAAATAAGGCTAGTCCGTTATCAACTTGAAAAAGTGGCACCGAGTCGGTGCGAGACTCTAAATCTCAGGGTCGTGGGTTCGAGCCGCACGTTGGGCGTGCCTTcgcggttctatctagttacgcgttaaaccaactagaatttttttATCATTACGTGCAATGATCGTCAGCTCAAGctcgagtactaggatccattaggcg	63.4831	52.1735	0	0	57.8283	0	0	Lys-CTT	Lys
110	gAAAAGGCACGCCCAACGTGGTTTAAGAGCTATGCTGGAAACAGCATAGCAAGTTTAAATAAGGCTAGTCCGTTATCAACTTGAAAAAGTGGCACCGAGTCGGTGCGAGACTCTAAATCTCAGGGTCGTGGGTTCGAGCCGCACGTTGGGCGTGCCTcgcggttctatctagttacgcgttaaaccaactagaattttttt	tRNA-Lys-CTT-5-1	13	-6	TAG	+	TACGTATCATGACTGCGTGTACAGC	tatcttgtggaaaggacgaaacaccgAAAAGGCACGCCCAACGTGGTTTAAGAGCTATGCTGGAAACAGCATAGCAAGTTTAAATAAGGCTAGTCCGTTATCAACTTGAAAAAGTGGCACCGAGTCGGTGCGAGACTCTAAATCTCAGGGTCGTGGGTTCGAGCCGCACGTTGGGCGTGCCTcgcggttctatctagttacgcgttaaaccaactagaatttttttTTACGATACGTATCATGACTGCGTGTACAGCctcgagtactaggatccattaggcg	62.3562	35.2621	0	0	48.8092	0	0	Lys-CTT	Lys
111	gAAAAGGCACGCCCAACGTGGTTTAAGAGCTATGCTGGAAACAGCATAGCAAGTTTAAATAAGGCTAGTCCGTTATCAACTTGAAAAAGTGGCACCGAGTCGGTGCGAGACTCTAAATCTCAGGGTCGTGGGTTCGAGCCGCACGTTGGGCGTGCCcgcggttctatctagttacgcgttaaaccaactagaattttttt	tRNA-Lys-CTT-5-1	12	-6	TAG	+	TACGTTTACGACCAAGAACGCTCCA	tatcttgtggaaaggacgaaacaccgAAAAGGCACGCCCAACGTGGTTTAAGAGCTATGCTGGAAACAGCATAGCAAGTTTAAATAAGGCTAGTCCGTTATCAACTTGAAAAAGTGGCACCGAGTCGGTGCGAGACTCTAAATCTCAGGGTCGTGGGTTCGAGCCGCACGTTGGGCGTGCCcgcggttctatctagttacgcgttaaaccaactagaatttttttAGTTGTCTACGTTTACGACCAAGAACGCTCCActcgagtactaggatccattaggcg	49.2088	55.7717	0	20.1927	52.4903	10.0963	0.188751	Lys-CTT	Lys
112	gAAAAGGCACGCCCAACGTGGTTTAAGAGCTATGCTGGAAACAGCATAGCAAGTTTAAATAAGGCTAGTCCGTTATCAACTTGAAAAAGTGGCACCGAGTCGGTGCGAGACTCTAAATCTCAGGGTCGTGGGTTCGAGCCGCACGTTGGGCGTGCcgcggttctatctagttacgcgttaaaccaactagaattttttt	tRNA-Lys-CTT-5-1	11	-6	TAG	+	TACGTAGTTGTCCACGTTGCTCATC	tatcttgtggaaaggacgaaacaccgAAAAGGCACGCCCAACGTGGTTTAAGAGCTATGCTGGAAACAGCATAGCAAGTTTAAATAAGGCTAGTCCGTTATCAACTTGAAAAAGTGGCACCGAGTCGGTGCGAGACTCTAAATCTCAGGGTCGTGGGTTCGAGCCGCACGTTGGGCGTGCcgcggttctatctagttacgcgttaaaccaactagaatttttttACCATGTGTACGTAGTTGTCCACGTTGCTCATCctcgagtactaggatccattaggcg	67.6152	57.5708	0	0	62.593	0	0	Lys-CTT	Lys
113	gAAAAGGCACGCCCAACGTGGTTTAAGAGCTATGCTGGAAACAGCATAGCAAGTTTAAATAAGGCTAGTCCGTTATCAACTTGAAAAAGTGGCACCGAGTCGGTGCGCATGAGACTCTAAATCTCAGGGTCGTGGGTTCGAGCCGCACGTTGGGCGTGCcgcggttctatctagttacgcgttaaaccaactagaattttttt	tRNA-Lys-CTT-5-1	11	-10	TAG	+	TACGTACCATGTGGCATGGAACCTA	tatcttgtggaaaggacgaaacaccgAAAAGGCACGCCCAACGTGGTTTAAGAGCTATGCTGGAAACAGCATAGCAAGTTTAAATAAGGCTAGTCCGTTATCAACTTGAAAAAGTGGCACCGAGTCGGTGCGCATGAGACTCTAAATCTCAGGGTCGTGGGTTCGAGCCGCACGTTGGGCGTGCcgcggttctatctagttacgcgttaaaccaactagaatttttttCGTATACGTACCATGTGGCATGGAACCTActcgagtactaggatccattaggcg	55.5947	71.6036	0	99.1817	63.5992	49.5909	0.76767	Lys-CTT	Lys
114	gAAAAGGCACGCCCAACGTGGTTTAAGAGCTATGCTGGAAACAGCATAGCAAGTTTAAATAAGGCTAGTCCGTTATCAACTTGAAAAAGTGGCACCGAGTCGGTGCTGAGACTCTAAATCTCAGGGTCGTGGGTTCGAGCCGCACGTTGGGCGTGCCTTcgcggttctatctagttacgcgttaaaccaactagaattttttt	tRNA-Lys-CTT-5-1	14	-7	TAG	+	TACGTCGTATCTCCACCGAAGAGAA	tatcttgtggaaaggacgaaacaccgAAAAGGCACGCCCAACGTGGTTTAAGAGCTATGCTGGAAACAGCATAGCAAGTTTAAATAAGGCTAGTCCGTTATCAACTTGAAAAAGTGGCACCGAGTCGGTGCTGAGACTCTAAATCTCAGGGTCGTGGGTTCGAGCCGCACGTTGGGCGTGCCTTcgcggttctatctagttacgcgttaaaccaactagaatttttttCGCGTACGTCGTATCTCCACCGAAGAGAActcgagtactaggatccattaggcg	71.7472	58.6502	0	0	65.1987	0	0	Lys-CTT	Lys
115	gAAAAGGCACGCCCAACGTGGTTTAAGAGCTATGCTGGAAACAGCATAGCAAGTTTAAATAAGGCTAGTCCGTTATCAACTTGAAAAAGTGGCACCGAGTCGGTGCTGAGACTCTAAATCTCAGGGTCGTGGGTTCGAGCCGCACGTTGGGCGTGCCTcgcggttctatctagttacgcgttaaaccaactagaattttttt	tRNA-Lys-CTT-5-1	13	-7	TAG	+	TACGTCGCGTATCATCAGGTTCTAC	tatcttgtggaaaggacgaaacaccgAAAAGGCACGCCCAACGTGGTTTAAGAGCTATGCTGGAAACAGCATAGCAAGTTTAAATAAGGCTAGTCCGTTATCAACTTGAAAAAGTGGCACCGAGTCGGTGCTGAGACTCTAAATCTCAGGGTCGTGGGTTCGAGCCGCACGTTGGGCGTGCCTcgcggttctatctagttacgcgttaaaccaactagaatttttttACTGGTACGTCGCGTATCATCAGGTTCTACctcgagtactaggatccattaggcg	71.3716	80.9589	0	0	76.1652	0	0	Lys-CTT	Lys
116	gAAAAGGCACGCCCAACGTGGTTTAAGAGCTATGCTGGAAACAGCATAGCAAGTTTAAATAAGGCTAGTCCGTTATCAACTTGAAAAAGTGGCACCGAGTCGGTGCTGAGACTCTAAATCTCAGGGTCGTGGGTTCGAGCCGCACGTTGGGCGTGCCcgcggttctatctagttacgcgttaaaccaactagaattttttt	tRNA-Lys-CTT-5-1	12	-7	TAG	+	TACGTACTGGCTATCTTCCAGTGAC	tatcttgtggaaaggacgaaacaccgAAAAGGCACGCCCAACGTGGTTTAAGAGCTATGCTGGAAACAGCATAGCAAGTTTAAATAAGGCTAGTCCGTTATCAACTTGAAAAAGTGGCACCGAGTCGGTGCTGAGACTCTAAATCTCAGGGTCGTGGGTTCGAGCCGCACGTTGGGCGTGCCcgcggttctatctagttacgcgttaaaccaactagaatttttttTTCAACTACGTACTGGCTATCTTCCAGTGACctcgagtactaggatccattaggcg	67.2395	66.2064	0	0	66.723	0	0	Lys-CTT	Lys
117	gAAAAGGCACGCCCAACGTGGTTTAAGAGCTATGCTGGAAACAGCATAGCAAGTTTAAATAAGGCTAGTCCGTTATCAACTTGAAAAAGTGGCACCGAGTCGGTGCTGAGACTCTAAATCTCAGGGTCGTGGGTTCGAGCCGCACGTTGGGCGTGCcgcggttctatctagttacgcgttaaaccaactagaattttttt	tRNA-Lys-CTT-5-1	11	-7	TAG	+	TACGTTTCAACCAAGGCGTGACATG	tatcttgtggaaaggacgaaacaccgAAAAGGCACGCCCAACGTGGTTTAAGAGCTATGCTGGAAACAGCATAGCAAGTTTAAATAAGGCTAGTCCGTTATCAACTTGAAAAAGTGGCACCGAGTCGGTGCTGAGACTCTAAATCTCAGGGTCGTGGGTTCGAGCCGCACGTTGGGCGTGCcgcggttctatctagttacgcgttaaaccaactagaatttttttTCTCTGTTACGTTTCAACCAAGGCGTGACATGctcgagtactaggatccattaggcg	89.0267	65.4868	36.3673	97.4	77.2567	66.8836	0.85467	Lys-CTT	Lys
118	gAAAAGTGATGCCCTCTCTGGTTTAAGAGCTATGCTGGAAACAGCATAGCAAGTTTAAATAAGGCTAGTCCGTTATCAACTTGAAAAAGTGGCACCGAGTCGGTGCCAGTTTCTAAATCTGAAAGTCCTGAGTTCAAGCCTCAGAGAGGGCATCACTTcgcggttctatctagttacgcgttaaaccaactagaattttttt	tRNA-Met-CAT-7-1	14	-6	TAG	+	TACGTTCTCTGTAAGTGCCACTCGT	tatcttgtggaaaggacgaaacaccgAAAAGTGATGCCCTCTCTGGTTTAAGAGCTATGCTGGAAACAGCATAGCAAGTTTAAATAAGGCTAGTCCGTTATCAACTTGAAAAAGTGGCACCGAGTCGGTGCCAGTTTCTAAATCTGAAAGTCCTGAGTTCAAGCCTCAGAGAGGGCATCACTTcgcggttctatctagttacgcgttaaaccaactagaatttttttTCGGATACGTTCTCTGTAAGTGCCACTCGTctcgagtactaggatccattaggcg	77.0062	71.9635	0	0	74.4848	0	0	Met-CAT	Met
119	gAAAAGTGATGCCCTCTCTGGTTTAAGAGCTATGCTGGAAACAGCATAGCAAGTTTAAATAAGGCTAGTCCGTTATCAACTTGAAAAAGTGGCACCGAGTCGGTGCCAGTTTCTAAATCTGAAAGTCCTGAGTTCAAGCCTCAGAGAGGGCATCACTcgcggttctatctagttacgcgttaaaccaactagaattttttt	tRNA-Met-CAT-7-1	13	-6	TAG	+	TACGTTCGGATGTCAGAGGACAATC	tatcttgtggaaaggacgaaacaccgAAAAGTGATGCCCTCTCTGGTTTAAGAGCTATGCTGGAAACAGCATAGCAAGTTTAAATAAGGCTAGTCCGTTATCAACTTGAAAAAGTGGCACCGAGTCGGTGCCAGTTTCTAAATCTGAAAGTCCTGAGTTCAAGCCTCAGAGAGGGCATCACTcgcggttctatctagttacgcgttaaaccaactagaatttttttAGGTGGTACGTTCGGATGTCAGAGGACAATCctcgagtactaggatccattaggcg	58.5998	25.547	0	0	42.0734	0	0	Met-CAT	Met
120	gAAAAGTGATGCCCTCTCTGGTTTAAGAGCTATGCTGGAAACAGCATAGCAAGTTTAAATAAGGCTAGTCCGTTATCAACTTGAAAAAGTGGCACCGAGTCGGTGCCAGTTTCTAAATCTGAAAGTCCTGAGTTCAAGCCTCAGAGAGGGCATCACcgcggttctatctagttacgcgttaaaccaactagaattttttt	tRNA-Met-CAT-7-1	12	-6	TAG	+	TACGTAGGTGGTAGCTGACTCATGA	tatcttgtggaaaggacgaaacaccgAAAAGTGATGCCCTCTCTGGTTTAAGAGCTATGCTGGAAACAGCATAGCAAGTTTAAATAAGGCTAGTCCGTTATCAACTTGAAAAAGTGGCACCGAGTCGGTGCCAGTTTCTAAATCTGAAAGTCCTGAGTTCAAGCCTCAGAGAGGGCATCACcgcggttctatctagttacgcgttaaaccaactagaatttttttCGAACCGTACGTAGGTGGTAGCTGACTCATGActcgagtactaggatccattaggcg	77.3818	42.8183	7.27346	66.5171	60.1	36.8953	0.60385	Met-CAT	Met
121	gAAAAGTGATGCCCTCTCTGGTTTAAGAGCTATGCTGGAAACAGCATAGCAAGTTTAAATAAGGCTAGTCCGTTATCAACTTGAAAAAGTGGCACCGAGTCGGTGCCAGTTTCTAAATCTGAAAGTCCTGAGTTCAAGCCTCAGAGAGGGCATCAcgcggttctatctagttacgcgttaaaccaactagaattttttt	tRNA-Met-CAT-7-1	11	-6	TAG	+	TACGTCGAACCGTTGCCTAATACCT	tatcttgtggaaaggacgaaacaccgAAAAGTGATGCCCTCTCTGGTTTAAGAGCTATGCTGGAAACAGCATAGCAAGTTTAAATAAGGCTAGTCCGTTATCAACTTGAAAAAGTGGCACCGAGTCGGTGCCAGTTTCTAAATCTGAAAGTCCTGAGTTCAAGCCTCAGAGAGGGCATCAcgcggttctatctagttacgcgttaaaccaactagaatttttttACCATGTGTACGTCGAACCGTTGCCTAATACCTctcgagtactaggatccattaggcg	59.3511	56.8511	0	138.973	58.1011	69.4866	1.17572	Met-CAT	Met
122	gAAAAGTGATGCCCTCTCTGGTTTAAGAGCTATGCTGGAAACAGCATAGCAAGTTTAAATAAGGCTAGTCCGTTATCAACTTGAAAAAGTGGCACCGAGTCGGTGCCGTCAGTTTCTAAATCTGAAAGTCCTGAGTTCAAGCCTCAGAGAGGGCATCACcgcggttctatctagttacgcgttaaaccaactagaattttttt	tRNA-Met-CAT-7-1	12	-9	TAG	+	TACGTACCATGTGGCGCCATTACAA	tatcttgtggaaaggacgaaacaccgAAAAGTGATGCCCTCTCTGGTTTAAGAGCTATGCTGGAAACAGCATAGCAAGTTTAAATAAGGCTAGTCCGTTATCAACTTGAAAAAGTGGCACCGAGTCGGTGCCGTCAGTTTCTAAATCTGAAAGTCCTGAGTTCAAGCCTCAGAGAGGGCATCACcgcggttctatctagttacgcgttaaaccaactagaatttttttGCCATACGTACCATGTGGCGCCATTACAActcgagtactaggatccattaggcg	51.8383	37.7808	0	0	44.8096	0	0	Met-CAT	Met
123	gAAAAGTGATGCCCTCTCTGGTTTAAGAGCTATGCTGGAAACAGCATAGCAAGTTTAAATAAGGCTAGTCCGTTATCAACTTGAAAAAGTGGCACCGAGTCGGTGCCGTCAGTTTCTAAATCTGAAAGTCCTGAGTTCAAGCCTCAGAGAGGGCATCAcgcggttctatctagttacgcgttaaaccaactagaattttttt	tRNA-Met-CAT-7-1	11	-9	TAG	+	TACGTGCCAACTGTAGTGAGAGAGA	tatcttgtggaaaggacgaaacaccgAAAAGTGATGCCCTCTCTGGTTTAAGAGCTATGCTGGAAACAGCATAGCAAGTTTAAATAAGGCTAGTCCGTTATCAACTTGAAAAAGTGGCACCGAGTCGGTGCCGTCAGTTTCTAAATCTGAAAGTCCTGAGTTCAAGCCTCAGAGAGGGCATCAcgcggttctatctagttacgcgttaaaccaactagaatttttttGTATATACGTGCCAACTGTAGTGAGAGAGActcgagtactaggatccattaggcg	43.9499	45.6968	0	40.3854	44.8233	20.1927	0.440664	Met-CAT	Met
124	gAAAAGTGATGCCCTCTCTGGTTTAAGAGCTATGCTGGAAACAGCATAGCAAGTTTAAATAAGGCTAGTCCGTTATCAACTTGAAAAAGTGGCACCGAGTCGGTGCGCGTCAGTTTCTAAATCTGAAAGTCCTGAGTTCAAGCCTCAGAGAGGGCATCAcgcggttctatctagttacgcgttaaaccaactagaattttttt	tRNA-Met-CAT-7-1	11	-10	TAG	+	TACGTGTATAGGACATGAGACCTCG	tatcttgtggaaaggacgaaacaccgAAAAGTGATGCCCTCTCTGGTTTAAGAGCTATGCTGGAAACAGCATAGCAAGTTTAAATAAGGCTAGTCCGTTATCAACTTGAAAAAGTGGCACCGAGTCGGTGCGCGTCAGTTTCTAAATCTGAAAGTCCTGAGTTCAAGCCTCAGAGAGGGCATCAcgcggttctatctagttacgcgttaaaccaactagaatttttttATGATACGTGTATAGGACATGAGACCTCGctcgagtactaggatccattaggcg	86.0215	53.6128	0	0	69.8172	0	0	Met-CAT	Met
125	gAAAAGTGATGCCCTCTCTGGTTTAAGAGCTATGCTGGAAACAGCATAGCAAGTTTAAATAAGGCTAGTCCGTTATCAACTTGAAAAAGTGGCACCGAGTCGGTGCGTCAGTTTCTAAATCTGAAAGTCCTGAGTTCAAGCCTCAGAGAGGGCATCACTcgcggttctatctagttacgcgttaaaccaactagaattttttt	tRNA-Met-CAT-7-1	13	-8	TAG	+	TACGTATGACTCGGACGCGTATCAT	tatcttgtggaaaggacgaaacaccgAAAAGTGATGCCCTCTCTGGTTTAAGAGCTATGCTGGAAACAGCATAGCAAGTTTAAATAAGGCTAGTCCGTTATCAACTTGAAAAAGTGGCACCGAGTCGGTGCGTCAGTTTCTAAATCTGAAAGTCCTGAGTTCAAGCCTCAGAGAGGGCATCACTcgcggttctatctagttacgcgttaaaccaactagaatttttttTCCTTACGTATGACTCGGACGCGTATCATctcgagtactaggatccattaggcg	66.4883	64.4073	0	38.6037	65.4478	19.3018	0.290481	Met-CAT	Met
126	gAAAAGTGATGCCCTCTCTGGTTTAAGAGCTATGCTGGAAACAGCATAGCAAGTTTAAATAAGGCTAGTCCGTTATCAACTTGAAAAAGTGGCACCGAGTCGGTGCGTCAGTTTCTAAATCTGAAAGTCCTGAGTTCAAGCCTCAGAGAGGGCATCACcgcggttctatctagttacgcgttaaaccaactagaattttttt	tRNA-Met-CAT-7-1	12	-8	TAG	+	TACGTTCCTCCGTTATTAACCTGGC	tatcttgtggaaaggacgaaacaccgAAAAGTGATGCCCTCTCTGGTTTAAGAGCTATGCTGGAAACAGCATAGCAAGTTTAAATAAGGCTAGTCCGTTATCAACTTGAAAAAGTGGCACCGAGTCGGTGCGTCAGTTTCTAAATCTGAAAGTCCTGAGTTCAAGCCTCAGAGAGGGCATCACcgcggttctatctagttacgcgttaaaccaactagaatttttttGCAATTACGTTCCTCCGTTATTAACCTGGCctcgagtactaggatccattaggcg	56.7216	51.8137	0	7.72073	54.2677	3.86037	0.0698486	Met-CAT	Met
127	gAAAAGTGATGCCCTCTCTGGTTTAAGAGCTATGCTGGAAACAGCATAGCAAGTTTAAATAAGGCTAGTCCGTTATCAACTTGAAAAAGTGGCACCGAGTCGGTGCGTCAGTTTCTAAATCTGAAAGTCCTGAGTTCAAGCCTCAGAGAGGGCATCAcgcggttctatctagttacgcgttaaaccaactagaattttttt	tRNA-Met-CAT-7-1	11	-8	TAG	+	TACGTGCAATGATCGATCCTTGGTC	tatcttgtggaaaggacgaaacaccgAAAAGTGATGCCCTCTCTGGTTTAAGAGCTATGCTGGAAACAGCATAGCAAGTTTAAATAAGGCTAGTCCGTTATCAACTTGAAAAAGTGGCACCGAGTCGGTGCGTCAGTTTCTAAATCTGAAAGTCCTGAGTTCAAGCCTCAGAGAGGGCATCAcgcggttctatctagttacgcgttaaaccaactagaatttttttTATGCTTACGTGCAATGATCGATCCTTGGTCctcgagtactaggatccattaggcg	80.7626	56.4913	193.474	0	68.6269	96.737	1.38936	Met-CAT	Met
128	gAAAAGTGATGCCCTCTCTGGTTTAAGAGCTATGCTGGAAACAGCATAGCAAGTTTAAATAAGGCTAGTCCGTTATCAACTTGAAAAAGTGGCACCGAGTCGGTGCTCAGTTTCTAAATCTGAAAGTCCTGAGTTCAAGCCTCAGAGAGGGCATCACTTcgcggttctatctagttacgcgttaaaccaactagaattttttt	tRNA-Met-CAT-7-1	14	-7	TAG	+	TACGTTATGCTGTGTCCAGCGTGAT	tatcttgtggaaaggacgaaacaccgAAAAGTGATGCCCTCTCTGGTTTAAGAGCTATGCTGGAAACAGCATAGCAAGTTTAAATAAGGCTAGTCCGTTATCAACTTGAAAAAGTGGCACCGAGTCGGTGCTCAGTTTCTAAATCTGAAAGTCCTGAGTTCAAGCCTCAGAGAGGGCATCACTTcgcggttctatctagttacgcgttaaaccaactagaatttttttCCTTTACGTTATGCTGTGTCCAGCGTGATctcgagtactaggatccattaggcg	101.798	93.5525	7.27346	0	97.6755	3.63673	0.0368555	Met-CAT	Met
129	gAAAAGTGATGCCCTCTCTGGTTTAAGAGCTATGCTGGAAACAGCATAGCAAGTTTAAATAAGGCTAGTCCGTTATCAACTTGAAAAAGTGGCACCGAGTCGGTGCTCAGTTTCTAAATCTGAAAGTCCTGAGTTCAAGCCTCAGAGAGGGCATCACTcgcggttctatctagttacgcgttaaaccaactagaattttttt	tRNA-Met-CAT-7-1	13	-7	TAG	+	TACGTCCTTCGGATGCTTAAGTAGC	tatcttgtggaaaggacgaaacaccgAAAAGTGATGCCCTCTCTGGTTTAAGAGCTATGCTGGAAACAGCATAGCAAGTTTAAATAAGGCTAGTCCGTTATCAACTTGAAAAAGTGGCACCGAGTCGGTGCTCAGTTTCTAAATCTGAAAGTCCTGAGTTCAAGCCTCAGAGAGGGCATCACTcgcggttctatctagttacgcgttaaaccaactagaatttttttAAGATTACGTCCTTCGGATGCTTAAGTAGCctcgagtactaggatccattaggcg	40.1935	49.295	0	0	44.7442	0	0	Met-CAT	Met
130	gAAAAGTGATGCCCTCTCTGGTTTAAGAGCTATGCTGGAAACAGCATAGCAAGTTTAAATAAGGCTAGTCCGTTATCAACTTGAAAAAGTGGCACCGAGTCGGTGCTCAGTTTCTAAATCTGAAAGTCCTGAGTTCAAGCCTCAGAGAGGGCATCACcgcggttctatctagttacgcgttaaaccaactagaattttttt	tRNA-Met-CAT-7-1	12	-7	TAG	+	TACGTAAGATCCAGCCTAGTGGAAG	tatcttgtggaaaggacgaaacaccgAAAAGTGATGCCCTCTCTGGTTTAAGAGCTATGCTGGAAACAGCATAGCAAGTTTAAATAAGGCTAGTCCGTTATCAACTTGAAAAAGTGGCACCGAGTCGGTGCTCAGTTTCTAAATCTGAAAGTCCTGAGTTCAAGCCTCAGAGAGGGCATCACcgcggttctatctagttacgcgttaaaccaactagaatttttttGGTTCATACGTAAGATCCAGCCTAGTGGAAGctcgagtactaggatccattaggcg	41.3204	29.505	0	0	35.4127	0	0	Met-CAT	Met
131	gAAAAGTGATGCCCTCTCTGGTTTAAGAGCTATGCTGGAAACAGCATAGCAAGTTTAAATAAGGCTAGTCCGTTATCAACTTGAAAAAGTGGCACCGAGTCGGTGCTCAGTTTCTAAATCTGAAAGTCCTGAGTTCAAGCCTCAGAGAGGGCATCAcgcggttctatctagttacgcgttaaaccaactagaattttttt	tRNA-Met-CAT-7-1	11	-7	TAG	+	TACGTGGTTCAATGTCGAACCGTTG	tatcttgtggaaaggacgaaacaccgAAAAGTGATGCCCTCTCTGGTTTAAGAGCTATGCTGGAAACAGCATAGCAAGTTTAAATAAGGCTAGTCCGTTATCAACTTGAAAAAGTGGCACCGAGTCGGTGCTCAGTTTCTAAATCTGAAAGTCCTGAGTTCAAGCCTCAGAGAGGGCATCAcgcggttctatctagttacgcgttaaaccaactagaatttttttGGCACCTTACGTGGTTCAATGTCGAACCGTTGctcgagtactaggatccattaggcg	83.3921	94.9918	7.27346	0	89.1919	3.63673	0.0403221	Met-CAT	Met
132	gAAAATACGTGGCCAGTACGGTTTAAGAGCTATGCTGGAAACAGCATAGCAAGTTTAAATAAGGCTAGTCCGTTATCAACTTGAAAAAGTGGCACCGAGTCGGTGCCGTGGTGCTCTAAACGCCAAGGTCGCGGGTTCGATCCCCGTACTGGCCACGTAcgcggttctatctagttacgcgttaaaccaactagaattttttt	tRNA-Ile-AAT-3-1	12	-9	TAG	+	TACGTGGCACCTAACTTACGACCAA	tatcttgtggaaaggacgaaacaccgAAAATACGTGGCCAGTACGGTTTAAGAGCTATGCTGGAAACAGCATAGCAAGTTTAAATAAGGCTAGTCCGTTATCAACTTGAAAAAGTGGCACCGAGTCGGTGCCGTGGTGCTCTAAACGCCAAGGTCGCGGGTTCGATCCCCGTACTGGCCACGTAcgcggttctatctagttacgcgttaaaccaactagaatttttttTTGCTACGTGGCACCTAACTTACGACCAActcgagtactaggatccattaggcg	32.6807	34.9023	0	54.0451	33.7915	27.0226	0.776701	Ile-AAT	Ile
133	gAAAATACGTGGCCAGTACGGTTTAAGAGCTATGCTGGAAACAGCATAGCAAGTTTAAATAAGGCTAGTCCGTTATCAACTTGAAAAAGTGGCACCGAGTCGGTGCCGTGGTGCTCTAAACGCCAAGGTCGCGGGTTCGATCCCCGTACTGGCCACGTcgcggttctatctagttacgcgttaaaccaactagaattttttt	tRNA-Ile-AAT-3-1	11	-9	TAG	+	TACGTTTGCTGAACCAGAGATGCGT	tatcttgtggaaaggacgaaacaccgAAAATACGTGGCCAGTACGGTTTAAGAGCTATGCTGGAAACAGCATAGCAAGTTTAAATAAGGCTAGTCCGTTATCAACTTGAAAAAGTGGCACCGAGTCGGTGCCGTGGTGCTCTAAACGCCAAGGTCGCGGGTTCGATCCCCGTACTGGCCACGTcgcggttctatctagttacgcgttaaaccaactagaatttttttACTGGTACGTTTGCTGAACCAGAGATGCGTctcgagtactaggatccattaggcg	101.423	78.4402	0	0	89.9315	0	0	Ile-AAT	Ile
134	gAAAATACGTGGCCAGTACGGTTTAAGAGCTATGCTGGAAACAGCATAGCAAGTTTAAATAAGGCTAGTCCGTTATCAACTTGAAAAAGTGGCACCGAGTCGGTGCGCGTGGTGCTCTAAACGCCAAGGTCGCGGGTTCGATCCCCGTACTGGCCACGTcgcggttctatctagttacgcgttaaaccaactagaattttttt	tRNA-Ile-AAT-3-1	11	-10	TAG	+	TACGTACTGGCTATCAACTACGAGG	tatcttgtggaaaggacgaaacaccgAAAATACGTGGCCAGTACGGTTTAAGAGCTATGCTGGAAACAGCATAGCAAGTTTAAATAAGGCTAGTCCGTTATCAACTTGAAAAAGTGGCACCGAGTCGGTGCGCGTGGTGCTCTAAACGCCAAGGTCGCGGGTTCGATCCCCGTACTGGCCACGTcgcggttctatctagttacgcgttaaaccaactagaatttttttCACGTACGTACTGGCTATCAACTACGAGGctcgagtactaggatccattaggcg	60.1024	81.6785	0	0	70.8905	0	0	Ile-AAT	Ile
135	gAAAATACGTGGCCAGTACGGTTTAAGAGCTATGCTGGAAACAGCATAGCAAGTTTAAATAAGGCTAGTCCGTTATCAACTTGAAAAAGTGGCACCGAGTCGGTGCGGTGCTCTAAACGCCAAGGTCGCGGGTTCGATCCCCGTACTGGCCACGTATTcgcggttctatctagttacgcgttaaaccaactagaattttttt	tRNA-Ile-AAT-3-1	14	-6	TAG	+	TACGTCACGGTTGAACCTACACACA	tatcttgtggaaaggacgaaacaccgAAAATACGTGGCCAGTACGGTTTAAGAGCTATGCTGGAAACAGCATAGCAAGTTTAAATAAGGCTAGTCCGTTATCAACTTGAAAAAGTGGCACCGAGTCGGTGCGGTGCTCTAAACGCCAAGGTCGCGGGTTCGATCCCCGTACTGGCCACGTATTcgcggttctatctagttacgcgttaaaccaactagaatttttttCTGCATACGTCACGGTTGAACCTACACACActcgagtactaggatccattaggcg	55.5947	73.0429	78.5533	0	64.3188	39.2767	0.601307	Ile-AAT	Ile
136	gAAAATACGTGGCCAGTACGGTTTAAGAGCTATGCTGGAAACAGCATAGCAAGTTTAAATAAGGCTAGTCCGTTATCAACTTGAAAAAGTGGCACCGAGTCGGTGCGGTGCTCTAAACGCCAAGGTCGCGGGTTCGATCCCCGTACTGGCCACGTATcgcggttctatctagttacgcgttaaaccaactagaattttttt	tRNA-Ile-AAT-3-1	13	-6	TAG	+	TACGTCTGCACGATGACGTAATGGT	tatcttgtggaaaggacgaaacaccgAAAATACGTGGCCAGTACGGTTTAAGAGCTATGCTGGAAACAGCATAGCAAGTTTAAATAAGGCTAGTCCGTTATCAACTTGAAAAAGTGGCACCGAGTCGGTGCGGTGCTCTAAACGCCAAGGTCGCGGGTTCGATCCCCGTACTGGCCACGTATcgcggttctatctagttacgcgttaaaccaactagaatttttttAATCCATACGTCTGCACGATGACGTAATGGTctcgagtactaggatccattaggcg	63.1075	51.4539	0	0	57.2807	0	0	Ile-AAT	Ile
137	gAAAATACGTGGCCAGTACGGTTTAAGAGCTATGCTGGAAACAGCATAGCAAGTTTAAATAAGGCTAGTCCGTTATCAACTTGAAAAAGTGGCACCGAGTCGGTGCGGTGCTCTAAACGCCAAGGTCGCGGGTTCGATCCCCGTACTGGCCACGTAcgcggttctatctagttacgcgttaaaccaactagaattttttt	tRNA-Ile-AAT-3-1	12	-6	TAG	+	TACGTAATCCAGAGATGAGACCTCG	tatcttgtggaaaggacgaaacaccgAAAATACGTGGCCAGTACGGTTTAAGAGCTATGCTGGAAACAGCATAGCAAGTTTAAATAAGGCTAGTCCGTTATCAACTTGAAAAAGTGGCACCGAGTCGGTGCGGTGCTCTAAACGCCAAGGTCGCGGGTTCGATCCCCGTACTGGCCACGTAcgcggttctatctagttacgcgttaaaccaactagaatttttttATCGGAGTACGTAATCCAGAGATGAGACCTCGctcgagtactaggatccattaggcg	83.3921	40.2995	0	0	61.8458	0	0	Ile-AAT	Ile
138	gAAAATACGTGGCCAGTACGGTTTAAGAGCTATGCTGGAAACAGCATAGCAAGTTTAAATAAGGCTAGTCCGTTATCAACTTGAAAAAGTGGCACCGAGTCGGTGCGGTGCTCTAAACGCCAAGGTCGCGGGTTCGATCCCCGTACTGGCCACGTcgcggttctatctagttacgcgttaaaccaactagaattttttt	tRNA-Ile-AAT-3-1	11	-6	TAG	+	TACGTATCGGAGTTGTTCCAGTGAC	tatcttgtggaaaggacgaaacaccgAAAATACGTGGCCAGTACGGTTTAAGAGCTATGCTGGAAACAGCATAGCAAGTTTAAATAAGGCTAGTCCGTTATCAACTTGAAAAAGTGGCACCGAGTCGGTGCGGTGCTCTAAACGCCAAGGTCGCGGGTTCGATCCCCGTACTGGCCACGTcgcggttctatctagttacgcgttaaaccaactagaatttttttGTCCTCAATACGTATCGGAGTTGTTCCAGTGACctcgagtactaggatccattaggcg	72.8741	73.4027	0	7.12683	73.1384	3.56342	0.0480643	Ile-AAT	Ile
139	gAAAATACGTGGCCAGTACGGTTTAAGAGCTATGCTGGAAACAGCATAGCAAGTTTAAATAAGGCTAGTCCGTTATCAACTTGAAAAAGTGGCACCGAGTCGGTGCGTGGTGCTCTAAACGCCAAGGTCGCGGGTTCGATCCCCGTACTGGCCACGTATcgcggttctatctagttacgcgttaaaccaactagaattttttt	tRNA-Ile-AAT-3-1	13	-8	TAG	+	TACGTGTCCTCAAGGACGTAATGGT	tatcttgtggaaaggacgaaacaccgAAAATACGTGGCCAGTACGGTTTAAGAGCTATGCTGGAAACAGCATAGCAAGTTTAAATAAGGCTAGTCCGTTATCAACTTGAAAAAGTGGCACCGAGTCGGTGCGTGGTGCTCTAAACGCCAAGGTCGCGGGTTCGATCCCCGTACTGGCCACGTATcgcggttctatctagttacgcgttaaaccaactagaatttttttACTATACGTGTCCTCAAGGACGTAATGGTctcgagtactaggatccattaggcg	50.7114	69.0849	0	0	59.8982	0	0	Ile-AAT	Ile
140	gAAAATACGTGGCCAGTACGGTTTAAGAGCTATGCTGGAAACAGCATAGCAAGTTTAAATAAGGCTAGTCCGTTATCAACTTGAAAAAGTGGCACCGAGTCGGTGCGTGGTGCTCTAAACGCCAAGGTCGCGGGTTCGATCCCCGTACTGGCCACGTAcgcggttctatctagttacgcgttaaaccaactagaattttttt	tRNA-Ile-AAT-3-1	12	-8	TAG	+	TACGTACTAGAATGCGTCCTCAAGG	tatcttgtggaaaggacgaaacaccgAAAATACGTGGCCAGTACGGTTTAAGAGCTATGCTGGAAACAGCATAGCAAGTTTAAATAAGGCTAGTCCGTTATCAACTTGAAAAAGTGGCACCGAGTCGGTGCGTGGTGCTCTAAACGCCAAGGTCGCGGGTTCGATCCCCGTACTGGCCACGTAcgcggttctatctagttacgcgttaaaccaactagaatttttttACCGATACGTACTAGAATGCGTCCTCAAGGctcgagtactaggatccattaggcg	62.3562	69.4447	34.9126	0	65.9005	17.4563	0.260929	Ile-AAT	Ile
141	gAAAATACGTGGCCAGTACGGTTTAAGAGCTATGCTGGAAACAGCATAGCAAGTTTAAATAAGGCTAGTCCGTTATCAACTTGAAAAAGTGGCACCGAGTCGGTGCGTGGTGCTCTAAACGCCAAGGTCGCGGGTTCGATCCCCGTACTGGCCACGTcgcggttctatctagttacgcgttaaaccaactagaattttttt	tRNA-Ile-AAT-3-1	11	-8	TAG	+	TACGTACCGAGTTAATGAGACCTCG	tatcttgtggaaaggacgaaacaccgAAAATACGTGGCCAGTACGGTTTAAGAGCTATGCTGGAAACAGCATAGCAAGTTTAAATAAGGCTAGTCCGTTATCAACTTGAAAAAGTGGCACCGAGTCGGTGCGTGGTGCTCTAAACGCCAAGGTCGCGGGTTCGATCCCCGTACTGGCCACGTcgcggttctatctagttacgcgttaaaccaactagaatttttttGACCATTACGTACCGAGTTAATGAGACCTCGctcgagtactaggatccattaggcg	33.8076	65.8466	0	0	49.8271	0	0	Ile-AAT	Ile
142	gAAAATACGTGGCCAGTACGGTTTAAGAGCTATGCTGGAAACAGCATAGCAAGTTTAAATAAGGCTAGTCCGTTATCAACTTGAAAAAGTGGCACCGAGTCGGTGCTGGTGCTCTAAACGCCAAGGTCGCGGGTTCGATCCCCGTACTGGCCACGTATTcgcggttctatctagttacgcgttaaaccaactagaattttttt	tRNA-Ile-AAT-3-1	14	-7	TAG	+	TACGTGACCATAGAGCGGAATATGG	tatcttgtggaaaggacgaaacaccgAAAATACGTGGCCAGTACGGTTTAAGAGCTATGCTGGAAACAGCATAGCAAGTTTAAATAAGGCTAGTCCGTTATCAACTTGAAAAAGTGGCACCGAGTCGGTGCTGGTGCTCTAAACGCCAAGGTCGCGGGTTCGATCCCCGTACTGGCCACGTATTcgcggttctatctagttacgcgttaaaccaactagaatttttttTAGCTACGTGACCATAGAGCGGAATATGGctcgagtactaggatccattaggcg	46.955	43.1781	0	16.6293	45.0665	8.31464	0.180492	Ile-AAT	Ile
143	gAAAATACGTGGCCAGTACGGTTTAAGAGCTATGCTGGAAACAGCATAGCAAGTTTAAATAAGGCTAGTCCGTTATCAACTTGAAAAAGTGGCACCGAGTCGGTGCTGGTGCTCTAAACGCCAAGGTCGCGGGTTCGATCCCCGTACTGGCCACGTATcgcggttctatctagttacgcgttaaaccaactagaattttttt	tRNA-Ile-AAT-3-1	13	-7	TAG	+	TACGTTAGCTCGCCTTCATAAGCCT	tatcttgtggaaaggacgaaacaccgAAAATACGTGGCCAGTACGGTTTAAGAGCTATGCTGGAAACAGCATAGCAAGTTTAAATAAGGCTAGTCCGTTATCAACTTGAAAAAGTGGCACCGAGTCGGTGCTGGTGCTCTAAACGCCAAGGTCGCGGGTTCGATCCCCGTACTGGCCACGTATcgcggttctatctagttacgcgttaaaccaactagaatttttttGGTCGTACGTTAGCTCGCCTTCATAAGCCTctcgagtactaggatccattaggcg	63.8588	54.6922	0	0	59.2755	0	0	Ile-AAT	Ile
144	gAAAATACGTGGCCAGTACGGTTTAAGAGCTATGCTGGAAACAGCATAGCAAGTTTAAATAAGGCTAGTCCGTTATCAACTTGAAAAAGTGGCACCGAGTCGGTGCTGGTGCTCTAAACGCCAAGGTCGCGGGTTCGATCCCCGTACTGGCCACGTAcgcggttctatctagttacgcgttaaaccaactagaattttttt	tRNA-Ile-AAT-3-1	12	-7	TAG	+	TACGTGGTCGTATCCTTACGACCAA	tatcttgtggaaaggacgaaacaccgAAAATACGTGGCCAGTACGGTTTAAGAGCTATGCTGGAAACAGCATAGCAAGTTTAAATAAGGCTAGTCCGTTATCAACTTGAAAAAGTGGCACCGAGTCGGTGCTGGTGCTCTAAACGCCAAGGTCGCGGGTTCGATCCCCGTACTGGCCACGTAcgcggttctatctagttacgcgttaaaccaactagaatttttttGTTCGCTACGTGGTCGTATCCTTACGACCAActcgagtactaggatccattaggcg	51.4627	80.5991	0	0	66.0309	0	0	Ile-AAT	Ile
145	gAAAATACGTGGCCAGTACGGTTTAAGAGCTATGCTGGAAACAGCATAGCAAGTTTAAATAAGGCTAGTCCGTTATCAACTTGAAAAAGTGGCACCGAGTCGGTGCTGGTGCTCTAAACGCCAAGGTCGCGGGTTCGATCCCCGTACTGGCCACGTcgcggttctatctagttacgcgttaaaccaactagaattttttt	tRNA-Ile-AAT-3-1	11	-7	TAG	+	TACGTGTTCGCCGTAACTAATCAGG	tatcttgtggaaaggacgaaacaccgAAAATACGTGGCCAGTACGGTTTAAGAGCTATGCTGGAAACAGCATAGCAAGTTTAAATAAGGCTAGTCCGTTATCAACTTGAAAAAGTGGCACCGAGTCGGTGCTGGTGCTCTAAACGCCAAGGTCGCGGGTTCGATCCCCGTACTGGCCACGTcgcggttctatctagttacgcgttaaaccaactagaatttttttTCCTGGCTACGTGTTCGCCGTAACTAATCAGGctcgagtactaggatccattaggcg	85.2703	69.8046	0	59.3903	77.5374	29.6951	0.378102	Ile-AAT	Ile
146	gAAAATATGTGGCCGATATGGTTTAAGAGCTATGCTGGAAACAGCATAGCAAGTTTAAATAAGGCTAGTCCGTTATCAACTTGAAAAAGTGGCACCGAGTCGGTGCCGTGGTGCTCTAAACGCCAAGGTCGTGGGTTCGATCCCCATATCGGCCACATAcgcggttctatctagttacgcgttaaaccaactagaattttttt	tRNA-Ile-AAT-9-1	12	-9	TAG	+	TACGTTCCTGGCACACTAGGTATCA	tatcttgtggaaaggacgaaacaccgAAAATATGTGGCCGATATGGTTTAAGAGCTATGCTGGAAACAGCATAGCAAGTTTAAATAAGGCTAGTCCGTTATCAACTTGAAAAAGTGGCACCGAGTCGGTGCCGTGGTGCTCTAAACGCCAAGGTCGTGGGTTCGATCCCCATATCGGCCACATAcgcggttctatctagttacgcgttaaaccaactagaatttttttATCATACGTTCCTGGCACACTAGGTATCActcgagtactaggatccattaggcg	69.869	64.4073	5.81877	0	67.1382	2.90938	0.0426983	Ile-AAT	Ile
147	gAAAATATGTGGCCGATATGGTTTAAGAGCTATGCTGGAAACAGCATAGCAAGTTTAAATAAGGCTAGTCCGTTATCAACTTGAAAAAGTGGCACCGAGTCGGTGCCGTGGTGCTCTAAACGCCAAGGTCGTGGGTTCGATCCCCATATCGGCCACATcgcggttctatctagttacgcgttaaaccaactagaattttttt	tRNA-Ile-AAT-9-1	11	-9	TAG	+	TACGTATCATGACTGCCATTGCCAC	tatcttgtggaaaggacgaaacaccgAAAATATGTGGCCGATATGGTTTAAGAGCTATGCTGGAAACAGCATAGCAAGTTTAAATAAGGCTAGTCCGTTATCAACTTGAAAAAGTGGCACCGAGTCGGTGCCGTGGTGCTCTAAACGCCAAGGTCGTGGGTTCGATCCCCATATCGGCCACATcgcggttctatctagttacgcgttaaaccaactagaatttttttTCGTATACGTATCATGACTGCCATTGCCACctcgagtactaggatccattaggcg	90.9049	57.211	0	0	74.0579	0	0	Ile-AAT	Ile
148	gAAAATATGTGGCCGATATGGTTTAAGAGCTATGCTGGAAACAGCATAGCAAGTTTAAATAAGGCTAGTCCGTTATCAACTTGAAAAAGTGGCACCGAGTCGGTGCGCGTGGTGCTCTAAACGCCAAGGTCGTGGGTTCGATCCCCATATCGGCCACATcgcggttctatctagttacgcgttaaaccaactagaattttttt	tRNA-Ile-AAT-9-1	11	-10	TAG	+	TACGTTCGTACAAGAGCGCTAGAAC	tatcttgtggaaaggacgaaacaccgAAAATATGTGGCCGATATGGTTTAAGAGCTATGCTGGAAACAGCATAGCAAGTTTAAATAAGGCTAGTCCGTTATCAACTTGAAAAAGTGGCACCGAGTCGGTGCGCGTGGTGCTCTAAACGCCAAGGTCGTGGGTTCGATCCCCATATCGGCCACATcgcggttctatctagttacgcgttaaaccaactagaatttttttCTCATACGTTCGTACAAGAGCGCTAGAACctcgagtactaggatccattaggcg	77.3818	60.4493	13.0922	20.1927	68.9156	16.6425	0.238036	Ile-AAT	Ile
149	gAAAATATGTGGCCGATATGGTTTAAGAGCTATGCTGGAAACAGCATAGCAAGTTTAAATAAGGCTAGTCCGTTATCAACTTGAAAAAGTGGCACCGAGTCGGTGCGGTGCTCTAAACGCCAAGGTCGTGGGTTCGATCCCCATATCGGCCACATATTcgcggttctatctagttacgcgttaaaccaactagaattttttt	tRNA-Ile-AAT-9-1	14	-6	TAG	+	TACGTCTCATTGTGAGAGCAACGGA	tatcttgtggaaaggacgaaacaccgAAAATATGTGGCCGATATGGTTTAAGAGCTATGCTGGAAACAGCATAGCAAGTTTAAATAAGGCTAGTCCGTTATCAACTTGAAAAAGTGGCACCGAGTCGGTGCGGTGCTCTAAACGCCAAGGTCGTGGGTTCGATCCCCATATCGGCCACATATTcgcggttctatctagttacgcgttaaaccaactagaatttttttACTGCTACGTCTCATTGTGAGAGCAACGGActcgagtactaggatccattaggcg	67.2395	56.4913	142.56	0	61.8654	71.2799	1.13385	Ile-AAT	Ile
150	gAAAATATGTGGCCGATATGGTTTAAGAGCTATGCTGGAAACAGCATAGCAAGTTTAAATAAGGCTAGTCCGTTATCAACTTGAAAAAGTGGCACCGAGTCGGTGCGGTGCTCTAAACGCCAAGGTCGTGGGTTCGATCCCCATATCGGCCACATATcgcggttctatctagttacgcgttaaaccaactagaattttttt	tRNA-Ile-AAT-9-1	13	-6	TAG	+	TACGTACTGCTACTGCGATCCTAGA	tatcttgtggaaaggacgaaacaccgAAAATATGTGGCCGATATGGTTTAAGAGCTATGCTGGAAACAGCATAGCAAGTTTAAATAAGGCTAGTCCGTTATCAACTTGAAAAAGTGGCACCGAGTCGGTGCGGTGCTCTAAACGCCAAGGTCGTGGGTTCGATCCCCATATCGGCCACATATcgcggttctatctagttacgcgttaaaccaactagaatttttttGCTAGTTACGTACTGCTACTGCGATCCTAGActcgagtactaggatccattaggcg	47.3306	52.1735	0	121.156	49.7521	60.5781	1.19361	Ile-AAT	Ile
151	gAAAATATGTGGCCGATATGGTTTAAGAGCTATGCTGGAAACAGCATAGCAAGTTTAAATAAGGCTAGTCCGTTATCAACTTGAAAAAGTGGCACCGAGTCGGTGCGGTGCTCTAAACGCCAAGGTCGTGGGTTCGATCCCCATATCGGCCACATAcgcggttctatctagttacgcgttaaaccaactagaattttttt	tRNA-Ile-AAT-9-1	12	-6	TAG	+	TACGTGCTAGTTGAGACCACCATAG	tatcttgtggaaaggacgaaacaccgAAAATATGTGGCCGATATGGTTTAAGAGCTATGCTGGAAACAGCATAGCAAGTTTAAATAAGGCTAGTCCGTTATCAACTTGAAAAAGTGGCACCGAGTCGGTGCGGTGCTCTAAACGCCAAGGTCGTGGGTTCGATCCCCATATCGGCCACATAcgcggttctatctagttacgcgttaaaccaactagaatttttttTCGTACATACGTGCTAGTTGAGACCACCATAGctcgagtactaggatccattaggcg	46.5793	70.1644	0	0	58.3719	0	0	Ile-AAT	Ile
152	gAAAATATGTGGCCGATATGGTTTAAGAGCTATGCTGGAAACAGCATAGCAAGTTTAAATAAGGCTAGTCCGTTATCAACTTGAAAAAGTGGCACCGAGTCGGTGCGGTGCTCTAAACGCCAAGGTCGTGGGTTCGATCCCCATATCGGCCACATcgcggttctatctagttacgcgttaaaccaactagaattttttt	tRNA-Ile-AAT-9-1	11	-6	TAG	+	TACGTTCGTACAAGATTCGTCGTCC	tatcttgtggaaaggacgaaacaccgAAAATATGTGGCCGATATGGTTTAAGAGCTATGCTGGAAACAGCATAGCAAGTTTAAATAAGGCTAGTCCGTTATCAACTTGAAAAAGTGGCACCGAGTCGGTGCGGTGCTCTAAACGCCAAGGTCGTGGGTTCGATCCCCATATCGGCCACATcgcggttctatctagttacgcgttaaaccaactagaatttttttTCTTCTCGTACGTTCGTACAAGATTCGTCGTCCctcgagtactaggatccattaggcg	65.3613	83.4776	0	38.6037	74.4195	19.3018	0.255926	Ile-AAT	Ile
153	gAAAATATGTGGCCGATATGGTTTAAGAGCTATGCTGGAAACAGCATAGCAAGTTTAAATAAGGCTAGTCCGTTATCAACTTGAAAAAGTGGCACCGAGTCGGTGCGTGGTGCTCTAAACGCCAAGGTCGTGGGTTCGATCCCCATATCGGCCACATATcgcggttctatctagttacgcgttaaaccaactagaattttttt	tRNA-Ile-AAT-9-1	13	-8	TAG	+	TACGTTCTTCTCGGCTTAAGGTACG	tatcttgtggaaaggacgaaacaccgAAAATATGTGGCCGATATGGTTTAAGAGCTATGCTGGAAACAGCATAGCAAGTTTAAATAAGGCTAGTCCGTTATCAACTTGAAAAAGTGGCACCGAGTCGGTGCGTGGTGCTCTAAACGCCAAGGTCGTGGGTTCGATCCCCATATCGGCCACATATcgcggttctatctagttacgcgttaaaccaactagaatttttttGTAGTACGTTCTTCTCGGCTTAAGGTACGctcgagtactaggatccattaggcg	56.346	53.9726	23.2751	144.318	55.1593	83.7967	1.49213	Ile-AAT	Ile
154	gAAAATATGTGGCCGATATGGTTTAAGAGCTATGCTGGAAACAGCATAGCAAGTTTAAATAAGGCTAGTCCGTTATCAACTTGAAAAAGTGGCACCGAGTCGGTGCGTGGTGCTCTAAACGCCAAGGTCGTGGGTTCGATCCCCATATCGGCCACATAcgcggttctatctagttacgcgttaaaccaactagaattttttt	tRNA-Ile-AAT-9-1	12	-8	TAG	+	TACGTGTAGGATAACGCGATCTCGT	tatcttgtggaaaggacgaaacaccgAAAATATGTGGCCGATATGGTTTAAGAGCTATGCTGGAAACAGCATAGCAAGTTTAAATAAGGCTAGTCCGTTATCAACTTGAAAAAGTGGCACCGAGTCGGTGCGTGGTGCTCTAAACGCCAAGGTCGTGGGTTCGATCCCCATATCGGCCACATAcgcggttctatctagttacgcgttaaaccaactagaatttttttTATCGTACGTGTAGGATAACGCGATCTCGTctcgagtactaggatccattaggcg	56.7216	73.4027	0	35.6342	65.0622	17.8171	0.269702	Ile-AAT	Ile
155	gAAAATATGTGGCCGATATGGTTTAAGAGCTATGCTGGAAACAGCATAGCAAGTTTAAATAAGGCTAGTCCGTTATCAACTTGAAAAAGTGGCACCGAGTCGGTGCGTGGTGCTCTAAACGCCAAGGTCGTGGGTTCGATCCCCATATCGGCCACATcgcggttctatctagttacgcgttaaaccaactagaattttttt	tRNA-Ile-AAT-9-1	11	-8	TAG	+	TACGTTATCGGAGAATCCGCGAATC	tatcttgtggaaaggacgaaacaccgAAAATATGTGGCCGATATGGTTTAAGAGCTATGCTGGAAACAGCATAGCAAGTTTAAATAAGGCTAGTCCGTTATCAACTTGAAAAAGTGGCACCGAGTCGGTGCGTGGTGCTCTAAACGCCAAGGTCGTGGGTTCGATCCCCATATCGGCCACATcgcggttctatctagttacgcgttaaaccaactagaatttttttCGATCCTACGTTATCGGAGAATCCGCGAATCctcgagtactaggatccattaggcg	37.9396	80.5991	0	0	59.2694	0	0	Ile-AAT	Ile
156	gAAAATATGTGGCCGATATGGTTTAAGAGCTATGCTGGAAACAGCATAGCAAGTTTAAATAAGGCTAGTCCGTTATCAACTTGAAAAAGTGGCACCGAGTCGGTGCTGGTGCTCTAAACGCCAAGGTCGTGGGTTCGATCCCCATATCGGCCACATATTcgcggttctatctagttacgcgttaaaccaactagaattttttt	tRNA-Ile-AAT-9-1	14	-7	TAG	+	TACGTCGATCCTAGATCGTGAGGAA	tatcttgtggaaaggacgaaacaccgAAAATATGTGGCCGATATGGTTTAAGAGCTATGCTGGAAACAGCATAGCAAGTTTAAATAAGGCTAGTCCGTTATCAACTTGAAAAAGTGGCACCGAGTCGGTGCTGGTGCTCTAAACGCCAAGGTCGTGGGTTCGATCCCCATATCGGCCACATATTcgcggttctatctagttacgcgttaaaccaactagaatttttttCGTATACGTCGATCCTAGATCGTGAGGAActcgagtactaggatccattaggcg	74.0011	73.0429	45.0954	0	73.522	22.5477	0.302565	Ile-AAT	Ile
157	gAAAATATGTGGCCGATATGGTTTAAGAGCTATGCTGGAAACAGCATAGCAAGTTTAAATAAGGCTAGTCCGTTATCAACTTGAAAAAGTGGCACCGAGTCGGTGCTGGTGCTCTAAACGCCAAGGTCGTGGGTTCGATCCCCATATCGGCCACATATcgcggttctatctagttacgcgttaaaccaactagaattttttt	tRNA-Ile-AAT-9-1	13	-7	TAG	+	TACGTCGTACTGGAACTAGAATCCG	tatcttgtggaaaggacgaaacaccgAAAATATGTGGCCGATATGGTTTAAGAGCTATGCTGGAAACAGCATAGCAAGTTTAAATAAGGCTAGTCCGTTATCAACTTGAAAAAGTGGCACCGAGTCGGTGCTGGTGCTCTAAACGCCAAGGTCGTGGGTTCGATCCCCATATCGGCCACATATcgcggttctatctagttacgcgttaaaccaactagaatttttttTGCTGTACGTCGTACTGGAACTAGAATCCGctcgagtactaggatccattaggcg	63.4831	66.5662	0	0	65.0247	0	0	Ile-AAT	Ile
158	gAAAATATGTGGCCGATATGGTTTAAGAGCTATGCTGGAAACAGCATAGCAAGTTTAAATAAGGCTAGTCCGTTATCAACTTGAAAAAGTGGCACCGAGTCGGTGCTGGTGCTCTAAACGCCAAGGTCGTGGGTTCGATCCCCATATCGGCCACATAcgcggttctatctagttacgcgttaaaccaactagaattttttt	tRNA-Ile-AAT-9-1	12	-7	TAG	+	TACGTTGCTGACGTCGCGACATTAA	tatcttgtggaaaggacgaaacaccgAAAATATGTGGCCGATATGGTTTAAGAGCTATGCTGGAAACAGCATAGCAAGTTTAAATAAGGCTAGTCCGTTATCAACTTGAAAAAGTGGCACCGAGTCGGTGCTGGTGCTCTAAACGCCAAGGTCGTGGGTTCGATCCCCATATCGGCCACATAcgcggttctatctagttacgcgttaaaccaactagaatttttttGTTCGCTACGTTGCTGACGTCGCGACATTAActcgagtactaggatccattaggcg	72.8741	88.5151	0	0	80.6946	0	0	Ile-AAT	Ile
159	gAAAATATGTGGCCGATATGGTTTAAGAGCTATGCTGGAAACAGCATAGCAAGTTTAAATAAGGCTAGTCCGTTATCAACTTGAAAAAGTGGCACCGAGTCGGTGCTGGTGCTCTAAACGCCAAGGTCGTGGGTTCGATCCCCATATCGGCCACATcgcggttctatctagttacgcgttaaaccaactagaattttttt	tRNA-Ile-AAT-9-1	11	-7	TAG	+	TACGTGTTCGCCGTAAGTGCATAAG	tatcttgtggaaaggacgaaacaccgAAAATATGTGGCCGATATGGTTTAAGAGCTATGCTGGAAACAGCATAGCAAGTTTAAATAAGGCTAGTCCGTTATCAACTTGAAAAAGTGGCACCGAGTCGGTGCTGGTGCTCTAAACGCCAAGGTCGTGGGTTCGATCCCCATATCGGCCACATcgcggttctatctagttacgcgttaaaccaactagaatttttttCTACGCTTACGTGTTCGCCGTAAGTGCATAAGctcgagtactaggatccattaggcg	75.128	78.4402	0	0	76.7841	0	0	Ile-AAT	Ile
160	gAAACAAGTCGCCCAACGTGGTTTAAGAGCTATGCTGGAAACAGCATAGCAAGTTTAAATAAGGCTAGTCCGTTATCAACTTGAAAAAGTGGCACCGAGTCGGTGCATGGGACTCTAAATCTCAGGGTCGTGGGTTCGAGCCCCACGTTGGGCGACTTGcgcggttctatctagttacgcgttaaaccaactagaattttttt	tRNA-Lys-CTT-4-1	13	-8	TAG	+	TACGTCTACGCTTAGTTCGATACGG	tatcttgtggaaaggacgaaacaccgAAACAAGTCGCCCAACGTGGTTTAAGAGCTATGCTGGAAACAGCATAGCAAGTTTAAATAAGGCTAGTCCGTTATCAACTTGAAAAAGTGGCACCGAGTCGGTGCATGGGACTCTAAATCTCAGGGTCGTGGGTTCGAGCCCCACGTTGGGCGACTTGcgcggttctatctagttacgcgttaaaccaactagaatttttttTACCTACGTCTACGCTTAGTTCGATACGGctcgagtactaggatccattaggcg	55.2191	60.0895	29.0938	0	57.6543	14.5469	0.248011	Lys-CTT	Lys
161	gAAACAAGTCGCCCAACGTGGTTTAAGAGCTATGCTGGAAACAGCATAGCAAGTTTAAATAAGGCTAGTCCGTTATCAACTTGAAAAAGTGGCACCGAGTCGGTGCATGGGACTCTAAATCTCAGGGTCGTGGGTTCGAGCCCCACGTTGGGCGACTTcgcggttctatctagttacgcgttaaaccaactagaattttttt	tRNA-Lys-CTT-4-1	12	-8	TAG	+	TACGTTACCAACCTGGAGTTGGTGA	tatcttgtggaaaggacgaaacaccgAAACAAGTCGCCCAACGTGGTTTAAGAGCTATGCTGGAAACAGCATAGCAAGTTTAAATAAGGCTAGTCCGTTATCAACTTGAAAAAGTGGCACCGAGTCGGTGCATGGGACTCTAAATCTCAGGGTCGTGGGTTCGAGCCCCACGTTGGGCGACTTcgcggttctatctagttacgcgttaaaccaactagaatttttttCCTAATACGTTACCAACCTGGAGTTGGTGActcgagtactaggatccattaggcg	43.1986	66.926	0	0	55.0623	0	0	Lys-CTT	Lys
162	gAAACAAGTCGCCCAACGTGGTTTAAGAGCTATGCTGGAAACAGCATAGCAAGTTTAAATAAGGCTAGTCCGTTATCAACTTGAAAAAGTGGCACCGAGTCGGTGCATGGGACTCTAAATCTCAGGGTCGTGGGTTCGAGCCCCACGTTGGGCGACTcgcggttctatctagttacgcgttaaaccaactagaattttttt	tRNA-Lys-CTT-4-1	11	-8	TAG	+	TACGTCCTAATACCTCGGAGGCATT	tatcttgtggaaaggacgaaacaccgAAACAAGTCGCCCAACGTGGTTTAAGAGCTATGCTGGAAACAGCATAGCAAGTTTAAATAAGGCTAGTCCGTTATCAACTTGAAAAAGTGGCACCGAGTCGGTGCATGGGACTCTAAATCTCAGGGTCGTGGGTTCGAGCCCCACGTTGGGCGACTcgcggttctatctagttacgcgttaaaccaactagaatttttttTGCAGCTACGTCCTAATACCTCGGAGGCATTctcgagtactaggatccattaggcg	79.26	63.3278	114.921	0	71.2939	57.4603	0.794815	Lys-CTT	Lys
163	gAAACAAGTCGCCCAACGTGGTTTAAGAGCTATGCTGGAAACAGCATAGCAAGTTTAAATAAGGCTAGTCCGTTATCAACTTGAAAAAGTGGCACCGAGTCGGTGCCATGGGACTCTAAATCTCAGGGTCGTGGGTTCGAGCCCCACGTTGGGCGACTTcgcggttctatctagttacgcgttaaaccaactagaattttttt	tRNA-Lys-CTT-4-1	12	-9	TAG	+	TACGTTGCAGCAACTCAGACGTAAG	tatcttgtggaaaggacgaaacaccgAAACAAGTCGCCCAACGTGGTTTAAGAGCTATGCTGGAAACAGCATAGCAAGTTTAAATAAGGCTAGTCCGTTATCAACTTGAAAAAGTGGCACCGAGTCGGTGCCATGGGACTCTAAATCTCAGGGTCGTGGGTTCGAGCCCCACGTTGGGCGACTTcgcggttctatctagttacgcgttaaaccaactagaatttttttTTACTACGTTGCAGCAACTCAGACGTAAGctcgagtactaggatccattaggcg	46.955	61.8886	5.81877	150.257	54.4218	78.0381	1.40808	Lys-CTT	Lys
164	gAAACAAGTCGCCCAACGTGGTTTAAGAGCTATGCTGGAAACAGCATAGCAAGTTTAAATAAGGCTAGTCCGTTATCAACTTGAAAAAGTGGCACCGAGTCGGTGCCATGGGACTCTAAATCTCAGGGTCGTGGGTTCGAGCCCCACGTTGGGCGACTcgcggttctatctagttacgcgttaaaccaactagaattttttt	tRNA-Lys-CTT-4-1	11	-9	TAG	+	TACGTTTACCTGCTTAACCGGCAAG	tatcttgtggaaaggacgaaacaccgAAACAAGTCGCCCAACGTGGTTTAAGAGCTATGCTGGAAACAGCATAGCAAGTTTAAATAAGGCTAGTCCGTTATCAACTTGAAAAAGTGGCACCGAGTCGGTGCCATGGGACTCTAAATCTCAGGGTCGTGGGTTCGAGCCCCACGTTGGGCGACTcgcggttctatctagttacgcgttaaaccaactagaatttttttAGCATTACGTTTACCTGCTTAACCGGCAAGctcgagtactaggatccattaggcg	76.6305	68.3653	0	1.18781	72.4979	0.593903	0.00808054	Lys-CTT	Lys
165	gAAACAAGTCGCCCAACGTGGTTTAAGAGCTATGCTGGAAACAGCATAGCAAGTTTAAATAAGGCTAGTCCGTTATCAACTTGAAAAAGTGGCACCGAGTCGGTGCGCATGGGACTCTAAATCTCAGGGTCGTGGGTTCGAGCCCCACGTTGGGCGACTcgcggttctatctagttacgcgttaaaccaactagaattttttt	tRNA-Lys-CTT-4-1	11	-10	TAG	+	TACGTAGCATACGAGTCGGATGTCA	tatcttgtggaaaggacgaaacaccgAAACAAGTCGCCCAACGTGGTTTAAGAGCTATGCTGGAAACAGCATAGCAAGTTTAAATAAGGCTAGTCCGTTATCAACTTGAAAAAGTGGCACCGAGTCGGTGCGCATGGGACTCTAAATCTCAGGGTCGTGGGTTCGAGCCCCACGTTGGGCGACTcgcggttctatctagttacgcgttaaaccaactagaatttttttAACGTACGTAGCATACGAGTCGGATGTCActcgagtactaggatccattaggcg	64.9857	36.7014	0	0	50.8435	0	0	Lys-CTT	Lys
166	gAAACAAGTCGCCCAACGTGGTTTAAGAGCTATGCTGGAAACAGCATAGCAAGTTTAAATAAGGCTAGTCCGTTATCAACTTGAAAAAGTGGCACCGAGTCGGTGCGGGACTCTAAATCTCAGGGTCGTGGGTTCGAGCCCCACGTTGGGCGACTTGTcgcggttctatctagttacgcgttaaaccaactagaattttttt	tRNA-Lys-CTT-4-1	14	-6	TAG	+	TACGTAACGTCCTTATTGCCACAGG	tatcttgtggaaaggacgaaacaccgAAACAAGTCGCCCAACGTGGTTTAAGAGCTATGCTGGAAACAGCATAGCAAGTTTAAATAAGGCTAGTCCGTTATCAACTTGAAAAAGTGGCACCGAGTCGGTGCGGGACTCTAAATCTCAGGGTCGTGGGTTCGAGCCCCACGTTGGGCGACTTGTcgcggttctatctagttacgcgttaaaccaactagaatttttttCAATGTACGTAACGTCCTTATTGCCACAGGctcgagtactaggatccattaggcg	91.6561	64.7671	0	0	78.2116	0	0	Lys-CTT	Lys
167	gAAACAAGTCGCCCAACGTGGTTTAAGAGCTATGCTGGAAACAGCATAGCAAGTTTAAATAAGGCTAGTCCGTTATCAACTTGAAAAAGTGGCACCGAGTCGGTGCGGGACTCTAAATCTCAGGGTCGTGGGTTCGAGCCCCACGTTGGGCGACTTGcgcggttctatctagttacgcgttaaaccaactagaattttttt	tRNA-Lys-CTT-4-1	13	-6	TAG	+	TACGTCAATGTGCGACTAGAATCCG	tatcttgtggaaaggacgaaacaccgAAACAAGTCGCCCAACGTGGTTTAAGAGCTATGCTGGAAACAGCATAGCAAGTTTAAATAAGGCTAGTCCGTTATCAACTTGAAAAAGTGGCACCGAGTCGGTGCGGGACTCTAAATCTCAGGGTCGTGGGTTCGAGCCCCACGTTGGGCGACTTGcgcggttctatctagttacgcgttaaaccaactagaatttttttAGGAGCTACGTCAATGTGCGACTAGAATCCGctcgagtactaggatccattaggcg	40.1935	70.1644	529.508	0	55.1789	264.754	4.71269	Lys-CTT	Lys
168	gAAACAAGTCGCCCAACGTGGTTTAAGAGCTATGCTGGAAACAGCATAGCAAGTTTAAATAAGGCTAGTCCGTTATCAACTTGAAAAAGTGGCACCGAGTCGGTGCGGGACTCTAAATCTCAGGGTCGTGGGTTCGAGCCCCACGTTGGGCGACTTcgcggttctatctagttacgcgttaaaccaactagaattttttt	tRNA-Lys-CTT-4-1	12	-6	TAG	+	TACGTAGGAGCATTAGGACCATCTG	tatcttgtggaaaggacgaaacaccgAAACAAGTCGCCCAACGTGGTTTAAGAGCTATGCTGGAAACAGCATAGCAAGTTTAAATAAGGCTAGTCCGTTATCAACTTGAAAAAGTGGCACCGAGTCGGTGCGGGACTCTAAATCTCAGGGTCGTGGGTTCGAGCCCCACGTTGGGCGACTTcgcggttctatctagttacgcgttaaaccaactagaatttttttTCTAACGTACGTAGGAGCATTAGGACCATCTGctcgagtactaggatccattaggcg	63.4831	67.2858	0	88.4915	65.3845	44.2457	0.666507	Lys-CTT	Lys
169	gAAACAAGTCGCCCAACGTGGTTTAAGAGCTATGCTGGAAACAGCATAGCAAGTTTAAATAAGGCTAGTCCGTTATCAACTTGAAAAAGTGGCACCGAGTCGGTGCGGGACTCTAAATCTCAGGGTCGTGGGTTCGAGCCCCACGTTGGGCGACTcgcggttctatctagttacgcgttaaaccaactagaattttttt	tRNA-Lys-CTT-4-1	11	-6	TAG	+	TACGTTCTAACGCAATTCGTCGTCC	tatcttgtggaaaggacgaaacaccgAAACAAGTCGCCCAACGTGGTTTAAGAGCTATGCTGGAAACAGCATAGCAAGTTTAAATAAGGCTAGTCCGTTATCAACTTGAAAAAGTGGCACCGAGTCGGTGCGGGACTCTAAATCTCAGGGTCGTGGGTTCGAGCCCCACGTTGGGCGACTcgcggttctatctagttacgcgttaaaccaactagaatttttttATCATGACTACGTTCTAACGCAATTCGTCGTCCctcgagtactaggatccattaggcg	82.2651	36.3416	0	0	59.3033	0	0	Lys-CTT	Lys
170	gAAACAAGTCGCCCAACGTGGTTTAAGAGCTATGCTGGAAACAGCATAGCAAGTTTAAATAAGGCTAGTCCGTTATCAACTTGAAAAAGTGGCACCGAGTCGGTGCTGGGACTCTAAATCTCAGGGTCGTGGGTTCGAGCCCCACGTTGGGCGACTTGTcgcggttctatctagttacgcgttaaaccaactagaattttttt	tRNA-Lys-CTT-4-1	14	-7	TAG	+	TACGTATCATGACTGTATCGCCTGG	tatcttgtggaaaggacgaaacaccgAAACAAGTCGCCCAACGTGGTTTAAGAGCTATGCTGGAAACAGCATAGCAAGTTTAAATAAGGCTAGTCCGTTATCAACTTGAAAAAGTGGCACCGAGTCGGTGCTGGGACTCTAAATCTCAGGGTCGTGGGTTCGAGCCCCACGTTGGGCGACTTGTcgcggttctatctagttacgcgttaaaccaactagaatttttttAGAGTACGTATCATGACTGTATCGCCTGGctcgagtactaggatccattaggcg	70.9959	56.4913	0	0	63.7436	0	0	Lys-CTT	Lys
171	gAAACAAGTCGCCCAACGTGGTTTAAGAGCTATGCTGGAAACAGCATAGCAAGTTTAAATAAGGCTAGTCCGTTATCAACTTGAAAAAGTGGCACCGAGTCGGTGCTGGGACTCTAAATCTCAGGGTCGTGGGTTCGAGCCCCACGTTGGGCGACTTGcgcggttctatctagttacgcgttaaaccaactagaattttttt	tRNA-Lys-CTT-4-1	13	-7	TAG	+	TACGTAGAGATGCGTTGCAGCAACT	tatcttgtggaaaggacgaaacaccgAAACAAGTCGCCCAACGTGGTTTAAGAGCTATGCTGGAAACAGCATAGCAAGTTTAAATAAGGCTAGTCCGTTATCAACTTGAAAAAGTGGCACCGAGTCGGTGCTGGGACTCTAAATCTCAGGGTCGTGGGTTCGAGCCCCACGTTGGGCGACTTGcgcggttctatctagttacgcgttaaaccaactagaatttttttTCAGTTACGTAGAGATGCGTTGCAGCAACTctcgagtactaggatccattaggcg	55.5947	51.4539	0	0	53.5243	0	0	Lys-CTT	Lys
172	gAAACAAGTCGCCCAACGTGGTTTAAGAGCTATGCTGGAAACAGCATAGCAAGTTTAAATAAGGCTAGTCCGTTATCAACTTGAAAAAGTGGCACCGAGTCGGTGCTGGGACTCTAAATCTCAGGGTCGTGGGTTCGAGCCCCACGTTGGGCGACTTcgcggttctatctagttacgcgttaaaccaactagaattttttt	tRNA-Lys-CTT-4-1	12	-7	TAG	+	TACGTTCAGTGTCGACATTGACGAG	tatcttgtggaaaggacgaaacaccgAAACAAGTCGCCCAACGTGGTTTAAGAGCTATGCTGGAAACAGCATAGCAAGTTTAAATAAGGCTAGTCCGTTATCAACTTGAAAAAGTGGCACCGAGTCGGTGCTGGGACTCTAAATCTCAGGGTCGTGGGTTCGAGCCCCACGTTGGGCGACTTcgcggttctatctagttacgcgttaaaccaactagaatttttttGTCAAGTACGTTCAGTGTCGACATTGACGAGctcgagtactaggatccattaggcg	52.9652	53.9726	0	0	53.4689	0	0	Lys-CTT	Lys
173	gAAACAAGTCGCCCAACGTGGTTTAAGAGCTATGCTGGAAACAGCATAGCAAGTTTAAATAAGGCTAGTCCGTTATCAACTTGAAAAAGTGGCACCGAGTCGGTGCTGGGACTCTAAATCTCAGGGTCGTGGGTTCGAGCCCCACGTTGGGCGACTcgcggttctatctagttacgcgttaaaccaactagaattttttt	tRNA-Lys-CTT-4-1	11	-7	TAG	+	TACGTGTCAAGCTCCAGACTGGATA	tatcttgtggaaaggacgaaacaccgAAACAAGTCGCCCAACGTGGTTTAAGAGCTATGCTGGAAACAGCATAGCAAGTTTAAATAAGGCTAGTCCGTTATCAACTTGAAAAAGTGGCACCGAGTCGGTGCTGGGACTCTAAATCTCAGGGTCGTGGGTTCGAGCCCCACGTTGGGCGACTcgcggttctatctagttacgcgttaaaccaactagaatttttttGCTCGATTACGTGTCAAGCTCCAGACTGGATActcgagtactaggatccattaggcg	69.869	59.01	0	0	64.4395	0	0	Lys-CTT	Lys
174	gAAACACAGCGCCCAACGTGGTTTAAGAGCTATGCTGGAAACAGCATAGCAAGTTTAAATAAGGCTAGTCCGTTATCAACTTGAAAAAGTGGCACCGAGTCGGTGCATGAGACTCTAAATCTCAGGGTCGTGGGTTCGAGCCCCACGTTGGGCGCTGTGcgcggttctatctagttacgcgttaaaccaactagaattttttt	tRNA-Lys-CTT-2-1	13	-8	TAG	+	TACGTGCTCGATACTACGAAGGATC	tatcttgtggaaaggacgaaacaccgAAACACAGCGCCCAACGTGGTTTAAGAGCTATGCTGGAAACAGCATAGCAAGTTTAAATAAGGCTAGTCCGTTATCAACTTGAAAAAGTGGCACCGAGTCGGTGCATGAGACTCTAAATCTCAGGGTCGTGGGTTCGAGCCCCACGTTGGGCGCTGTGcgcggttctatctagttacgcgttaaaccaactagaatttttttAGGATACGTGCTCGATACTACGAAGGATCctcgagtactaggatccattaggcg	30.4268	29.505	0	0	29.9659	0	0	Lys-CTT	Lys
175	gAAACACAGCGCCCAACGTGGTTTAAGAGCTATGCTGGAAACAGCATAGCAAGTTTAAATAAGGCTAGTCCGTTATCAACTTGAAAAAGTGGCACCGAGTCGGTGCATGAGACTCTAAATCTCAGGGTCGTGGGTTCGAGCCCCACGTTGGGCGCTGTcgcggttctatctagttacgcgttaaaccaactagaattttttt	tRNA-Lys-CTT-2-1	12	-8	TAG	+	TACGTAGGAGCATTATTGCCACAGG	tatcttgtggaaaggacgaaacaccgAAACACAGCGCCCAACGTGGTTTAAGAGCTATGCTGGAAACAGCATAGCAAGTTTAAATAAGGCTAGTCCGTTATCAACTTGAAAAAGTGGCACCGAGTCGGTGCATGAGACTCTAAATCTCAGGGTCGTGGGTTCGAGCCCCACGTTGGGCGCTGTcgcggttctatctagttacgcgttaaaccaactagaatttttttCGATCTACGTAGGAGCATTATTGCCACAGGctcgagtactaggatccattaggcg	45.0768	77.7205	0	244.094	61.3987	122.047	1.95592	Lys-CTT	Lys
176	gAAACACAGCGCCCAACGTGGTTTAAGAGCTATGCTGGAAACAGCATAGCAAGTTTAAATAAGGCTAGTCCGTTATCAACTTGAAAAAGTGGCACCGAGTCGGTGCATGAGACTCTAAATCTCAGGGTCGTGGGTTCGAGCCCCACGTTGGGCGCTGcgcggttctatctagttacgcgttaaaccaactagaattttttt	tRNA-Lys-CTT-2-1	11	-8	TAG	+	TACGTCGATCTACTCGGAGCTTACT	tatcttgtggaaaggacgaaacaccgAAACACAGCGCCCAACGTGGTTTAAGAGCTATGCTGGAAACAGCATAGCAAGTTTAAATAAGGCTAGTCCGTTATCAACTTGAAAAAGTGGCACCGAGTCGGTGCATGAGACTCTAAATCTCAGGGTCGTGGGTTCGAGCCCCACGTTGGGCGCTGcgcggttctatctagttacgcgttaaaccaactagaatttttttGATTGGTACGTCGATCTACTCGGAGCTTACTctcgagtactaggatccattaggcg	49.2088	68.3653	0	0	58.7871	0	0	Lys-CTT	Lys
177	gAAACACAGCGCCCAACGTGGTTTAAGAGCTATGCTGGAAACAGCATAGCAAGTTTAAATAAGGCTAGTCCGTTATCAACTTGAAAAAGTGGCACCGAGTCGGTGCCATGAGACTCTAAATCTCAGGGTCGTGGGTTCGAGCCCCACGTTGGGCGCTGTcgcggttctatctagttacgcgttaaaccaactagaattttttt	tRNA-Lys-CTT-2-1	12	-9	TAG	+	TACGTGATTGGAACGAAGATCCAGC	tatcttgtggaaaggacgaaacaccgAAACACAGCGCCCAACGTGGTTTAAGAGCTATGCTGGAAACAGCATAGCAAGTTTAAATAAGGCTAGTCCGTTATCAACTTGAAAAAGTGGCACCGAGTCGGTGCCATGAGACTCTAAATCTCAGGGTCGTGGGTTCGAGCCCCACGTTGGGCGCTGTcgcggttctatctagttacgcgttaaaccaactagaatttttttGAATTACGTGATTGGAACGAAGATCCAGCctcgagtactaggatccattaggcg	55.9703	32.3836	0	140.755	44.177	70.3774	1.55782	Lys-CTT	Lys
178	gAAACACAGCGCCCAACGTGGTTTAAGAGCTATGCTGGAAACAGCATAGCAAGTTTAAATAAGGCTAGTCCGTTATCAACTTGAAAAAGTGGCACCGAGTCGGTGCCATGAGACTCTAAATCTCAGGGTCGTGGGTTCGAGCCCCACGTTGGGCGCTGcgcggttctatctagttacgcgttaaaccaactagaattttttt	tRNA-Lys-CTT-2-1	11	-9	TAG	+	TACGTGAATGACTCCAGAGATGCGT	tatcttgtggaaaggacgaaacaccgAAACACAGCGCCCAACGTGGTTTAAGAGCTATGCTGGAAACAGCATAGCAAGTTTAAATAAGGCTAGTCCGTTATCAACTTGAAAAAGTGGCACCGAGTCGGTGCCATGAGACTCTAAATCTCAGGGTCGTGGGTTCGAGCCCCACGTTGGGCGCTGcgcggttctatctagttacgcgttaaaccaactagaatttttttAGGCCTACGTGAATGACTCCAGAGATGCGTctcgagtactaggatccattaggcg	32.6807	70.1644	0	0	51.4225	0	0	Lys-CTT	Lys
179	gAAACACAGCGCCCAACGTGGTTTAAGAGCTATGCTGGAAACAGCATAGCAAGTTTAAATAAGGCTAGTCCGTTATCAACTTGAAAAAGTGGCACCGAGTCGGTGCGAGACTCTAAATCTCAGGGTCGTGGGTTCGAGCCCCACGTTGGGCGCTGTGTcgcggttctatctagttacgcgttaaaccaactagaattttttt	tRNA-Lys-CTT-2-1	14	-6	TAG	+	TACGTAGGCCACTTCGTATAGGACA	tatcttgtggaaaggacgaaacaccgAAACACAGCGCCCAACGTGGTTTAAGAGCTATGCTGGAAACAGCATAGCAAGTTTAAATAAGGCTAGTCCGTTATCAACTTGAAAAAGTGGCACCGAGTCGGTGCGAGACTCTAAATCTCAGGGTCGTGGGTTCGAGCCCCACGTTGGGCGCTGTGTcgcggttctatctagttacgcgttaaaccaactagaatttttttTGAGCTACGTAGGCCACTTCGTATAGGACActcgagtactaggatccattaggcg	48.8332	43.1781	0	0	46.0056	0	0	Lys-CTT	Lys
180	gAAACACAGCGCCCAACGTGGTTTAAGAGCTATGCTGGAAACAGCATAGCAAGTTTAAATAAGGCTAGTCCGTTATCAACTTGAAAAAGTGGCACCGAGTCGGTGCGAGACTCTAAATCTCAGGGTCGTGGGTTCGAGCCCCACGTTGGGCGCTGTGcgcggttctatctagttacgcgttaaaccaactagaattttttt	tRNA-Lys-CTT-2-1	13	-6	TAG	+	TACGTTGAGCAGTAACCATTGCCAC	tatcttgtggaaaggacgaaacaccgAAACACAGCGCCCAACGTGGTTTAAGAGCTATGCTGGAAACAGCATAGCAAGTTTAAATAAGGCTAGTCCGTTATCAACTTGAAAAAGTGGCACCGAGTCGGTGCGAGACTCTAAATCTCAGGGTCGTGGGTTCGAGCCCCACGTTGGGCGCTGTGcgcggttctatctagttacgcgttaaaccaactagaatttttttAGGCCATACGTTGAGCAGTAACCATTGCCACctcgagtactaggatccattaggcg	70.2447	66.2064	161.471	18.411	68.2255	89.9409	1.29924	Lys-CTT	Lys
181	gAAACACAGCGCCCAACGTGGTTTAAGAGCTATGCTGGAAACAGCATAGCAAGTTTAAATAAGGCTAGTCCGTTATCAACTTGAAAAAGTGGCACCGAGTCGGTGCGAGACTCTAAATCTCAGGGTCGTGGGTTCGAGCCCCACGTTGGGCGCTGTcgcggttctatctagttacgcgttaaaccaactagaattttttt	tRNA-Lys-CTT-2-1	12	-6	TAG	+	TACGTAGGCCACTTCTGACTCATGA	tatcttgtggaaaggacgaaacaccgAAACACAGCGCCCAACGTGGTTTAAGAGCTATGCTGGAAACAGCATAGCAAGTTTAAATAAGGCTAGTCCGTTATCAACTTGAAAAAGTGGCACCGAGTCGGTGCGAGACTCTAAATCTCAGGGTCGTGGGTTCGAGCCCCACGTTGGGCGCTGTcgcggttctatctagttacgcgttaaaccaactagaatttttttGCATGGTTACGTAGGCCACTTCTGACTCATGActcgagtactaggatccattaggcg	78.1331	87.4356	0	0	82.7844	0	0	Lys-CTT	Lys
182	gAAACACAGCGCCCAACGTGGTTTAAGAGCTATGCTGGAAACAGCATAGCAAGTTTAAATAAGGCTAGTCCGTTATCAACTTGAAAAAGTGGCACCGAGTCGGTGCGAGACTCTAAATCTCAGGGTCGTGGGTTCGAGCCCCACGTTGGGCGCTGcgcggttctatctagttacgcgttaaaccaactagaattttttt	tRNA-Lys-CTT-2-1	11	-6	TAG	+	TACGTGCATGGTCTTGATTGGAACG	tatcttgtggaaaggacgaaacaccgAAACACAGCGCCCAACGTGGTTTAAGAGCTATGCTGGAAACAGCATAGCAAGTTTAAATAAGGCTAGTCCGTTATCAACTTGAAAAAGTGGCACCGAGTCGGTGCGAGACTCTAAATCTCAGGGTCGTGGGTTCGAGCCCCACGTTGGGCGCTGcgcggttctatctagttacgcgttaaaccaactagaatttttttAAGCTATATACGTGCATGGTCTTGATTGGAACGctcgagtactaggatccattaggcg	44.7011	38.5005	24.7298	125.907	41.6008	75.3185	1.76801	Lys-CTT	Lys
183	gAAACACAGCGCCCAACGTGGTTTAAGAGCTATGCTGGAAACAGCATAGCAAGTTTAAATAAGGCTAGTCCGTTATCAACTTGAAAAAGTGGCACCGAGTCGGTGCGCATGAGACTCTAAATCTCAGGGTCGTGGGTTCGAGCCCCACGTTGGGCGCTGcgcggttctatctagttacgcgttaaaccaactagaattttttt	tRNA-Lys-CTT-2-1	11	-10	TAG	+	TACGTAAGCTATACGGAGTCTCCAG	tatcttgtggaaaggacgaaacaccgAAACACAGCGCCCAACGTGGTTTAAGAGCTATGCTGGAAACAGCATAGCAAGTTTAAATAAGGCTAGTCCGTTATCAACTTGAAAAAGTGGCACCGAGTCGGTGCGCATGAGACTCTAAATCTCAGGGTCGTGGGTTCGAGCCCCACGTTGGGCGCTGcgcggttctatctagttacgcgttaaaccaactagaatttttttTGGTTACGTAAGCTATACGGAGTCTCCAGctcgagtactaggatccattaggcg	73.2498	74.4822	0	35.0402	73.866	17.5201	0.23402	Lys-CTT	Lys
184	gAAACACAGCGCCCAACGTGGTTTAAGAGCTATGCTGGAAACAGCATAGCAAGTTTAAATAAGGCTAGTCCGTTATCAACTTGAAAAAGTGGCACCGAGTCGGTGCTGAGACTCTAAATCTCAGGGTCGTGGGTTCGAGCCCCACGTTGGGCGCTGTGTcgcggttctatctagttacgcgttaaaccaactagaattttttt	tRNA-Lys-CTT-2-1	14	-7	TAG	+	TACGTTGGTTCTATGCGGTCATGAC	tatcttgtggaaaggacgaaacaccgAAACACAGCGCCCAACGTGGTTTAAGAGCTATGCTGGAAACAGCATAGCAAGTTTAAATAAGGCTAGTCCGTTATCAACTTGAAAAAGTGGCACCGAGTCGGTGCTGAGACTCTAAATCTCAGGGTCGTGGGTTCGAGCCCCACGTTGGGCGCTGTGTcgcggttctatctagttacgcgttaaaccaactagaatttttttCACCTACGTTGGTTCTATGCGGTCATGACctcgagtactaggatccattaggcg	55.9703	24.1078	49.4595	0	40.0391	24.7298	0.602591	Lys-CTT	Lys
185	gAAACACAGCGCCCAACGTGGTTTAAGAGCTATGCTGGAAACAGCATAGCAAGTTTAAATAAGGCTAGTCCGTTATCAACTTGAAAAAGTGGCACCGAGTCGGTGCTGAGACTCTAAATCTCAGGGTCGTGGGTTCGAGCCCCACGTTGGGCGCTGTGcgcggttctatctagttacgcgttaaaccaactagaattttttt	tRNA-Lys-CTT-2-1	13	-7	TAG	+	TACGTCACCGAGATTACCACCATAG	tatcttgtggaaaggacgaaacaccgAAACACAGCGCCCAACGTGGTTTAAGAGCTATGCTGGAAACAGCATAGCAAGTTTAAATAAGGCTAGTCCGTTATCAACTTGAAAAAGTGGCACCGAGTCGGTGCTGAGACTCTAAATCTCAGGGTCGTGGGTTCGAGCCCCACGTTGGGCGCTGTGcgcggttctatctagttacgcgttaaaccaactagaatttttttCTACGTACGTCACCGAGATTACCACCATAGctcgagtactaggatccattaggcg	53.3409	74.4822	0	29.6951	63.9115	14.8476	0.228735	Lys-CTT	Lys
186	gAAACACAGCGCCCAACGTGGTTTAAGAGCTATGCTGGAAACAGCATAGCAAGTTTAAATAAGGCTAGTCCGTTATCAACTTGAAAAAGTGGCACCGAGTCGGTGCTGAGACTCTAAATCTCAGGGTCGTGGGTTCGAGCCCCACGTTGGGCGCTGTcgcggttctatctagttacgcgttaaaccaactagaattttttt	tRNA-Lys-CTT-2-1	12	-7	TAG	+	TACGTCTACGCTTAGTCCTCCGTTA	tatcttgtggaaaggacgaaacaccgAAACACAGCGCCCAACGTGGTTTAAGAGCTATGCTGGAAACAGCATAGCAAGTTTAAATAAGGCTAGTCCGTTATCAACTTGAAAAAGTGGCACCGAGTCGGTGCTGAGACTCTAAATCTCAGGGTCGTGGGTTCGAGCCCCACGTTGGGCGCTGTcgcggttctatctagttacgcgttaaaccaactagaatttttttCTTGAGTACGTCTACGCTTAGTCCTCCGTTActcgagtactaggatccattaggcg	58.9755	87.4356	0	0	73.2055	0	0	Lys-CTT	Lys
187	gAAACACAGCGCCCAACGTGGTTTAAGAGCTATGCTGGAAACAGCATAGCAAGTTTAAATAAGGCTAGTCCGTTATCAACTTGAAAAAGTGGCACCGAGTCGGTGCTGAGACTCTAAATCTCAGGGTCGTGGGTTCGAGCCCCACGTTGGGCGCTGcgcggttctatctagttacgcgttaaaccaactagaattttttt	tRNA-Lys-CTT-2-1	11	-7	TAG	+	TACGTCTTGAGGTCTGTTCCAACCA	tatcttgtggaaaggacgaaacaccgAAACACAGCGCCCAACGTGGTTTAAGAGCTATGCTGGAAACAGCATAGCAAGTTTAAATAAGGCTAGTCCGTTATCAACTTGAAAAAGTGGCACCGAGTCGGTGCTGAGACTCTAAATCTCAGGGTCGTGGGTTCGAGCCCCACGTTGGGCGCTGcgcggttctatctagttacgcgttaaaccaactagaatttttttACTGTGATACGTCTTGAGGTCTGTTCCAACCActcgagtactaggatccattaggcg	42.8229	59.7297	20.3657	73.6439	51.2763	47.0048	0.899161	Lys-CTT	Lys
188	gAAACAGTCTTTCAGGAGGGGTTTAAGAGCTATGCTGGAAACAGCATAGCAAGTTTAAATAAGGCTAGTCCGTTATCAACTTGAAAAAGTGGCACCGAGTCGGTGCACACATTAGAAGCATGTGCTCTACCACTGAGCTACACCCCCCTCCTGAAAGACcgcggttctatctagttacgcgttaaaccaactagaattttttt	tRNA-Ala-TGC-6-1	11	-6	TAG	-	TACGTACTGTGAACAGAACGCTCCA	tatcttgtggaaaggacgaaacaccgAAACAGTCTTTCAGGAGGGGTTTAAGAGCTATGCTGGAAACAGCATAGCAAGTTTAAATAAGGCTAGTCCGTTATCAACTTGAAAAAGTGGCACCGAGTCGGTGCACACATTAGAAGCATGTGCTCTACCACTGAGCTACACCCCCCTCCTGAAAGACcgcggttctatctagttacgcgttaaaccaactagaatttttttTGACTACGTACTGTGAACAGAACGCTCCActcgagtactaggatccattaggcg	54.8434	75.2018	24.7298	0	65.0226	12.3649	0.187282	Ala-TGC	Ala
189	gAAACCAGAGCGCCCAACGTGTTTAAGAGCTATGCTGGAAACAGCATAGCAAGTTTAAATAAGGCTAGTCCGTTATCAACTTGAAAAAGTGGCACCGAGTCGGTGCATGAGACTCTAAATCTCAGGGTCGTGGGTTCGAGCCCCACGTTGGGCGCTCTGcgcggttctatctagttacgcgttaaaccaactagaattttttt	tRNA-Lys-CTT-2-4	12	-8	TAG	+	TACGTTGACTCATGAGCGTGACATG	tatcttgtggaaaggacgaaacaccgAAACCAGAGCGCCCAACGTGTTTAAGAGCTATGCTGGAAACAGCATAGCAAGTTTAAATAAGGCTAGTCCGTTATCAACTTGAAAAAGTGGCACCGAGTCGGTGCATGAGACTCTAAATCTCAGGGTCGTGGGTTCGAGCCCCACGTTGGGCGCTCTGcgcggttctatctagttacgcgttaaaccaactagaatttttttTCAGTACGTTGACTCATGAGCGTGACATGctcgagtactaggatccattaggcg	76.2549	63.3278	174.563	101.557	69.7914	138.06	1.95024	Lys-CTT	Lys
190	gAAACCAGAGCGCCCAACGTGTTTAAGAGCTATGCTGGAAACAGCATAGCAAGTTTAAATAAGGCTAGTCCGTTATCAACTTGAAAAAGTGGCACCGAGTCGGTGCATGAGACTCTAAATCTCAGGGTCGTGGGTTCGAGCCCCACGTTGGGCGCTCTcgcggttctatctagttacgcgttaaaccaactagaattttttt	tRNA-Lys-CTT-2-4	11	-8	TAG	+	TACGTTCAGGAAGCGTTAATAGCGG	tatcttgtggaaaggacgaaacaccgAAACCAGAGCGCCCAACGTGTTTAAGAGCTATGCTGGAAACAGCATAGCAAGTTTAAATAAGGCTAGTCCGTTATCAACTTGAAAAAGTGGCACCGAGTCGGTGCATGAGACTCTAAATCTCAGGGTCGTGGGTTCGAGCCCCACGTTGGGCGCTCTcgcggttctatctagttacgcgttaaaccaactagaatttttttGCATATACGTTCAGGAAGCGTTAATAGCGGctcgagtactaggatccattaggcg	38.6909	65.1269	0	0	51.9089	0	0	Lys-CTT	Lys
191	gAAACCAGAGCGCCCAACGTGTTTAAGAGCTATGCTGGAAACAGCATAGCAAGTTTAAATAAGGCTAGTCCGTTATCAACTTGAAAAAGTGGCACCGAGTCGGTGCCATGAGACTCTAAATCTCAGGGTCGTGGGTTCGAGCCCCACGTTGGGCGCTCTcgcggttctatctagttacgcgttaaaccaactagaattttttt	tRNA-Lys-CTT-2-4	11	-9	TAG	+	TACGTGCATACTAAGGCGATCTCGT	tatcttgtggaaaggacgaaacaccgAAACCAGAGCGCCCAACGTGTTTAAGAGCTATGCTGGAAACAGCATAGCAAGTTTAAATAAGGCTAGTCCGTTATCAACTTGAAAAAGTGGCACCGAGTCGGTGCCATGAGACTCTAAATCTCAGGGTCGTGGGTTCGAGCCCCACGTTGGGCGCTCTcgcggttctatctagttacgcgttaaaccaactagaatttttttCGGTTACGTGCATACTAAGGCGATCTCGTctcgagtactaggatccattaggcg	85.6459	60.0895	0	92.6488	72.8677	46.3244	0.627127	Lys-CTT	Lys
192	gAAACCAGAGCGCCCAACGTGTTTAAGAGCTATGCTGGAAACAGCATAGCAAGTTTAAATAAGGCTAGTCCGTTATCAACTTGAAAAAGTGGCACCGAGTCGGTGCGAGACTCTAAATCTCAGGGTCGTGGGTTCGAGCCCCACGTTGGGCGCTCTGGTcgcggttctatctagttacgcgttaaaccaactagaattttttt	tRNA-Lys-CTT-2-4	14	-6	TAG	+	TACGTCGGTGACTGAGTACCTTGAA	tatcttgtggaaaggacgaaacaccgAAACCAGAGCGCCCAACGTGTTTAAGAGCTATGCTGGAAACAGCATAGCAAGTTTAAATAAGGCTAGTCCGTTATCAACTTGAAAAAGTGGCACCGAGTCGGTGCGAGACTCTAAATCTCAGGGTCGTGGGTTCGAGCCCCACGTTGGGCGCTCTGGTcgcggttctatctagttacgcgttaaaccaactagaatttttttTGCATACGTCGGTGACTGAGTACCTTGAActcgagtactaggatccattaggcg	66.8639	79.5196	0	0	73.1918	0	0	Lys-CTT	Lys
193	gAAACCAGAGCGCCCAACGTGTTTAAGAGCTATGCTGGAAACAGCATAGCAAGTTTAAATAAGGCTAGTCCGTTATCAACTTGAAAAAGTGGCACCGAGTCGGTGCGAGACTCTAAATCTCAGGGTCGTGGGTTCGAGCCCCACGTTGGGCGCTCTGGcgcggttctatctagttacgcgttaaaccaactagaattttttt	tRNA-Lys-CTT-2-4	13	-6	TAG	+	TACGTTGCAGGTCAATTCGGCTAGA	tatcttgtggaaaggacgaaacaccgAAACCAGAGCGCCCAACGTGTTTAAGAGCTATGCTGGAAACAGCATAGCAAGTTTAAATAAGGCTAGTCCGTTATCAACTTGAAAAAGTGGCACCGAGTCGGTGCGAGACTCTAAATCTCAGGGTCGTGGGTTCGAGCCCCACGTTGGGCGCTCTGGcgcggttctatctagttacgcgttaaaccaactagaatttttttGAACGTACGTTGCAGGTCAATTCGGCTAGActcgagtactaggatccattaggcg	52.5896	53.6128	0	0	53.1012	0	0	Lys-CTT	Lys
194	gAAACCAGAGCGCCCAACGTGTTTAAGAGCTATGCTGGAAACAGCATAGCAAGTTTAAATAAGGCTAGTCCGTTATCAACTTGAAAAAGTGGCACCGAGTCGGTGCGAGACTCTAAATCTCAGGGTCGTGGGTTCGAGCCCCACGTTGGGCGCTCTGcgcggttctatctagttacgcgttaaaccaactagaattttttt	tRNA-Lys-CTT-2-4	12	-6	TAG	+	TACGTGAACGCTCCAGGTCTACTAA	tatcttgtggaaaggacgaaacaccgAAACCAGAGCGCCCAACGTGTTTAAGAGCTATGCTGGAAACAGCATAGCAAGTTTAAATAAGGCTAGTCCGTTATCAACTTGAAAAAGTGGCACCGAGTCGGTGCGAGACTCTAAATCTCAGGGTCGTGGGTTCGAGCCCCACGTTGGGCGCTCTGcgcggttctatctagttacgcgttaaaccaactagaatttttttTTATGCTACGTGAACGCTCCAGGTCTACTAActcgagtactaggatccattaggcg	66.1126	63.6877	0	26.1317	64.9001	13.0659	0.198267	Lys-CTT	Lys
195	gAAACCAGAGCGCCCAACGTGTTTAAGAGCTATGCTGGAAACAGCATAGCAAGTTTAAATAAGGCTAGTCCGTTATCAACTTGAAAAAGTGGCACCGAGTCGGTGCGAGACTCTAAATCTCAGGGTCGTGGGTTCGAGCCCCACGTTGGGCGCTCTcgcggttctatctagttacgcgttaaaccaactagaattttttt	tRNA-Lys-CTT-2-4	11	-6	TAG	+	TACGTTTATGCGTGTAACGATCGGC	tatcttgtggaaaggacgaaacaccgAAACCAGAGCGCCCAACGTGTTTAAGAGCTATGCTGGAAACAGCATAGCAAGTTTAAATAAGGCTAGTCCGTTATCAACTTGAAAAAGTGGCACCGAGTCGGTGCGAGACTCTAAATCTCAGGGTCGTGGGTTCGAGCCCCACGTTGGGCGCTCTcgcggttctatctagttacgcgttaaaccaactagaatttttttTGACTCATACGTTTATGCGTGTAACGATCGGCctcgagtactaggatccattaggcg	61.9806	48.2155	0	0	55.0981	0	0	Lys-CTT	Lys
196	gAAACCAGAGCGCCCAACGTGTTTAAGAGCTATGCTGGAAACAGCATAGCAAGTTTAAATAAGGCTAGTCCGTTATCAACTTGAAAAAGTGGCACCGAGTCGGTGCTGAGACTCTAAATCTCAGGGTCGTGGGTTCGAGCCCCACGTTGGGCGCTCTGGcgcggttctatctagttacgcgttaaaccaactagaattttttt	tRNA-Lys-CTT-2-4	13	-7	TAG	+	TACGTTGACTCATGATGTACCACGG	tatcttgtggaaaggacgaaacaccgAAACCAGAGCGCCCAACGTGTTTAAGAGCTATGCTGGAAACAGCATAGCAAGTTTAAATAAGGCTAGTCCGTTATCAACTTGAAAAAGTGGCACCGAGTCGGTGCTGAGACTCTAAATCTCAGGGTCGTGGGTTCGAGCCCCACGTTGGGCGCTCTGGcgcggttctatctagttacgcgttaaaccaactagaatttttttAAGGTACGTTGACTCATGATGTACCACGGctcgagtactaggatccattaggcg	47.3306	75.5616	0	0	61.4461	0	0	Lys-CTT	Lys
197	gAAACCAGAGCGCCCAACGTGTTTAAGAGCTATGCTGGAAACAGCATAGCAAGTTTAAATAAGGCTAGTCCGTTATCAACTTGAAAAAGTGGCACCGAGTCGGTGCTGAGACTCTAAATCTCAGGGTCGTGGGTTCGAGCCCCACGTTGGGCGCTCTGcgcggttctatctagttacgcgttaaaccaactagaattttttt	tRNA-Lys-CTT-2-4	12	-7	TAG	+	TACGTAAGGAGATCGCTAGAATCCG	tatcttgtggaaaggacgaaacaccgAAACCAGAGCGCCCAACGTGTTTAAGAGCTATGCTGGAAACAGCATAGCAAGTTTAAATAAGGCTAGTCCGTTATCAACTTGAAAAAGTGGCACCGAGTCGGTGCTGAGACTCTAAATCTCAGGGTCGTGGGTTCGAGCCCCACGTTGGGCGCTCTGcgcggttctatctagttacgcgttaaaccaactagaatttttttTGCTTTACGTAAGGAGATCGCTAGAATCCGctcgagtactaggatccattaggcg	55.9703	33.1032	0	0	44.5368	0	0	Lys-CTT	Lys
198	gAAACCAGAGCGCCCAACGTGTTTAAGAGCTATGCTGGAAACAGCATAGCAAGTTTAAATAAGGCTAGTCCGTTATCAACTTGAAAAAGTGGCACCGAGTCGGTGCTGAGACTCTAAATCTCAGGGTCGTGGGTTCGAGCCCCACGTTGGGCGCTCTcgcggttctatctagttacgcgttaaaccaactagaattttttt	tRNA-Lys-CTT-2-4	11	-7	TAG	+	TACGTTGCTTAGAGAGCTGTGGCAT	tatcttgtggaaaggacgaaacaccgAAACCAGAGCGCCCAACGTGTTTAAGAGCTATGCTGGAAACAGCATAGCAAGTTTAAATAAGGCTAGTCCGTTATCAACTTGAAAAAGTGGCACCGAGTCGGTGCTGAGACTCTAAATCTCAGGGTCGTGGGTTCGAGCCCCACGTTGGGCGCTCTcgcggttctatctagttacgcgttaaaccaactagaatttttttTGCCGATACGTTGCTTAGAGAGCTGTGGCATctcgagtactaggatccattaggcg	63.8588	83.1178	0	0	73.4883	0	0	Lys-CTT	Lys
199	gAAACGCCATCGCCTGAACAGTTTAAGAGCTATGCTGGAAACAGCATAGCAAGTTTAAATAAGGCTAGTCCGTTATCAACTTGAAAAAGTGGCACCGAGTCGGTGCATCAGACCTATAATCTGAGGGTCCAGGGTTCAAGTCCCTGTTCAGGCGATGGCcgcggttctatctagttacgcgttaaaccaactagaattttttt	tRNA-Lys-TTT-2-1	12	-7	TAG	+	TACGTTGCCGAATAGTCAGCTCAAG	tatcttgtggaaaggacgaaacaccgAAACGCCATCGCCTGAACAGTTTAAGAGCTATGCTGGAAACAGCATAGCAAGTTTAAATAAGGCTAGTCCGTTATCAACTTGAAAAAGTGGCACCGAGTCGGTGCATCAGACCTATAATCTGAGGGTCCAGGGTTCAAGTCCCTGTTCAGGCGATGGCcgcggttctatctagttacgcgttaaaccaactagaatttttttACACTACGTTGCCGAATAGTCAGCTCAAGctcgagtactaggatccattaggcg	68.7421	59.7297	0	0	64.2359	0	0	Lys-TTT	Lys
200	gAAACGCCATCGCCTGAACAGTTTAAGAGCTATGCTGGAAACAGCATAGCAAGTTTAAATAAGGCTAGTCCGTTATCAACTTGAAAAAGTGGCACCGAGTCGGTGCATCAGACCTATAATCTGAGGGTCCAGGGTTCAAGTCCCTGTTCAGGCGATGGcgcggttctatctagttacgcgttaaaccaactagaattttttt	tRNA-Lys-TTT-2-1	11	-7	TAG	+	TACGTACACTCAGTGTCAGCTCAAG	tatcttgtggaaaggacgaaacaccgAAACGCCATCGCCTGAACAGTTTAAGAGCTATGCTGGAAACAGCATAGCAAGTTTAAATAAGGCTAGTCCGTTATCAACTTGAAAAAGTGGCACCGAGTCGGTGCATCAGACCTATAATCTGAGGGTCCAGGGTTCAAGTCCCTGTTCAGGCGATGGcgcggttctatctagttacgcgttaaaccaactagaatttttttATGGATACGTACACTCAGTGTCAGCTCAAGctcgagtactaggatccattaggcg	59.3511	36.3416	242.933	0	47.8463	121.467	2.48671	Lys-TTT	Lys
201	gAAACGCCATCGCCTGAACAGTTTAAGAGCTATGCTGGAAACAGCATAGCAAGTTTAAATAAGGCTAGTCCGTTATCAACTTGAAAAAGTGGCACCGAGTCGGTGCCATCAGACCTATAATCTGAGGGTCCAGGGTTCAAGTCCCTGTTCAGGCGATGGcgcggttctatctagttacgcgttaaaccaactagaattttttt	tRNA-Lys-TTT-2-1	11	-8	TAG	+	TACGTATGGAACCTATGCCATGACG	tatcttgtggaaaggacgaaacaccgAAACGCCATCGCCTGAACAGTTTAAGAGCTATGCTGGAAACAGCATAGCAAGTTTAAATAAGGCTAGTCCGTTATCAACTTGAAAAAGTGGCACCGAGTCGGTGCCATCAGACCTATAATCTGAGGGTCCAGGGTTCAAGTCCCTGTTCAGGCGATGGcgcggttctatctagttacgcgttaaaccaactagaatttttttAAGTTACGTATGGAACCTATGCCATGACGctcgagtactaggatccattaggcg	65.3613	54.6922	109.102	46.9183	60.0268	78.0101	1.27829	Lys-TTT	Lys
202	gAAACGCCATCGCCTGAACAGTTTAAGAGCTATGCTGGAAACAGCATAGCAAGTTTAAATAAGGCTAGTCCGTTATCAACTTGAAAAAGTGGCACCGAGTCGGTGCTCAGACCTATAATCTGAGGGTCCAGGGTTCAAGTCCCTGTTCAGGCGATGGCGcgcggttctatctagttacgcgttaaaccaactagaattttttt	tRNA-Lys-TTT-2-1	13	-6	TAG	+	TACGTAAGTGCGGTCTGTTAGACCA	tatcttgtggaaaggacgaaacaccgAAACGCCATCGCCTGAACAGTTTAAGAGCTATGCTGGAAACAGCATAGCAAGTTTAAATAAGGCTAGTCCGTTATCAACTTGAAAAAGTGGCACCGAGTCGGTGCTCAGACCTATAATCTGAGGGTCCAGGGTTCAAGTCCCTGTTCAGGCGATGGCGcgcggttctatctagttacgcgttaaaccaactagaatttttttGTTATACGTAAGTGCGGTCTGTTAGACCActcgagtactaggatccattaggcg	84.519	45.6968	0	0	65.1079	0	0	Lys-TTT	Lys
203	gAAACGCCATCGCCTGAACAGTTTAAGAGCTATGCTGGAAACAGCATAGCAAGTTTAAATAAGGCTAGTCCGTTATCAACTTGAAAAAGTGGCACCGAGTCGGTGCTCAGACCTATAATCTGAGGGTCCAGGGTTCAAGTCCCTGTTCAGGCGATGGCcgcggttctatctagttacgcgttaaaccaactagaattttttt	tRNA-Lys-TTT-2-1	12	-6	TAG	+	TACGTGTTAGCGTCGAATAACCGCA	tatcttgtggaaaggacgaaacaccgAAACGCCATCGCCTGAACAGTTTAAGAGCTATGCTGGAAACAGCATAGCAAGTTTAAATAAGGCTAGTCCGTTATCAACTTGAAAAAGTGGCACCGAGTCGGTGCTCAGACCTATAATCTGAGGGTCCAGGGTTCAAGTCCCTGTTCAGGCGATGGCcgcggttctatctagttacgcgttaaaccaactagaatttttttCGAGATACGTGTTAGCGTCGAATAACCGCActcgagtactaggatccattaggcg	46.955	47.4959	40.7314	0	47.2254	20.3657	0.422302	Lys-TTT	Lys
204	gAAACGCCATCGCCTGAACAGTTTAAGAGCTATGCTGGAAACAGCATAGCAAGTTTAAATAAGGCTAGTCCGTTATCAACTTGAAAAAGTGGCACCGAGTCGGTGCTCAGACCTATAATCTGAGGGTCCAGGGTTCAAGTCCCTGTTCAGGCGATGGcgcggttctatctagttacgcgttaaaccaactagaattttttt	tRNA-Lys-TTT-2-1	11	-6	TAG	+	TACGTCGAGAGAACCTGTTCGCAAT	tatcttgtggaaaggacgaaacaccgAAACGCCATCGCCTGAACAGTTTAAGAGCTATGCTGGAAACAGCATAGCAAGTTTAAATAAGGCTAGTCCGTTATCAACTTGAAAAAGTGGCACCGAGTCGGTGCTCAGACCTATAATCTGAGGGTCCAGGGTTCAAGTCCCTGTTCAGGCGATGGcgcggttctatctagttacgcgttaaaccaactagaatttttttTAGGAATACGTCGAGAGAACCTGTTCGCAATctcgagtactaggatccattaggcg	57.4729	50.0146	0	31.4768	53.7438	15.7384	0.287492	Lys-TTT	Lys
205	gAAACTACAAGCAGTGGTGGGTTTAAGAGCTATGCTGGAAACAGCATAGCAAGTTTAAATAAGGCTAGTCCGTTATCAACTTGAAAAAGTGGCACCGAGTCGGTGCTTGATCTAGAGTCAAATGCTCTACCACTGAGCTATACCCCCACCACTGCTTGTcgcggttctatctagttacgcgttaaaccaactagaattttttt	tRNA-Cys-GCA-2-1	11	-6	TAG	-	TACGTTAGGAAGAAGTGAGACCTCG	tatcttgtggaaaggacgaaacaccgAAACTACAAGCAGTGGTGGGTTTAAGAGCTATGCTGGAAACAGCATAGCAAGTTTAAATAAGGCTAGTCCGTTATCAACTTGAAAAAGTGGCACCGAGTCGGTGCTTGATCTAGAGTCAAATGCTCTACCACTGAGCTATACCCCCACCACTGCTTGTcgcggttctatctagttacgcgttaaaccaactagaatttttttATGTTACGTTAGGAAGAAGTGAGACCTCGctcgagtactaggatccattaggcg	37.1884	45.337	0	78.3951	41.2627	39.1976	0.927475	Cys-GCA	Cys
206	gAAAGATCAGCGACGCCTCTGTTTAAGAGCTATGCTGGAAACAGCATAGCAAGTTTAAATAAGGCTAGTCCGTTATCAACTTGAAAAAGTGGCACCGAGTCGGTGCTTGGCTCTAAACTAAAAAGTTGGTGGTTCGAACACACCCAGAGGCGTCGCTGAcgcggttctatctagttacgcgttaaaccaactagaattttttt	tRNA-Asn-GTT-12-1	11	-6	TAG	+	TACGTATGTGGACAAGCGTGACATG	tatcttgtggaaaggacgaaacaccgAAAGATCAGCGACGCCTCTGTTTAAGAGCTATGCTGGAAACAGCATAGCAAGTTTAAATAAGGCTAGTCCGTTATCAACTTGAAAAAGTGGCACCGAGTCGGTGCTTGGCTCTAAACTAAAAAGTTGGTGGTTCGAACACACCCAGAGGCGTCGCTGAcgcggttctatctagttacgcgttaaaccaactagaatttttttATGTTACGTATGTGGACAAGCGTGACATGctcgagtactaggatccattaggcg	36.4371	37.0612	42.1861	66.5171	36.7491	54.3516	1.43981	Asn-GTT	Asn
207	gAAAGCCCAGCTAGCTCAGTGTTTAAGAGCTATGCTGGAAACAGCATAGCAAGTTTAAATAAGGCTAGTCCGTTATCAACTTGAAAAAGTGGCACCGAGTCGGTGCACCCTGAGATTTAGAGTCTCATGCTCTACCGACTGAGCTAGCTGGGCTcgcggttctatctagttacgcgttaaaccaactagaattttttt	tRNA-Lys-CTT-7-1	14	-11	TAG	-	TACGTATGTGGACAATCCTGGCACA	tatcttgtggaaaggacgaaacaccgAAAGCCCAGCTAGCTCAGTGTTTAAGAGCTATGCTGGAAACAGCATAGCAAGTTTAAATAAGGCTAGTCCGTTATCAACTTGAAAAAGTGGCACCGAGTCGGTGCACCCTGAGATTTAGAGTCTCATGCTCTACCGACTGAGCTAGCTGGGCTcgcggttctatctagttacgcgttaaaccaactagaatttttttCAGGTTCTATACGTATGTGGACAATCCTGGCACActcgagtactaggatccattaggcg	60.478	52.8931	0	0	56.6856	0	0	Lys-CTT	Lys
208	gAAAGCCCAGCTAGCTCAGTGTTTAAGAGCTATGCTGGAAACAGCATAGCAAGTTTAAATAAGGCTAGTCCGTTATCAACTTGAAAAAGTGGCACCGAGTCGGTGCACCCTGAGATTTAGAGTCTCATGCTCTACCGACTGAGCTAGCTGGGCcgcggttctatctagttacgcgttaaaccaactagaattttttt	tRNA-Lys-CTT-7-1	13	-11	TAG	-	TACGTCAGGTTCTACGATTGGAACG	tatcttgtggaaaggacgaaacaccgAAAGCCCAGCTAGCTCAGTGTTTAAGAGCTATGCTGGAAACAGCATAGCAAGTTTAAATAAGGCTAGTCCGTTATCAACTTGAAAAAGTGGCACCGAGTCGGTGCACCCTGAGATTTAGAGTCTCATGCTCTACCGACTGAGCTAGCTGGGCcgcggttctatctagttacgcgttaaaccaactagaatttttttATGTCAGCGCTACGTCAGGTTCTACGATTGGAACGctcgagtactaggatccattaggcg	44.7011	54.6922	123.649	0	49.6967	61.8244	1.2195	Lys-CTT	Lys
209	gAAAGCCCAGCTAGCTCAGTGTTTAAGAGCTATGCTGGAAACAGCATAGCAAGTTTAAATAAGGCTAGTCCGTTATCAACTTGAAAAAGTGGCACCGAGTCGGTGCACCCTGAGATTTAGAGTCTCATGCTCTACCGACTGAGCTAGCTGGGcgcggttctatctagttacgcgttaaaccaactagaattttttt	tRNA-Lys-CTT-7-1	12	-11	TAG	-	TACGTATGTCAGCGCCATAGCAAGA	tatcttgtggaaaggacgaaacaccgAAAGCCCAGCTAGCTCAGTGTTTAAGAGCTATGCTGGAAACAGCATAGCAAGTTTAAATAAGGCTAGTCCGTTATCAACTTGAAAAAGTGGCACCGAGTCGGTGCACCCTGAGATTTAGAGTCTCATGCTCTACCGACTGAGCTAGCTGGGcgcggttctatctagttacgcgttaaaccaactagaatttttttGTCCAAGTGTGTACGTATGTCAGCGCCATAGCAAGActcgagtactaggatccattaggcg	40.1935	40.6594	97.4643	79.5829	40.4264	88.5236	2.13689	Lys-CTT	Lys
210	gAAAGCCCAGCTAGCTCAGTGTTTAAGAGCTATGCTGGAAACAGCATAGCAAGTTTAAATAAGGCTAGTCCGTTATCAACTTGAAAAAGTGGCACCGAGTCGGTGCACCCTGAGATTTAGAGTCTCATGCTCTACCGACTGAGCTAGCTGGcgcggttctatctagttacgcgttaaaccaactagaattttttt	tRNA-Lys-CTT-7-1	11	-11	TAG	-	TACGTGTCCAAGTGTGATTGGAACG	tatcttgtggaaaggacgaaacaccgAAAGCCCAGCTAGCTCAGTGTTTAAGAGCTATGCTGGAAACAGCATAGCAAGTTTAAATAAGGCTAGTCCGTTATCAACTTGAAAAAGTGGCACCGAGTCGGTGCACCCTGAGATTTAGAGTCTCATGCTCTACCGACTGAGCTAGCTGGcgcggttctatctagttacgcgttaaaccaactagaatttttttGCCTATGCTGCTTACGTGTCCAAGTGTGATTGGAACGctcgagtactaggatccattaggcg	57.0973	69.8046	0	0	63.4509	0	0	Lys-CTT	Lys
211	gAAAGCCCAGCTAGCTCAGTGTTTAAGAGCTATGCTGGAAACAGCATAGCAAGTTTAAATAAGGCTAGTCCGTTATCAACTTGAAAAAGTGGCACCGAGTCGGTGCCCCTGAGATTTAGAGTCTCATGCTCTACCGACTGAGCTAGCTGGGCTcgcggttctatctagttacgcgttaaaccaactagaattttttt	tRNA-Lys-CTT-7-1	14	-10	TAG	-	TACGTGCCTATGCTGCTAGGTATCA	tatcttgtggaaaggacgaaacaccgAAAGCCCAGCTAGCTCAGTGTTTAAGAGCTATGCTGGAAACAGCATAGCAAGTTTAAATAAGGCTAGTCCGTTATCAACTTGAAAAAGTGGCACCGAGTCGGTGCCCCTGAGATTTAGAGTCTCATGCTCTACCGACTGAGCTAGCTGGGCTcgcggttctatctagttacgcgttaaaccaactagaatttttttTTCGATACGGTACGTGCCTATGCTGCTAGGTATCActcgagtactaggatccattaggcg	66.1126	58.2904	101.828	35.0402	62.2015	68.4343	1.0828	Lys-CTT	Lys
212	gAAAGCCCAGCTAGCTCAGTGTTTAAGAGCTATGCTGGAAACAGCATAGCAAGTTTAAATAAGGCTAGTCCGTTATCAACTTGAAAAAGTGGCACCGAGTCGGTGCCCCTGAGATTTAGAGTCTCATGCTCTACCGACTGAGCTAGCTGGGCcgcggttctatctagttacgcgttaaaccaactagaattttttt	tRNA-Lys-CTT-7-1	13	-10	TAG	-	TACGTTTCGATACGGTGCGACAGAA	tatcttgtggaaaggacgaaacaccgAAAGCCCAGCTAGCTCAGTGTTTAAGAGCTATGCTGGAAACAGCATAGCAAGTTTAAATAAGGCTAGTCCGTTATCAACTTGAAAAAGTGGCACCGAGTCGGTGCCCCTGAGATTTAGAGTCTCATGCTCTACCGACTGAGCTAGCTGGGCcgcggttctatctagttacgcgttaaaccaactagaatttttttTCTTCTCGGCGTACGTTTCGATACGGTGCGACAGAActcgagtactaggatccattaggcg	53.3409	42.0986	0	188.267	47.7197	94.1335	1.93214	Lys-CTT	Lys
213	gAAAGCCCAGCTAGCTCAGTGTTTAAGAGCTATGCTGGAAACAGCATAGCAAGTTTAAATAAGGCTAGTCCGTTATCAACTTGAAAAAGTGGCACCGAGTCGGTGCCCCTGAGATTTAGAGTCTCATGCTCTACCGACTGAGCTAGCTGGGcgcggttctatctagttacgcgttaaaccaactagaattttttt	tRNA-Lys-CTT-7-1	12	-10	TAG	-	TACGTTCTTCTCGGCGATGGATTGA	tatcttgtggaaaggacgaaacaccgAAAGCCCAGCTAGCTCAGTGTTTAAGAGCTATGCTGGAAACAGCATAGCAAGTTTAAATAAGGCTAGTCCGTTATCAACTTGAAAAAGTGGCACCGAGTCGGTGCCCCTGAGATTTAGAGTCTCATGCTCTACCGACTGAGCTAGCTGGGcgcggttctatctagttacgcgttaaaccaactagaatttttttGGTAAGGAAGTTTACGTTCTTCTCGGCGATGGATTGActcgagtactaggatccattaggcg	57.4729	62.2484	136.741	0	59.8607	68.3705	1.12339	Lys-CTT	Lys
214	gAAAGCCCAGCTAGCTCAGTGTTTAAGAGCTATGCTGGAAACAGCATAGCAAGTTTAAATAAGGCTAGTCCGTTATCAACTTGAAAAAGTGGCACCGAGTCGGTGCCCCTGAGATTTAGAGTCTCATGCTCTACCGACTGAGCTAGCTGGcgcggttctatctagttacgcgttaaaccaactagaattttttt	tRNA-Lys-CTT-7-1	11	-10	TAG	-	TACGTGGTAAGGAAGTTGCTGAACC	tatcttgtggaaaggacgaaacaccgAAAGCCCAGCTAGCTCAGTGTTTAAGAGCTATGCTGGAAACAGCATAGCAAGTTTAAATAAGGCTAGTCCGTTATCAACTTGAAAAAGTGGCACCGAGTCGGTGCCCCTGAGATTTAGAGTCTCATGCTCTACCGACTGAGCTAGCTGGcgcggttctatctagttacgcgttaaaccaactagaatttttttGACCATAGAGTCATACGTGGTAAGGAAGTTGCTGAACCctcgagtactaggatccattaggcg	48.4575	38.1406	0	0	43.2991	0	0	Lys-CTT	Lys
215	gAAAGCCCAGCTAGCTCAGTGTTTAAGAGCTATGCTGGAAACAGCATAGCAAGTTTAAATAAGGCTAGTCCGTTATCAACTTGAAAAAGTGGCACCGAGTCGGTGCCCTGAGATTTAGAGTCTCATGCTCTACCGACTGAGCTAGCTGGGCTcgcggttctatctagttacgcgttaaaccaactagaattttttt	tRNA-Lys-CTT-7-1	14	-9	TAG	-	TACGTGACCATAGAGTCAGTGTCGA	tatcttgtggaaaggacgaaacaccgAAAGCCCAGCTAGCTCAGTGTTTAAGAGCTATGCTGGAAACAGCATAGCAAGTTTAAATAAGGCTAGTCCGTTATCAACTTGAAAAAGTGGCACCGAGTCGGTGCCCTGAGATTTAGAGTCTCATGCTCTACCGACTGAGCTAGCTGGGCTcgcggttctatctagttacgcgttaaaccaactagaatttttttTTCAACCAAGCTACGTGACCATAGAGTCAGTGTCGActcgagtactaggatccattaggcg	84.519	78.4402	0	0	81.4796	0	0	Lys-CTT	Lys
216	gAAAGCCCAGCTAGCTCAGTGTTTAAGAGCTATGCTGGAAACAGCATAGCAAGTTTAAATAAGGCTAGTCCGTTATCAACTTGAAAAAGTGGCACCGAGTCGGTGCCCTGAGATTTAGAGTCTCATGCTCTACCGACTGAGCTAGCTGGGCcgcggttctatctagttacgcgttaaaccaactagaattttttt	tRNA-Lys-CTT-7-1	13	-9	TAG	-	TACGTTTCAACCAAGCCGGTATGCA	tatcttgtggaaaggacgaaacaccgAAAGCCCAGCTAGCTCAGTGTTTAAGAGCTATGCTGGAAACAGCATAGCAAGTTTAAATAAGGCTAGTCCGTTATCAACTTGAAAAAGTGGCACCGAGTCGGTGCCCTGAGATTTAGAGTCTCATGCTCTACCGACTGAGCTAGCTGGGCcgcggttctatctagttacgcgttaaaccaactagaatttttttGCAGGCCTAATGTACGTTTCAACCAAGCCGGTATGCActcgagtactaggatccattaggcg	41.696	48.5753	36.3673	4.15732	45.1357	20.2623	0.439189	Lys-CTT	Lys
217	gAAAGCCCAGCTAGCTCAGTGTTTAAGAGCTATGCTGGAAACAGCATAGCAAGTTTAAATAAGGCTAGTCCGTTATCAACTTGAAAAAGTGGCACCGAGTCGGTGCCCTGAGATTTAGAGTCTCATGCTCTACCGACTGAGCTAGCTGGGcgcggttctatctagttacgcgttaaaccaactagaattttttt	tRNA-Lys-CTT-7-1	12	-9	TAG	-	TACGTGCAGGCCTAATGACAATGCA	tatcttgtggaaaggacgaaacaccgAAAGCCCAGCTAGCTCAGTGTTTAAGAGCTATGCTGGAAACAGCATAGCAAGTTTAAATAAGGCTAGTCCGTTATCAACTTGAAAAAGTGGCACCGAGTCGGTGCCCTGAGATTTAGAGTCTCATGCTCTACCGACTGAGCTAGCTGGGcgcggttctatctagttacgcgttaaaccaactagaatttttttATGGATTGAGGCATACGTGCAGGCCTAATGACAATGCActcgagtactaggatccattaggcg	16.9038	26.6265	152.743	0	21.7651	76.3713	3.35475	Lys-CTT	Lys
218	gAAAGCCCAGCTAGCTCAGTGTTTAAGAGCTATGCTGGAAACAGCATAGCAAGTTTAAATAAGGCTAGTCCGTTATCAACTTGAAAAAGTGGCACCGAGTCGGTGCCCTGAGATTTAGAGTCTCATGCTCTACCGACTGAGCTAGCTGGcgcggttctatctagttacgcgttaaaccaactagaattttttt	tRNA-Lys-CTT-7-1	11	-9	TAG	-	TACGTATGGATTGAGGCAGGCCTAA	tatcttgtggaaaggacgaaacaccgAAAGCCCAGCTAGCTCAGTGTTTAAGAGCTATGCTGGAAACAGCATAGCAAGTTTAAATAAGGCTAGTCCGTTATCAACTTGAAAAAGTGGCACCGAGTCGGTGCCCTGAGATTTAGAGTCTCATGCTCTACCGACTGAGCTAGCTGGcgcggttctatctagttacgcgttaaaccaactagaatttttttCGATCTACTCTTCGTACGTATGGATTGAGGCAGGCCTAActcgagtactaggatccattaggcg	59.7267	64.0475	0	23.7561	61.8871	11.8781	0.188879	Lys-CTT	Lys
219	gAAAGCCCAGCTAGCTCAGTGTTTAAGAGCTATGCTGGAAACAGCATAGCAAGTTTAAATAAGGCTAGTCCGTTATCAACTTGAAAAAGTGGCACCGAGTCGGTGCCTGAGATTTAGAGTCTCATGCTCTACCGACTGAGCTAGCTGGGCTcgcggttctatctagttacgcgttaaaccaactagaattttttt	tRNA-Lys-CTT-7-1	14	-8	TAG	-	TACGTCGATCTACTCTTCGGCTAGA	tatcttgtggaaaggacgaaacaccgAAAGCCCAGCTAGCTCAGTGTTTAAGAGCTATGCTGGAAACAGCATAGCAAGTTTAAATAAGGCTAGTCCGTTATCAACTTGAAAAAGTGGCACCGAGTCGGTGCCTGAGATTTAGAGTCTCATGCTCTACCGACTGAGCTAGCTGGGCTcgcggttctatctagttacgcgttaaaccaactagaatttttttGCGGTTCAGATATACGTCGATCTACTCTTCGGCTAGActcgagtactaggatccattaggcg	55.2191	75.2018	0	0	65.2104	0	0	Lys-CTT	Lys
220	gAAAGCCCAGCTAGCTCAGTGTTTAAGAGCTATGCTGGAAACAGCATAGCAAGTTTAAATAAGGCTAGTCCGTTATCAACTTGAAAAAGTGGCACCGAGTCGGTGCCTGAGATTTAGAGTCTCATGCTCTACCGACTGAGCTAGCTGGGCcgcggttctatctagttacgcgttaaaccaactagaattttttt	tRNA-Lys-CTT-7-1	13	-8	TAG	-	TACGTGCGGTTCAGATAGATCAGAG	tatcttgtggaaaggacgaaacaccgAAAGCCCAGCTAGCTCAGTGTTTAAGAGCTATGCTGGAAACAGCATAGCAAGTTTAAATAAGGCTAGTCCGTTATCAACTTGAAAAAGTGGCACCGAGTCGGTGCCTGAGATTTAGAGTCTCATGCTCTACCGACTGAGCTAGCTGGGCcgcggttctatctagttacgcgttaaaccaactagaatttttttTATCGGAGAATATTACGTGCGGTTCAGATAGATCAGAGctcgagtactaggatccattaggcg	52.5896	53.253	0	0	52.9213	0	0	Lys-CTT	Lys
221	gAAAGCCCAGCTAGCTCAGTGTTTAAGAGCTATGCTGGAAACAGCATAGCAAGTTTAAATAAGGCTAGTCCGTTATCAACTTGAAAAAGTGGCACCGAGTCGGTGCCTGAGATTTAGAGTCTCATGCTCTACCGACTGAGCTAGCTGGGcgcggttctatctagttacgcgttaaaccaactagaattttttt	tRNA-Lys-CTT-7-1	12	-8	TAG	-	TACGTTATCGGAGAATATTCCGGCG	tatcttgtggaaaggacgaaacaccgAAAGCCCAGCTAGCTCAGTGTTTAAGAGCTATGCTGGAAACAGCATAGCAAGTTTAAATAAGGCTAGTCCGTTATCAACTTGAAAAAGTGGCACCGAGTCGGTGCCTGAGATTTAGAGTCTCATGCTCTACCGACTGAGCTAGCTGGGcgcggttctatctagttacgcgttaaaccaactagaatttttttCTGTTGTCGGACCTTACGTTATCGGAGAATATTCCGGCGctcgagtactaggatccattaggcg	51.8383	80.2393	0	113.435	66.0388	56.7177	0.846043	Lys-CTT	Lys
222	gAAAGCCCAGCTAGCTCAGTGTTTAAGAGCTATGCTGGAAACAGCATAGCAAGTTTAAATAAGGCTAGTCCGTTATCAACTTGAAAAAGTGGCACCGAGTCGGTGCCTGAGATTTAGAGTCTCATGCTCTACCGACTGAGCTAGCTGGcgcggttctatctagttacgcgttaaaccaactagaattttttt	tRNA-Lys-CTT-7-1	11	-8	TAG	-	TACGTCTGTTGTCGGACCTAACAAC	tatcttgtggaaaggacgaaacaccgAAAGCCCAGCTAGCTCAGTGTTTAAGAGCTATGCTGGAAACAGCATAGCAAGTTTAAATAAGGCTAGTCCGTTATCAACTTGAAAAAGTGGCACCGAGTCGGTGCCTGAGATTTAGAGTCTCATGCTCTACCGACTGAGCTAGCTGGcgcggttctatctagttacgcgttaaaccaactagaatttttttACTGCTACTGGATTGTACGTCTGTTGTCGGACCTAACAACctcgagtactaggatccattaggcg	66.4883	62.968	0	0	64.7281	0	0	Lys-CTT	Lys
223	gAAAGCCCAGCTAGCTCAGTGTTTAAGAGCTATGCTGGAAACAGCATAGCAAGTTTAAATAAGGCTAGTCCGTTATCAACTTGAAAAAGTGGCACCGAGTCGGTGCGAGATTTAGAGTCTCATGCTCTACCGACTGAGCTAGCTGGGCTcgcggttctatctagttacgcgttaaaccaactagaattttttt	tRNA-Lys-CTT-7-1	14	-6	TAG	-	TACGTACTGCTACTGGATTGGAACG	tatcttgtggaaaggacgaaacaccgAAAGCCCAGCTAGCTCAGTGTTTAAGAGCTATGCTGGAAACAGCATAGCAAGTTTAAATAAGGCTAGTCCGTTATCAACTTGAAAAAGTGGCACCGAGTCGGTGCGAGATTTAGAGTCTCATGCTCTACCGACTGAGCTAGCTGGGCTcgcggttctatctagttacgcgttaaaccaactagaatttttttTTAAGGTACGCCTTTACGTACTGCTACTGGATTGGAACGctcgagtactaggatccattaggcg	69.1177	44.6173	0	40.3854	56.8675	20.1927	0.348947	Lys-CTT	Lys
224	gAAAGCCCAGCTAGCTCAGTGTTTAAGAGCTATGCTGGAAACAGCATAGCAAGTTTAAATAAGGCTAGTCCGTTATCAACTTGAAAAAGTGGCACCGAGTCGGTGCGAGATTTAGAGTCTCATGCTCTACCGACTGAGCTAGCTGGGCcgcggttctatctagttacgcgttaaaccaactagaattttttt	tRNA-Lys-CTT-7-1	13	-6	TAG	-	TACGTTTAAGGTACGCCTTCGGATG	tatcttgtggaaaggacgaaacaccgAAAGCCCAGCTAGCTCAGTGTTTAAGAGCTATGCTGGAAACAGCATAGCAAGTTTAAATAAGGCTAGTCCGTTATCAACTTGAAAAAGTGGCACCGAGTCGGTGCGAGATTTAGAGTCTCATGCTCTACCGACTGAGCTAGCTGGGCcgcggttctatctagttacgcgttaaaccaactagaatttttttCAATTGAGCACTTGTTACGTTTAAGGTACGCCTTCGGATGctcgagtactaggatccattaggcg	55.2191	62.6082	0	0	58.9136	0	0	Lys-CTT	Lys
225	gAAAGCCCAGCTAGCTCAGTGTTTAAGAGCTATGCTGGAAACAGCATAGCAAGTTTAAATAAGGCTAGTCCGTTATCAACTTGAAAAAGTGGCACCGAGTCGGTGCGAGATTTAGAGTCTCATGCTCTACCGACTGAGCTAGCTGGGcgcggttctatctagttacgcgttaaaccaactagaattttttt	tRNA-Lys-CTT-7-1	12	-6	TAG	-	TACGTCAATTGAGCACTTGTCAGCG	tatcttgtggaaaggacgaaacaccgAAAGCCCAGCTAGCTCAGTGTTTAAGAGCTATGCTGGAAACAGCATAGCAAGTTTAAATAAGGCTAGTCCGTTATCAACTTGAAAAAGTGGCACCGAGTCGGTGCGAGATTTAGAGTCTCATGCTCTACCGACTGAGCTAGCTGGGcgcggttctatctagttacgcgttaaaccaactagaatttttttGTTCGCCGTATGACTCTACGTCAATTGAGCACTTGTCAGCGctcgagtactaggatccattaggcg	90.1536	79.5196	0	0	84.8366	0	0	Lys-CTT	Lys
226	gAAAGCCCAGCTAGCTCAGTGTTTAAGAGCTATGCTGGAAACAGCATAGCAAGTTTAAATAAGGCTAGTCCGTTATCAACTTGAAAAAGTGGCACCGAGTCGGTGCGAGATTTAGAGTCTCATGCTCTACCGACTGAGCTAGCTGGcgcggttctatctagttacgcgttaaaccaactagaattttttt	tRNA-Lys-CTT-7-1	11	-6	TAG	-	TACGTGTTCGCCGTATGACTCATGA	tatcttgtggaaaggacgaaacaccgAAAGCCCAGCTAGCTCAGTGTTTAAGAGCTATGCTGGAAACAGCATAGCAAGTTTAAATAAGGCTAGTCCGTTATCAACTTGAAAAAGTGGCACCGAGTCGGTGCGAGATTTAGAGTCTCATGCTCTACCGACTGAGCTAGCTGGcgcggttctatctagttacgcgttaaaccaactagaatttttttCGCTCGATAACACAGTCTACGTGTTCGCCGTATGACTCATGActcgagtactaggatccattaggcg	80.0113	52.8931	0	0	66.4522	0	0	Lys-CTT	Lys
227	gAAAGCCCAGCTAGCTCAGTGTTTAAGAGCTATGCTGGAAACAGCATAGCAAGTTTAAATAAGGCTAGTCCGTTATCAACTTGAAAAAGTGGCACCGAGTCGGTGCTGAGATTTAGAGTCTCATGCTCTACCGACTGAGCTAGCTGGGCTcgcggttctatctagttacgcgttaaaccaactagaattttttt	tRNA-Lys-CTT-7-1	14	-7	TAG	-	TACGTCGCTCGATAACACAGTCTCT	tatcttgtggaaaggacgaaacaccgAAAGCCCAGCTAGCTCAGTGTTTAAGAGCTATGCTGGAAACAGCATAGCAAGTTTAAATAAGGCTAGTCCGTTATCAACTTGAAAAAGTGGCACCGAGTCGGTGCTGAGATTTAGAGTCTCATGCTCTACCGACTGAGCTAGCTGGGCTcgcggttctatctagttacgcgttaaaccaactagaatttttttTGAGCAGTAACCTTACGTCGCTCGATAACACAGTCTCTctcgagtactaggatccattaggcg	58.2242	42.8183	0	0	50.5212	0	0	Lys-CTT	Lys
228	gAAAGCCCAGCTAGCTCAGTGTTTAAGAGCTATGCTGGAAACAGCATAGCAAGTTTAAATAAGGCTAGTCCGTTATCAACTTGAAAAAGTGGCACCGAGTCGGTGCTGAGATTTAGAGTCTCATGCTCTACCGACTGAGCTAGCTGGGCcgcggttctatctagttacgcgttaaaccaactagaattttttt	tRNA-Lys-CTT-7-1	13	-7	TAG	-	TACGTTGAGCAGTAACCTTCGGATG	tatcttgtggaaaggacgaaacaccgAAAGCCCAGCTAGCTCAGTGTTTAAGAGCTATGCTGGAAACAGCATAGCAAGTTTAAATAAGGCTAGTCCGTTATCAACTTGAAAAAGTGGCACCGAGTCGGTGCTGAGATTTAGAGTCTCATGCTCTACCGACTGAGCTAGCTGGGCcgcggttctatctagttacgcgttaaaccaactagaatttttttCACAATGAACGTCATACGTTGAGCAGTAACCTTCGGATGctcgagtactaggatccattaggcg	60.8537	60.4493	0	32.0707	60.6515	16.0354	0.260097	Lys-CTT	Lys
229	gAAAGCCCAGCTAGCTCAGTGTTTAAGAGCTATGCTGGAAACAGCATAGCAAGTTTAAATAAGGCTAGTCCGTTATCAACTTGAAAAAGTGGCACCGAGTCGGTGCTGAGATTTAGAGTCTCATGCTCTACCGACTGAGCTAGCTGGGcgcggttctatctagttacgcgttaaaccaactagaattttttt	tRNA-Lys-CTT-7-1	12	-7	TAG	-	TACGTCACAATGAACGTCAAGCTCC	tatcttgtggaaaggacgaaacaccgAAAGCCCAGCTAGCTCAGTGTTTAAGAGCTATGCTGGAAACAGCATAGCAAGTTTAAATAAGGCTAGTCCGTTATCAACTTGAAAAAGTGGCACCGAGTCGGTGCTGAGATTTAGAGTCTCATGCTCTACCGACTGAGCTAGCTGGGcgcggttctatctagttacgcgttaaaccaactagaatttttttTACCTTCGCAATCGGTACGTCACAATGAACGTCAAGCTCCctcgagtactaggatccattaggcg	93.1587	84.9169	0	0	89.0378	0	0	Lys-CTT	Lys
230	gAAAGCCCAGCTAGCTCAGTGTTTAAGAGCTATGCTGGAAACAGCATAGCAAGTTTAAATAAGGCTAGTCCGTTATCAACTTGAAAAAGTGGCACCGAGTCGGTGCTGAGATTTAGAGTCTCATGCTCTACCGACTGAGCTAGCTGGcgcggttctatctagttacgcgttaaaccaactagaattttttt	tRNA-Lys-CTT-7-1	11	-7	TAG	-	TACGTTACCTTCGCAATCGGAGTTG	tatcttgtggaaaggacgaaacaccgAAAGCCCAGCTAGCTCAGTGTTTAAGAGCTATGCTGGAAACAGCATAGCAAGTTTAAATAAGGCTAGTCCGTTATCAACTTGAAAAAGTGGCACCGAGTCGGTGCTGAGATTTAGAGTCTCATGCTCTACCGACTGAGCTAGCTGGcgcggttctatctagttacgcgttaaaccaactagaatttttttGTTAGCGTCGTAGATCTACGTTACCTTCGCAATCGGAGTTGctcgagtactaggatccattaggcg	57.8485	95.3516	0	111.06	76.6001	55.5299	0.715591	Lys-CTT	Lys
231	gAAAGCCTGTGGCCCGTACGGTTTAAGAGCTATGCTGGAAACAGCATAGCAAGTTTAAATAAGGCTAGTCCGTTATCAACTTGAAAAAGTGGCACCGAGTCGGTGCCGTGGCGCTCTAAACGCCAAGGTCGCGGGTTCGATCCCCGTACGGGCCACAGGcgcggttctatctagttacgcgttaaaccaactagaattttttt	tRNA-Ile-AAT-1-1	12	-9	TAG	+	TACGTGTTAGCGTCGTAGATCAGAG	tatcttgtggaaaggacgaaacaccgAAAGCCTGTGGCCCGTACGGTTTAAGAGCTATGCTGGAAACAGCATAGCAAGTTTAAATAAGGCTAGTCCGTTATCAACTTGAAAAAGTGGCACCGAGTCGGTGCCGTGGCGCTCTAAACGCCAAGGTCGCGGGTTCGATCCCCGTACGGGCCACAGGcgcggttctatctagttacgcgttaaaccaactagaatttttttATCGTACGTGTTAGCGTCGTAGATCAGAGctcgagtactaggatccattaggcg	42.8229	52.1735	0	169.262	47.4982	84.6311	1.74503	Ile-AAT	Ile
232	gAAAGCCTGTGGCCCGTACGGTTTAAGAGCTATGCTGGAAACAGCATAGCAAGTTTAAATAAGGCTAGTCCGTTATCAACTTGAAAAAGTGGCACCGAGTCGGTGCCGTGGCGCTCTAAACGCCAAGGTCGCGGGTTCGATCCCCGTACGGGCCACAGcgcggttctatctagttacgcgttaaaccaactagaattttttt	tRNA-Ile-AAT-1-1	11	-9	TAG	+	TACGTATCGGAGTTGCACAGTCTCT	tatcttgtggaaaggacgaaacaccgAAAGCCTGTGGCCCGTACGGTTTAAGAGCTATGCTGGAAACAGCATAGCAAGTTTAAATAAGGCTAGTCCGTTATCAACTTGAAAAAGTGGCACCGAGTCGGTGCCGTGGCGCTCTAAACGCCAAGGTCGCGGGTTCGATCCCCGTACGGGCCACAGcgcggttctatctagttacgcgttaaaccaactagaatttttttGCGTGTACGTATCGGAGTTGCACAGTCTCTctcgagtactaggatccattaggcg	45.8281	71.6036	132.377	0	58.7159	66.1885	1.10839	Ile-AAT	Ile
233	gAAAGCCTGTGGCCCGTACGGTTTAAGAGCTATGCTGGAAACAGCATAGCAAGTTTAAATAAGGCTAGTCCGTTATCAACTTGAAAAAGTGGCACCGAGTCGGTGCCGTGGTGCTCTAAACGCCAAGGTCGCGGGTTCGATCCCCGTACGGGCCACAGGcgcggttctatctagttacgcgttaaaccaactagaattttttt	tRNA-Ile-AAT-7-1, tRNA-Ile-AAT-7-2	12	-9	TAG	+	TACGTGCGTGACATGTGGTTCTATG	tatcttgtggaaaggacgaaacaccgAAAGCCTGTGGCCCGTACGGTTTAAGAGCTATGCTGGAAACAGCATAGCAAGTTTAAATAAGGCTAGTCCGTTATCAACTTGAAAAAGTGGCACCGAGTCGGTGCCGTGGTGCTCTAAACGCCAAGGTCGCGGGTTCGATCCCCGTACGGGCCACAGGcgcggttctatctagttacgcgttaaaccaactagaatttttttCGCGTACGTGCGTGACATGTGGTTCTATGctcgagtactaggatccattaggcg	61.6049	67.2858	37.822	0	64.4454	18.911	0.288958	Ile-AAT	Ile
234	gAAAGCCTGTGGCCCGTACGGTTTAAGAGCTATGCTGGAAACAGCATAGCAAGTTTAAATAAGGCTAGTCCGTTATCAACTTGAAAAAGTGGCACCGAGTCGGTGCCGTGGTGCTCTAAACGCCAAGGTCGCGGGTTCGATCCCCGTACGGGCCACAGcgcggttctatctagttacgcgttaaaccaactagaattttttt	tRNA-Ile-AAT-7-1, tRNA-Ile-AAT-7-2	11	-9	TAG	+	TACGTCGCGTTAATAATTGCGCTGG	tatcttgtggaaaggacgaaacaccgAAAGCCTGTGGCCCGTACGGTTTAAGAGCTATGCTGGAAACAGCATAGCAAGTTTAAATAAGGCTAGTCCGTTATCAACTTGAAAAAGTGGCACCGAGTCGGTGCCGTGGTGCTCTAAACGCCAAGGTCGCGGGTTCGATCCCCGTACGGGCCACAGcgcggttctatctagttacgcgttaaaccaactagaatttttttGTTGCTACGTCGCGTTAATAATTGCGCTGGctcgagtactaggatccattaggcg	73.2498	75.2018	256.026	0	74.2258	128.013	1.70171	Ile-AAT	Ile
235	gAAAGCCTGTGGCCCGTACGGTTTAAGAGCTATGCTGGAAACAGCATAGCAAGTTTAAATAAGGCTAGTCCGTTATCAACTTGAAAAAGTGGCACCGAGTCGGTGCGCGTGGCGCTCTAAACGCCAAGGTCGCGGGTTCGATCCCCGTACGGGCCACAGcgcggttctatctagttacgcgttaaaccaactagaattttttt	tRNA-Ile-AAT-1-1	11	-10	TAG	+	TACGTGTTGCTCATCAAGATCCAGC	tatcttgtggaaaggacgaaacaccgAAAGCCTGTGGCCCGTACGGTTTAAGAGCTATGCTGGAAACAGCATAGCAAGTTTAAATAAGGCTAGTCCGTTATCAACTTGAAAAAGTGGCACCGAGTCGGTGCGCGTGGCGCTCTAAACGCCAAGGTCGCGGGTTCGATCCCCGTACGGGCCACAGcgcggttctatctagttacgcgttaaaccaactagaatttttttCGTGTACGTGTTGCTCATCAAGATCCAGCctcgagtactaggatccattaggcg	50.3357	53.9726	0	0	52.1542	0	0	Ile-AAT	Ile
236	gAAAGCCTGTGGCCCGTACGGTTTAAGAGCTATGCTGGAAACAGCATAGCAAGTTTAAATAAGGCTAGTCCGTTATCAACTTGAAAAAGTGGCACCGAGTCGGTGCGCGTGGTGCTCTAAACGCCAAGGTCGCGGGTTCGATCCCCGTACGGGCCACAGcgcggttctatctagttacgcgttaaaccaactagaattttttt	tRNA-Ile-AAT-7-1, tRNA-Ile-AAT-7-2	11	-10	TAG	+	TACGTCGTGTACAGCGGTTCAATGT	tatcttgtggaaaggacgaaacaccgAAAGCCTGTGGCCCGTACGGTTTAAGAGCTATGCTGGAAACAGCATAGCAAGTTTAAATAAGGCTAGTCCGTTATCAACTTGAAAAAGTGGCACCGAGTCGGTGCGCGTGGTGCTCTAAACGCCAAGGTCGCGGGTTCGATCCCCGTACGGGCCACAGcgcggttctatctagttacgcgttaaaccaactagaatttttttATCCTACGTCGTGTACAGCGGTTCAATGTctcgagtactaggatccattaggcg	67.2395	83.8374	0	0	75.5385	0	0	Ile-AAT	Ile
237	gAAAGCCTGTGGCCCGTACGGTTTAAGAGCTATGCTGGAAACAGCATAGCAAGTTTAAATAAGGCTAGTCCGTTATCAACTTGAAAAAGTGGCACCGAGTCGGTGCGGCGCTCTAAACGCCAAGGTCGCGGGTTCGATCCCCGTACGGGCCACAGGCTcgcggttctatctagttacgcgttaaaccaactagaattttttt	tRNA-Ile-AAT-1-1	14	-6	TAG	+	TACGTATCCTTGGTCTGGCCTACAA	tatcttgtggaaaggacgaaacaccgAAAGCCTGTGGCCCGTACGGTTTAAGAGCTATGCTGGAAACAGCATAGCAAGTTTAAATAAGGCTAGTCCGTTATCAACTTGAAAAAGTGGCACCGAGTCGGTGCGGCGCTCTAAACGCCAAGGTCGCGGGTTCGATCCCCGTACGGGCCACAGGCTcgcggttctatctagttacgcgttaaaccaactagaatttttttGCGTGTACGTATCCTTGGTCTGGCCTACAActcgagtactaggatccattaggcg	60.1024	57.211	0	152.633	58.6567	76.3165	1.27926	Ile-AAT	Ile
238	gAAAGCCTGTGGCCCGTACGGTTTAAGAGCTATGCTGGAAACAGCATAGCAAGTTTAAATAAGGCTAGTCCGTTATCAACTTGAAAAAGTGGCACCGAGTCGGTGCGGCGCTCTAAACGCCAAGGTCGCGGGTTCGATCCCCGTACGGGCCACAGGCcgcggttctatctagttacgcgttaaaccaactagaattttttt	tRNA-Ile-AAT-1-1	13	-6	TAG	+	TACGTGCGTGACATGCATCCTTCAT	tatcttgtggaaaggacgaaacaccgAAAGCCTGTGGCCCGTACGGTTTAAGAGCTATGCTGGAAACAGCATAGCAAGTTTAAATAAGGCTAGTCCGTTATCAACTTGAAAAAGTGGCACCGAGTCGGTGCGGCGCTCTAAACGCCAAGGTCGCGGGTTCGATCCCCGTACGGGCCACAGGCcgcggttctatctagttacgcgttaaaccaactagaatttttttCCAACTTACGTGCGTGACATGCATCCTTCATctcgagtactaggatccattaggcg	54.8434	51.8137	13.0922	2.96951	53.3286	8.03087	0.14782	Ile-AAT	Ile
239	gAAAGCCTGTGGCCCGTACGGTTTAAGAGCTATGCTGGAAACAGCATAGCAAGTTTAAATAAGGCTAGTCCGTTATCAACTTGAAAAAGTGGCACCGAGTCGGTGCGGCGCTCTAAACGCCAAGGTCGCGGGTTCGATCCCCGTACGGGCCACAGGcgcggttctatctagttacgcgttaaaccaactagaattttttt	tRNA-Ile-AAT-1-1	12	-6	TAG	+	TACGTCCAACTTCGGCTAGGTATCA	tatcttgtggaaaggacgaaacaccgAAAGCCTGTGGCCCGTACGGTTTAAGAGCTATGCTGGAAACAGCATAGCAAGTTTAAATAAGGCTAGTCCGTTATCAACTTGAAAAAGTGGCACCGAGTCGGTGCGGCGCTCTAAACGCCAAGGTCGCGGGTTCGATCCCCGTACGGGCCACAGGcgcggttctatctagttacgcgttaaaccaactagaatttttttATTGTCGTACGTCCAACTTCGGCTAGGTATCActcgagtactaggatccattaggcg	98.7933	79.5196	0	0	89.1565	0	0	Ile-AAT	Ile
240	gAAAGCCTGTGGCCCGTACGGTTTAAGAGCTATGCTGGAAACAGCATAGCAAGTTTAAATAAGGCTAGTCCGTTATCAACTTGAAAAAGTGGCACCGAGTCGGTGCGGCGCTCTAAACGCCAAGGTCGCGGGTTCGATCCCCGTACGGGCCACAGcgcggttctatctagttacgcgttaaaccaactagaattttttt	tRNA-Ile-AAT-1-1	11	-6	TAG	+	TACGTATTGTCGCGAATTGTCGCGA	tatcttgtggaaaggacgaaacaccgAAAGCCTGTGGCCCGTACGGTTTAAGAGCTATGCTGGAAACAGCATAGCAAGTTTAAATAAGGCTAGTCCGTTATCAACTTGAAAAAGTGGCACCGAGTCGGTGCGGCGCTCTAAACGCCAAGGTCGCGGGTTCGATCCCCGTACGGGCCACAGcgcggttctatctagttacgcgttaaaccaactagaatttttttCAATGTGCTACGTATTGTCGCGAATTGTCGCGActcgagtactaggatccattaggcg	41.3204	49.295	14.5469	0	45.3077	7.27346	0.157068	Ile-AAT	Ile
241	gAAAGCCTGTGGCCCGTACGGTTTAAGAGCTATGCTGGAAACAGCATAGCAAGTTTAAATAAGGCTAGTCCGTTATCAACTTGAAAAAGTGGCACCGAGTCGGTGCGGTGCTCTAAACGCCAAGGTCGCGGGTTCGATCCCCGTACGGGCCACAGGCTcgcggttctatctagttacgcgttaaaccaactagaattttttt	tRNA-Ile-AAT-7-1, tRNA-Ile-AAT-7-2	14	-6	TAG	+	TACGTCAATGTGCGAAGTTGTCCAC	tatcttgtggaaaggacgaaacaccgAAAGCCTGTGGCCCGTACGGTTTAAGAGCTATGCTGGAAACAGCATAGCAAGTTTAAATAAGGCTAGTCCGTTATCAACTTGAAAAAGTGGCACCGAGTCGGTGCGGTGCTCTAAACGCCAAGGTCGCGGGTTCGATCCCCGTACGGGCCACAGGCTcgcggttctatctagttacgcgttaaaccaactagaatttttttATTGTTACGTCAATGTGCGAAGTTGTCCACctcgagtactaggatccattaggcg	47.7063	67.6457	23.2751	40.3854	57.676	31.8302	0.542475	Ile-AAT	Ile
242	gAAAGCCTGTGGCCCGTACGGTTTAAGAGCTATGCTGGAAACAGCATAGCAAGTTTAAATAAGGCTAGTCCGTTATCAACTTGAAAAAGTGGCACCGAGTCGGTGCGGTGCTCTAAACGCCAAGGTCGCGGGTTCGATCCCCGTACGGGCCACAGGCcgcggttctatctagttacgcgttaaaccaactagaattttttt	tRNA-Ile-AAT-7-1, tRNA-Ile-AAT-7-2	13	-6	TAG	+	TACGTATTGTCGCGACGGAATATGG	tatcttgtggaaaggacgaaacaccgAAAGCCTGTGGCCCGTACGGTTTAAGAGCTATGCTGGAAACAGCATAGCAAGTTTAAATAAGGCTAGTCCGTTATCAACTTGAAAAAGTGGCACCGAGTCGGTGCGGTGCTCTAAACGCCAAGGTCGCGGGTTCGATCCCCGTACGGGCCACAGGCcgcggttctatctagttacgcgttaaaccaactagaatttttttTTACGATACGTATTGTCGCGACGGAATATGGctcgagtactaggatccattaggcg	54.8434	28.0658	0	0	41.4546	0	0	Ile-AAT	Ile
243	gAAAGCCTGTGGCCCGTACGGTTTAAGAGCTATGCTGGAAACAGCATAGCAAGTTTAAATAAGGCTAGTCCGTTATCAACTTGAAAAAGTGGCACCGAGTCGGTGCGGTGCTCTAAACGCCAAGGTCGCGGGTTCGATCCCCGTACGGGCCACAGGcgcggttctatctagttacgcgttaaaccaactagaattttttt	tRNA-Ile-AAT-7-1, tRNA-Ile-AAT-7-2	12	-6	TAG	+	TACGTTTACGACCAAGGATACAGGC	tatcttgtggaaaggacgaaacaccgAAAGCCTGTGGCCCGTACGGTTTAAGAGCTATGCTGGAAACAGCATAGCAAGTTTAAATAAGGCTAGTCCGTTATCAACTTGAAAAAGTGGCACCGAGTCGGTGCGGTGCTCTAAACGCCAAGGTCGCGGGTTCGATCCCCGTACGGGCCACAGGcgcggttctatctagttacgcgttaaaccaactagaatttttttTATGAGCTACGTTTACGACCAAGGATACAGGCctcgagtactaggatccattaggcg	43.5742	46.0566	0	0	44.8154	0	0	Ile-AAT	Ile
244	gAAAGCCTGTGGCCCGTACGGTTTAAGAGCTATGCTGGAAACAGCATAGCAAGTTTAAATAAGGCTAGTCCGTTATCAACTTGAAAAAGTGGCACCGAGTCGGTGCGGTGCTCTAAACGCCAAGGTCGCGGGTTCGATCCCCGTACGGGCCACAGcgcggttctatctagttacgcgttaaaccaactagaattttttt	tRNA-Ile-AAT-7-1, tRNA-Ile-AAT-7-2	11	-6	TAG	+	TACGTTATGAGCAGACCTTCGGATG	tatcttgtggaaaggacgaaacaccgAAAGCCTGTGGCCCGTACGGTTTAAGAGCTATGCTGGAAACAGCATAGCAAGTTTAAATAAGGCTAGTCCGTTATCAACTTGAAAAAGTGGCACCGAGTCGGTGCGGTGCTCTAAACGCCAAGGTCGCGGGTTCGATCCCCGTACGGGCCACAGcgcggttctatctagttacgcgttaaaccaactagaatttttttTCAGGAAGTACGTTATGAGCAGACCTTCGGATGctcgagtactaggatccattaggcg	48.8332	37.421	0	0	43.1271	0	0	Ile-AAT	Ile
245	gAAAGCCTGTGGCCCGTACGGTTTAAGAGCTATGCTGGAAACAGCATAGCAAGTTTAAATAAGGCTAGTCCGTTATCAACTTGAAAAAGTGGCACCGAGTCGGTGCGTGGCGCTCTAAACGCCAAGGTCGCGGGTTCGATCCCCGTACGGGCCACAGGCcgcggttctatctagttacgcgttaaaccaactagaattttttt	tRNA-Ile-AAT-1-1	13	-8	TAG	+	TACGTTCAGGAAGCGTGTTAGACCA	tatcttgtggaaaggacgaaacaccgAAAGCCTGTGGCCCGTACGGTTTAAGAGCTATGCTGGAAACAGCATAGCAAGTTTAAATAAGGCTAGTCCGTTATCAACTTGAAAAAGTGGCACCGAGTCGGTGCGTGGCGCTCTAAACGCCAAGGTCGCGGGTTCGATCCCCGTACGGGCCACAGGCcgcggttctatctagttacgcgttaaaccaactagaatttttttACACTACGTTCAGGAAGCGTGTTAGACCActcgagtactaggatccattaggcg	60.1024	65.1269	0	108.684	62.6147	54.3421	0.854238	Ile-AAT	Ile
246	gAAAGCCTGTGGCCCGTACGGTTTAAGAGCTATGCTGGAAACAGCATAGCAAGTTTAAATAAGGCTAGTCCGTTATCAACTTGAAAAAGTGGCACCGAGTCGGTGCGTGGCGCTCTAAACGCCAAGGTCGCGGGTTCGATCCCCGTACGGGCCACAGGcgcggttctatctagttacgcgttaaaccaactagaattttttt	tRNA-Ile-AAT-1-1	12	-8	TAG	+	TACGTACACTCAGTGACACTCAGTG	tatcttgtggaaaggacgaaacaccgAAAGCCTGTGGCCCGTACGGTTTAAGAGCTATGCTGGAAACAGCATAGCAAGTTTAAATAAGGCTAGTCCGTTATCAACTTGAAAAAGTGGCACCGAGTCGGTGCGTGGCGCTCTAAACGCCAAGGTCGCGGGTTCGATCCCCGTACGGGCCACAGGcgcggttctatctagttacgcgttaaaccaactagaatttttttAAGCTTACGTACACTCAGTGACACTCAGTGctcgagtactaggatccattaggcg	63.1075	37.0612	0	0	50.0843	0	0	Ile-AAT	Ile
247	gAAAGCCTGTGGCCCGTACGGTTTAAGAGCTATGCTGGAAACAGCATAGCAAGTTTAAATAAGGCTAGTCCGTTATCAACTTGAAAAAGTGGCACCGAGTCGGTGCGTGGCGCTCTAAACGCCAAGGTCGCGGGTTCGATCCCCGTACGGGCCACAGcgcggttctatctagttacgcgttaaaccaactagaattttttt	tRNA-Ile-AAT-1-1	11	-8	TAG	+	TACGTAAGCTATACGCGCAAGTGCT	tatcttgtggaaaggacgaaacaccgAAAGCCTGTGGCCCGTACGGTTTAAGAGCTATGCTGGAAACAGCATAGCAAGTTTAAATAAGGCTAGTCCGTTATCAACTTGAAAAAGTGGCACCGAGTCGGTGCGTGGCGCTCTAAACGCCAAGGTCGCGGGTTCGATCCCCGTACGGGCCACAGcgcggttctatctagttacgcgttaaaccaactagaatttttttCTATCATACGTAAGCTATACGCGCAAGTGCTctcgagtactaggatccattaggcg	53.3409	25.547	0	32.6646	39.4439	16.3323	0.403826	Ile-AAT	Ile
248	gAAAGCCTGTGGCCCGTACGGTTTAAGAGCTATGCTGGAAACAGCATAGCAAGTTTAAATAAGGCTAGTCCGTTATCAACTTGAAAAAGTGGCACCGAGTCGGTGCGTGGTGCTCTAAACGCCAAGGTCGCGGGTTCGATCCCCGTACGGGCCACAGGCcgcggttctatctagttacgcgttaaaccaactagaattttttt	tRNA-Ile-AAT-7-1, tRNA-Ile-AAT-7-2	13	-8	TAG	+	TACGTCTATCAGGTAATTGCGCTGG	tatcttgtggaaaggacgaaacaccgAAAGCCTGTGGCCCGTACGGTTTAAGAGCTATGCTGGAAACAGCATAGCAAGTTTAAATAAGGCTAGTCCGTTATCAACTTGAAAAAGTGGCACCGAGTCGGTGCGTGGTGCTCTAAACGCCAAGGTCGCGGGTTCGATCCCCGTACGGGCCACAGGCcgcggttctatctagttacgcgttaaaccaactagaatttttttCCAGTACGTCTATCAGGTAATTGCGCTGGctcgagtactaggatccattaggcg	55.9703	54.3324	11.6375	39.1976	55.1514	25.4175	0.452661	Ile-AAT	Ile
249	gAAAGCCTGTGGCCCGTACGGTTTAAGAGCTATGCTGGAAACAGCATAGCAAGTTTAAATAAGGCTAGTCCGTTATCAACTTGAAAAAGTGGCACCGAGTCGGTGCGTGGTGCTCTAAACGCCAAGGTCGCGGGTTCGATCCCCGTACGGGCCACAGGcgcggttctatctagttacgcgttaaaccaactagaattttttt	tRNA-Ile-AAT-7-1, tRNA-Ile-AAT-7-2	12	-8	TAG	+	TACGTCCAGCGTGATCTTAGGCTAA	tatcttgtggaaaggacgaaacaccgAAAGCCTGTGGCCCGTACGGTTTAAGAGCTATGCTGGAAACAGCATAGCAAGTTTAAATAAGGCTAGTCCGTTATCAACTTGAAAAAGTGGCACCGAGTCGGTGCGTGGTGCTCTAAACGCCAAGGTCGCGGGTTCGATCCCCGTACGGGCCACAGGcgcggttctatctagttacgcgttaaaccaactagaatttttttGCCAATACGTCCAGCGTGATCTTAGGCTAActcgagtactaggatccattaggcg	85.2703	68.3653	1.45469	5.93903	76.8178	3.69686	0.0475066	Ile-AAT	Ile
250	gAAAGCCTGTGGCCCGTACGGTTTAAGAGCTATGCTGGAAACAGCATAGCAAGTTTAAATAAGGCTAGTCCGTTATCAACTTGAAAAAGTGGCACCGAGTCGGTGCGTGGTGCTCTAAACGCCAAGGTCGCGGGTTCGATCCCCGTACGGGCCACAGcgcggttctatctagttacgcgttaaaccaactagaattttttt	tRNA-Ile-AAT-7-1, tRNA-Ile-AAT-7-2	11	-8	TAG	+	TACGTGCCAACTGTACGCTCGATAA	tatcttgtggaaaggacgaaacaccgAAAGCCTGTGGCCCGTACGGTTTAAGAGCTATGCTGGAAACAGCATAGCAAGTTTAAATAAGGCTAGTCCGTTATCAACTTGAAAAAGTGGCACCGAGTCGGTGCGTGGTGCTCTAAACGCCAAGGTCGCGGGTTCGATCCCCGTACGGGCCACAGcgcggttctatctagttacgcgttaaaccaactagaatttttttATTCGATACGTGCCAACTGTACGCTCGATAActcgagtactaggatccattaggcg	54.0921	64.0475	21.8204	273.195	59.0698	147.508	2.45561	Ile-AAT	Ile
251	gAAAGCCTGTGGCCCGTACGGTTTAAGAGCTATGCTGGAAACAGCATAGCAAGTTTAAATAAGGCTAGTCCGTTATCAACTTGAAAAAGTGGCACCGAGTCGGTGCTGGCGCTCTAAACGCCAAGGTCGCGGGTTCGATCCCCGTACGGGCCACAGGCTcgcggttctatctagttacgcgttaaaccaactagaattttttt	tRNA-Ile-AAT-1-1	14	-7	TAG	+	TACGTATTCGATCGGTATGCACCAC	tatcttgtggaaaggacgaaacaccgAAAGCCTGTGGCCCGTACGGTTTAAGAGCTATGCTGGAAACAGCATAGCAAGTTTAAATAAGGCTAGTCCGTTATCAACTTGAAAAAGTGGCACCGAGTCGGTGCTGGCGCTCTAAACGCCAAGGTCGCGGGTTCGATCCCCGTACGGGCCACAGGCTcgcggttctatctagttacgcgttaaaccaactagaatttttttTAGTTACGTATTCGATCGGTATGCACCACctcgagtactaggatccattaggcg	82.2651	79.1598	18.911	0	80.7125	9.45549	0.115717	Ile-AAT	Ile
252	gAAAGCCTGTGGCCCGTACGGTTTAAGAGCTATGCTGGAAACAGCATAGCAAGTTTAAATAAGGCTAGTCCGTTATCAACTTGAAAAAGTGGCACCGAGTCGGTGCTGGCGCTCTAAACGCCAAGGTCGCGGGTTCGATCCCCGTACGGGCCACAGGCcgcggttctatctagttacgcgttaaaccaactagaattttttt	tRNA-Ile-AAT-1-1	13	-7	TAG	+	TACGTTAGTGAACGGCGCTCGATAA	tatcttgtggaaaggacgaaacaccgAAAGCCTGTGGCCCGTACGGTTTAAGAGCTATGCTGGAAACAGCATAGCAAGTTTAAATAAGGCTAGTCCGTTATCAACTTGAAAAAGTGGCACCGAGTCGGTGCTGGCGCTCTAAACGCCAAGGTCGCGGGTTCGATCCCCGTACGGGCCACAGGCcgcggttctatctagttacgcgttaaaccaactagaatttttttTATCGTACGTTAGTGAACGGCGCTCGATAActcgagtactaggatccattaggcg	42.8229	57.5708	4.36407	0	50.1969	2.18204	0.0426205	Ile-AAT	Ile
253	gAAAGCCTGTGGCCCGTACGGTTTAAGAGCTATGCTGGAAACAGCATAGCAAGTTTAAATAAGGCTAGTCCGTTATCAACTTGAAAAAGTGGCACCGAGTCGGTGCTGGCGCTCTAAACGCCAAGGTCGCGGGTTCGATCCCCGTACGGGCCACAGGcgcggttctatctagttacgcgttaaaccaactagaattttttt	tRNA-Ile-AAT-1-1	12	-7	TAG	+	TACGTTATCGCCTGGCTCATTGTGA	tatcttgtggaaaggacgaaacaccgAAAGCCTGTGGCCCGTACGGTTTAAGAGCTATGCTGGAAACAGCATAGCAAGTTTAAATAAGGCTAGTCCGTTATCAACTTGAAAAAGTGGCACCGAGTCGGTGCTGGCGCTCTAAACGCCAAGGTCGCGGGTTCGATCCCCGTACGGGCCACAGGcgcggttctatctagttacgcgttaaaccaactagaatttttttCACTGCTACGTTATCGCCTGGCTCATTGTGActcgagtactaggatccattaggcg	74.0011	90.674	337.488	1.18781	82.3375	169.338	2.03196	Ile-AAT	Ile
254	gAAAGCCTGTGGCCCGTACGGTTTAAGAGCTATGCTGGAAACAGCATAGCAAGTTTAAATAAGGCTAGTCCGTTATCAACTTGAAAAAGTGGCACCGAGTCGGTGCTGGCGCTCTAAACGCCAAGGTCGCGGGTTCGATCCCCGTACGGGCCACAGcgcggttctatctagttacgcgttaaaccaactagaattttttt	tRNA-Ile-AAT-1-1	11	-7	TAG	+	TACGTCACTGCATTGGAATGACTCC	tatcttgtggaaaggacgaaacaccgAAAGCCTGTGGCCCGTACGGTTTAAGAGCTATGCTGGAAACAGCATAGCAAGTTTAAATAAGGCTAGTCCGTTATCAACTTGAAAAAGTGGCACCGAGTCGGTGCTGGCGCTCTAAACGCCAAGGTCGCGGGTTCGATCCCCGTACGGGCCACAGcgcggttctatctagttacgcgttaaaccaactagaatttttttGAGTCTCTACGTCACTGCATTGGAATGACTCCctcgagtactaggatccattaggcg	69.4934	56.1315	0	0	62.8124	0	0	Ile-AAT	Ile
255	gAAAGCCTGTGGCCCGTACGGTTTAAGAGCTATGCTGGAAACAGCATAGCAAGTTTAAATAAGGCTAGTCCGTTATCAACTTGAAAAAGTGGCACCGAGTCGGTGCTGGTGCTCTAAACGCCAAGGTCGCGGGTTCGATCCCCGTACGGGCCACAGGCTcgcggttctatctagttacgcgttaaaccaactagaattttttt	tRNA-Ile-AAT-7-1, tRNA-Ile-AAT-7-2	14	-7	TAG	+	TACGTGAGTCTCCAGACCTAACAAC	tatcttgtggaaaggacgaaacaccgAAAGCCTGTGGCCCGTACGGTTTAAGAGCTATGCTGGAAACAGCATAGCAAGTTTAAATAAGGCTAGTCCGTTATCAACTTGAAAAAGTGGCACCGAGTCGGTGCTGGTGCTCTAAACGCCAAGGTCGCGGGTTCGATCCCCGTACGGGCCACAGGCTcgcggttctatctagttacgcgttaaaccaactagaatttttttCCTATACGTGAGTCTCCAGACCTAACAACctcgagtactaggatccattaggcg	80.0113	19.0703	0	0	49.5408	0	0	Ile-AAT	Ile
256	gAAAGCCTGTGGCCCGTACGGTTTAAGAGCTATGCTGGAAACAGCATAGCAAGTTTAAATAAGGCTAGTCCGTTATCAACTTGAAAAAGTGGCACCGAGTCGGTGCTGGTGCTCTAAACGCCAAGGTCGCGGGTTCGATCCCCGTACGGGCCACAGGCcgcggttctatctagttacgcgttaaaccaactagaattttttt	tRNA-Ile-AAT-7-1, tRNA-Ile-AAT-7-2	13	-7	TAG	+	TACGTCCTAATACCTGCAGGCCTAA	tatcttgtggaaaggacgaaacaccgAAAGCCTGTGGCCCGTACGGTTTAAGAGCTATGCTGGAAACAGCATAGCAAGTTTAAATAAGGCTAGTCCGTTATCAACTTGAAAAAGTGGCACCGAGTCGGTGCTGGTGCTCTAAACGCCAAGGTCGCGGGTTCGATCCCCGTACGGGCCACAGGCcgcggttctatctagttacgcgttaaaccaactagaatttttttCCACGTACGTCCTAATACCTGCAGGCCTAActcgagtactaggatccattaggcg	57.8485	47.8557	13.0922	0	52.8521	6.54611	0.121557	Ile-AAT	Ile
257	gAAAGCCTGTGGCCCGTACGGTTTAAGAGCTATGCTGGAAACAGCATAGCAAGTTTAAATAAGGCTAGTCCGTTATCAACTTGAAAAAGTGGCACCGAGTCGGTGCTGGTGCTCTAAACGCCAAGGTCGCGGGTTCGATCCCCGTACGGGCCACAGGcgcggttctatctagttacgcgttaaaccaactagaattttttt	tRNA-Ile-AAT-7-1, tRNA-Ile-AAT-7-2	12	-7	TAG	+	TACGTCCACGTAGACGCATACTAAG	tatcttgtggaaaggacgaaacaccgAAAGCCTGTGGCCCGTACGGTTTAAGAGCTATGCTGGAAACAGCATAGCAAGTTTAAATAAGGCTAGTCCGTTATCAACTTGAAAAAGTGGCACCGAGTCGGTGCTGGTGCTCTAAACGCCAAGGTCGCGGGTTCGATCCCCGTACGGGCCACAGGcgcggttctatctagttacgcgttaaaccaactagaatttttttCGTACTTACGTCCACGTAGACGCATACTAAGctcgagtactaggatccattaggcg	40.5691	59.7297	0	0	50.1494	0	0	Ile-AAT	Ile
258	gAAAGCCTGTGGCCCGTACGGTTTAAGAGCTATGCTGGAAACAGCATAGCAAGTTTAAATAAGGCTAGTCCGTTATCAACTTGAAAAAGTGGCACCGAGTCGGTGCTGGTGCTCTAAACGCCAAGGTCGCGGGTTCGATCCCCGTACGGGCCACAGcgcggttctatctagttacgcgttaaaccaactagaattttttt	tRNA-Ile-AAT-7-1, tRNA-Ile-AAT-7-2	11	-7	TAG	+	TACGTCGTACTGGAAGTCCAAGTGT	tatcttgtggaaaggacgaaacaccgAAAGCCTGTGGCCCGTACGGTTTAAGAGCTATGCTGGAAACAGCATAGCAAGTTTAAATAAGGCTAGTCCGTTATCAACTTGAAAAAGTGGCACCGAGTCGGTGCTGGTGCTCTAAACGCCAAGGTCGCGGGTTCGATCCCCGTACGGGCCACAGcgcggttctatctagttacgcgttaaaccaactagaatttttttCGCAGATTACGTCGTACTGGAAGTCCAAGTGTctcgagtactaggatccattaggcg	51.4627	60.4493	0	0	55.956	0	0	Ile-AAT	Ile
259	gAAAGCTCTCGTGAAGAGCCGTTTAAGAGCTATGCTGGAAACAGCATAGCAAGTTTAAATAAGGCTAGTCCGTTATCAACTTGAAAAAGTGGCACCGAGTCGGTGCAGATTATAGGTCTGATGCTCTACCGACTGAGCTATCCGGGCTCTTCACGAGAGcgcggttctatctagttacgcgttaaaccaactagaattttttt	tRNA-Lys-TTT-3-5	12	-6	TAG	-	TACGTCGCAGATAGGTTACCTGCTT	tatcttgtggaaaggacgaaacaccgAAAGCTCTCGTGAAGAGCCGTTTAAGAGCTATGCTGGAAACAGCATAGCAAGTTTAAATAAGGCTAGTCCGTTATCAACTTGAAAAAGTGGCACCGAGTCGGTGCAGATTATAGGTCTGATGCTCTACCGACTGAGCTATCCGGGCTCTTCACGAGAGcgcggttctatctagttacgcgttaaaccaactagaatttttttCGTTTACGTCGCAGATAGGTTACCTGCTTctcgagtactaggatccattaggcg	66.4883	68.7251	0	0	67.6067	0	0	Lys-TTT	Lys
260	gAAAGCTCTCGTGAAGAGCCGTTTAAGAGCTATGCTGGAAACAGCATAGCAAGTTTAAATAAGGCTAGTCCGTTATCAACTTGAAAAAGTGGCACCGAGTCGGTGCAGATTATAGGTCTGATGCTCTACCGACTGAGCTATCCGGGCTCTTCACGAGAcgcggttctatctagttacgcgttaaaccaactagaattttttt	tRNA-Lys-TTT-3-5	11	-6	TAG	-	TACGTCGTTAAGCGGTGACAATGCA	tatcttgtggaaaggacgaaacaccgAAAGCTCTCGTGAAGAGCCGTTTAAGAGCTATGCTGGAAACAGCATAGCAAGTTTAAATAAGGCTAGTCCGTTATCAACTTGAAAAAGTGGCACCGAGTCGGTGCAGATTATAGGTCTGATGCTCTACCGACTGAGCTATCCGGGCTCTTCACGAGAcgcggttctatctagttacgcgttaaaccaactagaatttttttAGGCTTACGTCGTTAAGCGGTGACAATGCActcgagtactaggatccattaggcg	61.9806	42.0986	0	0	52.0396	0	0	Lys-TTT	Lys
261	gAAAGCTCTCGTGAAGAGCCGTTTAAGAGCTATGCTGGAAACAGCATAGCAAGTTTAAATAAGGCTAGTCCGTTATCAACTTGAAAAAGTGGCACCGAGTCGGTGCCAGATTATAGGTCTGATGCTCTACCGACTGAGCTATCCGGGCTCTTCACGAGAcgcggttctatctagttacgcgttaaaccaactagaattttttt	tRNA-Lys-TTT-3-5	11	-7	TAG	-	TACGTAGGCTCTGAAGTAAGTACGC	tatcttgtggaaaggacgaaacaccgAAAGCTCTCGTGAAGAGCCGTTTAAGAGCTATGCTGGAAACAGCATAGCAAGTTTAAATAAGGCTAGTCCGTTATCAACTTGAAAAAGTGGCACCGAGTCGGTGCCAGATTATAGGTCTGATGCTCTACCGACTGAGCTATCCGGGCTCTTCACGAGAcgcggttctatctagttacgcgttaaaccaactagaatttttttAAGCTACGTAGGCTCTGAAGTAAGTACGCctcgagtactaggatccattaggcg	31.5538	39.9397	0	0	35.7467	0	0	Lys-TTT	Lys
262	gAAAGCTGAGTGGAGGATGCGTTTAAGAGCTATGCTGGAAACAGCATAGCAAGTTTAAATAAGGCTAGTCCGTTATCAACTTGAAAAAGTGGCACCGAGTCGGTGCCGCTCGCTTCTAATGCGAGAGGTAGCGGGATCGATGCCCGCATCCTCCACTCAcgcggttctatctagttacgcgttaaaccaactagaattttttt	tRNA-Ala-AGC-8-1	11	-9	TAG	+	TACGTAAGCGTGTAACGAACCGTTG	tatcttgtggaaaggacgaaacaccgAAAGCTGAGTGGAGGATGCGTTTAAGAGCTATGCTGGAAACAGCATAGCAAGTTTAAATAAGGCTAGTCCGTTATCAACTTGAAAAAGTGGCACCGAGTCGGTGCCGCTCGCTTCTAATGCGAGAGGTAGCGGGATCGATGCCCGCATCCTCCACTCAcgcggttctatctagttacgcgttaaaccaactagaatttttttACTGTACGTAAGCGTGTAACGAACCGTTGctcgagtactaggatccattaggcg	63.8588	92.1132	0	0	77.986	0	0	Ala-AGC	Ala
263	gAAAGCTGAGTGGAGGATGCGTTTAAGAGCTATGCTGGAAACAGCATAGCAAGTTTAAATAAGGCTAGTCCGTTATCAACTTGAAAAAGTGGCACCGAGTCGGTGCCTCGCTTCTAATGCGAGAGGTAGCGGGATCGATGCCCGCATCCTCCACTCAGCcgcggttctatctagttacgcgttaaaccaactagaattttttt	tRNA-Ala-AGC-8-1	13	-7	TAG	+	TACGTACTGCTACTGCGATCTACTC	tatcttgtggaaaggacgaaacaccgAAAGCTGAGTGGAGGATGCGTTTAAGAGCTATGCTGGAAACAGCATAGCAAGTTTAAATAAGGCTAGTCCGTTATCAACTTGAAAAAGTGGCACCGAGTCGGTGCCTCGCTTCTAATGCGAGAGGTAGCGGGATCGATGCCCGCATCCTCCACTCAGCcgcggttctatctagttacgcgttaaaccaactagaatttttttCCTGTACGTACTGCTACTGCGATCTACTCctcgagtactaggatccattaggcg	70.2447	59.01	23.2751	19.0049	64.6274	21.14	0.322121	Ala-AGC	Ala
264	gAAAGCTGAGTGGAGGATGCGTTTAAGAGCTATGCTGGAAACAGCATAGCAAGTTTAAATAAGGCTAGTCCGTTATCAACTTGAAAAAGTGGCACCGAGTCGGTGCCTCGCTTCTAATGCGAGAGGTAGCGGGATCGATGCCCGCATCCTCCACTCAGcgcggttctatctagttacgcgttaaaccaactagaattttttt	tRNA-Ala-AGC-8-1	12	-7	TAG	+	TACGTCCTGATCGTACGATCCTAGA	tatcttgtggaaaggacgaaacaccgAAAGCTGAGTGGAGGATGCGTTTAAGAGCTATGCTGGAAACAGCATAGCAAGTTTAAATAAGGCTAGTCCGTTATCAACTTGAAAAAGTGGCACCGAGTCGGTGCCTCGCTTCTAATGCGAGAGGTAGCGGGATCGATGCCCGCATCCTCCACTCAGcgcggttctatctagttacgcgttaaaccaactagaatttttttGATTATACGTCCTGATCGTACGATCCTAGActcgagtactaggatccattaggcg	45.8281	59.7297	0	165.699	52.7789	82.8494	1.54056	Ala-AGC	Ala
265	gAAAGCTGAGTGGAGGATGCGTTTAAGAGCTATGCTGGAAACAGCATAGCAAGTTTAAATAAGGCTAGTCCGTTATCAACTTGAAAAAGTGGCACCGAGTCGGTGCCTCGCTTCTAATGCGAGAGGTAGCGGGATCGATGCCCGCATCCTCCACTCAcgcggttctatctagttacgcgttaaaccaactagaattttttt	tRNA-Ala-AGC-8-1	11	-7	TAG	+	TACGTGATTACGTACGGTTATCGCG	tatcttgtggaaaggacgaaacaccgAAAGCTGAGTGGAGGATGCGTTTAAGAGCTATGCTGGAAACAGCATAGCAAGTTTAAATAAGGCTAGTCCGTTATCAACTTGAAAAAGTGGCACCGAGTCGGTGCCTCGCTTCTAATGCGAGAGGTAGCGGGATCGATGCCCGCATCCTCCACTCAcgcggttctatctagttacgcgttaaaccaactagaatttttttAGTTGCTACGTGATTACGTACGGTTATCGCGctcgagtactaggatccattaggcg	49.2088	59.3699	55.2783	65.3293	54.2893	60.3038	1.09069	Ala-AGC	Ala
266	gAAAGCTGAGTGGAGGATGCGTTTAAGAGCTATGCTGGAAACAGCATAGCAAGTTTAAATAAGGCTAGTCCGTTATCAACTTGAAAAAGTGGCACCGAGTCGGTGCGCTCGCTTCTAATGCGAGAGGTAGCGGGATCGATGCCCGCATCCTCCACTCAGcgcggttctatctagttacgcgttaaaccaactagaattttttt	tRNA-Ala-AGC-8-1	12	-8	TAG	+	TACGTAGTTGCGACAATTGTCGCGA	tatcttgtggaaaggacgaaacaccgAAAGCTGAGTGGAGGATGCGTTTAAGAGCTATGCTGGAAACAGCATAGCAAGTTTAAATAAGGCTAGTCCGTTATCAACTTGAAAAAGTGGCACCGAGTCGGTGCGCTCGCTTCTAATGCGAGAGGTAGCGGGATCGATGCCCGCATCCTCCACTCAGcgcggttctatctagttacgcgttaaaccaactagaatttttttCACATACGTAGTTGCGACAATTGTCGCGActcgagtactaggatccattaggcg	38.3153	56.8511	0	80.7707	47.5832	40.3854	0.831262	Ala-AGC	Ala
267	gAAAGCTGAGTGGAGGATGCGTTTAAGAGCTATGCTGGAAACAGCATAGCAAGTTTAAATAAGGCTAGTCCGTTATCAACTTGAAAAAGTGGCACCGAGTCGGTGCGCTCGCTTCTAATGCGAGAGGTAGCGGGATCGATGCCCGCATCCTCCACTCAcgcggttctatctagttacgcgttaaaccaactagaattttttt	tRNA-Ala-AGC-8-1	11	-8	TAG	+	TACGTCACAATGAACCGGTGACTGA	tatcttgtggaaaggacgaaacaccgAAAGCTGAGTGGAGGATGCGTTTAAGAGCTATGCTGGAAACAGCATAGCAAGTTTAAATAAGGCTAGTCCGTTATCAACTTGAAAAAGTGGCACCGAGTCGGTGCGCTCGCTTCTAATGCGAGAGGTAGCGGGATCGATGCCCGCATCCTCCACTCAcgcggttctatctagttacgcgttaaaccaactagaatttttttCTGCGTACGTCACAATGAACCGGTGACTGActcgagtactaggatccattaggcg	38.6909	66.926	235.66	59.3903	52.8085	147.525	2.74167	Ala-AGC	Ala
268	gAAAGCTGAGTGGAGGATGCGTTTAAGAGCTATGCTGGAAACAGCATAGCAAGTTTAAATAAGGCTAGTCCGTTATCAACTTGAAAAAGTGGCACCGAGTCGGTGCTCGCTTCTAATGCGAGAGGTAGCGGGATCGATGCCCGCATCCTCCACTCAGCTcgcggttctatctagttacgcgttaaaccaactagaattttttt	tRNA-Ala-AGC-8-1	14	-6	TAG	+	TACGTCTGCGTTCTACGGTACACAT	tatcttgtggaaaggacgaaacaccgAAAGCTGAGTGGAGGATGCGTTTAAGAGCTATGCTGGAAACAGCATAGCAAGTTTAAATAAGGCTAGTCCGTTATCAACTTGAAAAAGTGGCACCGAGTCGGTGCTCGCTTCTAATGCGAGAGGTAGCGGGATCGATGCCCGCATCCTCCACTCAGCTcgcggttctatctagttacgcgttaaaccaactagaatttttttGCATTACGTCTGCGTTCTACGGTACACATctcgagtactaggatccattaggcg	65.3613	80.2393	0	0	72.8003	0	0	Ala-AGC	Ala
269	gAAAGCTGAGTGGAGGATGCGTTTAAGAGCTATGCTGGAAACAGCATAGCAAGTTTAAATAAGGCTAGTCCGTTATCAACTTGAAAAAGTGGCACCGAGTCGGTGCTCGCTTCTAATGCGAGAGGTAGCGGGATCGATGCCCGCATCCTCCACTCAGCcgcggttctatctagttacgcgttaaaccaactagaattttttt	tRNA-Ala-AGC-8-1	13	-6	TAG	+	TACGTGCATACTAAGGACAAGTCGG	tatcttgtggaaaggacgaaacaccgAAAGCTGAGTGGAGGATGCGTTTAAGAGCTATGCTGGAAACAGCATAGCAAGTTTAAATAAGGCTAGTCCGTTATCAACTTGAAAAAGTGGCACCGAGTCGGTGCTCGCTTCTAATGCGAGAGGTAGCGGGATCGATGCCCGCATCCTCCACTCAGCcgcggttctatctagttacgcgttaaaccaactagaatttttttGCGATTACGTGCATACTAAGGACAAGTCGGctcgagtactaggatccattaggcg	37.9396	38.8603	0	0	38.4	0	0	Ala-AGC	Ala
270	gAAAGCTGAGTGGAGGATGCGTTTAAGAGCTATGCTGGAAACAGCATAGCAAGTTTAAATAAGGCTAGTCCGTTATCAACTTGAAAAAGTGGCACCGAGTCGGTGCTCGCTTCTAATGCGAGAGGTAGCGGGATCGATGCCCGCATCCTCCACTCAGcgcggttctatctagttacgcgttaaaccaactagaattttttt	tRNA-Ala-AGC-8-1	12	-6	TAG	+	TACGTGCGATCTCGTATGGAACCTA	tatcttgtggaaaggacgaaacaccgAAAGCTGAGTGGAGGATGCGTTTAAGAGCTATGCTGGAAACAGCATAGCAAGTTTAAATAAGGCTAGTCCGTTATCAACTTGAAAAAGTGGCACCGAGTCGGTGCTCGCTTCTAATGCGAGAGGTAGCGGGATCGATGCCCGCATCCTCCACTCAGcgcggttctatctagttacgcgttaaaccaactagaatttttttATCATGTACGTGCGATCTCGTATGGAACCTActcgagtactaggatccattaggcg	61.2293	51.8137	78.5533	93.8366	56.5215	86.195	1.49848	Ala-AGC	Ala
271	gAAAGCTGAGTGGAGGATGCGTTTAAGAGCTATGCTGGAAACAGCATAGCAAGTTTAAATAAGGCTAGTCCGTTATCAACTTGAAAAAGTGGCACCGAGTCGGTGCTCGCTTCTAATGCGAGAGGTAGCGGGATCGATGCCCGCATCCTCCACTCAcgcggttctatctagttacgcgttaaaccaactagaattttttt	tRNA-Ala-AGC-8-1	11	-6	TAG	+	TACGTATCATGACTGGTCAAGCTCC	tatcttgtggaaaggacgaaacaccgAAAGCTGAGTGGAGGATGCGTTTAAGAGCTATGCTGGAAACAGCATAGCAAGTTTAAATAAGGCTAGTCCGTTATCAACTTGAAAAAGTGGCACCGAGTCGGTGCTCGCTTCTAATGCGAGAGGTAGCGGGATCGATGCCCGCATCCTCCACTCAcgcggttctatctagttacgcgttaaaccaactagaatttttttCTGTTCCTACGTATCATGACTGGTCAAGCTCCctcgagtactaggatccattaggcg	57.0973	72.6831	0	5.93903	64.8902	2.96951	0.0450676	Ala-AGC	Ala
272	gAAAGGAATCGCCCAACGTGGTTTAAGAGCTATGCTGGAAACAGCATAGCAAGTTTAAATAAGGCTAGTCCGTTATCAACTTGAAAAAGTGGCACCGAGTCGGTGCATGAGACTCTAAATCTCAGGGTCGTGGGTTCGAGCCCCACGTTGGGCGATTCCcgcggttctatctagttacgcgttaaaccaactagaattttttt	tRNA-Lys-CTT-2-5	13	-8	TAG	+	TACGTCTGTTCCACAAGCCAAGCAA	tatcttgtggaaaggacgaaacaccgAAAGGAATCGCCCAACGTGGTTTAAGAGCTATGCTGGAAACAGCATAGCAAGTTTAAATAAGGCTAGTCCGTTATCAACTTGAAAAAGTGGCACCGAGTCGGTGCATGAGACTCTAAATCTCAGGGTCGTGGGTTCGAGCCCCACGTTGGGCGATTCCcgcggttctatctagttacgcgttaaaccaactagaatttttttTAGATACGTCTGTTCCACAAGCCAAGCAActcgagtactaggatccattaggcg	36.4371	35.9817	0	0	36.2094	0	0	Lys-CTT	Lys
273	gAAAGGAATCGCCCAACGTGGTTTAAGAGCTATGCTGGAAACAGCATAGCAAGTTTAAATAAGGCTAGTCCGTTATCAACTTGAAAAAGTGGCACCGAGTCGGTGCATGAGACTCTAAATCTCAGGGTCGTGGGTTCGAGCCCCACGTTGGGCGATTCcgcggttctatctagttacgcgttaaaccaactagaattttttt	tRNA-Lys-CTT-2-5	12	-8	TAG	+	TACGTTAGATCAGAGTAGCTCGCCT	tatcttgtggaaaggacgaaacaccgAAAGGAATCGCCCAACGTGGTTTAAGAGCTATGCTGGAAACAGCATAGCAAGTTTAAATAAGGCTAGTCCGTTATCAACTTGAAAAAGTGGCACCGAGTCGGTGCATGAGACTCTAAATCTCAGGGTCGTGGGTTCGAGCCCCACGTTGGGCGATTCcgcggttctatctagttacgcgttaaaccaactagaatttttttTCTCATACGTTAGATCAGAGTAGCTCGCCTctcgagtactaggatccattaggcg	85.2703	66.926	0	0	76.0981	0	0	Lys-CTT	Lys
274	gAAAGGAATCGCCCAACGTGGTTTAAGAGCTATGCTGGAAACAGCATAGCAAGTTTAAATAAGGCTAGTCCGTTATCAACTTGAAAAAGTGGCACCGAGTCGGTGCATGAGACTCTAAATCTCAGGGTCGTGGGTTCGAGCCCCACGTTGGGCGATTcgcggttctatctagttacgcgttaaaccaactagaattttttt	tRNA-Lys-CTT-2-5	11	-8	TAG	+	TACGTTCTCACCACCTAGAGTTGGT	tatcttgtggaaaggacgaaacaccgAAAGGAATCGCCCAACGTGGTTTAAGAGCTATGCTGGAAACAGCATAGCAAGTTTAAATAAGGCTAGTCCGTTATCAACTTGAAAAAGTGGCACCGAGTCGGTGCATGAGACTCTAAATCTCAGGGTCGTGGGTTCGAGCCCCACGTTGGGCGATTcgcggttctatctagttacgcgttaaaccaactagaatttttttCTTCCATACGTTCTCACCACCTAGAGTTGGTctcgagtactaggatccattaggcg	81.1382	68.7251	8.72815	416.92	74.9317	212.824	2.80283	Lys-CTT	Lys
275	gAAAGGAATCGCCCAACGTGGTTTAAGAGCTATGCTGGAAACAGCATAGCAAGTTTAAATAAGGCTAGTCCGTTATCAACTTGAAAAAGTGGCACCGAGTCGGTGCCATGAGACTCTAAATCTCAGGGTCGTGGGTTCGAGCCCCACGTTGGGCGATTCcgcggttctatctagttacgcgttaaaccaactagaattttttt	tRNA-Lys-CTT-2-5	12	-9	TAG	+	TACGTCTTCCAGTACGAGGACAATC	tatcttgtggaaaggacgaaacaccgAAAGGAATCGCCCAACGTGGTTTAAGAGCTATGCTGGAAACAGCATAGCAAGTTTAAATAAGGCTAGTCCGTTATCAACTTGAAAAAGTGGCACCGAGTCGGTGCCATGAGACTCTAAATCTCAGGGTCGTGGGTTCGAGCCCCACGTTGGGCGATTCcgcggttctatctagttacgcgttaaaccaactagaatttttttCACTTACGTCTTCCAGTACGAGGACAATCctcgagtactaggatccattaggcg	64.2344	55.0521	0	0.593903	59.6432	0.296951	0.00489669	Lys-CTT	Lys
276	gAAAGGAATCGCCCAACGTGGTTTAAGAGCTATGCTGGAAACAGCATAGCAAGTTTAAATAAGGCTAGTCCGTTATCAACTTGAAAAAGTGGCACCGAGTCGGTGCCATGAGACTCTAAATCTCAGGGTCGTGGGTTCGAGCCCCACGTTGGGCGATTcgcggttctatctagttacgcgttaaaccaactagaattttttt	tRNA-Lys-CTT-2-5	11	-9	TAG	+	TACGTCACTGCATTGCGACAACAAG	tatcttgtggaaaggacgaaacaccgAAAGGAATCGCCCAACGTGGTTTAAGAGCTATGCTGGAAACAGCATAGCAAGTTTAAATAAGGCTAGTCCGTTATCAACTTGAAAAAGTGGCACCGAGTCGGTGCCATGAGACTCTAAATCTCAGGGTCGTGGGTTCGAGCCCCACGTTGGGCGATTcgcggttctatctagttacgcgttaaaccaactagaatttttttGGTCGTACGTCACTGCATTGCGACAACAAGctcgagtactaggatccattaggcg	67.2395	58.2904	0	21.3805	62.765	10.6902	0.167651	Lys-CTT	Lys
277	gAAAGGAATCGCCCAACGTGGTTTAAGAGCTATGCTGGAAACAGCATAGCAAGTTTAAATAAGGCTAGTCCGTTATCAACTTGAAAAAGTGGCACCGAGTCGGTGCGAGACTCTAAATCTCAGGGTCGTGGGTTCGAGCCCCACGTTGGGCGATTCCTcgcggttctatctagttacgcgttaaaccaactagaattttttt	tRNA-Lys-CTT-2-5	14	-6	TAG	+	TACGTGGTCGTATCCAAGCTATACG	tatcttgtggaaaggacgaaacaccgAAAGGAATCGCCCAACGTGGTTTAAGAGCTATGCTGGAAACAGCATAGCAAGTTTAAATAAGGCTAGTCCGTTATCAACTTGAAAAAGTGGCACCGAGTCGGTGCGAGACTCTAAATCTCAGGGTCGTGGGTTCGAGCCCCACGTTGGGCGATTCCTcgcggttctatctagttacgcgttaaaccaactagaatttttttTGAGATACGTGGTCGTATCCAAGCTATACGctcgagtactaggatccattaggcg	74.3767	55.4119	0	73.6439	64.8943	36.822	0.558803	Lys-CTT	Lys
278	gAAAGGAATCGCCCAACGTGGTTTAAGAGCTATGCTGGAAACAGCATAGCAAGTTTAAATAAGGCTAGTCCGTTATCAACTTGAAAAAGTGGCACCGAGTCGGTGCGAGACTCTAAATCTCAGGGTCGTGGGTTCGAGCCCCACGTTGGGCGATTCCcgcggttctatctagttacgcgttaaaccaactagaattttttt	tRNA-Lys-CTT-2-5	13	-6	TAG	+	TACGTTGAGACCTCGTCTCGTGATA	tatcttgtggaaaggacgaaacaccgAAAGGAATCGCCCAACGTGGTTTAAGAGCTATGCTGGAAACAGCATAGCAAGTTTAAATAAGGCTAGTCCGTTATCAACTTGAAAAAGTGGCACCGAGTCGGTGCGAGACTCTAAATCTCAGGGTCGTGGGTTCGAGCCCCACGTTGGGCGATTCCcgcggttctatctagttacgcgttaaaccaactagaatttttttGTGCACTACGTTGAGACCTCGTCTCGTGATActcgagtactaggatccattaggcg	53.3409	69.8046	0	0	61.5727	0	0	Lys-CTT	Lys
279	gAAAGGAATCGCCCAACGTGGTTTAAGAGCTATGCTGGAAACAGCATAGCAAGTTTAAATAAGGCTAGTCCGTTATCAACTTGAAAAAGTGGCACCGAGTCGGTGCGAGACTCTAAATCTCAGGGTCGTGGGTTCGAGCCCCACGTTGGGCGATTCcgcggttctatctagttacgcgttaaaccaactagaattttttt	tRNA-Lys-CTT-2-5	12	-6	TAG	+	TACGTGTGCACATAACGTGTACAGC	tatcttgtggaaaggacgaaacaccgAAAGGAATCGCCCAACGTGGTTTAAGAGCTATGCTGGAAACAGCATAGCAAGTTTAAATAAGGCTAGTCCGTTATCAACTTGAAAAAGTGGCACCGAGTCGGTGCGAGACTCTAAATCTCAGGGTCGTGGGTTCGAGCCCCACGTTGGGCGATTCcgcggttctatctagttacgcgttaaaccaactagaatttttttGCGTGACTACGTGTGCACATAACGTGTACAGCctcgagtactaggatccattaggcg	53.3409	44.2575	0	0	48.7992	0	0	Lys-CTT	Lys
280	gAAAGGAATCGCCCAACGTGGTTTAAGAGCTATGCTGGAAACAGCATAGCAAGTTTAAATAAGGCTAGTCCGTTATCAACTTGAAAAAGTGGCACCGAGTCGGTGCGAGACTCTAAATCTCAGGGTCGTGGGTTCGAGCCCCACGTTGGGCGATTcgcggttctatctagttacgcgttaaaccaactagaattttttt	tRNA-Lys-CTT-2-5	11	-6	TAG	+	TACGTGCGTGACATGTGCTTAGAGA	tatcttgtggaaaggacgaaacaccgAAAGGAATCGCCCAACGTGGTTTAAGAGCTATGCTGGAAACAGCATAGCAAGTTTAAATAAGGCTAGTCCGTTATCAACTTGAAAAAGTGGCACCGAGTCGGTGCGAGACTCTAAATCTCAGGGTCGTGGGTTCGAGCCCCACGTTGGGCGATTcgcggttctatctagttacgcgttaaaccaactagaatttttttGTCTTCCGTACGTGCGTGACATGTGCTTAGAGActcgagtactaggatccattaggcg	69.4934	74.1224	0	161.541	71.8079	80.7707	1.10937	Lys-CTT	Lys
281	gAAAGGAATCGCCCAACGTGGTTTAAGAGCTATGCTGGAAACAGCATAGCAAGTTTAAATAAGGCTAGTCCGTTATCAACTTGAAAAAGTGGCACCGAGTCGGTGCGCATGAGACTCTAAATCTCAGGGTCGTGGGTTCGAGCCCCACGTTGGGCGATTcgcggttctatctagttacgcgttaaaccaactagaattttttt	tRNA-Lys-CTT-2-5	11	-10	TAG	+	TACGTGTCTTCCGACATAGTAAGGC	tatcttgtggaaaggacgaaacaccgAAAGGAATCGCCCAACGTGGTTTAAGAGCTATGCTGGAAACAGCATAGCAAGTTTAAATAAGGCTAGTCCGTTATCAACTTGAAAAAGTGGCACCGAGTCGGTGCGCATGAGACTCTAAATCTCAGGGTCGTGGGTTCGAGCCCCACGTTGGGCGATTcgcggttctatctagttacgcgttaaaccaactagaatttttttGTGATACGTGTCTTCCGACATAGTAAGGCctcgagtactaggatccattaggcg	81.1382	64.0475	0	0	72.5929	0	0	Lys-CTT	Lys
282	gAAAGGAATCGCCCAACGTGGTTTAAGAGCTATGCTGGAAACAGCATAGCAAGTTTAAATAAGGCTAGTCCGTTATCAACTTGAAAAAGTGGCACCGAGTCGGTGCTGAGACTCTAAATCTCAGGGTCGTGGGTTCGAGCCCCACGTTGGGCGATTCCTcgcggttctatctagttacgcgttaaaccaactagaattttttt	tRNA-Lys-CTT-2-5	14	-7	TAG	+	TACGTGTGAGAGAGAACTGCTACTG	tatcttgtggaaaggacgaaacaccgAAAGGAATCGCCCAACGTGGTTTAAGAGCTATGCTGGAAACAGCATAGCAAGTTTAAATAAGGCTAGTCCGTTATCAACTTGAAAAAGTGGCACCGAGTCGGTGCTGAGACTCTAAATCTCAGGGTCGTGGGTTCGAGCCCCACGTTGGGCGATTCCTcgcggttctatctagttacgcgttaaaccaactagaatttttttGAGCTACGTGTGAGAGAGAACTGCTACTGctcgagtactaggatccattaggcg	43.5742	41.7388	0	0	42.6565	0	0	Lys-CTT	Lys
283	gAAAGGAATCGCCCAACGTGGTTTAAGAGCTATGCTGGAAACAGCATAGCAAGTTTAAATAAGGCTAGTCCGTTATCAACTTGAAAAAGTGGCACCGAGTCGGTGCTGAGACTCTAAATCTCAGGGTCGTGGGTTCGAGCCCCACGTTGGGCGATTCCcgcggttctatctagttacgcgttaaaccaactagaattttttt	tRNA-Lys-CTT-2-5	13	-7	TAG	+	TACGTGAGCCGACTTGCCATTACAA	tatcttgtggaaaggacgaaacaccgAAAGGAATCGCCCAACGTGGTTTAAGAGCTATGCTGGAAACAGCATAGCAAGTTTAAATAAGGCTAGTCCGTTATCAACTTGAAAAAGTGGCACCGAGTCGGTGCTGAGACTCTAAATCTCAGGGTCGTGGGTTCGAGCCCCACGTTGGGCGATTCCcgcggttctatctagttacgcgttaaaccaactagaatttttttCAATTTACGTGAGCCGACTTGCCATTACAActcgagtactaggatccattaggcg	70.9959	58.6502	0	81.3646	64.8231	40.6823	0.618056	Lys-CTT	Lys
284	gAAAGGAATCGCCCAACGTGGTTTAAGAGCTATGCTGGAAACAGCATAGCAAGTTTAAATAAGGCTAGTCCGTTATCAACTTGAAAAAGTGGCACCGAGTCGGTGCTGAGACTCTAAATCTCAGGGTCGTGGGTTCGAGCCCCACGTTGGGCGATTCcgcggttctatctagttacgcgttaaaccaactagaattttttt	tRNA-Lys-CTT-2-5	12	-7	TAG	+	TACGTCAATTGAGCACCAACTTCGG	tatcttgtggaaaggacgaaacaccgAAAGGAATCGCCCAACGTGGTTTAAGAGCTATGCTGGAAACAGCATAGCAAGTTTAAATAAGGCTAGTCCGTTATCAACTTGAAAAAGTGGCACCGAGTCGGTGCTGAGACTCTAAATCTCAGGGTCGTGGGTTCGAGCCCCACGTTGGGCGATTCcgcggttctatctagttacgcgttaaaccaactagaatttttttACGGCCTACGTCAATTGAGCACCAACTTCGGctcgagtactaggatccattaggcg	69.869	56.4913	5.81877	0	63.1802	2.90938	0.0453315	Lys-CTT	Lys
285	gAAAGGAATCGCCCAACGTGGTTTAAGAGCTATGCTGGAAACAGCATAGCAAGTTTAAATAAGGCTAGTCCGTTATCAACTTGAAAAAGTGGCACCGAGTCGGTGCTGAGACTCTAAATCTCAGGGTCGTGGGTTCGAGCCCCACGTTGGGCGATTcgcggttctatctagttacgcgttaaaccaactagaattttttt	tRNA-Lys-CTT-2-5	11	-7	TAG	+	TACGTACGGCCGAATTATAGAGACC	tatcttgtggaaaggacgaaacaccgAAAGGAATCGCCCAACGTGGTTTAAGAGCTATGCTGGAAACAGCATAGCAAGTTTAAATAAGGCTAGTCCGTTATCAACTTGAAAAAGTGGCACCGAGTCGGTGCTGAGACTCTAAATCTCAGGGTCGTGGGTTCGAGCCCCACGTTGGGCGATTcgcggttctatctagttacgcgttaaaccaactagaatttttttGAGTCTCTACGTACGGCCGAATTATAGAGACCctcgagtactaggatccattaggcg	84.519	53.253	0	0	68.886	0	0	Lys-CTT	Lys
286	gAAAGGGGGTATAGCTCAGGGTTTAAGAGCTATGCTGGAAACAGCATAGCAAGTTTAAATAAGGCTAGTCCGTTATCAACTTGAAAAAGTGGCACCGAGTCGGTGCACCTCTTGATCTAGAGTCAAATGCTCTACCACCTGAGCTATACCCCCTcgcggttctatctagttacgcgttaaaccaactagaattttttt	tRNA-Cys-GCA-7-1	14	-11	TAG	-	TACGTGAGTCTCCAGCTCCTAAGAA	tatcttgtggaaaggacgaaacaccgAAAGGGGGTATAGCTCAGGGTTTAAGAGCTATGCTGGAAACAGCATAGCAAGTTTAAATAAGGCTAGTCCGTTATCAACTTGAAAAAGTGGCACCGAGTCGGTGCACCTCTTGATCTAGAGTCAAATGCTCTACCACCTGAGCTATACCCCCTcgcggttctatctagttacgcgttaaaccaactagaatttttttCACTAAGTCTACGTGAGTCTCCAGCTCCTAAGAActcgagtactaggatccattaggcg	52.9652	97.5105	218.204	35.0402	75.2379	126.622	1.66088	Cys-GCA	Cys
287	gAAAGGGGGTATAGCTCAGGGTTTAAGAGCTATGCTGGAAACAGCATAGCAAGTTTAAATAAGGCTAGTCCGTTATCAACTTGAAAAAGTGGCACCGAGTCGGTGCACCTCTTGATCTAGAGTCAAATGCTCTACCACCTGAGCTATACCCCCcgcggttctatctagttacgcgttaaaccaactagaattttttt	tRNA-Cys-GCA-7-1	13	-11	TAG	-	TACGTCACTAAGTCAGTCTGTCTGG	tatcttgtggaaaggacgaaacaccgAAAGGGGGTATAGCTCAGGGTTTAAGAGCTATGCTGGAAACAGCATAGCAAGTTTAAATAAGGCTAGTCCGTTATCAACTTGAAAAAGTGGCACCGAGTCGGTGCACCTCTTGATCTAGAGTCAAATGCTCTACCACCTGAGCTATACCCCCcgcggttctatctagttacgcgttaaaccaactagaatttttttGAGTAGTGCCTACGTCACTAAGTCAGTCTGTCTGGctcgagtactaggatccattaggcg	57.0973	114.062	0	31.4768	85.5797	15.7384	0.18178	Cys-GCA	Cys
288	gAAAGGGGGTATAGCTCAGGGTTTAAGAGCTATGCTGGAAACAGCATAGCAAGTTTAAATAAGGCTAGTCCGTTATCAACTTGAAAAAGTGGCACCGAGTCGGTGCACCTCTTGATCTAGAGTCAAATGCTCTACCACCTGAGCTATACCCCcgcggttctatctagttacgcgttaaaccaactagaattttttt	tRNA-Cys-GCA-7-1	12	-11	TAG	-	TACGTGAGTAGTGCCGGAATATTGC	tatcttgtggaaaggacgaaacaccgAAAGGGGGTATAGCTCAGGGTTTAAGAGCTATGCTGGAAACAGCATAGCAAGTTTAAATAAGGCTAGTCCGTTATCAACTTGAAAAAGTGGCACCGAGTCGGTGCACCTCTTGATCTAGAGTCAAATGCTCTACCACCTGAGCTATACCCCcgcggttctatctagttacgcgttaaaccaactagaatttttttCAAGCAATGGTTACGTGAGTAGTGCCGGAATATTGCctcgagtactaggatccattaggcg	74.3767	44.6173	0	7.72073	59.497	3.86037	0.0638108	Cys-GCA	Cys
289	gAAAGGGGGTATAGCTCAGGGTTTAAGAGCTATGCTGGAAACAGCATAGCAAGTTTAAATAAGGCTAGTCCGTTATCAACTTGAAAAAGTGGCACCGAGTCGGTGCACCTCTTGATCTAGAGTCAAATGCTCTACCACCTGAGCTATACCCcgcggttctatctagttacgcgttaaaccaactagaattttttt	tRNA-Cys-GCA-7-1	11	-11	TAG	-	TACGTCAAGCAATGGTTGGTGCGAA	tatcttgtggaaaggacgaaacaccgAAAGGGGGTATAGCTCAGGGTTTAAGAGCTATGCTGGAAACAGCATAGCAAGTTTAAATAAGGCTAGTCCGTTATCAACTTGAAAAAGTGGCACCGAGTCGGTGCACCTCTTGATCTAGAGTCAAATGCTCTACCACCTGAGCTATACCCcgcggttctatctagttacgcgttaaaccaactagaatttttttTGGATAACTCGATACGTCAAGCAATGGTTGGTGCGAActcgagtactaggatccattaggcg	42.8229	38.5005	0	0	40.6617	0	0	Cys-GCA	Cys
290	gAAAGGGGGTATAGCTCAGGGTTTAAGAGCTATGCTGGAAACAGCATAGCAAGTTTAAATAAGGCTAGTCCGTTATCAACTTGAAAAAGTGGCACCGAGTCGGTGCCCTCTTGATCTAGAGTCAAATGCTCTACCACCTGAGCTATACCCCCTcgcggttctatctagttacgcgttaaaccaactagaattttttt	tRNA-Cys-GCA-7-1	14	-10	TAG	-	TACGTTGGATAACTCGAACCGGTAG	tatcttgtggaaaggacgaaacaccgAAAGGGGGTATAGCTCAGGGTTTAAGAGCTATGCTGGAAACAGCATAGCAAGTTTAAATAAGGCTAGTCCGTTATCAACTTGAAAAAGTGGCACCGAGTCGGTGCCCTCTTGATCTAGAGTCAAATGCTCTACCACCTGAGCTATACCCCCTcgcggttctatctagttacgcgttaaaccaactagaatttttttGTGACTAACGTACGTTGGATAACTCGAACCGGTAGctcgagtactaggatccattaggcg	53.7165	80.9589	90.1909	70.0805	67.3377	80.1357	1.17264	Cys-GCA	Cys
291	gAAAGGGGGTATAGCTCAGGGTTTAAGAGCTATGCTGGAAACAGCATAGCAAGTTTAAATAAGGCTAGTCCGTTATCAACTTGAAAAAGTGGCACCGAGTCGGTGCCCTCTTGATCTAGAGTCAAATGCTCTACCACCTGAGCTATACCCCCcgcggttctatctagttacgcgttaaaccaactagaattttttt	tRNA-Cys-GCA-7-1	13	-10	TAG	-	TACGTGTGACTAACGGATTGGAACG	tatcttgtggaaaggacgaaacaccgAAAGGGGGTATAGCTCAGGGTTTAAGAGCTATGCTGGAAACAGCATAGCAAGTTTAAATAAGGCTAGTCCGTTATCAACTTGAAAAAGTGGCACCGAGTCGGTGCCCTCTTGATCTAGAGTCAAATGCTCTACCACCTGAGCTATACCCCCcgcggttctatctagttacgcgttaaaccaactagaatttttttAGTTGTCCACATACGTGTGACTAACGGATTGGAACGctcgagtactaggatccattaggcg	57.0973	35.9817	0	219.15	46.5395	109.575	2.30493	Cys-GCA	Cys
292	gAAAGGGGGTATAGCTCAGGGTTTAAGAGCTATGCTGGAAACAGCATAGCAAGTTTAAATAAGGCTAGTCCGTTATCAACTTGAAAAAGTGGCACCGAGTCGGTGCCCTCTTGATCTAGAGTCAAATGCTCTACCACCTGAGCTATACCCCcgcggttctatctagttacgcgttaaaccaactagaattttttt	tRNA-Cys-GCA-7-1	12	-10	TAG	-	TACGTAGTTGTCCACAGCATACGAG	tatcttgtggaaaggacgaaacaccgAAAGGGGGTATAGCTCAGGGTTTAAGAGCTATGCTGGAAACAGCATAGCAAGTTTAAATAAGGCTAGTCCGTTATCAACTTGAAAAAGTGGCACCGAGTCGGTGCCCTCTTGATCTAGAGTCAAATGCTCTACCACCTGAGCTATACCCCcgcggttctatctagttacgcgttaaaccaactagaatttttttTCCTGCACACAGTACGTAGTTGTCCACAGCATACGAGctcgagtactaggatccattaggcg	116.073	46.7763	0	0	81.4245	0	0	Cys-GCA	Cys
293	gAAAGGGGGTATAGCTCAGGGTTTAAGAGCTATGCTGGAAACAGCATAGCAAGTTTAAATAAGGCTAGTCCGTTATCAACTTGAAAAAGTGGCACCGAGTCGGTGCCCTCTTGATCTAGAGTCAAATGCTCTACCACCTGAGCTATACCCcgcggttctatctagttacgcgttaaaccaactagaattttttt	tRNA-Cys-GCA-7-1	11	-10	TAG	-	TACGTTCCTGCACACAGTGCATAAG	tatcttgtggaaaggacgaaacaccgAAAGGGGGTATAGCTCAGGGTTTAAGAGCTATGCTGGAAACAGCATAGCAAGTTTAAATAAGGCTAGTCCGTTATCAACTTGAAAAAGTGGCACCGAGTCGGTGCCCTCTTGATCTAGAGTCAAATGCTCTACCACCTGAGCTATACCCcgcggttctatctagttacgcgttaaaccaactagaatttttttACTGTGAACAGTCTACGTTCCTGCACACAGTGCATAAGctcgagtactaggatccattaggcg	71.7472	32.7434	24.7298	24.35	52.2453	24.5399	0.460883	Cys-GCA	Cys
294	gAAAGGGGGTATAGCTCAGGGTTTAAGAGCTATGCTGGAAACAGCATAGCAAGTTTAAATAAGGCTAGTCCGTTATCAACTTGAAAAAGTGGCACCGAGTCGGTGCCTCTTGATCTAGAGTCAAATGCTCTACCACCTGAGCTATACCCCCTcgcggttctatctagttacgcgttaaaccaactagaattttttt	tRNA-Cys-GCA-7-1	14	-9	TAG	-	TACGTACTGTGAACAGTCCTCAAGG	tatcttgtggaaaggacgaaacaccgAAAGGGGGTATAGCTCAGGGTTTAAGAGCTATGCTGGAAACAGCATAGCAAGTTTAAATAAGGCTAGTCCGTTATCAACTTGAAAAAGTGGCACCGAGTCGGTGCCTCTTGATCTAGAGTCAAATGCTCTACCACCTGAGCTATACCCCCTcgcggttctatctagttacgcgttaaaccaactagaatttttttCAGACGTAAGCTACGTACTGTGAACAGTCCTCAAGGctcgagtactaggatccattaggcg	30.4268	80.9589	178.927	29.1012	55.6929	104.014	1.8347	Cys-GCA	Cys
295	gAAAGGGGGTATAGCTCAGGGTTTAAGAGCTATGCTGGAAACAGCATAGCAAGTTTAAATAAGGCTAGTCCGTTATCAACTTGAAAAAGTGGCACCGAGTCGGTGCCTCTTGATCTAGAGTCAAATGCTCTACCACCTGAGCTATACCCCCcgcggttctatctagttacgcgttaaaccaactagaattttttt	tRNA-Cys-GCA-7-1	13	-9	TAG	-	TACGTCAGACGTAAGCAGGTTCTAC	tatcttgtggaaaggacgaaacaccgAAAGGGGGTATAGCTCAGGGTTTAAGAGCTATGCTGGAAACAGCATAGCAAGTTTAAATAAGGCTAGTCCGTTATCAACTTGAAAAAGTGGCACCGAGTCGGTGCCTCTTGATCTAGAGTCAAATGCTCTACCACCTGAGCTATACCCCCcgcggttctatctagttacgcgttaaaccaactagaatttttttTACTTGGCAGAATACGTCAGACGTAAGCAGGTTCTACctcgagtactaggatccattaggcg	37.9396	65.1269	42.1861	0	51.5333	21.093	0.401517	Cys-GCA	Cys
296	gAAAGGGGGTATAGCTCAGGGTTTAAGAGCTATGCTGGAAACAGCATAGCAAGTTTAAATAAGGCTAGTCCGTTATCAACTTGAAAAAGTGGCACCGAGTCGGTGCCTCTTGATCTAGAGTCAAATGCTCTACCACCTGAGCTATACCCCcgcggttctatctagttacgcgttaaaccaactagaattttttt	tRNA-Cys-GCA-7-1	12	-9	TAG	-	TACGTTACTTGGCAGAAGGAGATCG	tatcttgtggaaaggacgaaacaccgAAAGGGGGTATAGCTCAGGGTTTAAGAGCTATGCTGGAAACAGCATAGCAAGTTTAAATAAGGCTAGTCCGTTATCAACTTGAAAAAGTGGCACCGAGTCGGTGCCTCTTGATCTAGAGTCAAATGCTCTACCACCTGAGCTATACCCCcgcggttctatctagttacgcgttaaaccaactagaatttttttAGAAGTTGTCGAGTACGTTACTTGGCAGAAGGAGATCGctcgagtactaggatccattaggcg	61.6049	39.5799	0	0	50.5924	0	0	Cys-GCA	Cys
297	gAAAGGGGGTATAGCTCAGGGTTTAAGAGCTATGCTGGAAACAGCATAGCAAGTTTAAATAAGGCTAGTCCGTTATCAACTTGAAAAAGTGGCACCGAGTCGGTGCCTCTTGATCTAGAGTCAAATGCTCTACCACCTGAGCTATACCCcgcggttctatctagttacgcgttaaaccaactagaattttttt	tRNA-Cys-GCA-7-1	11	-9	TAG	-	TACGTAGAAGTTGTCGAGCAACGGA	tatcttgtggaaaggacgaaacaccgAAAGGGGGTATAGCTCAGGGTTTAAGAGCTATGCTGGAAACAGCATAGCAAGTTTAAATAAGGCTAGTCCGTTATCAACTTGAAAAAGTGGCACCGAGTCGGTGCCTCTTGATCTAGAGTCAAATGCTCTACCACCTGAGCTATACCCcgcggttctatctagttacgcgttaaaccaactagaatttttttATCCTTGGTCAGACTACGTAGAAGTTGTCGAGCAACGGActcgagtactaggatccattaggcg	87.1485	66.2064	0	0	76.6774	0	0	Cys-GCA	Cys
298	gAAAGGGGGTATAGCTCAGGGTTTAAGAGCTATGCTGGAAACAGCATAGCAAGTTTAAATAAGGCTAGTCCGTTATCAACTTGAAAAAGTGGCACCGAGTCGGTGCCTTGATCTAGAGTCAAATGCTCTACCACCTGAGCTATACCCCCTcgcggttctatctagttacgcgttaaaccaactagaattttttt	tRNA-Cys-GCA-7-1	14	-7	TAG	-	TACGTATCCTTGGTCAGACCTAAGG	tatcttgtggaaaggacgaaacaccgAAAGGGGGTATAGCTCAGGGTTTAAGAGCTATGCTGGAAACAGCATAGCAAGTTTAAATAAGGCTAGTCCGTTATCAACTTGAAAAAGTGGCACCGAGTCGGTGCCTTGATCTAGAGTCAAATGCTCTACCACCTGAGCTATACCCCCTcgcggttctatctagttacgcgttaaaccaactagaatttttttATCCTTGGTCATATACGTATCCTTGGTCAGACCTAAGGctcgagtactaggatccattaggcg	112.692	71.2438	144.014	121.75	91.9679	132.882	1.42933	Cys-GCA	Cys
299	gAAAGGGGGTATAGCTCAGGGTTTAAGAGCTATGCTGGAAACAGCATAGCAAGTTTAAATAAGGCTAGTCCGTTATCAACTTGAAAAAGTGGCACCGAGTCGGTGCCTTGATCTAGAGTCAAATGCTCTACCACCTGAGCTATACCCCCcgcggttctatctagttacgcgttaaaccaactagaattttttt	tRNA-Cys-GCA-7-1	13	-7	TAG	-	TACGTATCCTTGGTCATAGCGACCT	tatcttgtggaaaggacgaaacaccgAAAGGGGGTATAGCTCAGGGTTTAAGAGCTATGCTGGAAACAGCATAGCAAGTTTAAATAAGGCTAGTCCGTTATCAACTTGAAAAAGTGGCACCGAGTCGGTGCCTTGATCTAGAGTCAAATGCTCTACCACCTGAGCTATACCCCCcgcggttctatctagttacgcgttaaaccaactagaatttttttGATGTCCAAGCACTTACGTATCCTTGGTCATAGCGACCTctcgagtactaggatccattaggcg	70.6203	82.758	0	123.532	76.6891	61.7659	0.795039	Cys-GCA	Cys
300	gAAAGGGGGTATAGCTCAGGGTTTAAGAGCTATGCTGGAAACAGCATAGCAAGTTTAAATAAGGCTAGTCCGTTATCAACTTGAAAAAGTGGCACCGAGTCGGTGCCTTGATCTAGAGTCAAATGCTCTACCACCTGAGCTATACCCCcgcggttctatctagttacgcgttaaaccaactagaattttttt	tRNA-Cys-GCA-7-1	12	-7	TAG	-	TACGTGATGTCCAAGCACTGCATTG	tatcttgtggaaaggacgaaacaccgAAAGGGGGTATAGCTCAGGGTTTAAGAGCTATGCTGGAAACAGCATAGCAAGTTTAAATAAGGCTAGTCCGTTATCAACTTGAAAAAGTGGCACCGAGTCGGTGCCTTGATCTAGAGTCAAATGCTCTACCACCTGAGCTATACCCCcgcggttctatctagttacgcgttaaaccaactagaatttttttACACTCAGTGGTAAGTACGTGATGTCCAAGCACTGCATTGctcgagtactaggatccattaggcg	92.0318	33.463	2.90938	187.079	62.7474	94.9943	1.49017	Cys-GCA	Cys
301	gAAAGGGGGTATAGCTCAGGGTTTAAGAGCTATGCTGGAAACAGCATAGCAAGTTTAAATAAGGCTAGTCCGTTATCAACTTGAAAAAGTGGCACCGAGTCGGTGCCTTGATCTAGAGTCAAATGCTCTACCACCTGAGCTATACCCcgcggttctatctagttacgcgttaaaccaactagaattttttt	tRNA-Cys-GCA-7-1	11	-7	TAG	-	TACGTACACTCAGTGGTAAGTACGC	tatcttgtggaaaggacgaaacaccgAAAGGGGGTATAGCTCAGGGTTTAAGAGCTATGCTGGAAACAGCATAGCAAGTTTAAATAAGGCTAGTCCGTTATCAACTTGAAAAAGTGGCACCGAGTCGGTGCCTTGATCTAGAGTCAAATGCTCTACCACCTGAGCTATACCCcgcggttctatctagttacgcgttaaaccaactagaatttttttCCATTGCCACGTTGAATACGTACACTCAGTGGTAAGTACGCctcgagtactaggatccattaggcg	45.0768	46.7763	71.2799	53.4512	45.9265	62.3656	1.329	Cys-GCA	Cys
302	gAAAGGGGGTATAGCTCAGGGTTTAAGAGCTATGCTGGAAACAGCATAGCAAGTTTAAATAAGGCTAGTCCGTTATCAACTTGAAAAAGTGGCACCGAGTCGGTGCTCTTGATCTAGAGTCAAATGCTCTACCACCTGAGCTATACCCCCTcgcggttctatctagttacgcgttaaaccaactagaattttttt	tRNA-Cys-GCA-7-1	14	-8	TAG	-	TACGTCCATTGCCACGTTGAAGGAA	tatcttgtggaaaggacgaaacaccgAAAGGGGGTATAGCTCAGGGTTTAAGAGCTATGCTGGAAACAGCATAGCAAGTTTAAATAAGGCTAGTCCGTTATCAACTTGAAAAAGTGGCACCGAGTCGGTGCTCTTGATCTAGAGTCAAATGCTCTACCACCTGAGCTATACCCCCTcgcggttctatctagttacgcgttaaaccaactagaatttttttTTACCTGCTTCATACGTCCATTGCCACGTTGAAGGAActcgagtactaggatccattaggcg	79.26	85.9963	257.48	0	82.6282	128.74	1.53944	Cys-GCA	Cys
303	gAAAGGGGGTATAGCTCAGGGTTTAAGAGCTATGCTGGAAACAGCATAGCAAGTTTAAATAAGGCTAGTCCGTTATCAACTTGAAAAAGTGGCACCGAGTCGGTGCTCTTGATCTAGAGTCAAATGCTCTACCACCTGAGCTATACCCCCcgcggttctatctagttacgcgttaaaccaactagaattttttt	tRNA-Cys-GCA-7-1	13	-8	TAG	-	TACGTTTACCTGCTTCAACCTCGTG	tatcttgtggaaaggacgaaacaccgAAAGGGGGTATAGCTCAGGGTTTAAGAGCTATGCTGGAAACAGCATAGCAAGTTTAAATAAGGCTAGTCCGTTATCAACTTGAAAAAGTGGCACCGAGTCGGTGCTCTTGATCTAGAGTCAAATGCTCTACCACCTGAGCTATACCCCCcgcggttctatctagttacgcgttaaaccaactagaatttttttTCTAGGCCTGGTATACGTTTACCTGCTTCAACCTCGTGctcgagtactaggatccattaggcg	81.8895	93.1927	164.38	29.1012	87.5411	96.7407	1.09261	Cys-GCA	Cys
304	gAAAGGGGGTATAGCTCAGGGTTTAAGAGCTATGCTGGAAACAGCATAGCAAGTTTAAATAAGGCTAGTCCGTTATCAACTTGAAAAAGTGGCACCGAGTCGGTGCTCTTGATCTAGAGTCAAATGCTCTACCACCTGAGCTATACCCCcgcggttctatctagttacgcgttaaaccaactagaattttttt	tRNA-Cys-GCA-7-1	12	-8	TAG	-	TACGTTCTAGGCCTGGTACCTTGAA	tatcttgtggaaaggacgaaacaccgAAAGGGGGTATAGCTCAGGGTTTAAGAGCTATGCTGGAAACAGCATAGCAAGTTTAAATAAGGCTAGTCCGTTATCAACTTGAAAAAGTGGCACCGAGTCGGTGCTCTTGATCTAGAGTCAAATGCTCTACCACCTGAGCTATACCCCcgcggttctatctagttacgcgttaaaccaactagaatttttttTGTTCGCAATTATCTACGTTCTAGGCCTGGTACCTTGAActcgagtactaggatccattaggcg	84.8946	93.1927	52.3689	0	89.0437	26.1844	0.290797	Cys-GCA	Cys
305	gAAAGGGGGTATAGCTCAGGGTTTAAGAGCTATGCTGGAAACAGCATAGCAAGTTTAAATAAGGCTAGTCCGTTATCAACTTGAAAAAGTGGCACCGAGTCGGTGCTCTTGATCTAGAGTCAAATGCTCTACCACCTGAGCTATACCCcgcggttctatctagttacgcgttaaaccaactagaattttttt	tRNA-Cys-GCA-7-1	11	-8	TAG	-	TACGTTGTTCGCAATTATCGCCTGG	tatcttgtggaaaggacgaaacaccgAAAGGGGGTATAGCTCAGGGTTTAAGAGCTATGCTGGAAACAGCATAGCAAGTTTAAATAAGGCTAGTCCGTTATCAACTTGAAAAAGTGGCACCGAGTCGGTGCTCTTGATCTAGAGTCAAATGCTCTACCACCTGAGCTATACCCcgcggttctatctagttacgcgttaaaccaactagaatttttttGGTCGTATCCGGTTCTACGTTGTTCGCAATTATCGCCTGGctcgagtactaggatccattaggcg	80.0113	72.3233	0	0	76.1673	0	0	Cys-GCA	Cys
306	gAAAGGGGGTATAGCTCAGGGTTTAAGAGCTATGCTGGAAACAGCATAGCAAGTTTAAATAAGGCTAGTCCGTTATCAACTTGAAAAAGTGGCACCGAGTCGGTGCTTGATCTAGAGTCAAATGCTCTACCACCTGAGCTATACCCCCTcgcggttctatctagttacgcgttaaaccaactagaattttttt	tRNA-Cys-GCA-7-1	14	-6	TAG	-	TACGTGGTCGTATCCGGTTCAATGT	tatcttgtggaaaggacgaaacaccgAAAGGGGGTATAGCTCAGGGTTTAAGAGCTATGCTGGAAACAGCATAGCAAGTTTAAATAAGGCTAGTCCGTTATCAACTTGAAAAAGTGGCACCGAGTCGGTGCTTGATCTAGAGTCAAATGCTCTACCACCTGAGCTATACCCCCTcgcggttctatctagttacgcgttaaaccaactagaatttttttGGCGTTGTAGTATATACGTGGTCGTATCCGGTTCAATGTctcgagtactaggatccattaggcg	63.8588	109.025	1.45469	14.2537	86.4417	7.85418	0.0898218	Cys-GCA	Cys
307	gAAAGGGGGTATAGCTCAGGGTTTAAGAGCTATGCTGGAAACAGCATAGCAAGTTTAAATAAGGCTAGTCCGTTATCAACTTGAAAAAGTGGCACCGAGTCGGTGCTTGATCTAGAGTCAAATGCTCTACCACCTGAGCTATACCCCCcgcggttctatctagttacgcgttaaaccaactagaattttttt	tRNA-Cys-GCA-7-1	13	-6	TAG	-	TACGTGGCGTTGTAGTATAGAGACC	tatcttgtggaaaggacgaaacaccgAAAGGGGGTATAGCTCAGGGTTTAAGAGCTATGCTGGAAACAGCATAGCAAGTTTAAATAAGGCTAGTCCGTTATCAACTTGAAAAAGTGGCACCGAGTCGGTGCTTGATCTAGAGTCAAATGCTCTACCACCTGAGCTATACCCCCcgcggttctatctagttacgcgttaaaccaactagaatttttttGATACACTTGAACCGTACGTGGCGTTGTAGTATAGAGACCctcgagtactaggatccattaggcg	62.7319	69.8046	349.126	0	66.2682	174.563	2.59503	Cys-GCA	Cys
308	gAAAGGGGGTATAGCTCAGGGTTTAAGAGCTATGCTGGAAACAGCATAGCAAGTTTAAATAAGGCTAGTCCGTTATCAACTTGAAAAAGTGGCACCGAGTCGGTGCTTGATCTAGAGTCAAATGCTCTACCACCTGAGCTATACCCCcgcggttctatctagttacgcgttaaaccaactagaattttttt	tRNA-Cys-GCA-7-1	12	-6	TAG	-	TACGTGATACACTTGAACCGAAGCC	tatcttgtggaaaggacgaaacaccgAAAGGGGGTATAGCTCAGGGTTTAAGAGCTATGCTGGAAACAGCATAGCAAGTTTAAATAAGGCTAGTCCGTTATCAACTTGAAAAAGTGGCACCGAGTCGGTGCTTGATCTAGAGTCAAATGCTCTACCACCTGAGCTATACCCCcgcggttctatctagttacgcgttaaaccaactagaatttttttAAGAAGCCATTCTAGGTACGTGATACACTTGAACCGAAGCCctcgagtactaggatccattaggcg	55.2191	41.379	33.4579	0	48.299	16.729	0.339336	Cys-GCA	Cys
309	gAAAGGGGGTATAGCTCAGGGTTTAAGAGCTATGCTGGAAACAGCATAGCAAGTTTAAATAAGGCTAGTCCGTTATCAACTTGAAAAAGTGGCACCGAGTCGGTGCTTGATCTAGAGTCAAATGCTCTACCACCTGAGCTATACCCcgcggttctatctagttacgcgttaaaccaactagaattttttt	tRNA-Cys-GCA-7-1	11	-6	TAG	-	TACGTAAGAAGCCATTCTAGGCCTG	tatcttgtggaaaggacgaaacaccgAAAGGGGGTATAGCTCAGGGTTTAAGAGCTATGCTGGAAACAGCATAGCAAGTTTAAATAAGGCTAGTCCGTTATCAACTTGAAAAAGTGGCACCGAGTCGGTGCTTGATCTAGAGTCAAATGCTCTACCACCTGAGCTATACCCcgcggttctatctagttacgcgttaaaccaactagaatttttttCTATCAGGTACGAACCGTACGTAAGAAGCCATTCTAGGCCTGctcgagtactaggatccattaggcg	63.1075	45.337	145.469	179.952	54.2222	162.711	2.94647	Cys-GCA	Cys
310	gAAAGTCGAACGAGCCAGCCGTTTAAGAGCTATGCTGGAAACAGCATAGCAAGTTTAAATAAGGCTAGTCCGTTATCAACTTGAAAAAGTGGCACCGAGTCGGTGCCGTCTGACTCTAGATCAGAAGATTCCAGGTTCGACTCCTGGCTGGCTCGTTCGcgcggttctatctagttacgcgttaaaccaactagaattttttt	tRNA-Arg-ACG-1-1	11	-9	TAG	+	TACGTCTATCAGGTACGAACCGTTG	tatcttgtggaaaggacgaaacaccgAAAGTCGAACGAGCCAGCCGTTTAAGAGCTATGCTGGAAACAGCATAGCAAGTTTAAATAAGGCTAGTCCGTTATCAACTTGAAAAAGTGGCACCGAGTCGGTGCCGTCTGACTCTAGATCAGAAGATTCCAGGTTCGACTCCTGGCTGGCTCGTTCGcgcggttctatctagttacgcgttaaaccaactagaatttttttACTATACGTCTATCAGGTACGAACCGTTGctcgagtactaggatccattaggcg	63.4831	78.0804	16.0016	0	70.7818	8.0008	0.11146	Arg-ACG	Arg
311	gAAAGTCGAACGAGCCAGCCGTTTAAGAGCTATGCTGGAAACAGCATAGCAAGTTTAAATAAGGCTAGTCCGTTATCAACTTGAAAAAGTGGCACCGAGTCGGTGCCTGACTCTAGATCAGAAGATTCCAGGTTCGACTCCTGGCTGGCTCGTTCGACTcgcggttctatctagttacgcgttaaaccaactagaattttttt	tRNA-Arg-ACG-1-1	14	-6	TAG	+	TACGTACTAATCAGGCGTTAAGCGG	tatcttgtggaaaggacgaaacaccgAAAGTCGAACGAGCCAGCCGTTTAAGAGCTATGCTGGAAACAGCATAGCAAGTTTAAATAAGGCTAGTCCGTTATCAACTTGAAAAAGTGGCACCGAGTCGGTGCCTGACTCTAGATCAGAAGATTCCAGGTTCGACTCCTGGCTGGCTCGTTCGACTcgcggttctatctagttacgcgttaaaccaactagaatttttttCGTATACGTACTAATCAGGCGTTAAGCGGctcgagtactaggatccattaggcg	67.6152	87.0758	0	137.191	77.3455	68.5957	0.875554	Arg-ACG	Arg
312	gAAAGTCGAACGAGCCAGCCGTTTAAGAGCTATGCTGGAAACAGCATAGCAAGTTTAAATAAGGCTAGTCCGTTATCAACTTGAAAAAGTGGCACCGAGTCGGTGCCTGACTCTAGATCAGAAGATTCCAGGTTCGACTCCTGGCTGGCTCGTTCGACcgcggttctatctagttacgcgttaaaccaactagaattttttt	tRNA-Arg-ACG-1-1	13	-6	TAG	+	TACGTCGTATCTCCATTAACCTGGC	tatcttgtggaaaggacgaaacaccgAAAGTCGAACGAGCCAGCCGTTTAAGAGCTATGCTGGAAACAGCATAGCAAGTTTAAATAAGGCTAGTCCGTTATCAACTTGAAAAAGTGGCACCGAGTCGGTGCCTGACTCTAGATCAGAAGATTCCAGGTTCGACTCCTGGCTGGCTCGTTCGACcgcggttctatctagttacgcgttaaaccaactagaatttttttATGGATACGTCGTATCTCCATTAACCTGGCctcgagtactaggatccattaggcg	78.1331	81.6785	0	0	79.9058	0	0	Arg-ACG	Arg
313	gAAAGTCGAACGAGCCAGCCGTTTAAGAGCTATGCTGGAAACAGCATAGCAAGTTTAAATAAGGCTAGTCCGTTATCAACTTGAAAAAGTGGCACCGAGTCGGTGCCTGACTCTAGATCAGAAGATTCCAGGTTCGACTCCTGGCTGGCTCGTTCGAcgcggttctatctagttacgcgttaaaccaactagaattttttt	tRNA-Arg-ACG-1-1	12	-6	TAG	+	TACGTATGGATTGAGTATCGCCTGG	tatcttgtggaaaggacgaaacaccgAAAGTCGAACGAGCCAGCCGTTTAAGAGCTATGCTGGAAACAGCATAGCAAGTTTAAATAAGGCTAGTCCGTTATCAACTTGAAAAAGTGGCACCGAGTCGGTGCCTGACTCTAGATCAGAAGATTCCAGGTTCGACTCCTGGCTGGCTCGTTCGAcgcggttctatctagttacgcgttaaaccaactagaatttttttCGGTGATACGTATGGATTGAGTATCGCCTGGctcgagtactaggatccattaggcg	72.1229	72.6831	0	79.5829	72.403	39.7915	0.542096	Arg-ACG	Arg
314	gAAAGTCGAACGAGCCAGCCGTTTAAGAGCTATGCTGGAAACAGCATAGCAAGTTTAAATAAGGCTAGTCCGTTATCAACTTGAAAAAGTGGCACCGAGTCGGTGCCTGACTCTAGATCAGAAGATTCCAGGTTCGACTCCTGGCTGGCTCGTTCGcgcggttctatctagttacgcgttaaaccaactagaattttttt	tRNA-Arg-ACG-1-1	11	-6	TAG	+	TACGTCGGTGACTGATGCTTAGAGA	tatcttgtggaaaggacgaaacaccgAAAGTCGAACGAGCCAGCCGTTTAAGAGCTATGCTGGAAACAGCATAGCAAGTTTAAATAAGGCTAGTCCGTTATCAACTTGAAAAAGTGGCACCGAGTCGGTGCCTGACTCTAGATCAGAAGATTCCAGGTTCGACTCCTGGCTGGCTCGTTCGcgcggttctatctagttacgcgttaaaccaactagaatttttttGAATGACTACGTCGGTGACTGATGCTTAGAGActcgagtactaggatccattaggcg	70.6203	57.9306	266.209	0	64.2754	133.104	2.03912	Arg-ACG	Arg
315	gAAAGTCGAACGAGCCAGCCGTTTAAGAGCTATGCTGGAAACAGCATAGCAAGTTTAAATAAGGCTAGTCCGTTATCAACTTGAAAAAGTGGCACCGAGTCGGTGCGTCTGACTCTAGATCAGAAGATTCCAGGTTCGACTCCTGGCTGGCTCGTTCGAcgcggttctatctagttacgcgttaaaccaactagaattttttt	tRNA-Arg-ACG-1-1	12	-8	TAG	+	TACGTGAATGACTCCACTGGCTATC	tatcttgtggaaaggacgaaacaccgAAAGTCGAACGAGCCAGCCGTTTAAGAGCTATGCTGGAAACAGCATAGCAAGTTTAAATAAGGCTAGTCCGTTATCAACTTGAAAAAGTGGCACCGAGTCGGTGCGTCTGACTCTAGATCAGAAGATTCCAGGTTCGACTCCTGGCTGGCTCGTTCGAcgcggttctatctagttacgcgttaaaccaactagaatttttttACGTTACGTGAATGACTCCACTGGCTATCctcgagtactaggatccattaggcg	57.0973	92.4731	0	7.72073	74.7852	3.86037	0.0509383	Arg-ACG	Arg
316	gAAAGTCGAACGAGCCAGCCGTTTAAGAGCTATGCTGGAAACAGCATAGCAAGTTTAAATAAGGCTAGTCCGTTATCAACTTGAAAAAGTGGCACCGAGTCGGTGCGTCTGACTCTAGATCAGAAGATTCCAGGTTCGACTCCTGGCTGGCTCGTTCGcgcggttctatctagttacgcgttaaaccaactagaattttttt	tRNA-Arg-ACG-1-1	11	-8	TAG	+	TACGTACGTAATGGTACGGCCGAAT	tatcttgtggaaaggacgaaacaccgAAAGTCGAACGAGCCAGCCGTTTAAGAGCTATGCTGGAAACAGCATAGCAAGTTTAAATAAGGCTAGTCCGTTATCAACTTGAAAAAGTGGCACCGAGTCGGTGCGTCTGACTCTAGATCAGAAGATTCCAGGTTCGACTCCTGGCTGGCTCGTTCGcgcggttctatctagttacgcgttaaaccaactagaatttttttATCGGTACGTACGTAATGGTACGGCCGAATctcgagtactaggatccattaggcg	56.7216	17.2712	0	0	36.9964	0	0	Arg-ACG	Arg
317	gAAAGTCGAACGAGCCAGCCGTTTAAGAGCTATGCTGGAAACAGCATAGCAAGTTTAAATAAGGCTAGTCCGTTATCAACTTGAAAAAGTGGCACCGAGTCGGTGCTCTGACTCTAGATCAGAAGATTCCAGGTTCGACTCCTGGCTGGCTCGTTCGACcgcggttctatctagttacgcgttaaaccaactagaattttttt	tRNA-Arg-ACG-1-1	13	-7	TAG	+	TACGTATCGGAGTTGAGTTGTCCAC	tatcttgtggaaaggacgaaacaccgAAAGTCGAACGAGCCAGCCGTTTAAGAGCTATGCTGGAAACAGCATAGCAAGTTTAAATAAGGCTAGTCCGTTATCAACTTGAAAAAGTGGCACCGAGTCGGTGCTCTGACTCTAGATCAGAAGATTCCAGGTTCGACTCCTGGCTGGCTCGTTCGACcgcggttctatctagttacgcgttaaaccaactagaatttttttTGGCTACGTATCGGAGTTGAGTTGTCCACctcgagtactaggatccattaggcg	51.8383	83.4776	0	0	67.658	0	0	Arg-ACG	Arg
318	gAAAGTCGAACGAGCCAGCCGTTTAAGAGCTATGCTGGAAACAGCATAGCAAGTTTAAATAAGGCTAGTCCGTTATCAACTTGAAAAAGTGGCACCGAGTCGGTGCTCTGACTCTAGATCAGAAGATTCCAGGTTCGACTCCTGGCTGGCTCGTTCGAcgcggttctatctagttacgcgttaaaccaactagaattttttt	tRNA-Arg-ACG-1-1	12	-7	TAG	+	TACGTTGGCCTACAAGATGTCCAAG	tatcttgtggaaaggacgaaacaccgAAAGTCGAACGAGCCAGCCGTTTAAGAGCTATGCTGGAAACAGCATAGCAAGTTTAAATAAGGCTAGTCCGTTATCAACTTGAAAAAGTGGCACCGAGTCGGTGCTCTGACTCTAGATCAGAAGATTCCAGGTTCGACTCCTGGCTGGCTCGTTCGAcgcggttctatctagttacgcgttaaaccaactagaatttttttATAGTTACGTTGGCCTACAAGATGTCCAAGctcgagtactaggatccattaggcg	67.2395	66.926	0	109.872	67.0828	54.936	0.8069	Arg-ACG	Arg
319	gAAAGTCGAACGAGCCAGCCGTTTAAGAGCTATGCTGGAAACAGCATAGCAAGTTTAAATAAGGCTAGTCCGTTATCAACTTGAAAAAGTGGCACCGAGTCGGTGCTCTGACTCTAGATCAGAAGATTCCAGGTTCGACTCCTGGCTGGCTCGTTCGcgcggttctatctagttacgcgttaaaccaactagaattttttt	tRNA-Arg-ACG-1-1	11	-7	TAG	+	TACGTATAGTAAGGCGCGCTAGAAC	tatcttgtggaaaggacgaaacaccgAAAGTCGAACGAGCCAGCCGTTTAAGAGCTATGCTGGAAACAGCATAGCAAGTTTAAATAAGGCTAGTCCGTTATCAACTTGAAAAAGTGGCACCGAGTCGGTGCTCTGACTCTAGATCAGAAGATTCCAGGTTCGACTCCTGGCTGGCTCGTTCGcgcggttctatctagttacgcgttaaaccaactagaatttttttACTCCGTACGTATAGTAAGGCGCGCTAGAACctcgagtactaggatccattaggcg	51.087	60.4493	26.1844	22.5683	55.7682	24.3764	0.429402	Arg-ACG	Arg
320	gAAATGGGGGTATAGCTCAGGTTTAAGAGCTATGCTGGAAACAGCATAGCAAGTTTAAATAAGGCTAGTCCGTTATCAACTTGAAAAAGTGGCACCGAGTCGGTGCACCTCTTGATCTAGAGTCAAGTGCTCTACCCCTGAGCTATACCCCCATcgcggttctatctagttacgcgttaaaccaactagaattttttt	tRNA-Cys-GCA-3-1	14	-11	TAG	-	TACGTACTCCGCCAATGACAATGCA	tatcttgtggaaaggacgaaacaccgAAATGGGGGTATAGCTCAGGTTTAAGAGCTATGCTGGAAACAGCATAGCAAGTTTAAATAAGGCTAGTCCGTTATCAACTTGAAAAAGTGGCACCGAGTCGGTGCACCTCTTGATCTAGAGTCAAGTGCTCTACCCCTGAGCTATACCCCCATcgcggttctatctagttacgcgttaaaccaactagaatttttttGTGGTAACATACGTACTCCGCCAATGACAATGCActcgagtactaggatccattaggcg	63.8588	50.7342	0	32.0707	57.2965	16.0354	0.275066	Cys-GCA	Cys
321	gAAATGGGGGTATAGCTCAGGTTTAAGAGCTATGCTGGAAACAGCATAGCAAGTTTAAATAAGGCTAGTCCGTTATCAACTTGAAAAAGTGGCACCGAGTCGGTGCACCTCTTGATCTAGAGTCAAGTGCTCTACCCCTGAGCTATACCCCCAcgcggttctatctagttacgcgttaaaccaactagaattttttt	tRNA-Cys-GCA-3-1	13	-11	TAG	-	TACGTGTGGTAACAGCTACGCTTAG	tatcttgtggaaaggacgaaacaccgAAATGGGGGTATAGCTCAGGTTTAAGAGCTATGCTGGAAACAGCATAGCAAGTTTAAATAAGGCTAGTCCGTTATCAACTTGAAAAAGTGGCACCGAGTCGGTGCACCTCTTGATCTAGAGTCAAGTGCTCTACCCCTGAGCTATACCCCCAcgcggttctatctagttacgcgttaaaccaactagaatttttttCTAGGTATCATACGTGTGGTAACAGCTACGCTTAGctcgagtactaggatccattaggcg	48.8332	97.5105	0	114.029	73.1718	57.0146	0.768683	Cys-GCA	Cys
322	gAAATGGGGGTATAGCTCAGGTTTAAGAGCTATGCTGGAAACAGCATAGCAAGTTTAAATAAGGCTAGTCCGTTATCAACTTGAAAAAGTGGCACCGAGTCGGTGCACCTCTTGATCTAGAGTCAAGTGCTCTACCCCTGAGCTATACCCCCcgcggttctatctagttacgcgttaaaccaactagaattttttt	tRNA-Cys-GCA-3-1	12	-11	TAG	-	TACGTCTAGGTATCACGGTGTGAAG	tatcttgtggaaaggacgaaacaccgAAATGGGGGTATAGCTCAGGTTTAAGAGCTATGCTGGAAACAGCATAGCAAGTTTAAATAAGGCTAGTCCGTTATCAACTTGAAAAAGTGGCACCGAGTCGGTGCACCTCTTGATCTAGAGTCAAGTGCTCTACCCCTGAGCTATACCCCCcgcggttctatctagttacgcgttaaaccaactagaatttttttGTTAGCGTCGATACGTCTAGGTATCACGGTGTGAAGctcgagtactaggatccattaggcg	56.7216	127.735	5.81877	140.755	92.2284	73.2868	0.7861	Cys-GCA	Cys
323	gAAATGGGGGTATAGCTCAGGTTTAAGAGCTATGCTGGAAACAGCATAGCAAGTTTAAATAAGGCTAGTCCGTTATCAACTTGAAAAAGTGGCACCGAGTCGGTGCACCTCTTGATCTAGAGTCAAGTGCTCTACCCCTGAGCTATACCCCcgcggttctatctagttacgcgttaaaccaactagaattttttt	tRNA-Cys-GCA-3-1	11	-11	TAG	-	TACGTGTTAGCGTCGATGGAACCTA	tatcttgtggaaaggacgaaacaccgAAATGGGGGTATAGCTCAGGTTTAAGAGCTATGCTGGAAACAGCATAGCAAGTTTAAATAAGGCTAGTCCGTTATCAACTTGAAAAAGTGGCACCGAGTCGGTGCACCTCTTGATCTAGAGTCAAGTGCTCTACCCCTGAGCTATACCCCcgcggttctatctagttacgcgttaaaccaactagaatttttttTTGCAGGCGAACTACGTGTTAGCGTCGATGGAACCTActcgagtactaggatccattaggcg	51.4627	56.8511	0	187.079	54.1569	93.5396	1.69588	Cys-GCA	Cys
324	gAAATGGGGGTATAGCTCAGGTTTAAGAGCTATGCTGGAAACAGCATAGCAAGTTTAAATAAGGCTAGTCCGTTATCAACTTGAAAAAGTGGCACCGAGTCGGTGCCCTCTTGATCTAGAGTCAAGTGCTCTACCCCTGAGCTATACCCCCATcgcggttctatctagttacgcgttaaaccaactagaattttttt	tRNA-Cys-GCA-3-1	14	-10	TAG	-	TACGTTTGCAGGCGAACTAGAATGC	tatcttgtggaaaggacgaaacaccgAAATGGGGGTATAGCTCAGGTTTAAGAGCTATGCTGGAAACAGCATAGCAAGTTTAAATAAGGCTAGTCCGTTATCAACTTGAAAAAGTGGCACCGAGTCGGTGCCCTCTTGATCTAGAGTCAAGTGCTCTACCCCTGAGCTATACCCCCATcgcggttctatctagttacgcgttaaaccaactagaatttttttATACACCAGATACGTTTGCAGGCGAACTAGAATGCctcgagtactaggatccattaggcg	72.1229	71.9635	1.45469	58.2024	72.0432	29.8286	0.408369	Cys-GCA	Cys
325	gAAATGGGGGTATAGCTCAGGTTTAAGAGCTATGCTGGAAACAGCATAGCAAGTTTAAATAAGGCTAGTCCGTTATCAACTTGAAAAAGTGGCACCGAGTCGGTGCCCTCTTGATCTAGAGTCAAGTGCTCTACCCCTGAGCTATACCCCCAcgcggttctatctagttacgcgttaaaccaactagaattttttt	tRNA-Cys-GCA-3-1	13	-10	TAG	-	TACGTATACACCAGACGGCTGGTAT	tatcttgtggaaaggacgaaacaccgAAATGGGGGTATAGCTCAGGTTTAAGAGCTATGCTGGAAACAGCATAGCAAGTTTAAATAAGGCTAGTCCGTTATCAACTTGAAAAAGTGGCACCGAGTCGGTGCCCTCTTGATCTAGAGTCAAGTGCTCTACCCCTGAGCTATACCCCCAcgcggttctatctagttacgcgttaaaccaactagaatttttttGGATTGCAGGATACGTATACACCAGACGGCTGGTATctcgagtactaggatccattaggcg	35.3102	115.861	0	138.379	75.5857	69.1896	0.903428	Cys-GCA	Cys
326	gAAATGGGGGTATAGCTCAGGTTTAAGAGCTATGCTGGAAACAGCATAGCAAGTTTAAATAAGGCTAGTCCGTTATCAACTTGAAAAAGTGGCACCGAGTCGGTGCCCTCTTGATCTAGAGTCAAGTGCTCTACCCCTGAGCTATACCCCCcgcggttctatctagttacgcgttaaaccaactagaattttttt	tRNA-Cys-GCA-3-1	12	-10	TAG	-	TACGTGGATTGCAGGAATAACCGCA	tatcttgtggaaaggacgaaacaccgAAATGGGGGTATAGCTCAGGTTTAAGAGCTATGCTGGAAACAGCATAGCAAGTTTAAATAAGGCTAGTCCGTTATCAACTTGAAAAAGTGGCACCGAGTCGGTGCCCTCTTGATCTAGAGTCAAGTGCTCTACCCCTGAGCTATACCCCCcgcggttctatctagttacgcgttaaaccaactagaatttttttGAGGACAATCTCTACGTGGATTGCAGGAATAACCGCActcgagtactaggatccattaggcg	43.9499	52.5333	11.6375	50.4817	48.2416	31.0596	0.63076	Cys-GCA	Cys
327	gAAATGGGGGTATAGCTCAGGTTTAAGAGCTATGCTGGAAACAGCATAGCAAGTTTAAATAAGGCTAGTCCGTTATCAACTTGAAAAAGTGGCACCGAGTCGGTGCCCTCTTGATCTAGAGTCAAGTGCTCTACCCCTGAGCTATACCCCcgcggttctatctagttacgcgttaaaccaactagaattttttt	tRNA-Cys-GCA-3-1	11	-10	TAG	-	TACGTGAGGACAATCTCAGTGTCGA	tatcttgtggaaaggacgaaacaccgAAATGGGGGTATAGCTCAGGTTTAAGAGCTATGCTGGAAACAGCATAGCAAGTTTAAATAAGGCTAGTCCGTTATCAACTTGAAAAAGTGGCACCGAGTCGGTGCCCTCTTGATCTAGAGTCAAGTGCTCTACCCCTGAGCTATACCCCcgcggttctatctagttacgcgttaaaccaactagaatttttttGTACCTTGAACGATACGTGAGGACAATCTCAGTGTCGActcgagtactaggatccattaggcg	72.1229	66.5662	226.932	55.8268	69.3445	141.379	2.00981	Cys-GCA	Cys
328	gAAATGGGGGTATAGCTCAGGTTTAAGAGCTATGCTGGAAACAGCATAGCAAGTTTAAATAAGGCTAGTCCGTTATCAACTTGAAAAAGTGGCACCGAGTCGGTGCCTCTTGATCTAGAGTCAAGTGCTCTACCCCTGAGCTATACCCCCATcgcggttctatctagttacgcgttaaaccaactagaattttttt	tRNA-Cys-GCA-3-1	14	-9	TAG	-	TACGTGTACCTTGAACGACGAACGT	tatcttgtggaaaggacgaaacaccgAAATGGGGGTATAGCTCAGGTTTAAGAGCTATGCTGGAAACAGCATAGCAAGTTTAAATAAGGCTAGTCCGTTATCAACTTGAAAAAGTGGCACCGAGTCGGTGCCTCTTGATCTAGAGTCAAGTGCTCTACCCCTGAGCTATACCCCCATcgcggttctatctagttacgcgttaaaccaactagaatttttttCGCAGATAGGCTACGTGTACCTTGAACGACGAACGTctcgagtactaggatccattaggcg	59.7267	65.1269	0	24.35	62.4268	12.175	0.191953	Cys-GCA	Cys
329	gAAATGGGGGTATAGCTCAGGTTTAAGAGCTATGCTGGAAACAGCATAGCAAGTTTAAATAAGGCTAGTCCGTTATCAACTTGAAAAAGTGGCACCGAGTCGGTGCCTCTTGATCTAGAGTCAAGTGCTCTACCCCTGAGCTATACCCCCAcgcggttctatctagttacgcgttaaaccaactagaattttttt	tRNA-Cys-GCA-3-1	13	-9	TAG	-	TACGTCGCAGATAGGCAATTGAGCA	tatcttgtggaaaggacgaaacaccgAAATGGGGGTATAGCTCAGGTTTAAGAGCTATGCTGGAAACAGCATAGCAAGTTTAAATAAGGCTAGTCCGTTATCAACTTGAAAAAGTGGCACCGAGTCGGTGCCTCTTGATCTAGAGTCAAGTGCTCTACCCCTGAGCTATACCCCCAcgcggttctatctagttacgcgttaaaccaactagaatttttttACGAGTTACATTTACGTCGCAGATAGGCAATTGAGCActcgagtactaggatccattaggcg	53.7165	89.2347	7.27346	0	71.4756	3.63673	0.0501787	Cys-GCA	Cys
330	gAAATGGGGGTATAGCTCAGGTTTAAGAGCTATGCTGGAAACAGCATAGCAAGTTTAAATAAGGCTAGTCCGTTATCAACTTGAAAAAGTGGCACCGAGTCGGTGCCTCTTGATCTAGAGTCAAGTGCTCTACCCCTGAGCTATACCCCCcgcggttctatctagttacgcgttaaaccaactagaattttttt	tRNA-Cys-GCA-3-1	12	-9	TAG	-	TACGTACGAGTTACATTGCCACAGG	tatcttgtggaaaggacgaaacaccgAAATGGGGGTATAGCTCAGGTTTAAGAGCTATGCTGGAAACAGCATAGCAAGTTTAAATAAGGCTAGTCCGTTATCAACTTGAAAAAGTGGCACCGAGTCGGTGCCTCTTGATCTAGAGTCAAGTGCTCTACCCCTGAGCTATACCCCCcgcggttctatctagttacgcgttaaaccaactagaatttttttCCTACACACACTGTACGTACGAGTTACATTGCCACAGGctcgagtactaggatccattaggcg	69.1177	122.698	69.8252	0.593903	95.9077	35.2095	0.363331	Cys-GCA	Cys
331	gAAATGGGGGTATAGCTCAGGTTTAAGAGCTATGCTGGAAACAGCATAGCAAGTTTAAATAAGGCTAGTCCGTTATCAACTTGAAAAAGTGGCACCGAGTCGGTGCCTCTTGATCTAGAGTCAAGTGCTCTACCCCTGAGCTATACCCCcgcggttctatctagttacgcgttaaaccaactagaattttttt	tRNA-Cys-GCA-3-1	11	-9	TAG	-	TACGTCCTACACACACTGAGAAGTG	tatcttgtggaaaggacgaaacaccgAAATGGGGGTATAGCTCAGGTTTAAGAGCTATGCTGGAAACAGCATAGCAAGTTTAAATAAGGCTAGTCCGTTATCAACTTGAAAAAGTGGCACCGAGTCGGTGCCTCTTGATCTAGAGTCAAGTGCTCTACCCCTGAGCTATACCCCcgcggttctatctagttacgcgttaaaccaactagaatttttttGATTACGTACGCTGTACGTCCTACACACACTGAGAAGTGctcgagtactaggatccattaggcg	47.7063	99.3096	17.4563	59.9842	73.5079	38.7202	0.519679	Cys-GCA	Cys
332	gAAATGGGGGTATAGCTCAGGTTTAAGAGCTATGCTGGAAACAGCATAGCAAGTTTAAATAAGGCTAGTCCGTTATCAACTTGAAAAAGTGGCACCGAGTCGGTGCCTTGATCTAGAGTCAAGTGCTCTACCCCTGAGCTATACCCCCATcgcggttctatctagttacgcgttaaaccaactagaattttttt	tRNA-Cys-GCA-3-1	14	-7	TAG	-	TACGTGATTACGTACGCTGACATGG	tatcttgtggaaaggacgaaacaccgAAATGGGGGTATAGCTCAGGTTTAAGAGCTATGCTGGAAACAGCATAGCAAGTTTAAATAAGGCTAGTCCGTTATCAACTTGAAAAAGTGGCACCGAGTCGGTGCCTTGATCTAGAGTCAAGTGCTCTACCCCTGAGCTATACCCCCATcgcggttctatctagttacgcgttaaaccaactagaatttttttCCACAGCTCACTTTACGTGATTACGTACGCTGACATGGctcgagtactaggatccattaggcg	56.346	93.5525	27.6391	0	74.9492	13.8196	0.181958	Cys-GCA	Cys
333	gAAATGGGGGTATAGCTCAGGTTTAAGAGCTATGCTGGAAACAGCATAGCAAGTTTAAATAAGGCTAGTCCGTTATCAACTTGAAAAAGTGGCACCGAGTCGGTGCCTTGATCTAGAGTCAAGTGCTCTACCCCTGAGCTATACCCCCAcgcggttctatctagttacgcgttaaaccaactagaattttttt	tRNA-Cys-GCA-3-1	13	-7	TAG	-	TACGTCCACAGCTCACTTAGGCTAA	tatcttgtggaaaggacgaaacaccgAAATGGGGGTATAGCTCAGGTTTAAGAGCTATGCTGGAAACAGCATAGCAAGTTTAAATAAGGCTAGTCCGTTATCAACTTGAAAAAGTGGCACCGAGTCGGTGCCTTGATCTAGAGTCAAGTGCTCTACCCCTGAGCTATACCCCCAcgcggttctatctagttacgcgttaaaccaactagaatttttttCACCTGTAGATTGGTACGTCCACAGCTCACTTAGGCTAActcgagtactaggatccattaggcg	50.3357	81.3187	381.129	104.527	65.8272	242.828	3.63367	Cys-GCA	Cys
334	gAAATGGGGGTATAGCTCAGGTTTAAGAGCTATGCTGGAAACAGCATAGCAAGTTTAAATAAGGCTAGTCCGTTATCAACTTGAAAAAGTGGCACCGAGTCGGTGCCTTGATCTAGAGTCAAGTGCTCTACCCCTGAGCTATACCCCCcgcggttctatctagttacgcgttaaaccaactagaattttttt	tRNA-Cys-GCA-3-1	12	-7	TAG	-	TACGTCACCTGTAGATTGGTGCGAA	tatcttgtggaaaggacgaaacaccgAAATGGGGGTATAGCTCAGGTTTAAGAGCTATGCTGGAAACAGCATAGCAAGTTTAAATAAGGCTAGTCCGTTATCAACTTGAAAAAGTGGCACCGAGTCGGTGCCTTGATCTAGAGTCAAGTGCTCTACCCCTGAGCTATACCCCCcgcggttctatctagttacgcgttaaaccaactagaatttttttCGTACTGGAATGGAATACGTCACCTGTAGATTGGTGCGAActcgagtactaggatccattaggcg	53.7165	98.2301	7.27346	48.1061	75.9733	27.6898	0.359732	Cys-GCA	Cys
335	gAAATGGGGGTATAGCTCAGGTTTAAGAGCTATGCTGGAAACAGCATAGCAAGTTTAAATAAGGCTAGTCCGTTATCAACTTGAAAAAGTGGCACCGAGTCGGTGCCTTGATCTAGAGTCAAGTGCTCTACCCCTGAGCTATACCCCcgcggttctatctagttacgcgttaaaccaactagaattttttt	tRNA-Cys-GCA-3-1	11	-7	TAG	-	TACGTCGTACTGGAATGGAATCGAC	tatcttgtggaaaggacgaaacaccgAAATGGGGGTATAGCTCAGGTTTAAGAGCTATGCTGGAAACAGCATAGCAAGTTTAAATAAGGCTAGTCCGTTATCAACTTGAAAAAGTGGCACCGAGTCGGTGCCTTGATCTAGAGTCAAGTGCTCTACCCCTGAGCTATACCCCcgcggttctatctagttacgcgttaaaccaactagaatttttttACAAGAGAAGGCGATCTACGTCGTACTGGAATGGAATCGACctcgagtactaggatccattaggcg	43.5742	37.421	117.83	0	40.4976	58.915	1.41972	Cys-GCA	Cys
336	gAAATGGGGGTATAGCTCAGGTTTAAGAGCTATGCTGGAAACAGCATAGCAAGTTTAAATAAGGCTAGTCCGTTATCAACTTGAAAAAGTGGCACCGAGTCGGTGCTCTTGATCTAGAGTCAAGTGCTCTACCCCTGAGCTATACCCCCATcgcggttctatctagttacgcgttaaaccaactagaattttttt	tRNA-Cys-GCA-3-1	14	-8	TAG	-	TACGTACAAGAGAAGGCGATCTCGT	tatcttgtggaaaggacgaaacaccgAAATGGGGGTATAGCTCAGGTTTAAGAGCTATGCTGGAAACAGCATAGCAAGTTTAAATAAGGCTAGTCCGTTATCAACTTGAAAAAGTGGCACCGAGTCGGTGCTCTTGATCTAGAGTCAAGTGCTCTACCCCTGAGCTATACCCCCATcgcggttctatctagttacgcgttaaaccaactagaatttttttTATGGTTCCGCGTACGTACAAGAGAAGGCGATCTCGTctcgagtactaggatccattaggcg	47.7063	122.698	14.5469	165.105	85.202	89.8259	1.04204	Cys-GCA	Cys
337	gAAATGGGGGTATAGCTCAGGTTTAAGAGCTATGCTGGAAACAGCATAGCAAGTTTAAATAAGGCTAGTCCGTTATCAACTTGAAAAAGTGGCACCGAGTCGGTGCTCTTGATCTAGAGTCAAGTGCTCTACCCCTGAGCTATACCCCCAcgcggttctatctagttacgcgttaaaccaactagaattttttt	tRNA-Cys-GCA-3-1	13	-8	TAG	-	TACGTTATGGTTCCGCGGTACACAT	tatcttgtggaaaggacgaaacaccgAAATGGGGGTATAGCTCAGGTTTAAGAGCTATGCTGGAAACAGCATAGCAAGTTTAAATAAGGCTAGTCCGTTATCAACTTGAAAAAGTGGCACCGAGTCGGTGCTCTTGATCTAGAGTCAAGTGCTCTACCCCTGAGCTATACCCCCAcgcggttctatctagttacgcgttaaaccaactagaatttttttGGATTGCAGGAAGTACGTTATGGTTCCGCGGTACACATctcgagtactaggatccattaggcg	53.7165	91.7534	58.1877	44.5427	72.735	51.3652	0.696619	Cys-GCA	Cys
338	gAAATGGGGGTATAGCTCAGGTTTAAGAGCTATGCTGGAAACAGCATAGCAAGTTTAAATAAGGCTAGTCCGTTATCAACTTGAAAAAGTGGCACCGAGTCGGTGCTCTTGATCTAGAGTCAAGTGCTCTACCCCTGAGCTATACCCCCcgcggttctatctagttacgcgttaaaccaactagaattttttt	tRNA-Cys-GCA-3-1	12	-8	TAG	-	TACGTGGATTGCAGGAAGAAGCCAT	tatcttgtggaaaggacgaaacaccgAAATGGGGGTATAGCTCAGGTTTAAGAGCTATGCTGGAAACAGCATAGCAAGTTTAAATAAGGCTAGTCCGTTATCAACTTGAAAAAGTGGCACCGAGTCGGTGCTCTTGATCTAGAGTCAAGTGCTCTACCCCTGAGCTATACCCCCcgcggttctatctagttacgcgttaaaccaactagaatttttttGTACCTTGAAGTTATACGTGGATTGCAGGAAGAAGCCATctcgagtactaggatccattaggcg	44.7011	68.3653	4.36407	232.216	56.5332	118.29	2.05603	Cys-GCA	Cys
339	gAAATGGGGGTATAGCTCAGGTTTAAGAGCTATGCTGGAAACAGCATAGCAAGTTTAAATAAGGCTAGTCCGTTATCAACTTGAAAAAGTGGCACCGAGTCGGTGCTCTTGATCTAGAGTCAAGTGCTCTACCCCTGAGCTATACCCCcgcggttctatctagttacgcgttaaaccaactagaattttttt	tRNA-Cys-GCA-3-1	11	-8	TAG	-	TACGTGTACCTTGAAGTTAGCGTCG	tatcttgtggaaaggacgaaacaccgAAATGGGGGTATAGCTCAGGTTTAAGAGCTATGCTGGAAACAGCATAGCAAGTTTAAATAAGGCTAGTCCGTTATCAACTTGAAAAAGTGGCACCGAGTCGGTGCTCTTGATCTAGAGTCAAGTGCTCTACCCCTGAGCTATACCCCcgcggttctatctagttacgcgttaaaccaactagaatttttttGCAATGATCGAGTTGTACGTGTACCTTGAAGTTAGCGTCGctcgagtactaggatccattaggcg	60.478	57.5708	17.4563	122.938	59.0244	70.1971	1.16948	Cys-GCA	Cys
340	gAAATGGGGGTATAGCTCAGGTTTAAGAGCTATGCTGGAAACAGCATAGCAAGTTTAAATAAGGCTAGTCCGTTATCAACTTGAAAAAGTGGCACCGAGTCGGTGCTTGATCTAGAGTCAAGTGCTCTACCCCTGAGCTATACCCCCATcgcggttctatctagttacgcgttaaaccaactagaattttttt	tRNA-Cys-GCA-3-1	14	-6	TAG	-	TACGTGCAATGATCGAGTTGTCCAC	tatcttgtggaaaggacgaaacaccgAAATGGGGGTATAGCTCAGGTTTAAGAGCTATGCTGGAAACAGCATAGCAAGTTTAAATAAGGCTAGTCCGTTATCAACTTGAAAAAGTGGCACCGAGTCGGTGCTTGATCTAGAGTCAAGTGCTCTACCCCTGAGCTATACCCCCATcgcggttctatctagttacgcgttaaaccaactagaatttttttGGTCATTAGAAGAGTACGTGCAATGATCGAGTTGTCCACctcgagtactaggatccattaggcg	65.3613	75.9215	0	339.118	70.6414	169.559	2.36678	Cys-GCA	Cys
341	gAAATGGGGGTATAGCTCAGGTTTAAGAGCTATGCTGGAAACAGCATAGCAAGTTTAAATAAGGCTAGTCCGTTATCAACTTGAAAAAGTGGCACCGAGTCGGTGCTTGATCTAGAGTCAAGTGCTCTACCCCTGAGCTATACCCCCAcgcggttctatctagttacgcgttaaaccaactagaattttttt	tRNA-Cys-GCA-3-1	13	-6	TAG	-	TACGTGGTCATTAGAAGAGGCACAG	tatcttgtggaaaggacgaaacaccgAAATGGGGGTATAGCTCAGGTTTAAGAGCTATGCTGGAAACAGCATAGCAAGTTTAAATAAGGCTAGTCCGTTATCAACTTGAAAAAGTGGCACCGAGTCGGTGCTTGATCTAGAGTCAAGTGCTCTACCCCTGAGCTATACCCCCAcgcggttctatctagttacgcgttaaaccaactagaatttttttGGTCATTAGACAGGATACGTGGTCATTAGAAGAGGCACAGctcgagtactaggatccattaggcg	41.696	70.5242	0	38.0098	56.1101	19.0049	0.332776	Cys-GCA	Cys
342	gAAATGGGGGTATAGCTCAGGTTTAAGAGCTATGCTGGAAACAGCATAGCAAGTTTAAATAAGGCTAGTCCGTTATCAACTTGAAAAAGTGGCACCGAGTCGGTGCTTGATCTAGAGTCAAGTGCTCTACCCCTGAGCTATACCCCCcgcggttctatctagttacgcgttaaaccaactagaattttttt	tRNA-Cys-GCA-3-1	12	-6	TAG	-	TACGTGGTCATTAGACAGGACTCGA	tatcttgtggaaaggacgaaacaccgAAATGGGGGTATAGCTCAGGTTTAAGAGCTATGCTGGAAACAGCATAGCAAGTTTAAATAAGGCTAGTCCGTTATCAACTTGAAAAAGTGGCACCGAGTCGGTGCTTGATCTAGAGTCAAGTGCTCTACCCCTGAGCTATACCCCCcgcggttctatctagttacgcgttaaaccaactagaatttttttATCGGAGTTGTCGTAGTACGTGGTCATTAGACAGGACTCGActcgagtactaggatccattaggcg	46.2037	86.716	270.573	176.983	66.4598	223.778	3.3172	Cys-GCA	Cys
343	gAAATGGGGGTATAGCTCAGGTTTAAGAGCTATGCTGGAAACAGCATAGCAAGTTTAAATAAGGCTAGTCCGTTATCAACTTGAAAAAGTGGCACCGAGTCGGTGCTTGATCTAGAGTCAAGTGCTCTACCCCTGAGCTATACCCCcgcggttctatctagttacgcgttaaaccaactagaattttttt	tRNA-Cys-GCA-3-1	11	-6	TAG	-	TACGTATCGGAGTTGTCGTAGCTAG	tatcttgtggaaaggacgaaacaccgAAATGGGGGTATAGCTCAGGTTTAAGAGCTATGCTGGAAACAGCATAGCAAGTTTAAATAAGGCTAGTCCGTTATCAACTTGAAAAAGTGGCACCGAGTCGGTGCTTGATCTAGAGTCAAGTGCTCTACCCCTGAGCTATACCCCcgcggttctatctagttacgcgttaaaccaactagaatttttttGCTAGTTGAGTCGTCAATACGTATCGGAGTTGTCGTAGCTAGctcgagtactaggatccattaggcg	65.3613	68.3653	0	50.4817	66.8633	25.2409	0.371937	Cys-GCA	Cys
344	gAACAAAGTTGGCCCGTACGGTTTAAGAGCTATGCTGGAAACAGCATAGCAAGTTTAAATAAGGCTAGTCCGTTATCAACTTGAAAAAGTGGCACCGAGTCGGTGCCGTGGTGCTCTAAACGCCAAGGTCGCGGGTTCGATCCCCGTACGGGCCAACTTcgcggttctatctagttacgcgttaaaccaactagaattttttt	tRNA-Ile-AAT-5-1	12	-9	TAG	+	TACGTGCTAGTTGAGTCGTCAATCC	tatcttgtggaaaggacgaaacaccgAACAAAGTTGGCCCGTACGGTTTAAGAGCTATGCTGGAAACAGCATAGCAAGTTTAAATAAGGCTAGTCCGTTATCAACTTGAAAAAGTGGCACCGAGTCGGTGCCGTGGTGCTCTAAACGCCAAGGTCGCGGGTTCGATCCCCGTACGGGCCAACTTcgcggttctatctagttacgcgttaaaccaactagaatttttttCACTTACGTGCTAGTTGAGTCGTCAATCCctcgagtactaggatccattaggcg	57.4729	43.8977	0	0	50.6853	0	0	Ile-AAT	Ile
345	gAACAAAGTTGGCCCGTACGGTTTAAGAGCTATGCTGGAAACAGCATAGCAAGTTTAAATAAGGCTAGTCCGTTATCAACTTGAAAAAGTGGCACCGAGTCGGTGCCGTGGTGCTCTAAACGCCAAGGTCGCGGGTTCGATCCCCGTACGGGCCAACTcgcggttctatctagttacgcgttaaaccaactagaattttttt	tRNA-Ile-AAT-5-1	11	-9	TAG	+	TACGTCACTGCATTGGTGAGAGAGA	tatcttgtggaaaggacgaaacaccgAACAAAGTTGGCCCGTACGGTTTAAGAGCTATGCTGGAAACAGCATAGCAAGTTTAAATAAGGCTAGTCCGTTATCAACTTGAAAAAGTGGCACCGAGTCGGTGCCGTGGTGCTCTAAACGCCAAGGTCGCGGGTTCGATCCCCGTACGGGCCAACTcgcggttctatctagttacgcgttaaaccaactagaatttttttGCGTGTACGTCACTGCATTGGTGAGAGAGActcgagtactaggatccattaggcg	48.4575	30.9443	0	0	39.7009	0	0	Ile-AAT	Ile
346	gAACAAAGTTGGCCCGTACGGTTTAAGAGCTATGCTGGAAACAGCATAGCAAGTTTAAATAAGGCTAGTCCGTTATCAACTTGAAAAAGTGGCACCGAGTCGGTGCGCGTGGTGCTCTAAACGCCAAGGTCGCGGGTTCGATCCCCGTACGGGCCAACTcgcggttctatctagttacgcgttaaaccaactagaattttttt	tRNA-Ile-AAT-5-1	11	-10	TAG	+	TACGTGCGTGACATGAAGAAGCCAT	tatcttgtggaaaggacgaaacaccgAACAAAGTTGGCCCGTACGGTTTAAGAGCTATGCTGGAAACAGCATAGCAAGTTTAAATAAGGCTAGTCCGTTATCAACTTGAAAAAGTGGCACCGAGTCGGTGCGCGTGGTGCTCTAAACGCCAAGGTCGCGGGTTCGATCCCCGTACGGGCCAACTcgcggttctatctagttacgcgttaaaccaactagaatttttttTATCTACGTGCGTGACATGAAGAAGCCATctcgagtactaggatccattaggcg	85.6459	53.253	0	0	69.4494	0	0	Ile-AAT	Ile
347	gAACAAAGTTGGCCCGTACGGTTTAAGAGCTATGCTGGAAACAGCATAGCAAGTTTAAATAAGGCTAGTCCGTTATCAACTTGAAAAAGTGGCACCGAGTCGGTGCGGTGCTCTAAACGCCAAGGTCGCGGGTTCGATCCCCGTACGGGCCAACTTTGcgcggttctatctagttacgcgttaaaccaactagaattttttt	tRNA-Ile-AAT-5-1	14	-6	TAG	+	TACGTTATCGCCTGGTGTGTGATAC	tatcttgtggaaaggacgaaacaccgAACAAAGTTGGCCCGTACGGTTTAAGAGCTATGCTGGAAACAGCATAGCAAGTTTAAATAAGGCTAGTCCGTTATCAACTTGAAAAAGTGGCACCGAGTCGGTGCGGTGCTCTAAACGCCAAGGTCGCGGGTTCGATCCCCGTACGGGCCAACTTTGcgcggttctatctagttacgcgttaaaccaactagaatttttttTCTCATACGTTATCGCCTGGTGTGTGATACctcgagtactaggatccattaggcg	68.7421	75.2018	0	0	71.972	0	0	Ile-AAT	Ile
348	gAACAAAGTTGGCCCGTACGGTTTAAGAGCTATGCTGGAAACAGCATAGCAAGTTTAAATAAGGCTAGTCCGTTATCAACTTGAAAAAGTGGCACCGAGTCGGTGCGGTGCTCTAAACGCCAAGGTCGCGGGTTCGATCCCCGTACGGGCCAACTTTcgcggttctatctagttacgcgttaaaccaactagaattttttt	tRNA-Ile-AAT-5-1	13	-6	TAG	+	TACGTTCTCACCACCAGAAGTTGTC	tatcttgtggaaaggacgaaacaccgAACAAAGTTGGCCCGTACGGTTTAAGAGCTATGCTGGAAACAGCATAGCAAGTTTAAATAAGGCTAGTCCGTTATCAACTTGAAAAAGTGGCACCGAGTCGGTGCGGTGCTCTAAACGCCAAGGTCGCGGGTTCGATCCCCGTACGGGCCAACTTTcgcggttctatctagttacgcgttaaaccaactagaatttttttATGTCATACGTTCTCACCACCAGAAGTTGTCctcgagtactaggatccattaggcg	73.6254	57.9306	0	0	65.778	0	0	Ile-AAT	Ile
349	gAACAAAGTTGGCCCGTACGGTTTAAGAGCTATGCTGGAAACAGCATAGCAAGTTTAAATAAGGCTAGTCCGTTATCAACTTGAAAAAGTGGCACCGAGTCGGTGCGGTGCTCTAAACGCCAAGGTCGCGGGTTCGATCCCCGTACGGGCCAACTTcgcggttctatctagttacgcgttaaaccaactagaattttttt	tRNA-Ile-AAT-5-1	12	-6	TAG	+	TACGTATGTCAGCGCGCCATTACAA	tatcttgtggaaaggacgaaacaccgAACAAAGTTGGCCCGTACGGTTTAAGAGCTATGCTGGAAACAGCATAGCAAGTTTAAATAAGGCTAGTCCGTTATCAACTTGAAAAAGTGGCACCGAGTCGGTGCGGTGCTCTAAACGCCAAGGTCGCGGGTTCGATCCCCGTACGGGCCAACTTcgcggttctatctagttacgcgttaaaccaactagaatttttttTAGCCTTTACGTATGTCAGCGCGCCATTACAActcgagtactaggatccattaggcg	51.8383	66.926	20.3657	0	59.3822	10.1828	0.16864	Ile-AAT	Ile
350	gAACAAAGTTGGCCCGTACGGTTTAAGAGCTATGCTGGAAACAGCATAGCAAGTTTAAATAAGGCTAGTCCGTTATCAACTTGAAAAAGTGGCACCGAGTCGGTGCGGTGCTCTAAACGCCAAGGTCGCGGGTTCGATCCCCGTACGGGCCAACTcgcggttctatctagttacgcgttaaaccaactagaattttttt	tRNA-Ile-AAT-5-1	11	-6	TAG	+	TACGTTAGCCTTATCCGTTAAGCGG	tatcttgtggaaaggacgaaacaccgAACAAAGTTGGCCCGTACGGTTTAAGAGCTATGCTGGAAACAGCATAGCAAGTTTAAATAAGGCTAGTCCGTTATCAACTTGAAAAAGTGGCACCGAGTCGGTGCGGTGCTCTAAACGCCAAGGTCGCGGGTTCGATCCCCGTACGGGCCAACTcgcggttctatctagttacgcgttaaaccaactagaatttttttCGCTCGATTACGTTAGCCTTATCCGTTAAGCGGctcgagtactaggatccattaggcg	76.6305	82.758	0	81.3646	79.6943	40.6823	0.504154	Ile-AAT	Ile
351	gAACAAAGTTGGCCCGTACGGTTTAAGAGCTATGCTGGAAACAGCATAGCAAGTTTAAATAAGGCTAGTCCGTTATCAACTTGAAAAAGTGGCACCGAGTCGGTGCGTGGTGCTCTAAACGCCAAGGTCGCGGGTTCGATCCCCGTACGGGCCAACTTTcgcggttctatctagttacgcgttaaaccaactagaattttttt	tRNA-Ile-AAT-5-1	13	-8	TAG	+	TACGTCGCTCGATAAGACATCGACA	tatcttgtggaaaggacgaaacaccgAACAAAGTTGGCCCGTACGGTTTAAGAGCTATGCTGGAAACAGCATAGCAAGTTTAAATAAGGCTAGTCCGTTATCAACTTGAAAAAGTGGCACCGAGTCGGTGCGTGGTGCTCTAAACGCCAAGGTCGCGGGTTCGATCCCCGTACGGGCCAACTTTcgcggttctatctagttacgcgttaaaccaactagaatttttttAAGTTACGTCGCTCGATAAGACATCGACActcgagtactaggatccattaggcg	43.1986	48.9352	2.90938	64.1415	46.0669	33.5254	0.712294	Ile-AAT	Ile
352	gAACAAAGTTGGCCCGTACGGTTTAAGAGCTATGCTGGAAACAGCATAGCAAGTTTAAATAAGGCTAGTCCGTTATCAACTTGAAAAAGTGGCACCGAGTCGGTGCGTGGTGCTCTAAACGCCAAGGTCGCGGGTTCGATCCCCGTACGGGCCAACTTcgcggttctatctagttacgcgttaaaccaactagaattttttt	tRNA-Ile-AAT-5-1	12	-8	TAG	+	TACGTAAGTCGCATAAGGCCACTTC	tatcttgtggaaaggacgaaacaccgAACAAAGTTGGCCCGTACGGTTTAAGAGCTATGCTGGAAACAGCATAGCAAGTTTAAATAAGGCTAGTCCGTTATCAACTTGAAAAAGTGGCACCGAGTCGGTGCGTGGTGCTCTAAACGCCAAGGTCGCGGGTTCGATCCCCGTACGGGCCAACTTcgcggttctatctagttacgcgttaaaccaactagaatttttttTCAGGTACGTAAGTCGCATAAGGCCACTTCctcgagtactaggatccattaggcg	68.7421	56.4913	0	0	62.6167	0	0	Ile-AAT	Ile
353	gAACAAAGTTGGCCCGTACGGTTTAAGAGCTATGCTGGAAACAGCATAGCAAGTTTAAATAAGGCTAGTCCGTTATCAACTTGAAAAAGTGGCACCGAGTCGGTGCGTGGTGCTCTAAACGCCAAGGTCGCGGGTTCGATCCCCGTACGGGCCAACTcgcggttctatctagttacgcgttaaaccaactagaattttttt	tRNA-Ile-AAT-5-1	11	-8	TAG	+	TACGTTCAGGAAGCGCTTAAGTAGC	tatcttgtggaaaggacgaaacaccgAACAAAGTTGGCCCGTACGGTTTAAGAGCTATGCTGGAAACAGCATAGCAAGTTTAAATAAGGCTAGTCCGTTATCAACTTGAAAAAGTGGCACCGAGTCGGTGCGTGGTGCTCTAAACGCCAAGGTCGCGGGTTCGATCCCCGTACGGGCCAACTcgcggttctatctagttacgcgttaaaccaactagaatttttttTGACGCTACGTTCAGGAAGCGCTTAAGTAGCctcgagtactaggatccattaggcg	44.7011	37.7808	0	0	41.241	0	0	Ile-AAT	Ile
354	gAACAAAGTTGGCCCGTACGGTTTAAGAGCTATGCTGGAAACAGCATAGCAAGTTTAAATAAGGCTAGTCCGTTATCAACTTGAAAAAGTGGCACCGAGTCGGTGCTGGTGCTCTAAACGCCAAGGTCGCGGGTTCGATCCCCGTACGGGCCAACTTTGcgcggttctatctagttacgcgttaaaccaactagaattttttt	tRNA-Ile-AAT-5-1	14	-7	TAG	+	TACGTTGACGCGAACTCTCTGTAAG	tatcttgtggaaaggacgaaacaccgAACAAAGTTGGCCCGTACGGTTTAAGAGCTATGCTGGAAACAGCATAGCAAGTTTAAATAAGGCTAGTCCGTTATCAACTTGAAAAAGTGGCACCGAGTCGGTGCTGGTGCTCTAAACGCCAAGGTCGCGGGTTCGATCCCCGTACGGGCCAACTTTGcgcggttctatctagttacgcgttaaaccaactagaatttttttTTCGTACGTTGACGCGAACTCTCTGTAAGctcgagtactaggatccattaggcg	64.6101	54.6922	0	0	59.6511	0	0	Ile-AAT	Ile
355	gAACAAAGTTGGCCCGTACGGTTTAAGAGCTATGCTGGAAACAGCATAGCAAGTTTAAATAAGGCTAGTCCGTTATCAACTTGAAAAAGTGGCACCGAGTCGGTGCTGGTGCTCTAAACGCCAAGGTCGCGGGTTCGATCCCCGTACGGGCCAACTTTcgcggttctatctagttacgcgttaaaccaactagaattttttt	tRNA-Ile-AAT-5-1	13	-7	TAG	+	TACGTTTCGGCTAGACAAGCAATGG	tatcttgtggaaaggacgaaacaccgAACAAAGTTGGCCCGTACGGTTTAAGAGCTATGCTGGAAACAGCATAGCAAGTTTAAATAAGGCTAGTCCGTTATCAACTTGAAAAAGTGGCACCGAGTCGGTGCTGGTGCTCTAAACGCCAAGGTCGCGGGTTCGATCCCCGTACGGGCCAACTTTcgcggttctatctagttacgcgttaaaccaactagaatttttttTCAGTTACGTTTCGGCTAGACAAGCAATGGctcgagtactaggatccattaggcg	42.4473	46.7763	0	150.257	44.6118	75.1287	1.64713	Ile-AAT	Ile
356	gAACAAAGTTGGCCCGTACGGTTTAAGAGCTATGCTGGAAACAGCATAGCAAGTTTAAATAAGGCTAGTCCGTTATCAACTTGAAAAAGTGGCACCGAGTCGGTGCTGGTGCTCTAAACGCCAAGGTCGCGGGTTCGATCCCCGTACGGGCCAACTTcgcggttctatctagttacgcgttaaaccaactagaattttttt	tRNA-Ile-AAT-5-1	12	-7	TAG	+	TACGTTCAGTGTCGACCGAAGAGAA	tatcttgtggaaaggacgaaacaccgAACAAAGTTGGCCCGTACGGTTTAAGAGCTATGCTGGAAACAGCATAGCAAGTTTAAATAAGGCTAGTCCGTTATCAACTTGAAAAAGTGGCACCGAGTCGGTGCTGGTGCTCTAAACGCCAAGGTCGCGGGTTCGATCCCCGTACGGGCCAACTTcgcggttctatctagttacgcgttaaaccaactagaatttttttATTGTCTACGTTCAGTGTCGACCGAAGAGAActcgagtactaggatccattaggcg	60.8537	35.9817	0	0	48.4177	0	0	Ile-AAT	Ile
357	gAACAAAGTTGGCCCGTACGGTTTAAGAGCTATGCTGGAAACAGCATAGCAAGTTTAAATAAGGCTAGTCCGTTATCAACTTGAAAAAGTGGCACCGAGTCGGTGCTGGTGCTCTAAACGCCAAGGTCGCGGGTTCGATCCCCGTACGGGCCAACTcgcggttctatctagttacgcgttaaaccaactagaattttttt	tRNA-Ile-AAT-5-1	11	-7	TAG	+	TACGTATTGTCGCGATTCGATACGG	tatcttgtggaaaggacgaaacaccgAACAAAGTTGGCCCGTACGGTTTAAGAGCTATGCTGGAAACAGCATAGCAAGTTTAAATAAGGCTAGTCCGTTATCAACTTGAAAAAGTGGCACCGAGTCGGTGCTGGTGCTCTAAACGCCAAGGTCGCGGGTTCGATCCCCGTACGGGCCAACTcgcggttctatctagttacgcgttaaaccaactagaatttttttAAGAAGCTACGTATTGTCGCGATTCGATACGGctcgagtactaggatccattaggcg	54.8434	48.9352	0	78.989	51.8893	39.4945	0.746739	Ile-AAT	Ile
358	gAACACGCAACCTTCTGATCGTTTAAGAGCTATGCTGGAAACAGCATAGCAAGTTTAAATAAGGCTAGTCCGTTATCAACTTGAAAAAGTGGCACCGAGTCGGTGCCGTCTGACTCTAGATCAGAAGGTTGCGTGcgcggttctatctagttacgcgttaaaccaactagaattttttt	tRNA-Trp-CCA-3-1, tRNA-Trp-CCA-3-3, tRNA-Trp-CCA-3-2, tRNA-Trp-CCA-1-1, tRNA-Trp-CCA-5-1, tRNA-Trp-CCA-2-1	14	-9	TAG	+	TACGTAAGAAGCCATGTAGAGCGGT	tatcttgtggaaaggacgaaacaccgAACACGCAACCTTCTGATCGTTTAAGAGCTATGCTGGAAACAGCATAGCAAGTTTAAATAAGGCTAGTCCGTTATCAACTTGAAAAAGTGGCACCGAGTCGGTGCCGTCTGACTCTAGATCAGAAGGTTGCGTGcgcggttctatctagttacgcgttaaaccaactagaatttttttTTACCTGCTTGGCACCTAACTGCCATGATACGTAAGAAGCCATGTAGAGCGGTctcgagtactaggatccattaggcg	52.9652	52.8931	0	90.2732	52.9292	45.1366	0.83696	Trp-CCA	Trp
359	gAACACGCAACCTTCTGATCGTTTAAGAGCTATGCTGGAAACAGCATAGCAAGTTTAAATAAGGCTAGTCCGTTATCAACTTGAAAAAGTGGCACCGAGTCGGTGCCGTCTGACTCTAGATCAGAAGGTTGCGTcgcggttctatctagttacgcgttaaaccaactagaattttttt	tRNA-Trp-CCA-3-1, tRNA-Trp-CCA-3-3, tRNA-Trp-CCA-3-2, tRNA-Trp-CCA-1-1, tRNA-Trp-CCA-5-1, tRNA-Trp-CCA-2-1	13	-9	TAG	+	TACGTTTACCTGCTTGGCACCTAAC	tatcttgtggaaaggacgaaacaccgAACACGCAACCTTCTGATCGTTTAAGAGCTATGCTGGAAACAGCATAGCAAGTTTAAATAAGGCTAGTCCGTTATCAACTTGAAAAAGTGGCACCGAGTCGGTGCCGTCTGACTCTAGATCAGAAGGTTGCGTcgcggttctatctagttacgcgttaaaccaactagaatttttttTCTAGGCCTGCTAACCACAACTGCACGATTACGTTTACCTGCTTGGCACCTAACctcgagtactaggatccattaggcg	54.4678	104.707	122.194	171.638	79.5873	146.916	1.82307	Trp-CCA	Trp
360	gAACACGCAACCTTCTGATCGTTTAAGAGCTATGCTGGAAACAGCATAGCAAGTTTAAATAAGGCTAGTCCGTTATCAACTTGAAAAAGTGGCACCGAGTCGGTGCCGTCTGACTCTAGATCAGAAGGTTGCGcgcggttctatctagttacgcgttaaaccaactagaattttttt	tRNA-Trp-CCA-3-1, tRNA-Trp-CCA-3-3, tRNA-Trp-CCA-3-2, tRNA-Trp-CCA-1-1, tRNA-Trp-CCA-5-1, tRNA-Trp-CCA-2-1	12	-9	TAG	+	TACGTTCTAGGCCTGCTAACCACAA	tatcttgtggaaaggacgaaacaccgAACACGCAACCTTCTGATCGTTTAAGAGCTATGCTGGAAACAGCATAGCAAGTTTAAATAAGGCTAGTCCGTTATCAACTTGAAAAAGTGGCACCGAGTCGGTGCCGTCTGACTCTAGATCAGAAGGTTGCGcgcggttctatctagttacgcgttaaaccaactagaatttttttGTACTACGCGAATCCAGAGAATCGGAGTTGTACGTTCTAGGCCTGCTAACCACAActcgagtactaggatccattaggcg	53.3409	56.1315	0	0	54.7362	0	0	Trp-CCA	Trp
361	gAACACGCAACCTTCTGATCGTTTAAGAGCTATGCTGGAAACAGCATAGCAAGTTTAAATAAGGCTAGTCCGTTATCAACTTGAAAAAGTGGCACCGAGTCGGTGCCGTCTGACTCTAGATCAGAAGGTTGCcgcggttctatctagttacgcgttaaaccaactagaattttttt	tRNA-Trp-CCA-3-1, tRNA-Trp-CCA-3-3, tRNA-Trp-CCA-3-2, tRNA-Trp-CCA-1-1, tRNA-Trp-CCA-5-1, tRNA-Trp-CCA-2-1	11	-9	TAG	+	TACGTGTACTACGCGAATCCAGAGA	tatcttgtggaaaggacgaaacaccgAACACGCAACCTTCTGATCGTTTAAGAGCTATGCTGGAAACAGCATAGCAAGTTTAAATAAGGCTAGTCCGTTATCAACTTGAAAAAGTGGCACCGAGTCGGTGCCGTCTGACTCTAGATCAGAAGGTTGCcgcggttctatctagttacgcgttaaaccaactagaatttttttCTGTTCCACATTGCTGAACCTTAACCTGGCTTACGTGTACTACGCGAATCCAGAGActcgagtactaggatccattaggcg	76.6305	82.3982	181.836	0	79.5144	90.9182	1.12922	Trp-CCA	Trp
362	gAACACGCAACCTTCTGATCGTTTAAGAGCTATGCTGGAAACAGCATAGCAAGTTTAAATAAGGCTAGTCCGTTATCAACTTGAAAAAGTGGCACCGAGTCGGTGCCTGACTCTAGATCAGAAGGTTGCGTGcgcggttctatctagttacgcgttaaaccaactagaattttttt	tRNA-Trp-CCA-3-1, tRNA-Trp-CCA-3-3, tRNA-Trp-CCA-3-2, tRNA-Trp-CCA-1-1, tRNA-Trp-CCA-5-1, tRNA-Trp-CCA-2-1	14	-6	TAG	+	TACGTCTGTTCCACATTGCTGAACC	tatcttgtggaaaggacgaaacaccgAACACGCAACCTTCTGATCGTTTAAGAGCTATGCTGGAAACAGCATAGCAAGTTTAAATAAGGCTAGTCCGTTATCAACTTGAAAAAGTGGCACCGAGTCGGTGCCTGACTCTAGATCAGAAGGTTGCGTGcgcggttctatctagttacgcgttaaaccaactagaatttttttCTGAGAAGTGACTGCTACTGTATGCACCACTTACGTCTGTTCCACATTGCTGAACCctcgagtactaggatccattaggcg	63.8588	40.6594	0	97.4	52.2591	48.7	0.914398	Trp-CCA	Trp
363	gAACACGCAACCTTCTGATCGTTTAAGAGCTATGCTGGAAACAGCATAGCAAGTTTAAATAAGGCTAGTCCGTTATCAACTTGAAAAAGTGGCACCGAGTCGGTGCCTGACTCTAGATCAGAAGGTTGCGTcgcggttctatctagttacgcgttaaaccaactagaattttttt	tRNA-Trp-CCA-3-1, tRNA-Trp-CCA-3-3, tRNA-Trp-CCA-3-2, tRNA-Trp-CCA-1-1, tRNA-Trp-CCA-5-1, tRNA-Trp-CCA-2-1	13	-6	TAG	+	TACGTCTGAGAAGTGACTGCTACTG	tatcttgtggaaaggacgaaacaccgAACACGCAACCTTCTGATCGTTTAAGAGCTATGCTGGAAACAGCATAGCAAGTTTAAATAAGGCTAGTCCGTTATCAACTTGAAAAAGTGGCACCGAGTCGGTGCCTGACTCTAGATCAGAAGGTTGCGTcgcggttctatctagttacgcgttaaaccaactagaatttttttTATGCACCACACAACGGTGAGCGTGACATGCTTACGTCTGAGAAGTGACTGCTACTGctcgagtactaggatccattaggcg	63.4831	62.6082	0	0	63.0457	0	0	Trp-CCA	Trp
364	gAACACGCAACCTTCTGATCGTTTAAGAGCTATGCTGGAAACAGCATAGCAAGTTTAAATAAGGCTAGTCCGTTATCAACTTGAAAAAGTGGCACCGAGTCGGTGCCTGACTCTAGATCAGAAGGTTGCGcgcggttctatctagttacgcgttaaaccaactagaattttttt	tRNA-Trp-CCA-3-1, tRNA-Trp-CCA-3-3, tRNA-Trp-CCA-3-2, tRNA-Trp-CCA-1-1, tRNA-Trp-CCA-5-1, tRNA-Trp-CCA-2-1	12	-6	TAG	+	TACGTTATGCACCACACAACGGTGA	tatcttgtggaaaggacgaaacaccgAACACGCAACCTTCTGATCGTTTAAGAGCTATGCTGGAAACAGCATAGCAAGTTTAAATAAGGCTAGTCCGTTATCAACTTGAAAAAGTGGCACCGAGTCGGTGCCTGACTCTAGATCAGAAGGTTGCGcgcggttctatctagttacgcgttaaaccaactagaatttttttTTCGTCGTCCTGACAATGCAAACTACGAGGCCTTACGTTATGCACCACACAACGGTGActcgagtactaggatccattaggcg	63.8588	62.968	0	0	63.4134	0	0	Trp-CCA	Trp
365	gAACACGCAACCTTCTGATCGTTTAAGAGCTATGCTGGAAACAGCATAGCAAGTTTAAATAAGGCTAGTCCGTTATCAACTTGAAAAAGTGGCACCGAGTCGGTGCCTGACTCTAGATCAGAAGGTTGCcgcggttctatctagttacgcgttaaaccaactagaattttttt	tRNA-Trp-CCA-3-1, tRNA-Trp-CCA-3-3, tRNA-Trp-CCA-3-2, tRNA-Trp-CCA-1-1, tRNA-Trp-CCA-5-1, tRNA-Trp-CCA-2-1	11	-6	TAG	+	TACGTTTCGTCGTCCTGACAATGCA	tatcttgtggaaaggacgaaacaccgAACACGCAACCTTCTGATCGTTTAAGAGCTATGCTGGAAACAGCATAGCAAGTTTAAATAAGGCTAGTCCGTTATCAACTTGAAAAAGTGGCACCGAGTCGGTGCCTGACTCTAGATCAGAAGGTTGCcgcggttctatctagttacgcgttaaaccaactagaatttttttCTGTTGTCGGAGACTGGATATATGCACCACGATTTACGTTTCGTCGTCCTGACAATGCActcgagtactaggatccattaggcg	94.2856	50.7342	0	0	72.5099	0	0	Trp-CCA	Trp
366	gAACACGCAACCTTCTGATCGTTTAAGAGCTATGCTGGAAACAGCATAGCAAGTTTAAATAAGGCTAGTCCGTTATCAACTTGAAAAAGTGGCACCGAGTCGGTGCGCGTCTGACTCTAGATCAGAAGGTTGCGTGcgcggttctatctagttacgcgttaaaccaactagaattttttt	tRNA-Trp-CCA-3-1, tRNA-Trp-CCA-3-3, tRNA-Trp-CCA-3-2, tRNA-Trp-CCA-1-1, tRNA-Trp-CCA-5-1, tRNA-Trp-CCA-2-1	14	-10	TAG	+	TACGTCTGTTGTCGGAGACTGGATA	tatcttgtggaaaggacgaaacaccgAACACGCAACCTTCTGATCGTTTAAGAGCTATGCTGGAAACAGCATAGCAAGTTTAAATAAGGCTAGTCCGTTATCAACTTGAAAAAGTGGCACCGAGTCGGTGCGCGTCTGACTCTAGATCAGAAGGTTGCGTGcgcggttctatctagttacgcgttaaaccaactagaatttttttTGCGACAGAAGCATGGTCTTTGCAGCATACGTCTGTTGTCGGAGACTGGATActcgagtactaggatccattaggcg	48.0819	45.337	0	1.18781	46.7094	0.593903	0.0124483	Trp-CCA	Trp
367	gAACACGCAACCTTCTGATCGTTTAAGAGCTATGCTGGAAACAGCATAGCAAGTTTAAATAAGGCTAGTCCGTTATCAACTTGAAAAAGTGGCACCGAGTCGGTGCGCGTCTGACTCTAGATCAGAAGGTTGCGTcgcggttctatctagttacgcgttaaaccaactagaattttttt	tRNA-Trp-CCA-3-1, tRNA-Trp-CCA-3-3, tRNA-Trp-CCA-3-2, tRNA-Trp-CCA-1-1, tRNA-Trp-CCA-5-1, tRNA-Trp-CCA-2-1	13	-10	TAG	+	TACGTTGCGACAGAAGCATGGTCTT	tatcttgtggaaaggacgaaacaccgAACACGCAACCTTCTGATCGTTTAAGAGCTATGCTGGAAACAGCATAGCAAGTTTAAATAAGGCTAGTCCGTTATCAACTTGAAAAAGTGGCACCGAGTCGGTGCGCGTCTGACTCTAGATCAGAAGGTTGCGTcgcggttctatctagttacgcgttaaaccaactagaatttttttTTATGCGTGTTGACGCGAACACCGAGTTTACGTTGCGACAGAAGCATGGTCTTctcgagtactaggatccattaggcg	68.7421	52.1735	0	0	60.4578	0	0	Trp-CCA	Trp
368	gAACACGCAACCTTCTGATCGTTTAAGAGCTATGCTGGAAACAGCATAGCAAGTTTAAATAAGGCTAGTCCGTTATCAACTTGAAAAAGTGGCACCGAGTCGGTGCGCGTCTGACTCTAGATCAGAAGGTTGCGcgcggttctatctagttacgcgttaaaccaactagaattttttt	tRNA-Trp-CCA-3-1, tRNA-Trp-CCA-3-3, tRNA-Trp-CCA-3-2, tRNA-Trp-CCA-1-1, tRNA-Trp-CCA-5-1, tRNA-Trp-CCA-2-1	12	-10	TAG	+	TACGTTTATGCGTGTTGACGCGAAC	tatcttgtggaaaggacgaaacaccgAACACGCAACCTTCTGATCGTTTAAGAGCTATGCTGGAAACAGCATAGCAAGTTTAAATAAGGCTAGTCCGTTATCAACTTGAAAAAGTGGCACCGAGTCGGTGCGCGTCTGACTCTAGATCAGAAGGTTGCGcgcggttctatctagttacgcgttaaaccaactagaatttttttCGATCCTAGATTGGTGCGAAGTACCTTGATACGTTTATGCGTGTTGACGCGAACctcgagtactaggatccattaggcg	72.1229	22.6685	78.5533	0	47.3957	39.2767	0.811574	Trp-CCA	Trp
369	gAACACGCAACCTTCTGATCGTTTAAGAGCTATGCTGGAAACAGCATAGCAAGTTTAAATAAGGCTAGTCCGTTATCAACTTGAAAAAGTGGCACCGAGTCGGTGCGCGTCTGACTCTAGATCAGAAGGTTGCcgcggttctatctagttacgcgttaaaccaactagaattttttt	tRNA-Trp-CCA-3-1, tRNA-Trp-CCA-3-3, tRNA-Trp-CCA-3-2, tRNA-Trp-CCA-1-1, tRNA-Trp-CCA-5-1, tRNA-Trp-CCA-2-1	11	-10	TAG	+	TACGTCGATCCTAGATTGGTGCGAA	tatcttgtggaaaggacgaaacaccgAACACGCAACCTTCTGATCGTTTAAGAGCTATGCTGGAAACAGCATAGCAAGTTTAAATAAGGCTAGTCCGTTATCAACTTGAAAAAGTGGCACCGAGTCGGTGCGCGTCTGACTCTAGATCAGAAGGTTGCcgcggttctatctagttacgcgttaaaccaactagaatttttttGTCTCAGAAGGTCCAAGTGTGTGCACATAATACGTCGATCCTAGATTGGTGCGAActcgagtactaggatccattaggcg	80.0113	59.01	104.738	43.9488	69.5107	74.3433	1.05436	Trp-CCA	Trp
370	gAACACGCAACCTTCTGATCGTTTAAGAGCTATGCTGGAAACAGCATAGCAAGTTTAAATAAGGCTAGTCCGTTATCAACTTGAAAAAGTGGCACCGAGTCGGTGCGTCTGACTCTAGATCAGAAGGTTGCGTGcgcggttctatctagttacgcgttaaaccaactagaattttttt	tRNA-Trp-CCA-3-1, tRNA-Trp-CCA-3-3, tRNA-Trp-CCA-3-2, tRNA-Trp-CCA-1-1, tRNA-Trp-CCA-5-1, tRNA-Trp-CCA-2-1	14	-8	TAG	+	TACGTGTCTCAGAAGGTCCAAGTGT	tatcttgtggaaaggacgaaacaccgAACACGCAACCTTCTGATCGTTTAAGAGCTATGCTGGAAACAGCATAGCAAGTTTAAATAAGGCTAGTCCGTTATCAACTTGAAAAAGTGGCACCGAGTCGGTGCGTCTGACTCTAGATCAGAAGGTTGCGTGcgcggttctatctagttacgcgttaaaccaactagaatttttttTGTTAGACCACGTTAAGCGGCTATCAGGTTACGTGTCTCAGAAGGTCCAAGTGTctcgagtactaggatccattaggcg	81.8895	57.211	0	0	69.5502	0	0	Trp-CCA	Trp
371	gAACACGCAACCTTCTGATCGTTTAAGAGCTATGCTGGAAACAGCATAGCAAGTTTAAATAAGGCTAGTCCGTTATCAACTTGAAAAAGTGGCACCGAGTCGGTGCGTCTGACTCTAGATCAGAAGGTTGCGTcgcggttctatctagttacgcgttaaaccaactagaattttttt	tRNA-Trp-CCA-3-1, tRNA-Trp-CCA-3-3, tRNA-Trp-CCA-3-2, tRNA-Trp-CCA-1-1, tRNA-Trp-CCA-5-1, tRNA-Trp-CCA-2-1	13	-8	TAG	+	TACGTTGTTAGACCACGTTAAGCGG	tatcttgtggaaaggacgaaacaccgAACACGCAACCTTCTGATCGTTTAAGAGCTATGCTGGAAACAGCATAGCAAGTTTAAATAAGGCTAGTCCGTTATCAACTTGAAAAAGTGGCACCGAGTCGGTGCGTCTGACTCTAGATCAGAAGGTTGCGTcgcggttctatctagttacgcgttaaaccaactagaatttttttACGCTAACGAATAGCGACCTAACACTTGCGTACGTTGTTAGACCACGTTAAGCGGctcgagtactaggatccattaggcg	50.7114	44.6173	0	0	47.6644	0	0	Trp-CCA	Trp
372	gAACACGCAACCTTCTGATCGTTTAAGAGCTATGCTGGAAACAGCATAGCAAGTTTAAATAAGGCTAGTCCGTTATCAACTTGAAAAAGTGGCACCGAGTCGGTGCGTCTGACTCTAGATCAGAAGGTTGCGcgcggttctatctagttacgcgttaaaccaactagaattttttt	tRNA-Trp-CCA-3-1, tRNA-Trp-CCA-3-3, tRNA-Trp-CCA-3-2, tRNA-Trp-CCA-1-1, tRNA-Trp-CCA-5-1, tRNA-Trp-CCA-2-1	12	-8	TAG	+	TACGTACGCTAACGAATAGCGACCT	tatcttgtggaaaggacgaaacaccgAACACGCAACCTTCTGATCGTTTAAGAGCTATGCTGGAAACAGCATAGCAAGTTTAAATAAGGCTAGTCCGTTATCAACTTGAAAAAGTGGCACCGAGTCGGTGCGTCTGACTCTAGATCAGAAGGTTGCGcgcggttctatctagttacgcgttaaaccaactagaatttttttACACTTCTGCACTGGCTATCATTGCGCTGGCTACGTACGCTAACGAATAGCGACCTctcgagtactaggatccattaggcg	105.93	68.0055	0	0	86.968	0	0	Trp-CCA	Trp
373	gAACACGCAACCTTCTGATCGTTTAAGAGCTATGCTGGAAACAGCATAGCAAGTTTAAATAAGGCTAGTCCGTTATCAACTTGAAAAAGTGGCACCGAGTCGGTGCGTCTGACTCTAGATCAGAAGGTTGCcgcggttctatctagttacgcgttaaaccaactagaattttttt	tRNA-Trp-CCA-3-1, tRNA-Trp-CCA-3-3, tRNA-Trp-CCA-3-2, tRNA-Trp-CCA-1-1, tRNA-Trp-CCA-5-1, tRNA-Trp-CCA-2-1	11	-8	TAG	+	TACGTACACTTCTGCACTGGCTATC	tatcttgtggaaaggacgaaacaccgAACACGCAACCTTCTGATCGTTTAAGAGCTATGCTGGAAACAGCATAGCAAGTTTAAATAAGGCTAGTCCGTTATCAACTTGAAAAAGTGGCACCGAGTCGGTGCGTCTGACTCTAGATCAGAAGGTTGCcgcggttctatctagttacgcgttaaaccaactagaatttttttGACAAGTCGGAAGCGTGTAACTAACCACAATGTACGTACACTTCTGCACTGGCTATCctcgagtactaggatccattaggcg	51.4627	42.8183	0	39.7915	47.1405	19.8957	0.413285	Trp-CCA	Trp
374	gAACACGCAACCTTCTGATCGTTTAAGAGCTATGCTGGAAACAGCATAGCAAGTTTAAATAAGGCTAGTCCGTTATCAACTTGAAAAAGTGGCACCGAGTCGGTGCTCTGACTCTAGATCAGAAGGTTGCGTGcgcggttctatctagttacgcgttaaaccaactagaattttttt	tRNA-Trp-CCA-3-1, tRNA-Trp-CCA-3-3, tRNA-Trp-CCA-3-2, tRNA-Trp-CCA-1-1, tRNA-Trp-CCA-5-1, tRNA-Trp-CCA-2-1	14	-7	TAG	+	TACGTGACAAGTCGGAAGCGTGTAA	tatcttgtggaaaggacgaaacaccgAACACGCAACCTTCTGATCGTTTAAGAGCTATGCTGGAAACAGCATAGCAAGTTTAAATAAGGCTAGTCCGTTATCAACTTGAAAAAGTGGCACCGAGTCGGTGCTCTGACTCTAGATCAGAAGGTTGCGTGcgcggttctatctagttacgcgttaaaccaactagaatttttttTATGAGCAGAGTACTACGCGGGTCATTAGATACGTGACAAGTCGGAAGCGTGTAActcgagtactaggatccattaggcg	57.0973	39.2201	0	26.1317	48.1587	13.0659	0.265789	Trp-CCA	Trp
375	gAACACGCAACCTTCTGATCGTTTAAGAGCTATGCTGGAAACAGCATAGCAAGTTTAAATAAGGCTAGTCCGTTATCAACTTGAAAAAGTGGCACCGAGTCGGTGCTCTGACTCTAGATCAGAAGGTTGCGTcgcggttctatctagttacgcgttaaaccaactagaattttttt	tRNA-Trp-CCA-3-1, tRNA-Trp-CCA-3-3, tRNA-Trp-CCA-3-2, tRNA-Trp-CCA-1-1, tRNA-Trp-CCA-5-1, tRNA-Trp-CCA-2-1	13	-7	TAG	+	TACGTTATGAGCAGAGTACTACGCG	tatcttgtggaaaggacgaaacaccgAACACGCAACCTTCTGATCGTTTAAGAGCTATGCTGGAAACAGCATAGCAAGTTTAAATAAGGCTAGTCCGTTATCAACTTGAAAAAGTGGCACCGAGTCGGTGCTCTGACTCTAGATCAGAAGGTTGCGTcgcggttctatctagttacgcgttaaaccaactagaatttttttAAGATCCAGCGCATGGTCTTGGATTCGCAACTACGTTATGAGCAGAGTACTACGCGctcgagtactaggatccattaggcg	51.8383	76.6411	0	135.41	64.2397	67.7049	1.03779	Trp-CCA	Trp
376	gAACACGCAACCTTCTGATCGTTTAAGAGCTATGCTGGAAACAGCATAGCAAGTTTAAATAAGGCTAGTCCGTTATCAACTTGAAAAAGTGGCACCGAGTCGGTGCTCTGACTCTAGATCAGAAGGTTGCGcgcggttctatctagttacgcgttaaaccaactagaattttttt	tRNA-Trp-CCA-3-1, tRNA-Trp-CCA-3-3, tRNA-Trp-CCA-3-2, tRNA-Trp-CCA-1-1, tRNA-Trp-CCA-5-1, tRNA-Trp-CCA-2-1	12	-7	TAG	+	TACGTAAGATCCAGCGCATGGTCTT	tatcttgtggaaaggacgaaacaccgAACACGCAACCTTCTGATCGTTTAAGAGCTATGCTGGAAACAGCATAGCAAGTTTAAATAAGGCTAGTCCGTTATCAACTTGAAAAAGTGGCACCGAGTCGGTGCTCTGACTCTAGATCAGAAGGTTGCGcgcggttctatctagttacgcgttaaaccaactagaatttttttACAAGGCGCTAACTCCTCAAACCTATAGCAGATACGTAAGATCCAGCGCATGGTCTTctcgagtactaggatccattaggcg	61.6049	80.5991	0	0	71.102	0	0	Trp-CCA	Trp
377	gAACACGCAACCTTCTGATCGTTTAAGAGCTATGCTGGAAACAGCATAGCAAGTTTAAATAAGGCTAGTCCGTTATCAACTTGAAAAAGTGGCACCGAGTCGGTGCTCTGACTCTAGATCAGAAGGTTGCcgcggttctatctagttacgcgttaaaccaactagaattttttt	tRNA-Trp-CCA-3-1, tRNA-Trp-CCA-3-3, tRNA-Trp-CCA-3-2, tRNA-Trp-CCA-1-1, tRNA-Trp-CCA-5-1, tRNA-Trp-CCA-2-1	11	-7	TAG	+	TACGTACAAGGCGCTAACTCCTCAA	tatcttgtggaaaggacgaaacaccgAACACGCAACCTTCTGATCGTTTAAGAGCTATGCTGGAAACAGCATAGCAAGTTTAAATAAGGCTAGTCCGTTATCAACTTGAAAAAGTGGCACCGAGTCGGTGCTCTGACTCTAGATCAGAAGGTTGCcgcggttctatctagttacgcgttaaaccaactagaatttttttCAATGTGCGAAGGCTCTGAAACCATGTGGCAATTACGTACAAGGCGCTAACTCCTCAActcgagtactaggatccattaggcg	73.2498	47.1361	0	0	60.1929	0	0	Trp-CCA	Trp
378	gAACACGCAGCCTTCTGATCGTTTAAGAGCTATGCTGGAAACAGCATAGCAAGTTTAAATAAGGCTAGTCCGTTATCAACTTGAAAAAGTGGCACCGAGTCGGTGCCGTCTGACTCTAGATCAGAAGGCTGCGTGcgcggttctatctagttacgcgttaaaccaactagaattttttt	tRNA-Trp-CCA-4-1	14	-9	TAG	+	TACGTCAATGTGCGAAGGCTCTGAA	tatcttgtggaaaggacgaaacaccgAACACGCAGCCTTCTGATCGTTTAAGAGCTATGCTGGAAACAGCATAGCAAGTTTAAATAAGGCTAGTCCGTTATCAACTTGAAAAAGTGGCACCGAGTCGGTGCCGTCTGACTCTAGATCAGAAGGCTGCGTGcgcggttctatctagttacgcgttaaaccaactagaatttttttTCGACTGGTGATGTTCGTAGCATTGACGTACGTCAATGTGCGAAGGCTCTGAActcgagtactaggatccattaggcg	42.0717	51.4539	2.90938	0	46.7628	1.45469	0.0304566	Trp-CCA	Trp
379	gAACACGCAGCCTTCTGATCGTTTAAGAGCTATGCTGGAAACAGCATAGCAAGTTTAAATAAGGCTAGTCCGTTATCAACTTGAAAAAGTGGCACCGAGTCGGTGCCGTCTGACTCTAGATCAGAAGGCTGCGTcgcggttctatctagttacgcgttaaaccaactagaattttttt	tRNA-Trp-CCA-4-1	13	-9	TAG	+	TACGTTCGACTGGTGATGTTCGTAG	tatcttgtggaaaggacgaaacaccgAACACGCAGCCTTCTGATCGTTTAAGAGCTATGCTGGAAACAGCATAGCAAGTTTAAATAAGGCTAGTCCGTTATCAACTTGAAAAAGTGGCACCGAGTCGGTGCCGTCTGACTCTAGATCAGAAGGCTGCGTcgcggttctatctagttacgcgttaaaccaactagaatttttttCATCCTTCATAGGTGGTAGCAACTCCTCATACGTTCGACTGGTGATGTTCGTAGctcgagtactaggatccattaggcg	102.174	80.2393	269.118	0	91.2067	134.559	1.45932	Trp-CCA	Trp
380	gAACACGCAGCCTTCTGATCGTTTAAGAGCTATGCTGGAAACAGCATAGCAAGTTTAAATAAGGCTAGTCCGTTATCAACTTGAAAAAGTGGCACCGAGTCGGTGCCGTCTGACTCTAGATCAGAAGGCTGCGcgcggttctatctagttacgcgttaaaccaactagaattttttt	tRNA-Trp-CCA-4-1	12	-9	TAG	+	TACGTCATCCTTCATAGGTGGTAGC	tatcttgtggaaaggacgaaacaccgAACACGCAGCCTTCTGATCGTTTAAGAGCTATGCTGGAAACAGCATAGCAAGTTTAAATAAGGCTAGTCCGTTATCAACTTGAAAAAGTGGCACCGAGTCGGTGCCGTCTGACTCTAGATCAGAAGGCTGCGcgcggttctatctagttacgcgttaaaccaactagaatttttttCCTCCTATGAATCCTTGGTCCTTGAGGTCTTACGTCATCCTTCATAGGTGGTAGCctcgagtactaggatccattaggcg	62.7319	93.9123	0	139.567	78.3221	69.7835	0.879749	Trp-CCA	Trp
381	gAACACGCAGCCTTCTGATCGTTTAAGAGCTATGCTGGAAACAGCATAGCAAGTTTAAATAAGGCTAGTCCGTTATCAACTTGAAAAAGTGGCACCGAGTCGGTGCCGTCTGACTCTAGATCAGAAGGCTGCcgcggttctatctagttacgcgttaaaccaactagaattttttt	tRNA-Trp-CCA-4-1	11	-9	TAG	+	TACGTCCTCCTATGAATCCTTGGTC	tatcttgtggaaaggacgaaacaccgAACACGCAGCCTTCTGATCGTTTAAGAGCTATGCTGGAAACAGCATAGCAAGTTTAAATAAGGCTAGTCCGTTATCAACTTGAAAAAGTGGCACCGAGTCGGTGCCGTCTGACTCTAGATCAGAAGGCTGCcgcggttctatctagttacgcgttaaaccaactagaatttttttATAGTAAGGCCAACCTCGTGACAGTTGGAATTACGTCCTCCTATGAATCCTTGGTCctcgagtactaggatccattaggcg	90.5292	58.2904	0	0	74.4098	0	0	Trp-CCA	Trp
382	gAACACGCAGCCTTCTGATCGTTTAAGAGCTATGCTGGAAACAGCATAGCAAGTTTAAATAAGGCTAGTCCGTTATCAACTTGAAAAAGTGGCACCGAGTCGGTGCCTGACTCTAGATCAGAAGGCTGCGTGcgcggttctatctagttacgcgttaaaccaactagaattttttt	tRNA-Trp-CCA-4-1	14	-6	TAG	+	TACGTATAGTAAGGCCAACCTCGTG	tatcttgtggaaaggacgaaacaccgAACACGCAGCCTTCTGATCGTTTAAGAGCTATGCTGGAAACAGCATAGCAAGTTTAAATAAGGCTAGTCCGTTATCAACTTGAAAAAGTGGCACCGAGTCGGTGCCTGACTCTAGATCAGAAGGCTGCGTGcgcggttctatctagttacgcgttaaaccaactagaatttttttATGCCGTTCACGTACTGGAAGATGTCCAAGCTACGTATAGTAAGGCCAACCTCGTGctcgagtactaggatccattaggcg	72.8741	80.9589	13.0922	55.2329	76.9165	34.1626	0.438451	Trp-CCA	Trp
383	gAACACGCAGCCTTCTGATCGTTTAAGAGCTATGCTGGAAACAGCATAGCAAGTTTAAATAAGGCTAGTCCGTTATCAACTTGAAAAAGTGGCACCGAGTCGGTGCCTGACTCTAGATCAGAAGGCTGCGTcgcggttctatctagttacgcgttaaaccaactagaattttttt	tRNA-Trp-CCA-4-1	13	-6	TAG	+	TACGTATGCCGTTCACGTACTGGAA	tatcttgtggaaaggacgaaacaccgAACACGCAGCCTTCTGATCGTTTAAGAGCTATGCTGGAAACAGCATAGCAAGTTTAAATAAGGCTAGTCCGTTATCAACTTGAAAAAGTGGCACCGAGTCGGTGCCTGACTCTAGATCAGAAGGCTGCGTcgcggttctatctagttacgcgttaaaccaactagaatttttttAGACTGGATAACAAGGCGCTATGCGCAGGTACTACGTATGCCGTTCACGTACTGGAActcgagtactaggatccattaggcg	73.6254	65.1269	29.0938	79.5829	69.3762	54.3384	0.772113	Trp-CCA	Trp
384	gAACACGCAGCCTTCTGATCGTTTAAGAGCTATGCTGGAAACAGCATAGCAAGTTTAAATAAGGCTAGTCCGTTATCAACTTGAAAAAGTGGCACCGAGTCGGTGCCTGACTCTAGATCAGAAGGCTGCGcgcggttctatctagttacgcgttaaaccaactagaattttttt	tRNA-Trp-CCA-4-1	12	-6	TAG	+	TACGTAGACTGGATAACAAGGCGCT	tatcttgtggaaaggacgaaacaccgAACACGCAGCCTTCTGATCGTTTAAGAGCTATGCTGGAAACAGCATAGCAAGTTTAAATAAGGCTAGTCCGTTATCAACTTGAAAAAGTGGCACCGAGTCGGTGCCTGACTCTAGATCAGAAGGCTGCGcgcggttctatctagttacgcgttaaaccaactagaatttttttATGTGGACAAGAGTCTCCAGCATCCTTCATACGTACGTAGACTGGATAACAAGGCGCTctcgagtactaggatccattaggcg	48.0819	72.6831	96.0096	0	60.3825	48.0048	0.78206	Trp-CCA	Trp
385	gAACACGCAGCCTTCTGATCGTTTAAGAGCTATGCTGGAAACAGCATAGCAAGTTTAAATAAGGCTAGTCCGTTATCAACTTGAAAAAGTGGCACCGAGTCGGTGCCTGACTCTAGATCAGAAGGCTGCcgcggttctatctagttacgcgttaaaccaactagaattttttt	tRNA-Trp-CCA-4-1	11	-6	TAG	+	TACGTATGTGGACAAGAGTCTCCAG	tatcttgtggaaaggacgaaacaccgAACACGCAGCCTTCTGATCGTTTAAGAGCTATGCTGGAAACAGCATAGCAAGTTTAAATAAGGCTAGTCCGTTATCAACTTGAAAAAGTGGCACCGAGTCGGTGCCTGACTCTAGATCAGAAGGCTGCcgcggttctatctagttacgcgttaaaccaactagaatttttttCCGAACTTCCTGAGCAGTAATCACCATTGTGTTATACGTATGTGGACAAGAGTCTCCAGctcgagtactaggatccattaggcg	61.6049	46.0566	0	109.278	53.8308	54.639	0.996503	Trp-CCA	Trp
386	gAACACGCAGCCTTCTGATCGTTTAAGAGCTATGCTGGAAACAGCATAGCAAGTTTAAATAAGGCTAGTCCGTTATCAACTTGAAAAAGTGGCACCGAGTCGGTGCGCGTCTGACTCTAGATCAGAAGGCTGCGTGcgcggttctatctagttacgcgttaaaccaactagaattttttt	tRNA-Trp-CCA-4-1	14	-10	TAG	+	TACGTCCGAACTTCCTGAGCAGTAA	tatcttgtggaaaggacgaaacaccgAACACGCAGCCTTCTGATCGTTTAAGAGCTATGCTGGAAACAGCATAGCAAGTTTAAATAAGGCTAGTCCGTTATCAACTTGAAAAAGTGGCACCGAGTCGGTGCGCGTCTGACTCTAGATCAGAAGGCTGCGTGcgcggttctatctagttacgcgttaaaccaactagaatttttttCTTCCAGTACGACCATAGAGCACAGTCTACGTCCGAACTTCCTGAGCAGTAActcgagtactaggatccattaggcg	55.9703	74.4822	349.126	159.76	65.2263	254.443	3.84202	Trp-CCA	Trp
387	gAACACGCAGCCTTCTGATCGTTTAAGAGCTATGCTGGAAACAGCATAGCAAGTTTAAATAAGGCTAGTCCGTTATCAACTTGAAAAAGTGGCACCGAGTCGGTGCGCGTCTGACTCTAGATCAGAAGGCTGCGTcgcggttctatctagttacgcgttaaaccaactagaattttttt	tRNA-Trp-CCA-4-1	13	-10	TAG	+	TACGTCTTCCAGTACGACCATAGAG	tatcttgtggaaaggacgaaacaccgAACACGCAGCCTTCTGATCGTTTAAGAGCTATGCTGGAAACAGCATAGCAAGTTTAAATAAGGCTAGTCCGTTATCAACTTGAAAAAGTGGCACCGAGTCGGTGCGCGTCTGACTCTAGATCAGAAGGCTGCGTcgcggttctatctagttacgcgttaaaccaactagaatttttttCACCTGTAGATCGGATGTCAACCTAACATACGTCTTCCAGTACGACCATAGAGctcgagtactaggatccattaggcg	51.087	61.5288	0	75.4256	56.3079	37.7128	0.658074	Trp-CCA	Trp
388	gAACACGCAGCCTTCTGATCGTTTAAGAGCTATGCTGGAAACAGCATAGCAAGTTTAAATAAGGCTAGTCCGTTATCAACTTGAAAAAGTGGCACCGAGTCGGTGCGCGTCTGACTCTAGATCAGAAGGCTGCGcgcggttctatctagttacgcgttaaaccaactagaattttttt	tRNA-Trp-CCA-4-1	12	-10	TAG	+	TACGTCACCTGTAGATCGGATGTCA	tatcttgtggaaaggacgaaacaccgAACACGCAGCCTTCTGATCGTTTAAGAGCTATGCTGGAAACAGCATAGCAAGTTTAAATAAGGCTAGTCCGTTATCAACTTGAAAAAGTGGCACCGAGTCGGTGCGCGTCTGACTCTAGATCAGAAGGCTGCGcgcggttctatctagttacgcgttaaaccaactagaatttttttGCAACCAATTCGGTGACTGAGTGAGAGAGTACGTCACCTGTAGATCGGATGTCActcgagtactaggatccattaggcg	50.7114	55.0521	0	0	52.8817	0	0	Trp-CCA	Trp
389	gAACACGCAGCCTTCTGATCGTTTAAGAGCTATGCTGGAAACAGCATAGCAAGTTTAAATAAGGCTAGTCCGTTATCAACTTGAAAAAGTGGCACCGAGTCGGTGCGCGTCTGACTCTAGATCAGAAGGCTGCcgcggttctatctagttacgcgttaaaccaactagaattttttt	tRNA-Trp-CCA-4-1	11	-10	TAG	+	TACGTGCAACCAATTCGGTGACTGA	tatcttgtggaaaggacgaaacaccgAACACGCAGCCTTCTGATCGTTTAAGAGCTATGCTGGAAACAGCATAGCAAGTTTAAATAAGGCTAGTCCGTTATCAACTTGAAAAAGTGGCACCGAGTCGGTGCGCGTCTGACTCTAGATCAGAAGGCTGCcgcggttctatctagttacgcgttaaaccaactagaatttttttGGTAGAGCTTCATATGCGTCAACGATCGGCTACGTGCAACCAATTCGGTGACTGActcgagtactaggatccattaggcg	61.2293	62.6082	4.36407	0	61.9188	2.18204	0.0346802	Trp-CCA	Trp
390	gAACACGCAGCCTTCTGATCGTTTAAGAGCTATGCTGGAAACAGCATAGCAAGTTTAAATAAGGCTAGTCCGTTATCAACTTGAAAAAGTGGCACCGAGTCGGTGCGTCTGACTCTAGATCAGAAGGCTGCGTGcgcggttctatctagttacgcgttaaaccaactagaattttttt	tRNA-Trp-CCA-4-1	14	-8	TAG	+	TACGTGGTAGAGCTTCATATGCGTC	tatcttgtggaaaggacgaaacaccgAACACGCAGCCTTCTGATCGTTTAAGAGCTATGCTGGAAACAGCATAGCAAGTTTAAATAAGGCTAGTCCGTTATCAACTTGAAAAAGTGGCACCGAGTCGGTGCGTCTGACTCTAGATCAGAAGGCTGCGTGcgcggttctatctagttacgcgttaaaccaactagaatttttttCCTGATCGTAATGCCGTTCACAAGTCTTCTACGTGGTAGAGCTTCATATGCGTCctcgagtactaggatccattaggcg	42.0717	102.548	0	0	72.3098	0	0	Trp-CCA	Trp
391	gAACACGCAGCCTTCTGATCGTTTAAGAGCTATGCTGGAAACAGCATAGCAAGTTTAAATAAGGCTAGTCCGTTATCAACTTGAAAAAGTGGCACCGAGTCGGTGCGTCTGACTCTAGATCAGAAGGCTGCGTcgcggttctatctagttacgcgttaaaccaactagaattttttt	tRNA-Trp-CCA-4-1	13	-8	TAG	+	TACGTCCTGATCGTAATGCCGTTCA	tatcttgtggaaaggacgaaacaccgAACACGCAGCCTTCTGATCGTTTAAGAGCTATGCTGGAAACAGCATAGCAAGTTTAAATAAGGCTAGTCCGTTATCAACTTGAAAAAGTGGCACCGAGTCGGTGCGTCTGACTCTAGATCAGAAGGCTGCGTcgcggttctatctagttacgcgttaaaccaactagaatttttttAGACCTAAGGTACGTGAGGTCCTGATCGTATACGTCCTGATCGTAATGCCGTTCActcgagtactaggatccattaggcg	67.2395	63.6877	40.7314	2.96951	65.4636	21.8504	0.328758	Trp-CCA	Trp
392	gAACACGCAGCCTTCTGATCGTTTAAGAGCTATGCTGGAAACAGCATAGCAAGTTTAAATAAGGCTAGTCCGTTATCAACTTGAAAAAGTGGCACCGAGTCGGTGCGTCTGACTCTAGATCAGAAGGCTGCGcgcggttctatctagttacgcgttaaaccaactagaattttttt	tRNA-Trp-CCA-4-1	12	-8	TAG	+	TACGTAGACCTAAGGTACGTGAGGT	tatcttgtggaaaggacgaaacaccgAACACGCAGCCTTCTGATCGTTTAAGAGCTATGCTGGAAACAGCATAGCAAGTTTAAATAAGGCTAGTCCGTTATCAACTTGAAAAAGTGGCACCGAGTCGGTGCGTCTGACTCTAGATCAGAAGGCTGCGcgcggttctatctagttacgcgttaaaccaactagaatttttttTCCTCCGTTAACACTCAGTGGCGCTAGAACCTACGTAGACCTAAGGTACGTGAGGTctcgagtactaggatccattaggcg	65.737	50.0146	101.828	0	57.8758	50.9142	0.864773	Trp-CCA	Trp
393	gAACACGCAGCCTTCTGATCGTTTAAGAGCTATGCTGGAAACAGCATAGCAAGTTTAAATAAGGCTAGTCCGTTATCAACTTGAAAAAGTGGCACCGAGTCGGTGCGTCTGACTCTAGATCAGAAGGCTGCcgcggttctatctagttacgcgttaaaccaactagaattttttt	tRNA-Trp-CCA-4-1	11	-8	TAG	+	TACGTTCCTCCGTTAACACTCAGTG	tatcttgtggaaaggacgaaacaccgAACACGCAGCCTTCTGATCGTTTAAGAGCTATGCTGGAAACAGCATAGCAAGTTTAAATAAGGCTAGTCCGTTATCAACTTGAAAAAGTGGCACCGAGTCGGTGCGTCTGACTCTAGATCAGAAGGCTGCcgcggttctatctagttacgcgttaaaccaactagaatttttttAGTGGACTCTAGTTGTCCACCCAGCGTGATAGTACGTTCCTCCGTTAACACTCAGTGctcgagtactaggatccattaggcg	69.4934	74.842	0	66.5171	72.1677	33.2585	0.454552	Trp-CCA	Trp
394	gAACACGCAGCCTTCTGATCGTTTAAGAGCTATGCTGGAAACAGCATAGCAAGTTTAAATAAGGCTAGTCCGTTATCAACTTGAAAAAGTGGCACCGAGTCGGTGCTCTGACTCTAGATCAGAAGGCTGCGTGcgcggttctatctagttacgcgttaaaccaactagaattttttt	tRNA-Trp-CCA-4-1	14	-7	TAG	+	TACGTAGTGGACTCTAGTTGTCCAC	tatcttgtggaaaggacgaaacaccgAACACGCAGCCTTCTGATCGTTTAAGAGCTATGCTGGAAACAGCATAGCAAGTTTAAATAAGGCTAGTCCGTTATCAACTTGAAAAAGTGGCACCGAGTCGGTGCTCTGACTCTAGATCAGAAGGCTGCGTGcgcggttctatctagttacgcgttaaaccaactagaatttttttTCCACAAGGAGTGGTAACAGCCTCCTATGATACGTAGTGGACTCTAGTTGTCCACctcgagtactaggatccattaggcg	44.7011	61.8886	0	166.887	53.2949	83.4433	1.53685	Trp-CCA	Trp
395	gAACACGCAGCCTTCTGATCGTTTAAGAGCTATGCTGGAAACAGCATAGCAAGTTTAAATAAGGCTAGTCCGTTATCAACTTGAAAAAGTGGCACCGAGTCGGTGCTCTGACTCTAGATCAGAAGGCTGCGTcgcggttctatctagttacgcgttaaaccaactagaattttttt	tRNA-Trp-CCA-4-1	13	-7	TAG	+	TACGTTCCACAAGGAGTGGTAACAG	tatcttgtggaaaggacgaaacaccgAACACGCAGCCTTCTGATCGTTTAAGAGCTATGCTGGAAACAGCATAGCAAGTTTAAATAAGGCTAGTCCGTTATCAACTTGAAAAAGTGGCACCGAGTCGGTGCTCTGACTCTAGATCAGAAGGCTGCGTcgcggttctatctagttacgcgttaaaccaactagaatttttttTTAAGGTACGCTGTTGTCGGAACCGGCAAGTTACGTTCCACAAGGAGTGGTAACAGctcgagtactaggatccattaggcg	40.5691	47.4959	0	115.217	44.0325	57.6085	1.27927	Trp-CCA	Trp
396	gAACACGCAGCCTTCTGATCGTTTAAGAGCTATGCTGGAAACAGCATAGCAAGTTTAAATAAGGCTAGTCCGTTATCAACTTGAAAAAGTGGCACCGAGTCGGTGCTCTGACTCTAGATCAGAAGGCTGCGcgcggttctatctagttacgcgttaaaccaactagaattttttt	tRNA-Trp-CCA-4-1	12	-7	TAG	+	TACGTTTAAGGTACGCTGTTGTCGG	tatcttgtggaaaggacgaaacaccgAACACGCAGCCTTCTGATCGTTTAAGAGCTATGCTGGAAACAGCATAGCAAGTTTAAATAAGGCTAGTCCGTTATCAACTTGAAAAAGTGGCACCGAGTCGGTGCTCTGACTCTAGATCAGAAGGCTGCGcgcggttctatctagttacgcgttaaaccaactagaatttttttGTCGGCACTTACAGTTGGAATCGTAGCTAGAGTACGTTTAAGGTACGCTGTTGTCGGctcgagtactaggatccattaggcg	50.7114	86.3562	0	19.0049	68.5338	9.50244	0.136659	Trp-CCA	Trp
397	gAACACGCAGCCTTCTGATCGTTTAAGAGCTATGCTGGAAACAGCATAGCAAGTTTAAATAAGGCTAGTCCGTTATCAACTTGAAAAAGTGGCACCGAGTCGGTGCTCTGACTCTAGATCAGAAGGCTGCcgcggttctatctagttacgcgttaaaccaactagaattttttt	tRNA-Trp-CCA-4-1	11	-7	TAG	+	TACGTGTCGGCACTTACAGTTGGAA	tatcttgtggaaaggacgaaacaccgAACACGCAGCCTTCTGATCGTTTAAGAGCTATGCTGGAAACAGCATAGCAAGTTTAAATAAGGCTAGTCCGTTATCAACTTGAAAAAGTGGCACCGAGTCGGTGCTCTGACTCTAGATCAGAAGGCTGCcgcggttctatctagttacgcgttaaaccaactagaatttttttAAGCTATACGTGCTGACGTCCGTGTACAGCTTATACGTGTCGGCACTTACAGTTGGAActcgagtactaggatccattaggcg	43.5742	61.5288	0	0	52.5515	0	0	Trp-CCA	Trp
398	gAACAGCATCCGCCCGAACAGTTTAAGAGCTATGCTGGAAACAGCATAGCAAGTTTAAATAAGGCTAGTCCGTTATCAACTTGAAAAAGTGGCACCGAGTCGGTGCATCAGACCTATAATCTGAGGGTCCGGGGTTCAAGTCCCTGTTCGGGCGGATGCcgcggttctatctagttacgcgttaaaccaactagaattttttt	tRNA-Lys-TTT-5-1	12	-7	TAG	+	TACGTAAGCTATACGTGCTGACGTC	tatcttgtggaaaggacgaaacaccgAACAGCATCCGCCCGAACAGTTTAAGAGCTATGCTGGAAACAGCATAGCAAGTTTAAATAAGGCTAGTCCGTTATCAACTTGAAAAAGTGGCACCGAGTCGGTGCATCAGACCTATAATCTGAGGGTCCGGGGTTCAAGTCCCTGTTCGGGCGGATGCcgcggttctatctagttacgcgttaaaccaactagaatttttttTCAGTACGTAAGCTATACGTGCTGACGTCctcgagtactaggatccattaggcg	52.5896	63.3278	0	11.8781	57.9587	5.93903	0.100732	Lys-TTT	Lys
399	gAACAGCATCCGCCCGAACAGTTTAAGAGCTATGCTGGAAACAGCATAGCAAGTTTAAATAAGGCTAGTCCGTTATCAACTTGAAAAAGTGGCACCGAGTCGGTGCATCAGACCTATAATCTGAGGGTCCGGGGTTCAAGTCCCTGTTCGGGCGGATGcgcggttctatctagttacgcgttaaaccaactagaattttttt	tRNA-Lys-TTT-5-1	11	-7	TAG	+	TACGTTCAGCTCAAGAAGGAGATCG	tatcttgtggaaaggacgaaacaccgAACAGCATCCGCCCGAACAGTTTAAGAGCTATGCTGGAAACAGCATAGCAAGTTTAAATAAGGCTAGTCCGTTATCAACTTGAAAAAGTGGCACCGAGTCGGTGCATCAGACCTATAATCTGAGGGTCCGGGGTTCAAGTCCCTGTTCGGGCGGATGcgcggttctatctagttacgcgttaaaccaactagaatttttttACTGCTACGTTCAGCTCAAGAAGGAGATCGctcgagtactaggatccattaggcg	60.478	30.9443	0	0	45.7112	0	0	Lys-TTT	Lys
400	gAACAGCATCCGCCCGAACAGTTTAAGAGCTATGCTGGAAACAGCATAGCAAGTTTAAATAAGGCTAGTCCGTTATCAACTTGAAAAAGTGGCACCGAGTCGGTGCCATCAGACCTATAATCTGAGGGTCCGGGGTTCAAGTCCCTGTTCGGGCGGATGcgcggttctatctagttacgcgttaaaccaactagaattttttt	tRNA-Lys-TTT-5-1	11	-8	TAG	+	TACGTACTGCTACTGACATAGACGG	tatcttgtggaaaggacgaaacaccgAACAGCATCCGCCCGAACAGTTTAAGAGCTATGCTGGAAACAGCATAGCAAGTTTAAATAAGGCTAGTCCGTTATCAACTTGAAAAAGTGGCACCGAGTCGGTGCCATCAGACCTATAATCTGAGGGTCCGGGGTTCAAGTCCCTGTTCGGGCGGATGcgcggttctatctagttacgcgttaaaccaactagaatttttttCTCTTACGTACTGCTACTGACATAGACGGctcgagtactaggatccattaggcg	70.9959	43.1781	0	93.2427	57.087	46.6213	0.802612	Lys-TTT	Lys
401	gAACAGCATCCGCCCGAACAGTTTAAGAGCTATGCTGGAAACAGCATAGCAAGTTTAAATAAGGCTAGTCCGTTATCAACTTGAAAAAGTGGCACCGAGTCGGTGCTCAGACCTATAATCTGAGGGTCCGGGGTTCAAGTCCCTGTTCGGGCGGATGCTcgcggttctatctagttacgcgttaaaccaactagaattttttt	tRNA-Lys-TTT-5-1	13	-6	TAG	+	TACGTCTCTATCCAACGCAGATAGG	tatcttgtggaaaggacgaaacaccgAACAGCATCCGCCCGAACAGTTTAAGAGCTATGCTGGAAACAGCATAGCAAGTTTAAATAAGGCTAGTCCGTTATCAACTTGAAAAAGTGGCACCGAGTCGGTGCTCAGACCTATAATCTGAGGGTCCGGGGTTCAAGTCCCTGTTCGGGCGGATGCTcgcggttctatctagttacgcgttaaaccaactagaatttttttTCTCTACGTCTCTATCCAACGCAGATAGGctcgagtactaggatccattaggcg	62.3562	71.2438	52.3689	207.272	66.8	129.82	1.91475	Lys-TTT	Lys
402	gAACAGCATCCGCCCGAACAGTTTAAGAGCTATGCTGGAAACAGCATAGCAAGTTTAAATAAGGCTAGTCCGTTATCAACTTGAAAAAGTGGCACCGAGTCGGTGCTCAGACCTATAATCTGAGGGTCCGGGGTTCAAGTCCCTGTTCGGGCGGATGCcgcggttctatctagttacgcgttaaaccaactagaattttttt	tRNA-Lys-TTT-5-1	12	-6	TAG	+	TACGTTCTCTGTAAGAACCGGCAAG	tatcttgtggaaaggacgaaacaccgAACAGCATCCGCCCGAACAGTTTAAGAGCTATGCTGGAAACAGCATAGCAAGTTTAAATAAGGCTAGTCCGTTATCAACTTGAAAAAGTGGCACCGAGTCGGTGCTCAGACCTATAATCTGAGGGTCCGGGGTTCAAGTCCCTGTTCGGGCGGATGCcgcggttctatctagttacgcgttaaaccaactagaatttttttTTATCTACGTTCTCTGTAAGAACCGGCAAGctcgagtactaggatccattaggcg	56.346	34.9023	0	0	45.6241	0	0	Lys-TTT	Lys
403	gAACAGCATCCGCCCGAACAGTTTAAGAGCTATGCTGGAAACAGCATAGCAAGTTTAAATAAGGCTAGTCCGTTATCAACTTGAAAAAGTGGCACCGAGTCGGTGCTCAGACCTATAATCTGAGGGTCCGGGGTTCAAGTCCCTGTTCGGGCGGATGcgcggttctatctagttacgcgttaaaccaactagaattttttt	tRNA-Lys-TTT-5-1	11	-6	TAG	+	TACGTTTATCGAGAGAGTACGAGCC	tatcttgtggaaaggacgaaacaccgAACAGCATCCGCCCGAACAGTTTAAGAGCTATGCTGGAAACAGCATAGCAAGTTTAAATAAGGCTAGTCCGTTATCAACTTGAAAAAGTGGCACCGAGTCGGTGCTCAGACCTATAATCTGAGGGTCCGGGGTTCAAGTCCCTGTTCGGGCGGATGcgcggttctatctagttacgcgttaaaccaactagaatttttttTGAGCATACGTTTATCGAGAGAGTACGAGCCctcgagtactaggatccattaggcg	60.8537	42.4584	0	0	51.6561	0	0	Lys-TTT	Lys
404	gAACAGCGCCGCTGGTGTAGGTTTAAGAGCTATGCTGGAAACAGCATAGCAAGTTTAAATAAGGCTAGTCCGTTATCAACTTGAAAAAGTGGCACCGAGTCGGTGCAAGAATTAGAATCTTGCATGATACCACTACACCAGCGGCGCTGcgcggttctatctagttacgcgttaaaccaactagaattttttt	tRNA-Gly-CCC-2-1	14	-6	TAG	-	TACGTTGAGCAGTAAGCGATCTCGT	tatcttgtggaaaggacgaaacaccgAACAGCGCCGCTGGTGTAGGTTTAAGAGCTATGCTGGAAACAGCATAGCAAGTTTAAATAAGGCTAGTCCGTTATCAACTTGAAAAAGTGGCACCGAGTCGGTGCAAGAATTAGAATCTTGCATGATACCACTACACCAGCGGCGCTGcgcggttctatctagttacgcgttaaaccaactagaatttttttTGGATAACTCAGGTTACGTTGAGCAGTAAGCGATCTCGTctcgagtactaggatccattaggcg	66.1126	55.0521	0	64.1415	60.5823	32.0707	0.520778	Gly-CCC	Gly
405	gAACAGCGCCGCTGGTGTAGGTTTAAGAGCTATGCTGGAAACAGCATAGCAAGTTTAAATAAGGCTAGTCCGTTATCAACTTGAAAAAGTGGCACCGAGTCGGTGCAAGAATTAGAATCTTGCATGATACCACTACACCAGCGGCGCTcgcggttctatctagttacgcgttaaaccaactagaattttttt	tRNA-Gly-CCC-2-1	13	-6	TAG	-	TACGTTGGATAACTCAGGTGGTAGC	tatcttgtggaaaggacgaaacaccgAACAGCGCCGCTGGTGTAGGTTTAAGAGCTATGCTGGAAACAGCATAGCAAGTTTAAATAAGGCTAGTCCGTTATCAACTTGAAAAAGTGGCACCGAGTCGGTGCAAGAATTAGAATCTTGCATGATACCACTACACCAGCGGCGCTcgcggttctatctagttacgcgttaaaccaactagaatttttttGTAGGATAACTCTTCTACGTTGGATAACTCAGGTGGTAGCctcgagtactaggatccattaggcg	61.2293	53.6128	0	8.90854	57.421	4.45427	0.0762443	Gly-CCC	Gly
406	gAACAGCGCCGCTGGTGTAGGTTTAAGAGCTATGCTGGAAACAGCATAGCAAGTTTAAATAAGGCTAGTCCGTTATCAACTTGAAAAAGTGGCACCGAGTCGGTGCAAGAATTAGAATCTTGCATGATACCACTACACCAGCGGCGCcgcggttctatctagttacgcgttaaaccaactagaattttttt	tRNA-Gly-CCC-2-1	12	-6	TAG	-	TACGTGTAGGATAACTCTTCTCGGC	tatcttgtggaaaggacgaaacaccgAACAGCGCCGCTGGTGTAGGTTTAAGAGCTATGCTGGAAACAGCATAGCAAGTTTAAATAAGGCTAGTCCGTTATCAACTTGAAAAAGTGGCACCGAGTCGGTGCAAGAATTAGAATCTTGCATGATACCACTACACCAGCGGCGCcgcggttctatctagttacgcgttaaaccaactagaatttttttAAGCTATACGCTTCGTTACGTGTAGGATAACTCTTCTCGGCctcgagtactaggatccattaggcg	69.4934	43.1781	0	0	56.3357	0	0	Gly-CCC	Gly
407	gAACAGCGCCGCTGGTGTAGGTTTAAGAGCTATGCTGGAAACAGCATAGCAAGTTTAAATAAGGCTAGTCCGTTATCAACTTGAAAAAGTGGCACCGAGTCGGTGCAAGAATTAGAATCTTGCATGATACCACTACACCAGCGGCGcgcggttctatctagttacgcgttaaaccaactagaattttttt	tRNA-Gly-CCC-2-1	11	-6	TAG	-	TACGTAAGCTATACGCTTCGTCACG	tatcttgtggaaaggacgaaacaccgAACAGCGCCGCTGGTGTAGGTTTAAGAGCTATGCTGGAAACAGCATAGCAAGTTTAAATAAGGCTAGTCCGTTATCAACTTGAAAAAGTGGCACCGAGTCGGTGCAAGAATTAGAATCTTGCATGATACCACTACACCAGCGGCGcgcggttctatctagttacgcgttaaaccaactagaatttttttCGTCACTGTCATGGAACTACGTAAGCTATACGCTTCGTCACGctcgagtactaggatccattaggcg	78.1331	81.3187	0	0	79.7259	0	0	Gly-CCC	Gly
408	gAACAGCGCCGCTGGTGTAGGTTTAAGAGCTATGCTGGAAACAGCATAGCAAGTTTAAATAAGGCTAGTCCGTTATCAACTTGAAAAAGTGGCACCGAGTCGGTGCCAAGAATTAGAATCTTGCATGATACCACTACACCAGCGGCGCTGcgcggttctatctagttacgcgttaaaccaactagaattttttt	tRNA-Gly-CCC-2-1	14	-7	TAG	-	TACGTCGTCACTGTCATGGAACCTA	tatcttgtggaaaggacgaaacaccgAACAGCGCCGCTGGTGTAGGTTTAAGAGCTATGCTGGAAACAGCATAGCAAGTTTAAATAAGGCTAGTCCGTTATCAACTTGAAAAAGTGGCACCGAGTCGGTGCCAAGAATTAGAATCTTGCATGATACCACTACACCAGCGGCGCTGcgcggttctatctagttacgcgttaaaccaactagaatttttttAACGATCGGCGCCTACGTCGTCACTGTCATGGAACCTActcgagtactaggatccattaggcg	60.1024	49.295	0	0	54.6987	0	0	Gly-CCC	Gly
409	gAACAGCGCCGCTGGTGTAGGTTTAAGAGCTATGCTGGAAACAGCATAGCAAGTTTAAATAAGGCTAGTCCGTTATCAACTTGAAAAAGTGGCACCGAGTCGGTGCCAAGAATTAGAATCTTGCATGATACCACTACACCAGCGGCGCTcgcggttctatctagttacgcgttaaaccaactagaattttttt	tRNA-Gly-CCC-2-1	13	-7	TAG	-	TACGTAACGATCGGCGCCATTACAA	tatcttgtggaaaggacgaaacaccgAACAGCGCCGCTGGTGTAGGTTTAAGAGCTATGCTGGAAACAGCATAGCAAGTTTAAATAAGGCTAGTCCGTTATCAACTTGAAAAAGTGGCACCGAGTCGGTGCCAAGAATTAGAATCTTGCATGATACCACTACACCAGCGGCGCTcgcggttctatctagttacgcgttaaaccaactagaatttttttGTACCTTGAATCCTTACGTAACGATCGGCGCCATTACAActcgagtactaggatccattaggcg	75.8793	60.0895	0	112.841	67.9844	56.4207	0.817877	Gly-CCC	Gly
410	gAACAGCGCCGCTGGTGTAGGTTTAAGAGCTATGCTGGAAACAGCATAGCAAGTTTAAATAAGGCTAGTCCGTTATCAACTTGAAAAAGTGGCACCGAGTCGGTGCCAAGAATTAGAATCTTGCATGATACCACTACACCAGCGGCGCcgcggttctatctagttacgcgttaaaccaactagaattttttt	tRNA-Gly-CCC-2-1	12	-7	TAG	-	TACGTGTACCTTGAATCCTGGCACA	tatcttgtggaaaggacgaaacaccgAACAGCGCCGCTGGTGTAGGTTTAAGAGCTATGCTGGAAACAGCATAGCAAGTTTAAATAAGGCTAGTCCGTTATCAACTTGAAAAAGTGGCACCGAGTCGGTGCCAAGAATTAGAATCTTGCATGATACCACTACACCAGCGGCGCcgcggttctatctagttacgcgttaaaccaactagaatttttttAGTGGACTCTATCAGTACGTGTACCTTGAATCCTGGCACActcgagtactaggatccattaggcg	67.6152	60.4493	192.019	0	64.0322	96.0096	1.47634	Gly-CCC	Gly
411	gAACAGCGCCGCTGGTGTAGGTTTAAGAGCTATGCTGGAAACAGCATAGCAAGTTTAAATAAGGCTAGTCCGTTATCAACTTGAAAAAGTGGCACCGAGTCGGTGCCAAGAATTAGAATCTTGCATGATACCACTACACCAGCGGCGcgcggttctatctagttacgcgttaaaccaactagaattttttt	tRNA-Gly-CCC-2-1	11	-7	TAG	-	TACGTAGTGGACTCTATCAGCGGAA	tatcttgtggaaaggacgaaacaccgAACAGCGCCGCTGGTGTAGGTTTAAGAGCTATGCTGGAAACAGCATAGCAAGTTTAAATAAGGCTAGTCCGTTATCAACTTGAAAAAGTGGCACCGAGTCGGTGCCAAGAATTAGAATCTTGCATGATACCACTACACCAGCGGCGcgcggttctatctagttacgcgttaaaccaactagaatttttttCTTAGGCTAACCACGTTACGTAGTGGACTCTATCAGCGGAActcgagtactaggatccattaggcg	50.7114	26.2667	4.36407	0	38.489	2.18204	0.0552568	Gly-CCC	Gly
412	gAACAGCGCCGCTGGTGTAGGTTTAAGAGCTATGCTGGAAACAGCATAGCAAGTTTAAATAAGGCTAGTCCGTTATCAACTTGAAAAAGTGGCACCGAGTCGGTGCCGCAAGAATTAGAATCTTGCATGATACCACTACACCAGCGGCGCTGcgcggttctatctagttacgcgttaaaccaactagaattttttt	tRNA-Gly-CCC-2-1	14	-9	TAG	-	TACGTCTTAGGCTAACCACGTAGAC	tatcttgtggaaaggacgaaacaccgAACAGCGCCGCTGGTGTAGGTTTAAGAGCTATGCTGGAAACAGCATAGCAAGTTTAAATAAGGCTAGTCCGTTATCAACTTGAAAAAGTGGCACCGAGTCGGTGCCGCAAGAATTAGAATCTTGCATGATACCACTACACCAGCGGCGCTGcgcggttctatctagttacgcgttaaaccaactagaatttttttCCAATCCGGACTACGTCTTAGGCTAACCACGTAGACctcgagtactaggatccattaggcg	52.5896	62.2484	0	0	57.419	0	0	Gly-CCC	Gly
413	gAACAGCGCCGCTGGTGTAGGTTTAAGAGCTATGCTGGAAACAGCATAGCAAGTTTAAATAAGGCTAGTCCGTTATCAACTTGAAAAAGTGGCACCGAGTCGGTGCCGCAAGAATTAGAATCTTGCATGATACCACTACACCAGCGGCGCTcgcggttctatctagttacgcgttaaaccaactagaattttttt	tRNA-Gly-CCC-2-1	13	-9	TAG	-	TACGTCCAATCCGGACTTAAGTAGC	tatcttgtggaaaggacgaaacaccgAACAGCGCCGCTGGTGTAGGTTTAAGAGCTATGCTGGAAACAGCATAGCAAGTTTAAATAAGGCTAGTCCGTTATCAACTTGAAAAAGTGGCACCGAGTCGGTGCCGCAAGAATTAGAATCTTGCATGATACCACTACACCAGCGGCGCTcgcggttctatctagttacgcgttaaaccaactagaatttttttACTAGAATGCTTTACGTCCAATCCGGACTTAAGTAGCctcgagtactaggatccattaggcg	48.0819	56.4913	20.3657	119.968	52.2866	70.167	1.31678	Gly-CCC	Gly
414	gAACAGCGCCGCTGGTGTAGGTTTAAGAGCTATGCTGGAAACAGCATAGCAAGTTTAAATAAGGCTAGTCCGTTATCAACTTGAAAAAGTGGCACCGAGTCGGTGCCGCAAGAATTAGAATCTTGCATGATACCACTACACCAGCGGCGCcgcggttctatctagttacgcgttaaaccaactagaattttttt	tRNA-Gly-CCC-2-1	12	-9	TAG	-	TACGTACTAGAATGCTTGCCACAGG	tatcttgtggaaaggacgaaacaccgAACAGCGCCGCTGGTGTAGGTTTAAGAGCTATGCTGGAAACAGCATAGCAAGTTTAAATAAGGCTAGTCCGTTATCAACTTGAAAAAGTGGCACCGAGTCGGTGCCGCAAGAATTAGAATCTTGCATGATACCACTACACCAGCGGCGCcgcggttctatctagttacgcgttaaaccaactagaatttttttTCGTGAGGAACAGTACGTACTAGAATGCTTGCCACAGGctcgagtactaggatccattaggcg	46.955	26.6265	0	0	36.7907	0	0	Gly-CCC	Gly
415	gAACAGCGCCGCTGGTGTAGGTTTAAGAGCTATGCTGGAAACAGCATAGCAAGTTTAAATAAGGCTAGTCCGTTATCAACTTGAAAAAGTGGCACCGAGTCGGTGCCGCAAGAATTAGAATCTTGCATGATACCACTACACCAGCGGCGcgcggttctatctagttacgcgttaaaccaactagaattttttt	tRNA-Gly-CCC-2-1	11	-9	TAG	-	TACGTTCGTGAGGAACAGACGTAAG	tatcttgtggaaaggacgaaacaccgAACAGCGCCGCTGGTGTAGGTTTAAGAGCTATGCTGGAAACAGCATAGCAAGTTTAAATAAGGCTAGTCCGTTATCAACTTGAAAAAGTGGCACCGAGTCGGTGCCGCAAGAATTAGAATCTTGCATGATACCACTACACCAGCGGCGcgcggttctatctagttacgcgttaaaccaactagaatttttttAAGCTATACGCCGATACGTTCGTGAGGAACAGACGTAAGctcgagtactaggatccattaggcg	50.3357	49.295	0	0	49.8154	0	0	Gly-CCC	Gly
416	gAACAGCGCCGCTGGTGTAGGTTTAAGAGCTATGCTGGAAACAGCATAGCAAGTTTAAATAAGGCTAGTCCGTTATCAACTTGAAAAAGTGGCACCGAGTCGGTGCGCAAGAATTAGAATCTTGCATGATACCACTACACCAGCGGCGCTGcgcggttctatctagttacgcgttaaaccaactagaattttttt	tRNA-Gly-CCC-2-1	14	-8	TAG	-	TACGTAAGCTATACGCCGAACTTCC	tatcttgtggaaaggacgaaacaccgAACAGCGCCGCTGGTGTAGGTTTAAGAGCTATGCTGGAAACAGCATAGCAAGTTTAAATAAGGCTAGTCCGTTATCAACTTGAAAAAGTGGCACCGAGTCGGTGCGCAAGAATTAGAATCTTGCATGATACCACTACACCAGCGGCGCTGcgcggttctatctagttacgcgttaaaccaactagaatttttttCCTGGAACAACATACGTAAGCTATACGCCGAACTTCCctcgagtactaggatccattaggcg	39.4422	54.3324	0	0	46.8873	0	0	Gly-CCC	Gly
417	gAACAGCGCCGCTGGTGTAGGTTTAAGAGCTATGCTGGAAACAGCATAGCAAGTTTAAATAAGGCTAGTCCGTTATCAACTTGAAAAAGTGGCACCGAGTCGGTGCGCAAGAATTAGAATCTTGCATGATACCACTACACCAGCGGCGCTcgcggttctatctagttacgcgttaaaccaactagaattttttt	tRNA-Gly-CCC-2-1	13	-8	TAG	-	TACGTCCTGGAACAACACCGAGATT	tatcttgtggaaaggacgaaacaccgAACAGCGCCGCTGGTGTAGGTTTAAGAGCTATGCTGGAAACAGCATAGCAAGTTTAAATAAGGCTAGTCCGTTATCAACTTGAAAAAGTGGCACCGAGTCGGTGCGCAAGAATTAGAATCTTGCATGATACCACTACACCAGCGGCGCTcgcggttctatctagttacgcgttaaaccaactagaatttttttGCCTTAAGTTGTTTACGTCCTGGAACAACACCGAGATTctcgagtactaggatccattaggcg	60.1024	44.6173	338.943	98.5878	52.3599	218.765	4.09981	Gly-CCC	Gly
418	gAACAGCGCCGCTGGTGTAGGTTTAAGAGCTATGCTGGAAACAGCATAGCAAGTTTAAATAAGGCTAGTCCGTTATCAACTTGAAAAAGTGGCACCGAGTCGGTGCGCAAGAATTAGAATCTTGCATGATACCACTACACCAGCGGCGCcgcggttctatctagttacgcgttaaaccaactagaattttttt	tRNA-Gly-CCC-2-1	12	-8	TAG	-	TACGTGCCTTAAGTTGTTCGCCGTA	tatcttgtggaaaggacgaaacaccgAACAGCGCCGCTGGTGTAGGTTTAAGAGCTATGCTGGAAACAGCATAGCAAGTTTAAATAAGGCTAGTCCGTTATCAACTTGAAAAAGTGGCACCGAGTCGGTGCGCAAGAATTAGAATCTTGCATGATACCACTACACCAGCGGCGCcgcggttctatctagttacgcgttaaaccaactagaatttttttACGTAATGGTTCCGTACGTGCCTTAAGTTGTTCGCCGTActcgagtactaggatccattaggcg	83.3921	78.0804	0	0	80.7362	0	0	Gly-CCC	Gly
419	gAACAGCGCCGCTGGTGTAGGTTTAAGAGCTATGCTGGAAACAGCATAGCAAGTTTAAATAAGGCTAGTCCGTTATCAACTTGAAAAAGTGGCACCGAGTCGGTGCGCAAGAATTAGAATCTTGCATGATACCACTACACCAGCGGCGcgcggttctatctagttacgcgttaaaccaactagaattttttt	tRNA-Gly-CCC-2-1	11	-8	TAG	-	TACGTACGTAATGGTTCCGCGAATC	tatcttgtggaaaggacgaaacaccgAACAGCGCCGCTGGTGTAGGTTTAAGAGCTATGCTGGAAACAGCATAGCAAGTTTAAATAAGGCTAGTCCGTTATCAACTTGAAAAAGTGGCACCGAGTCGGTGCGCAAGAATTAGAATCTTGCATGATACCACTACACCAGCGGCGcgcggttctatctagttacgcgttaaaccaactagaatttttttATAGCGACCTATATGTACGTACGTAATGGTTCCGCGAATCctcgagtactaggatccattaggcg	46.2037	37.421	0	0.593903	41.8124	0.296951	0.00693611	Gly-CCC	Gly
420	gAACAGCGCCGCTGGTGTAGGTTTAAGAGCTATGCTGGAAACAGCATAGCAAGTTTAAATAAGGCTAGTCCGTTATCAACTTGAAAAAGTGGCACCGAGTCGGTGCGTCGCAAGAATTAGAATCTTGCATGATACCACTACACCAGCGGCGCTGcgcggttctatctagttacgcgttaaaccaactagaattttttt	tRNA-Gly-CCC-2-1	14	-11	TAG	-	TACGTATAGCGACCTATATGTGGCG	tatcttgtggaaaggacgaaacaccgAACAGCGCCGCTGGTGTAGGTTTAAGAGCTATGCTGGAAACAGCATAGCAAGTTTAAATAAGGCTAGTCCGTTATCAACTTGAAAAAGTGGCACCGAGTCGGTGCGTCGCAAGAATTAGAATCTTGCATGATACCACTACACCAGCGGCGCTGcgcggttctatctagttacgcgttaaaccaactagaatttttttCTGTTCCACTACGTATAGCGACCTATATGTGGCGctcgagtactaggatccattaggcg	64.2344	59.3699	0	0	61.8021	0	0	Gly-CCC	Gly
421	gAACAGCGCCGCTGGTGTAGGTTTAAGAGCTATGCTGGAAACAGCATAGCAAGTTTAAATAAGGCTAGTCCGTTATCAACTTGAAAAAGTGGCACCGAGTCGGTGCGTCGCAAGAATTAGAATCTTGCATGATACCACTACACCAGCGGCGCTcgcggttctatctagttacgcgttaaaccaactagaattttttt	tRNA-Gly-CCC-2-1	13	-11	TAG	-	TACGTCTGTTCCACAACTGGCTATC	tatcttgtggaaaggacgaaacaccgAACAGCGCCGCTGGTGTAGGTTTAAGAGCTATGCTGGAAACAGCATAGCAAGTTTAAATAAGGCTAGTCCGTTATCAACTTGAAAAAGTGGCACCGAGTCGGTGCGTCGCAAGAATTAGAATCTTGCATGATACCACTACACCAGCGGCGCTcgcggttctatctagttacgcgttaaaccaactagaatttttttCGATCTACTCTACGTCTGTTCCACAACTGGCTATCctcgagtactaggatccattaggcg	67.6152	101.828	0	0	84.7217	0	0	Gly-CCC	Gly
422	gAACAGCGCCGCTGGTGTAGGTTTAAGAGCTATGCTGGAAACAGCATAGCAAGTTTAAATAAGGCTAGTCCGTTATCAACTTGAAAAAGTGGCACCGAGTCGGTGCGTCGCAAGAATTAGAATCTTGCATGATACCACTACACCAGCGGCGCcgcggttctatctagttacgcgttaaaccaactagaattttttt	tRNA-Gly-CCC-2-1	12	-11	TAG	-	TACGTCGATCTACTCGACCATAGAG	tatcttgtggaaaggacgaaacaccgAACAGCGCCGCTGGTGTAGGTTTAAGAGCTATGCTGGAAACAGCATAGCAAGTTTAAATAAGGCTAGTCCGTTATCAACTTGAAAAAGTGGCACCGAGTCGGTGCGTCGCAAGAATTAGAATCTTGCATGATACCACTACACCAGCGGCGCcgcggttctatctagttacgcgttaaaccaactagaatttttttCCTAATACCTCTACGTCGATCTACTCGACCATAGAGctcgagtactaggatccattaggcg	59.3511	53.6128	125.103	99.7756	56.4819	112.44	1.95608	Gly-CCC	Gly
423	gAACAGCGCCGCTGGTGTAGGTTTAAGAGCTATGCTGGAAACAGCATAGCAAGTTTAAATAAGGCTAGTCCGTTATCAACTTGAAAAAGTGGCACCGAGTCGGTGCGTCGCAAGAATTAGAATCTTGCATGATACCACTACACCAGCGGCGcgcggttctatctagttacgcgttaaaccaactagaattttttt	tRNA-Gly-CCC-2-1	11	-11	TAG	-	TACGTCCTAATACCTCGCAAGTGCT	tatcttgtggaaaggacgaaacaccgAACAGCGCCGCTGGTGTAGGTTTAAGAGCTATGCTGGAAACAGCATAGCAAGTTTAAATAAGGCTAGTCCGTTATCAACTTGAAAAAGTGGCACCGAGTCGGTGCGTCGCAAGAATTAGAATCTTGCATGATACCACTACACCAGCGGCGcgcggttctatctagttacgcgttaaaccaactagaatttttttTACGTGAGGTGATACGTCCTAATACCTCGCAAGTGCTctcgagtactaggatccattaggcg	74.0011	57.5708	0	6.53293	65.7859	3.26646	0.0489095	Gly-CCC	Gly
424	gAACAGCGCCGCTGGTGTAGGTTTAAGAGCTATGCTGGAAACAGCATAGCAAGTTTAAATAAGGCTAGTCCGTTATCAACTTGAAAAAGTGGCACCGAGTCGGTGCTCGCAAGAATTAGAATCTTGCATGATACCACTACACCAGCGGCGCTGcgcggttctatctagttacgcgttaaaccaactagaattttttt	tRNA-Gly-CCC-2-1	14	-10	TAG	-	TACGTTACGTGAGGTGAGGACAATC	tatcttgtggaaaggacgaaacaccgAACAGCGCCGCTGGTGTAGGTTTAAGAGCTATGCTGGAAACAGCATAGCAAGTTTAAATAAGGCTAGTCCGTTATCAACTTGAAAAAGTGGCACCGAGTCGGTGCTCGCAAGAATTAGAATCTTGCATGATACCACTACACCAGCGGCGCTGcgcggttctatctagttacgcgttaaaccaactagaatttttttGTCTGATGCATACGTTACGTGAGGTGAGGACAATCctcgagtactaggatccattaggcg	51.8383	49.6548	0	0	50.7465	0	0	Gly-CCC	Gly
425	gAACAGCGCCGCTGGTGTAGGTTTAAGAGCTATGCTGGAAACAGCATAGCAAGTTTAAATAAGGCTAGTCCGTTATCAACTTGAAAAAGTGGCACCGAGTCGGTGCTCGCAAGAATTAGAATCTTGCATGATACCACTACACCAGCGGCGCTcgcggttctatctagttacgcgttaaaccaactagaattttttt	tRNA-Gly-CCC-2-1	13	-10	TAG	-	TACGTGTCTGATGCAATGACTCGGA	tatcttgtggaaaggacgaaacaccgAACAGCGCCGCTGGTGTAGGTTTAAGAGCTATGCTGGAAACAGCATAGCAAGTTTAAATAAGGCTAGTCCGTTATCAACTTGAAAAAGTGGCACCGAGTCGGTGCTCGCAAGAATTAGAATCTTGCATGATACCACTACACCAGCGGCGCTcgcggttctatctagttacgcgttaaaccaactagaatttttttTTGTACCGTTCTACGTGTCTGATGCAATGACTCGGActcgagtactaggatccattaggcg	84.8946	57.5708	17.4563	132.44	71.2327	74.9483	1.03759	Gly-CCC	Gly
426	gAACAGCGCCGCTGGTGTAGGTTTAAGAGCTATGCTGGAAACAGCATAGCAAGTTTAAATAAGGCTAGTCCGTTATCAACTTGAAAAAGTGGCACCGAGTCGGTGCTCGCAAGAATTAGAATCTTGCATGATACCACTACACCAGCGGCGCcgcggttctatctagttacgcgttaaaccaactagaattttttt	tRNA-Gly-CCC-2-1	12	-10	TAG	-	TACGTTTGTACCGTTCACGCATACC	tatcttgtggaaaggacgaaacaccgAACAGCGCCGCTGGTGTAGGTTTAAGAGCTATGCTGGAAACAGCATAGCAAGTTTAAATAAGGCTAGTCCGTTATCAACTTGAAAAAGTGGCACCGAGTCGGTGCTCGCAAGAATTAGAATCTTGCATGATACCACTACACCAGCGGCGCcgcggttctatctagttacgcgttaaaccaactagaatttttttGATACACTTGCCTACGTTTGTACCGTTCACGCATACCctcgagtactaggatccattaggcg	64.6101	55.0521	0	0	59.8311	0	0	Gly-CCC	Gly
427	gAACAGCGCCGCTGGTGTAGGTTTAAGAGCTATGCTGGAAACAGCATAGCAAGTTTAAATAAGGCTAGTCCGTTATCAACTTGAAAAAGTGGCACCGAGTCGGTGCTCGCAAGAATTAGAATCTTGCATGATACCACTACACCAGCGGCGcgcggttctatctagttacgcgttaaaccaactagaattttttt	tRNA-Gly-CCC-2-1	11	-10	TAG	-	TACGTGATACACTTGCCACGTAGAC	tatcttgtggaaaggacgaaacaccgAACAGCGCCGCTGGTGTAGGTTTAAGAGCTATGCTGGAAACAGCATAGCAAGTTTAAATAAGGCTAGTCCGTTATCAACTTGAAAAAGTGGCACCGAGTCGGTGCTCGCAAGAATTAGAATCTTGCATGATACCACTACACCAGCGGCGcgcggttctatctagttacgcgttaaaccaactagaatttttttCGGTGACTGAGGATACGTGATACACTTGCCACGTAGACctcgagtactaggatccattaggcg	66.1126	37.0612	0	0	51.5869	0	0	Gly-CCC	Gly
428	gAACCAGAGCGCCCAACGTGGTTTAAGAGCTATGCTGGAAACAGCATAGCAAGTTTAAATAAGGCTAGTCCGTTATCAACTTGAAAAAGTGGCACCGAGTCGGTGCATGAGACTCTAAATCTCAGGGTCGTGGGTTCGAGCCCCACGTTGGGCGCTCTGcgcggttctatctagttacgcgttaaaccaactagaattttttt	tRNA-Lys-CTT-2-4	13	-8	TAG	+	TACGTCGGTGACTGAGGAATATTGC	tatcttgtggaaaggacgaaacaccgAACCAGAGCGCCCAACGTGGTTTAAGAGCTATGCTGGAAACAGCATAGCAAGTTTAAATAAGGCTAGTCCGTTATCAACTTGAAAAAGTGGCACCGAGTCGGTGCATGAGACTCTAAATCTCAGGGTCGTGGGTTCGAGCCCCACGTTGGGCGCTCTGcgcggttctatctagttacgcgttaaaccaactagaatttttttGCGGTACGTCGGTGACTGAGGAATATTGCctcgagtactaggatccattaggcg	37.564	65.1269	0	0	51.3455	0	0	Lys-CTT	Lys
429	gAACCAGAGCGCCCAACGTGGTTTAAGAGCTATGCTGGAAACAGCATAGCAAGTTTAAATAAGGCTAGTCCGTTATCAACTTGAAAAAGTGGCACCGAGTCGGTGCATGAGACTCTAAATCTCAGGGTCGTGGGTTCGAGCCCCACGTTGGGCGCTCTcgcggttctatctagttacgcgttaaaccaactagaattttttt	tRNA-Lys-CTT-2-4	12	-8	TAG	+	TACGTGCGGTTCAGACTTAGGCTAA	tatcttgtggaaaggacgaaacaccgAACCAGAGCGCCCAACGTGGTTTAAGAGCTATGCTGGAAACAGCATAGCAAGTTTAAATAAGGCTAGTCCGTTATCAACTTGAAAAAGTGGCACCGAGTCGGTGCATGAGACTCTAAATCTCAGGGTCGTGGGTTCGAGCCCCACGTTGGGCGCTCTcgcggttctatctagttacgcgttaaaccaactagaatttttttTGCAGTACGTGCGGTTCAGACTTAGGCTAActcgagtactaggatccattaggcg	47.7063	57.9306	32.0032	220.932	52.8184	126.467	2.34989	Lys-CTT	Lys
430	gAACCAGAGCGCCCAACGTGGTTTAAGAGCTATGCTGGAAACAGCATAGCAAGTTTAAATAAGGCTAGTCCGTTATCAACTTGAAAAAGTGGCACCGAGTCGGTGCATGAGACTCTAAATCTCAGGGTCGTGGGTTCGAGCCCCACGTTGGGCGCTCcgcggttctatctagttacgcgttaaaccaactagaattttttt	tRNA-Lys-CTT-2-4	11	-8	TAG	+	TACGTTGCAGGTCAACAATGTGCGA	tatcttgtggaaaggacgaaacaccgAACCAGAGCGCCCAACGTGGTTTAAGAGCTATGCTGGAAACAGCATAGCAAGTTTAAATAAGGCTAGTCCGTTATCAACTTGAAAAAGTGGCACCGAGTCGGTGCATGAGACTCTAAATCTCAGGGTCGTGGGTTCGAGCCCCACGTTGGGCGCTCcgcggttctatctagttacgcgttaaaccaactagaatttttttGAATGATACGTTGCAGGTCAACAATGTGCGActcgagtactaggatccattaggcg	50.3357	72.6831	0	0	61.5094	0	0	Lys-CTT	Lys
431	gAACCAGAGCGCCCAACGTGGTTTAAGAGCTATGCTGGAAACAGCATAGCAAGTTTAAATAAGGCTAGTCCGTTATCAACTTGAAAAAGTGGCACCGAGTCGGTGCCATGAGACTCTAAATCTCAGGGTCGTGGGTTCGAGCCCCACGTTGGGCGCTCTcgcggttctatctagttacgcgttaaaccaactagaattttttt	tRNA-Lys-CTT-2-4	12	-9	TAG	+	TACGTGAATGACTCCAGACCTAAGG	tatcttgtggaaaggacgaaacaccgAACCAGAGCGCCCAACGTGGTTTAAGAGCTATGCTGGAAACAGCATAGCAAGTTTAAATAAGGCTAGTCCGTTATCAACTTGAAAAAGTGGCACCGAGTCGGTGCCATGAGACTCTAAATCTCAGGGTCGTGGGTTCGAGCCCCACGTTGGGCGCTCTcgcggttctatctagttacgcgttaaaccaactagaatttttttAACTTACGTGAATGACTCCAGACCTAAGGctcgagtactaggatccattaggcg	34.1832	31.6639	0	0	32.9236	0	0	Lys-CTT	Lys
432	gAACCAGAGCGCCCAACGTGGTTTAAGAGCTATGCTGGAAACAGCATAGCAAGTTTAAATAAGGCTAGTCCGTTATCAACTTGAAAAAGTGGCACCGAGTCGGTGCCATGAGACTCTAAATCTCAGGGTCGTGGGTTCGAGCCCCACGTTGGGCGCTCcgcggttctatctagttacgcgttaaaccaactagaattttttt	tRNA-Lys-CTT-2-4	11	-9	TAG	+	TACGTAACTCCTCAATCGACTGGTG	tatcttgtggaaaggacgaaacaccgAACCAGAGCGCCCAACGTGGTTTAAGAGCTATGCTGGAAACAGCATAGCAAGTTTAAATAAGGCTAGTCCGTTATCAACTTGAAAAAGTGGCACCGAGTCGGTGCCATGAGACTCTAAATCTCAGGGTCGTGGGTTCGAGCCCCACGTTGGGCGCTCcgcggttctatctagttacgcgttaaaccaactagaatttttttACGAATACGTAACTCCTCAATCGACTGGTGctcgagtactaggatccattaggcg	36.4371	66.2064	0	76.6134	51.3217	38.3067	0.732138	Lys-CTT	Lys
433	gAACCAGAGCGCCCAACGTGGTTTAAGAGCTATGCTGGAAACAGCATAGCAAGTTTAAATAAGGCTAGTCCGTTATCAACTTGAAAAAGTGGCACCGAGTCGGTGCGAGACTCTAAATCTCAGGGTCGTGGGTTCGAGCCCCACGTTGGGCGCTCTGGcgcggttctatctagttacgcgttaaaccaactagaattttttt	tRNA-Lys-CTT-2-4	14	-6	TAG	+	TACGTACGAAGGATCATTCGATCGG	tatcttgtggaaaggacgaaacaccgAACCAGAGCGCCCAACGTGGTTTAAGAGCTATGCTGGAAACAGCATAGCAAGTTTAAATAAGGCTAGTCCGTTATCAACTTGAAAAAGTGGCACCGAGTCGGTGCGAGACTCTAAATCTCAGGGTCGTGGGTTCGAGCCCCACGTTGGGCGCTCTGGcgcggttctatctagttacgcgttaaaccaactagaatttttttTCCGCTACGTACGAAGGATCATTCGATCGGctcgagtactaggatccattaggcg	43.5742	62.2484	171.654	62.3598	52.9113	117.007	2.17035	Lys-CTT	Lys
434	gAACCAGAGCGCCCAACGTGGTTTAAGAGCTATGCTGGAAACAGCATAGCAAGTTTAAATAAGGCTAGTCCGTTATCAACTTGAAAAAGTGGCACCGAGTCGGTGCGAGACTCTAAATCTCAGGGTCGTGGGTTCGAGCCCCACGTTGGGCGCTCTGcgcggttctatctagttacgcgttaaaccaactagaattttttt	tRNA-Lys-CTT-2-4	13	-6	TAG	+	TACGTTCCGCGAATCAAGCGTGTAA	tatcttgtggaaaggacgaaacaccgAACCAGAGCGCCCAACGTGGTTTAAGAGCTATGCTGGAAACAGCATAGCAAGTTTAAATAAGGCTAGTCCGTTATCAACTTGAAAAAGTGGCACCGAGTCGGTGCGAGACTCTAAATCTCAGGGTCGTGGGTTCGAGCCCCACGTTGGGCGCTCTGcgcggttctatctagttacgcgttaaaccaactagaatttttttTCCTGCTACGTTCCGCGAATCAAGCGTGTAActcgagtactaggatccattaggcg	81.5139	73.7626	0	0	77.6382	0	0	Lys-CTT	Lys
435	gAACCAGAGCGCCCAACGTGGTTTAAGAGCTATGCTGGAAACAGCATAGCAAGTTTAAATAAGGCTAGTCCGTTATCAACTTGAAAAAGTGGCACCGAGTCGGTGCGAGACTCTAAATCTCAGGGTCGTGGGTTCGAGCCCCACGTTGGGCGCTCTcgcggttctatctagttacgcgttaaaccaactagaattttttt	tRNA-Lys-CTT-2-4	12	-6	TAG	+	TACGTTCCTGCACACAGAAGTTGTC	tatcttgtggaaaggacgaaacaccgAACCAGAGCGCCCAACGTGGTTTAAGAGCTATGCTGGAAACAGCATAGCAAGTTTAAATAAGGCTAGTCCGTTATCAACTTGAAAAAGTGGCACCGAGTCGGTGCGAGACTCTAAATCTCAGGGTCGTGGGTTCGAGCCCCACGTTGGGCGCTCTcgcggttctatctagttacgcgttaaaccaactagaatttttttAAGTGCGTACGTTCCTGCACACAGAAGTTGTCctcgagtactaggatccattaggcg	63.4831	68.0055	45.0954	74.8317	65.7443	59.9636	0.898407	Lys-CTT	Lys
436	gAACCAGAGCGCCCAACGTGGTTTAAGAGCTATGCTGGAAACAGCATAGCAAGTTTAAATAAGGCTAGTCCGTTATCAACTTGAAAAAGTGGCACCGAGTCGGTGCGAGACTCTAAATCTCAGGGTCGTGGGTTCGAGCCCCACGTTGGGCGCTCcgcggttctatctagttacgcgttaaaccaactagaattttttt	tRNA-Lys-CTT-2-4	11	-6	TAG	+	TACGTAAGTGCGGTCTTCAACCAAG	tatcttgtggaaaggacgaaacaccgAACCAGAGCGCCCAACGTGGTTTAAGAGCTATGCTGGAAACAGCATAGCAAGTTTAAATAAGGCTAGTCCGTTATCAACTTGAAAAAGTGGCACCGAGTCGGTGCGAGACTCTAAATCTCAGGGTCGTGGGTTCGAGCCCCACGTTGGGCGCTCcgcggttctatctagttacgcgttaaaccaactagaatttttttTACGTGAGTACGTAAGTGCGGTCTTCAACCAAGctcgagtactaggatccattaggcg	37.1884	62.2484	50.9142	0	49.7184	25.4571	0.501931	Lys-CTT	Lys
437	gAACCAGAGCGCCCAACGTGGTTTAAGAGCTATGCTGGAAACAGCATAGCAAGTTTAAATAAGGCTAGTCCGTTATCAACTTGAAAAAGTGGCACCGAGTCGGTGCGCATGAGACTCTAAATCTCAGGGTCGTGGGTTCGAGCCCCACGTTGGGCGCTCcgcggttctatctagttacgcgttaaaccaactagaattttttt	tRNA-Lys-CTT-2-4	11	-10	TAG	+	TACGTTACGTGAGGTCCTGGAACAA	tatcttgtggaaaggacgaaacaccgAACCAGAGCGCCCAACGTGGTTTAAGAGCTATGCTGGAAACAGCATAGCAAGTTTAAATAAGGCTAGTCCGTTATCAACTTGAAAAAGTGGCACCGAGTCGGTGCGCATGAGACTCTAAATCTCAGGGTCGTGGGTTCGAGCCCCACGTTGGGCGCTCcgcggttctatctagttacgcgttaaaccaactagaatttttttGTACTACGTTACGTGAGGTCCTGGAACAActcgagtactaggatccattaggcg	31.5538	56.4913	0	60.5781	44.0225	30.289	0.672753	Lys-CTT	Lys
438	gAACCAGAGCGCCCAACGTGGTTTAAGAGCTATGCTGGAAACAGCATAGCAAGTTTAAATAAGGCTAGTCCGTTATCAACTTGAAAAAGTGGCACCGAGTCGGTGCTGAGACTCTAAATCTCAGGGTCGTGGGTTCGAGCCCCACGTTGGGCGCTCTGGcgcggttctatctagttacgcgttaaaccaactagaattttttt	tRNA-Lys-CTT-2-4	14	-7	TAG	+	TACGTGTACTACGCGTCATAAGCCT	tatcttgtggaaaggacgaaacaccgAACCAGAGCGCCCAACGTGGTTTAAGAGCTATGCTGGAAACAGCATAGCAAGTTTAAATAAGGCTAGTCCGTTATCAACTTGAAAAAGTGGCACCGAGTCGGTGCTGAGACTCTAAATCTCAGGGTCGTGGGTTCGAGCCCCACGTTGGGCGCTCTGGcgcggttctatctagttacgcgttaaaccaactagaatttttttTCGGTACGTGTACTACGCGTCATAAGCCTctcgagtactaggatccattaggcg	59.7267	39.2201	0	4.75122	49.4734	2.37561	0.0470666	Lys-CTT	Lys
439	gAACCAGAGCGCCCAACGTGGTTTAAGAGCTATGCTGGAAACAGCATAGCAAGTTTAAATAAGGCTAGTCCGTTATCAACTTGAAAAAGTGGCACCGAGTCGGTGCTGAGACTCTAAATCTCAGGGTCGTGGGTTCGAGCCCCACGTTGGGCGCTCTGcgcggttctatctagttacgcgttaaaccaactagaattttttt	tRNA-Lys-CTT-2-4	13	-7	TAG	+	TACGTTCGGATGTCAGTTGCTCATC	tatcttgtggaaaggacgaaacaccgAACCAGAGCGCCCAACGTGGTTTAAGAGCTATGCTGGAAACAGCATAGCAAGTTTAAATAAGGCTAGTCCGTTATCAACTTGAAAAAGTGGCACCGAGTCGGTGCTGAGACTCTAAATCTCAGGGTCGTGGGTTCGAGCCCCACGTTGGGCGCTCTGcgcggttctatctagttacgcgttaaaccaactagaatttttttCTTGATACGTTCGGATGTCAGTTGCTCATCctcgagtactaggatccattaggcg	57.4729	80.9589	0	0	69.2159	0	0	Lys-CTT	Lys
440	gAACCAGAGCGCCCAACGTGGTTTAAGAGCTATGCTGGAAACAGCATAGCAAGTTTAAATAAGGCTAGTCCGTTATCAACTTGAAAAAGTGGCACCGAGTCGGTGCTGAGACTCTAAATCTCAGGGTCGTGGGTTCGAGCCCCACGTTGGGCGCTCTcgcggttctatctagttacgcgttaaaccaactagaattttttt	tRNA-Lys-CTT-2-4	12	-7	TAG	+	TACGTCTTGAGGTCTAAGGTGTCTC	tatcttgtggaaaggacgaaacaccgAACCAGAGCGCCCAACGTGGTTTAAGAGCTATGCTGGAAACAGCATAGCAAGTTTAAATAAGGCTAGTCCGTTATCAACTTGAAAAAGTGGCACCGAGTCGGTGCTGAGACTCTAAATCTCAGGGTCGTGGGTTCGAGCCCCACGTTGGGCGCTCTcgcggttctatctagttacgcgttaaaccaactagaatttttttTTGCCATACGTCTTGAGGTCTAAGGTGTCTCctcgagtactaggatccattaggcg	67.6152	73.7626	110.557	179.952	70.6889	145.255	2.02618	Lys-CTT	Lys
441	gAACCAGAGCGCCCAACGTGGTTTAAGAGCTATGCTGGAAACAGCATAGCAAGTTTAAATAAGGCTAGTCCGTTATCAACTTGAAAAAGTGGCACCGAGTCGGTGCTGAGACTCTAAATCTCAGGGTCGTGGGTTCGAGCCCCACGTTGGGCGCTCcgcggttctatctagttacgcgttaaaccaactagaattttttt	tRNA-Lys-CTT-2-4	11	-7	TAG	+	TACGTTTGCCACAGGTGTGTGATAC	tatcttgtggaaaggacgaaacaccgAACCAGAGCGCCCAACGTGGTTTAAGAGCTATGCTGGAAACAGCATAGCAAGTTTAAATAAGGCTAGTCCGTTATCAACTTGAAAAAGTGGCACCGAGTCGGTGCTGAGACTCTAAATCTCAGGGTCGTGGGTTCGAGCCCCACGTTGGGCGCTCcgcggttctatctagttacgcgttaaaccaactagaatttttttTGTGTAGTACGTTTGCCACAGGTGTGTGATACctcgagtactaggatccattaggcg	59.3511	71.2438	0	21.3805	65.2975	10.6902	0.161247	Lys-CTT	Lys
442	gAACCCACAATCCCCAGCTCGTTTAAGAGCTATGCTGGAAACAGCATAGCAAGTTTAAATAAGGCTAGTCCGTTATCAACTTGAAAAAGTGGCACCGAGTCGGTGCATCAGCCTCTAGAGCTGGGGATTGTGGGcgcggttctatctagttacgcgttaaaccaactagaattttttt	tRNA-Arg-CCG-2-1	14	-8	TAG	+	TACGTTGTGTAGGTGTTCCAGTGAC	tatcttgtggaaaggacgaaacaccgAACCCACAATCCCCAGCTCGTTTAAGAGCTATGCTGGAAACAGCATAGCAAGTTTAAATAAGGCTAGTCCGTTATCAACTTGAAAAAGTGGCACCGAGTCGGTGCATCAGCCTCTAGAGCTGGGGATTGTGGGcgcggttctatctagttacgcgttaaaccaactagaatttttttAGATAGCGAATGCCATGACGTCCGTACTGTACGTTGTGTAGGTGTTCCAGTGACctcgagtactaggatccattaggcg	63.1075	45.6968	0	0	54.4022	0	0	Arg-CCG	Arg
443	gAACCCACAATCCCCAGCTCGTTTAAGAGCTATGCTGGAAACAGCATAGCAAGTTTAAATAAGGCTAGTCCGTTATCAACTTGAAAAAGTGGCACCGAGTCGGTGCATCAGCCTCTAGAGCTGGGGATTGTGGcgcggttctatctagttacgcgttaaaccaactagaattttttt	tRNA-Arg-CCG-2-1	13	-8	TAG	+	TACGTAGATAGCGAATGCCATGACG	tatcttgtggaaaggacgaaacaccgAACCCACAATCCCCAGCTCGTTTAAGAGCTATGCTGGAAACAGCATAGCAAGTTTAAATAAGGCTAGTCCGTTATCAACTTGAAAAAGTGGCACCGAGTCGGTGCATCAGCCTCTAGAGCTGGGGATTGTGGcgcggttctatctagttacgcgttaaaccaactagaatttttttTCGACTGGTGCTAGGTATCAAAGGTGTCTCTACGTAGATAGCGAATGCCATGACGctcgagtactaggatccattaggcg	48.8332	45.6968	0	0	47.265	0	0	Arg-CCG	Arg
444	gAACCCACAATCCCCAGCTCGTTTAAGAGCTATGCTGGAAACAGCATAGCAAGTTTAAATAAGGCTAGTCCGTTATCAACTTGAAAAAGTGGCACCGAGTCGGTGCATCAGCCTCTAGAGCTGGGGATTGTGcgcggttctatctagttacgcgttaaaccaactagaattttttt	tRNA-Arg-CCG-2-1	12	-8	TAG	+	TACGTTCGACTGGTGCTAGGTATCA	tatcttgtggaaaggacgaaacaccgAACCCACAATCCCCAGCTCGTTTAAGAGCTATGCTGGAAACAGCATAGCAAGTTTAAATAAGGCTAGTCCGTTATCAACTTGAAAAAGTGGCACCGAGTCGGTGCATCAGCCTCTAGAGCTGGGGATTGTGcgcggttctatctagttacgcgttaaaccaactagaatttttttTCTAGGCCTGGCCTTAAGTTTTGGAATTGCTTACGTTCGACTGGTGCTAGGTATCActcgagtactaggatccattaggcg	82.6408	91.3936	0	21.3805	87.0172	10.6902	0.121456	Arg-CCG	Arg
445	gAACCCACAATCCCCAGCTCGTTTAAGAGCTATGCTGGAAACAGCATAGCAAGTTTAAATAAGGCTAGTCCGTTATCAACTTGAAAAAGTGGCACCGAGTCGGTGCATCAGCCTCTAGAGCTGGGGATTGTcgcggttctatctagttacgcgttaaaccaactagaattttttt	tRNA-Arg-CCG-2-1	11	-8	TAG	+	TACGTTCTAGGCCTGGCCTTAAGTT	tatcttgtggaaaggacgaaacaccgAACCCACAATCCCCAGCTCGTTTAAGAGCTATGCTGGAAACAGCATAGCAAGTTTAAATAAGGCTAGTCCGTTATCAACTTGAAAAAGTGGCACCGAGTCGGTGCATCAGCCTCTAGAGCTGGGGATTGTcgcggttctatctagttacgcgttaaaccaactagaatttttttGGAGCTTACTCGTATCTCCAGCATACTAAGCGTACGTTCTAGGCCTGGCCTTAAGTTctcgagtactaggatccattaggcg	60.1024	74.1224	0	21.3805	67.1124	10.6902	0.15695	Arg-CCG	Arg
446	gAACCCACAATCCCCAGCTCGTTTAAGAGCTATGCTGGAAACAGCATAGCAAGTTTAAATAAGGCTAGTCCGTTATCAACTTGAAAAAGTGGCACCGAGTCGGTGCCAGCCTCTAGAGCTGGGGATTGTGGGcgcggttctatctagttacgcgttaaaccaactagaattttttt	tRNA-Arg-CCG-2-1	14	-6	TAG	+	TACGTGGAGCTTACTCGTATCTCCA	tatcttgtggaaaggacgaaacaccgAACCCACAATCCCCAGCTCGTTTAAGAGCTATGCTGGAAACAGCATAGCAAGTTTAAATAAGGCTAGTCCGTTATCAACTTGAAAAAGTGGCACCGAGTCGGTGCCAGCCTCTAGAGCTGGGGATTGTGGGcgcggttctatctagttacgcgttaaaccaactagaatttttttACTCCGCCAATATAGAGACCGGAGCTTACTTTACGTGGAGCTTACTCGTATCTCCActcgagtactaggatccattaggcg	49.9601	58.6502	0	0	54.3052	0	0	Arg-CCG	Arg
447	gAACCCACAATCCCCAGCTCGTTTAAGAGCTATGCTGGAAACAGCATAGCAAGTTTAAATAAGGCTAGTCCGTTATCAACTTGAAAAAGTGGCACCGAGTCGGTGCCAGCCTCTAGAGCTGGGGATTGTGGcgcggttctatctagttacgcgttaaaccaactagaattttttt	tRNA-Arg-CCG-2-1	13	-6	TAG	+	TACGTACTCCGCCAATATAGAGACC	tatcttgtggaaaggacgaaacaccgAACCCACAATCCCCAGCTCGTTTAAGAGCTATGCTGGAAACAGCATAGCAAGTTTAAATAAGGCTAGTCCGTTATCAACTTGAAAAAGTGGCACCGAGTCGGTGCCAGCCTCTAGAGCTGGGGATTGTGGcgcggttctatctagttacgcgttaaaccaactagaatttttttATTGCGCTGGCTCTGGTAATCGCTCGATAATTTACGTACTCCGCCAATATAGAGACCctcgagtactaggatccattaggcg	62.3562	48.5753	0	0	55.4658	0	0	Arg-CCG	Arg
448	gAACCCACAATCCCCAGCTCGTTTAAGAGCTATGCTGGAAACAGCATAGCAAGTTTAAATAAGGCTAGTCCGTTATCAACTTGAAAAAGTGGCACCGAGTCGGTGCCAGCCTCTAGAGCTGGGGATTGTGcgcggttctatctagttacgcgttaaaccaactagaattttttt	tRNA-Arg-CCG-2-1	12	-6	TAG	+	TACGTATTGCGCTGGCTCTGGTAAT	tatcttgtggaaaggacgaaacaccgAACCCACAATCCCCAGCTCGTTTAAGAGCTATGCTGGAAACAGCATAGCAAGTTTAAATAAGGCTAGTCCGTTATCAACTTGAAAAAGTGGCACCGAGTCGGTGCCAGCCTCTAGAGCTGGGGATTGTGcgcggttctatctagttacgcgttaaaccaactagaatttttttCCTGATCGTATGCAGGTCAAGCGTGACATGCGCTACGTATTGCGCTGGCTCTGGTAATctcgagtactaggatccattaggcg	63.4831	52.1735	114.921	0	57.8283	57.4603	0.976746	Arg-CCG	Arg
449	gAACCCACAATCCCCAGCTCGTTTAAGAGCTATGCTGGAAACAGCATAGCAAGTTTAAATAAGGCTAGTCCGTTATCAACTTGAAAAAGTGGCACCGAGTCGGTGCCAGCCTCTAGAGCTGGGGATTGTcgcggttctatctagttacgcgttaaaccaactagaattttttt	tRNA-Arg-CCG-2-1	11	-6	TAG	+	TACGTCCTGATCGTATGCAGGTCAA	tatcttgtggaaaggacgaaacaccgAACCCACAATCCCCAGCTCGTTTAAGAGCTATGCTGGAAACAGCATAGCAAGTTTAAATAAGGCTAGTCCGTTATCAACTTGAAAAAGTGGCACCGAGTCGGTGCCAGCCTCTAGAGCTGGGGATTGTcgcggttctatctagttacgcgttaaaccaactagaatttttttGGAATATTGCGCTGACATGGTGACAATGCAGGCGTACGTCCTGATCGTATGCAGGTCAActcgagtactaggatccattaggcg	29.6756	37.421	0	0	33.5483	0	0	Arg-CCG	Arg
450	gAACCCACAATCCCCAGCTCGTTTAAGAGCTATGCTGGAAACAGCATAGCAAGTTTAAATAAGGCTAGTCCGTTATCAACTTGAAAAAGTGGCACCGAGTCGGTGCCATCAGCCTCTAGAGCTGGGGATTGTGGGcgcggttctatctagttacgcgttaaaccaactagaattttttt	tRNA-Arg-CCG-2-1	14	-9	TAG	+	TACGTGGAATATTGCGCTGACATGG	tatcttgtggaaaggacgaaacaccgAACCCACAATCCCCAGCTCGTTTAAGAGCTATGCTGGAAACAGCATAGCAAGTTTAAATAAGGCTAGTCCGTTATCAACTTGAAAAAGTGGCACCGAGTCGGTGCCATCAGCCTCTAGAGCTGGGGATTGTGGGcgcggttctatctagttacgcgttaaaccaactagaatttttttCACGCATACCTTGGAATTGCTGCAGCAATACGTGGAATATTGCGCTGACATGGctcgagtactaggatccattaggcg	58.2242	48.2155	0	0	53.2199	0	0	Arg-CCG	Arg
451	gAACCCACAATCCCCAGCTCGTTTAAGAGCTATGCTGGAAACAGCATAGCAAGTTTAAATAAGGCTAGTCCGTTATCAACTTGAAAAAGTGGCACCGAGTCGGTGCCATCAGCCTCTAGAGCTGGGGATTGTGGcgcggttctatctagttacgcgttaaaccaactagaattttttt	tRNA-Arg-CCG-2-1	13	-9	TAG	+	TACGTCACGCATACCTTGGAATTGC	tatcttgtggaaaggacgaaacaccgAACCCACAATCCCCAGCTCGTTTAAGAGCTATGCTGGAAACAGCATAGCAAGTTTAAATAAGGCTAGTCCGTTATCAACTTGAAAAAGTGGCACCGAGTCGGTGCCATCAGCCTCTAGAGCTGGGGATTGTGGcgcggttctatctagttacgcgttaaaccaactagaatttttttGGTCGTATCCACGAGTTACATTGTACCGTTACGTCACGCATACCTTGGAATTGCctcgagtactaggatccattaggcg	73.2498	41.379	0	29.6951	57.3144	14.8476	0.254612	Arg-CCG	Arg
452	gAACCCACAATCCCCAGCTCGTTTAAGAGCTATGCTGGAAACAGCATAGCAAGTTTAAATAAGGCTAGTCCGTTATCAACTTGAAAAAGTGGCACCGAGTCGGTGCCATCAGCCTCTAGAGCTGGGGATTGTGcgcggttctatctagttacgcgttaaaccaactagaattttttt	tRNA-Arg-CCG-2-1	12	-9	TAG	+	TACGTGGTCGTATCCACGAGTTACA	tatcttgtggaaaggacgaaacaccgAACCCACAATCCCCAGCTCGTTTAAGAGCTATGCTGGAAACAGCATAGCAAGTTTAAATAAGGCTAGTCCGTTATCAACTTGAAAAAGTGGCACCGAGTCGGTGCCATCAGCCTCTAGAGCTGGGGATTGTGcgcggttctatctagttacgcgttaaaccaactagaatttttttTATTCCGGCGGTGCACATAACGGCTGGTATTACGTGGTCGTATCCACGAGTTACActcgagtactaggatccattaggcg	55.2191	57.5708	0	0	56.3949	0	0	Arg-CCG	Arg
453	gAACCCACAATCCCCAGCTCGTTTAAGAGCTATGCTGGAAACAGCATAGCAAGTTTAAATAAGGCTAGTCCGTTATCAACTTGAAAAAGTGGCACCGAGTCGGTGCCATCAGCCTCTAGAGCTGGGGATTGTcgcggttctatctagttacgcgttaaaccaactagaattttttt	tRNA-Arg-CCG-2-1	11	-9	TAG	+	TACGTTATTCCGGCGGTGCACATAA	tatcttgtggaaaggacgaaacaccgAACCCACAATCCCCAGCTCGTTTAAGAGCTATGCTGGAAACAGCATAGCAAGTTTAAATAAGGCTAGTCCGTTATCAACTTGAAAAAGTGGCACCGAGTCGGTGCCATCAGCCTCTAGAGCTGGGGATTGTcgcggttctatctagttacgcgttaaaccaactagaatttttttTACAACATGCTGACGCGAACTGGATAACTCTTACGTTATTCCGGCGGTGCACATAActcgagtactaggatccattaggcg	52.5896	64.7671	0	0	58.6784	0	0	Arg-CCG	Arg
454	gAACCCACAATCCCCAGCTCGTTTAAGAGCTATGCTGGAAACAGCATAGCAAGTTTAAATAAGGCTAGTCCGTTATCAACTTGAAAAAGTGGCACCGAGTCGGTGCGCATCAGCCTCTAGAGCTGGGGATTGTGGGcgcggttctatctagttacgcgttaaaccaactagaattttttt	tRNA-Arg-CCG-2-1	14	-10	TAG	+	TACGTTACAACATGCTGACGCGAAC	tatcttgtggaaaggacgaaacaccgAACCCACAATCCCCAGCTCGTTTAAGAGCTATGCTGGAAACAGCATAGCAAGTTTAAATAAGGCTAGTCCGTTATCAACTTGAAAAAGTGGCACCGAGTCGGTGCGCATCAGCCTCTAGAGCTGGGGATTGTGGGcgcggttctatctagttacgcgttaaaccaactagaatttttttGACTCTAAGAACTCCGCCAATCGTACATACGTTACAACATGCTGACGCGAACctcgagtactaggatccattaggcg	44.3255	62.968	18.911	43.3549	53.6468	31.1329	0.569712	Arg-CCG	Arg
455	gAACCCACAATCCCCAGCTCGTTTAAGAGCTATGCTGGAAACAGCATAGCAAGTTTAAATAAGGCTAGTCCGTTATCAACTTGAAAAAGTGGCACCGAGTCGGTGCGCATCAGCCTCTAGAGCTGGGGATTGTGGcgcggttctatctagttacgcgttaaaccaactagaattttttt	tRNA-Arg-CCG-2-1	13	-10	TAG	+	TACGTGACTCTAAGAACTCCGCCAA	tatcttgtggaaaggacgaaacaccgAACCCACAATCCCCAGCTCGTTTAAGAGCTATGCTGGAAACAGCATAGCAAGTTTAAATAAGGCTAGTCCGTTATCAACTTGAAAAAGTGGCACCGAGTCGGTGCGCATCAGCCTCTAGAGCTGGGGATTGTGGcgcggttctatctagttacgcgttaaaccaactagaatttttttCGACGAACGTTGCTTAGAGACTGAGAAGTACGTGACTCTAAGAACTCCGCCAActcgagtactaggatccattaggcg	49.5845	36.3416	161.471	43.9488	42.963	102.71	2.33628	Arg-CCG	Arg
456	gAACCCACAATCCCCAGCTCGTTTAAGAGCTATGCTGGAAACAGCATAGCAAGTTTAAATAAGGCTAGTCCGTTATCAACTTGAAAAAGTGGCACCGAGTCGGTGCGCATCAGCCTCTAGAGCTGGGGATTGTGcgcggttctatctagttacgcgttaaaccaactagaattttttt	tRNA-Arg-CCG-2-1	12	-10	TAG	+	TACGTCGACGAACGTTGCTTAGAGA	tatcttgtggaaaggacgaaacaccgAACCCACAATCCCCAGCTCGTTTAAGAGCTATGCTGGAAACAGCATAGCAAGTTTAAATAAGGCTAGTCCGTTATCAACTTGAAAAAGTGGCACCGAGTCGGTGCGCATCAGCCTCTAGAGCTGGGGATTGTGcgcggttctatctagttacgcgttaaaccaactagaatttttttCACGCATACCTCTCGTGATAACATAGACGTACGTCGACGAACGTTGCTTAGAGActcgagtactaggatccattaggcg	61.6049	48.2155	0	0	54.9102	0	0	Arg-CCG	Arg
457	gAACCCACAATCCCCAGCTCGTTTAAGAGCTATGCTGGAAACAGCATAGCAAGTTTAAATAAGGCTAGTCCGTTATCAACTTGAAAAAGTGGCACCGAGTCGGTGCGCATCAGCCTCTAGAGCTGGGGATTGTcgcggttctatctagttacgcgttaaaccaactagaattttttt	tRNA-Arg-CCG-2-1	11	-10	TAG	+	TACGTCACGCATACCTCTCGTGATA	tatcttgtggaaaggacgaaacaccgAACCCACAATCCCCAGCTCGTTTAAGAGCTATGCTGGAAACAGCATAGCAAGTTTAAATAAGGCTAGTCCGTTATCAACTTGAAAAAGTGGCACCGAGTCGGTGCGCATCAGCCTCTAGAGCTGGGGATTGTcgcggttctatctagttacgcgttaaaccaactagaatttttttAGACTGGATACGGAGGCATTAGATAGCGAATACGTCACGCATACCTCTCGTGATActcgagtactaggatccattaggcg	20.6602	49.295	46.5501	26.1317	34.9776	36.3409	1.0101	Arg-CCG	Arg
458	gAACCCACAATCCCCAGCTCGTTTAAGAGCTATGCTGGAAACAGCATAGCAAGTTTAAATAAGGCTAGTCCGTTATCAACTTGAAAAAGTGGCACCGAGTCGGTGCTCAGCCTCTAGAGCTGGGGATTGTGGGcgcggttctatctagttacgcgttaaaccaactagaattttttt	tRNA-Arg-CCG-2-1	14	-7	TAG	+	TACGTAGACTGGATACGGAGGCATT	tatcttgtggaaaggacgaaacaccgAACCCACAATCCCCAGCTCGTTTAAGAGCTATGCTGGAAACAGCATAGCAAGTTTAAATAAGGCTAGTCCGTTATCAACTTGAAAAAGTGGCACCGAGTCGGTGCTCAGCCTCTAGAGCTGGGGATTGTGGGcgcggttctatctagttacgcgttaaaccaactagaatttttttTTGCTGAACCATGCCGTTCATTGGTGCGAATACGTAGACTGGATACGGAGGCATTctcgagtactaggatccattaggcg	58.5998	52.1735	0	62.3598	55.3867	31.1799	0.552965	Arg-CCG	Arg
459	gAACCCACAATCCCCAGCTCGTTTAAGAGCTATGCTGGAAACAGCATAGCAAGTTTAAATAAGGCTAGTCCGTTATCAACTTGAAAAAGTGGCACCGAGTCGGTGCTCAGCCTCTAGAGCTGGGGATTGTGGcgcggttctatctagttacgcgttaaaccaactagaattttttt	tRNA-Arg-CCG-2-1	13	-7	TAG	+	TACGTTTGCTGAACCATGCCGTTCA	tatcttgtggaaaggacgaaacaccgAACCCACAATCCCCAGCTCGTTTAAGAGCTATGCTGGAAACAGCATAGCAAGTTTAAATAAGGCTAGTCCGTTATCAACTTGAAAAAGTGGCACCGAGTCGGTGCTCAGCCTCTAGAGCTGGGGATTGTGGcgcggttctatctagttacgcgttaaaccaactagaatttttttAGTTGTCCACTAGTGAACGGGGTAGAGCTTCTACGTTTGCTGAACCATGCCGTTCActcgagtactaggatccattaggcg	42.0717	32.3836	0	34.4463	37.2276	17.2232	0.450543	Arg-CCG	Arg
460	gAACCCACAATCCCCAGCTCGTTTAAGAGCTATGCTGGAAACAGCATAGCAAGTTTAAATAAGGCTAGTCCGTTATCAACTTGAAAAAGTGGCACCGAGTCGGTGCTCAGCCTCTAGAGCTGGGGATTGTGcgcggttctatctagttacgcgttaaaccaactagaattttttt	tRNA-Arg-CCG-2-1	12	-7	TAG	+	TACGTAGTTGTCCACTAGTGAACGG	tatcttgtggaaaggacgaaacaccgAACCCACAATCCCCAGCTCGTTTAAGAGCTATGCTGGAAACAGCATAGCAAGTTTAAATAAGGCTAGTCCGTTATCAACTTGAAAAAGTGGCACCGAGTCGGTGCTCAGCCTCTAGAGCTGGGGATTGTGcgcggttctatctagttacgcgttaaaccaactagaatttttttCGCAGATAGGTCTCGTGATAAGGTGGTAGCAATACGTAGTTGTCCACTAGTGAACGGctcgagtactaggatccattaggcg	56.346	53.253	96.0096	0	54.7995	48.0048	0.860309	Arg-CCG	Arg
461	gAACCCACAATCCCCAGCTCGTTTAAGAGCTATGCTGGAAACAGCATAGCAAGTTTAAATAAGGCTAGTCCGTTATCAACTTGAAAAAGTGGCACCGAGTCGGTGCTCAGCCTCTAGAGCTGGGGATTGTcgcggttctatctagttacgcgttaaaccaactagaattttttt	tRNA-Arg-CCG-2-1	11	-7	TAG	+	TACGTCGCAGATAGGTCTCGTGATA	tatcttgtggaaaggacgaaacaccgAACCCACAATCCCCAGCTCGTTTAAGAGCTATGCTGGAAACAGCATAGCAAGTTTAAATAAGGCTAGTCCGTTATCAACTTGAAAAAGTGGCACCGAGTCGGTGCTCAGCCTCTAGAGCTGGGGATTGTcgcggttctatctagttacgcgttaaaccaactagaatttttttAGAGGCACAGCTATCAGGTATCCACAAGGACTGTACGTCGCAGATAGGTCTCGTGATActcgagtactaggatccattaggcg	33.8076	61.5288	0	0	47.6682	0	0	Arg-CCG	Arg
462	gAACCCACAATCCCTGGCTTGTTTAAGAGCTATGCTGGAAACAGCATAGCAAGTTTAAATAAGGCTAGTCCGTTATCAACTTGAAAAAGTGGCACCGAGTCGGTGCACTGGCCTCTAAAGCCAGGGATTGTGGGcgcggttctatctagttacgcgttaaaccaactagaattttttt	tRNA-Arg-CCT-5-1, tRNA-Arg-CCT-1-1, tRNA-Arg-CCT-2-1	14	-8	TAG	+	TACGTAGAGGCACAGCTATCAGGTA	tatcttgtggaaaggacgaaacaccgAACCCACAATCCCTGGCTTGTTTAAGAGCTATGCTGGAAACAGCATAGCAAGTTTAAATAAGGCTAGTCCGTTATCAACTTGAAAAAGTGGCACCGAGTCGGTGCACTGGCCTCTAAAGCCAGGGATTGTGGGcgcggttctatctagttacgcgttaaaccaactagaatttttttCGGTGACTGACTATCAGGTACATTGACGATACGTAGAGGCACAGCTATCAGGTActcgagtactaggatccattaggcg	37.1884	24.4676	289.484	412.168	30.828	350.826	11.0226	Arg-CCT	Arg
463	gAACCCACAATCCCTGGCTTGTTTAAGAGCTATGCTGGAAACAGCATAGCAAGTTTAAATAAGGCTAGTCCGTTATCAACTTGAAAAAGTGGCACCGAGTCGGTGCACTGGCCTCTAAAGCCAGGGATTGTGGcgcggttctatctagttacgcgttaaaccaactagaattttttt	tRNA-Arg-CCT-5-1, tRNA-Arg-CCT-1-1, tRNA-Arg-CCT-2-1	13	-8	TAG	+	TACGTCGGTGACTGACTATCAGGTA	tatcttgtggaaaggacgaaacaccgAACCCACAATCCCTGGCTTGTTTAAGAGCTATGCTGGAAACAGCATAGCAAGTTTAAATAAGGCTAGTCCGTTATCAACTTGAAAAAGTGGCACCGAGTCGGTGCACTGGCCTCTAAAGCCAGGGATTGTGGcgcggttctatctagttacgcgttaaaccaactagaatttttttGGAGCTTACTGTAAGTACGCTTAAGGTACGTACGTCGGTGACTGACTATCAGGTActcgagtactaggatccattaggcg	40.1935	46.0566	405.859	429.392	43.125	417.625	9.46458	Arg-CCT	Arg
464	gAACCCACAATCCCTGGCTTGTTTAAGAGCTATGCTGGAAACAGCATAGCAAGTTTAAATAAGGCTAGTCCGTTATCAACTTGAAAAAGTGGCACCGAGTCGGTGCACTGGCCTCTAAAGCCAGGGATTGTGcgcggttctatctagttacgcgttaaaccaactagaattttttt	tRNA-Arg-CCT-5-1, tRNA-Arg-CCT-1-1, tRNA-Arg-CCT-2-1	12	-8	TAG	+	TACGTGGAGCTTACTGTAAGTACGC	tatcttgtggaaaggacgaaacaccgAACCCACAATCCCTGGCTTGTTTAAGAGCTATGCTGGAAACAGCATAGCAAGTTTAAATAAGGCTAGTCCGTTATCAACTTGAAAAAGTGGCACCGAGTCGGTGCACTGGCCTCTAAAGCCAGGGATTGTGcgcggttctatctagttacgcgttaaaccaactagaatttttttTATGCACCACGAAGGTGATGAACACTTGCGTTACGTGGAGCTTACTGTAAGTACGCctcgagtactaggatccattaggcg	53.7165	23.0283	112.011	233.998	38.3724	173.004	4.39405	Arg-CCT	Arg
465	gAACCCACAATCCCTGGCTTGTTTAAGAGCTATGCTGGAAACAGCATAGCAAGTTTAAATAAGGCTAGTCCGTTATCAACTTGAAAAAGTGGCACCGAGTCGGTGCACTGGCCTCTAAAGCCAGGGATTGTcgcggttctatctagttacgcgttaaaccaactagaattttttt	tRNA-Arg-CCT-5-1, tRNA-Arg-CCT-1-1, tRNA-Arg-CCT-2-1	11	-8	TAG	+	TACGTTATGCACCACGAAGGTGATG	tatcttgtggaaaggacgaaacaccgAACCCACAATCCCTGGCTTGTTTAAGAGCTATGCTGGAAACAGCATAGCAAGTTTAAATAAGGCTAGTCCGTTATCAACTTGAAAAAGTGGCACCGAGTCGGTGCACTGGCCTCTAAAGCCAGGGATTGTcgcggttctatctagttacgcgttaaaccaactagaatttttttCTAGTGGAAGGAGGACAATCTTAATAGCGGAGTACGTTATGCACCACGAAGGTGATGctcgagtactaggatccattaggcg	27.4217	19.0703	436.407	310.611	23.246	373.509	15.405	Arg-CCT	Arg
466	gAACCCACAATCCCTGGCTTGTTTAAGAGCTATGCTGGAAACAGCATAGCAAGTTTAAATAAGGCTAGTCCGTTATCAACTTGAAAAAGTGGCACCGAGTCGGTGCATTGGCCTCTAAAGCCAGGGATTGTGGGcgcggttctatctagttacgcgttaaaccaactagaattttttt	tRNA-Arg-CCT-3-1, tRNA-Arg-CCT-4-1	14	-8	TAG	+	TACGTCTAGTGGAAGGAGGACAATC	tatcttgtggaaaggacgaaacaccgAACCCACAATCCCTGGCTTGTTTAAGAGCTATGCTGGAAACAGCATAGCAAGTTTAAATAAGGCTAGTCCGTTATCAACTTGAAAAAGTGGCACCGAGTCGGTGCATTGGCCTCTAAAGCCAGGGATTGTGGGcgcggttctatctagttacgcgttaaaccaactagaatttttttAAGCGTGTAACCAATCCGGAGGTCATTAGTACGTCTAGTGGAAGGAGGACAATCctcgagtactaggatccattaggcg	20.2846	20.1498	791.352	612.907	20.2172	702.13	33.0925	Arg-CCT	Arg
467	gAACCCACAATCCCTGGCTTGTTTAAGAGCTATGCTGGAAACAGCATAGCAAGTTTAAATAAGGCTAGTCCGTTATCAACTTGAAAAAGTGGCACCGAGTCGGTGCATTGGCCTCTAAAGCCAGGGATTGTGGcgcggttctatctagttacgcgttaaaccaactagaattttttt	tRNA-Arg-CCT-3-1, tRNA-Arg-CCT-4-1	13	-8	TAG	+	TACGTAAGCGTGTAACCAATCCGGA	tatcttgtggaaaggacgaaacaccgAACCCACAATCCCTGGCTTGTTTAAGAGCTATGCTGGAAACAGCATAGCAAGTTTAAATAAGGCTAGTCCGTTATCAACTTGAAAAAGTGGCACCGAGTCGGTGCATTGGCCTCTAAAGCCAGGGATTGTGGcgcggttctatctagttacgcgttaaaccaactagaatttttttACAACGGTGATAATCGGAGCAGCAAGAAGATACGTAAGCGTGTAACCAATCCGGActcgagtactaggatccattaggcg	49.2088	34.9023	194.929	386.631	42.0556	290.78	6.75359	Arg-CCT	Arg
468	gAACCCACAATCCCTGGCTTGTTTAAGAGCTATGCTGGAAACAGCATAGCAAGTTTAAATAAGGCTAGTCCGTTATCAACTTGAAAAAGTGGCACCGAGTCGGTGCATTGGCCTCTAAAGCCAGGGATTGTGcgcggttctatctagttacgcgttaaaccaactagaattttttt	tRNA-Arg-CCT-3-1, tRNA-Arg-CCT-4-1	12	-8	TAG	+	TACGTACAACGGTGATAATCGGAGC	tatcttgtggaaaggacgaaacaccgAACCCACAATCCCTGGCTTGTTTAAGAGCTATGCTGGAAACAGCATAGCAAGTTTAAATAAGGCTAGTCCGTTATCAACTTGAAAAAGTGGCACCGAGTCGGTGCATTGGCCTCTAAAGCCAGGGATTGTGcgcggttctatctagttacgcgttaaaccaactagaatttttttGGAATATTGCTTGGCAGGCTGTCCAAGTGTCTACGTACAACGGTGATAATCGGAGCctcgagtactaggatccattaggcg	43.9499	30.9443	663.339	1148.61	37.4471	905.973	23.5642	Arg-CCT	Arg
469	gAACCCACAATCCCTGGCTTGTTTAAGAGCTATGCTGGAAACAGCATAGCAAGTTTAAATAAGGCTAGTCCGTTATCAACTTGAAAAAGTGGCACCGAGTCGGTGCATTGGCCTCTAAAGCCAGGGATTGTcgcggttctatctagttacgcgttaaaccaactagaattttttt	tRNA-Arg-CCT-3-1, tRNA-Arg-CCT-4-1	11	-8	TAG	+	TACGTGGAATATTGCTTGGCAGGCT	tatcttgtggaaaggacgaaacaccgAACCCACAATCCCTGGCTTGTTTAAGAGCTATGCTGGAAACAGCATAGCAAGTTTAAATAAGGCTAGTCCGTTATCAACTTGAAAAAGTGGCACCGAGTCGGTGCATTGGCCTCTAAAGCCAGGGATTGTcgcggttctatctagttacgcgttaaaccaactagaatttttttGTTAGCGTCGGCATACTAAGATCATGACTGTGTACGTGGAATATTGCTTGGCAGGCTctcgagtactaggatccattaggcg	49.2088	75.2018	1764.54	1592.85	62.2053	1678.69	26.5594	Arg-CCT	Arg
470	gAACCCACAATCCCTGGCTTGTTTAAGAGCTATGCTGGAAACAGCATAGCAAGTTTAAATAAGGCTAGTCCGTTATCAACTTGAAAAAGTGGCACCGAGTCGGTGCCACTGGCCTCTAAAGCCAGGGATTGTGGGcgcggttctatctagttacgcgttaaaccaactagaattttttt	tRNA-Arg-CCT-1-1, tRNA-Arg-CCT-2-1	14	-9	TAG	+	TACGTGTTAGCGTCGGCATACTAAG	tatcttgtggaaaggacgaaacaccgAACCCACAATCCCTGGCTTGTTTAAGAGCTATGCTGGAAACAGCATAGCAAGTTTAAATAAGGCTAGTCCGTTATCAACTTGAAAAAGTGGCACCGAGTCGGTGCCACTGGCCTCTAAAGCCAGGGATTGTGGGcgcggttctatctagttacgcgttaaaccaactagaatttttttGAACGCTCCAGTGCACATAACCATTGCCTACGTGTTAGCGTCGGCATACTAAGctcgagtactaggatccattaggcg	54.0921	42.4584	5.81877	144.318	48.2753	75.0685	1.52345	Arg-CCT	Arg
471	gAACCCACAATCCCTGGCTTGTTTAAGAGCTATGCTGGAAACAGCATAGCAAGTTTAAATAAGGCTAGTCCGTTATCAACTTGAAAAAGTGGCACCGAGTCGGTGCCACTGGCCTCTAAAGCCAGGGATTGTGGcgcggttctatctagttacgcgttaaaccaactagaattttttt	tRNA-Arg-CCT-1-1, tRNA-Arg-CCT-2-1	13	-9	TAG	+	TACGTGAACGCTCCAGTGCACATAA	tatcttgtggaaaggacgaaacaccgAACCCACAATCCCTGGCTTGTTTAAGAGCTATGCTGGAAACAGCATAGCAAGTTTAAATAAGGCTAGTCCGTTATCAACTTGAAAAAGTGGCACCGAGTCGGTGCCACTGGCCTCTAAAGCCAGGGATTGTGGcgcggttctatctagttacgcgttaaaccaactagaatttttttACTGTGAACAGCATCACCGATATGCACCATACGTGAACGCTCCAGTGCACATAActcgagtactaggatccattaggcg	40.5691	48.9352	177.472	399.696	44.7521	288.584	6.30756	Arg-CCT	Arg
472	gAACCCACAATCCCTGGCTTGTTTAAGAGCTATGCTGGAAACAGCATAGCAAGTTTAAATAAGGCTAGTCCGTTATCAACTTGAAAAAGTGGCACCGAGTCGGTGCCACTGGCCTCTAAAGCCAGGGATTGTGcgcggttctatctagttacgcgttaaaccaactagaattttttt	tRNA-Arg-CCT-1-1, tRNA-Arg-CCT-2-1	12	-9	TAG	+	TACGTACTGTGAACAGCATCACCGA	tatcttgtggaaaggacgaaacaccgAACCCACAATCCCTGGCTTGTTTAAGAGCTATGCTGGAAACAGCATAGCAAGTTTAAATAAGGCTAGTCCGTTATCAACTTGAAAAAGTGGCACCGAGTCGGTGCCACTGGCCTCTAAAGCCAGGGATTGTGcgcggttctatctagttacgcgttaaaccaactagaatttttttGGTGCGTGTACTAACCACAACACGCATACCTACGTACTGTGAACAGCATCACCGActcgagtactaggatccattaggcg	37.1884	41.0192	654.611	462.056	39.1038	558.334	13.9222	Arg-CCT	Arg
473	gAACCCACAATCCCTGGCTTGTTTAAGAGCTATGCTGGAAACAGCATAGCAAGTTTAAATAAGGCTAGTCCGTTATCAACTTGAAAAAGTGGCACCGAGTCGGTGCCACTGGCCTCTAAAGCCAGGGATTGTcgcggttctatctagttacgcgttaaaccaactagaattttttt	tRNA-Arg-CCT-1-1, tRNA-Arg-CCT-2-1	11	-9	TAG	+	TACGTGGTGCGTGTACTAACCACAA	tatcttgtggaaaggacgaaacaccgAACCCACAATCCCTGGCTTGTTTAAGAGCTATGCTGGAAACAGCATAGCAAGTTTAAATAAGGCTAGTCCGTTATCAACTTGAAAAAGTGGCACCGAGTCGGTGCCACTGGCCTCTAAAGCCAGGGATTGTcgcggttctatctagttacgcgttaaaccaactagaatttttttCGATCCTAGAGTAAGTACGCCTCTGGTAATGTACGTGGTGCGTGTACTAACCACAActcgagtactaggatccattaggcg	45.0768	37.421	622.608	99.1817	41.2489	360.895	8.54211	Arg-CCT	Arg
474	gAACCCACAATCCCTGGCTTGTTTAAGAGCTATGCTGGAAACAGCATAGCAAGTTTAAATAAGGCTAGTCCGTTATCAACTTGAAAAAGTGGCACCGAGTCGGTGCCATTGGCCTCTAAAGCCAGGGATTGTGGGcgcggttctatctagttacgcgttaaaccaactagaattttttt	tRNA-Arg-CCT-3-1, tRNA-Arg-CCT-4-1	14	-9	TAG	+	TACGTCGATCCTAGAGTAAGTACGC	tatcttgtggaaaggacgaaacaccgAACCCACAATCCCTGGCTTGTTTAAGAGCTATGCTGGAAACAGCATAGCAAGTTTAAATAAGGCTAGTCCGTTATCAACTTGAAAAAGTGGCACCGAGTCGGTGCCATTGGCCTCTAAAGCCAGGGATTGTGGGcgcggttctatctagttacgcgttaaaccaactagaatttttttAGTTGCGACATGCCGAATAGTTACGACCTACGTCGATCCTAGAGTAAGTACGCctcgagtactaggatccattaggcg	43.9499	16.9114	0	0	30.4306	0	0	Arg-CCT	Arg
475	gAACCCACAATCCCTGGCTTGTTTAAGAGCTATGCTGGAAACAGCATAGCAAGTTTAAATAAGGCTAGTCCGTTATCAACTTGAAAAAGTGGCACCGAGTCGGTGCCATTGGCCTCTAAAGCCAGGGATTGTGGcgcggttctatctagttacgcgttaaaccaactagaattttttt	tRNA-Arg-CCT-3-1, tRNA-Arg-CCT-4-1	13	-9	TAG	+	TACGTAGTTGCGACATGCCGAATAG	tatcttgtggaaaggacgaaacaccgAACCCACAATCCCTGGCTTGTTTAAGAGCTATGCTGGAAACAGCATAGCAAGTTTAAATAAGGCTAGTCCGTTATCAACTTGAAAAAGTGGCACCGAGTCGGTGCCATTGGCCTCTAAAGCCAGGGATTGTGGcgcggttctatctagttacgcgttaaaccaactagaatttttttTATAGAGACCAACGATCGGCATAGTAAGGTACGTAGTTGCGACATGCCGAATAGctcgagtactaggatccattaggcg	40.1935	38.8603	283.665	180.546	39.5269	232.106	5.7272	Arg-CCT	Arg
476	gAACCCACAATCCCTGGCTTGTTTAAGAGCTATGCTGGAAACAGCATAGCAAGTTTAAATAAGGCTAGTCCGTTATCAACTTGAAAAAGTGGCACCGAGTCGGTGCCATTGGCCTCTAAAGCCAGGGATTGTGcgcggttctatctagttacgcgttaaaccaactagaattttttt	tRNA-Arg-CCT-3-1, tRNA-Arg-CCT-4-1	12	-9	TAG	+	TACGTTATAGAGACCAACGATCGGC	tatcttgtggaaaggacgaaacaccgAACCCACAATCCCTGGCTTGTTTAAGAGCTATGCTGGAAACAGCATAGCAAGTTTAAATAAGGCTAGTCCGTTATCAACTTGAAAAAGTGGCACCGAGTCGGTGCCATTGGCCTCTAAAGCCAGGGATTGTGcgcggttctatctagttacgcgttaaaccaactagaatttttttGTCCTCAAGGACCTATAGCACTGGCGAAGATACGTTATAGAGACCAACGATCGGCctcgagtactaggatccattaggcg	46.2037	57.9306	551.328	304.078	52.0671	427.703	8.05966	Arg-CCT	Arg
477	gAACCCACAATCCCTGGCTTGTTTAAGAGCTATGCTGGAAACAGCATAGCAAGTTTAAATAAGGCTAGTCCGTTATCAACTTGAAAAAGTGGCACCGAGTCGGTGCCATTGGCCTCTAAAGCCAGGGATTGTcgcggttctatctagttacgcgttaaaccaactagaattttttt	tRNA-Arg-CCT-3-1, tRNA-Arg-CCT-4-1	11	-9	TAG	+	TACGTGTCCTCAAGGACCTATAGCA	tatcttgtggaaaggacgaaacaccgAACCCACAATCCCTGGCTTGTTTAAGAGCTATGCTGGAAACAGCATAGCAAGTTTAAATAAGGCTAGTCCGTTATCAACTTGAAAAAGTGGCACCGAGTCGGTGCCATTGGCCTCTAAAGCCAGGGATTGTcgcggttctatctagttacgcgttaaaccaactagaatttttttTTATCGAGAGGCGATCTCGTTTAAGGTACGGTACGTGTCCTCAAGGACCTATAGCActcgagtactaggatccattaggcg	35.6858	57.9306	1249.58	188.861	46.8082	719.22	15.0439	Arg-CCT	Arg
478	gAACCCACAATCCCTGGCTTGTTTAAGAGCTATGCTGGAAACAGCATAGCAAGTTTAAATAAGGCTAGTCCGTTATCAACTTGAAAAAGTGGCACCGAGTCGGTGCCTGGCCTCTAAAGCCAGGGATTGTGGGcgcggttctatctagttacgcgttaaaccaactagaattttttt	tRNA-Arg-CCT-5-1, tRNA-Arg-CCT-1-1, tRNA-Arg-CCT-2-1	14	-7	TAG	+	TACGTTTATCGAGAGGCGATCTCGT	tatcttgtggaaaggacgaaacaccgAACCCACAATCCCTGGCTTGTTTAAGAGCTATGCTGGAAACAGCATAGCAAGTTTAAATAAGGCTAGTCCGTTATCAACTTGAAAAAGTGGCACCGAGTCGGTGCCTGGCCTCTAAAGCCAGGGATTGTGGGcgcggttctatctagttacgcgttaaaccaactagaatttttttTGACGCGAACTGTGTGATACTCTTCTCGGCTACGTTTATCGAGAGGCGATCTCGTctcgagtactaggatccattaggcg	51.087	60.0895	4.36407	64.7354	55.5883	34.5497	0.610546	Arg-CCT	Arg
479	gAACCCACAATCCCTGGCTTGTTTAAGAGCTATGCTGGAAACAGCATAGCAAGTTTAAATAAGGCTAGTCCGTTATCAACTTGAAAAAGTGGCACCGAGTCGGTGCCTGGCCTCTAAAGCCAGGGATTGTGGcgcggttctatctagttacgcgttaaaccaactagaattttttt	tRNA-Arg-CCT-5-1, tRNA-Arg-CCT-1-1, tRNA-Arg-CCT-2-1	13	-7	TAG	+	TACGTTGACGCGAACTGTGTGATAC	tatcttgtggaaaggacgaaacaccgAACCCACAATCCCTGGCTTGTTTAAGAGCTATGCTGGAAACAGCATAGCAAGTTTAAATAAGGCTAGTCCGTTATCAACTTGAAAAAGTGGCACCGAGTCGGTGCCTGGCCTCTAAAGCCAGGGATTGTGGcgcggttctatctagttacgcgttaaaccaactagaatttttttCTGTAGATTCGAACCGGTAGTGGCCTACAAGTACGTTGACGCGAACTGTGTGATACctcgagtactaggatccattaggcg	43.1986	32.0237	114.921	378.316	37.6112	246.618	6.38723	Arg-CCT	Arg
480	gAACCCACAATCCCTGGCTTGTTTAAGAGCTATGCTGGAAACAGCATAGCAAGTTTAAATAAGGCTAGTCCGTTATCAACTTGAAAAAGTGGCACCGAGTCGGTGCCTGGCCTCTAAAGCCAGGGATTGTGcgcggttctatctagttacgcgttaaaccaactagaattttttt	tRNA-Arg-CCT-5-1, tRNA-Arg-CCT-1-1, tRNA-Arg-CCT-2-1	12	-7	TAG	+	TACGTCTGTAGATTCGAACCGGTAG	tatcttgtggaaaggacgaaacaccgAACCCACAATCCCTGGCTTGTTTAAGAGCTATGCTGGAAACAGCATAGCAAGTTTAAATAAGGCTAGTCCGTTATCAACTTGAAAAAGTGGCACCGAGTCGGTGCCTGGCCTCTAAAGCCAGGGATTGTGcgcggttctatctagttacgcgttaaaccaactagaatttttttGTCCTCAAGGAGATAGCGAAGGCGTTGTAGGCTACGTCTGTAGATTCGAACCGGTAGctcgagtactaggatccattaggcg	51.4627	46.4164	219.658	190.049	48.9396	204.854	4.10203	Arg-CCT	Arg
481	gAACCCACAATCCCTGGCTTGTTTAAGAGCTATGCTGGAAACAGCATAGCAAGTTTAAATAAGGCTAGTCCGTTATCAACTTGAAAAAGTGGCACCGAGTCGGTGCCTGGCCTCTAAAGCCAGGGATTGTcgcggttctatctagttacgcgttaaaccaactagaattttttt	tRNA-Arg-CCT-5-1, tRNA-Arg-CCT-1-1, tRNA-Arg-CCT-2-1	11	-7	TAG	+	TACGTGTCCTCAAGGAGATAGCGAA	tatcttgtggaaaggacgaaacaccgAACCCACAATCCCTGGCTTGTTTAAGAGCTATGCTGGAAACAGCATAGCAAGTTTAAATAAGGCTAGTCCGTTATCAACTTGAAAAAGTGGCACCGAGTCGGTGCCTGGCCTCTAAAGCCAGGGATTGTcgcggttctatctagttacgcgttaaaccaactagaatttttttACCTATAGCAAGGCCACTTCTCTTCTCGGCGGTTACGTGTCCTCAAGGAGATAGCGAActcgagtactaggatccattaggcg	76.2549	63.3278	1517.24	871.849	69.7914	1194.55	16.8742	Arg-CCT	Arg
482	gAACCCACAATCCCTGGCTTGTTTAAGAGCTATGCTGGAAACAGCATAGCAAGTTTAAATAAGGCTAGTCCGTTATCAACTTGAAAAAGTGGCACCGAGTCGGTGCGCACTGGCCTCTAAAGCCAGGGATTGTGGGcgcggttctatctagttacgcgttaaaccaactagaattttttt	tRNA-Arg-CCT-1-1, tRNA-Arg-CCT-2-1	14	-10	TAG	+	TACGTACCTATAGCAAGGCCACTTC	tatcttgtggaaaggacgaaacaccgAACCCACAATCCCTGGCTTGTTTAAGAGCTATGCTGGAAACAGCATAGCAAGTTTAAATAAGGCTAGTCCGTTATCAACTTGAAAAAGTGGCACCGAGTCGGTGCGCACTGGCCTCTAAAGCCAGGGATTGTGGGcgcggttctatctagttacgcgttaaaccaactagaatttttttGGAAGAAGAACTTCGTCACGACGCTAATACGTACCTATAGCAAGGCCACTTCctcgagtactaggatccattaggcg	54.8434	36.3416	232.751	950.838	45.5925	591.794	12.7015	Arg-CCT	Arg
483	gAACCCACAATCCCTGGCTTGTTTAAGAGCTATGCTGGAAACAGCATAGCAAGTTTAAATAAGGCTAGTCCGTTATCAACTTGAAAAAGTGGCACCGAGTCGGTGCGCACTGGCCTCTAAAGCCAGGGATTGTGGcgcggttctatctagttacgcgttaaaccaactagaattttttt	tRNA-Arg-CCT-1-1, tRNA-Arg-CCT-2-1	13	-10	TAG	+	TACGTGGAAGAAGAACTTCGTCACG	tatcttgtggaaaggacgaaacaccgAACCCACAATCCCTGGCTTGTTTAAGAGCTATGCTGGAAACAGCATAGCAAGTTTAAATAAGGCTAGTCCGTTATCAACTTGAAAAAGTGGCACCGAGTCGGTGCGCACTGGCCTCTAAAGCCAGGGATTGTGGcgcggttctatctagttacgcgttaaaccaactagaatttttttTGGATAACTCGAACGCTCCAGCCATTACTACGTGGAAGAAGAACTTCGTCACGctcgagtactaggatccattaggcg	39.4422	56.4913	149.833	305.266	47.9668	227.55	4.64702	Arg-CCT	Arg
484	gAACCCACAATCCCTGGCTTGTTTAAGAGCTATGCTGGAAACAGCATAGCAAGTTTAAATAAGGCTAGTCCGTTATCAACTTGAAAAAGTGGCACCGAGTCGGTGCGCACTGGCCTCTAAAGCCAGGGATTGTGcgcggttctatctagttacgcgttaaaccaactagaattttttt	tRNA-Arg-CCT-1-1, tRNA-Arg-CCT-2-1	12	-10	TAG	+	TACGTTGGATAACTCGAACGCTCCA	tatcttgtggaaaggacgaaacaccgAACCCACAATCCCTGGCTTGTTTAAGAGCTATGCTGGAAACAGCATAGCAAGTTTAAATAAGGCTAGTCCGTTATCAACTTGAAAAAGTGGCACCGAGTCGGTGCGCACTGGCCTCTAAAGCCAGGGATTGTGcgcggttctatctagttacgcgttaaaccaactagaatttttttGTCGGCACTTAGATAGCGAAATGCCGTTCTACGTTGGATAACTCGAACGCTCCActcgagtactaggatccattaggcg	58.9755	49.295	402.95	324.271	54.1352	363.61	6.59488	Arg-CCT	Arg
485	gAACCCACAATCCCTGGCTTGTTTAAGAGCTATGCTGGAAACAGCATAGCAAGTTTAAATAAGGCTAGTCCGTTATCAACTTGAAAAAGTGGCACCGAGTCGGTGCGCACTGGCCTCTAAAGCCAGGGATTGTcgcggttctatctagttacgcgttaaaccaactagaattttttt	tRNA-Arg-CCT-1-1, tRNA-Arg-CCT-2-1	11	-10	TAG	+	TACGTGTCGGCACTTAGATAGCGAA	tatcttgtggaaaggacgaaacaccgAACCCACAATCCCTGGCTTGTTTAAGAGCTATGCTGGAAACAGCATAGCAAGTTTAAATAAGGCTAGTCCGTTATCAACTTGAAAAAGTGGCACCGAGTCGGTGCGCACTGGCCTCTAAAGCCAGGGATTGTcgcggttctatctagttacgcgttaaaccaactagaatttttttCGGAATATGGCTACGCTTAGGTCTGTCTGGTACGTGTCGGCACTTAGATAGCGAActcgagtactaggatccattaggcg	49.5845	33.8228	0	371.783	41.7036	185.891	4.35306	Arg-CCT	Arg
486	gAACCCACAATCCCTGGCTTGTTTAAGAGCTATGCTGGAAACAGCATAGCAAGTTTAAATAAGGCTAGTCCGTTATCAACTTGAAAAAGTGGCACCGAGTCGGTGCGCATTGGCCTCTAAAGCCAGGGATTGTGGGcgcggttctatctagttacgcgttaaaccaactagaattttttt	tRNA-Arg-CCT-3-1, tRNA-Arg-CCT-4-1	14	-10	TAG	+	TACGTCGGAATATGGCTACGCTTAG	tatcttgtggaaaggacgaaacaccgAACCCACAATCCCTGGCTTGTTTAAGAGCTATGCTGGAAACAGCATAGCAAGTTTAAATAAGGCTAGTCCGTTATCAACTTGAAAAAGTGGCACCGAGTCGGTGCGCATTGGCCTCTAAAGCCAGGGATTGTGGGcgcggttctatctagttacgcgttaaaccaactagaatttttttCGGAGGCATTAAGTCGCATAATAGTAATACGTCGGAATATGGCTACGCTTAGctcgagtactaggatccattaggcg	40.9447	31.3041	407.314	499.472	36.1244	453.393	12.2128	Arg-CCT	Arg
487	gAACCCACAATCCCTGGCTTGTTTAAGAGCTATGCTGGAAACAGCATAGCAAGTTTAAATAAGGCTAGTCCGTTATCAACTTGAAAAAGTGGCACCGAGTCGGTGCGCATTGGCCTCTAAAGCCAGGGATTGTGGcgcggttctatctagttacgcgttaaaccaactagaattttttt	tRNA-Arg-CCT-3-1, tRNA-Arg-CCT-4-1	13	-10	TAG	+	TACGTCGGAGGCATTAAGTCGCATA	tatcttgtggaaaggacgaaacaccgAACCCACAATCCCTGGCTTGTTTAAGAGCTATGCTGGAAACAGCATAGCAAGTTTAAATAAGGCTAGTCCGTTATCAACTTGAAAAAGTGGCACCGAGTCGGTGCGCATTGGCCTCTAAAGCCAGGGATTGTGGcgcggttctatctagttacgcgttaaaccaactagaatttttttCGACGAACGTGCTATTGTTCAGGCTCTGTACGTCGGAGGCATTAAGTCGCATActcgagtactaggatccattaggcg	52.9652	43.5379	173.108	507.193	48.2516	340.151	6.90639	Arg-CCT	Arg
488	gAACCCACAATCCCTGGCTTGTTTAAGAGCTATGCTGGAAACAGCATAGCAAGTTTAAATAAGGCTAGTCCGTTATCAACTTGAAAAAGTGGCACCGAGTCGGTGCGCATTGGCCTCTAAAGCCAGGGATTGTGcgcggttctatctagttacgcgttaaaccaactagaattttttt	tRNA-Arg-CCT-3-1, tRNA-Arg-CCT-4-1	12	-10	TAG	+	TACGTCGACGAACGTGCTATTGTTC	tatcttgtggaaaggacgaaacaccgAACCCACAATCCCTGGCTTGTTTAAGAGCTATGCTGGAAACAGCATAGCAAGTTTAAATAAGGCTAGTCCGTTATCAACTTGAAAAAGTGGCACCGAGTCGGTGCGCATTGGCCTCTAAAGCCAGGGATTGTGcgcggttctatctagttacgcgttaaaccaactagaatttttttACGTAATGGTGACGCAGCTAAGAGTGTGCTACGTCGACGAACGTGCTATTGTTCctcgagtactaggatccattaggcg	44.3255	50.7342	180.382	324.865	47.5299	252.623	5.20552	Arg-CCT	Arg
489	gAACCCACAATCCCTGGCTTGTTTAAGAGCTATGCTGGAAACAGCATAGCAAGTTTAAATAAGGCTAGTCCGTTATCAACTTGAAAAAGTGGCACCGAGTCGGTGCGCATTGGCCTCTAAAGCCAGGGATTGTcgcggttctatctagttacgcgttaaaccaactagaattttttt	tRNA-Arg-CCT-3-1, tRNA-Arg-CCT-4-1	11	-10	TAG	+	TACGTACGTAATGGTGACGCAGCTA	tatcttgtggaaaggacgaaacaccgAACCCACAATCCCTGGCTTGTTTAAGAGCTATGCTGGAAACAGCATAGCAAGTTTAAATAAGGCTAGTCCGTTATCAACTTGAAAAAGTGGCACCGAGTCGGTGCGCATTGGCCTCTAAAGCCAGGGATTGTcgcggttctatctagttacgcgttaaaccaactagaatttttttTGCCGAATAGGAGAGGATACTCGGATGTCATACGTACGTAATGGTGACGCAGCTActcgagtactaggatccattaggcg	39.4422	32.0237	554.237	720.404	35.733	637.321	17.3501	Arg-CCT	Arg
490	gAACCCACAATCCCTGGCTTGTTTAAGAGCTATGCTGGAAACAGCATAGCAAGTTTAAATAAGGCTAGTCCGTTATCAACTTGAAAAAGTGGCACCGAGTCGGTGCGTACTGGCCTCTAAAGCCAGGGATTGTGGGcgcggttctatctagttacgcgttaaaccaactagaattttttt	tRNA-Arg-CCT-5-1	14	-10	TAG	+	TACGTTGCCGAATAGGAGAGGATAC	tatcttgtggaaaggacgaaacaccgAACCCACAATCCCTGGCTTGTTTAAGAGCTATGCTGGAAACAGCATAGCAAGTTTAAATAAGGCTAGTCCGTTATCAACTTGAAAAAGTGGCACCGAGTCGGTGCGTACTGGCCTCTAAAGCCAGGGATTGTGGGcgcggttctatctagttacgcgttaaaccaactagaatttttttTGCCATGACGACCTAACAACCATAGCATACGTTGCCGAATAGGAGAGGATACctcgagtactaggatccattaggcg	37.9396	34.9023	13.0922	23.1622	36.421	18.1272	0.484413	Arg-CCT	Arg
491	gAACCCACAATCCCTGGCTTGTTTAAGAGCTATGCTGGAAACAGCATAGCAAGTTTAAATAAGGCTAGTCCGTTATCAACTTGAAAAAGTGGCACCGAGTCGGTGCGTACTGGCCTCTAAAGCCAGGGATTGTGGcgcggttctatctagttacgcgttaaaccaactagaattttttt	tRNA-Arg-CCT-5-1	13	-10	TAG	+	TACGTTGCCATGACGACCTAACAAC	tatcttgtggaaaggacgaaacaccgAACCCACAATCCCTGGCTTGTTTAAGAGCTATGCTGGAAACAGCATAGCAAGTTTAAATAAGGCTAGTCCGTTATCAACTTGAAAAAGTGGCACCGAGTCGGTGCGTACTGGCCTCTAAAGCCAGGGATTGTGGcgcggttctatctagttacgcgttaaaccaactagaatttttttCTTCCAGTACAGGCTCTGAAGCTTCCAGTACGTTGCCATGACGACCTAACAACctcgagtactaggatccattaggcg	55.9703	60.0895	2714.45	2445.69	58.0299	2580.07	43.7079	Arg-CCT	Arg
492	gAACCCACAATCCCTGGCTTGTTTAAGAGCTATGCTGGAAACAGCATAGCAAGTTTAAATAAGGCTAGTCCGTTATCAACTTGAAAAAGTGGCACCGAGTCGGTGCGTACTGGCCTCTAAAGCCAGGGATTGTGcgcggttctatctagttacgcgttaaaccaactagaattttttt	tRNA-Arg-CCT-5-1	12	-10	TAG	+	TACGTCTTCCAGTACAGGCTCTGAA	tatcttgtggaaaggacgaaacaccgAACCCACAATCCCTGGCTTGTTTAAGAGCTATGCTGGAAACAGCATAGCAAGTTTAAATAAGGCTAGTCCGTTATCAACTTGAAAAAGTGGCACCGAGTCGGTGCGTACTGGCCTCTAAAGCCAGGGATTGTGcgcggttctatctagttacgcgttaaaccaactagaatttttttCACCTGTAGACTTCCAGTACGAACGCTCCTACGTCTTCCAGTACAGGCTCTGAActcgagtactaggatccattaggcg	72.8741	56.8511	1201.58	893.229	64.8626	1047.4	15.9028	Arg-CCT	Arg
493	gAACCCACAATCCCTGGCTTGTTTAAGAGCTATGCTGGAAACAGCATAGCAAGTTTAAATAAGGCTAGTCCGTTATCAACTTGAAAAAGTGGCACCGAGTCGGTGCGTACTGGCCTCTAAAGCCAGGGATTGTcgcggttctatctagttacgcgttaaaccaactagaattttttt	tRNA-Arg-CCT-5-1	11	-10	TAG	+	TACGTCACCTGTAGACTTCCAGTAC	tatcttgtggaaaggacgaaacaccgAACCCACAATCCCTGGCTTGTTTAAGAGCTATGCTGGAAACAGCATAGCAAGTTTAAATAAGGCTAGTCCGTTATCAACTTGAAAAAGTGGCACCGAGTCGGTGCGTACTGGCCTCTAAAGCCAGGGATTGTcgcggttctatctagttacgcgttaaaccaactagaatttttttCGGAGGCATTAGACTGGATAACAAGAGAAGTACGTCACCTGTAGACTTCCAGTACctcgagtactaggatccattaggcg	46.955	40.2995	782.624	98.5878	43.6273	440.606	9.87302	Arg-CCT	Arg
494	gAACCCACAATCCCTGGCTTGTTTAAGAGCTATGCTGGAAACAGCATAGCAAGTTTAAATAAGGCTAGTCCGTTATCAACTTGAAAAAGTGGCACCGAGTCGGTGCTACTGGCCTCTAAAGCCAGGGATTGTGGGcgcggttctatctagttacgcgttaaaccaactagaattttttt	tRNA-Arg-CCT-5-1	14	-9	TAG	+	TACGTCGGAGGCATTAGACTGGATA	tatcttgtggaaaggacgaaacaccgAACCCACAATCCCTGGCTTGTTTAAGAGCTATGCTGGAAACAGCATAGCAAGTTTAAATAAGGCTAGTCCGTTATCAACTTGAAAAAGTGGCACCGAGTCGGTGCTACTGGCCTCTAAAGCCAGGGATTGTGGGcgcggttctatctagttacgcgttaaaccaactagaatttttttCGTTAAGCGGCGAATAGACTGTTGCCTTTACGTCGGAGGCATTAGACTGGATActcgagtactaggatccattaggcg	55.5947	39.9397	34.9126	181.14	47.7672	108.026	2.21514	Arg-CCT	Arg
495	gAACCCACAATCCCTGGCTTGTTTAAGAGCTATGCTGGAAACAGCATAGCAAGTTTAAATAAGGCTAGTCCGTTATCAACTTGAAAAAGTGGCACCGAGTCGGTGCTACTGGCCTCTAAAGCCAGGGATTGTGGcgcggttctatctagttacgcgttaaaccaactagaattttttt	tRNA-Arg-CCT-5-1	13	-9	TAG	+	TACGTCGTTAAGCGGCGAATAGACT	tatcttgtggaaaggacgaaacaccgAACCCACAATCCCTGGCTTGTTTAAGAGCTATGCTGGAAACAGCATAGCAAGTTTAAATAAGGCTAGTCCGTTATCAACTTGAAAAAGTGGCACCGAGTCGGTGCTACTGGCCTCTAAAGCCAGGGATTGTGGcgcggttctatctagttacgcgttaaaccaactagaatttttttGCTAGTTGAGCAGGTTCTACATGGATTGATACGTCGTTAAGCGGCGAATAGACTctcgagtactaggatccattaggcg	60.478	46.0566	673.522	135.41	53.2673	404.466	7.45321	Arg-CCT	Arg
496	gAACCCACAATCCCTGGCTTGTTTAAGAGCTATGCTGGAAACAGCATAGCAAGTTTAAATAAGGCTAGTCCGTTATCAACTTGAAAAAGTGGCACCGAGTCGGTGCTACTGGCCTCTAAAGCCAGGGATTGTGcgcggttctatctagttacgcgttaaaccaactagaattttttt	tRNA-Arg-CCT-5-1	12	-9	TAG	+	TACGTGCTAGTTGAGCAGGTTCTAC	tatcttgtggaaaggacgaaacaccgAACCCACAATCCCTGGCTTGTTTAAGAGCTATGCTGGAAACAGCATAGCAAGTTTAAATAAGGCTAGTCCGTTATCAACTTGAAAAAGTGGCACCGAGTCGGTGCTACTGGCCTCTAAAGCCAGGGATTGTGcgcggttctatctagttacgcgttaaaccaactagaatttttttATCATGACTGTTCGTCGTCCTTACGACCAATACGTGCTAGTTGAGCAGGTTCTACctcgagtactaggatccattaggcg	86.0215	70.1644	539.691	342.682	78.093	441.186	5.57807	Arg-CCT	Arg
497	gAACCCACAATCCCTGGCTTGTTTAAGAGCTATGCTGGAAACAGCATAGCAAGTTTAAATAAGGCTAGTCCGTTATCAACTTGAAAAAGTGGCACCGAGTCGGTGCTACTGGCCTCTAAAGCCAGGGATTGTcgcggttctatctagttacgcgttaaaccaactagaattttttt	tRNA-Arg-CCT-5-1	11	-9	TAG	+	TACGTATCATGACTGTTCGTCGTCC	tatcttgtggaaaggacgaaacaccgAACCCACAATCCCTGGCTTGTTTAAGAGCTATGCTGGAAACAGCATAGCAAGTTTAAATAAGGCTAGTCCGTTATCAACTTGAAAAAGTGGCACCGAGTCGGTGCTACTGGCCTCTAAAGCCAGGGATTGTcgcggttctatctagttacgcgttaaaccaactagaatttttttTAGATCAGAGCCTTCGGATGAGGCCACTTCTTACGTATCATGACTGTTCGTCGTCCctcgagtactaggatccattaggcg	66.1126	54.6922	628.427	770.292	60.4024	699.359	11.3898	Arg-CCT	Arg
498	gAACCCACAATCCCTGGCTTGTTTAAGAGCTATGCTGGAAACAGCATAGCAAGTTTAAATAAGGCTAGTCCGTTATCAACTTGAAAAAGTGGCACCGAGTCGGTGCTGGCCTCTAAAGCCAGGGATTGTGGGcgcggttctatctagttacgcgttaaaccaactagaattttttt	tRNA-Arg-CCT-5-1, tRNA-Arg-CCT-1-1, tRNA-Arg-CCT-3-1, tRNA-Arg-CCT-4-1, tRNA-Arg-CCT-2-1	14	-6	TAG	+	TACGTTAGATCAGAGCCTTCGGATG	tatcttgtggaaaggacgaaacaccgAACCCACAATCCCTGGCTTGTTTAAGAGCTATGCTGGAAACAGCATAGCAAGTTTAAATAAGGCTAGTCCGTTATCAACTTGAAAAAGTGGCACCGAGTCGGTGCTGGCCTCTAAAGCCAGGGATTGTGGGcgcggttctatctagttacgcgttaaaccaactagaatttttttGCTCGATACTCGTATCTCCACCTGGAACAAGTACGTTAGATCAGAGCCTTCGGATGctcgagtactaggatccattaggcg	98.4177	63.3278	592.059	551.142	80.8728	571.6	6.98157	Arg-CCT	Arg
499	gAACCCACAATCCCTGGCTTGTTTAAGAGCTATGCTGGAAACAGCATAGCAAGTTTAAATAAGGCTAGTCCGTTATCAACTTGAAAAAGTGGCACCGAGTCGGTGCTGGCCTCTAAAGCCAGGGATTGTGGcgcggttctatctagttacgcgttaaaccaactagaattttttt	tRNA-Arg-CCT-5-1, tRNA-Arg-CCT-1-1, tRNA-Arg-CCT-3-1, tRNA-Arg-CCT-4-1, tRNA-Arg-CCT-2-1	13	-6	TAG	+	TACGTGCTCGATACTCGTATCTCCA	tatcttgtggaaaggacgaaacaccgAACCCACAATCCCTGGCTTGTTTAAGAGCTATGCTGGAAACAGCATAGCAAGTTTAAATAAGGCTAGTCCGTTATCAACTTGAAAAAGTGGCACCGAGTCGGTGCTGGCCTCTAAAGCCAGGGATTGTGGcgcggttctatctagttacgcgttaaaccaactagaatttttttCAATTGAGCAGTCTGTCTGGTCGTGAGGAACGTACGTGCTCGATACTCGTATCTCCActcgagtactaggatccattaggcg	81.5139	51.0941	573.148	985.878	66.304	779.513	11.582	Arg-CCT	Arg
500	gAACCCACAATCCCTGGCTTGTTTAAGAGCTATGCTGGAAACAGCATAGCAAGTTTAAATAAGGCTAGTCCGTTATCAACTTGAAAAAGTGGCACCGAGTCGGTGCTGGCCTCTAAAGCCAGGGATTGTGcgcggttctatctagttacgcgttaaaccaactagaattttttt	tRNA-Arg-CCT-5-1, tRNA-Arg-CCT-1-1, tRNA-Arg-CCT-3-1, tRNA-Arg-CCT-4-1, tRNA-Arg-CCT-2-1	12	-6	TAG	+	TACGTCAATTGAGCAGTCTGTCTGG	tatcttgtggaaaggacgaaacaccgAACCCACAATCCCTGGCTTGTTTAAGAGCTATGCTGGAAACAGCATAGCAAGTTTAAATAAGGCTAGTCCGTTATCAACTTGAAAAAGTGGCACCGAGTCGGTGCTGGCCTCTAAAGCCAGGGATTGTGcgcggttctatctagttacgcgttaaaccaactagaatttttttGCTGACATGGATGTGGACAATACCAACCTGGCTTACGTCAATTGAGCAGTCTGTCTGGctcgagtactaggatccattaggcg	48.0819	56.8511	712.799	1033.98	52.4665	873.392	16.3353	Arg-CCT	Arg
501	gAACCCACAATCCCTGGCTTGTTTAAGAGCTATGCTGGAAACAGCATAGCAAGTTTAAATAAGGCTAGTCCGTTATCAACTTGAAAAAGTGGCACCGAGTCGGTGCTGGCCTCTAAAGCCAGGGATTGTcgcggttctatctagttacgcgttaaaccaactagaattttttt	tRNA-Arg-CCT-5-1, tRNA-Arg-CCT-1-1, tRNA-Arg-CCT-3-1, tRNA-Arg-CCT-4-1, tRNA-Arg-CCT-2-1	11	-6	TAG	+	TACGTGCTGACATGGATGTGGACAA	tatcttgtggaaaggacgaaacaccgAACCCACAATCCCTGGCTTGTTTAAGAGCTATGCTGGAAACAGCATAGCAAGTTTAAATAAGGCTAGTCCGTTATCAACTTGAAAAAGTGGCACCGAGTCGGTGCTGGCCTCTAAAGCCAGGGATTGTcgcggttctatctagttacgcgttaaaccaactagaatttttttGACTCTAAGAGCATCACCGAGCTTCCAGAAGGATTACGTGCTGACATGGATGTGGACAActcgagtactaggatccattaggcg	38.3153	32.7434	842.266	804.144	35.5293	823.205	22.5355	Arg-CCT	Arg
502	gAACCCACAATCCCTGGCTTGTTTAAGAGCTATGCTGGAAACAGCATAGCAAGTTTAAATAAGGCTAGTCCGTTATCAACTTGAAAAAGTGGCACCGAGTCGGTGCTTGGCCTCTAAAGCCAGGGATTGTGGGcgcggttctatctagttacgcgttaaaccaactagaattttttt	tRNA-Arg-CCT-3-1, tRNA-Arg-CCT-4-1	14	-7	TAG	+	TACGTGACTCTAAGAGCATCACCGA	tatcttgtggaaaggacgaaacaccgAACCCACAATCCCTGGCTTGTTTAAGAGCTATGCTGGAAACAGCATAGCAAGTTTAAATAAGGCTAGTCCGTTATCAACTTGAAAAAGTGGCACCGAGTCGGTGCTTGGCCTCTAAAGCCAGGGATTGTGGGcgcggttctatctagttacgcgttaaaccaactagaatttttttACGTAATGGTCCTCTCGAGTTTGCAGGCGATACGTGACTCTAAGAGCATCACCGActcgagtactaggatccattaggcg	36.4371	36.3416	232.751	152.633	36.3893	192.692	5.15366	Arg-CCT	Arg
503	gAACCCACAATCCCTGGCTTGTTTAAGAGCTATGCTGGAAACAGCATAGCAAGTTTAAATAAGGCTAGTCCGTTATCAACTTGAAAAAGTGGCACCGAGTCGGTGCTTGGCCTCTAAAGCCAGGGATTGTGGcgcggttctatctagttacgcgttaaaccaactagaattttttt	tRNA-Arg-CCT-3-1, tRNA-Arg-CCT-4-1	13	-7	TAG	+	TACGTACGTAATGGTCCTCTCGAGT	tatcttgtggaaaggacgaaacaccgAACCCACAATCCCTGGCTTGTTTAAGAGCTATGCTGGAAACAGCATAGCAAGTTTAAATAAGGCTAGTCCGTTATCAACTTGAAAAAGTGGCACCGAGTCGGTGCTTGGCCTCTAAAGCCAGGGATTGTGGcgcggttctatctagttacgcgttaaaccaactagaatttttttCGTATCTCCAGCTCGATACTGAGTAGTGCCATACGTACGTAATGGTCCTCTCGAGTctcgagtactaggatccattaggcg	77.3818	59.01	373.856	545.203	68.1959	459.529	6.64098	Arg-CCT	Arg
504	gAACCCACAATCCCTGGCTTGTTTAAGAGCTATGCTGGAAACAGCATAGCAAGTTTAAATAAGGCTAGTCCGTTATCAACTTGAAAAAGTGGCACCGAGTCGGTGCTTGGCCTCTAAAGCCAGGGATTGTGcgcggttctatctagttacgcgttaaaccaactagaattttttt	tRNA-Arg-CCT-3-1, tRNA-Arg-CCT-4-1	12	-7	TAG	+	TACGTCGTATCTCCAGCTCGATACT	tatcttgtggaaaggacgaaacaccgAACCCACAATCCCTGGCTTGTTTAAGAGCTATGCTGGAAACAGCATAGCAAGTTTAAATAAGGCTAGTCCGTTATCAACTTGAAAAAGTGGCACCGAGTCGGTGCTTGGCCTCTAAAGCCAGGGATTGTGcgcggttctatctagttacgcgttaaaccaactagaatttttttAGCATACGAGTCGTCAATCCCCAGAAGAGATTTACGTCGTATCTCCAGCTCGATACTctcgagtactaggatccattaggcg	67.9908	63.6877	715.708	906.295	65.8392	811.002	12.1336	Arg-CCT	Arg
505	gAACCCACAATCCCTGGCTTGTTTAAGAGCTATGCTGGAAACAGCATAGCAAGTTTAAATAAGGCTAGTCCGTTATCAACTTGAAAAAGTGGCACCGAGTCGGTGCTTGGCCTCTAAAGCCAGGGATTGTcgcggttctatctagttacgcgttaaaccaactagaattttttt	tRNA-Arg-CCT-3-1, tRNA-Arg-CCT-4-1	11	-7	TAG	+	TACGTAGCATACGAGTCGTCAATCC	tatcttgtggaaaggacgaaacaccgAACCCACAATCCCTGGCTTGTTTAAGAGCTATGCTGGAAACAGCATAGCAAGTTTAAATAAGGCTAGTCCGTTATCAACTTGAAAAAGTGGCACCGAGTCGGTGCTTGGCCTCTAAAGCCAGGGATTGTcgcggttctatctagttacgcgttaaaccaactagaatttttttTATGGTTCCGATAGCGACCTCCTCTCGAGTTGTTACGTAGCATACGAGTCGTCAATCCctcgagtactaggatccattaggcg	52.5896	83.4776	1057.56	704.962	68.0336	881.261	12.7657	Arg-CCT	Arg
506	gAACCCACGCCTCCAGCGGAGTTTAAGAGCTATGCTGGAAACAGCATAGCAAGTTTAAATAAGGCTAGTCCGTTATCAACTTGAAAAAGTGGCACCGAGTCGGTGCCGCTGCGTTCTAATCGCACCCTCCGCTGGAGGCGTGGGcgcggttctatctagttacgcgttaaaccaactagaattttttt	tRNA-Leu-CAA-6-1	14	-9	TAG	+	TACGTTATGGTTCCGATAGCGACCT	tatcttgtggaaaggacgaaacaccgAACCCACGCCTCCAGCGGAGTTTAAGAGCTATGCTGGAAACAGCATAGCAAGTTTAAATAAGGCTAGTCCGTTATCAACTTGAAAAAGTGGCACCGAGTCGGTGCCGCTGCGTTCTAATCGCACCCTCCGCTGGAGGCGTGGGcgcggttctatctagttacgcgttaaaccaactagaatttttttAGACTGGATACCGAACTTCTACGTTATGGTTCCGATAGCGACCTctcgagtactaggatccattaggcg	70.9959	65.4868	58.1877	0	68.2413	29.0938	0.42018	Leu-CAA	Leu
507	gAACCCACGCCTCCAGCGGAGTTTAAGAGCTATGCTGGAAACAGCATAGCAAGTTTAAATAAGGCTAGTCCGTTATCAACTTGAAAAAGTGGCACCGAGTCGGTGCCGCTGCGTTCTAATCGCACCCTCCGCTGGAGGCGTGGcgcggttctatctagttacgcgttaaaccaactagaattttttt	tRNA-Leu-CAA-6-1	13	-9	TAG	+	TACGTAGACTGGATACCGAACTTCC	tatcttgtggaaaggacgaaacaccgAACCCACGCCTCCAGCGGAGTTTAAGAGCTATGCTGGAAACAGCATAGCAAGTTTAAATAAGGCTAGTCCGTTATCAACTTGAAAAAGTGGCACCGAGTCGGTGCCGCTGCGTTCTAATCGCACCCTCCGCTGGAGGCGTGGcgcggttctatctagttacgcgttaaaccaactagaatttttttCCACGTAGACATGGAACCTATACGTAGACTGGATACCGAACTTCCctcgagtactaggatccattaggcg	51.8383	60.8091	0	0	56.3237	0	0	Leu-CAA	Leu
508	gAACCCACGCCTCCAGCGGAGTTTAAGAGCTATGCTGGAAACAGCATAGCAAGTTTAAATAAGGCTAGTCCGTTATCAACTTGAAAAAGTGGCACCGAGTCGGTGCCGCTGCGTTCTAATCGCACCCTCCGCTGGAGGCGTGcgcggttctatctagttacgcgttaaaccaactagaattttttt	tRNA-Leu-CAA-6-1	12	-9	TAG	+	TACGTCCACGTAGACATGGAACCTA	tatcttgtggaaaggacgaaacaccgAACCCACGCCTCCAGCGGAGTTTAAGAGCTATGCTGGAAACAGCATAGCAAGTTTAAATAAGGCTAGTCCGTTATCAACTTGAAAAAGTGGCACCGAGTCGGTGCCGCTGCGTTCTAATCGCACCCTCCGCTGGAGGCGTGcgcggttctatctagttacgcgttaaaccaactagaatttttttTGTTCGCAATTCCGTACTGGTTACGTCCACGTAGACATGGAACCTActcgagtactaggatccattaggcg	70.6203	78.8	0	84.9281	74.7101	42.464	0.560876	Leu-CAA	Leu
509	gAACCCACGCCTCCAGCGGAGTTTAAGAGCTATGCTGGAAACAGCATAGCAAGTTTAAATAAGGCTAGTCCGTTATCAACTTGAAAAAGTGGCACCGAGTCGGTGCCGCTGCGTTCTAATCGCACCCTCCGCTGGAGGCGTcgcggttctatctagttacgcgttaaaccaactagaattttttt	tRNA-Leu-CAA-6-1	11	-9	TAG	+	TACGTTGTTCGCAATTCCGTACTGG	tatcttgtggaaaggacgaaacaccgAACCCACGCCTCCAGCGGAGTTTAAGAGCTATGCTGGAAACAGCATAGCAAGTTTAAATAAGGCTAGTCCGTTATCAACTTGAAAAAGTGGCACCGAGTCGGTGCCGCTGCGTTCTAATCGCACCCTCCGCTGGAGGCGTcgcggttctatctagttacgcgttaaaccaactagaatttttttCTTAGGCTAAGTCTTCCGACTGTACGTTGTTCGCAATTCCGTACTGGctcgagtactaggatccattaggcg	97.2907	101.828	0	121.75	99.5595	60.875	0.605363	Leu-CAA	Leu
510	gAACCCACGCCTCCAGCGGAGTTTAAGAGCTATGCTGGAAACAGCATAGCAAGTTTAAATAAGGCTAGTCCGTTATCAACTTGAAAAAGTGGCACCGAGTCGGTGCCTGCGTTCTAATCGCACCCTCCGCTGGAGGCGTGGGcgcggttctatctagttacgcgttaaaccaactagaattttttt	tRNA-Leu-CAA-6-1	14	-7	TAG	+	TACGTCTTAGGCTAAGTCTTCCGAC	tatcttgtggaaaggacgaaacaccgAACCCACGCCTCCAGCGGAGTTTAAGAGCTATGCTGGAAACAGCATAGCAAGTTTAAATAAGGCTAGTCCGTTATCAACTTGAAAAAGTGGCACCGAGTCGGTGCCTGCGTTCTAATCGCACCCTCCGCTGGAGGCGTGGGcgcggttctatctagttacgcgttaaaccaactagaatttttttATTCGATCGGAGACCTAAGGCTACGTCTTAGGCTAAGTCTTCCGACctcgagtactaggatccattaggcg	52.2139	38.1406	567.33	0	45.1773	283.665	6.14295	Leu-CAA	Leu
511	gAACCCACGCCTCCAGCGGAGTTTAAGAGCTATGCTGGAAACAGCATAGCAAGTTTAAATAAGGCTAGTCCGTTATCAACTTGAAAAAGTGGCACCGAGTCGGTGCCTGCGTTCTAATCGCACCCTCCGCTGGAGGCGTGGcgcggttctatctagttacgcgttaaaccaactagaattttttt	tRNA-Leu-CAA-6-1	13	-7	TAG	+	TACGTATTCGATCGGAGACCTAAGG	tatcttgtggaaaggacgaaacaccgAACCCACGCCTCCAGCGGAGTTTAAGAGCTATGCTGGAAACAGCATAGCAAGTTTAAATAAGGCTAGTCCGTTATCAACTTGAAAAAGTGGCACCGAGTCGGTGCCTGCGTTCTAATCGCACCCTCCGCTGGAGGCGTGGcgcggttctatctagttacgcgttaaaccaactagaatttttttGAACGCTCCAGGTCATTAGATTTACGTATTCGATCGGAGACCTAAGGctcgagtactaggatccattaggcg	40.9447	42.0986	0	0	41.5217	0	0	Leu-CAA	Leu
512	gAACCCACGCCTCCAGCGGAGTTTAAGAGCTATGCTGGAAACAGCATAGCAAGTTTAAATAAGGCTAGTCCGTTATCAACTTGAAAAAGTGGCACCGAGTCGGTGCCTGCGTTCTAATCGCACCCTCCGCTGGAGGCGTGcgcggttctatctagttacgcgttaaaccaactagaattttttt	tRNA-Leu-CAA-6-1	12	-7	TAG	+	TACGTGAACGCTCCAGGTCATTAGA	tatcttgtggaaaggacgaaacaccgAACCCACGCCTCCAGCGGAGTTTAAGAGCTATGCTGGAAACAGCATAGCAAGTTTAAATAAGGCTAGTCCGTTATCAACTTGAAAAAGTGGCACCGAGTCGGTGCCTGCGTTCTAATCGCACCCTCCGCTGGAGGCGTGcgcggttctatctagttacgcgttaaaccaactagaatttttttTGCTGACGTCACCTATAGCAGGATACGTGAACGCTCCAGGTCATTAGActcgagtactaggatccattaggcg	43.9499	52.8931	154.197	0	48.4215	77.0986	1.56002	Leu-CAA	Leu
513	gAACCCACGCCTCCAGCGGAGTTTAAGAGCTATGCTGGAAACAGCATAGCAAGTTTAAATAAGGCTAGTCCGTTATCAACTTGAAAAAGTGGCACCGAGTCGGTGCCTGCGTTCTAATCGCACCCTCCGCTGGAGGCGTcgcggttctatctagttacgcgttaaaccaactagaattttttt	tRNA-Leu-CAA-6-1	11	-7	TAG	+	TACGTTGCTGACGTCACCTATAGCA	tatcttgtggaaaggacgaaacaccgAACCCACGCCTCCAGCGGAGTTTAAGAGCTATGCTGGAAACAGCATAGCAAGTTTAAATAAGGCTAGTCCGTTATCAACTTGAAAAAGTGGCACCGAGTCGGTGCCTGCGTTCTAATCGCACCCTCCGCTGGAGGCGTcgcggttctatctagttacgcgttaaaccaactagaatttttttGAACGCTCCACTATCAGGTACAGGTACGTTGCTGACGTCACCTATAGCActcgagtactaggatccattaggcg	50.3357	47.8557	0	12.472	49.0957	6.23598	0.124481	Leu-CAA	Leu
514	gAACCCACGCCTCCAGCGGAGTTTAAGAGCTATGCTGGAAACAGCATAGCAAGTTTAAATAAGGCTAGTCCGTTATCAACTTGAAAAAGTGGCACCGAGTCGGTGCGCGCTGCGTTCTAATCGCACCCTCCGCTGGAGGCGTGGGcgcggttctatctagttacgcgttaaaccaactagaattttttt	tRNA-Leu-CAA-6-1	14	-10	TAG	+	TACGTGAACGCTCCACTATCAGGTA	tatcttgtggaaaggacgaaacaccgAACCCACGCCTCCAGCGGAGTTTAAGAGCTATGCTGGAAACAGCATAGCAAGTTTAAATAAGGCTAGTCCGTTATCAACTTGAAAAAGTGGCACCGAGTCGGTGCGCGCTGCGTTCTAATCGCACCCTCCGCTGGAGGCGTGGGcgcggttctatctagttacgcgttaaaccaactagaatttttttGTCCTCAAGGAATAACCGTACGTGAACGCTCCACTATCAGGTActcgagtactaggatccattaggcg	35.3102	44.9772	29.0938	0	40.1437	14.5469	0.353564	Leu-CAA	Leu
515	gAACCCACGCCTCCAGCGGAGTTTAAGAGCTATGCTGGAAACAGCATAGCAAGTTTAAATAAGGCTAGTCCGTTATCAACTTGAAAAAGTGGCACCGAGTCGGTGCGCGCTGCGTTCTAATCGCACCCTCCGCTGGAGGCGTGGcgcggttctatctagttacgcgttaaaccaactagaattttttt	tRNA-Leu-CAA-6-1	13	-10	TAG	+	TACGTGTCCTCAAGGAATAACCGCA	tatcttgtggaaaggacgaaacaccgAACCCACGCCTCCAGCGGAGTTTAAGAGCTATGCTGGAAACAGCATAGCAAGTTTAAATAAGGCTAGTCCGTTATCAACTTGAAAAAGTGGCACCGAGTCGGTGCGCGCTGCGTTCTAATCGCACCCTCCGCTGGAGGCGTGGcgcggttctatctagttacgcgttaaaccaactagaatttttttCACGGTTGAAGCTTCCAGATACGTGTCCTCAAGGAATAACCGCActcgagtactaggatccattaggcg	63.1075	59.01	0	0	61.0588	0	0	Leu-CAA	Leu
516	gAACCCACGCCTCCAGCGGAGTTTAAGAGCTATGCTGGAAACAGCATAGCAAGTTTAAATAAGGCTAGTCCGTTATCAACTTGAAAAAGTGGCACCGAGTCGGTGCGCGCTGCGTTCTAATCGCACCCTCCGCTGGAGGCGTGcgcggttctatctagttacgcgttaaaccaactagaattttttt	tRNA-Leu-CAA-6-1	12	-10	TAG	+	TACGTCACGGTTGAAGCTTCCAGAA	tatcttgtggaaaggacgaaacaccgAACCCACGCCTCCAGCGGAGTTTAAGAGCTATGCTGGAAACAGCATAGCAAGTTTAAATAAGGCTAGTCCGTTATCAACTTGAAAAAGTGGCACCGAGTCGGTGCGCGCTGCGTTCTAATCGCACCCTCCGCTGGAGGCGTGcgcggttctatctagttacgcgttaaaccaactagaatttttttCGACAACAAGCCTCCTATGATACGTCACGGTTGAAGCTTCCAGAActcgagtactaggatccattaggcg	46.955	59.7297	56.733	0	53.3423	28.3665	0.521996	Leu-CAA	Leu
517	gAACCCACGCCTCCAGCGGAGTTTAAGAGCTATGCTGGAAACAGCATAGCAAGTTTAAATAAGGCTAGTCCGTTATCAACTTGAAAAAGTGGCACCGAGTCGGTGCGCGCTGCGTTCTAATCGCACCCTCCGCTGGAGGCGTcgcggttctatctagttacgcgttaaaccaactagaattttttt	tRNA-Leu-CAA-6-1	11	-10	TAG	+	TACGTCGACAACAAGCCTCCTATGA	tatcttgtggaaaggacgaaacaccgAACCCACGCCTCCAGCGGAGTTTAAGAGCTATGCTGGAAACAGCATAGCAAGTTTAAATAAGGCTAGTCCGTTATCAACTTGAAAAAGTGGCACCGAGTCGGTGCGCGCTGCGTTCTAATCGCACCCTCCGCTGGAGGCGTcgcggttctatctagttacgcgttaaaccaactagaatttttttCTGTTGTCGGTGCTTAGAGACTACGTCGACAACAAGCCTCCTATGActcgagtactaggatccattaggcg	68.7421	72.6831	0	0	70.7126	0	0	Leu-CAA	Leu
518	gAACCCACGCCTCCAGCGGAGTTTAAGAGCTATGCTGGAAACAGCATAGCAAGTTTAAATAAGGCTAGTCCGTTATCAACTTGAAAAAGTGGCACCGAGTCGGTGCGCTGCGTTCTAATCGCACCCTCCGCTGGAGGCGTGGGcgcggttctatctagttacgcgttaaaccaactagaattttttt	tRNA-Leu-CAA-6-1	14	-8	TAG	+	TACGTCTGTTGTCGGTGCTTAGAGA	tatcttgtggaaaggacgaaacaccgAACCCACGCCTCCAGCGGAGTTTAAGAGCTATGCTGGAAACAGCATAGCAAGTTTAAATAAGGCTAGTCCGTTATCAACTTGAAAAAGTGGCACCGAGTCGGTGCGCTGCGTTCTAATCGCACCCTCCGCTGGAGGCGTGGGcgcggttctatctagttacgcgttaaaccaactagaatttttttCGTCACTGTCGGAAGAAGAATACGTCTGTTGTCGGTGCTTAGAGActcgagtactaggatccattaggcg	54.4678	51.0941	152.743	0	52.7809	76.3713	1.42004	Leu-CAA	Leu
519	gAACCCACGCCTCCAGCGGAGTTTAAGAGCTATGCTGGAAACAGCATAGCAAGTTTAAATAAGGCTAGTCCGTTATCAACTTGAAAAAGTGGCACCGAGTCGGTGCGCTGCGTTCTAATCGCACCCTCCGCTGGAGGCGTGGcgcggttctatctagttacgcgttaaaccaactagaattttttt	tRNA-Leu-CAA-6-1	13	-8	TAG	+	TACGTCGTCACTGTCGGAAGAAGAA	tatcttgtggaaaggacgaaacaccgAACCCACGCCTCCAGCGGAGTTTAAGAGCTATGCTGGAAACAGCATAGCAAGTTTAAATAAGGCTAGTCCGTTATCAACTTGAAAAAGTGGCACCGAGTCGGTGCGCTGCGTTCTAATCGCACCCTCCGCTGGAGGCGTGGcgcggttctatctagttacgcgttaaaccaactagaatttttttTGAGCAGTAATATCGCCTGGCTACGTCGTCACTGTCGGAAGAAGAActcgagtactaggatccattaggcg	28.173	52.8931	0	64.7354	40.5331	32.3677	0.779323	Leu-CAA	Leu
520	gAACCCACGCCTCCAGCGGAGTTTAAGAGCTATGCTGGAAACAGCATAGCAAGTTTAAATAAGGCTAGTCCGTTATCAACTTGAAAAAGTGGCACCGAGTCGGTGCGCTGCGTTCTAATCGCACCCTCCGCTGGAGGCGTGcgcggttctatctagttacgcgttaaaccaactagaattttttt	tRNA-Leu-CAA-6-1	12	-8	TAG	+	TACGTTGAGCAGTAATATCGCCTGG	tatcttgtggaaaggacgaaacaccgAACCCACGCCTCCAGCGGAGTTTAAGAGCTATGCTGGAAACAGCATAGCAAGTTTAAATAAGGCTAGTCCGTTATCAACTTGAAAAAGTGGCACCGAGTCGGTGCGCTGCGTTCTAATCGCACCCTCCGCTGGAGGCGTGcgcggttctatctagttacgcgttaaaccaactagaatttttttGATGTCCAAGATCCTTGGTCTATACGTTGAGCAGTAATATCGCCTGGctcgagtactaggatccattaggcg	30.0512	74.1224	0	0.593903	52.0868	0.296951	0.0055937	Leu-CAA	Leu
521	gAACCCACGCCTCCAGCGGAGTTTAAGAGCTATGCTGGAAACAGCATAGCAAGTTTAAATAAGGCTAGTCCGTTATCAACTTGAAAAAGTGGCACCGAGTCGGTGCGCTGCGTTCTAATCGCACCCTCCGCTGGAGGCGTcgcggttctatctagttacgcgttaaaccaactagaattttttt	tRNA-Leu-CAA-6-1	11	-8	TAG	+	TACGTGATGTCCAAGATCCTTGGTC	tatcttgtggaaaggacgaaacaccgAACCCACGCCTCCAGCGGAGTTTAAGAGCTATGCTGGAAACAGCATAGCAAGTTTAAATAAGGCTAGTCCGTTATCAACTTGAAAAAGTGGCACCGAGTCGGTGCGCTGCGTTCTAATCGCACCCTCCGCTGGAGGCGTcgcggttctatctagttacgcgttaaaccaactagaatttttttACGCTAACGATAGTGAACGGCGTTACGTGATGTCCAAGATCCTTGGTCctcgagtactaggatccattaggcg	48.4575	67.6457	0	0	58.0516	0	0	Leu-CAA	Leu
522	gAACCCACGCCTCCAGCGGAGTTTAAGAGCTATGCTGGAAACAGCATAGCAAGTTTAAATAAGGCTAGTCCGTTATCAACTTGAAAAAGTGGCACCGAGTCGGTGCTGCGTTCTAATCGCACCCTCCGCTGGAGGCGTGGGcgcggttctatctagttacgcgttaaaccaactagaattttttt	tRNA-Leu-CAA-6-1	14	-6	TAG	+	TACGTACGCTAACGATAGTGAACGG	tatcttgtggaaaggacgaaacaccgAACCCACGCCTCCAGCGGAGTTTAAGAGCTATGCTGGAAACAGCATAGCAAGTTTAAATAAGGCTAGTCCGTTATCAACTTGAAAAAGTGGCACCGAGTCGGTGCTGCGTTCTAATCGCACCCTCCGCTGGAGGCGTGGGcgcggttctatctagttacgcgttaaaccaactagaatttttttACTGTGAACAATTGCGCTGGACTACGTACGCTAACGATAGTGAACGGctcgagtactaggatccattaggcg	32.6807	68.3653	113.466	0	50.523	56.733	1.10112	Leu-CAA	Leu
523	gAACCCACGCCTCCAGCGGAGTTTAAGAGCTATGCTGGAAACAGCATAGCAAGTTTAAATAAGGCTAGTCCGTTATCAACTTGAAAAAGTGGCACCGAGTCGGTGCTGCGTTCTAATCGCACCCTCCGCTGGAGGCGTGGcgcggttctatctagttacgcgttaaaccaactagaattttttt	tRNA-Leu-CAA-6-1	13	-6	TAG	+	TACGTACTGTGAACAATTGCGCTGG	tatcttgtggaaaggacgaaacaccgAACCCACGCCTCCAGCGGAGTTTAAGAGCTATGCTGGAAACAGCATAGCAAGTTTAAATAAGGCTAGTCCGTTATCAACTTGAAAAAGTGGCACCGAGTCGGTGCTGCGTTCTAATCGCACCCTCCGCTGGAGGCGTGGcgcggttctatctagttacgcgttaaaccaactagaatttttttCAAGCAATGGAGTGGACTCTAACTACGTACTGTGAACAATTGCGCTGGctcgagtactaggatccattaggcg	50.3357	61.8886	154.197	44.5427	56.1122	99.37	1.73991	Leu-CAA	Leu
524	gAACCCACGCCTCCAGCGGAGTTTAAGAGCTATGCTGGAAACAGCATAGCAAGTTTAAATAAGGCTAGTCCGTTATCAACTTGAAAAAGTGGCACCGAGTCGGTGCTGCGTTCTAATCGCACCCTCCGCTGGAGGCGTGcgcggttctatctagttacgcgttaaaccaactagaattttttt	tRNA-Leu-CAA-6-1	12	-6	TAG	+	TACGTCAAGCAATGGAGTGGACTCT	tatcttgtggaaaggacgaaacaccgAACCCACGCCTCCAGCGGAGTTTAAGAGCTATGCTGGAAACAGCATAGCAAGTTTAAATAAGGCTAGTCCGTTATCAACTTGAAAAAGTGGCACCGAGTCGGTGCTGCGTTCTAATCGCACCCTCCGCTGGAGGCGTGcgcggttctatctagttacgcgttaaaccaactagaatttttttATAGCGACCTACTGCTACTGGCAATACGTCAAGCAATGGAGTGGACTCTctcgagtactaggatccattaggcg	34.5589	47.4959	2.90938	38.0098	41.0274	20.4596	0.486815	Leu-CAA	Leu
525	gAACCCACGCCTCCAGCGGAGTTTAAGAGCTATGCTGGAAACAGCATAGCAAGTTTAAATAAGGCTAGTCCGTTATCAACTTGAAAAAGTGGCACCGAGTCGGTGCTGCGTTCTAATCGCACCCTCCGCTGGAGGCGTcgcggttctatctagttacgcgttaaaccaactagaattttttt	tRNA-Leu-CAA-6-1	11	-6	TAG	+	TACGTATAGCGACCTACTGCTACTG	tatcttgtggaaaggacgaaacaccgAACCCACGCCTCCAGCGGAGTTTAAGAGCTATGCTGGAAACAGCATAGCAAGTTTAAATAAGGCTAGTCCGTTATCAACTTGAAAAAGTGGCACCGAGTCGGTGCTGCGTTCTAATCGCACCCTCCGCTGGAGGCGTcgcggttctatctagttacgcgttaaaccaactagaatttttttCAACCTCGTGCTCCTAAGAAAACGTTACGTATAGCGACCTACTGCTACTGctcgagtactaggatccattaggcg	40.9447	61.1689	11.6375	0	51.0568	5.81877	0.111777	Leu-CAA	Leu
526	gAACCCCACTTAACCACGAAGTTTAAGAGCTATGCTGGAAACAGCATAGCAAGTTTAAATAAGGCTAGTCCGTTATCAACTTGAAAAAGTGGCACCGAGTCGGTGCCGTCTGACTCTAGATCAGAAGATTGAGGGTTCGAATCCCTTCGTGGTTAAGTGcgcggttctatctagttacgcgttaaaccaactagaattttttt	tRNA-Arg-TCG-4-1	11	-9	TAG	+	TACGTCAACCTCGTGCTCCTAAGAA	tatcttgtggaaaggacgaaacaccgAACCCCACTTAACCACGAAGTTTAAGAGCTATGCTGGAAACAGCATAGCAAGTTTAAATAAGGCTAGTCCGTTATCAACTTGAAAAAGTGGCACCGAGTCGGTGCCGTCTGACTCTAGATCAGAAGATTGAGGGTTCGAATCCCTTCGTGGTTAAGTGcgcggttctatctagttacgcgttaaaccaactagaatttttttTCTATACGTCAACCTCGTGCTCCTAAGAActcgagtactaggatccattaggcg	53.3409	47.4959	0	0	50.4184	0	0	Arg-TCG	Arg
527	gAACCCCACTTAACCACGAAGTTTAAGAGCTATGCTGGAAACAGCATAGCAAGTTTAAATAAGGCTAGTCCGTTATCAACTTGAAAAAGTGGCACCGAGTCGGTGCCTGACTCTAGATCAGAAGATTGAGGGTTCGAATCCCTTCGTGGTTAAGTGGGGcgcggttctatctagttacgcgttaaaccaactagaattttttt	tRNA-Arg-TCG-4-1	14	-6	TAG	+	TACGTTCTAACGCAACCAGCGTGAT	tatcttgtggaaaggacgaaacaccgAACCCCACTTAACCACGAAGTTTAAGAGCTATGCTGGAAACAGCATAGCAAGTTTAAATAAGGCTAGTCCGTTATCAACTTGAAAAAGTGGCACCGAGTCGGTGCCTGACTCTAGATCAGAAGATTGAGGGTTCGAATCCCTTCGTGGTTAAGTGGGGcgcggttctatctagttacgcgttaaaccaactagaatttttttGGTCTACGTTCTAACGCAACCAGCGTGATctcgagtactaggatccattaggcg	41.696	54.6922	0	0	48.1941	0	0	Arg-TCG	Arg
528	gAACCCCACTTAACCACGAAGTTTAAGAGCTATGCTGGAAACAGCATAGCAAGTTTAAATAAGGCTAGTCCGTTATCAACTTGAAAAAGTGGCACCGAGTCGGTGCCTGACTCTAGATCAGAAGATTGAGGGTTCGAATCCCTTCGTGGTTAAGTGGGcgcggttctatctagttacgcgttaaaccaactagaattttttt	tRNA-Arg-TCG-4-1	13	-6	TAG	+	TACGTGGTCTACTAATGCCATGACG	tatcttgtggaaaggacgaaacaccgAACCCCACTTAACCACGAAGTTTAAGAGCTATGCTGGAAACAGCATAGCAAGTTTAAATAAGGCTAGTCCGTTATCAACTTGAAAAAGTGGCACCGAGTCGGTGCCTGACTCTAGATCAGAAGATTGAGGGTTCGAATCCCTTCGTGGTTAAGTGGGcgcggttctatctagttacgcgttaaaccaactagaatttttttCACGGTACGTGGTCTACTAATGCCATGACGctcgagtactaggatccattaggcg	31.5538	52.1735	0	0	41.8636	0	0	Arg-TCG	Arg
529	gAACCCCACTTAACCACGAAGTTTAAGAGCTATGCTGGAAACAGCATAGCAAGTTTAAATAAGGCTAGTCCGTTATCAACTTGAAAAAGTGGCACCGAGTCGGTGCCTGACTCTAGATCAGAAGATTGAGGGTTCGAATCCCTTCGTGGTTAAGTGGcgcggttctatctagttacgcgttaaaccaactagaattttttt	tRNA-Arg-TCG-4-1	12	-6	TAG	+	TACGTCACGGTTGAAGAGGACAATC	tatcttgtggaaaggacgaaacaccgAACCCCACTTAACCACGAAGTTTAAGAGCTATGCTGGAAACAGCATAGCAAGTTTAAATAAGGCTAGTCCGTTATCAACTTGAAAAAGTGGCACCGAGTCGGTGCCTGACTCTAGATCAGAAGATTGAGGGTTCGAATCCCTTCGTGGTTAAGTGGcgcggttctatctagttacgcgttaaaccaactagaatttttttATCATGTACGTCACGGTTGAAGAGGACAATCctcgagtactaggatccattaggcg	36.8127	19.0703	142.56	0	27.9415	71.2799	2.46289	Arg-TCG	Arg
530	gAACCCCACTTAACCACGAAGTTTAAGAGCTATGCTGGAAACAGCATAGCAAGTTTAAATAAGGCTAGTCCGTTATCAACTTGAAAAAGTGGCACCGAGTCGGTGCCTGACTCTAGATCAGAAGATTGAGGGTTCGAATCCCTTCGTGGTTAAGTGcgcggttctatctagttacgcgttaaaccaactagaattttttt	tRNA-Arg-TCG-4-1	11	-6	TAG	+	TACGTATCATGACTGTATTCCGGCG	tatcttgtggaaaggacgaaacaccgAACCCCACTTAACCACGAAGTTTAAGAGCTATGCTGGAAACAGCATAGCAAGTTTAAATAAGGCTAGTCCGTTATCAACTTGAAAAAGTGGCACCGAGTCGGTGCCTGACTCTAGATCAGAAGATTGAGGGTTCGAATCCCTTCGTGGTTAAGTGcgcggttctatctagttacgcgttaaaccaactagaatttttttAGCAAGATACGTATCATGACTGTATTCCGGCGctcgagtactaggatccattaggcg	41.3204	38.1406	0	0	39.7305	0	0	Arg-TCG	Arg
531	gAACCCCACTTAACCACGAAGTTTAAGAGCTATGCTGGAAACAGCATAGCAAGTTTAAATAAGGCTAGTCCGTTATCAACTTGAAAAAGTGGCACCGAGTCGGTGCGTCTGACTCTAGATCAGAAGATTGAGGGTTCGAATCCCTTCGTGGTTAAGTGGcgcggttctatctagttacgcgttaaaccaactagaattttttt	tRNA-Arg-TCG-4-1	12	-8	TAG	+	TACGTAGCAAGAAGAGTCTTCCGAC	tatcttgtggaaaggacgaaacaccgAACCCCACTTAACCACGAAGTTTAAGAGCTATGCTGGAAACAGCATAGCAAGTTTAAATAAGGCTAGTCCGTTATCAACTTGAAAAAGTGGCACCGAGTCGGTGCGTCTGACTCTAGATCAGAAGATTGAGGGTTCGAATCCCTTCGTGGTTAAGTGGcgcggttctatctagttacgcgttaaaccaactagaatttttttTCGGTACGTAGCAAGAAGAGTCTTCCGACctcgagtactaggatccattaggcg	67.6152	51.4539	0	0	59.5345	0	0	Arg-TCG	Arg
532	gAACCCCACTTAACCACGAAGTTTAAGAGCTATGCTGGAAACAGCATAGCAAGTTTAAATAAGGCTAGTCCGTTATCAACTTGAAAAAGTGGCACCGAGTCGGTGCGTCTGACTCTAGATCAGAAGATTGAGGGTTCGAATCCCTTCGTGGTTAAGTGcgcggttctatctagttacgcgttaaaccaactagaattttttt	tRNA-Arg-TCG-4-1	11	-8	TAG	+	TACGTTCGGATGTCATACCTTCGCA	tatcttgtggaaaggacgaaacaccgAACCCCACTTAACCACGAAGTTTAAGAGCTATGCTGGAAACAGCATAGCAAGTTTAAATAAGGCTAGTCCGTTATCAACTTGAAAAAGTGGCACCGAGTCGGTGCGTCTGACTCTAGATCAGAAGATTGAGGGTTCGAATCCCTTCGTGGTTAAGTGcgcggttctatctagttacgcgttaaaccaactagaatttttttTCTCGTACGTTCGGATGTCATACCTTCGCActcgagtactaggatccattaggcg	64.6101	83.1178	0	0	73.8639	0	0	Arg-TCG	Arg
533	gAACCCCACTTAACCACGAAGTTTAAGAGCTATGCTGGAAACAGCATAGCAAGTTTAAATAAGGCTAGTCCGTTATCAACTTGAAAAAGTGGCACCGAGTCGGTGCTCTGACTCTAGATCAGAAGATTGAGGGTTCGAATCCCTTCGTGGTTAAGTGGGcgcggttctatctagttacgcgttaaaccaactagaattttttt	tRNA-Arg-TCG-4-1	13	-7	TAG	+	TACGTTCTCGTGATACAACCTCGTG	tatcttgtggaaaggacgaaacaccgAACCCCACTTAACCACGAAGTTTAAGAGCTATGCTGGAAACAGCATAGCAAGTTTAAATAAGGCTAGTCCGTTATCAACTTGAAAAAGTGGCACCGAGTCGGTGCTCTGACTCTAGATCAGAAGATTGAGGGTTCGAATCCCTTCGTGGTTAAGTGGGcgcggttctatctagttacgcgttaaaccaactagaatttttttATTCTACGTTCTCGTGATACAACCTCGTGctcgagtactaggatccattaggcg	64.2344	44.9772	0	0	54.6058	0	0	Arg-TCG	Arg
534	gAACCCCACTTAACCACGAAGTTTAAGAGCTATGCTGGAAACAGCATAGCAAGTTTAAATAAGGCTAGTCCGTTATCAACTTGAAAAAGTGGCACCGAGTCGGTGCTCTGACTCTAGATCAGAAGATTGAGGGTTCGAATCCCTTCGTGGTTAAGTGGcgcggttctatctagttacgcgttaaaccaactagaattttttt	tRNA-Arg-TCG-4-1	12	-7	TAG	+	TACGTATTCGATCGGATAGCGACCT	tatcttgtggaaaggacgaaacaccgAACCCCACTTAACCACGAAGTTTAAGAGCTATGCTGGAAACAGCATAGCAAGTTTAAATAAGGCTAGTCCGTTATCAACTTGAAAAAGTGGCACCGAGTCGGTGCTCTGACTCTAGATCAGAAGATTGAGGGTTCGAATCCCTTCGTGGTTAAGTGGcgcggttctatctagttacgcgttaaaccaactagaatttttttAAGAATACGTATTCGATCGGATAGCGACCTctcgagtactaggatccattaggcg	47.3306	39.2201	0	41.5732	43.2754	20.7866	0.469484	Arg-TCG	Arg
535	gAACCCCACTTAACCACGAAGTTTAAGAGCTATGCTGGAAACAGCATAGCAAGTTTAAATAAGGCTAGTCCGTTATCAACTTGAAAAAGTGGCACCGAGTCGGTGCTCTGACTCTAGATCAGAAGATTGAGGGTTCGAATCCCTTCGTGGTTAAGTGcgcggttctatctagttacgcgttaaaccaactagaattttttt	tRNA-Arg-TCG-4-1	11	-7	TAG	+	TACGTAAGAAGCCATCTGCACGATG	tatcttgtggaaaggacgaaacaccgAACCCCACTTAACCACGAAGTTTAAGAGCTATGCTGGAAACAGCATAGCAAGTTTAAATAAGGCTAGTCCGTTATCAACTTGAAAAAGTGGCACCGAGTCGGTGCTCTGACTCTAGATCAGAAGATTGAGGGTTCGAATCCCTTCGTGGTTAAGTGcgcggttctatctagttacgcgttaaaccaactagaatttttttCGCGTATACGTAAGAAGCCATCTGCACGATGctcgagtactaggatccattaggcg	48.4575	52.1735	146.924	0	50.3155	73.4619	1.43157	Arg-TCG	Arg
536	gAACCCTCAATCTTCTGATCGTTTAAGAGCTATGCTGGAAACAGCATAGCAAGTTTAAATAAGGCTAGTCCGTTATCAACTTGAAAAAGTGGCACCGAGTCGGTGCCGTCTGATTCTAGATCAGAAGATTGAGGGcgcggttctatctagttacgcgttaaaccaactagaattttttt	tRNA-Arg-CCG-1-2, tRNA-Arg-CCG-1-3, tRNA-Arg-CCG-1-1	14	-9	TAG	+	TACGTCGCGTATCATGAGGACAATC	tatcttgtggaaaggacgaaacaccgAACCCTCAATCTTCTGATCGTTTAAGAGCTATGCTGGAAACAGCATAGCAAGTTTAAATAAGGCTAGTCCGTTATCAACTTGAAAAAGTGGCACCGAGTCGGTGCCGTCTGATTCTAGATCAGAAGATTGAGGGcgcggttctatctagttacgcgttaaaccaactagaatttttttCGTACTGGAACCTGGAACAAGAAGGTGATACGTCGCGTATCATGAGGACAATCctcgagtactaggatccattaggcg	28.5486	34.1826	59.6423	0	31.3656	29.8212	0.921384	Arg-CCG	Arg
537	gAACCCTCAATCTTCTGATCGTTTAAGAGCTATGCTGGAAACAGCATAGCAAGTTTAAATAAGGCTAGTCCGTTATCAACTTGAAAAAGTGGCACCGAGTCGGTGCCGTCTGATTCTAGATCAGAAGATTGAGGcgcggttctatctagttacgcgttaaaccaactagaattttttt	tRNA-Arg-CCG-1-2, tRNA-Arg-CCG-1-3, tRNA-Arg-CCG-1-1	13	-9	TAG	+	TACGTCGTACTGGAACCTGGAACAA	tatcttgtggaaaggacgaaacaccgAACCCTCAATCTTCTGATCGTTTAAGAGCTATGCTGGAAACAGCATAGCAAGTTTAAATAAGGCTAGTCCGTTATCAACTTGAAAAAGTGGCACCGAGTCGGTGCCGTCTGATTCTAGATCAGAAGATTGAGGcgcggttctatctagttacgcgttaaaccaactagaatttttttACCATGTGGCGATGGATTGACCTCCTATGTACGTCGTACTGGAACCTGGAACAActcgagtactaggatccattaggcg	41.3204	42.8183	34.9126	102.745	42.0693	68.8289	1.59809	Arg-CCG	Arg
538	gAACCCTCAATCTTCTGATCGTTTAAGAGCTATGCTGGAAACAGCATAGCAAGTTTAAATAAGGCTAGTCCGTTATCAACTTGAAAAAGTGGCACCGAGTCGGTGCCGTCTGATTCTAGATCAGAAGATTGAGcgcggttctatctagttacgcgttaaaccaactagaattttttt	tRNA-Arg-CCG-1-2, tRNA-Arg-CCG-1-3, tRNA-Arg-CCG-1-1	12	-9	TAG	+	TACGTACCATGTGGCGATGGATTGA	tatcttgtggaaaggacgaaacaccgAACCCTCAATCTTCTGATCGTTTAAGAGCTATGCTGGAAACAGCATAGCAAGTTTAAATAAGGCTAGTCCGTTATCAACTTGAAAAAGTGGCACCGAGTCGGTGCCGTCTGATTCTAGATCAGAAGATTGAGcgcggttctatctagttacgcgttaaaccaactagaatttttttGGACCATCTGTAGAGTTGGTACCTTCTACTTACGTACCATGTGGCGATGGATTGActcgagtactaggatccattaggcg	55.9703	49.6548	0	0	52.8126	0	0	Arg-CCG	Arg
539	gAACCCTCAATCTTCTGATCGTTTAAGAGCTATGCTGGAAACAGCATAGCAAGTTTAAATAAGGCTAGTCCGTTATCAACTTGAAAAAGTGGCACCGAGTCGGTGCCGTCTGATTCTAGATCAGAAGATTGAcgcggttctatctagttacgcgttaaaccaactagaattttttt	tRNA-Arg-CCG-1-2, tRNA-Arg-CCG-1-3, tRNA-Arg-CCG-1-1	11	-9	TAG	+	TACGTGGACCATCTGTAGAGTTGGT	tatcttgtggaaaggacgaaacaccgAACCCTCAATCTTCTGATCGTTTAAGAGCTATGCTGGAAACAGCATAGCAAGTTTAAATAAGGCTAGTCCGTTATCAACTTGAAAAAGTGGCACCGAGTCGGTGCCGTCTGATTCTAGATCAGAAGATTGAcgcggttctatctagttacgcgttaaaccaactagaatttttttTCCGCGAATCGGTTCAATGTAGAGTGTGCGCTACGTGGACCATCTGTAGAGTTGGTctcgagtactaggatccattaggcg	61.9806	66.2064	0	0	64.0935	0	0	Arg-CCG	Arg
540	gAACCCTCAATCTTCTGATCGTTTAAGAGCTATGCTGGAAACAGCATAGCAAGTTTAAATAAGGCTAGTCCGTTATCAACTTGAAAAAGTGGCACCGAGTCGGTGCCTGATTCTAGATCAGAAGATTGAGGGcgcggttctatctagttacgcgttaaaccaactagaattttttt	tRNA-Arg-CCG-1-2, tRNA-Arg-CCG-1-3, tRNA-Arg-CCG-1-1	14	-6	TAG	+	TACGTTCCGCGAATCGGTTCAATGT	tatcttgtggaaaggacgaaacaccgAACCCTCAATCTTCTGATCGTTTAAGAGCTATGCTGGAAACAGCATAGCAAGTTTAAATAAGGCTAGTCCGTTATCAACTTGAAAAAGTGGCACCGAGTCGGTGCCTGATTCTAGATCAGAAGATTGAGGGcgcggttctatctagttacgcgttaaaccaactagaatttttttAGTTGTCCACTGCAGCAACTAGACCTAAGGTTACGTTCCGCGAATCGGTTCAATGTctcgagtactaggatccattaggcg	43.9499	39.2201	0	0	41.585	0	0	Arg-CCG	Arg
541	gAACCCTCAATCTTCTGATCGTTTAAGAGCTATGCTGGAAACAGCATAGCAAGTTTAAATAAGGCTAGTCCGTTATCAACTTGAAAAAGTGGCACCGAGTCGGTGCCTGATTCTAGATCAGAAGATTGAGGcgcggttctatctagttacgcgttaaaccaactagaattttttt	tRNA-Arg-CCG-1-2, tRNA-Arg-CCG-1-3, tRNA-Arg-CCG-1-1	13	-6	TAG	+	TACGTAGTTGTCCACTGCAGCAACT	tatcttgtggaaaggacgaaacaccgAACCCTCAATCTTCTGATCGTTTAAGAGCTATGCTGGAAACAGCATAGCAAGTTTAAATAAGGCTAGTCCGTTATCAACTTGAAAAAGTGGCACCGAGTCGGTGCCTGATTCTAGATCAGAAGATTGAGGcgcggttctatctagttacgcgttaaaccaactagaatttttttCTTAGGCTAACGACGAACGTTTGCCACAGGTCTACGTAGTTGTCCACTGCAGCAACTctcgagtactaggatccattaggcg	54.8434	32.3836	0	0	43.6135	0	0	Arg-CCG	Arg
542	gAACCCTCAATCTTCTGATCGTTTAAGAGCTATGCTGGAAACAGCATAGCAAGTTTAAATAAGGCTAGTCCGTTATCAACTTGAAAAAGTGGCACCGAGTCGGTGCCTGATTCTAGATCAGAAGATTGAGcgcggttctatctagttacgcgttaaaccaactagaattttttt	tRNA-Arg-CCG-1-2, tRNA-Arg-CCG-1-3, tRNA-Arg-CCG-1-1	12	-6	TAG	+	TACGTCTTAGGCTAACGACGAACGT	tatcttgtggaaaggacgaaacaccgAACCCTCAATCTTCTGATCGTTTAAGAGCTATGCTGGAAACAGCATAGCAAGTTTAAATAAGGCTAGTCCGTTATCAACTTGAAAAAGTGGCACCGAGTCGGTGCCTGATTCTAGATCAGAAGATTGAGcgcggttctatctagttacgcgttaaaccaactagaatttttttGGATACAGGCTTACCTGCTTACGAGTTACAGCATACGTCTTAGGCTAACGACGAACGTctcgagtactaggatccattaggcg	45.4524	57.9306	0	70.6744	51.6915	35.3372	0.670643	Arg-CCG	Arg
543	gAACCCTCAATCTTCTGATCGTTTAAGAGCTATGCTGGAAACAGCATAGCAAGTTTAAATAAGGCTAGTCCGTTATCAACTTGAAAAAGTGGCACCGAGTCGGTGCCTGATTCTAGATCAGAAGATTGAcgcggttctatctagttacgcgttaaaccaactagaattttttt	tRNA-Arg-CCG-1-2, tRNA-Arg-CCG-1-3, tRNA-Arg-CCG-1-1	11	-6	TAG	+	TACGTGGATACAGGCTTACCTGCTT	tatcttgtggaaaggacgaaacaccgAACCCTCAATCTTCTGATCGTTTAAGAGCTATGCTGGAAACAGCATAGCAAGTTTAAATAAGGCTAGTCCGTTATCAACTTGAAAAAGTGGCACCGAGTCGGTGCCTGATTCTAGATCAGAAGATTGAcgcggttctatctagttacgcgttaaaccaactagaatttttttACGCTAACGAGCATGGTCTTTGGATAACTCGTTCTACGTGGATACAGGCTTACCTGCTTctcgagtactaggatccattaggcg	53.3409	55.4119	91.6456	60.5781	54.3764	76.1118	1.37445	Arg-CCG	Arg
544	gAACCCTCAATCTTCTGATCGTTTAAGAGCTATGCTGGAAACAGCATAGCAAGTTTAAATAAGGCTAGTCCGTTATCAACTTGAAAAAGTGGCACCGAGTCGGTGCGCGTCTGATTCTAGATCAGAAGATTGAGGGcgcggttctatctagttacgcgttaaaccaactagaattttttt	tRNA-Arg-CCG-1-2, tRNA-Arg-CCG-1-3, tRNA-Arg-CCG-1-1	14	-10	TAG	+	TACGTACGCTAACGAGCATGGTCTT	tatcttgtggaaaggacgaaacaccgAACCCTCAATCTTCTGATCGTTTAAGAGCTATGCTGGAAACAGCATAGCAAGTTTAAATAAGGCTAGTCCGTTATCAACTTGAAAAAGTGGCACCGAGTCGGTGCGCGTCTGATTCTAGATCAGAAGATTGAGGGcgcggttctatctagttacgcgttaaaccaactagaatttttttAGGCCACTTCTTCACGGTATAGTTGCGTACGTACGCTAACGAGCATGGTCTTctcgagtactaggatccattaggcg	53.3409	37.0612	141.105	4.15732	45.201	72.6312	1.57207	Arg-CCG	Arg
545	gAACCCTCAATCTTCTGATCGTTTAAGAGCTATGCTGGAAACAGCATAGCAAGTTTAAATAAGGCTAGTCCGTTATCAACTTGAAAAAGTGGCACCGAGTCGGTGCGCGTCTGATTCTAGATCAGAAGATTGAGGcgcggttctatctagttacgcgttaaaccaactagaattttttt	tRNA-Arg-CCG-1-2, tRNA-Arg-CCG-1-3, tRNA-Arg-CCG-1-1	13	-10	TAG	+	TACGTAGGCCACTTCTTCACGGTAT	tatcttgtggaaaggacgaaacaccgAACCCTCAATCTTCTGATCGTTTAAGAGCTATGCTGGAAACAGCATAGCAAGTTTAAATAAGGCTAGTCCGTTATCAACTTGAAAAAGTGGCACCGAGTCGGTGCGCGTCTGATTCTAGATCAGAAGATTGAGGcgcggttctatctagttacgcgttaaaccaactagaatttttttTGGATAACTCGGTTATCGCGCACTAAGTTACGTAGGCCACTTCTTCACGGTATctcgagtactaggatccattaggcg	54.0921	80.9589	0	0	67.5255	0	0	Arg-CCG	Arg
546	gAACCCTCAATCTTCTGATCGTTTAAGAGCTATGCTGGAAACAGCATAGCAAGTTTAAATAAGGCTAGTCCGTTATCAACTTGAAAAAGTGGCACCGAGTCGGTGCGCGTCTGATTCTAGATCAGAAGATTGAGcgcggttctatctagttacgcgttaaaccaactagaattttttt	tRNA-Arg-CCG-1-2, tRNA-Arg-CCG-1-3, tRNA-Arg-CCG-1-1	12	-10	TAG	+	TACGTTGGATAACTCGGTTATCGCG	tatcttgtggaaaggacgaaacaccgAACCCTCAATCTTCTGATCGTTTAAGAGCTATGCTGGAAACAGCATAGCAAGTTTAAATAAGGCTAGTCCGTTATCAACTTGAAAAAGTGGCACCGAGTCGGTGCGCGTCTGATTCTAGATCAGAAGATTGAGcgcggttctatctagttacgcgttaaaccaactagaatttttttGATTGGAACGATCCTTGGTCCACGCATACTACGTTGGATAACTCGGTTATCGCGctcgagtactaggatccattaggcg	78.1331	55.0521	42.1861	172.232	66.5926	107.209	1.5861	Arg-CCG	Arg
547	gAACCCTCAATCTTCTGATCGTTTAAGAGCTATGCTGGAAACAGCATAGCAAGTTTAAATAAGGCTAGTCCGTTATCAACTTGAAAAAGTGGCACCGAGTCGGTGCGCGTCTGATTCTAGATCAGAAGATTGAcgcggttctatctagttacgcgttaaaccaactagaattttttt	tRNA-Arg-CCG-1-2, tRNA-Arg-CCG-1-3, tRNA-Arg-CCG-1-1	11	-10	TAG	+	TACGTGATTGGAACGATCCTTGGTC	tatcttgtggaaaggacgaaacaccgAACCCTCAATCTTCTGATCGTTTAAGAGCTATGCTGGAAACAGCATAGCAAGTTTAAATAAGGCTAGTCCGTTATCAACTTGAAAAAGTGGCACCGAGTCGGTGCGCGTCTGATTCTAGATCAGAAGATTGAcgcggttctatctagttacgcgttaaaccaactagaatttttttTGGACGGACAGCATACTAAGAGCATACGAGTACGTGATTGGAACGATCCTTGGTCctcgagtactaggatccattaggcg	48.8332	28.7854	0	0	38.8093	0	0	Arg-CCG	Arg
548	gAACCCTCAATCTTCTGATCGTTTAAGAGCTATGCTGGAAACAGCATAGCAAGTTTAAATAAGGCTAGTCCGTTATCAACTTGAAAAAGTGGCACCGAGTCGGTGCGTCTGATTCTAGATCAGAAGATTGAGGGcgcggttctatctagttacgcgttaaaccaactagaattttttt	tRNA-Arg-CCG-1-2, tRNA-Arg-CCG-1-3, tRNA-Arg-CCG-1-1	14	-8	TAG	+	TACGTTGGACGGACAGCATACTAAG	tatcttgtggaaaggacgaaacaccgAACCCTCAATCTTCTGATCGTTTAAGAGCTATGCTGGAAACAGCATAGCAAGTTTAAATAAGGCTAGTCCGTTATCAACTTGAAAAAGTGGCACCGAGTCGGTGCGTCTGATTCTAGATCAGAAGATTGAGGGcgcggttctatctagttacgcgttaaaccaactagaatttttttTTGCTGAACCTACCTTCGCAGACGCAGCTTACGTTGGACGGACAGCATACTAAGctcgagtactaggatccattaggcg	57.4729	48.2155	0	12.472	52.8442	6.23598	0.115815	Arg-CCG	Arg
549	gAACCCTCAATCTTCTGATCGTTTAAGAGCTATGCTGGAAACAGCATAGCAAGTTTAAATAAGGCTAGTCCGTTATCAACTTGAAAAAGTGGCACCGAGTCGGTGCGTCTGATTCTAGATCAGAAGATTGAGGcgcggttctatctagttacgcgttaaaccaactagaattttttt	tRNA-Arg-CCG-1-2, tRNA-Arg-CCG-1-3, tRNA-Arg-CCG-1-1	13	-8	TAG	+	TACGTTTGCTGAACCTACCTTCGCA	tatcttgtggaaaggacgaaacaccgAACCCTCAATCTTCTGATCGTTTAAGAGCTATGCTGGAAACAGCATAGCAAGTTTAAATAAGGCTAGTCCGTTATCAACTTGAAAAAGTGGCACCGAGTCGGTGCGTCTGATTCTAGATCAGAAGATTGAGGcgcggttctatctagttacgcgttaaaccaactagaatttttttGAGTAGTGCCGTACCTTGAACCAGAAGAGATACGTTTGCTGAACCTACCTTCGCActcgagtactaggatccattaggcg	75.128	44.6173	0	0	59.8727	0	0	Arg-CCG	Arg
550	gAACCCTCAATCTTCTGATCGTTTAAGAGCTATGCTGGAAACAGCATAGCAAGTTTAAATAAGGCTAGTCCGTTATCAACTTGAAAAAGTGGCACCGAGTCGGTGCGTCTGATTCTAGATCAGAAGATTGAGcgcggttctatctagttacgcgttaaaccaactagaattttttt	tRNA-Arg-CCG-1-2, tRNA-Arg-CCG-1-3, tRNA-Arg-CCG-1-1	12	-8	TAG	+	TACGTGAGTAGTGCCGTACCTTGAA	tatcttgtggaaaggacgaaacaccgAACCCTCAATCTTCTGATCGTTTAAGAGCTATGCTGGAAACAGCATAGCAAGTTTAAATAAGGCTAGTCCGTTATCAACTTGAAAAAGTGGCACCGAGTCGGTGCGTCTGATTCTAGATCAGAAGATTGAGcgcggttctatctagttacgcgttaaaccaactagaatttttttAAGGTGTCTCGCAATGATCGGTGGTAACAGGTACGTGAGTAGTGCCGTACCTTGAActcgagtactaggatccattaggcg	62.3562	35.9817	0	108.684	49.169	54.3421	1.08318	Arg-CCG	Arg
551	gAACCCTCAATCTTCTGATCGTTTAAGAGCTATGCTGGAAACAGCATAGCAAGTTTAAATAAGGCTAGTCCGTTATCAACTTGAAAAAGTGGCACCGAGTCGGTGCGTCTGATTCTAGATCAGAAGATTGAcgcggttctatctagttacgcgttaaaccaactagaattttttt	tRNA-Arg-CCG-1-2, tRNA-Arg-CCG-1-3, tRNA-Arg-CCG-1-1	11	-8	TAG	+	TACGTAAGGTGTCTCGCAATGATCG	tatcttgtggaaaggacgaaacaccgAACCCTCAATCTTCTGATCGTTTAAGAGCTATGCTGGAAACAGCATAGCAAGTTTAAATAAGGCTAGTCCGTTATCAACTTGAAAAAGTGGCACCGAGTCGGTGCGTCTGATTCTAGATCAGAAGATTGAcgcggttctatctagttacgcgttaaaccaactagaatttttttCGTGTACAGCGTTATGAGGATGCCATGACGTGTACGTAAGGTGTCTCGCAATGATCGctcgagtactaggatccattaggcg	54.8434	41.0192	0	0	47.9313	0	0	Arg-CCG	Arg
552	gAACCCTCAATCTTCTGATCGTTTAAGAGCTATGCTGGAAACAGCATAGCAAGTTTAAATAAGGCTAGTCCGTTATCAACTTGAAAAAGTGGCACCGAGTCGGTGCTCTGATTCTAGATCAGAAGATTGAGGGcgcggttctatctagttacgcgttaaaccaactagaattttttt	tRNA-Arg-CCG-1-2, tRNA-Arg-CCG-1-3, tRNA-Arg-CCG-1-1	14	-7	TAG	+	TACGTCGTGTACAGCGTTATGAGGA	tatcttgtggaaaggacgaaacaccgAACCCTCAATCTTCTGATCGTTTAAGAGCTATGCTGGAAACAGCATAGCAAGTTTAAATAAGGCTAGTCCGTTATCAACTTGAAAAAGTGGCACCGAGTCGGTGCTCTGATTCTAGATCAGAAGATTGAGGGcgcggttctatctagttacgcgttaaaccaactagaatttttttTGTGTAGGTGCACAGTCTCTGAAGGTGATGTACGTCGTGTACAGCGTTATGAGGActcgagtactaggatccattaggcg	46.2037	52.5333	0	97.9939	49.3685	48.997	0.972769	Arg-CCG	Arg
553	gAACCCTCAATCTTCTGATCGTTTAAGAGCTATGCTGGAAACAGCATAGCAAGTTTAAATAAGGCTAGTCCGTTATCAACTTGAAAAAGTGGCACCGAGTCGGTGCTCTGATTCTAGATCAGAAGATTGAGGcgcggttctatctagttacgcgttaaaccaactagaattttttt	tRNA-Arg-CCG-1-2, tRNA-Arg-CCG-1-3, tRNA-Arg-CCG-1-1	13	-7	TAG	+	TACGTTGTGTAGGTGCACAGTCTCT	tatcttgtggaaaggacgaaacaccgAACCCTCAATCTTCTGATCGTTTAAGAGCTATGCTGGAAACAGCATAGCAAGTTTAAATAAGGCTAGTCCGTTATCAACTTGAAAAAGTGGCACCGAGTCGGTGCTCTGATTCTAGATCAGAAGATTGAGGcgcggttctatctagttacgcgttaaaccaactagaatttttttACTGTGAACATGACGCGAACCATCCTTCATGTACGTTGTGTAGGTGCACAGTCTCTctcgagtactaggatccattaggcg	54.0921	40.2995	116.375	0	47.1958	58.1877	1.20732	Arg-CCG	Arg
554	gAACCCTCAATCTTCTGATCGTTTAAGAGCTATGCTGGAAACAGCATAGCAAGTTTAAATAAGGCTAGTCCGTTATCAACTTGAAAAAGTGGCACCGAGTCGGTGCTCTGATTCTAGATCAGAAGATTGAGcgcggttctatctagttacgcgttaaaccaactagaattttttt	tRNA-Arg-CCG-1-2, tRNA-Arg-CCG-1-3, tRNA-Arg-CCG-1-1	12	-7	TAG	+	TACGTACTGTGAACATGACGCGAAC	tatcttgtggaaaggacgaaacaccgAACCCTCAATCTTCTGATCGTTTAAGAGCTATGCTGGAAACAGCATAGCAAGTTTAAATAAGGCTAGTCCGTTATCAACTTGAAAAAGTGGCACCGAGTCGGTGCTCTGATTCTAGATCAGAAGATTGAGcgcggttctatctagttacgcgttaaaccaactagaatttttttATAGCGACCTATCCTTGGTCATAGTAAGGCGTTACGTACTGTGAACATGACGCGAACctcgagtactaggatccattaggcg	48.4575	44.2575	0	220.338	46.3575	110.169	2.32632	Arg-CCG	Arg
555	gAACCCTCAATCTTCTGATCGTTTAAGAGCTATGCTGGAAACAGCATAGCAAGTTTAAATAAGGCTAGTCCGTTATCAACTTGAAAAAGTGGCACCGAGTCGGTGCTCTGATTCTAGATCAGAAGATTGAcgcggttctatctagttacgcgttaaaccaactagaattttttt	tRNA-Arg-CCG-1-2, tRNA-Arg-CCG-1-3, tRNA-Arg-CCG-1-1	11	-7	TAG	+	TACGTATAGCGACCTATCCTTGGTC	tatcttgtggaaaggacgaaacaccgAACCCTCAATCTTCTGATCGTTTAAGAGCTATGCTGGAAACAGCATAGCAAGTTTAAATAAGGCTAGTCCGTTATCAACTTGAAAAAGTGGCACCGAGTCGGTGCTCTGATTCTAGATCAGAAGATTGAcgcggttctatctagttacgcgttaaaccaactagaatttttttTCCACAAGGATAGTGAACGGTACCAACCTGATGTACGTATAGCGACCTATCCTTGGTCctcgagtactaggatccattaggcg	59.3511	44.9772	158.561	111.654	52.1641	135.108	2.54133	Arg-CCG	Arg
556	gAACCCTCGTGGCCCGTACGGTTTAAGAGCTATGCTGGAAACAGCATAGCAAGTTTAAATAAGGCTAGTCCGTTATCAACTTGAAAAAGTGGCACCGAGTCGGTGCCGTGGTGCTCTAAACGCCAAGGTCGCGGGTTCGATCCCCGTACGGGCCACGAGcgcggttctatctagttacgcgttaaaccaactagaattttttt	tRNA-Ile-AAT-5-3	12	-9	TAG	+	TACGTTCCACAAGGATAGTGAACGG	tatcttgtggaaaggacgaaacaccgAACCCTCGTGGCCCGTACGGTTTAAGAGCTATGCTGGAAACAGCATAGCAAGTTTAAATAAGGCTAGTCCGTTATCAACTTGAAAAAGTGGCACCGAGTCGGTGCCGTGGTGCTCTAAACGCCAAGGTCGCGGGTTCGATCCCCGTACGGGCCACGAGcgcggttctatctagttacgcgttaaaccaactagaatttttttTAGGTACGTTCCACAAGGATAGTGAACGGctcgagtactaggatccattaggcg	26.2948	37.7808	0	0	32.0378	0	0	Ile-AAT	Ile
557	gAACCCTCGTGGCCCGTACGGTTTAAGAGCTATGCTGGAAACAGCATAGCAAGTTTAAATAAGGCTAGTCCGTTATCAACTTGAAAAAGTGGCACCGAGTCGGTGCCGTGGTGCTCTAAACGCCAAGGTCGCGGGTTCGATCCCCGTACGGGCCACGAcgcggttctatctagttacgcgttaaaccaactagaattttttt	tRNA-Ile-AAT-5-3	11	-9	TAG	+	TACGTTAGGAAGAAGCCAACTTCGG	tatcttgtggaaaggacgaaacaccgAACCCTCGTGGCCCGTACGGTTTAAGAGCTATGCTGGAAACAGCATAGCAAGTTTAAATAAGGCTAGTCCGTTATCAACTTGAAAAAGTGGCACCGAGTCGGTGCCGTGGTGCTCTAAACGCCAAGGTCGCGGGTTCGATCCCCGTACGGGCCACGAcgcggttctatctagttacgcgttaaaccaactagaatttttttGCGATTACGTTAGGAAGAAGCCAACTTCGGctcgagtactaggatccattaggcg	67.2395	50.7342	272.027	232.216	58.9869	252.122	4.20294	Ile-AAT	Ile
558	gAACCCTCGTGGCCCGTACGGTTTAAGAGCTATGCTGGAAACAGCATAGCAAGTTTAAATAAGGCTAGTCCGTTATCAACTTGAAAAAGTGGCACCGAGTCGGTGCGCGTGGTGCTCTAAACGCCAAGGTCGCGGGTTCGATCCCCGTACGGGCCACGAcgcggttctatctagttacgcgttaaaccaactagaattttttt	tRNA-Ile-AAT-5-3	11	-10	TAG	+	TACGTGCGATCTCGTACTGTGAACA	tatcttgtggaaaggacgaaacaccgAACCCTCGTGGCCCGTACGGTTTAAGAGCTATGCTGGAAACAGCATAGCAAGTTTAAATAAGGCTAGTCCGTTATCAACTTGAAAAAGTGGCACCGAGTCGGTGCGCGTGGTGCTCTAAACGCCAAGGTCGCGGGTTCGATCCCCGTACGGGCCACGAcgcggttctatctagttacgcgttaaaccaactagaatttttttATGTTACGTGCGATCTCGTACTGTGAACActcgagtactaggatccattaggcg	42.0717	44.6173	0	0	43.3445	0	0	Ile-AAT	Ile
559	gAACCCTCGTGGCCCGTACGGTTTAAGAGCTATGCTGGAAACAGCATAGCAAGTTTAAATAAGGCTAGTCCGTTATCAACTTGAAAAAGTGGCACCGAGTCGGTGCGGTGCTCTAAACGCCAAGGTCGCGGGTTCGATCCCCGTACGGGCCACGAGGGcgcggttctatctagttacgcgttaaaccaactagaattttttt	tRNA-Ile-AAT-5-3	14	-6	TAG	+	TACGTATGTTCGTAGCTTCGTCACG	tatcttgtggaaaggacgaaacaccgAACCCTCGTGGCCCGTACGGTTTAAGAGCTATGCTGGAAACAGCATAGCAAGTTTAAATAAGGCTAGTCCGTTATCAACTTGAAAAAGTGGCACCGAGTCGGTGCGGTGCTCTAAACGCCAAGGTCGCGGGTTCGATCCCCGTACGGGCCACGAGGGcgcggttctatctagttacgcgttaaaccaactagaatttttttTCGTCTACGTATGTTCGTAGCTTCGTCACGctcgagtactaggatccattaggcg	66.8639	52.5333	0	0	59.6986	0	0	Ile-AAT	Ile
560	gAACCCTCGTGGCCCGTACGGTTTAAGAGCTATGCTGGAAACAGCATAGCAAGTTTAAATAAGGCTAGTCCGTTATCAACTTGAAAAAGTGGCACCGAGTCGGTGCGGTGCTCTAAACGCCAAGGTCGCGGGTTCGATCCCCGTACGGGCCACGAGGcgcggttctatctagttacgcgttaaaccaactagaattttttt	tRNA-Ile-AAT-5-3	13	-6	TAG	+	TACGTTCGTCAATCCTACGTGAGGT	tatcttgtggaaaggacgaaacaccgAACCCTCGTGGCCCGTACGGTTTAAGAGCTATGCTGGAAACAGCATAGCAAGTTTAAATAAGGCTAGTCCGTTATCAACTTGAAAAAGTGGCACCGAGTCGGTGCGGTGCTCTAAACGCCAAGGTCGCGGGTTCGATCCCCGTACGGGCCACGAGGcgcggttctatctagttacgcgttaaaccaactagaatttttttGCTAGTTACGTTCGTCAATCCTACGTGAGGTctcgagtactaggatccattaggcg	63.4831	29.8648	0	0	46.674	0	0	Ile-AAT	Ile
561	gAACCCTCGTGGCCCGTACGGTTTAAGAGCTATGCTGGAAACAGCATAGCAAGTTTAAATAAGGCTAGTCCGTTATCAACTTGAAAAAGTGGCACCGAGTCGGTGCGGTGCTCTAAACGCCAAGGTCGCGGGTTCGATCCCCGTACGGGCCACGAGcgcggttctatctagttacgcgttaaaccaactagaattttttt	tRNA-Ile-AAT-5-3	12	-6	TAG	+	TACGTGCTAGTTGAGTACTTGGCAG	tatcttgtggaaaggacgaaacaccgAACCCTCGTGGCCCGTACGGTTTAAGAGCTATGCTGGAAACAGCATAGCAAGTTTAAATAAGGCTAGTCCGTTATCAACTTGAAAAAGTGGCACCGAGTCGGTGCGGTGCTCTAAACGCCAAGGTCGCGGGTTCGATCCCCGTACGGGCCACGAGcgcggttctatctagttacgcgttaaaccaactagaatttttttCTAGTGGTACGTGCTAGTTGAGTACTTGGCAGctcgagtactaggatccattaggcg	57.0973	40.2995	0	51.6695	48.6984	25.8348	0.519831	Ile-AAT	Ile
562	gAACCCTCGTGGCCCGTACGGTTTAAGAGCTATGCTGGAAACAGCATAGCAAGTTTAAATAAGGCTAGTCCGTTATCAACTTGAAAAAGTGGCACCGAGTCGGTGCGGTGCTCTAAACGCCAAGGTCGCGGGTTCGATCCCCGTACGGGCCACGAcgcggttctatctagttacgcgttaaaccaactagaattttttt	tRNA-Ile-AAT-5-3	11	-6	TAG	+	TACGTCTAGTGGAAGCAGGTTCTAC	tatcttgtggaaaggacgaaacaccgAACCCTCGTGGCCCGTACGGTTTAAGAGCTATGCTGGAAACAGCATAGCAAGTTTAAATAAGGCTAGTCCGTTATCAACTTGAAAAAGTGGCACCGAGTCGGTGCGGTGCTCTAAACGCCAAGGTCGCGGGTTCGATCCCCGTACGGGCCACGAcgcggttctatctagttacgcgttaaaccaactagaatttttttATAACGCATACGTCTAGTGGAAGCAGGTTCTACctcgagtactaggatccattaggcg	38.6909	36.3416	0	0	37.5162	0	0	Ile-AAT	Ile
563	gAACCCTCGTGGCCCGTACGGTTTAAGAGCTATGCTGGAAACAGCATAGCAAGTTTAAATAAGGCTAGTCCGTTATCAACTTGAAAAAGTGGCACCGAGTCGGTGCGTGGTGCTCTAAACGCCAAGGTCGCGGGTTCGATCCCCGTACGGGCCACGAGGcgcggttctatctagttacgcgttaaaccaactagaattttttt	tRNA-Ile-AAT-5-3	13	-8	TAG	+	TACGTATAACGCAACGTTAGCGTCG	tatcttgtggaaaggacgaaacaccgAACCCTCGTGGCCCGTACGGTTTAAGAGCTATGCTGGAAACAGCATAGCAAGTTTAAATAAGGCTAGTCCGTTATCAACTTGAAAAAGTGGCACCGAGTCGGTGCGTGGTGCTCTAAACGCCAAGGTCGCGGGTTCGATCCCCGTACGGGCCACGAGGcgcggttctatctagttacgcgttaaaccaactagaatttttttAAGCTACGTATAACGCAACGTTAGCGTCGctcgagtactaggatccattaggcg	49.5845	43.8977	0	0	46.7411	0	0	Ile-AAT	Ile
564	gAACCCTCGTGGCCCGTACGGTTTAAGAGCTATGCTGGAAACAGCATAGCAAGTTTAAATAAGGCTAGTCCGTTATCAACTTGAAAAAGTGGCACCGAGTCGGTGCGTGGTGCTCTAAACGCCAAGGTCGCGGGTTCGATCCCCGTACGGGCCACGAGcgcggttctatctagttacgcgttaaaccaactagaattttttt	tRNA-Ile-AAT-5-3	12	-8	TAG	+	TACGTAAGCGTGTAACGGTGACTGA	tatcttgtggaaaggacgaaacaccgAACCCTCGTGGCCCGTACGGTTTAAGAGCTATGCTGGAAACAGCATAGCAAGTTTAAATAAGGCTAGTCCGTTATCAACTTGAAAAAGTGGCACCGAGTCGGTGCGTGGTGCTCTAAACGCCAAGGTCGCGGGTTCGATCCCCGTACGGGCCACGAGcgcggttctatctagttacgcgttaaaccaactagaatttttttGCCAATACGTAAGCGTGTAACGGTGACTGActcgagtactaggatccattaggcg	53.3409	67.2858	0	0	60.3134	0	0	Ile-AAT	Ile
565	gAACCCTCGTGGCCCGTACGGTTTAAGAGCTATGCTGGAAACAGCATAGCAAGTTTAAATAAGGCTAGTCCGTTATCAACTTGAAAAAGTGGCACCGAGTCGGTGCGTGGTGCTCTAAACGCCAAGGTCGCGGGTTCGATCCCCGTACGGGCCACGAcgcggttctatctagttacgcgttaaaccaactagaattttttt	tRNA-Ile-AAT-5-3	11	-8	TAG	+	TACGTGCCAACTGTACGTATCTCCA	tatcttgtggaaaggacgaaacaccgAACCCTCGTGGCCCGTACGGTTTAAGAGCTATGCTGGAAACAGCATAGCAAGTTTAAATAAGGCTAGTCCGTTATCAACTTGAAAAAGTGGCACCGAGTCGGTGCGTGGTGCTCTAAACGCCAAGGTCGCGGGTTCGATCCCCGTACGGGCCACGAcgcggttctatctagttacgcgttaaaccaactagaatttttttAGTTGTTACGTGCCAACTGTACGTATCTCCActcgagtactaggatccattaggcg	54.0921	44.2575	23.2751	0	49.1748	11.6375	0.23194	Ile-AAT	Ile
566	gAACCCTCGTGGCCCGTACGGTTTAAGAGCTATGCTGGAAACAGCATAGCAAGTTTAAATAAGGCTAGTCCGTTATCAACTTGAAAAAGTGGCACCGAGTCGGTGCTGGTGCTCTAAACGCCAAGGTCGCGGGTTCGATCCCCGTACGGGCCACGAGGGcgcggttctatctagttacgcgttaaaccaactagaattttttt	tRNA-Ile-AAT-5-3	14	-7	TAG	+	TACGTAGTTGTCCACAAGGTGTCTC	tatcttgtggaaaggacgaaacaccgAACCCTCGTGGCCCGTACGGTTTAAGAGCTATGCTGGAAACAGCATAGCAAGTTTAAATAAGGCTAGTCCGTTATCAACTTGAAAAAGTGGCACCGAGTCGGTGCTGGTGCTCTAAACGCCAAGGTCGCGGGTTCGATCCCCGTACGGGCCACGAGGGcgcggttctatctagttacgcgttaaaccaactagaatttttttGCGATACGTAGTTGTCCACAAGGTGTCTCctcgagtactaggatccattaggcg	85.2703	42.0986	0	0.593903	63.6844	0.296951	0.00459077	Ile-AAT	Ile
567	gAACCCTCGTGGCCCGTACGGTTTAAGAGCTATGCTGGAAACAGCATAGCAAGTTTAAATAAGGCTAGTCCGTTATCAACTTGAAAAAGTGGCACCGAGTCGGTGCTGGTGCTCTAAACGCCAAGGTCGCGGGTTCGATCCCCGTACGGGCCACGAGGcgcggttctatctagttacgcgttaaaccaactagaattttttt	tRNA-Ile-AAT-5-3	13	-7	TAG	+	TACGTGCGACATTAAGAGCCGACTT	tatcttgtggaaaggacgaaacaccgAACCCTCGTGGCCCGTACGGTTTAAGAGCTATGCTGGAAACAGCATAGCAAGTTTAAATAAGGCTAGTCCGTTATCAACTTGAAAAAGTGGCACCGAGTCGGTGCTGGTGCTCTAAACGCCAAGGTCGCGGGTTCGATCCCCGTACGGGCCACGAGGcgcggttctatctagttacgcgttaaaccaactagaatttttttAGAGTTACGTGCGACATTAAGAGCCGACTTctcgagtactaggatccattaggcg	57.8485	58.6502	138.196	93.8366	58.2494	116.016	1.9581	Ile-AAT	Ile
568	gAACCCTCGTGGCCCGTACGGTTTAAGAGCTATGCTGGAAACAGCATAGCAAGTTTAAATAAGGCTAGTCCGTTATCAACTTGAAAAAGTGGCACCGAGTCGGTGCTGGTGCTCTAAACGCCAAGGTCGCGGGTTCGATCCCCGTACGGGCCACGAGcgcggttctatctagttacgcgttaaaccaactagaattttttt	tRNA-Ile-AAT-5-3	12	-7	TAG	+	TACGTAGAGTGTGCGCTTAAGTAGC	tatcttgtggaaaggacgaaacaccgAACCCTCGTGGCCCGTACGGTTTAAGAGCTATGCTGGAAACAGCATAGCAAGTTTAAATAAGGCTAGTCCGTTATCAACTTGAAAAAGTGGCACCGAGTCGGTGCTGGTGCTCTAAACGCCAAGGTCGCGGGTTCGATCCCCGTACGGGCCACGAGcgcggttctatctagttacgcgttaaaccaactagaatttttttAGAGATTACGTAGAGTGTGCGCTTAAGTAGCctcgagtactaggatccattaggcg	53.7165	23.3881	0	0	38.5523	0	0	Ile-AAT	Ile
569	gAACCCTCGTGGCCCGTACGGTTTAAGAGCTATGCTGGAAACAGCATAGCAAGTTTAAATAAGGCTAGTCCGTTATCAACTTGAAAAAGTGGCACCGAGTCGGTGCTGGTGCTCTAAACGCCAAGGTCGCGGGTTCGATCCCCGTACGGGCCACGAcgcggttctatctagttacgcgttaaaccaactagaattttttt	tRNA-Ile-AAT-5-3	11	-7	TAG	+	TACGTAGAGATGCGTCGGTACACAT	tatcttgtggaaaggacgaaacaccgAACCCTCGTGGCCCGTACGGTTTAAGAGCTATGCTGGAAACAGCATAGCAAGTTTAAATAAGGCTAGTCCGTTATCAACTTGAAAAAGTGGCACCGAGTCGGTGCTGGTGCTCTAAACGCCAAGGTCGCGGGTTCGATCCCCGTACGGGCCACGAcgcggttctatctagttacgcgttaaaccaactagaatttttttAGTCAGGTACGTAGAGATGCGTCGGTACACATctcgagtactaggatccattaggcg	54.4678	35.2621	0	271.413	44.8649	135.707	2.95883	Ile-AAT	Ile
570	gAACGTTACTACCGTGAGCCGTTTAAGAGCTATGCTGGAAACAGCATAGCAAGTTTAAATAAGGCTAGTCCGTTATCAACTTGAAAAAGTGGCACCGAGTCGGTGCAGATTATAGGTCTGATGCTCTACCGACTGAGCTATCCGGGCTCACGGTAGTAAcgcggttctatctagttacgcgttaaaccaactagaattttttt	tRNA-Lys-TTT-3-4	12	-6	TAG	-	TACGTAGTCAGGTGCCTCATTGTGA	tatcttgtggaaaggacgaaacaccgAACGTTACTACCGTGAGCCGTTTAAGAGCTATGCTGGAAACAGCATAGCAAGTTTAAATAAGGCTAGTCCGTTATCAACTTGAAAAAGTGGCACCGAGTCGGTGCAGATTATAGGTCTGATGCTCTACCGACTGAGCTATCCGGGCTCACGGTAGTAAcgcggttctatctagttacgcgttaaaccaactagaatttttttCCTTTACGTAGTCAGGTGCCTCATTGTGActcgagtactaggatccattaggcg	61.2293	63.6877	0	0	62.4585	0	0	Lys-TTT	Lys
571	gAACGTTACTACCGTGAGCCGTTTAAGAGCTATGCTGGAAACAGCATAGCAAGTTTAAATAAGGCTAGTCCGTTATCAACTTGAAAAAGTGGCACCGAGTCGGTGCAGATTATAGGTCTGATGCTCTACCGACTGAGCTATCCGGGCTCACGGTAGTAcgcggttctatctagttacgcgttaaaccaactagaattttttt	tRNA-Lys-TTT-3-4	11	-6	TAG	-	TACGTCCTTCGGATGCTGTAGATTC	tatcttgtggaaaggacgaaacaccgAACGTTACTACCGTGAGCCGTTTAAGAGCTATGCTGGAAACAGCATAGCAAGTTTAAATAAGGCTAGTCCGTTATCAACTTGAAAAAGTGGCACCGAGTCGGTGCAGATTATAGGTCTGATGCTCTACCGACTGAGCTATCCGGGCTCACGGTAGTAcgcggttctatctagttacgcgttaaaccaactagaatttttttGTAAGTACGTCCTTCGGATGCTGTAGATTCctcgagtactaggatccattaggcg	59.7267	60.8091	0	0	60.2679	0	0	Lys-TTT	Lys
572	gAACGTTACTACCGTGAGCCGTTTAAGAGCTATGCTGGAAACAGCATAGCAAGTTTAAATAAGGCTAGTCCGTTATCAACTTGAAAAAGTGGCACCGAGTCGGTGCCAGATTATAGGTCTGATGCTCTACCGACTGAGCTATCCGGGCTCACGGTAGTAcgcggttctatctagttacgcgttaaaccaactagaattttttt	tRNA-Lys-TTT-3-4	11	-7	TAG	-	TACGTGTAAGTACGCCGCTCGATAA	tatcttgtggaaaggacgaaacaccgAACGTTACTACCGTGAGCCGTTTAAGAGCTATGCTGGAAACAGCATAGCAAGTTTAAATAAGGCTAGTCCGTTATCAACTTGAAAAAGTGGCACCGAGTCGGTGCCAGATTATAGGTCTGATGCTCTACCGACTGAGCTATCCGGGCTCACGGTAGTAcgcggttctatctagttacgcgttaaaccaactagaatttttttCTCTTACGTGTAAGTACGCCGCTCGATAActcgagtactaggatccattaggcg	50.7114	59.7297	2.90938	0	55.2205	1.45469	0.0258747	Lys-TTT	Lys
573	gAACTACAAACGCCCGAACAGTTTAAGAGCTATGCTGGAAACAGCATAGCAAGTTTAAATAAGGCTAGTCCGTTATCAACTTGAAAAAGTGGCACCGAGTCGGTGCATCAGACCTATAATCTGAGGGTCCAGGGTTCAAGTCCCTGTTCGGGCGTTTGTcgcggttctatctagttacgcgttaaaccaactagaattttttt	tRNA-Lys-TTT-3-1	12	-7	TAG	+	TACGTCTCTGGTAATGGCGAACACA	tatcttgtggaaaggacgaaacaccgAACTACAAACGCCCGAACAGTTTAAGAGCTATGCTGGAAACAGCATAGCAAGTTTAAATAAGGCTAGTCCGTTATCAACTTGAAAAAGTGGCACCGAGTCGGTGCATCAGACCTATAATCTGAGGGTCCAGGGTTCAAGTCCCTGTTCGGGCGTTTGTcgcggttctatctagttacgcgttaaaccaactagaatttttttGCATTACGTCTCTGGTAATGGCGAACACActcgagtactaggatccattaggcg	52.2139	42.0986	0	24.35	47.1563	12.175	0.252823	Lys-TTT	Lys
574	gAACTACAAACGCCCGAACAGTTTAAGAGCTATGCTGGAAACAGCATAGCAAGTTTAAATAAGGCTAGTCCGTTATCAACTTGAAAAAGTGGCACCGAGTCGGTGCATCAGACCTATAATCTGAGGGTCCAGGGTTCAAGTCCCTGTTCGGGCGTTTGcgcggttctatctagttacgcgttaaaccaactagaattttttt	tRNA-Lys-TTT-3-1	11	-7	TAG	+	TACGTGCATGGTCTTACACTCAGTG	tatcttgtggaaaggacgaaacaccgAACTACAAACGCCCGAACAGTTTAAGAGCTATGCTGGAAACAGCATAGCAAGTTTAAATAAGGCTAGTCCGTTATCAACTTGAAAAAGTGGCACCGAGTCGGTGCATCAGACCTATAATCTGAGGGTCCAGGGTTCAAGTCCCTGTTCGGGCGTTTGcgcggttctatctagttacgcgttaaaccaactagaatttttttACCATTACGTGCATGGTCTTACACTCAGTGctcgagtactaggatccattaggcg	58.5998	69.8046	84.3721	55.8268	64.2022	70.0995	1.07511	Lys-TTT	Lys
575	gAACTACAAACGCCCGAACAGTTTAAGAGCTATGCTGGAAACAGCATAGCAAGTTTAAATAAGGCTAGTCCGTTATCAACTTGAAAAAGTGGCACCGAGTCGGTGCCATCAGACCTATAATCTGAGGGTCCAGGGTTCAAGTCCCTGTTCGGGCGTTTGcgcggttctatctagttacgcgttaaaccaactagaattttttt	tRNA-Lys-TTT-3-1	11	-8	TAG	+	TACGTACCATGTGGCTGACAATGCA	tatcttgtggaaaggacgaaacaccgAACTACAAACGCCCGAACAGTTTAAGAGCTATGCTGGAAACAGCATAGCAAGTTTAAATAAGGCTAGTCCGTTATCAACTTGAAAAAGTGGCACCGAGTCGGTGCCATCAGACCTATAATCTGAGGGTCCAGGGTTCAAGTCCCTGTTCGGGCGTTTGcgcggttctatctagttacgcgttaaaccaactagaatttttttACCTTACGTACCATGTGGCTGACAATGCActcgagtactaggatccattaggcg	69.4934	59.01	0	0	64.2517	0	0	Lys-TTT	Lys
576	gAACTACAAACGCCCGAACAGTTTAAGAGCTATGCTGGAAACAGCATAGCAAGTTTAAATAAGGCTAGTCCGTTATCAACTTGAAAAAGTGGCACCGAGTCGGTGCTCAGACCTATAATCTGAGGGTCCAGGGTTCAAGTCCCTGTTCGGGCGTTTGTAcgcggttctatctagttacgcgttaaaccaactagaattttttt	tRNA-Lys-TTT-3-1	13	-6	TAG	+	TACGTACCTAACAACGCCTATGCTG	tatcttgtggaaaggacgaaacaccgAACTACAAACGCCCGAACAGTTTAAGAGCTATGCTGGAAACAGCATAGCAAGTTTAAATAAGGCTAGTCCGTTATCAACTTGAAAAAGTGGCACCGAGTCGGTGCTCAGACCTATAATCTGAGGGTCCAGGGTTCAAGTCCCTGTTCGGGCGTTTGTAcgcggttctatctagttacgcgttaaaccaactagaatttttttAATATACGTACCTAACAACGCCTATGCTGctcgagtactaggatccattaggcg	51.4627	43.5379	0	0	47.5003	0	0	Lys-TTT	Lys
577	gAACTACAAACGCCCGAACAGTTTAAGAGCTATGCTGGAAACAGCATAGCAAGTTTAAATAAGGCTAGTCCGTTATCAACTTGAAAAAGTGGCACCGAGTCGGTGCTCAGACCTATAATCTGAGGGTCCAGGGTTCAAGTCCCTGTTCGGGCGTTTGTcgcggttctatctagttacgcgttaaaccaactagaattttttt	tRNA-Lys-TTT-3-1	12	-6	TAG	+	TACGTAATAACCGCACTTGTCAGCG	tatcttgtggaaaggacgaaacaccgAACTACAAACGCCCGAACAGTTTAAGAGCTATGCTGGAAACAGCATAGCAAGTTTAAATAAGGCTAGTCCGTTATCAACTTGAAAAAGTGGCACCGAGTCGGTGCTCAGACCTATAATCTGAGGGTCCAGGGTTCAAGTCCCTGTTCGGGCGTTTGTcgcggttctatctagttacgcgttaaaccaactagaatttttttTACGTTACGTAATAACCGCACTTGTCAGCGctcgagtactaggatccattaggcg	63.1075	57.5708	0	83.7403	60.3391	41.8701	0.682601	Lys-TTT	Lys
578	gAACTACAAACGCCCGAACAGTTTAAGAGCTATGCTGGAAACAGCATAGCAAGTTTAAATAAGGCTAGTCCGTTATCAACTTGAAAAAGTGGCACCGAGTCGGTGCTCAGACCTATAATCTGAGGGTCCAGGGTTCAAGTCCCTGTTCGGGCGTTTGcgcggttctatctagttacgcgttaaaccaactagaattttttt	tRNA-Lys-TTT-3-1	11	-6	TAG	+	TACGTTACGTGAGGTTACCTTCGCA	tatcttgtggaaaggacgaaacaccgAACTACAAACGCCCGAACAGTTTAAGAGCTATGCTGGAAACAGCATAGCAAGTTTAAATAAGGCTAGTCCGTTATCAACTTGAAAAAGTGGCACCGAGTCGGTGCTCAGACCTATAATCTGAGGGTCCAGGGTTCAAGTCCCTGTTCGGGCGTTTGcgcggttctatctagttacgcgttaaaccaactagaatttttttGCAATGTACGTTACGTGAGGTTACCTTCGCActcgagtactaggatccattaggcg	50.3357	61.5288	11.6375	283.885	55.9323	147.761	2.59539	Lys-TTT	Lys
579	gAACTACAACAGGCCCCGCTGTTTAAGAGCTATGCTGGAAACAGCATAGCAAGTTTAAATAAGGCTAGTCCGTTATCAACTTGAAAAAGTGGCACCGAGTCGGTGCCCTGTCTCTAAAACAGGAGATCCTGGGTTCGAATCCCAGCGGGGCCTGTTGTAcgcggttctatctagttacgcgttaaaccaactagaattttttt	tRNA-Thr-AGT-2-1	13	-7	TAG	+	TACGTGCAATGATCGGTAAGTACGC	tatcttgtggaaaggacgaaacaccgAACTACAACAGGCCCCGCTGTTTAAGAGCTATGCTGGAAACAGCATAGCAAGTTTAAATAAGGCTAGTCCGTTATCAACTTGAAAAAGTGGCACCGAGTCGGTGCCCTGTCTCTAAAACAGGAGATCCTGGGTTCGAATCCCAGCGGGGCCTGTTGTAcgcggttctatctagttacgcgttaaaccaactagaatttttttACTCTACGTGCAATGATCGGTAAGTACGCctcgagtactaggatccattaggcg	35.6858	36.7014	0	0	36.1936	0	0	Thr-AGT	Thr
580	gAACTACAACAGGCCCCGCTGTTTAAGAGCTATGCTGGAAACAGCATAGCAAGTTTAAATAAGGCTAGTCCGTTATCAACTTGAAAAAGTGGCACCGAGTCGGTGCCCTGTCTCTAAAACAGGAGATCCTGGGTTCGAATCCCAGCGGGGCCTGTTGTcgcggttctatctagttacgcgttaaaccaactagaattttttt	tRNA-Thr-AGT-2-1	12	-7	TAG	+	TACGTACTCAAGGCGTATCTATGGC	tatcttgtggaaaggacgaaacaccgAACTACAACAGGCCCCGCTGTTTAAGAGCTATGCTGGAAACAGCATAGCAAGTTTAAATAAGGCTAGTCCGTTATCAACTTGAAAAAGTGGCACCGAGTCGGTGCCCTGTCTCTAAAACAGGAGATCCTGGGTTCGAATCCCAGCGGGGCCTGTTGTcgcggttctatctagttacgcgttaaaccaactagaatttttttGGTCATACGTACTCAAGGCGTATCTATGGCctcgagtactaggatccattaggcg	51.4627	37.0612	0	136.598	44.2619	68.2988	1.50897	Thr-AGT	Thr
581	gAACTACAACAGGCCCCGCTGTTTAAGAGCTATGCTGGAAACAGCATAGCAAGTTTAAATAAGGCTAGTCCGTTATCAACTTGAAAAAGTGGCACCGAGTCGGTGCCCTGTCTCTAAAACAGGAGATCCTGGGTTCGAATCCCAGCGGGGCCTGTTGcgcggttctatctagttacgcgttaaaccaactagaattttttt	tRNA-Thr-AGT-2-1	11	-7	TAG	+	TACGTGGTCATTAGACCTTGGTGGA	tatcttgtggaaaggacgaaacaccgAACTACAACAGGCCCCGCTGTTTAAGAGCTATGCTGGAAACAGCATAGCAAGTTTAAATAAGGCTAGTCCGTTATCAACTTGAAAAAGTGGCACCGAGTCGGTGCCCTGTCTCTAAAACAGGAGATCCTGGGTTCGAATCCCAGCGGGGCCTGTTGcgcggttctatctagttacgcgttaaaccaactagaatttttttTGAGCATACGTGGTCATTAGACCTTGGTGGActcgagtactaggatccattaggcg	34.9345	64.0475	144.014	64.1415	49.491	104.078	2.06132	Thr-AGT	Thr
582	gAACTACAACAGGCCCCGCTGTTTAAGAGCTATGCTGGAAACAGCATAGCAAGTTTAAATAAGGCTAGTCCGTTATCAACTTGAAAAAGTGGCACCGAGTCGGTGCCGCCTGTCTCTAAAACAGGAGATCCTGGGTTCGAATCCCAGCGGGGCCTGTTGcgcggttctatctagttacgcgttaaaccaactagaattttttt	tRNA-Thr-AGT-2-1	11	-9	TAG	+	TACGTTGAGCAGTAACGCAGATAGG	tatcttgtggaaaggacgaaacaccgAACTACAACAGGCCCCGCTGTTTAAGAGCTATGCTGGAAACAGCATAGCAAGTTTAAATAAGGCTAGTCCGTTATCAACTTGAAAAAGTGGCACCGAGTCGGTGCCGCCTGTCTCTAAAACAGGAGATCCTGGGTTCGAATCCCAGCGGGGCCTGTTGcgcggttctatctagttacgcgttaaaccaactagaatttttttCGCGTACGTTGAGCAGTAACGCAGATAGGctcgagtactaggatccattaggcg	42.4473	47.4959	0	35.6342	44.9716	17.8171	0.387567	Thr-AGT	Thr
583	gAACTACAACAGGCCCCGCTGTTTAAGAGCTATGCTGGAAACAGCATAGCAAGTTTAAATAAGGCTAGTCCGTTATCAACTTGAAAAAGTGGCACCGAGTCGGTGCCTGTCTCTAAAACAGGAGATCCTGGGTTCGAATCCCAGCGGGGCCTGTTGTAGcgcggttctatctagttacgcgttaaaccaactagaattttttt	tRNA-Thr-AGT-2-1	14	-6	TAG	+	TACGTCGCGTATCATGTGACTAACG	tatcttgtggaaaggacgaaacaccgAACTACAACAGGCCCCGCTGTTTAAGAGCTATGCTGGAAACAGCATAGCAAGTTTAAATAAGGCTAGTCCGTTATCAACTTGAAAAAGTGGCACCGAGTCGGTGCCTGTCTCTAAAACAGGAGATCCTGGGTTCGAATCCCAGCGGGGCCTGTTGTAGcgcggttctatctagttacgcgttaaaccaactagaatttttttAGTATACGTCGCGTATCATGTGACTAACGctcgagtactaggatccattaggcg	45.0768	38.8603	5.81877	0	41.9685	2.90938	0.0677096	Thr-AGT	Thr
584	gAACTACAACAGGCCCCGCTGTTTAAGAGCTATGCTGGAAACAGCATAGCAAGTTTAAATAAGGCTAGTCCGTTATCAACTTGAAAAAGTGGCACCGAGTCGGTGCCTGTCTCTAAAACAGGAGATCCTGGGTTCGAATCCCAGCGGGGCCTGTTGTAcgcggttctatctagttacgcgttaaaccaactagaattttttt	tRNA-Thr-AGT-2-1	13	-6	TAG	+	TACGTAGTACGAGCCTTATCGAGAG	tatcttgtggaaaggacgaaacaccgAACTACAACAGGCCCCGCTGTTTAAGAGCTATGCTGGAAACAGCATAGCAAGTTTAAATAAGGCTAGTCCGTTATCAACTTGAAAAAGTGGCACCGAGTCGGTGCCTGTCTCTAAAACAGGAGATCCTGGGTTCGAATCCCAGCGGGGCCTGTTGTAcgcggttctatctagttacgcgttaaaccaactagaatttttttTTACGTACGTAGTACGAGCCTTATCGAGAGctcgagtactaggatccattaggcg	38.3153	46.4164	0	0	42.3659	0	0	Thr-AGT	Thr
585	gAACTACAACAGGCCCCGCTGTTTAAGAGCTATGCTGGAAACAGCATAGCAAGTTTAAATAAGGCTAGTCCGTTATCAACTTGAAAAAGTGGCACCGAGTCGGTGCCTGTCTCTAAAACAGGAGATCCTGGGTTCGAATCCCAGCGGGGCCTGTTGTcgcggttctatctagttacgcgttaaaccaactagaattttttt	tRNA-Thr-AGT-2-1	12	-6	TAG	+	TACGTTTACGACCAATGCCACTCGT	tatcttgtggaaaggacgaaacaccgAACTACAACAGGCCCCGCTGTTTAAGAGCTATGCTGGAAACAGCATAGCAAGTTTAAATAAGGCTAGTCCGTTATCAACTTGAAAAAGTGGCACCGAGTCGGTGCCTGTCTCTAAAACAGGAGATCCTGGGTTCGAATCCCAGCGGGGCCTGTTGTcgcggttctatctagttacgcgttaaaccaactagaatttttttATGTCATACGTTTACGACCAATGCCACTCGTctcgagtactaggatccattaggcg	67.9908	56.8511	8.72815	0	62.421	4.36407	0.0688112	Thr-AGT	Thr
586	gAACTACAACAGGCCCCGCTGTTTAAGAGCTATGCTGGAAACAGCATAGCAAGTTTAAATAAGGCTAGTCCGTTATCAACTTGAAAAAGTGGCACCGAGTCGGTGCCTGTCTCTAAAACAGGAGATCCTGGGTTCGAATCCCAGCGGGGCCTGTTGcgcggttctatctagttacgcgttaaaccaactagaattttttt	tRNA-Thr-AGT-2-1	11	-6	TAG	+	TACGTATGTCAGCGCACCTAACAAC	tatcttgtggaaaggacgaaacaccgAACTACAACAGGCCCCGCTGTTTAAGAGCTATGCTGGAAACAGCATAGCAAGTTTAAATAAGGCTAGTCCGTTATCAACTTGAAAAAGTGGCACCGAGTCGGTGCCTGTCTCTAAAACAGGAGATCCTGGGTTCGAATCCCAGCGGGGCCTGTTGcgcggttctatctagttacgcgttaaaccaactagaatttttttCACAGTCTACGTATGTCAGCGCACCTAACAACctcgagtactaggatccattaggcg	62.3562	38.5005	0	196.582	50.4283	98.2909	1.91122	Thr-AGT	Thr
587	gAACTACAACAGGCCCCGCTGTTTAAGAGCTATGCTGGAAACAGCATAGCAAGTTTAAATAAGGCTAGTCCGTTATCAACTTGAAAAAGTGGCACCGAGTCGGTGCGCCTGTCTCTAAAACAGGAGATCCTGGGTTCGAATCCCAGCGGGGCCTGTTGTcgcggttctatctagttacgcgttaaaccaactagaattttttt	tRNA-Thr-AGT-2-1	12	-8	TAG	+	TACGTCACAGTCTCTCACCTGTAGA	tatcttgtggaaaggacgaaacaccgAACTACAACAGGCCCCGCTGTTTAAGAGCTATGCTGGAAACAGCATAGCAAGTTTAAATAAGGCTAGTCCGTTATCAACTTGAAAAAGTGGCACCGAGTCGGTGCGCCTGTCTCTAAAACAGGAGATCCTGGGTTCGAATCCCAGCGGGGCCTGTTGTcgcggttctatctagttacgcgttaaaccaactagaatttttttTATGTACGTCACAGTCTCTCACCTGTAGActcgagtactaggatccattaggcg	52.5896	48.2155	194.929	78.989	50.4026	136.959	2.66444	Thr-AGT	Thr
588	gAACTACAACAGGCCCCGCTGTTTAAGAGCTATGCTGGAAACAGCATAGCAAGTTTAAATAAGGCTAGTCCGTTATCAACTTGAAAAAGTGGCACCGAGTCGGTGCGCCTGTCTCTAAAACAGGAGATCCTGGGTTCGAATCCCAGCGGGGCCTGTTGcgcggttctatctagttacgcgttaaaccaactagaattttttt	tRNA-Thr-AGT-2-1	11	-8	TAG	+	TACGTTATGAGCAGATGACGCGAAC	tatcttgtggaaaggacgaaacaccgAACTACAACAGGCCCCGCTGTTTAAGAGCTATGCTGGAAACAGCATAGCAAGTTTAAATAAGGCTAGTCCGTTATCAACTTGAAAAAGTGGCACCGAGTCGGTGCGCCTGTCTCTAAAACAGGAGATCCTGGGTTCGAATCCCAGCGGGGCCTGTTGcgcggttctatctagttacgcgttaaaccaactagaatttttttCAATGTACGTTATGAGCAGATGACGCGAACctcgagtactaggatccattaggcg	48.4575	70.1644	155.652	0	59.311	77.826	1.29041	Thr-AGT	Thr
589	gAACTAGCAGGGAAGAAGCCGTTTAAGAGCTATGCTGGAAACAGCATAGCAAGTTTAAATAAGGCTAGTCCGTTATCAACTTGAAAAAGTGGCACCGAGTCGGTGCAGATTATAGGTCTGATGCTCTACCAACTGAGCTATCCAGGCTTCTTCCCTGCTcgcggttctatctagttacgcgttaaaccaactagaattttttt	tRNA-Lys-TTT-1-1	12	-6	TAG	-	TACGTCAATGTGCGAACGAAGGATC	tatcttgtggaaaggacgaaacaccgAACTAGCAGGGAAGAAGCCGTTTAAGAGCTATGCTGGAAACAGCATAGCAAGTTTAAATAAGGCTAGTCCGTTATCAACTTGAAAAAGTGGCACCGAGTCGGTGCAGATTATAGGTCTGATGCTCTACCAACTGAGCTATCCAGGCTTCTTCCCTGCTcgcggttctatctagttacgcgttaaaccaactagaatttttttACCATACGTCAATGTGCGAACGAAGGATCctcgagtactaggatccattaggcg	35.6858	37.7808	0	0	36.7333	0	0	Lys-TTT	Lys
590	gAACTAGCAGGGAAGAAGCCGTTTAAGAGCTATGCTGGAAACAGCATAGCAAGTTTAAATAAGGCTAGTCCGTTATCAACTTGAAAAAGTGGCACCGAGTCGGTGCAGATTATAGGTCTGATGCTCTACCAACTGAGCTATCCAGGCTTCTTCCCTGCcgcggttctatctagttacgcgttaaaccaactagaattttttt	tRNA-Lys-TTT-1-1	11	-6	TAG	-	TACGTACCACCATAGAGTTGTCCAC	tatcttgtggaaaggacgaaacaccgAACTAGCAGGGAAGAAGCCGTTTAAGAGCTATGCTGGAAACAGCATAGCAAGTTTAAATAAGGCTAGTCCGTTATCAACTTGAAAAAGTGGCACCGAGTCGGTGCAGATTATAGGTCTGATGCTCTACCAACTGAGCTATCCAGGCTTCTTCCCTGCcgcggttctatctagttacgcgttaaaccaactagaatttttttTAGTGTACGTACCACCATAGAGTTGTCCACctcgagtactaggatccattaggcg	53.7165	46.4164	0	100.963	50.0665	50.4817	0.988549	Lys-TTT	Lys
591	gAACTAGCAGGGAAGAAGCCGTTTAAGAGCTATGCTGGAAACAGCATAGCAAGTTTAAATAAGGCTAGTCCGTTATCAACTTGAAAAAGTGGCACCGAGTCGGTGCCAGATTATAGGTCTGATGCTCTACCAACTGAGCTATCCAGGCTTCTTCCCTGCcgcggttctatctagttacgcgttaaaccaactagaattttttt	tRNA-Lys-TTT-1-1	11	-7	TAG	-	TACGTTAGTGAACGGTCCTCCGTTA	tatcttgtggaaaggacgaaacaccgAACTAGCAGGGAAGAAGCCGTTTAAGAGCTATGCTGGAAACAGCATAGCAAGTTTAAATAAGGCTAGTCCGTTATCAACTTGAAAAAGTGGCACCGAGTCGGTGCCAGATTATAGGTCTGATGCTCTACCAACTGAGCTATCCAGGCTTCTTCCCTGCcgcggttctatctagttacgcgttaaaccaactagaatttttttACTGTACGTTAGTGAACGGTCCTCCGTTActcgagtactaggatccattaggcg	65.3613	60.8091	0	0	63.0852	0	0	Lys-TTT	Lys
592	gAACTCGAACCCACAATCCCGTTTAAGAGCTATGCTGGAAACAGCATAGCAAGTTTAAATAAGGCTAGTCCGTTATCAACTTGAAAAAGTGGCACCGAGTCGGTGCACTGGCCTCTAAAGCCAGGGATTGTGGGTTCGAGcgcggttctatctagttacgcgttaaaccaactagaattttttt	tRNA-Arg-CCT-5-1	14	-8	TAG	+	TACGTACTGCTACTGTACTTGGCAG	tatcttgtggaaaggacgaaacaccgAACTCGAACCCACAATCCCGTTTAAGAGCTATGCTGGAAACAGCATAGCAAGTTTAAATAAGGCTAGTCCGTTATCAACTTGAAAAAGTGGCACCGAGTCGGTGCACTGGCCTCTAAAGCCAGGGATTGTGGGTTCGAGcgcggttctatctagttacgcgttaaaccaactagaatttttttGTCTCAGAAGACTGGCTATCCTGTACGTACTGCTACTGTACTTGGCAGctcgagtactaggatccattaggcg	43.1986	72.6831	280.755	124.126	57.9408	202.441	3.43464	Arg-CCT	Arg
593	gAACTCGAACCCACAATCCCGTTTAAGAGCTATGCTGGAAACAGCATAGCAAGTTTAAATAAGGCTAGTCCGTTATCAACTTGAAAAAGTGGCACCGAGTCGGTGCACTGGCCTCTAAAGCCAGGGATTGTGGGTTCGAcgcggttctatctagttacgcgttaaaccaactagaattttttt	tRNA-Arg-CCT-5-1	13	-8	TAG	+	TACGTGTCTCAGAAGACTGGCTATC	tatcttgtggaaaggacgaaacaccgAACTCGAACCCACAATCCCGTTTAAGAGCTATGCTGGAAACAGCATAGCAAGTTTAAATAAGGCTAGTCCGTTATCAACTTGAAAAAGTGGCACCGAGTCGGTGCACTGGCCTCTAAAGCCAGGGATTGTGGGTTCGAcgcggttctatctagttacgcgttaaaccaactagaatttttttCAGGTTCTACTTGGTGCGAAGTCCTACGTGTCTCAGAAGACTGGCTATCctcgagtactaggatccattaggcg	58.9755	74.1224	2070.03	1251.35	66.5489	1660.69	24.585	Arg-CCT	Arg
594	gAACTCGAACCCACAATCCCGTTTAAGAGCTATGCTGGAAACAGCATAGCAAGTTTAAATAAGGCTAGTCCGTTATCAACTTGAAAAAGTGGCACCGAGTCGGTGCACTGGCCTCTAAAGCCAGGGATTGTGGGTTCGcgcggttctatctagttacgcgttaaaccaactagaattttttt	tRNA-Arg-CCT-5-1	12	-8	TAG	+	TACGTCAGGTTCTACTTGGTGCGAA	tatcttgtggaaaggacgaaacaccgAACTCGAACCCACAATCCCGTTTAAGAGCTATGCTGGAAACAGCATAGCAAGTTTAAATAAGGCTAGTCCGTTATCAACTTGAAAAAGTGGCACCGAGTCGGTGCACTGGCCTCTAAAGCCAGGGATTGTGGGTTCGcgcggttctatctagttacgcgttaaaccaactagaatttttttATCAGCGGAATAGTGAACGGTCGTATACGTCAGGTTCTACTTGGTGCGAActcgagtactaggatccattaggcg	58.2242	43.1781	178.927	0	50.7011	89.4635	1.7304	Arg-CCT	Arg
595	gAACTCGAACCCACAATCCCGTTTAAGAGCTATGCTGGAAACAGCATAGCAAGTTTAAATAAGGCTAGTCCGTTATCAACTTGAAAAAGTGGCACCGAGTCGGTGCACTGGCCTCTAAAGCCAGGGATTGTGGGTTCcgcggttctatctagttacgcgttaaaccaactagaattttttt	tRNA-Arg-CCT-5-1	11	-8	TAG	+	TACGTATCAGCGGAATAGTGAACGG	tatcttgtggaaaggacgaaacaccgAACTCGAACCCACAATCCCGTTTAAGAGCTATGCTGGAAACAGCATAGCAAGTTTAAATAAGGCTAGTCCGTTATCAACTTGAAAAAGTGGCACCGAGTCGGTGCACTGGCCTCTAAAGCCAGGGATTGTGGGTTCcgcggttctatctagttacgcgttaaaccaactagaatttttttGTCTGATGCACAACACGGAACACCGATACGTATCAGCGGAATAGTGAACGGctcgagtactaggatccattaggcg	47.3306	32.7434	84.3721	450.772	40.037	267.572	6.52026	Arg-CCT	Arg
596	gAACTCGAACCCACAATCCCGTTTAAGAGCTATGCTGGAAACAGCATAGCAAGTTTAAATAAGGCTAGTCCGTTATCAACTTGAAAAAGTGGCACCGAGTCGGTGCCTGGCCTCTAAAGCCAGGGATTGTGGGTTCGAGcgcggttctatctagttacgcgttaaaccaactagaattttttt	tRNA-Arg-CCT-5-1	14	-7	TAG	+	TACGTGTCTGATGCACAACACGGAA	tatcttgtggaaaggacgaaacaccgAACTCGAACCCACAATCCCGTTTAAGAGCTATGCTGGAAACAGCATAGCAAGTTTAAATAAGGCTAGTCCGTTATCAACTTGAAAAAGTGGCACCGAGTCGGTGCCTGGCCTCTAAAGCCAGGGATTGTGGGTTCGAGcgcggttctatctagttacgcgttaaaccaactagaatttttttGCTAGTTGAGCATTGACGAGAAGCTACGTGTCTGATGCACAACACGGAActcgagtactaggatccattaggcg	31.5538	43.5379	244.388	265.474	37.5458	254.931	6.61372	Arg-CCT	Arg
597	gAACTCGAACCCACAATCCCGTTTAAGAGCTATGCTGGAAACAGCATAGCAAGTTTAAATAAGGCTAGTCCGTTATCAACTTGAAAAAGTGGCACCGAGTCGGTGCCTGGCCTCTAAAGCCAGGGATTGTGGGTTCGAcgcggttctatctagttacgcgttaaaccaactagaattttttt	tRNA-Arg-CCT-5-1	13	-7	TAG	+	TACGTGCTAGTTGAGCATTGACGAG	tatcttgtggaaaggacgaaacaccgAACTCGAACCCACAATCCCGTTTAAGAGCTATGCTGGAAACAGCATAGCAAGTTTAAATAAGGCTAGTCCGTTATCAACTTGAAAAAGTGGCACCGAGTCGGTGCCTGGCCTCTAAAGCCAGGGATTGTGGGTTCGAcgcggttctatctagttacgcgttaaaccaactagaatttttttTCGTAGCTAGCAGACGTAAGTTAATTACGTGCTAGTTGAGCATTGACGAGctcgagtactaggatccattaggcg	54.4678	30.2247	0	199.551	42.3462	99.7756	2.30183	Arg-CCT	Arg
598	gAACTCGAACCCACAATCCCGTTTAAGAGCTATGCTGGAAACAGCATAGCAAGTTTAAATAAGGCTAGTCCGTTATCAACTTGAAAAAGTGGCACCGAGTCGGTGCCTGGCCTCTAAAGCCAGGGATTGTGGGTTCGcgcggttctatctagttacgcgttaaaccaactagaattttttt	tRNA-Arg-CCT-5-1	12	-7	TAG	+	TACGTTCGTAGCTAGCAGACGTAAG	tatcttgtggaaaggacgaaacaccgAACTCGAACCCACAATCCCGTTTAAGAGCTATGCTGGAAACAGCATAGCAAGTTTAAATAAGGCTAGTCCGTTATCAACTTGAAAAAGTGGCACCGAGTCGGTGCCTGGCCTCTAAAGCCAGGGATTGTGGGTTCGcgcggttctatctagttacgcgttaaaccaactagaatttttttACCTATAGCATTGCCACAGGTGTACCTACGTTCGTAGCTAGCAGACGTAAGctcgagtactaggatccattaggcg	55.9703	49.295	226.932	618.846	52.6327	422.889	7.88492	Arg-CCT	Arg
599	gAACTCGAACCCACAATCCCGTTTAAGAGCTATGCTGGAAACAGCATAGCAAGTTTAAATAAGGCTAGTCCGTTATCAACTTGAAAAAGTGGCACCGAGTCGGTGCCTGGCCTCTAAAGCCAGGGATTGTGGGTTCcgcggttctatctagttacgcgttaaaccaactagaattttttt	tRNA-Arg-CCT-5-1	11	-7	TAG	+	TACGTACCTATAGCATTGCCACAGG	tatcttgtggaaaggacgaaacaccgAACTCGAACCCACAATCCCGTTTAAGAGCTATGCTGGAAACAGCATAGCAAGTTTAAATAAGGCTAGTCCGTTATCAACTTGAAAAAGTGGCACCGAGTCGGTGCCTGGCCTCTAAAGCCAGGGATTGTGGGTTCcgcggttctatctagttacgcgttaaaccaactagaatttttttATACACCAGACTTCGTCACGATGGAACTACGTACCTATAGCATTGCCACAGGctcgagtactaggatccattaggcg	46.2037	52.1735	0	86.7098	49.1886	43.3549	0.863839	Arg-CCT	Arg
600	gAACTCGAACCCACAATCCCGTTTAAGAGCTATGCTGGAAACAGCATAGCAAGTTTAAATAAGGCTAGTCCGTTATCAACTTGAAAAAGTGGCACCGAGTCGGTGCGTACTGGCCTCTAAAGCCAGGGATTGTGGGTTCGAGcgcggttctatctagttacgcgttaaaccaactagaattttttt	tRNA-Arg-CCT-5-1	14	-10	TAG	+	TACGTATACACCAGACTTCGTCACG	tatcttgtggaaaggacgaaacaccgAACTCGAACCCACAATCCCGTTTAAGAGCTATGCTGGAAACAGCATAGCAAGTTTAAATAAGGCTAGTCCGTTATCAACTTGAAAAAGTGGCACCGAGTCGGTGCGTACTGGCCTCTAAAGCCAGGGATTGTGGGTTCGAGcgcggttctatctagttacgcgttaaaccaactagaatttttttTTCCAGTGACCTACGCTTAGGTACGTATACACCAGACTTCGTCACGctcgagtactaggatccattaggcg	45.0768	49.6548	1155.03	561.832	47.3658	858.428	17.7487	Arg-CCT	Arg
601	gAACTCGAACCCACAATCCCGTTTAAGAGCTATGCTGGAAACAGCATAGCAAGTTTAAATAAGGCTAGTCCGTTATCAACTTGAAAAAGTGGCACCGAGTCGGTGCGTACTGGCCTCTAAAGCCAGGGATTGTGGGTTCGAcgcggttctatctagttacgcgttaaaccaactagaattttttt	tRNA-Arg-CCT-5-1	13	-10	TAG	+	TACGTTTCCAGTGACCTACGCTTAG	tatcttgtggaaaggacgaaacaccgAACTCGAACCCACAATCCCGTTTAAGAGCTATGCTGGAAACAGCATAGCAAGTTTAAATAAGGCTAGTCCGTTATCAACTTGAAAAAGTGGCACCGAGTCGGTGCGTACTGGCCTCTAAAGCCAGGGATTGTGGGTTCGAcgcggttctatctagttacgcgttaaaccaactagaatttttttTCAGCTCAAGGAAGGTGATGCTTACGTTTCCAGTGACCTACGCTTAGctcgagtactaggatccattaggcg	95.0369	59.7297	474.229	385.443	77.3833	429.836	5.48377	Arg-CCT	Arg
602	gAACTCGAACCCACAATCCCGTTTAAGAGCTATGCTGGAAACAGCATAGCAAGTTTAAATAAGGCTAGTCCGTTATCAACTTGAAAAAGTGGCACCGAGTCGGTGCGTACTGGCCTCTAAAGCCAGGGATTGTGGGTTCGcgcggttctatctagttacgcgttaaaccaactagaattttttt	tRNA-Arg-CCT-5-1	12	-10	TAG	+	TACGTTCAGCTCAAGGAAGGTGATG	tatcttgtggaaaggacgaaacaccgAACTCGAACCCACAATCCCGTTTAAGAGCTATGCTGGAAACAGCATAGCAAGTTTAAATAAGGCTAGTCCGTTATCAACTTGAAAAAGTGGCACCGAGTCGGTGCGTACTGGCCTCTAAAGCCAGGGATTGTGGGTTCGcgcggttctatctagttacgcgttaaaccaactagaatttttttAGCCAAGCAATTCGGCTAGAGTTTACGTTCAGCTCAAGGAAGGTGATGctcgagtactaggatccattaggcg	54.8434	37.7808	264.754	209.054	46.3121	236.904	5.00725	Arg-CCT	Arg
603	gAACTCGAACCCACAATCCCGTTTAAGAGCTATGCTGGAAACAGCATAGCAAGTTTAAATAAGGCTAGTCCGTTATCAACTTGAAAAAGTGGCACCGAGTCGGTGCGTACTGGCCTCTAAAGCCAGGGATTGTGGGTTCcgcggttctatctagttacgcgttaaaccaactagaattttttt	tRNA-Arg-CCT-5-1	11	-10	TAG	+	TACGTAGCCAAGCAATTCGGCTAGA	tatcttgtggaaaggacgaaacaccgAACTCGAACCCACAATCCCGTTTAAGAGCTATGCTGGAAACAGCATAGCAAGTTTAAATAAGGCTAGTCCGTTATCAACTTGAAAAAGTGGCACCGAGTCGGTGCGTACTGGCCTCTAAAGCCAGGGATTGTGGGTTCcgcggttctatctagttacgcgttaaaccaactagaatttttttAGTGGTAGGAATGCCGTTCAATGTTACGTAGCCAAGCAATTCGGCTAGActcgagtactaggatccattaggcg	51.087	44.2575	136.741	306.454	47.6723	221.597	4.55285	Arg-CCT	Arg
604	gAACTCGAACCCACAATCCCGTTTAAGAGCTATGCTGGAAACAGCATAGCAAGTTTAAATAAGGCTAGTCCGTTATCAACTTGAAAAAGTGGCACCGAGTCGGTGCTACTGGCCTCTAAAGCCAGGGATTGTGGGTTCGAGcgcggttctatctagttacgcgttaaaccaactagaattttttt	tRNA-Arg-CCT-5-1	14	-9	TAG	+	TACGTAGTGGTAGGAATGCCGTTCA	tatcttgtggaaaggacgaaacaccgAACTCGAACCCACAATCCCGTTTAAGAGCTATGCTGGAAACAGCATAGCAAGTTTAAATAAGGCTAGTCCGTTATCAACTTGAAAAAGTGGCACCGAGTCGGTGCTACTGGCCTCTAAAGCCAGGGATTGTGGGTTCGAGcgcggttctatctagttacgcgttaaaccaactagaatttttttTCTAGGCCTGATGGATTGAGGCTACGTAGTGGTAGGAATGCCGTTCActcgagtactaggatccattaggcg	56.7216	34.5425	0	80.1768	45.632	40.0884	0.859675	Arg-CCT	Arg
605	gAACTCGAACCCACAATCCCGTTTAAGAGCTATGCTGGAAACAGCATAGCAAGTTTAAATAAGGCTAGTCCGTTATCAACTTGAAAAAGTGGCACCGAGTCGGTGCTACTGGCCTCTAAAGCCAGGGATTGTGGGTTCGAcgcggttctatctagttacgcgttaaaccaactagaattttttt	tRNA-Arg-CCT-5-1	13	-9	TAG	+	TACGTTCTAGGCCTGATGGATTGAG	tatcttgtggaaaggacgaaacaccgAACTCGAACCCACAATCCCGTTTAAGAGCTATGCTGGAAACAGCATAGCAAGTTTAAATAAGGCTAGTCCGTTATCAACTTGAAAAAGTGGCACCGAGTCGGTGCTACTGGCCTCTAAAGCCAGGGATTGTGGGTTCGAcgcggttctatctagttacgcgttaaaccaactagaatttttttAGTACGAGCCGGTTCAATGTTCCTACGTTCTAGGCCTGATGGATTGAGctcgagtactaggatccattaggcg	18.4064	24.8274	458.228	0	21.6169	229.114	10.1302	Arg-CCT	Arg
606	gAACTCGAACCCACAATCCCGTTTAAGAGCTATGCTGGAAACAGCATAGCAAGTTTAAATAAGGCTAGTCCGTTATCAACTTGAAAAAGTGGCACCGAGTCGGTGCTACTGGCCTCTAAAGCCAGGGATTGTGGGTTCGcgcggttctatctagttacgcgttaaaccaactagaattttttt	tRNA-Arg-CCT-5-1	12	-9	TAG	+	TACGTAGTACGAGCCGGTTCAATGT	tatcttgtggaaaggacgaaacaccgAACTCGAACCCACAATCCCGTTTAAGAGCTATGCTGGAAACAGCATAGCAAGTTTAAATAAGGCTAGTCCGTTATCAACTTGAAAAAGTGGCACCGAGTCGGTGCTACTGGCCTCTAAAGCCAGGGATTGTGGGTTCGcgcggttctatctagttacgcgttaaaccaactagaatttttttCGTGTACAGCTATGAGCAGAATTGTACGTAGTACGAGCCGGTTCAATGTctcgagtactaggatccattaggcg	73.6254	48.9352	1.45469	42.761	61.2803	22.1078	0.354973	Arg-CCT	Arg
607	gAACTCGAACCCACAATCCCGTTTAAGAGCTATGCTGGAAACAGCATAGCAAGTTTAAATAAGGCTAGTCCGTTATCAACTTGAAAAAGTGGCACCGAGTCGGTGCTACTGGCCTCTAAAGCCAGGGATTGTGGGTTCcgcggttctatctagttacgcgttaaaccaactagaattttttt	tRNA-Arg-CCT-5-1	11	-9	TAG	+	TACGTCGTGTACAGCTATGAGCAGA	tatcttgtggaaaggacgaaacaccgAACTCGAACCCACAATCCCGTTTAAGAGCTATGCTGGAAACAGCATAGCAAGTTTAAATAAGGCTAGTCCGTTATCAACTTGAAAAAGTGGCACCGAGTCGGTGCTACTGGCCTCTAAAGCCAGGGATTGTGGGTTCcgcggttctatctagttacgcgttaaaccaactagaatttttttTGTGTAGGTGCGATCCTAGAATGGATACGTCGTGTACAGCTATGAGCAGActcgagtactaggatccattaggcg	75.8793	34.5425	0	147.882	55.2109	73.9409	1.31542	Arg-CCT	Arg
608	gAACTCGAACCCACAATCCCGTTTAAGAGCTATGCTGGAAACAGCATAGCAAGTTTAAATAAGGCTAGTCCGTTATCAACTTGAAAAAGTGGCACCGAGTCGGTGCTGGCCTCTAAAGCCAGGGATTGTGGGTTCGAGcgcggttctatctagttacgcgttaaaccaactagaattttttt	tRNA-Arg-CCT-5-1	14	-6	TAG	+	TACGTTGTGTAGGTGCGATCCTAGA	tatcttgtggaaaggacgaaacaccgAACTCGAACCCACAATCCCGTTTAAGAGCTATGCTGGAAACAGCATAGCAAGTTTAAATAAGGCTAGTCCGTTATCAACTTGAAAAAGTGGCACCGAGTCGGTGCTGGCCTCTAAAGCCAGGGATTGTGGGTTCGAGcgcggttctatctagttacgcgttaaaccaactagaatttttttTTGCAGGCGAACCTTCTACTATATGTACGTTGTGTAGGTGCGATCCTAGActcgagtactaggatccattaggcg	28.9243	33.1032	347.671	96.8061	31.0137	222.239	6.94198	Arg-CCT	Arg
609	gAACTCGAACCCACAATCCCGTTTAAGAGCTATGCTGGAAACAGCATAGCAAGTTTAAATAAGGCTAGTCCGTTATCAACTTGAAAAAGTGGCACCGAGTCGGTGCTGGCCTCTAAAGCCAGGGATTGTGGGTTCGAcgcggttctatctagttacgcgttaaaccaactagaattttttt	tRNA-Arg-CCT-5-1	13	-6	TAG	+	TACGTTTGCAGGCGAACCTTCTACT	tatcttgtggaaaggacgaaacaccgAACTCGAACCCACAATCCCGTTTAAGAGCTATGCTGGAAACAGCATAGCAAGTTTAAATAAGGCTAGTCCGTTATCAACTTGAAAAAGTGGCACCGAGTCGGTGCTGGCCTCTAAAGCCAGGGATTGTGGGTTCGAcgcggttctatctagttacgcgttaaaccaactagaatttttttTAATCGGAGCATGACTCGGAAGCCAATACGTTTGCAGGCGAACCTTCTACTctcgagtactaggatccattaggcg	82.2651	59.3699	376.765	366.438	70.8175	371.601	5.17425	Arg-CCT	Arg
610	gAACTCGAACCCACAATCCCGTTTAAGAGCTATGCTGGAAACAGCATAGCAAGTTTAAATAAGGCTAGTCCGTTATCAACTTGAAAAAGTGGCACCGAGTCGGTGCTGGCCTCTAAAGCCAGGGATTGTGGGTTCGcgcggttctatctagttacgcgttaaaccaactagaattttttt	tRNA-Arg-CCT-5-1	12	-6	TAG	+	TACGTTAATCGGAGCATGACTCGGA	tatcttgtggaaaggacgaaacaccgAACTCGAACCCACAATCCCGTTTAAGAGCTATGCTGGAAACAGCATAGCAAGTTTAAATAAGGCTAGTCCGTTATCAACTTGAAAAAGTGGCACCGAGTCGGTGCTGGCCTCTAAAGCCAGGGATTGTGGGTTCGcgcggttctatctagttacgcgttaaaccaactagaatttttttATAGCGACCTATTGTCGCGAGCGCTAGTACGTTAATCGGAGCATGACTCGGActcgagtactaggatccattaggcg	46.5793	31.3041	65.4611	0	38.9417	32.7306	0.819458	Arg-CCT	Arg
611	gAACTCGAACCCACAATCCCGTTTAAGAGCTATGCTGGAAACAGCATAGCAAGTTTAAATAAGGCTAGTCCGTTATCAACTTGAAAAAGTGGCACCGAGTCGGTGCTGGCCTCTAAAGCCAGGGATTGTGGGTTCcgcggttctatctagttacgcgttaaaccaactagaattttttt	tRNA-Arg-CCT-5-1	11	-6	TAG	+	TACGTATAGCGACCTATTGTCGCGA	tatcttgtggaaaggacgaaacaccgAACTCGAACCCACAATCCCGTTTAAGAGCTATGCTGGAAACAGCATAGCAAGTTTAAATAAGGCTAGTCCGTTATCAACTTGAAAAAGTGGCACCGAGTCGGTGCTGGCCTCTAAAGCCAGGGATTGTGGGTTCcgcggttctatctagttacgcgttaaaccaactagaatttttttCCTTGGTGGAATACACCAGACTGCACGATACGTATAGCGACCTATTGTCGCGActcgagtactaggatccattaggcg	68.7421	35.2621	75.644	133.034	52.0021	104.339	1.96858	Arg-CCT	Arg
612	gAACTGAGTAATGGGTAGCCGTTTAAGAGCTATGCTGGAAACAGCATAGCAAGTTTAAATAAGGCTAGTCCGTTATCAACTTGAAAAAGTGGCACCGAGTCGGTGCAGATTATAGGTCTGATGCTCTACCAACTGAGCTATCCAGGCTACCCATTACTCcgcggttctatctagttacgcgttaaaccaactagaattttttt	tRNA-Lys-TTT-2-1	12	-6	TAG	-	TACGTCCTTGGTGGAATACACCAGA	tatcttgtggaaaggacgaaacaccgAACTGAGTAATGGGTAGCCGTTTAAGAGCTATGCTGGAAACAGCATAGCAAGTTTAAATAAGGCTAGTCCGTTATCAACTTGAAAAAGTGGCACCGAGTCGGTGCAGATTATAGGTCTGATGCTCTACCAACTGAGCTATCCAGGCTACCCATTACTCcgcggttctatctagttacgcgttaaaccaactagaatttttttACGATACGTCCTTGGTGGAATACACCAGActcgagtactaggatccattaggcg	53.7165	35.6219	0	0	44.6692	0	0	Lys-TTT	Lys
613	gAACTGAGTAATGGGTAGCCGTTTAAGAGCTATGCTGGAAACAGCATAGCAAGTTTAAATAAGGCTAGTCCGTTATCAACTTGAAAAAGTGGCACCGAGTCGGTGCAGATTATAGGTCTGATGCTCTACCAACTGAGCTATCCAGGCTACCCATTACTcgcggttctatctagttacgcgttaaaccaactagaattttttt	tRNA-Lys-TTT-2-1	11	-6	TAG	-	TACGTACGAGTTACATTGCAGGCGA	tatcttgtggaaaggacgaaacaccgAACTGAGTAATGGGTAGCCGTTTAAGAGCTATGCTGGAAACAGCATAGCAAGTTTAAATAAGGCTAGTCCGTTATCAACTTGAAAAAGTGGCACCGAGTCGGTGCAGATTATAGGTCTGATGCTCTACCAACTGAGCTATCCAGGCTACCCATTACTcgcggttctatctagttacgcgttaaaccaactagaatttttttCGTATTACGTACGAGTTACATTGCAGGCGActcgagtactaggatccattaggcg	104.804	66.2064	14.5469	155.602	85.505	85.0747	0.983466	Lys-TTT	Lys
614	gAACTGAGTAATGGGTAGCCGTTTAAGAGCTATGCTGGAAACAGCATAGCAAGTTTAAATAAGGCTAGTCCGTTATCAACTTGAAAAAGTGGCACCGAGTCGGTGCCAGATTATAGGTCTGATGCTCTACCAACTGAGCTATCCAGGCTACCCATTACTcgcggttctatctagttacgcgttaaaccaactagaattttttt	tRNA-Lys-TTT-2-1	11	-7	TAG	-	TACGTCGTATCTCCATCGTGAGGAA	tatcttgtggaaaggacgaaacaccgAACTGAGTAATGGGTAGCCGTTTAAGAGCTATGCTGGAAACAGCATAGCAAGTTTAAATAAGGCTAGTCCGTTATCAACTTGAAAAAGTGGCACCGAGTCGGTGCCAGATTATAGGTCTGATGCTCTACCAACTGAGCTATCCAGGCTACCCATTACTcgcggttctatctagttacgcgttaaaccaactagaatttttttAGAATACGTCGTATCTCCATCGTGAGGAActcgagtactaggatccattaggcg	51.8383	39.2201	61.097	14.8476	45.5292	37.9723	0.816096	Lys-TTT	Lys
615	gAACTGGGGGTATAGCTCAGGTTTAAGAGCTATGCTGGAAACAGCATAGCAAGTTTAAATAAGGCTAGTCCGTTATCAACTTGAAAAAGTGGCACCGAGTCGGTGCACCTCTTGATCTAGAGTCAAATGCTCTACCCCTGAGCTATACCCCCAGcgcggttctatctagttacgcgttaaaccaactagaattttttt	tRNA-Cys-GCA-13-1	14	-11	TAG	-	TACGTAGAAGTTGTCAGTACGAGCC	tatcttgtggaaaggacgaaacaccgAACTGGGGGTATAGCTCAGGTTTAAGAGCTATGCTGGAAACAGCATAGCAAGTTTAAATAAGGCTAGTCCGTTATCAACTTGAAAAAGTGGCACCGAGTCGGTGCACCTCTTGATCTAGAGTCAAATGCTCTACCCCTGAGCTATACCCCCAGcgcggttctatctagttacgcgttaaaccaactagaatttttttTACCAACCTTACGTAGAAGTTGTCAGTACGAGCCctcgagtactaggatccattaggcg	55.2191	43.5379	0	0	49.3785	0	0	Cys-GCA	Cys
616	gAACTGGGGGTATAGCTCAGGTTTAAGAGCTATGCTGGAAACAGCATAGCAAGTTTAAATAAGGCTAGTCCGTTATCAACTTGAAAAAGTGGCACCGAGTCGGTGCACCTCTTGATCTAGAGTCAAATGCTCTACCCCTGAGCTATACCCCCAcgcggttctatctagttacgcgttaaaccaactagaattttttt	tRNA-Cys-GCA-13-1	13	-11	TAG	-	TACGTTACCAACCTGTGCAGGTCAA	tatcttgtggaaaggacgaaacaccgAACTGGGGGTATAGCTCAGGTTTAAGAGCTATGCTGGAAACAGCATAGCAAGTTTAAATAAGGCTAGTCCGTTATCAACTTGAAAAAGTGGCACCGAGTCGGTGCACCTCTTGATCTAGAGTCAAATGCTCTACCCCTGAGCTATACCCCCAcgcggttctatctagttacgcgttaaaccaactagaatttttttGGTGCGTGTATACGTTACCAACCTGTGCAGGTCAActcgagtactaggatccattaggcg	55.9703	81.3187	11.6375	0	68.6445	5.81877	0.0835495	Cys-GCA	Cys
617	gAACTGGGGGTATAGCTCAGGTTTAAGAGCTATGCTGGAAACAGCATAGCAAGTTTAAATAAGGCTAGTCCGTTATCAACTTGAAAAAGTGGCACCGAGTCGGTGCACCTCTTGATCTAGAGTCAAATGCTCTACCCCTGAGCTATACCCCCcgcggttctatctagttacgcgttaaaccaactagaattttttt	tRNA-Cys-GCA-13-1	12	-11	TAG	-	TACGTGGTGCGTGTAGCCTTAAGTT	tatcttgtggaaaggacgaaacaccgAACTGGGGGTATAGCTCAGGTTTAAGAGCTATGCTGGAAACAGCATAGCAAGTTTAAATAAGGCTAGTCCGTTATCAACTTGAAAAAGTGGCACCGAGTCGGTGCACCTCTTGATCTAGAGTCAAATGCTCTACCCCTGAGCTATACCCCCcgcggttctatctagttacgcgttaaaccaactagaatttttttGACCATAGAGATACGTGGTGCGTGTAGCCTTAAGTTctcgagtactaggatccattaggcg	59.7267	93.9123	162.925	270.226	76.8195	216.576	2.78305	Cys-GCA	Cys
618	gAACTGGGGGTATAGCTCAGGTTTAAGAGCTATGCTGGAAACAGCATAGCAAGTTTAAATAAGGCTAGTCCGTTATCAACTTGAAAAAGTGGCACCGAGTCGGTGCACCTCTTGATCTAGAGTCAAATGCTCTACCCCTGAGCTATACCCCcgcggttctatctagttacgcgttaaaccaactagaattttttt	tRNA-Cys-GCA-13-1	11	-11	TAG	-	TACGTGACCATAGAGAGAGATGCGT	tatcttgtggaaaggacgaaacaccgAACTGGGGGTATAGCTCAGGTTTAAGAGCTATGCTGGAAACAGCATAGCAAGTTTAAATAAGGCTAGTCCGTTATCAACTTGAAAAAGTGGCACCGAGTCGGTGCACCTCTTGATCTAGAGTCAAATGCTCTACCCCTGAGCTATACCCCcgcggttctatctagttacgcgttaaaccaactagaatttttttAGGCCACTTCAATACGTGACCATAGAGAGAGATGCGTctcgagtactaggatccattaggcg	51.087	44.9772	82.9174	51.6695	48.0321	67.2935	1.37244	Cys-GCA	Cys
619	gAACTGGGGGTATAGCTCAGGTTTAAGAGCTATGCTGGAAACAGCATAGCAAGTTTAAATAAGGCTAGTCCGTTATCAACTTGAAAAAGTGGCACCGAGTCGGTGCCCTCTTGATCTAGAGTCAAATGCTCTACCCCTGAGCTATACCCCCAGcgcggttctatctagttacgcgttaaaccaactagaattttttt	tRNA-Cys-GCA-13-1	14	-10	TAG	-	TACGTAGGCCACTTCAATAACCGCA	tatcttgtggaaaggacgaaacaccgAACTGGGGGTATAGCTCAGGTTTAAGAGCTATGCTGGAAACAGCATAGCAAGTTTAAATAAGGCTAGTCCGTTATCAACTTGAAAAAGTGGCACCGAGTCGGTGCCCTCTTGATCTAGAGTCAAATGCTCTACCCCTGAGCTATACCCCCAGcgcggttctatctagttacgcgttaaaccaactagaatttttttCCATTGCCACTACGTAGGCCACTTCAATAACCGCActcgagtactaggatccattaggcg	75.8793	53.253	5.81877	0	64.5661	2.90938	0.0443733	Cys-GCA	Cys
620	gAACTGGGGGTATAGCTCAGGTTTAAGAGCTATGCTGGAAACAGCATAGCAAGTTTAAATAAGGCTAGTCCGTTATCAACTTGAAAAAGTGGCACCGAGTCGGTGCCCTCTTGATCTAGAGTCAAATGCTCTACCCCTGAGCTATACCCCCAcgcggttctatctagttacgcgttaaaccaactagaattttttt	tRNA-Cys-GCA-13-1	13	-10	TAG	-	TACGTCCATTGCCACTGTGTGATAC	tatcttgtggaaaggacgaaacaccgAACTGGGGGTATAGCTCAGGTTTAAGAGCTATGCTGGAAACAGCATAGCAAGTTTAAATAAGGCTAGTCCGTTATCAACTTGAAAAAGTGGCACCGAGTCGGTGCCCTCTTGATCTAGAGTCAAATGCTCTACCCCTGAGCTATACCCCCAcgcggttctatctagttacgcgttaaaccaactagaatttttttAGGATTGCCGCTACGTCCATTGCCACTGTGTGATACctcgagtactaggatccattaggcg	72.8741	88.8749	0	0	80.8745	0	0	Cys-GCA	Cys
621	gAACTGGGGGTATAGCTCAGGTTTAAGAGCTATGCTGGAAACAGCATAGCAAGTTTAAATAAGGCTAGTCCGTTATCAACTTGAAAAAGTGGCACCGAGTCGGTGCCCTCTTGATCTAGAGTCAAATGCTCTACCCCTGAGCTATACCCCCcgcggttctatctagttacgcgttaaaccaactagaattttttt	tRNA-Cys-GCA-13-1	12	-10	TAG	-	TACGTAGGATTGCCGCAATTGAGCA	tatcttgtggaaaggacgaaacaccgAACTGGGGGTATAGCTCAGGTTTAAGAGCTATGCTGGAAACAGCATAGCAAGTTTAAATAAGGCTAGTCCGTTATCAACTTGAAAAAGTGGCACCGAGTCGGTGCCCTCTTGATCTAGAGTCAAATGCTCTACCCCTGAGCTATACCCCCcgcggttctatctagttacgcgttaaaccaactagaatttttttCGGTGACTGAGCTACGTAGGATTGCCGCAATTGAGCActcgagtactaggatccattaggcg	59.3511	85.2767	0	0	72.3139	0	0	Cys-GCA	Cys
622	gAACTGGGGGTATAGCTCAGGTTTAAGAGCTATGCTGGAAACAGCATAGCAAGTTTAAATAAGGCTAGTCCGTTATCAACTTGAAAAAGTGGCACCGAGTCGGTGCCCTCTTGATCTAGAGTCAAATGCTCTACCCCTGAGCTATACCCCcgcggttctatctagttacgcgttaaaccaactagaattttttt	tRNA-Cys-GCA-13-1	11	-10	TAG	-	TACGTCGGTGACTGAGCAACCAATT	tatcttgtggaaaggacgaaacaccgAACTGGGGGTATAGCTCAGGTTTAAGAGCTATGCTGGAAACAGCATAGCAAGTTTAAATAAGGCTAGTCCGTTATCAACTTGAAAAAGTGGCACCGAGTCGGTGCCCTCTTGATCTAGAGTCAAATGCTCTACCCCTGAGCTATACCCCcgcggttctatctagttacgcgttaaaccaactagaatttttttGTTGCTCATCAGGTACGTCGGTGACTGAGCAACCAATTctcgagtactaggatccattaggcg	77.0062	40.2995	101.828	83.7403	58.6529	92.7843	1.5554	Cys-GCA	Cys
623	gAACTGGGGGTATAGCTCAGGTTTAAGAGCTATGCTGGAAACAGCATAGCAAGTTTAAATAAGGCTAGTCCGTTATCAACTTGAAAAAGTGGCACCGAGTCGGTGCCTCTTGATCTAGAGTCAAATGCTCTACCCCTGAGCTATACCCCCAGcgcggttctatctagttacgcgttaaaccaactagaattttttt	tRNA-Cys-GCA-13-1	14	-9	TAG	-	TACGTGTTGCTCATCAGGCTCTGAA	tatcttgtggaaaggacgaaacaccgAACTGGGGGTATAGCTCAGGTTTAAGAGCTATGCTGGAAACAGCATAGCAAGTTTAAATAAGGCTAGTCCGTTATCAACTTGAAAAAGTGGCACCGAGTCGGTGCCTCTTGATCTAGAGTCAAATGCTCTACCCCTGAGCTATACCCCCAGcgcggttctatctagttacgcgttaaaccaactagaatttttttGTCTTCCGACATACGTGTTGCTCATCAGGCTCTGAActcgagtactaggatccattaggcg	76.2549	83.8374	20.3657	186.485	80.0462	103.426	1.27613	Cys-GCA	Cys
624	gAACTGGGGGTATAGCTCAGGTTTAAGAGCTATGCTGGAAACAGCATAGCAAGTTTAAATAAGGCTAGTCCGTTATCAACTTGAAAAAGTGGCACCGAGTCGGTGCCTCTTGATCTAGAGTCAAATGCTCTACCCCTGAGCTATACCCCCAcgcggttctatctagttacgcgttaaaccaactagaattttttt	tRNA-Cys-GCA-13-1	13	-9	TAG	-	TACGTGTCTTCCGACATGGAACCTA	tatcttgtggaaaggacgaaacaccgAACTGGGGGTATAGCTCAGGTTTAAGAGCTATGCTGGAAACAGCATAGCAAGTTTAAATAAGGCTAGTCCGTTATCAACTTGAAAAAGTGGCACCGAGTCGGTGCCTCTTGATCTAGAGTCAAATGCTCTACCCCTGAGCTATACCCCCAcgcggttctatctagttacgcgttaaaccaactagaatttttttTAGCTCGCCTTATACGTGTCTTCCGACATGGAACCTActcgagtactaggatccattaggcg	59.7267	71.2438	0	87.3037	65.4853	43.6518	0.656564	Cys-GCA	Cys
625	gAACTGGGGGTATAGCTCAGGTTTAAGAGCTATGCTGGAAACAGCATAGCAAGTTTAAATAAGGCTAGTCCGTTATCAACTTGAAAAAGTGGCACCGAGTCGGTGCCTCTTGATCTAGAGTCAAATGCTCTACCCCTGAGCTATACCCCCcgcggttctatctagttacgcgttaaaccaactagaattttttt	tRNA-Cys-GCA-13-1	12	-9	TAG	-	TACGTTAGCTCGCCTTATGAGCAGA	tatcttgtggaaaggacgaaacaccgAACTGGGGGTATAGCTCAGGTTTAAGAGCTATGCTGGAAACAGCATAGCAAGTTTAAATAAGGCTAGTCCGTTATCAACTTGAAAAAGTGGCACCGAGTCGGTGCCTCTTGATCTAGAGTCAAATGCTCTACCCCTGAGCTATACCCCCcgcggttctatctagttacgcgttaaaccaactagaatttttttGAATGACTCCATCTACGTTAGCTCGCCTTATGAGCAGActcgagtactaggatccattaggcg	63.1075	82.758	1.45469	2.96951	72.9327	2.2121	0.0299205	Cys-GCA	Cys
626	gAACTGGGGGTATAGCTCAGGTTTAAGAGCTATGCTGGAAACAGCATAGCAAGTTTAAATAAGGCTAGTCCGTTATCAACTTGAAAAAGTGGCACCGAGTCGGTGCCTCTTGATCTAGAGTCAAATGCTCTACCCCTGAGCTATACCCCcgcggttctatctagttacgcgttaaaccaactagaattttttt	tRNA-Cys-GCA-13-1	11	-9	TAG	-	TACGTGAATGACTCCATCGGAGTTG	tatcttgtggaaaggacgaaacaccgAACTGGGGGTATAGCTCAGGTTTAAGAGCTATGCTGGAAACAGCATAGCAAGTTTAAATAAGGCTAGTCCGTTATCAACTTGAAAAAGTGGCACCGAGTCGGTGCCTCTTGATCTAGAGTCAAATGCTCTACCCCTGAGCTATACCCCcgcggttctatctagttacgcgttaaaccaactagaatttttttACTAATCAGGTATTTACGTGAATGACTCCATCGGAGTTGctcgagtactaggatccattaggcg	49.2088	97.1507	0	0	73.1798	0	0	Cys-GCA	Cys
627	gAACTGGGGGTATAGCTCAGGTTTAAGAGCTATGCTGGAAACAGCATAGCAAGTTTAAATAAGGCTAGTCCGTTATCAACTTGAAAAAGTGGCACCGAGTCGGTGCCTTGATCTAGAGTCAAATGCTCTACCCCTGAGCTATACCCCCAGcgcggttctatctagttacgcgttaaaccaactagaattttttt	tRNA-Cys-GCA-13-1	14	-7	TAG	-	TACGTACTAATCAGGTATTCCGGCG	tatcttgtggaaaggacgaaacaccgAACTGGGGGTATAGCTCAGGTTTAAGAGCTATGCTGGAAACAGCATAGCAAGTTTAAATAAGGCTAGTCCGTTATCAACTTGAAAAAGTGGCACCGAGTCGGTGCCTTGATCTAGAGTCAAATGCTCTACCCCTGAGCTATACCCCCAGcgcggttctatctagttacgcgttaaaccaactagaatttttttTCCTGGCACATCATACGTACTAATCAGGTATTCCGGCGctcgagtactaggatccattaggcg	78.5087	92.1132	18.911	0	85.311	9.45549	0.109551	Cys-GCA	Cys
628	gAACTGGGGGTATAGCTCAGGTTTAAGAGCTATGCTGGAAACAGCATAGCAAGTTTAAATAAGGCTAGTCCGTTATCAACTTGAAAAAGTGGCACCGAGTCGGTGCCTTGATCTAGAGTCAAATGCTCTACCCCTGAGCTATACCCCCAcgcggttctatctagttacgcgttaaaccaactagaattttttt	tRNA-Cys-GCA-13-1	13	-7	TAG	-	TACGTTCCTGGCACATCACCATTGT	tatcttgtggaaaggacgaaacaccgAACTGGGGGTATAGCTCAGGTTTAAGAGCTATGCTGGAAACAGCATAGCAAGTTTAAATAAGGCTAGTCCGTTATCAACTTGAAAAAGTGGCACCGAGTCGGTGCCTTGATCTAGAGTCAAATGCTCTACCCCTGAGCTATACCCCCAcgcggttctatctagttacgcgttaaaccaactagaatttttttATGCCGTTCACCAGTACGTTCCTGGCACATCACCATTGTctcgagtactaggatccattaggcg	67.2395	111.903	10.1828	0	89.5714	5.09142	0.0562145	Cys-GCA	Cys
629	gAACTGGGGGTATAGCTCAGGTTTAAGAGCTATGCTGGAAACAGCATAGCAAGTTTAAATAAGGCTAGTCCGTTATCAACTTGAAAAAGTGGCACCGAGTCGGTGCCTTGATCTAGAGTCAAATGCTCTACCCCTGAGCTATACCCCCcgcggttctatctagttacgcgttaaaccaactagaattttttt	tRNA-Cys-GCA-13-1	12	-7	TAG	-	TACGTATGCCGTTCACCAGAAGAGA	tatcttgtggaaaggacgaaacaccgAACTGGGGGTATAGCTCAGGTTTAAGAGCTATGCTGGAAACAGCATAGCAAGTTTAAATAAGGCTAGTCCGTTATCAACTTGAAAAAGTGGCACCGAGTCGGTGCCTTGATCTAGAGTCAAATGCTCTACCCCTGAGCTATACCCCCcgcggttctatctagttacgcgttaaaccaactagaatttttttAGGATTGCCGTTGGATACGTATGCCGTTCACCAGAAGAGActcgagtactaggatccattaggcg	67.2395	112.983	197.838	162.135	90.1111	179.987	1.97546	Cys-GCA	Cys
630	gAACTGGGGGTATAGCTCAGGTTTAAGAGCTATGCTGGAAACAGCATAGCAAGTTTAAATAAGGCTAGTCCGTTATCAACTTGAAAAAGTGGCACCGAGTCGGTGCCTTGATCTAGAGTCAAATGCTCTACCCCTGAGCTATACCCCcgcggttctatctagttacgcgttaaaccaactagaattttttt	tRNA-Cys-GCA-13-1	11	-7	TAG	-	TACGTAGGATTGCCGTTGGAATTGC	tatcttgtggaaaggacgaaacaccgAACTGGGGGTATAGCTCAGGTTTAAGAGCTATGCTGGAAACAGCATAGCAAGTTTAAATAAGGCTAGTCCGTTATCAACTTGAAAAAGTGGCACCGAGTCGGTGCCTTGATCTAGAGTCAAATGCTCTACCCCTGAGCTATACCCCcgcggttctatctagttacgcgttaaaccaactagaatttttttCAATGTGCGACTGCGTTACGTAGGATTGCCGTTGGAATTGCctcgagtactaggatccattaggcg	60.478	69.4447	17.4563	0	64.9614	8.72815	0.132322	Cys-GCA	Cys
631	gAACTGGGGGTATAGCTCAGGTTTAAGAGCTATGCTGGAAACAGCATAGCAAGTTTAAATAAGGCTAGTCCGTTATCAACTTGAAAAAGTGGCACCGAGTCGGTGCTCTTGATCTAGAGTCAAATGCTCTACCCCTGAGCTATACCCCCAGcgcggttctatctagttacgcgttaaaccaactagaattttttt	tRNA-Cys-GCA-13-1	14	-8	TAG	-	TACGTCAATGTGCGACTGCGTTCTA	tatcttgtggaaaggacgaaacaccgAACTGGGGGTATAGCTCAGGTTTAAGAGCTATGCTGGAAACAGCATAGCAAGTTTAAATAAGGCTAGTCCGTTATCAACTTGAAAAAGTGGCACCGAGTCGGTGCTCTTGATCTAGAGTCAAATGCTCTACCCCTGAGCTATACCCCCAGcgcggttctatctagttacgcgttaaaccaactagaatttttttCACTGCATTGAGTACGTCAATGTGCGACTGCGTTCTActcgagtactaggatccattaggcg	65.3613	79.1598	0	4.15732	72.2606	2.07866	0.0283735	Cys-GCA	Cys
632	gAACTGGGGGTATAGCTCAGGTTTAAGAGCTATGCTGGAAACAGCATAGCAAGTTTAAATAAGGCTAGTCCGTTATCAACTTGAAAAAGTGGCACCGAGTCGGTGCTCTTGATCTAGAGTCAAATGCTCTACCCCTGAGCTATACCCCCAcgcggttctatctagttacgcgttaaaccaactagaattttttt	tRNA-Cys-GCA-13-1	13	-8	TAG	-	TACGTCACTGCATTGAGTGGTAGGA	tatcttgtggaaaggacgaaacaccgAACTGGGGGTATAGCTCAGGTTTAAGAGCTATGCTGGAAACAGCATAGCAAGTTTAAATAAGGCTAGTCCGTTATCAACTTGAAAAAGTGGCACCGAGTCGGTGCTCTTGATCTAGAGTCAAATGCTCTACCCCTGAGCTATACCCCCAcgcggttctatctagttacgcgttaaaccaactagaatttttttTTGCCACAGGATGTACGTCACTGCATTGAGTGGTAGGActcgagtactaggatccattaggcg	66.8639	74.4822	152.743	58.2024	70.673	105.473	1.47158	Cys-GCA	Cys
633	gAACTGGGGGTATAGCTCAGGTTTAAGAGCTATGCTGGAAACAGCATAGCAAGTTTAAATAAGGCTAGTCCGTTATCAACTTGAAAAAGTGGCACCGAGTCGGTGCTCTTGATCTAGAGTCAAATGCTCTACCCCTGAGCTATACCCCCcgcggttctatctagttacgcgttaaaccaactagaattttttt	tRNA-Cys-GCA-13-1	12	-8	TAG	-	TACGTTTGCCACAGGATGTTCGTAG	tatcttgtggaaaggacgaaacaccgAACTGGGGGTATAGCTCAGGTTTAAGAGCTATGCTGGAAACAGCATAGCAAGTTTAAATAAGGCTAGTCCGTTATCAACTTGAAAAAGTGGCACCGAGTCGGTGCTCTTGATCTAGAGTCAAATGCTCTACCCCTGAGCTATACCCCCcgcggttctatctagttacgcgttaaaccaactagaatttttttGAGGACAATCCGCGTACGTTTGCCACAGGATGTTCGTAGctcgagtactaggatccattaggcg	63.8588	76.2813	216.749	0	70.07	108.375	1.5249	Cys-GCA	Cys
634	gAACTGGGGGTATAGCTCAGGTTTAAGAGCTATGCTGGAAACAGCATAGCAAGTTTAAATAAGGCTAGTCCGTTATCAACTTGAAAAAGTGGCACCGAGTCGGTGCTCTTGATCTAGAGTCAAATGCTCTACCCCTGAGCTATACCCCcgcggttctatctagttacgcgttaaaccaactagaattttttt	tRNA-Cys-GCA-13-1	11	-8	TAG	-	TACGTGAGGACAATCCGCGTATCAT	tatcttgtggaaaggacgaaacaccgAACTGGGGGTATAGCTCAGGTTTAAGAGCTATGCTGGAAACAGCATAGCAAGTTTAAATAAGGCTAGTCCGTTATCAACTTGAAAAAGTGGCACCGAGTCGGTGCTCTTGATCTAGAGTCAAATGCTCTACCCCTGAGCTATACCCCcgcggttctatctagttacgcgttaaaccaactagaatttttttAAGTGCGGTCTCGTATACGTGAGGACAATCCGCGTATCATctcgagtactaggatccattaggcg	46.5793	58.2904	136.741	0	52.4349	68.3705	1.27951	Cys-GCA	Cys
635	gAACTGGGGGTATAGCTCAGGTTTAAGAGCTATGCTGGAAACAGCATAGCAAGTTTAAATAAGGCTAGTCCGTTATCAACTTGAAAAAGTGGCACCGAGTCGGTGCTTGATCTAGAGTCAAATGCTCTACCCCTGAGCTATACCCCCAGcgcggttctatctagttacgcgttaaaccaactagaattttttt	tRNA-Cys-GCA-13-1	14	-6	TAG	-	TACGTAAGTGCGGTCTCGTACAAGA	tatcttgtggaaaggacgaaacaccgAACTGGGGGTATAGCTCAGGTTTAAGAGCTATGCTGGAAACAGCATAGCAAGTTTAAATAAGGCTAGTCCGTTATCAACTTGAAAAAGTGGCACCGAGTCGGTGCTTGATCTAGAGTCAAATGCTCTACCCCTGAGCTATACCCCCAGcgcggttctatctagttacgcgttaaaccaactagaatttttttTCTCTGTAAGGACATACGTAAGTGCGGTCTCGTACAAGActcgagtactaggatccattaggcg	101.423	93.9123	36.3673	17.2232	97.6675	26.7952	0.271571	Cys-GCA	Cys
636	gAACTGGGGGTATAGCTCAGGTTTAAGAGCTATGCTGGAAACAGCATAGCAAGTTTAAATAAGGCTAGTCCGTTATCAACTTGAAAAAGTGGCACCGAGTCGGTGCTTGATCTAGAGTCAAATGCTCTACCCCTGAGCTATACCCCCAcgcggttctatctagttacgcgttaaaccaactagaattttttt	tRNA-Cys-GCA-13-1	13	-6	TAG	-	TACGTTCTCTGTAAGGACAAGTCGG	tatcttgtggaaaggacgaaacaccgAACTGGGGGTATAGCTCAGGTTTAAGAGCTATGCTGGAAACAGCATAGCAAGTTTAAATAAGGCTAGTCCGTTATCAACTTGAAAAAGTGGCACCGAGTCGGTGCTTGATCTAGAGTCAAATGCTCTACCCCTGAGCTATACCCCCAcgcggttctatctagttacgcgttaaaccaactagaatttttttTTGGTGCGAAGTTCCTACGTTCTCTGTAAGGACAAGTCGGctcgagtactaggatccattaggcg	56.346	67.6457	0	3.56342	61.9958	1.78171	0.0282829	Cys-GCA	Cys
637	gAACTGGGGGTATAGCTCAGGTTTAAGAGCTATGCTGGAAACAGCATAGCAAGTTTAAATAAGGCTAGTCCGTTATCAACTTGAAAAAGTGGCACCGAGTCGGTGCTTGATCTAGAGTCAAATGCTCTACCCCTGAGCTATACCCCCcgcggttctatctagttacgcgttaaaccaactagaattttttt	tRNA-Cys-GCA-13-1	12	-6	TAG	-	TACGTTTGGTGCGAAGTTCCAACCA	tatcttgtggaaaggacgaaacaccgAACTGGGGGTATAGCTCAGGTTTAAGAGCTATGCTGGAAACAGCATAGCAAGTTTAAATAAGGCTAGTCCGTTATCAACTTGAAAAAGTGGCACCGAGTCGGTGCTTGATCTAGAGTCAAATGCTCTACCCCTGAGCTATACCCCCcgcggttctatctagttacgcgttaaaccaactagaatttttttACAAGGCGCTGTTATGTACGTTTGGTGCGAAGTTCCAACCActcgagtactaggatccattaggcg	79.26	93.5525	56.733	0	86.4063	28.3665	0.324536	Cys-GCA	Cys
638	gAACTGGGGGTATAGCTCAGGTTTAAGAGCTATGCTGGAAACAGCATAGCAAGTTTAAATAAGGCTAGTCCGTTATCAACTTGAAAAAGTGGCACCGAGTCGGTGCTTGATCTAGAGTCAAATGCTCTACCCCTGAGCTATACCCCcgcggttctatctagttacgcgttaaaccaactagaattttttt	tRNA-Cys-GCA-13-1	11	-6	TAG	-	TACGTACAAGGCGCTGTTATGAGGA	tatcttgtggaaaggacgaaacaccgAACTGGGGGTATAGCTCAGGTTTAAGAGCTATGCTGGAAACAGCATAGCAAGTTTAAATAAGGCTAGTCCGTTATCAACTTGAAAAAGTGGCACCGAGTCGGTGCTTGATCTAGAGTCAAATGCTCTACCCCTGAGCTATACCCCcgcggttctatctagttacgcgttaaaccaactagaatttttttAACGTCCTTACCACGTATACGTACAAGGCGCTGTTATGAGGActcgagtactaggatccattaggcg	69.1177	59.3699	0	0	64.2438	0	0	Cys-GCA	Cys
639	gAAGACATGCCGCCCGAACAGTTTAAGAGCTATGCTGGAAACAGCATAGCAAGTTTAAATAAGGCTAGTCCGTTATCAACTTGAAAAAGTGGCACCGAGTCGGTGCATCAGACCTATAATCTGAGGGTCCAGGGTTCAAGTCCCTGTTCGGGCGGCATGcgcggttctatctagttacgcgttaaaccaactagaattttttt	tRNA-Lys-TTT-3-5	12	-7	TAG	+	TACGTAACGTCCTTACCACGTAGAC	tatcttgtggaaaggacgaaacaccgAAGACATGCCGCCCGAACAGTTTAAGAGCTATGCTGGAAACAGCATAGCAAGTTTAAATAAGGCTAGTCCGTTATCAACTTGAAAAAGTGGCACCGAGTCGGTGCATCAGACCTATAATCTGAGGGTCCAGGGTTCAAGTCCCTGTTCGGGCGGCATGcgcggttctatctagttacgcgttaaaccaactagaatttttttTCGATACGTAACGTCCTTACCACGTAGACctcgagtactaggatccattaggcg	78.8844	52.5333	0	0	65.7089	0	0	Lys-TTT	Lys
640	gAAGACATGCCGCCCGAACAGTTTAAGAGCTATGCTGGAAACAGCATAGCAAGTTTAAATAAGGCTAGTCCGTTATCAACTTGAAAAAGTGGCACCGAGTCGGTGCATCAGACCTATAATCTGAGGGTCCAGGGTTCAAGTCCCTGTTCGGGCGGCATcgcggttctatctagttacgcgttaaaccaactagaattttttt	tRNA-Lys-TTT-3-5	11	-7	TAG	+	TACGTTCGACTGGTGTCTCTGTAAG	tatcttgtggaaaggacgaaacaccgAAGACATGCCGCCCGAACAGTTTAAGAGCTATGCTGGAAACAGCATAGCAAGTTTAAATAAGGCTAGTCCGTTATCAACTTGAAAAAGTGGCACCGAGTCGGTGCATCAGACCTATAATCTGAGGGTCCAGGGTTCAAGTCCCTGTTCGGGCGGCATcgcggttctatctagttacgcgttaaaccaactagaatttttttGTCAATACGTTCGACTGGTGTCTCTGTAAGctcgagtactaggatccattaggcg	83.7677	64.4073	0	42.1671	74.0875	21.0835	0.280786	Lys-TTT	Lys
641	gAAGACATGCCGCCCGAACAGTTTAAGAGCTATGCTGGAAACAGCATAGCAAGTTTAAATAAGGCTAGTCCGTTATCAACTTGAAAAAGTGGCACCGAGTCGGTGCCATCAGACCTATAATCTGAGGGTCCAGGGTTCAAGTCCCTGTTCGGGCGGCATcgcggttctatctagttacgcgttaaaccaactagaattttttt	tRNA-Lys-TTT-3-5	11	-8	TAG	+	TACGTGTCAAGCTCCGGTCATTAGA	tatcttgtggaaaggacgaaacaccgAAGACATGCCGCCCGAACAGTTTAAGAGCTATGCTGGAAACAGCATAGCAAGTTTAAATAAGGCTAGTCCGTTATCAACTTGAAAAAGTGGCACCGAGTCGGTGCCATCAGACCTATAATCTGAGGGTCCAGGGTTCAAGTCCCTGTTCGGGCGGCATcgcggttctatctagttacgcgttaaaccaactagaatttttttCAGGTACGTGTCAAGCTCCGGTCATTAGActcgagtactaggatccattaggcg	55.5947	64.0475	0	135.41	59.8211	67.7049	1.11318	Lys-TTT	Lys
642	gAAGACATGCCGCCCGAACAGTTTAAGAGCTATGCTGGAAACAGCATAGCAAGTTTAAATAAGGCTAGTCCGTTATCAACTTGAAAAAGTGGCACCGAGTCGGTGCTCAGACCTATAATCTGAGGGTCCAGGGTTCAAGTCCCTGTTCGGGCGGCATGTcgcggttctatctagttacgcgttaaaccaactagaattttttt	tRNA-Lys-TTT-3-5	13	-6	TAG	+	TACGTCAGGACTCGAGGTCTACTAA	tatcttgtggaaaggacgaaacaccgAAGACATGCCGCCCGAACAGTTTAAGAGCTATGCTGGAAACAGCATAGCAAGTTTAAATAAGGCTAGTCCGTTATCAACTTGAAAAAGTGGCACCGAGTCGGTGCTCAGACCTATAATCTGAGGGTCCAGGGTTCAAGTCCCTGTTCGGGCGGCATGTcgcggttctatctagttacgcgttaaaccaactagaatttttttCACTTACGTCAGGACTCGAGGTCTACTAActcgagtactaggatccattaggcg	26.6704	48.5753	0	26.1317	37.6229	13.0659	0.338293	Lys-TTT	Lys
643	gAAGACATGCCGCCCGAACAGTTTAAGAGCTATGCTGGAAACAGCATAGCAAGTTTAAATAAGGCTAGTCCGTTATCAACTTGAAAAAGTGGCACCGAGTCGGTGCTCAGACCTATAATCTGAGGGTCCAGGGTTCAAGTCCCTGTTCGGGCGGCATGcgcggttctatctagttacgcgttaaaccaactagaattttttt	tRNA-Lys-TTT-3-5	12	-6	TAG	+	TACGTCACTGCATTGACACTCAGTG	tatcttgtggaaaggacgaaacaccgAAGACATGCCGCCCGAACAGTTTAAGAGCTATGCTGGAAACAGCATAGCAAGTTTAAATAAGGCTAGTCCGTTATCAACTTGAAAAAGTGGCACCGAGTCGGTGCTCAGACCTATAATCTGAGGGTCCAGGGTTCAAGTCCCTGTTCGGGCGGCATGcgcggttctatctagttacgcgttaaaccaactagaatttttttGTAGATACGTCACTGCATTGACACTCAGTGctcgagtactaggatccattaggcg	86.7728	66.5662	0	0	76.6695	0	0	Lys-TTT	Lys
644	gAAGACATGCCGCCCGAACAGTTTAAGAGCTATGCTGGAAACAGCATAGCAAGTTTAAATAAGGCTAGTCCGTTATCAACTTGAAAAAGTGGCACCGAGTCGGTGCTCAGACCTATAATCTGAGGGTCCAGGGTTCAAGTCCCTGTTCGGGCGGCATcgcggttctatctagttacgcgttaaaccaactagaattttttt	tRNA-Lys-TTT-3-5	11	-6	TAG	+	TACGTGTAGAGCGGTCACAATGAAC	tatcttgtggaaaggacgaaacaccgAAGACATGCCGCCCGAACAGTTTAAGAGCTATGCTGGAAACAGCATAGCAAGTTTAAATAAGGCTAGTCCGTTATCAACTTGAAAAAGTGGCACCGAGTCGGTGCTCAGACCTATAATCTGAGGGTCCAGGGTTCAAGTCCCTGTTCGGGCGGCATcgcggttctatctagttacgcgttaaaccaactagaatttttttTCGACTTACGTGTAGAGCGGTCACAATGAACctcgagtactaggatccattaggcg	68.3665	59.3699	0	36.2281	63.8682	18.114	0.279244	Lys-TTT	Lys
645	gAAGAGACCTTATAGTGAGGGTTTAAGAGCTATGCTGGAAACAGCATAGCAAGTTTAAATAAGGCTAGTCCGTTATCAACTTGAAAAAGTGGCACCGAGTCGGTGCATACATTAGAAGCATGCGCTCTACCACTGAGCTACACCCCCTCACTATAAGGTcgcggttctatctagttacgcgttaaaccaactagaattttttt	tRNA-Ala-TGC-5-1	11	-6	TAG	-	TACGTTCGACTGGTGCATCCTTCAT	tatcttgtggaaaggacgaaacaccgAAGAGACCTTATAGTGAGGGTTTAAGAGCTATGCTGGAAACAGCATAGCAAGTTTAAATAAGGCTAGTCCGTTATCAACTTGAAAAAGTGGCACCGAGTCGGTGCATACATTAGAAGCATGCGCTCTACCACTGAGCTACACCCCCTCACTATAAGGTcgcggttctatctagttacgcgttaaaccaactagaatttttttAGTGTACGTTCGACTGGTGCATCCTTCATctcgagtactaggatccattaggcg	57.0973	52.8931	0	0	54.9952	0	0	Ala-TGC	Ala
646	gAAGATCCTATAAGGAAGCCGTTTAAGAGCTATGCTGGAAACAGCATAGCAAGTTTAAATAAGGCTAGTCCGTTATCAACTTGAAAAAGTGGCACCGAGTCGGTGCGAGATTTAGAGTCTCATGCTCTATCGACTGAGCTAGCCGGGCTTCCTTATAGGcgcggttctatctagttacgcgttaaaccaactagaattttttt	tRNA-Lys-CTT-5-1	11	-6	TAG	-	TACGTAGTGCATAAGTCCGTACTGG	tatcttgtggaaaggacgaaacaccgAAGATCCTATAAGGAAGCCGTTTAAGAGCTATGCTGGAAACAGCATAGCAAGTTTAAATAAGGCTAGTCCGTTATCAACTTGAAAAAGTGGCACCGAGTCGGTGCGAGATTTAGAGTCTCATGCTCTATCGACTGAGCTAGCCGGGCTTCCTTATAGGcgcggttctatctagttacgcgttaaaccaactagaatttttttCGACTACGTAGTGCATAAGTCCGTACTGGctcgagtactaggatccattaggcg	52.5896	61.1689	21.8204	69.4866	56.8793	45.6535	0.788771	Lys-CTT	Lys
647	gAAGCAGGGCGTATAGCTCAGTTTAAGAGCTATGCTGGAAACAGCATAGCAAGTTTAAATAAGGCTAGTCCGTTATCAACTTGAAAAAGTGGCACCGAGTCGGTGCACCTCTTGATCTAGAGTCAAATGCTCTACCCCTGAGCTATACGCCCTGCcgcggttctatctagttacgcgttaaaccaactagaattttttt	tRNA-Cys-GCA-20-1, tRNA-Cys-GCA-22-1	14	-11	TAG	-	TACGTCGACGAACGTAACGTCCTTA	tatcttgtggaaaggacgaaacaccgAAGCAGGGCGTATAGCTCAGTTTAAGAGCTATGCTGGAAACAGCATAGCAAGTTTAAATAAGGCTAGTCCGTTATCAACTTGAAAAAGTGGCACCGAGTCGGTGCACCTCTTGATCTAGAGTCAAATGCTCTACCCCTGAGCTATACGCCCTGCcgcggttctatctagttacgcgttaaaccaactagaatttttttCTCTATCCTACGTCGACGAACGTAACGTCCTTActcgagtactaggatccattaggcg	64.6101	56.8511	0	28.5073	60.7306	14.2537	0.230901	Cys-GCA	Cys
648	gAAGCAGGGCGTATAGCTCAGTTTAAGAGCTATGCTGGAAACAGCATAGCAAGTTTAAATAAGGCTAGTCCGTTATCAACTTGAAAAAGTGGCACCGAGTCGGTGCACCTCTTGATCTAGAGTCAAATGCTCTACCCCTGAGCTATACGCCCTGcgcggttctatctagttacgcgttaaaccaactagaattttttt	tRNA-Cys-GCA-20-1, tRNA-Cys-GCA-22-1	13	-11	TAG	-	TACGTCTCTATCCAAGTAGAGCGGT	tatcttgtggaaaggacgaaacaccgAAGCAGGGCGTATAGCTCAGTTTAAGAGCTATGCTGGAAACAGCATAGCAAGTTTAAATAAGGCTAGTCCGTTATCAACTTGAAAAAGTGGCACCGAGTCGGTGCACCTCTTGATCTAGAGTCAAATGCTCTACCCCTGAGCTATACGCCCTGcgcggttctatctagttacgcgttaaaccaactagaatttttttAAGCGTGTATACGTCTCTATCCAAGTAGAGCGGTctcgagtactaggatccattaggcg	60.8537	57.211	0	0	59.0323	0	0	Cys-GCA	Cys
649	gAAGCAGGGCGTATAGCTCAGTTTAAGAGCTATGCTGGAAACAGCATAGCAAGTTTAAATAAGGCTAGTCCGTTATCAACTTGAAAAAGTGGCACCGAGTCGGTGCACCTCTTGATCTAGAGTCAAATGCTCTACCCCTGAGCTATACGCCCTcgcggttctatctagttacgcgttaaaccaactagaattttttt	tRNA-Cys-GCA-20-1, tRNA-Cys-GCA-22-1	12	-11	TAG	-	TACGTAAGCGTGTAAGCAGGCCTAA	tatcttgtggaaaggacgaaacaccgAAGCAGGGCGTATAGCTCAGTTTAAGAGCTATGCTGGAAACAGCATAGCAAGTTTAAATAAGGCTAGTCCGTTATCAACTTGAAAAAGTGGCACCGAGTCGGTGCACCTCTTGATCTAGAGTCAAATGCTCTACCCCTGAGCTATACGCCCTcgcggttctatctagttacgcgttaaaccaactagaatttttttGCTGTGGCATTACGTAAGCGTGTAAGCAGGCCTAActcgagtactaggatccattaggcg	66.8639	39.5799	62.5517	112.841	53.2219	87.6966	1.61736	Cys-GCA	Cys
650	gAAGCAGGGCGTATAGCTCAGTTTAAGAGCTATGCTGGAAACAGCATAGCAAGTTTAAATAAGGCTAGTCCGTTATCAACTTGAAAAAGTGGCACCGAGTCGGTGCACCTCTTGATCTAGAGTCAAATGCTCTACCCCTGAGCTATACGCCCcgcggttctatctagttacgcgttaaaccaactagaattttttt	tRNA-Cys-GCA-20-1, tRNA-Cys-GCA-22-1	11	-11	TAG	-	TACGTGCTGTGGCATCTTAGGCTAA	tatcttgtggaaaggacgaaacaccgAAGCAGGGCGTATAGCTCAGTTTAAGAGCTATGCTGGAAACAGCATAGCAAGTTTAAATAAGGCTAGTCCGTTATCAACTTGAAAAAGTGGCACCGAGTCGGTGCACCTCTTGATCTAGAGTCAAATGCTCTACCCCTGAGCTATACGCCCcgcggttctatctagttacgcgttaaaccaactagaatttttttGCAATGATCGCTACGTGCTGTGGCATCTTAGGCTAActcgagtactaggatccattaggcg	90.9049	83.1178	0	125.907	87.0113	62.9537	0.71529	Cys-GCA	Cys
651	gAAGCAGGGCGTATAGCTCAGTTTAAGAGCTATGCTGGAAACAGCATAGCAAGTTTAAATAAGGCTAGTCCGTTATCAACTTGAAAAAGTGGCACCGAGTCGGTGCCCTCTTGATCTAGAGTCAAATGCTCTACCCCTGAGCTATACGCCCTGCcgcggttctatctagttacgcgttaaaccaactagaattttttt	tRNA-Cys-GCA-20-1, tRNA-Cys-GCA-22-1	14	-10	TAG	-	TACGTGCAATGATCGCGATCTACTC	tatcttgtggaaaggacgaaacaccgAAGCAGGGCGTATAGCTCAGTTTAAGAGCTATGCTGGAAACAGCATAGCAAGTTTAAATAAGGCTAGTCCGTTATCAACTTGAAAAAGTGGCACCGAGTCGGTGCCCTCTTGATCTAGAGTCAAATGCTCTACCCCTGAGCTATACGCCCTGCcgcggttctatctagttacgcgttaaaccaactagaatttttttCACGCATACTACGTGCAATGATCGCGATCTACTCctcgagtactaggatccattaggcg	49.9601	53.253	24.7298	11.2841	51.6065	18.007	0.342295	Cys-GCA	Cys
652	gAAGCAGGGCGTATAGCTCAGTTTAAGAGCTATGCTGGAAACAGCATAGCAAGTTTAAATAAGGCTAGTCCGTTATCAACTTGAAAAAGTGGCACCGAGTCGGTGCCCTCTTGATCTAGAGTCAAATGCTCTACCCCTGAGCTATACGCCCTGcgcggttctatctagttacgcgttaaaccaactagaattttttt	tRNA-Cys-GCA-20-1, tRNA-Cys-GCA-22-1	13	-10	TAG	-	TACGTCACGCATACCTGGATAACTC	tatcttgtggaaaggacgaaacaccgAAGCAGGGCGTATAGCTCAGTTTAAGAGCTATGCTGGAAACAGCATAGCAAGTTTAAATAAGGCTAGTCCGTTATCAACTTGAAAAAGTGGCACCGAGTCGGTGCCCTCTTGATCTAGAGTCAAATGCTCTACCCCTGAGCTATACGCCCTGcgcggttctatctagttacgcgttaaaccaactagaatttttttGTGCACATAATACGTCACGCATACCTGGATAACTCctcgagtactaggatccattaggcg	58.5998	64.4073	0	68.2988	61.5036	34.1494	0.546359	Cys-GCA	Cys
653	gAAGCAGGGCGTATAGCTCAGTTTAAGAGCTATGCTGGAAACAGCATAGCAAGTTTAAATAAGGCTAGTCCGTTATCAACTTGAAAAAGTGGCACCGAGTCGGTGCCCTCTTGATCTAGAGTCAAATGCTCTACCCCTGAGCTATACGCCCTcgcggttctatctagttacgcgttaaaccaactagaattttttt	tRNA-Cys-GCA-20-1, tRNA-Cys-GCA-22-1	12	-10	TAG	-	TACGTGTGCACATAACGCAAGTGCT	tatcttgtggaaaggacgaaacaccgAAGCAGGGCGTATAGCTCAGTTTAAGAGCTATGCTGGAAACAGCATAGCAAGTTTAAATAAGGCTAGTCCGTTATCAACTTGAAAAAGTGGCACCGAGTCGGTGCCCTCTTGATCTAGAGTCAAATGCTCTACCCCTGAGCTATACGCCCTcgcggttctatctagttacgcgttaaaccaactagaatttttttACGAGTTACATTACGTGTGCACATAACGCAAGTGCTctcgagtactaggatccattaggcg	64.9857	50.7342	2.90938	17.8171	57.86	10.3632	0.176066	Cys-GCA	Cys
654	gAAGCAGGGCGTATAGCTCAGTTTAAGAGCTATGCTGGAAACAGCATAGCAAGTTTAAATAAGGCTAGTCCGTTATCAACTTGAAAAAGTGGCACCGAGTCGGTGCCCTCTTGATCTAGAGTCAAATGCTCTACCCCTGAGCTATACGCCCcgcggttctatctagttacgcgttaaaccaactagaattttttt	tRNA-Cys-GCA-20-1, tRNA-Cys-GCA-22-1	11	-10	TAG	-	TACGTACGAGTTACATCTAGGCCTG	tatcttgtggaaaggacgaaacaccgAAGCAGGGCGTATAGCTCAGTTTAAGAGCTATGCTGGAAACAGCATAGCAAGTTTAAATAAGGCTAGTCCGTTATCAACTTGAAAAAGTGGCACCGAGTCGGTGCCCTCTTGATCTAGAGTCAAATGCTCTACCCCTGAGCTATACGCCCcgcggttctatctagttacgcgttaaaccaactagaatttttttTCGTACAAGACGTACGTACGAGTTACATCTAGGCCTGctcgagtactaggatccattaggcg	52.2139	44.9772	53.8236	222.713	48.5956	138.269	2.78792	Cys-GCA	Cys
655	gAAGCAGGGCGTATAGCTCAGTTTAAGAGCTATGCTGGAAACAGCATAGCAAGTTTAAATAAGGCTAGTCCGTTATCAACTTGAAAAAGTGGCACCGAGTCGGTGCCTCTTGATCTAGAGTCAAATGCTCTACCCCTGAGCTATACGCCCTGCcgcggttctatctagttacgcgttaaaccaactagaattttttt	tRNA-Cys-GCA-20-1, tRNA-Cys-GCA-22-1	14	-9	TAG	-	TACGTTCGTACAAGACGTCACTGTC	tatcttgtggaaaggacgaaacaccgAAGCAGGGCGTATAGCTCAGTTTAAGAGCTATGCTGGAAACAGCATAGCAAGTTTAAATAAGGCTAGTCCGTTATCAACTTGAAAAAGTGGCACCGAGTCGGTGCCTCTTGATCTAGAGTCAAATGCTCTACCCCTGAGCTATACGCCCTGCcgcggttctatctagttacgcgttaaaccaactagaatttttttGGTGCGTGTATACGTTCGTACAAGACGTCACTGTCctcgagtactaggatccattaggcg	69.869	83.8374	97.4643	31.4768	76.8532	64.4706	0.828104	Cys-GCA	Cys
[truncated: 17,344 more rows]

## Sheet: TGA
epegRNA_ID	epegRNA_sequence	Name	PBS	RTT	Codon	Strand	Barcodes	Oligo_sequence	Plasmid_Rep1	Plasmid_Rep2	Sorted_Rep1	Sorted_Rep2	Sorted_Average	Plasmid_Pool_Average	Fold_Enrichment	tRNA_type	Amino_acid
[truncated: 17,999 more rows]

[truncated: 1 more sheets: TAA]
