# Supplementary material for: Prime editing-installed suppressor tRNAs for disease-agnostic genome editing
Source: Nature. 2025 Nov 19;648(8092):191–202. doi: 10.1038/s41586-025-09732-2 (PMC12675287; doi:10.1038/s41586-025-09732-2)
Supplement: Supplementary file 5 — Design and results for initial lentiviral sup-tRNA screen. [file 41586_2025_9732_MOESM5_ESM.xlsx]

## Sheet: Column_Descriptions
Column_Name	Description
Name	Unique name for that element of the library, which is a combination of the tRNA that the sequence was derived from and the 3 bp anticodon sequence that has been inserted to replace the original anticodon
tRNA	Name of the endogenous tRNA that the sequence was derived from
Anticodon	Anticodon sequence used for that element of the library
Element_Type	Breakdown of the library into sup-tRNAs that have "CTA" anticodons (CTA), "TCA" anticodons (TCA), "TTA" anticodons (TTA), or anticodons that correspond to non-sup-tRNAs (Control)
tRNA_Sequence	Sequence of the tRNA with anticodon switched to the sequence indicated in the "Anticodon" column
Barcode	Unique barcode for that element of the library
Adjusted_Linker_Sequence	Sequence of an adjustable width linker sequence used in that oligo to make sure that all oligos in the library are the same final length
Final_Oligo_Sequence	Oligo sequence ordered as a pool with Gibson ends on either side
Normalized_Counts_Plasmid_Pool_hU6	Normalized counts for the plasmid pool with the hU6 backbone
Normalized_Counts_Plasmid_Pool_minU6	Normalized counts for the plasmid pool with the minU6 backbone
Normalized_Counts_Plasmid_Pool_None	Normalized counts for the plasmid pool with the backbone with no exogenous promoter (None)
Normalized_Counts_Sorted_GFP+_hU6_Rep1	Normalized counts for all GFP-positive cells sorted out of the hU6 population - Replicate 1
Normalized_Counts_Sorted_GFP+_hU6_Rep2	Normalized counts for all GFP-positive cells sorted out of the hU6 population - Replicate 2
Normalized_Counts_Sorted_GFP+_minU6_Rep1	Normalized counts for all GFP-positive cells sorted out of the minU6 population - Replicate 1
Normalized_Counts_Sorted_GFP+_minU6_Rep2	Normalized counts for all GFP-positive cells sorted out of the minU6 population - Replicate 2
Normalized_Counts_Sorted_GFP+_none_Rep1	Normalized counts for all GFP-positive cells sorted out of the no exogenous promoter population - Replicate 1
Normalized_Counts_Sorted_GFP+_none_Rep2	Normalized counts for all GFP-positive cells sorted out of the no exogenous promoter population - Replicate 2
Fold_Enrichment_GFP+_versus_Plasmid_Pool_hU6	Fold enrichment of all GFP-positive cells compared to the bulk population with the hU6 promoter
Fold_Enrichment_GFP+_versus_Plasmid_Pool_minU6	Fold enrichment of all GFP-positive cells compared to the bulk population with the minU6 promoter
Fold_Enrichment_GFP+_versus_Plasmid_Pool_None	Fold enrichment of all GFP-positive cells compared to the bulk population with no exogenous promoter

## Sheet: Lentiviral_sup-tRNA_Screen
Name	tRNA	Anticodon	Element_Type	tRNA_Sequence	Barcode	Adjusted_Linker_Sequence	Final_Oligo_Sequence	Normalized_Counts_Plasmid_Pool_hU6	Normalized_Counts_Plasmid_Pool_minU6	Normalized_Counts_Plasmid_Pool_None	Normalized_Counts_Sorted_GFP+_hU6_Rep1	Normalized_Counts_Sorted_GFP+_hU6_Rep2	Normalized_Counts_Sorted_GFP+_minU6_Rep1	Normalized_Counts_Sorted_GFP+_minU6_Rep2	Normalized_Counts_Sorted_GFP+_none_Rep1	Normalized_Counts_Sorted_GFP+_none_Rep2	Fold_Enrichment_GFP+_versus_Plasmid_Pool_hU6	Fold_Enrichment_GFP+_versus_Plasmid_Pool_minU6	Fold_Enrichment_GFP+_versus_Plasmid_Pool_None
tRNA-Tyr-GTA-7-1-CTA	tRNA-Tyr-GTA-7-1	CTA	CTA	CCTTCGATAGCTCAGCTGGTAGAGCGGAGGACTCTAGACTGCGGAAACGTTTGTGGACATCCTTAGGTCGCTGGTTCAATTCCGGCTCGAAGGA	ATGCCGTTCAGAGTTGGTGA	TGCAGCAACTGAAG	tatcttgtggaaaggacgaaacaccCCTTCGATAGCTCAGCTGGTAGAGCGGAGGACTCTAGACTGCGGAAACGTTTGTGGACATCCTTAGGTCGCTGGTTCAATTCCGGCTCGAAGGATTTTTTTTGCAGCAACTGAAGATGCCGTTCAGAGTTGGTGACTGTCTCTTATACACATCTGACGCTGCCGACGActcgagtactaggatccattaggcg	1178.59	1266.27	1300.46	32327.3	29842.4	278161	269879	234301	232424	26.3746	216.399	179.446
tRNA-Leu-TAA-3-1-CTA	tRNA-Leu-TAA-3-1	CTA	CTA	ACCAGAATGGCCGAGTGGTTAAGGCGTTGGACTCTAGATCCAATGGATTCATATCCGCGTGGGTTCGAACCCCACTTCTGGTA	TCGTACAAGACGTCACTGTC	CCGGTATGCAGGAATATTGCTCTTC	tatcttgtggaaaggacgaaacaccACCAGAATGGCCGAGTGGTTAAGGCGTTGGACTCTAGATCCAATGGATTCATATCCGCGTGGGTTCGAACCCCACTTCTGGTATTTTTTTCCGGTATGCAGGAATATTGCTCTTCTCGTACAAGACGTCACTGTCCTGTCTCTTATACACATCTGACGCTGCCGACGActcgagtactaggatccattaggcg	1464.39	979.445	1344.04	255349	235900	141396	133485	64139.8	77877.7	167.731	140.325	52.8322
tRNA-Leu-TAA-1-1-CTA	tRNA-Leu-TAA-1-1	CTA	CTA	ACCAGGATGGCCGAGTGGTTAAGGCGTTGGACTCTAGATCCAATGGACATATGTCCGCGTGGGTTCGAACCCCACTCCTGGTA	ACGAGTTACATCTAGGCCTG	GGACCATCTGGCCTTAAGTTTTGGC	tatcttgtggaaaggacgaaacaccACCAGGATGGCCGAGTGGTTAAGGCGTTGGACTCTAGATCCAATGGACATATGTCCGCGTGGGTTCGAACCCCACTCCTGGTATTTTTTTGGACCATCTGGCCTTAAGTTTTGGCACGAGTTACATCTAGGCCTGCTGTCTCTTATACACATCTGACGCTGCCGACGActcgagtactaggatccattaggcg	1098.75	1122.56	1177.27	56397.9	60862.5	36473.2	36940.9	29691.7	62068	53.361	32.6993	38.9713
tRNA-Leu-TAA-2-1-CTA	tRNA-Leu-TAA-2-1	CTA	CTA	ACCGGGATGGCCGAGTGGTTAAGGCGTTGGACTCTAGATCCAATGGGCTGGTGCCCGCGTGGGTTCGAACCCCACTCTCGGTA	GGTGCGTGTATTCACGGTAT	GGTTCAATGTCCAATCCGGATGCTG	tatcttgtggaaaggacgaaacaccACCGGGATGGCCGAGTGGTTAAGGCGTTGGACTCTAGATCCAATGGGCTGGTGCCCGCGTGGGTTCGAACCCCACTCTCGGTATTTTTTTGGTTCAATGTCCAATCCGGATGCTGGGTGCGTGTATTCACGGTATCTGTCTCTTATACACATCTGACGCTGCCGACGActcgagtactaggatccattaggcg	1157.72	984.745	1187.73	30907.9	34190.2	43601.7	54596.7	36504.7	36692.4	28.1148	49.8598	30.8138
tRNA-Leu-TAA-4-1-CTA	tRNA-Leu-TAA-4-1	CTA	CTA	ACCGGGATGGCTGAGTGGTTAAGGCGTTGGACTCTAGATCCAATGGACAGGTGTCCGCGTGGGTTCGAGCCCCACTCCCGGTA	TCGTGAGGAAGCACATCCAT	GATGTCCAAGTGGAATCGACAGGCC	tatcttgtggaaaggacgaaacaccACCGGGATGGCTGAGTGGTTAAGGCGTTGGACTCTAGATCCAATGGACAGGTGTCCGCGTGGGTTCGAGCCCCACTCCCGGTATTTTTTTGATGTCCAAGTGGAATCGACAGGCCTCGTGAGGAAGCACATCCATCTGTCTCTTATACACATCTGACGCTGCCGACGActcgagtactaggatccattaggcg	959.928	913.481	965.759	210197	227086	140231	146281	27748.1	15880.5	227.768	156.824	22.5877
tRNA-Leu-CAG-2-1-TTA	tRNA-Leu-CAG-2-1	TTA	TTA	GTCAGGATGGCCGAGCGGTCTAAGGCGCTGCGTTTTAGTCGCAGTCTCCCCTGGAGGCGTGGGTTCGAATCCCACTTCTGACA	TCGGATGTCAATCAGCGGAA	GAGTCTCCAGGTTATGAGGAGCGCT	tatcttgtggaaaggacgaaacaccGTCAGGATGGCCGAGCGGTCTAAGGCGCTGCGTTTTAGTCGCAGTCTCCCCTGGAGGCGTGGGTTCGAATCCCACTTCTGACATTTTTTTGAGTCTCCAGGTTATGAGGAGCGCTTCGGATGTCAATCAGCGGAACTGTCTCTTATACACATCTGACGCTGCCGACGActcgagtactaggatccattaggcg	1075.16	994.758	1175.53	0	1591.21	1917.08	742.33	9226.45	8074.05	0.739989	1.33671	7.3586
tRNA-Cys-GCA-1-1-GCA	tRNA-Cys-GCA-1-1	GCA	Control	GGGGGCATAGCTCAGTGGTAGAGCATTTGACTGCAGATCAAGAGGTCCCTGGTTCAAATCCAGGTGCCCCCT	CATCCTTCATTGACGCGAAC	GACTCTAAGACGACGAACGTCAAGCAATGGTCGTAG	tatcttgtggaaaggacgaaacaccGGGGGCATAGCTCAGTGGTAGAGCATTTGACTGCAGATCAAGAGGTCCCTGGTTCAAATCCAGGTGCCCCCTTTTTTTTGACTCTAAGACGACGAACGTCAAGCAATGGTCGTAGCATCCTTCATTGACGCGAACCTGTCTCTTATACACATCTGACGCTGCCGACGActcgagtactaggatccattaggcg	914.563	861.063	677.542	0	0	0	3.08021	4548.55	3857.45	0	0.00178861	6.20331
tRNA-Met-CAT-6-1-TCA	tRNA-Met-CAT-6-1	TCA	TCA	GCCTCGTTAGCGCAGTAGGCAGCGCGTCAGTCTTCAAATCTGAAGGTCGTGAGTTCGAGCCTCACACGGGGCA	CGGTGACTGAGGAATATTGC	ATCCTTGGTCGTCTGATGCAGAGCCGACTTGATAC	tatcttgtggaaaggacgaaacaccGCCTCGTTAGCGCAGTAGGCAGCGCGTCAGTCTTCAAATCTGAAGGTCGTGAGTTCGAGCCTCACACGGGGCATTTTTTTATCCTTGGTCGTCTGATGCAGAGCCGACTTGATACCGGTGACTGAGGAATATTGCCTGTCTCTTATACACATCTGACGCTGCCGACGActcgagtactaggatccattaggcg	1105.1	1042.46	1069.77	0	309.359	70.7845	0	11829.8	851.264	0.139969	0.0339506	5.92701
tRNA-Ala-AGC-16-1-TTA	tRNA-Ala-AGC-16-1	TTA	TTA	GGGGAATTAGCCCAAGTGGTAGAGCGCTTGCTTTTAATGCAAGAGGTAGTGGGATCGATGCCCACATTCTCCA	GTTGAAGGAAGAGTCTCCAG	TACGTGAGGTACTGCTACTGACATAGACGGCTGTT	tatcttgtggaaaggacgaaacaccGGGGAATTAGCCCAAGTGGTAGAGCGCTTGCTTTTAATGCAAGAGGTAGTGGGATCGATGCCCACATTCTCCATTTTTTTTACGTGAGGTACTGCTACTGACATAGACGGCTGTTGTTGAAGGAAGAGTCTCCAGCTGTCTCTTATACACATCTGACGCTGCCGACGActcgagtactaggatccattaggcg	1144.11	968.843	839.664	1.4909	4.59443	0	120.128	8967.75	10.3602	0.00265942	0.0619956	5.34625
tRNA-Ile-TAT-3-1-TTA	tRNA-Ile-TAT-3-1	TTA	TTA	GCTCCAGTGGCGCAATCGGTTAGCGCGCGGTACTTTAAAGACAGTGCACCTGTGAGCAATGCCGAGGTTGTGAGTTCAAGCCTCACCTGGAGCA	CACTGCATTGAGTTGCGACA	TTATGCGTGTGACA	tatcttgtggaaaggacgaaacaccGCTCCAGTGGCGCAATCGGTTAGCGCGCGGTACTTTAAAGACAGTGCACCTGTGAGCAATGCCGAGGTTGTGAGTTCAAGCCTCACCTGGAGCATTTTTTTTTATGCGTGTGACACACTGCATTGAGTTGCGACACTGTCTCTTATACACATCTGACGCTGCCGACGActcgagtactaggatccattaggcg	1226.68	1454.74	1534.06	140.145	289.449	207.929	1245.94	12601	2740.27	0.175105	0.499703	5.00024
tRNA-Lys-CTT-9-1-CTA	tRNA-Lys-CTT-9-1	CTA	CTA	GCCCGACTACCTCAGTCGGTGGAGCATGGGACTCTACATCCCAGGGTTGTGGGTTCGAGCCCCACATTGGGCA	GTCAAGCTCCAGAAGTTGTC	TCGTAGCTAGGTTCCAACCACAATTGAGCACGTTA	tatcttgtggaaaggacgaaacaccGCCCGACTACCTCAGTCGGTGGAGCATGGGACTCTACATCCCAGGGTTGTGGGTTCGAGCCCCACATTGGGCATTTTTTTTCGTAGCTAGGTTCCAACCACAATTGAGCACGTTAGTCAAGCTCCAGAAGTTGTCCTGTCTCTTATACACATCTGACGCTGCCGACGActcgagtactaggatccattaggcg	1398.16	1093.7	1241.19	478.58	16.8463	0	666.865	2519.88	9831.84	0.177171	0.304865	4.97575
tRNA-Arg-TCT-1-1-TCT	tRNA-Arg-TCT-1-1	TCT	Control	GGCTCCGTGGCGCAATGGATAGCGCATTGGACTTCTAGAGGCTGAAGGCATTCAAAGGTTCCGGGTTCGAGTCCCGGCGGAGTCG	AATCCAGAGAAGGTGGTAGC	GTCTGATGCACCTGATCGTATCA	tatcttgtggaaaggacgaaacaccGGCTCCGTGGCGCAATGGATAGCGCATTGGACTTCTAGAGGCTGAAGGCATTCAAAGGTTCCGGGTTCGAGTCCCGGCGGAGTCGTTTTTTTGTCTGATGCACCTGATCGTATCAAATCCAGAGAAGGTGGTAGCCTGTCTCTTATACACATCTGACGCTGCCGACGActcgagtactaggatccattaggcg	764.858	841.627	748.434	289.235	134.77	281.663	175.572	0	7245.24	0.277179	0.271637	4.84027
tRNA-Arg-TCT-1-1-CTA	tRNA-Arg-TCT-1-1	CTA	CTA	GGCTCCGTGGCGCAATGGATAGCGCATTGGACTCTAAGAGGCTGAAGGCATTCAAAGGTTCCGGGTTCGAGTCCCGGCGGAGTCG	CGTGTACAGCGTTATGAGGA	GAGGACAATCGGTAGAGCTTGGA	tatcttgtggaaaggacgaaacaccGGCTCCGTGGCGCAATGGATAGCGCATTGGACTCTAAGAGGCTGAAGGCATTCAAAGGTTCCGGGTTCGAGTCCCGGCGGAGTCGTTTTTTTGAGGACAATCGGTAGAGCTTGGACGTGTACAGCGTTATGAGGACTGTCTCTTATACACATCTGACGCTGCCGACGActcgagtactaggatccattaggcg	805.686	825.725	641.515	4492.09	3796.53	3260.51	2955.46	1650.45	4453.16	5.14383	3.76394	4.75718
tRNA-Trp-CCA-5-1-CTA	tRNA-Trp-CCA-5-1	CTA	CTA	GACCTCGTGGCGCAACGGCAGCGCGTCTGACTCTAGATCAGAAGGTTGCGTGTTCAAATCACGTCGGGGTCA	ATCGGAGTTGCGGTACACAT	CTGTAGATTCAGTCAGGTGCGCGACATTAAGTTCGC	tatcttgtggaaaggacgaaacaccGACCTCGTGGCGCAACGGCAGCGCGTCTGACTCTAGATCAGAAGGTTGCGTGTTCAAATCACGTCGGGGTCATTTTTTTCTGTAGATTCAGTCAGGTGCGCGACATTAAGTTCGCATCGGAGTTGCGGTACACATCTGTCTCTTATACACATCTGACGCTGCCGACGActcgagtactaggatccattaggcg	1369.12	1464.16	1376.58	0	13.7833	0	10.7807	5524.41	6345.63	0.00503363	0.00368154	4.31141
tRNA-Tyr-GTA-5-3-TCA	tRNA-Tyr-GTA-5-3	TCA	TCA	CCTTCGATAGCTCAGCTGGTAGAGCGGAGGACTTCAGCCTGTAGAAACATTTGTGGACATCCTTAGGTCGCTGGTTCGATTCCGGCTCGAAGGA	CGGAATATGGCTACGCTTAG	CGACGAACGTATGG	tatcttgtggaaaggacgaaacaccCCTTCGATAGCTCAGCTGGTAGAGCGGAGGACTTCAGCCTGTAGAAACATTTGTGGACATCCTTAGGTCGCTGGTTCGATTCCGGCTCGAAGGATTTTTTTCGACGAACGTATGGCGGAATATGGCTACGCTTAGCTGTCTCTTATACACATCTGACGCTGCCGACGActcgagtactaggatccattaggcg	1796.46	1480.06	1478.27	624.689	2905.21	1.47468	403.507	4519.08	7799.51	0.982459	0.136812	4.16655
tRNA-Glu-TTC-4-2-CTA	tRNA-Glu-TTC-4-2	CTA	CTA	TCCCTGGTGGTCTAGTGGCTAGGATTCGGCGCTCTAACCGCCGCGGCCCGGGTTCGATTCCCGGTCAGGGAA	TGTGTAGGTGCGATCCTAGA	TGAAGTCAGATGAGACCTCGAGTACGAGCCAACGTC	tatcttgtggaaaggacgaaacaccTCCCTGGTGGTCTAGTGGCTAGGATTCGGCGCTCTAACCGCCGCGGCCCGGGTTCGATTCCCGGTCAGGGAATTTTTTTTGAAGTCAGATGAGACCTCGAGTACGAGCCAACGTCTGTGTAGGTGCGATCCTAGACTGTCTCTTATACACATCTGACGCTGCCGACGActcgagtactaggatccattaggcg	683.2	699.098	488.69	0	1.53148	0	663.785	4008.23	1.7267	0.00112081	0.474743	4.10276
tRNA-Ser-GCT-6-1-TTA	tRNA-Ser-GCT-6-1	TTA	TTA	GGAGAGGCCTGGCCGAGTGGTTAAGGCGATGGACTTTAAATCCATTGTGCTCTGCACGCGTGGGTTCGAATCCCATCCTCGTCG	TACCTTCGCACCTGATCGTA	TCAGACGGTCCAGATAGCAACACG	tatcttgtggaaaggacgaaacaccGGAGAGGCCTGGCCGAGTGGTTAAGGCGATGGACTTTAAATCCATTGTGCTCTGCACGCGTGGGTTCGAATCCCATCCTCGTCGTTTTTTTTCAGACGGTCCAGATAGCAACACGTACCTTCGCACCTGATCGTACTGTCTCTTATACACATCTGACGCTGCCGACGActcgagtactaggatccattaggcg	1663.09	1556.63	1572.41	90.9451	733.578	4971.13	468.191	10734.4	1954.63	0.247889	1.74715	4.03492
tRNA-Thr-CGT-4-1-CGT	tRNA-Thr-CGT-4-1	CGT	Control	GGCGCGGTGGCCAAGTGGTAAGGCGTCGGTCTCGTAAACCGAAGATCGCGGGTTCGAACCCCGTCCGTGCCT	CGATCTACTCTTCGGCTAGA	CGTATCTCCAGTTGCTCATCTCACCATTGTGTCTTC	tatcttgtggaaaggacgaaacaccGGCGCGGTGGCCAAGTGGTAAGGCGTCGGTCTCGTAAACCGAAGATCGCGGGTTCGAACCCCGTCCGTGCCTTTTTTTTCGTATCTCCAGTTGCTCATCTCACCATTGTGTCTTCCGATCTACTCTTCGGCTAGACTGTCTCTTATACACATCTGACGCTGCCGACGActcgagtactaggatccattaggcg	9.98035	4.12274	5.81082	4.47271	6.12591	2.94935	0	0	46.6209	0.530975	0.357693	4.01156
tRNA-Ala-AGC-5-1-AGC	tRNA-Ala-AGC-5-1	AGC	Control	GGGGGTGTAGCTCAGTGGTAGAGCGCGTGCTTAGCATGCACGAGGCCCTGGGTTCAATCCCCAGCACCTCCA	GTTAGCGTCGATAACGCAAC	GAGCAACGGACTAGGTATCACCTACACACATGCAGG	tatcttgtggaaaggacgaaacaccGGGGGTGTAGCTCAGTGGTAGAGCGCGTGCTTAGCATGCACGAGGCCCTGGGTTCAATCCCCAGCACCTCCATTTTTTTGAGCAACGGACTAGGTATCACCTACACACATGCAGGGTTAGCGTCGATAACGCAACCTGTCTCTTATACACATCTGACGCTGCCGACGActcgagtactaggatccattaggcg	827.462	696.743	606.069	0	0	129.771	164.791	0	4520.5	0	0.211386	3.72937
tRNA-Leu-TAG-2-1-CTA	tRNA-Leu-TAG-2-1	CTA	CTA	GGTAGTGTGGCCGAGCGGTCTAAGGCGCTGGATTCTAGCTCCAGTCTCTTCGGGGGCGTGGGTTCGAATCCCACCACTGCCA	CAGACGTAAGGTCTGATGCA	AGGCCACTTCTATGAGCAGACTTCAG	tatcttgtggaaaggacgaaacaccGGTAGTGTGGCCGAGCGGTCTAAGGCGCTGGATTCTAGCTCCAGTCTCTTCGGGGGCGTGGGTTCGAATCCCACCACTGCCATTTTTTTAGGCCACTTCTATGAGCAGACTTCAGCAGACGTAAGGTCTGATGCACTGTCTCTTATACACATCTGACGCTGCCGACGActcgagtactaggatccattaggcg	848.33	928.794	925.083	1.4909	687.634	909.875	66.2245	2917.75	3909.25	0.406166	0.525466	3.68994
tRNA-Arg-TCT-3-1-TCA	tRNA-Arg-TCT-3-1	TCA	TCA	GGCTCTGTGGCGCAATGGATAGCGCATTGGACTTCAAGCTGAGCCTAGTGTGGTCATTCAAAGGTTGTGGGTTCGAGTCCCACCAGAGTCG	ACACTCAGTGGTAAGTACGC	GTCCAAGTGTATCAGCG	tatcttgtggaaaggacgaaacaccGGCTCTGTGGCGCAATGGATAGCGCATTGGACTTCAAGCTGAGCCTAGTGTGGTCATTCAAAGGTTGTGGGTTCGAGTCCCACCAGAGTCGTTTTTTTGTCCAAGTGTATCAGCGACACTCAGTGGTAAGTACGCCTGTCTCTTATACACATCTGACGCTGCCGACGActcgagtactaggatccattaggcg	984.425	1013.02	970.407	2568.83	4406.06	4096.65	1777.28	0	7079.47	3.54262	2.89923	3.64768
tRNA-Glu-CTC-2-1-CTA	tRNA-Glu-CTC-2-1	CTA	CTA	TCCCTGGTGGTCTAGTGGTTAGGATTCGGCGCTCTAACCGCCGCGGCCCGGGTTCGATTCCCGGTCAGGAAA	AGTACGAGCCGGTTCAATGT	ATGACTCGGAGTGACTAACGAAGTGCGGTCAATAAC	tatcttgtggaaaggacgaaacaccTCCCTGGTGGTCTAGTGGTTAGGATTCGGCGCTCTAACCGCCGCGGCCCGGGTTCGATTCCCGGTCAGGAAATTTTTTTATGACTCGGAGTGACTAACGAAGTGCGGTCAATAACAGTACGAGCCGGTTCAATGTCTGTCTCTTATACACATCTGACGCTGCCGACGActcgagtactaggatccattaggcg	732.195	674.951	542.731	0	0	259.543	1.5401	1647.17	2208.45	0	0.193409	3.55206
tRNA-Thr-CGT-1-1-TTA	tRNA-Thr-CGT-1-1	TTA	TTA	GGCTCTATGGCTTAGTTGGTTAAAGCGCCTGTCTTTAAAACAGGAGATCCTGGGTTCGACTCCCAGTGGGGCCT	ATCAGCGGAACTGCGTTCTA	CTGAGAAGTGACACTTCTGCGATGGATTGACGAC	tatcttgtggaaaggacgaaacaccGGCTCTATGGCTTAGTTGGTTAAAGCGCCTGTCTTTAAAACAGGAGATCCTGGGTTCGACTCCCAGTGGGGCCTTTTTTTTCTGAGAAGTGACACTTCTGCGATGGATTGACGACATCAGCGGAACTGCGTTCTACTGTCTCTTATACACATCTGACGCTGCCGACGActcgagtactaggatccattaggcg	998.035	746.215	856.515	1754.79	666.193	878.907	1081.15	3171.54	2912.94	1.21288	1.31333	3.55189
tRNA-Tyr-GTA-5-2-TCA	tRNA-Tyr-GTA-5-2	TCA	TCA	CCTTCGATAGCTCAGCTGGTAGAGCGGAGGACTTCAGGCGCGCGCCCGTGGCCATCCTTAGGTCGCTGGTTCGATTCCGGCTCGAAGGA	TGCCGAATAGGAGAGGATAC	TGGTTCTATGGCACGGAAG	tatcttgtggaaaggacgaaacaccCCTTCGATAGCTCAGCTGGTAGAGCGGAGGACTTCAGGCGCGCGCCCGTGGCCATCCTTAGGTCGCTGGTTCGATTCCGGCTCGAAGGATTTTTTTTGGTTCTATGGCACGGAAGTGCCGAATAGGAGAGGATACCTGTCTCTTATACACATCTGACGCTGCCGACGActcgagtactaggatccattaggcg	843.793	1076.03	1131.95	220.654	833.124	0	0	5218.23	2562.42	0.624429	0	3.43684
tRNA-Ile-AAT-2-1-CTA	tRNA-Ile-AAT-2-1	CTA	CTA	GGCCGGTTAGCTCAGTTGGTTAGAGCGTGGTGCTCTAAACGCCAAGGTCGCGGGTTCGATCCCCGTACTGGCCA	TAGCTCGCCTTATGAGCAGA	CTAGAATCCGGAGGACAATCGGACCATCTGTAGA	tatcttgtggaaaggacgaaacaccGGCCGGTTAGCTCAGTTGGTTAGAGCGTGGTGCTCTAAACGCCAAGGTCGCGGGTTCGATCCCCGTACTGGCCATTTTTTTCTAGAATCCGGAGGACAATCGGACCATCTGTAGATAGCTCGCCTTATGAGCAGACTGTCTCTTATACACATCTGACGCTGCCGACGActcgagtactaggatccattaggcg	993.498	774.486	877.434	0	557.458	1014.58	118.588	4497.79	1402.08	0.280553	0.73156	3.362
tRNA-Ser-CGA-3-1-TTA	tRNA-Ser-CGA-3-1	TTA	TTA	GCTGTGATGGCCGAGTGGTTAAGGTGTTGGACTTTAAATCCAATGGGGGTTCCCCGCGCAGGTTCAAATCCTGCTCACAGCG	TCCGTACTGGATAGTAAGGC	TTCCAGTGACAACTACGAGGTTCCAG	tatcttgtggaaaggacgaaacaccGCTGTGATGGCCGAGTGGTTAAGGTGTTGGACTTTAAATCCAATGGGGGTTCCCCGCGCAGGTTCAAATCCTGCTCACAGCGTTTTTTTTTCCAGTGACAACTACGAGGTTCCAGTCCGTACTGGATAGTAAGGCCTGTCTCTTATACACATCTGACGCTGCCGACGActcgagtactaggatccattaggcg	750.341	716.178	804.799	0	183.777	0	1.5401	4001.68	1372.73	0.122463	0.00107522	3.33897
tRNA-Leu-TAG-3-1-CTA	tRNA-Leu-TAG-3-1	CTA	CTA	GGTAGCGTGGCCGAGTGGTCTAAGGCGCTGGATTCTAGCTCCAGTCATTTCGATGGCGTGGGTTCGAATCCCACCGCTGCCA	CTTCCAGTACACGCTAACGA	CCTGGAACAACGATCTACTCAAGCGT	tatcttgtggaaaggacgaaacaccGGTAGCGTGGCCGAGTGGTCTAAGGCGCTGGATTCTAGCTCCAGTCATTTCGATGGCGTGGGTTCGAATCCCACCGCTGCCATTTTTTTCCTGGAACAACGATCTACTCAAGCGTCTTCCAGTACACGCTAACGACTGTCTCTTATACACATCTGACGCTGCCGACGActcgagtactaggatccattaggcg	1099.65	1006.54	1226.08	0	1.53148	1993.76	1418.44	3757.71	4154.44	0.000696346	1.69502	3.2266
tRNA-Ala-AGC-7-1-TCA	tRNA-Ala-AGC-7-1	TCA	TCA	GGGGGTGTAGCTCAGTGGTAGAGCGCGTGCTTTCAATGCACGAGGCCCCGGGTTCAATCCCTGGCACCTCCA	GATTACGTACGGTTATCGCG	AGACTGGATACGACGAACGTATGTTCGTAGCGTTAA	tatcttgtggaaaggacgaaacaccGGGGGTGTAGCTCAGTGGTAGAGCGCGTGCTTTCAATGCACGAGGCCCCGGGTTCAATCCCTGGCACCTCCATTTTTTTAGACTGGATACGACGAACGTATGTTCGTAGCGTTAAGATTACGTACGGTTATCGCGCTGTCTCTTATACACATCTGACGCTGCCGACGActcgagtactaggatccattaggcg	1138.67	905.824	841.988	0	0	115.025	474.352	751.542	4674.18	0	0.325326	3.22197
tRNA-His-GTG-2-1-GTG	tRNA-His-GTG-2-1	GTG	Control	GCCATGATCGTATAGTGGTTAGTACTCTGCGCTGTGGCCGCAGCAACCTCGGTTCGAATCCGAGTCACGGCA	TTCAACCAAGGCGTGACATG	AAGGAGATCGGTTGCTCATCGATCTTGCGGATACAC	tatcttgtggaaaggacgaaacaccGCCATGATCGTATAGTGGTTAGTACTCTGCGCTGTGGCCGCAGCAACCTCGGTTCGAATCCGAGTCACGGCATTTTTTTAAGGAGATCGGTTGCTCATCGATCTTGCGGATACACTTCAACCAAGGCGTGACATGCTGTCTCTTATACACATCTGACGCTGCCGACGActcgagtactaggatccattaggcg	1341	1263.91	1302.21	1531.16	179.183	0	0	4697.55	3627.8	0.637713	0	3.19663
tRNA-Lys-CTT-8-1-CTT	tRNA-Lys-CTT-8-1	CTT	Control	GCCTGGCTAGCTCAGTCGGCAAAGCATGAGACTCTTAATCTCAGGGTCGTGGGCTCGAGCTCCATGTTGGGCG	TACCAACCTGGAGTTGGTGA	TCGTACAAGAGAACCGGTAGAGGCTCTGAAGCCAA	tatcttgtggaaaggacgaaacaccGCCTGGCTAGCTCAGTCGGCAAAGCATGAGACTCTTAATCTCAGGGTCGTGGGCTCGAGCTCCATGTTGGGCGTTTTTTTTCGTACAAGAGAACCGGTAGAGGCTCTGAAGCCAATACCAACCTGGAGTTGGTGACTGTCTCTTATACACATCTGACGCTGCCGACGActcgagtactaggatccattaggcg	1057.92	752.694	805.961	882.615	0	2449.44	485.133	3549.77	1455.61	0.417148	1.94938	3.10522
tRNA-Tyr-GTA-5-3-CTA	tRNA-Tyr-GTA-5-3	CTA	CTA	CCTTCGATAGCTCAGCTGGTAGAGCGGAGGACTCTAGCCTGTAGAAACATTTGTGGACATCCTTAGGTCGCTGGTTCGATTCCGGCTCGAAGGA	ACCATGTGGCCAGATAGCAA	TCGGATGTCAACGA	tatcttgtggaaaggacgaaacaccCCTTCGATAGCTCAGCTGGTAGAGCGGAGGACTCTAGCCTGTAGAAACATTTGTGGACATCCTTAGGTCGCTGGTTCGATTCCGGCTCGAAGGATTTTTTTTCGGATGTCAACGAACCATGTGGCCAGATAGCAACTGTCTCTTATACACATCTGACGCTGCCGACGActcgagtactaggatccattaggcg	1120.52	1215.03	1117.42	1702.61	2464.15	224.151	252.577	3615.26	3284.19	1.8593	0.196179	3.08722
tRNA-Ile-TAT-3-1-TAT	tRNA-Ile-TAT-3-1	TAT	Control	GCTCCAGTGGCGCAATCGGTTAGCGCGCGGTACTTATAAGACAGTGCACCTGTGAGCAATGCCGAGGTTGTGAGTTCAAGCCTCACCTGGAGCA	GGCACCTAACTTACGACCAA	TCAGCTCAAGCGCT	tatcttgtggaaaggacgaaacaccGCTCCAGTGGCGCAATCGGTTAGCGCGCGGTACTTATAAGACAGTGCACCTGTGAGCAATGCCGAGGTTGTGAGTTCAAGCCTCACCTGGAGCATTTTTTTTCAGCTCAAGCGCTGGCACCTAACTTACGACCAACTGTCTCTTATACACATCTGACGCTGCCGACGActcgagtactaggatccattaggcg	1214.88	1245.07	1286.52	123.745	646.284	315.581	666.865	5472.01	2393.21	0.316915	0.394535	3.05679
tRNA-Ser-GCT-4-2-GCT	tRNA-Ser-GCT-4-2	GCT	Control	GACGAGGTGGCCGAGTGGTTAAGGCGATGGACTGCTAATCCATTGTGCTCTGCACGCGTGGGTTCGAATCCCATCCTCGTCG	AAGTGCGGTCTGTTAGACCA	GGACCATCTGTATCGGAGAACCTAAT	tatcttgtggaaaggacgaaacaccGACGAGGTGGCCGAGTGGTTAAGGCGATGGACTGCTAATCCATTGTGCTCTGCACGCGTGGGTTCGAATCCCATCCTCGTCGTTTTTTTGGACCATCTGTATCGGAGAACCTAATAAGTGCGGTCTGTTAGACCACTGTCTCTTATACACATCTGACGCTGCCGACGActcgagtactaggatccattaggcg	945.411	1094.29	1313.25	3527.48	1488.6	457.15	334.202	5278.81	2527.89	2.65285	0.361582	2.97229
tRNA-Asn-GTT-7-1-GTT	tRNA-Asn-GTT-7-1	GTT	Control	GTCTCTGTGGCGTAGTCGGTTAGCGCGTTCGGCTGTTAACCGAAAAGTTGGTGGTTCGAGCCCACCCAGGAACG	CCAATCCGGATCGTACAAGA	CCGAACTTCCAAGTCGCATATGACAATGCACGGT	tatcttgtggaaaggacgaaacaccGTCTCTGTGGCGTAGTCGGTTAGCGCGTTCGGCTGTTAACCGAAAAGTTGGTGGTTCGAGCCCACCCAGGAACGTTTTTTTCCGAACTTCCAAGTCGCATATGACAATGCACGGTCCAATCCGGATCGTACAAGACTGTCTCTTATACACATCTGACGCTGCCGACGActcgagtactaggatccattaggcg	1164.07	1259.2	1300.46	0	6.12591	51.6137	107.807	342.206	7226.24	0.00263124	0.0633024	2.90991
tRNA-Ser-GCT-3-1-GCT	tRNA-Ser-GCT-3-1	GCT	Control	GACGAGGTGGCCGAGTGGTTAAGGCGATGGACTGCTAATCCATTGTGCTTTGCACGCGTGGGTTCGAATCCCATCCTCGTCG	ATGGAACCTATGCCATGACG	ACTGTGAACATCTAGGCCTGGCTCGA	tatcttgtggaaaggacgaaacaccGACGAGGTGGCCGAGTGGTTAAGGCGATGGACTGCTAATCCATTGTGCTTTGCACGCGTGGGTTCGAATCCCATCCTCGTCGTTTTTTTACTGTGAACATCTAGGCCTGGCTCGAATGGAACCTATGCCATGACGCTGTCTCTTATACACATCTGACGCTGCCGACGActcgagtactaggatccattaggcg	1584.15	1348.14	1733.37	591.889	18.3777	224.151	746.95	10045.1	18.9937	0.192616	0.360165	2.90305
tRNA-Ile-TAT-3-1-CTA	tRNA-Ile-TAT-3-1	CTA	CTA	GCTCCAGTGGCGCAATCGGTTAGCGCGCGGTACTCTAAAGACAGTGCACCTGTGAGCAATGCCGAGGTTGTGAGTTCAAGCCTCACCTGGAGCA	AACGTCCTTACCACGTAGAC	TGCCGAATAGTCGT	tatcttgtggaaaggacgaaacaccGCTCCAGTGGCGCAATCGGTTAGCGCGCGGTACTCTAAAGACAGTGCACCTGTGAGCAATGCCGAGGTTGTGAGTTCAAGCCTCACCTGGAGCATTTTTTTTGCCGAATAGTCGTAACGTCCTTACCACGTAGACCTGTCTCTTATACACATCTGACGCTGCCGACGActcgagtactaggatccattaggcg	1390.9	1521.88	1740.92	226.617	7.65739	50.139	1188.96	8532.22	1455.61	0.0842171	0.407095	2.86854
tRNA-Ser-GCT-2-1-TTA	tRNA-Ser-GCT-2-1	TTA	TTA	GACGAGGTGGCCGAGTGGTTAAGGCGATGGACTTTAAATCCATTGTGCTCTGCACGCGTGGGTTCGAATCCCACCTTCGTCG	GACTCTAAGACGGTGTGAAG	ATGGAACCTAGGCACCTAACTATTCC	tatcttgtggaaaggacgaaacaccGACGAGGTGGCCGAGTGGTTAAGGCGATGGACTTTAAATCCATTGTGCTCTGCACGCGTGGGTTCGAATCCCACCTTCGTCGTTTTTTTATGGAACCTAGGCACCTAACTATTCCGACTCTAAGACGGTGTGAAGCTGTCTCTTATACACATCTGACGCTGCCGACGActcgagtactaggatccattaggcg	1196.73	1663.23	1756.03	0	235.848	1638.37	287.999	2370.88	7701.09	0.098538	0.579103	2.86782
tRNA-Val-CAC-3-1-TCA	tRNA-Val-CAC-3-1	TCA	TCA	GTTTCCGTAGTGTAGCGGTTATCACATTCGCCTTCAACGCGAAAGGTCCCCGGTTCGATCCCGGGCGGAAACA	GACTCTAAGAGCATCACCGA	AATCTCACACGCGATCTCGTAGTTGCGACACACCG	tatcttgtggaaaggacgaaacaccGTTTCCGTAGTGTAGCGGTTATCACATTCGCCTTCAACGCGAAAGGTCCCCGGTTCGATCCCGGGCGGAAACATTTTTTTAATCTCACACGCGATCTCGTAGTTGCGACACACCGGACTCTAAGAGCATCACCGACTGTCTCTTATACACATCTGACGCTGCCGACGActcgagtactaggatccattaggcg	1172.24	1163.2	1076.75	964.615	133.239	0	64.6843	0	6169.5	0.468273	0.0278045	2.86489
tRNA-Tyr-GTA-5-5-TCA	tRNA-Tyr-GTA-5-5	TCA	TCA	CCTTCGATAGCTCAGCTGGTAGAGCGGAGGACTTCAGTACTTAATGTGTGGTCATCCTTAGGTCGCTGGTTCGATTCCGGCTCGAAGGA	CGACGAACGTGCTATTGTTC	TATCGCCTGGTATGAGCAG	tatcttgtggaaaggacgaaacaccCCTTCGATAGCTCAGCTGGTAGAGCGGAGGACTTCAGTACTTAATGTGTGGTCATCCTTAGGTCGCTGGTTCGATTCCGGCTCGAAGGATTTTTTTTATCGCCTGGTATGAGCAGCGACGAACGTGCTATTGTTCCTGTCTCTTATACACATCTGACGCTGCCGACGActcgagtactaggatccattaggcg	1400.88	1451.2	1224.34	1347.78	1485.53	775.68	1372.23	2809.69	4202.79	1.01126	0.740045	2.86378
tRNA-Lys-TTT-4-1-TTT	tRNA-Lys-TTT-4-1	TTT	Control	GCCTGGATAGCTCAGTCGGTAGAGCATCAGACTTTTAATCTGAGGGTCCAGGGTTCAAGTCCCTGTTCAGGCG	AGCATACGAGTCGGATGTCA	CTCACACCTCTTGGAATTGCGTAGAGCGGTTGACA	tatcttgtggaaaggacgaaacaccGCCTGGATAGCTCAGTCGGTAGAGCATCAGACTTTTAATCTGAGGGTCCAGGGTTCAAGTCCCTGTTCAGGCGTTTTTTTCTCACACCTCTTGGAATTGCGTAGAGCGGTTGACAAGCATACGAGTCGGATGTCACTGTCTCTTATACACATCTGACGCTGCCGACGActcgagtactaggatccattaggcg	1074.25	928.794	865.812	0	6.12591	0	0	4871.11	3.4534	0.00285126	0	2.81502
tRNA-Tyr-GTA-5-2-CTA	tRNA-Tyr-GTA-5-2	CTA	CTA	CCTTCGATAGCTCAGCTGGTAGAGCGGAGGACTCTAGGCGCGCGCCCGTGGCCATCCTTAGGTCGCTGGTTCGATTCCGGCTCGAAGGA	ACTAGAATGCGGACCATCTG	AGCATACGAGGATTGGAAC	tatcttgtggaaaggacgaaacaccCCTTCGATAGCTCAGCTGGTAGAGCGGAGGACTCTAGGCGCGCGCCCGTGGCCATCCTTAGGTCGCTGGTTCGATTCCGGCTCGAAGGATTTTTTTAGCATACGAGGATTGGAACACTAGAATGCGGACCATCTGCTGTCTCTTATACACATCTGACGCTGCCGACGActcgagtactaggatccattaggcg	1440.8	1454.74	1509.65	4603.91	4723.08	519.086	1238.24	8479.82	17.267	3.23674	0.604002	2.81425
tRNA-Cys-GCA-22-1-TTA	tRNA-Cys-GCA-22-1	TTA	TTA	GGGCGTATAGCTCAGGGGTAGAGCATTTGACTTTAGATCAAGAGGTCCCCAGTTCAAATCTGGGTGCCCA	CGGTCATGACCAATTGAGCA	TACCTTCGCAAGCATACGAGCTGTTCCACAACTGCTAC	tatcttgtggaaaggacgaaacaccGGGCGTATAGCTCAGGGGTAGAGCATTTGACTTTAGATCAAGAGGTCCCCAGTTCAAATCTGGGTGCCCATTTTTTTTACCTTCGCAAGCATACGAGCTGTTCCACAACTGCTACCGGTCATGACCAATTGAGCACTGTCTCTTATACACATCTGACGCTGCCGACGActcgagtactaggatccattaggcg	479.057	586.607	449.177	515.853	102.609	408.485	679.186	209.58	2313.78	0.6455	0.927087	2.80887
tRNA-Ala-TGC-4-1-TTA	tRNA-Ala-TGC-4-1	TTA	TTA	GGGGATGTAGCTCAGTGGTAGAGCGCATGCTTTTAACGTATGAGGCCCCGGGTTCAATCCCCGGCATCTCCA	CTACGCTTAGTACGTGAGGT	TCTAGGCCTGTGACTCATGAGTTGCCTTATGTAGAG	tatcttgtggaaaggacgaaacaccGGGGATGTAGCTCAGTGGTAGAGCGCATGCTTTTAACGTATGAGGCCCCGGGTTCAATCCCCGGCATCTCCATTTTTTTTCTAGGCCTGTGACTCATGAGTTGCCTTATGTAGAGCTACGCTTAGTACGTGAGGTCTGTCTCTTATACACATCTGACGCTGCCGACGActcgagtactaggatccattaggcg	834.72	763.884	575.271	1.4909	166.931	0	187.893	0	3230.66	0.100885	0.122985	2.80794
tRNA-Ala-TGC-5-1-TGC	tRNA-Ala-TGC-5-1	TGC	Control	GGGGGTGTAGCTCAGTGGTAGAGCGCATGCTTTGCATGTATGAGGCCTCGGGTTCGATCCCCGACACCTCCA	GCCATTACAACGGTCATGAC	GACATCGACACTTCAGACAGGTTGAAGGAACCGAAC	tatcttgtggaaaggacgaaacaccGGGGGTGTAGCTCAGTGGTAGAGCGCATGCTTTGCATGTATGAGGCCTCGGGTTCGATCCCCGACACCTCCATTTTTTTGACATCGACACTTCAGACAGGTTGAAGGAACCGAACGCCATTACAACGGTCATGACCTGTCTCTTATACACATCTGACGCTGCCGACGActcgagtactaggatccattaggcg	734.917	988.868	821.65	0	0	0	12.3208	0	4568.85	0	0.00622976	2.78029
tRNA-Cys-GCA-8-1-TCA	tRNA-Cys-GCA-8-1	TCA	TCA	GGGGGTATAGCTCAGGGGTAGAGCATTTGACTTCAGATCAAGAGGTCCCCGGTTCAAATCCGGGTGCCCCCT	GTTAGCGTCGATGGAACCTA	CCAGAAGAGAAGTGGACTCTATGACTCGGAACATAG	tatcttgtggaaaggacgaaacaccGGGGGTATAGCTCAGGGGTAGAGCATTTGACTTCAGATCAAGAGGTCCCCGGTTCAAATCCGGGTGCCCCCTTTTTTTTCCAGAAGAGAAGTGGACTCTATGACTCGGAACATAGGTTAGCGTCGATGGAACCTACTGTCTCTTATACACATCTGACGCTGCCGACGActcgagtactaggatccattaggcg	617.874	547.146	467.19	642.58	1206.8	138.62	4.62031	0	2577.96	1.49657	0.130897	2.75901
tRNA-Arg-ACG-2-1-CTA	tRNA-Arg-ACG-2-1	CTA	CTA	GGGCCAGTGGCGCAATGGATAACGCGTCTGACTCTAGATCAGAAGATTCTAGGTTCGACTCCTGGCTGGCTCG	CGCGTATCATGAGGACAATC	TCCGTACTGGCAGCATAACAAACACTTGCGACGCT	tatcttgtggaaaggacgaaacaccGGGCCAGTGGCGCAATGGATAACGCGTCTGACTCTAGATCAGAAGATTCTAGGTTCGACTCCTGGCTGGCTCGTTTTTTTTCCGTACTGGCAGCATAACAAACACTTGCGACGCTCGCGTATCATGAGGACAATCCTGTCTCTTATACACATCTGACGCTGCCGACGActcgagtactaggatccattaggcg	1076.97	1131.4	989.583	67.0907	7.65739	154.841	98.5666	1340.99	4099.19	0.0347029	0.111989	2.74872
tRNA-Met-CAT-7-1-TCA	tRNA-Met-CAT-7-1	TCA	TCA	GCCCTCTTAGTGCAGCTGGCAGCGCGTCAGTTTTCAAATCTGAAAGTCCTGAGTTCAAGCCTCAGAGAGGGCA	TCCGCGAATCAAGCGTGTAA	CGTCACTGTCAAGCGTGTAATCGTAGCTAGTTCCA	tatcttgtggaaaggacgaaacaccGCCCTCTTAGTGCAGCTGGCAGCGCGTCAGTTTTCAAATCTGAAAGTCCTGAGTTCAAGCCTCAGAGAGGGCATTTTTTTCGTCACTGTCAAGCGTGTAATCGTAGCTAGTTCCATCCGCGAATCAAGCGTGTAACTGTCTCTTATACACATCTGACGCTGCCGACGActcgagtactaggatccattaggcg	782.096	1077.8	1294.07	0	0	600.193	1095.01	1640.62	5446.02	0	0.786419	2.73812
tRNA-Thr-TGT-3-1-TGT	tRNA-Thr-TGT-3-1	TGT	Control	GGCTCCATAGCTCAGGGGTTAGAGCGCTGGTCTTGTAAACCAGGGGTCGCGAGTTCAATTCTCGCTGGGGCCT	ACTGCTACTGGATTGGAACG	GTCTGTCTGGTGACTCATGAACACTTCTGCTGCAG	tatcttgtggaaaggacgaaacaccGGCTCCATAGCTCAGGGGTTAGAGCGCTGGTCTTGTAAACCAGGGGTCGCGAGTTCAATTCTCGCTGGGGCCTTTTTTTTGTCTGTCTGGTGACTCATGAACACTTCTGCTGCAGACTGCTACTGGATTGGAACGCTGTCTCTTATACACATCTGACGCTGCCGACGActcgagtactaggatccattaggcg	913.655	921.726	1113.93	1112.21	372.149	181.385	4.62031	3724.96	2286.15	0.812321	0.100901	2.69815
tRNA-Leu-CAA-1-2-TTA	tRNA-Leu-CAA-1-2	TTA	TTA	GTCAGGATGGCCGAGTGGTCTAAGGCGCCAGACTTTAGCTTGGCTTCCTCGTGTTGAGGATTCTGGTCTCCAATGGAGGCGTGGGTTCGAATCCCACTTCTGACA	CCTAATACCTAGTACGAGCC	TCC	tatcttgtggaaaggacgaaacaccGTCAGGATGGCCGAGTGGTCTAAGGCGCCAGACTTTAGCTTGGCTTCCTCGTGTTGAGGATTCTGGTCTCCAATGGAGGCGTGGGTTCGAATCCCACTTCTGACATTTTTTTTCCCCTAATACCTAGTACGAGCCCTGTCTCTTATACACATCTGACGCTGCCGACGActcgagtactaggatccattaggcg	1003.48	1209.14	1156.93	222.145	1925.07	960.014	12.3208	4620.59	1616.19	1.06988	0.402077	2.69539
tRNA-Met-CAT-1-1-CTA	tRNA-Met-CAT-1-1	CTA	CTA	GCCTCGTTAGCGCAGTAGGTAGCGCGTCAGTCTCTAAATCTGAAGGTCGTGAGTTCGATCCTCACACGGGGCA	GCGTGACATGAAGCTATACG	CTTGTCAGCGGTGCACATAAAGTTGCGACACAAGC	tatcttgtggaaaggacgaaacaccGCCTCGTTAGCGCAGTAGGTAGCGCGTCAGTCTCTAAATCTGAAGGTCGTGAGTTCGATCCTCACACGGGGCATTTTTTTCTTGTCAGCGGTGCACATAAAGTTGCGACACAAGCGCGTGACATGAAGCTATACGCTGTCTCTTATACACATCTGACGCTGCCGACGActcgagtactaggatccattaggcg	967.186	1139.05	1255.14	0	0	41.2909	9.24062	2742.56	4018.03	0	0.0221814	2.69317
tRNA-Leu-AAG-2-3-TTA	tRNA-Leu-AAG-2-3	TTA	TTA	GGTAGCGTGGCCGAGCGGTCTAAGGCGCTGGATTTTAGCTCCAGTCTCTTCGGGGGCGTGGGTTCGAATCCCACCGCTGCCA	CTTCCAGTACCAATGTGCGA	GACATCGACAGTAAGTACGCTATGCA	tatcttgtggaaaggacgaaacaccGGTAGCGTGGCCGAGCGGTCTAAGGCGCTGGATTTTAGCTCCAGTCTCTTCGGGGGCGTGGGTTCGAATCCCACCGCTGCCATTTTTTTGACATCGACAGTAAGTACGCTATGCACTTCCAGTACCAATGTGCGACTGTCTCTTATACACATCTGACGCTGCCGACGActcgagtactaggatccattaggcg	1490.7	1116.08	1136.6	4833.51	1291.04	181.385	753.111	2076.16	3909.25	2.05425	0.418649	2.63304
tRNA-Leu-CAA-4-1-CTA	tRNA-Leu-CAA-4-1	CTA	CTA	GTCAGGATGGCCGAGTGGTCTAAGGCGCCAGACTCTAGGTAAGCACCTTGCCTGCGGGCTTTCTGGTCTCCGGATGGAGGCGTGGGTTCGAATCCCACTTCTGACA	CTCTATCCAAGTAGAGCGGT	GA	tatcttgtggaaaggacgaaacaccGTCAGGATGGCCGAGTGGTCTAAGGCGCCAGACTCTAGGTAAGCACCTTGCCTGCGGGCTTTCTGGTCTCCGGATGGAGGCGTGGGTTCGAATCCCACTTCTGACATTTTTTTGACTCTATCCAAGTAGAGCGGTCTGTCTCTTATACACATCTGACGCTGCCGACGActcgagtactaggatccattaggcg	1258.43	1184.99	1330.1	12616	12890.5	1815.33	4015.05	4476.51	2450.19	10.1342	2.46009	2.60383
tRNA-Glu-CTC-1-1-CTA	tRNA-Glu-CTC-1-1	CTA	CTA	TCCCTGGTGGTCTAGTGGTTAGGATTCGGCGCTCTAACCGCCGCGGCCCGGGTTCGATTCCCGGTCAGGGAA	TCTAGGCCTGATGGATTGAG	CTTCCAGTACAAGATCCAGCTGCCATGACGAAGAAG	tatcttgtggaaaggacgaaacaccTCCCTGGTGGTCTAGTGGTTAGGATTCGGCGCTCTAACCGCCGCGGCCCGGGTTCGATTCCCGGTCAGGGAATTTTTTTCTTCCAGTACAAGATCCAGCTGCCATGACGAAGAAGTCTAGGCCTGATGGATTGAGCTGTCTCTTATACACATCTGACGCTGCCGACGActcgagtactaggatccattaggcg	564.343	524.177	526.46	928.833	7.65739	0	260.277	2732.73	3.4534	0.829717	0.248273	2.59866
tRNA-Cys-GCA-19-1-TTA	tRNA-Cys-GCA-19-1	TTA	TTA	GGGGGTATAGCTCAGGGGTAGAGCATTTGACTTTAAATCAAGAGGTCCCTGATTCAAATCCAGGTGCCCCCT	CCGGTATGCACATAGCAAGA	CGACGAACGTGACTCTAAGATGAAGTCAGAGCATCA	tatcttgtggaaaggacgaaacaccGGGGGTATAGCTCAGGGGTAGAGCATTTGACTTTAAATCAAGAGGTCCCTGATTCAAATCCAGGTGCCCCCTTTTTTTTCGACGAACGTGACTCTAAGATGAAGTCAGAGCATCACCGGTATGCACATAGCAAGACTGTCTCTTATACACATCTGACGCTGCCGACGActcgagtactaggatccattaggcg	426.433	543.612	464.866	40.2544	0	69.3098	195.593	2390.53	3.4534	0.047199	0.243651	2.57492
tRNA-Arg-ACG-1-3-ACG	tRNA-Arg-ACG-1-3	ACG	Control	GGGCCAGTGGCGCAATGGATAACGCGTCTGACTACGGATCAGAAGATTCCAGGTTCGACTCCTGGCTGGCTCG	CTGCGTTCTACAAGCAATGG	TCTCGTGATACGAACCGTTGGTGACTAACGGTCCA	tatcttgtggaaaggacgaaacaccGGGCCAGTGGCGCAATGGATAACGCGTCTGACTACGGATCAGAAGATTCCAGGTTCGACTCCTGGCTGGCTCGTTTTTTTTCTCGTGATACGAACCGTTGGTGACTAACGGTCCACTGCGTTCTACAAGCAATGGCTGTCTCTTATACACATCTGACGCTGCCGACGActcgagtactaggatccattaggcg	851.051	988.279	948.907	1.4909	1349.23	238.898	0	4810.53	3.4534	0.793561	0.120865	2.53659
tRNA-Thr-TGT-5-1-TCA	tRNA-Thr-TGT-5-1	TCA	TCA	GGCCCTATAGCTCAGGGGTTAGAGCACTGGTCTTCAAAACCAGGGGTCGCGAGTTCAAATCTCGCTGGGGCCT	TATAGAGACCAACGATCGGC	AGATAGCGAATCCTGCACACGGTTATCGCGTTATC	tatcttgtggaaaggacgaaacaccGGCCCTATAGCTCAGGGGTTAGAGCACTGGTCTTCAAAACCAGGGGTCGCGAGTTCAAATCTCGCTGGGGCCTTTTTTTTAGATAGCGAATCCTGCACACGGTTATCGCGTTATCTATAGAGACCAACGATCGGCCTGTCTCTTATACACATCTGACGCTGCCGACGActcgagtactaggatccattaggcg	904.582	788.032	706.015	0	1.53148	0	124.748	3543.22	5.1801	0.000846511	0.0791519	2.51298
tRNA-Ser-TGA-4-1-TCA	tRNA-Ser-TGA-4-1	TCA	TCA	GTAGTCGTGGCCGAGTGGTTAAGGCGATGGACTTCAAATCCATTGGGGTTTCCCCGCGCAGGTTCGAATCCTGTCGGCTACG	TTGCTGAACCATGCCGTTCA	ATGGAACCTACTGGCGAAGACTAGGT	tatcttgtggaaaggacgaaacaccGTAGTCGTGGCCGAGTGGTTAAGGCGATGGACTTCAAATCCATTGGGGTTTCCCCGCGCAGGTTCGAATCCTGTCGGCTACGTTTTTTTATGGAACCTACTGGCGAAGACTAGGTTTGCTGAACCATGCCGTTCACTGTCTCTTATACACATCTGACGCTGCCGACGActcgagtactaggatccattaggcg	1163.16	1326.93	1360.89	1007.85	0	0	3.08021	3646.37	3192.67	0.433237	0.00116065	2.5127
tRNA-Val-TAC-4-1-TTA	tRNA-Val-TAC-4-1	TTA	TTA	GTTTCCGTGGTGTAGTGGTTATCACATTCGCCTTTAACGCGAAAGGTCCTCGGGTCGAAACCGAGCGGAAACA	GATGTCCAAGTACGTGAGGT	TACCAACCTGCGATCCTAGAGCGGTTCAGAGCCTT	tatcttgtggaaaggacgaaacaccGTTTCCGTGGTGTAGTGGTTATCACATTCGCCTTTAACGCGAAAGGTCCTCGGGTCGAAACCGAGCGGAAACATTTTTTTTACCAACCTGCGATCCTAGAGCGGTTCAGAGCCTTGATGTCCAAGTACGTGAGGTCTGTCTCTTATACACATCTGACGCTGCCGACGActcgagtactaggatccattaggcg	1151.37	1128.45	1097.08	0	3.06296	88.4806	263.358	5485.11	5.1801	0.00133014	0.155894	2.50222
tRNA-Leu-TAA-3-1-TAA	tRNA-Leu-TAA-3-1	TAA	Control	ACCAGAATGGCCGAGTGGTTAAGGCGTTGGACTTAAGATCCAATGGATTCATATCCGCGTGGGTTCGAACCCCACTTCTGGTA	TCGTACAAGAGCGCTAGAAC	CGCGTTAATACGCAGATAGGGACAT	tatcttgtggaaaggacgaaacaccACCAGAATGGCCGAGTGGTTAAGGCGTTGGACTTAAGATCCAATGGATTCATATCCGCGTGGGTTCGAACCCCACTTCTGGTATTTTTTTCGCGTTAATACGCAGATAGGGACATTCGTACAAGAGCGCTAGAACCTGTCTCTTATACACATCTGACGCTGCCGACGActcgagtactaggatccattaggcg	785.726	822.781	740.88	1346.29	384.401	0	358.844	3648.01	3.4534	1.10133	0.218068	2.46428
tRNA-Gly-CCC-3-1-TCA	tRNA-Gly-CCC-3-1	TCA	TCA	GCATTGGTGGTTCAATGGTAGAATTCTCGCCTTCAACGCAGGAGACCCAGGTTCGATTCCTGGCCAATGCA	CTGTTCCACATTGCTGAACC	GTACCTTGAAGACGCAGCTAGGATACAGGCTGAGCAG	tatcttgtggaaaggacgaaacaccGCATTGGTGGTTCAATGGTAGAATTCTCGCCTTCAACGCAGGAGACCCAGGTTCGATTCCTGGCCAATGCATTTTTTTGTACCTTGAAGACGCAGCTAGGATACAGGCTGAGCAGCTGTTCCACATTGCTGAACCCTGTCTCTTATACACATCTGACGCTGCCGACGActcgagtactaggatccattaggcg	742.175	927.027	927.988	0	9.18887	53.0883	1.5401	1381.92	3187.49	0.0061905	0.0294643	2.462
tRNA-Ala-TGC-1-1-CTA	tRNA-Ala-TGC-1-1	CTA	CTA	GGGGGTGTAGCTCAGTGGTAGAGCGCATGCTTCTAATGTATGAGGTCCCGGGTTCGATCCCCGGCACCTCCA	ATCATGACTGTATTCCGGCG	GGCACCTAACGTTATGAGGAAGGAGCATTACGGCTG	tatcttgtggaaaggacgaaacaccGGGGGTGTAGCTCAGTGGTAGAGCGCATGCTTCTAATGTATGAGGTCCCGGGTTCGATCCCCGGCACCTCCATTTTTTTGGCACCTAACGTTATGAGGAAGGAGCATTACGGCTGATCATGACTGTATTCCGGCGCTGTCTCTTATACACATCTGACGCTGCCGACGActcgagtactaggatccattaggcg	694.995	894.634	639.19	0	13.7833	384.89	4.62031	635.291	2496.81	0.00991611	0.217693	2.45005
tRNA-Leu-CAA-6-1-CAA	tRNA-Leu-CAA-6-1	CAA	Control	GTCAGGATGGCCGAGCAGTCTTAAGGCGCTGCGTTCAAATCGCACCCTCCGCTGGAGGCGTGGGTTCGAATCCCACTTTTGACA	GGTCGTATCCTTACGACCAA	GTGATTGGATCTTCGTCACGAGAA	tatcttgtggaaaggacgaaacaccGTCAGGATGGCCGAGCAGTCTTAAGGCGCTGCGTTCAAATCGCACCCTCCGCTGGAGGCGTGGGTTCGAATCCCACTTTTGACATTTTTTTGTGATTGGATCTTCGTCACGAGAAGGTCGTATCCTTACGACCAACTGTCTCTTATACACATCTGACGCTGCCGACGActcgagtactaggatccattaggcg	1150.46	1359.33	1521.85	0	10.7203	660.655	2980.1	7322.22	6.9068	0.00465915	1.33918	2.40796
tRNA-Ile-AAT-5-4-TCA	tRNA-Ile-AAT-5-4	TCA	TCA	GGCCGGTTAGCTCAGTTGGTTAGAGCGTGGTGCTTCAAACGCCAAGGTCGCGGGTTCGATCCCCGTACGGGCCA	AAGATCCAGCGCATGGTCTT	CTGTTGTCGGAGTGCATAAGCACTAAGTCATCTT	tatcttgtggaaaggacgaaacaccGGCCGGTTAGCTCAGTTGGTTAGAGCGTGGTGCTTCAAACGCCAAGGTCGCGGGTTCGATCCCCGTACGGGCCATTTTTTTCTGTTGTCGGAGTGCATAAGCACTAAGTCATCTTAAGATCCAGCGCATGGTCTTCTGTCTCTTATACACATCTGACGCTGCCGACGActcgagtactaggatccattaggcg	1387.27	1519.52	1234.22	1.4909	10.7203	42.7656	984.126	5919.01	10.3602	0.00440119	0.337899	2.40207
tRNA-Phe-GAA-4-1-TTA	tRNA-Phe-GAA-4-1	TTA	TTA	GCCGAAATAGCTCAGTTGGGAGAGCGTTAGACCTTAGATCTTAAAGGTCCCTGGTTCAATCCCGGGTTTCGGCA	CACGGTTGAAGTCTGATGCA	TTGCTGAACCGTCTCAGAAGCTGGCGAAGACTTA	tatcttgtggaaaggacgaaacaccGCCGAAATAGCTCAGTTGGGAGAGCGTTAGACCTTAGATCTTAAAGGTCCCTGGTTCAATCCCGGGTTTCGGCATTTTTTTTTGCTGAACCGTCTCAGAAGCTGGCGAAGACTTACACGGTTGAAGTCTGATGCACTGTCTCTTATACACATCTGACGCTGCCGACGActcgagtactaggatccattaggcg	1009.83	937.039	966.34	1170.36	483.947	0	12.3208	4183.42	443.762	0.819102	0.00657434	2.39418
tRNA-Ile-TAT-2-2-TCA	tRNA-Ile-TAT-2-2	TCA	TCA	GCTCCAGTGGCGCAATCGGTTAGCGCGCGGTACTTCAATGGCAGTATGTGTGCGAGTGATGCCGAGGTTGTGAGTTCGAGCCTCACCTGGAGCA	CTTCCAGTACGACCATAGAG	ACTGTGAACAGTCC	tatcttgtggaaaggacgaaacaccGCTCCAGTGGCGCAATCGGTTAGCGCGCGGTACTTCAATGGCAGTATGTGTGCGAGTGATGCCGAGGTTGTGAGTTCGAGCCTCACCTGGAGCATTTTTTTACTGTGAACAGTCCCTTCCAGTACGACCATAGAGCTGTCTCTTATACACATCTGACGCTGCCGACGActcgagtactaggatccattaggcg	1086.95	1502.44	1303.37	104.363	0	1582.33	1578.61	6205.55	15.5403	0.0480074	1.05193	2.38654
tRNA-Arg-TCT-5-1-TTA	tRNA-Arg-TCT-5-1	TTA	TTA	GGCTCTGTGGCGCAATGGATAGCGCATTGGACTTTAAGCCTAAATCAAGAGATTCAAAGGTTGCGGGTTCGAGTCCCTCCAGAGTCG	CTTCAGACAGGCAATGATCG	ATGTGGACAATATCGCCTGGT	tatcttgtggaaaggacgaaacaccGGCTCTGTGGCGCAATGGATAGCGCATTGGACTTTAAGCCTAAATCAAGAGATTCAAAGGTTGCGGGTTCGAGTCCCTCCAGAGTCGTTTTTTTATGTGGACAATATCGCCTGGTCTTCAGACAGGCAATGATCGCTGTCTCTTATACACATCTGACGCTGCCGACGActcgagtactaggatccattaggcg	1082.41	1074.27	985.515	0	6.12591	70.7845	157.091	4273.48	379.874	0.00282974	0.106061	2.36087
tRNA-Leu-AAG-3-1-TCA	tRNA-Leu-AAG-3-1	TCA	TCA	GGTAGCGTGGCCGAGCGGTCTAAGGCGCTGGATTTCAGCTCCAGTCTCTTCGGGGGCGTGGGTTCAAATCCCACCGCTGCCA	AGTGGACTCTAGTTGTCCAC	CCTTCGGATGGCCTTAAGTTGATGGA	tatcttgtggaaaggacgaaacaccGGTAGCGTGGCCGAGCGGTCTAAGGCGCTGGATTTCAGCTCCAGTCTCTTCGGGGGCGTGGGTTCAAATCCCACCGCTGCCATTTTTTTCCTTCGGATGGCCTTAAGTTGATGGAAGTGGACTCTAGTTGTCCACCTGTCTCTTATACACATCTGACGCTGCCGACGActcgagtactaggatccattaggcg	1043.4	944.696	1031.42	0	117.924	378.992	0	4861.28	5.1801	0.0565094	0.200589	2.35911
tRNA-Tyr-GTA-7-1-GTA	tRNA-Tyr-GTA-7-1	GTA	Control	CCTTCGATAGCTCAGCTGGTAGAGCGGAGGACTGTAGACTGCGGAAACGTTTGTGGACATCCTTAGGTCGCTGGTTCAATTCCGGCTCGAAGGA	ATTGTCGCGAATTGTCGCGA	GGCGAACACATTCA	tatcttgtggaaaggacgaaacaccCCTTCGATAGCTCAGCTGGTAGAGCGGAGGACTGTAGACTGCGGAAACGTTTGTGGACATCCTTAGGTCGCTGGTTCAATTCCGGCTCGAAGGATTTTTTTGGCGAACACATTCAATTGTCGCGAATTGTCGCGACTGTCTCTTATACACATCTGACGCTGCCGACGActcgagtactaggatccattaggcg	1709.36	1484.19	1732.21	134.181	209.812	0	331.122	4396.28	3772.84	0.100621	0.11155	2.35801
tRNA-Cys-GCA-10-1-GCA	tRNA-Cys-GCA-10-1	GCA	Control	GGGGGTATAGCTCAGGGGTAGAGCATTTGACTGCAGATCAAGAGGTCCCTGGTTCAAATCCAGGTGCCCCCC	CCTTCGGATGCATAGCAAGA	AGGAGCATTATAGCTCGCCTGGAGCTTACTTACCTT	tatcttgtggaaaggacgaaacaccGGGGGTATAGCTCAGGGGTAGAGCATTTGACTGCAGATCAAGAGGTCCCTGGTTCAAATCCAGGTGCCCCCCTTTTTTTAGGAGCATTATAGCTCGCCTGGAGCTTACTTACCTTCCTTCGGATGCATAGCAAGACTGTCTCTTATACACATCTGACGCTGCCGACGActcgagtactaggatccattaggcg	622.411	620.766	522.974	0	67.385	1322.78	1010.31	1.63735	2445.01	0.0541323	1.8792	2.33917
tRNA-Val-AAC-4-1-CTA	tRNA-Val-AAC-4-1	CTA	CTA	GTTTCCGTAGTGTAGTGGTTATCACGTTCGCCTCTAACGCGAAAGGTCCGCGGTTCGAAACCGGGCGGAAACA	TGCCGAATAGCGATCCTAGA	CACCGAGATTACTGCTACTGTATGAGCAGAGAACC	tatcttgtggaaaggacgaaacaccGTTTCCGTAGTGTAGTGGTTATCACGTTCGCCTCTAACGCGAAAGGTCCGCGGTTCGAAACCGGGCGGAAACATTTTTTTCACCGAGATTACTGCTACTGTATGAGCAGAGAACCTGCCGAATAGCGATCCTAGACTGTCTCTTATACACATCTGACGCTGCCGACGActcgagtactaggatccattaggcg	978.981	693.209	903.583	90.9451	0	522.035	469.732	4221.08	5.1801	0.0464489	0.715345	2.33861
tRNA-Ile-AAT-4-1-TTA	tRNA-Ile-AAT-4-1	TTA	TTA	GGCCGGTTAGCTCAGTTGGTTAGAGCGTGGTGCTTTAAACGCCAAGGTCGCGGGTTCGAACCCCGTACGGGCCA	CTGCGTTCTAAGGCTCTGAA	AAGAAGCCATTCCGTACTGGATGGAACCTACGGT	tatcttgtggaaaggacgaaacaccGGCCGGTTAGCTCAGTTGGTTAGAGCGTGGTGCTTTAAACGCCAAGGTCGCGGGTTCGAACCCCGTACGGGCCATTTTTTTAAGAAGCCATTCCGTACTGGATGGAACCTACGGTCTGCGTTCTAAGGCTCTGAACTGTCTCTTATACACATCTGACGCTGCCGACGActcgagtactaggatccattaggcg	674.127	936.45	851.285	0	1.53148	685.724	736.169	3140.43	789.102	0.0011359	0.759193	2.308
tRNA-Ile-TAT-2-2-TTA	tRNA-Ile-TAT-2-2	TTA	TTA	GCTCCAGTGGCGCAATCGGTTAGCGCGCGGTACTTTAATGGCAGTATGTGTGCGAGTGATGCCGAGGTTGTGAGTTCGAGCCTCACCTGGAGCA	GATGGATTGAGCGATCTCGT	GTCTTCCGACGCGA	tatcttgtggaaaggacgaaacaccGCTCCAGTGGCGCAATCGGTTAGCGCGCGGTACTTTAATGGCAGTATGTGTGCGAGTGATGCCGAGGTTGTGAGTTCGAGCCTCACCTGGAGCATTTTTTTGTCTTCCGACGCGAGATGGATTGAGCGATCTCGTCTGTCTCTTATACACATCTGACGCTGCCGACGActcgagtactaggatccattaggcg	1653.11	1379.35	1634	219.163	551.332	213.828	1644.83	4270.2	3251.38	0.233044	0.673744	2.30158
tRNA-Gln-CTG-1-4-TTA	tRNA-Gln-CTG-1-4	TTA	TTA	GGTTCCATGGTGTAATGGTTAGCACTCTGGACTTTAAATCCAGCGATCCGAGTTCAAATCTCGGTGGAACCT	CTGTTCCACAGGAGCTTACT	GACCATAGAGAGTTGCGACACGTACTGGAATACGTG	tatcttgtggaaaggacgaaacaccGGTTCCATGGTGTAATGGTTAGCACTCTGGACTTTAAATCCAGCGATCCGAGTTCAAATCTCGGTGGAACCTTTTTTTTGACCATAGAGAGTTGCGACACGTACTGGAATACGTGCTGTTCCACAGGAGCTTACTCTGTCTCTTATACACATCTGACGCTGCCGACGActcgagtactaggatccattaggcg	997.127	725.013	770.515	0	1.53148	0	1.5401	3543.22	1.7267	0.000767945	0.00106212	2.30037
tRNA-Lys-TTT-7-1-TTT	tRNA-Lys-TTT-7-1	TTT	Control	GCCTGGATAGCTCAGTTGGTAGAACATCAGACTTTTAATCTGACGGTGCAGGGTTCAAGTCCCTGTTCAGGCG	ATCATGACTGTATCGCCTGG	TGTGTAGGTGCCTGATCGTACGGTGACTGACATAG	tatcttgtggaaaggacgaaacaccGCCTGGATAGCTCAGTTGGTAGAACATCAGACTTTTAATCTGACGGTGCAGGGTTCAAGTCCCTGTTCAGGCGTTTTTTTTGTGTAGGTGCCTGATCGTACGGTGACTGACATAGATCATGACTGTATCGCCTGGCTGTCTCTTATACACATCTGACGCTGCCGACGActcgagtactaggatccattaggcg	1095.12	934.095	978.542	1285.16	603.402	1153.2	1250.56	4486.33	5.1801	0.862265	1.28668	2.295
tRNA-Lys-CTT-10-1-CTA	tRNA-Lys-CTT-10-1	CTA	CTA	GCCCAGCTAGCTCAGTCGGTAGAGCATAAGACTCTAAATCTCAGGGTTGTGGATTCGTGCCCCATGCTGGGTG	GATTGGAACGCACCTGTAGA	CTGTTCCACAGTAAGTACGCACTAATCAGGCCTTG	tatcttgtggaaaggacgaaacaccGCCCAGCTAGCTCAGTCGGTAGAGCATAAGACTCTAAATCTCAGGGTTGTGGATTCGTGCCCCATGCTGGGTGTTTTTTTCTGTTCCACAGTAAGTACGCACTAATCAGGCCTTGGATTGGAACGCACCTGTAGACTGTCTCTTATACACATCTGACGCTGCCGACGActcgagtactaggatccattaggcg	988.054	918.193	819.326	2539.01	275.666	0	902.501	1.63735	3748.67	1.42435	0.491455	2.28865
tRNA-Arg-TCG-6-1-CTA	tRNA-Arg-TCG-6-1	CTA	CTA	GGCCGTGTGGCCTAATGGATAAGGCGTCTGACTCTAGATCAAAAGATTGCAGGTTTGAGTTCTGCCACGGTCG	TTGCTGAACCTACCTTCGCA	TGCTGACGTCGTACCTTGAACCTTGGTGGAAGACT	tatcttgtggaaaggacgaaacaccGGCCGTGTGGCCTAATGGATAAGGCGTCTGACTCTAGATCAAAAGATTGCAGGTTTGAGTTCTGCCACGGTCGTTTTTTTTGCTGACGTCGTACCTTGAACCTTGGTGGAAGACTTTGCTGAACCTACCTTCGCACTGTCTCTTATACACATCTGACGCTGCCGACGActcgagtactaggatccattaggcg	704.068	865.775	779.812	1696.65	339.988	0	60.064	3379.48	186.484	1.44633	0.034688	2.28643
tRNA-Asn-GTT-12-1-GTT	tRNA-Asn-GTT-12-1	GTT	Control	GTCTCTGTGGCGCAATCGGCTAGCGCGTTTGGCTGTTAACTAAAAAGTTGGTGGTTCGAACACACCCAGAGGCG	GTCTTCCGACAGTGCATAAG	GGAGCTTACTACTGCTACTGATCATGACTGGTCC	tatcttgtggaaaggacgaaacaccGTCTCTGTGGCGCAATCGGCTAGCGCGTTTGGCTGTTAACTAAAAAGTTGGTGGTTCGAACACACCCAGAGGCGTTTTTTTGGAGCTTACTACTGCTACTGATCATGACTGGTCCGTCTTCCGACAGTGCATAAGCTGTCTCTTATACACATCTGACGCTGCCGACGActcgagtactaggatccattaggcg	1472.55	1652.63	1578.8	1552.03	2628.02	0	391.186	1.63735	7044.94	1.41932	0.118353	2.23162
tRNA-Thr-CGT-2-1-CGT	tRNA-Thr-CGT-2-1	CGT	Control	GGCGCGGTGGCCAAGTGGTAAGGCGTCGGTCTCGTAAACCGAAGATCACGGGTTCGAACCCCGTCCGTGCCT	ATGGATTGAGGCAGGCCTAA	ACTCAAGGCGCTTAGGCTAAAGTTGTCCACTACCTT	tatcttgtggaaaggacgaaacaccGGCGCGGTGGCCAAGTGGTAAGGCGTCGGTCTCGTAAACCGAAGATCACGGGTTCGAACCCCGTCCGTGCCTTTTTTTTACTCAAGGCGCTTAGGCTAAAGTTGTCCACTACCTTATGGATTGAGGCAGGCCTAACTGTCTCTTATACACATCTGACGCTGCCGACGActcgagtactaggatccattaggcg	818.389	688.497	903.002	0	1.53148	66.3604	1.5401	2195.68	1816.49	0.000935667	0.0493107	2.22158
tRNA-Ala-AGC-1-1-CTA	tRNA-Ala-AGC-1-1	CTA	CTA	GGGGGTATAGCTCAGTGGTAGAGCGCGTGCTTCTAATGCACGAGGTCCTGGGTTCGATCCCCAGTACCTCCA	CTTAGGCTAAGTCTTCCGAC	TGCAGCAACTTACGTGAGGTGCTGTGGCATACTAGA	tatcttgtggaaaggacgaaacaccGGGGGTATAGCTCAGTGGTAGAGCGCGTGCTTCTAATGCACGAGGTCCTGGGTTCGATCCCCAGTACCTCCATTTTTTTTGCAGCAACTTACGTGAGGTGCTGTGGCATACTAGACTTAGGCTAAGTCTTCCGACCTGTCTCTTATACACATCTGACGCTGCCGACGActcgagtactaggatccattaggcg	757.599	862.241	912.88	0	10.7203	0	9.24062	1236.2	2788.62	0.00707521	0.00535849	2.20446
tRNA-Lys-CTT-8-1-TCA	tRNA-Lys-CTT-8-1	TCA	TCA	GCCTGGCTAGCTCAGTCGGCAAAGCATGAGACTTCAAATCTCAGGGTCGTGGGCTCGAGCTCCATGTTGGGCG	CCTGGAACAACACCGAGATT	TAGCCTTATCGCACGGAAGAGTCTGTCTGGACAGT	tatcttgtggaaaggacgaaacaccGCCTGGCTAGCTCAGTCGGCAAAGCATGAGACTTCAAATCTCAGGGTCGTGGGCTCGAGCTCCATGTTGGGCGTTTTTTTTAGCCTTATCGCACGGAAGAGTCTGTCTGGACAGTCCTGGAACAACACCGAGATTCTGTCTCTTATACACATCTGACGCTGCCGACGActcgagtactaggatccattaggcg	954.484	845.161	840.245	730.543	1128.7	1223.98	2162.31	112.977	3565.64	0.973951	2.00334	2.18901
tRNA-Leu-AAG-2-3-CTA	tRNA-Leu-AAG-2-3	CTA	CTA	GGTAGCGTGGCCGAGCGGTCTAAGGCGCTGGATTCTAGCTCCAGTCTCTTCGGGGGCGTGGGTTCGAATCCCACCGCTGCCA	CACTGCATTGACACTCAGTG	ATTGTCGCGAAGTTGCGACAGTCCAA	tatcttgtggaaaggacgaaacaccGGTAGCGTGGCCGAGCGGTCTAAGGCGCTGGATTCTAGCTCCAGTCTCTTCGGGGGCGTGGGTTCGAATCCCACCGCTGCCATTTTTTTATTGTCGCGAAGTTGCGACAGTCCAACACTGCATTGACACTCAGTGCTGTCTCTTATACACATCTGACGCTGCCGACGActcgagtactaggatccattaggcg	812.037	1089.58	1048.85	1025.74	1935.79	1250.53	2043.72	4568.2	15.5403	1.82352	1.5117	2.18512
tRNA-Thr-CGT-1-1-TCA	tRNA-Thr-CGT-1-1	TCA	TCA	GGCTCTATGGCTTAGTTGGTTAAAGCGCCTGTCTTCAAAACAGGAGATCCTGGGTTCGACTCCCAGTGGGGCCT	ACAACGGTGATAATCGGAGC	GATTACGTACGGTCGTATCCTGTTAGACCAAGGT	tatcttgtggaaaggacgaaacaccGGCTCTATGGCTTAGTTGGTTAAAGCGCCTGTCTTCAAAACAGGAGATCCTGGGTTCGACTCCCAGTGGGGCCTTTTTTTTGATTACGTACGGTCGTATCCTGTTAGACCAAGGTACAACGGTGATAATCGGAGCCTGTCTCTTATACACATCTGACGCTGCCGACGActcgagtactaggatccattaggcg	774.838	606.042	650.812	58.1453	1.53148	0	1.5401	0	2835.24	0.0385092	0.00127062	2.17824
tRNA-Val-CAC-6-1-TCA	tRNA-Val-CAC-6-1	TCA	TCA	GTTTCCGTAGTGGAGTGGTTATCACGTTCGCCTTCAACGCGAAAGGTCCCCGGTTTGAAACCAGGCGGAAACA	AGCATACGAGTCGTCAATCC	CTAACCACAATTGGCAGGCTTTCCAGTGACTTAAC	tatcttgtggaaaggacgaaacaccGTTTCCGTAGTGGAGTGGTTATCACGTTCGCCTTCAACGCGAAAGGTCCCCGGTTTGAAACCAGGCGGAAACATTTTTTTCTAACCACAATTGGCAGGCTTTCCAGTGACTTAACAGCATACGAGTCGTCAATCCCTGTCTCTTATACACATCTGACGCTGCCGACGActcgagtactaggatccattaggcg	903.675	1087.81	1020.96	0	151.616	101.753	150.93	1049.54	3392.97	0.0838887	0.116142	2.17565
tRNA-His-GTG-1-7-CTA	tRNA-His-GTG-1-7	CTA	CTA	GCCGTGATCGTATAGTGGTTAGTACTCTGCGTTCTAGCCGCAGCAACCTCGGTTCGAATCCGAGTCACGGCA	GTTGCTCATCAGGCTCTGAA	GACTCTAAGATATTCCGGCGGGACCATCTGTATGCT	tatcttgtggaaaggacgaaacaccGCCGTGATCGTATAGTGGTTAGTACTCTGCGTTCTAGCCGCAGCAACCTCGGTTCGAATCCGAGTCACGGCATTTTTTTGACTCTAAGATATTCCGGCGGGACCATCTGTATGCTGTTGCTCATCAGGCTCTGAACTGTCTCTTATACACATCTGACGCTGCCGACGActcgagtactaggatccattaggcg	1065.18	819.247	899.515	0	113.329	0	1.5401	234.141	3619.17	0.0531975	0.000939951	2.14188
tRNA-iMet-CAT-2-1-CTA	tRNA-iMet-CAT-2-1	CTA	CTA	AGCAGAGTGGCGCAGCGGAAGCGTGCTGGGCCCTAAACCCAGAGGTCGATGGATCTAAACCATCCTCTGCTA	GTCAAGCTCCGGTCATTAGA	GACCATAGAGGCACATCCATTGCCATGACGTGTTCG	tatcttgtggaaaggacgaaacaccAGCAGAGTGGCGCAGCGGAAGCGTGCTGGGCCCTAAACCCAGAGGTCGATGGATCTAAACCATCCTCTGCTATTTTTTTGACCATAGAGGCACATCCATTGCCATGACGTGTTCGGTCAAGCTCCGGTCATTAGACTGTCTCTTATACACATCTGACGCTGCCGACGActcgagtactaggatccattaggcg	1048.84	985.923	1291.16	0	136.302	0	3.08021	2285.74	3223.75	0.064977	0.00156209	2.13353
tRNA-His-GTG-2-1-TTA	tRNA-His-GTG-2-1	TTA	TTA	GCCATGATCGTATAGTGGTTAGTACTCTGCGCTTTAGCCGCAGCAACCTCGGTTCGAATCCGAGTCACGGCA	TGTGTGATACAGGCCACTTC	GATGTCCAAGGCTCGATACTACACTTCTGCAGCCAA	tatcttgtggaaaggacgaaacaccGCCATGATCGTATAGTGGTTAGTACTCTGCGCTTTAGCCGCAGCAACCTCGGTTCGAATCCGAGTCACGGCATTTTTTTGATGTCCAAGGCTCGATACTACACTTCTGCAGCCAATGTGTGATACAGGCCACTTCCTGTCTCTTATACACATCTGACGCTGCCGACGActcgagtactaggatccattaggcg	1421.75	1462.39	1153.45	931.815	88.8257	104.702	129.369	3009.44	1911.46	0.358939	0.08003	2.13313
tRNA-Lys-CTT-9-1-TTA	tRNA-Lys-CTT-9-1	TTA	TTA	GCCCGACTACCTCAGTCGGTGGAGCATGGGACTTTACATCCCAGGGTTGTGGGTTCGAGCCCCACATTGGGCA	CAGGTTCTACTTCCAGTGAC	TTCAACCAAGGAACGCTCCAGTCTGTCTGGTTACG	tatcttgtggaaaggacgaaacaccGCCCGACTACCTCAGTCGGTGGAGCATGGGACTTTACATCCCAGGGTTGTGGGTTCGAGCCCCACATTGGGCATTTTTTTTTCAACCAAGGAACGCTCCAGTCTGTCTGGTTACGCAGGTTCTACTTCCAGTGACCTGTCTCTTATACACATCTGACGCTGCCGACGActcgagtactaggatccattaggcg	998.035	988.868	1341.14	0	3.06296	2414.04	800.854	4725.38	970.406	0.00153449	1.62554	2.12349
tRNA-Leu-TAA-4-1-TAA	tRNA-Leu-TAA-4-1	TAA	Control	ACCGGGATGGCTGAGTGGTTAAGGCGTTGGACTTAAGATCCAATGGACAGGTGTCCGCGTGGGTTCGAGCCCCACTCCCGGTA	ACTGCTACTGCGATCCTAGA	TATCGGAGAATCAGACGGTCATGCC	tatcttgtggaaaggacgaaacaccACCGGGATGGCTGAGTGGTTAAGGCGTTGGACTTAAGATCCAATGGACAGGTGTCCGCGTGGGTTCGAGCCCCACTCCCGGTATTTTTTTTATCGGAGAATCAGACGGTCATGCCACTGCTACTGCGATCCTAGACTGTCTCTTATACACATCTGACGCTGCCGACGActcgagtactaggatccattaggcg	907.304	958.831	1007.6	0	0	383.416	161.711	1714.3	2550.34	0	0.284266	2.11624
tRNA-Ala-TGC-6-1-TTA	tRNA-Ala-TGC-6-1	TTA	TTA	GGGGGTGTAGCTCAGTGGTAGAGCACATGCTTTTAATGTGTGAGGCCCCGGGTTCGATCCCCGGCACCTCCA	CTTAAGTAGCGAGTAGTGCC	ACGCTAACGAGCTAGTTGAGCCACAGCTCAGCTATT	tatcttgtggaaaggacgaaacaccGGGGGTGTAGCTCAGTGGTAGAGCACATGCTTTTAATGTGTGAGGCCCCGGGTTCGATCCCCGGCACCTCCATTTTTTTACGCTAACGAGCTAGTTGAGCCACAGCTCAGCTATTCTTAAGTAGCGAGTAGTGCCCTGTCTCTTATACACATCTGACGCTGCCGACGActcgagtactaggatccattaggcg	1008.02	927.616	871.042	0	87.2942	73.7338	9.24062	0	3686.51	0.0433001	0.0447246	2.11615
tRNA-Leu-CAA-4-1-CAA	tRNA-Leu-CAA-4-1	CAA	Control	GTCAGGATGGCCGAGTGGTCTAAGGCGCCAGACTCAAGGTAAGCACCTTGCCTGCGGGCTTTCTGGTCTCCGGATGGAGGCGTGGGTTCGAATCCCACTTCTGACA	ACCGAGTTAATGAGACCTCG	TG	tatcttgtggaaaggacgaaacaccGTCAGGATGGCCGAGTGGTCTAAGGCGCCAGACTCAAGGTAAGCACCTTGCCTGCGGGCTTTCTGGTCTCCGGATGGAGGCGTGGGTTCGAATCCCACTTCTGACATTTTTTTTGACCGAGTTAATGAGACCTCGCTGTCTCTTATACACATCTGACGCTGCCGACGActcgagtactaggatccattaggcg	1097.84	997.113	1339.39	2610.57	7266.86	231.524	1378.39	5611.19	3.4534	4.49858	0.807289	2.09596
tRNA-Leu-TAG-2-1-TTA	tRNA-Leu-TAG-2-1	TTA	TTA	GGTAGTGTGGCCGAGCGGTCTAAGGCGCTGGATTTTAGCTCCAGTCTCTTCGGGGGCGTGGGTTCGAATCCCACCACTGCCA	TTATGCGTGTGGATACAGGC	TACTTGGCAGCAATGTGCGAATAACG	tatcttgtggaaaggacgaaacaccGGTAGTGTGGCCGAGCGGTCTAAGGCGCTGGATTTTAGCTCCAGTCTCTTCGGGGGCGTGGGTTCGAATCCCACCACTGCCATTTTTTTTACTTGGCAGCAATGTGCGAATAACGTTATGCGTGTGGATACAGGCCTGTCTCTTATACACATCTGACGCTGCCGACGActcgagtactaggatccattaggcg	1138.67	1068.38	865.231	635.125	87.2942	1672.28	414.288	3592.34	3.4534	0.317222	0.976513	2.07794
tRNA-iMet-CAT-1-8-CAT	tRNA-iMet-CAT-1-8	CAT	Control	AGCAGAGTGGCGCAGCGGAAGCGTGCTGGGCCCATAACCCAGAGGTCGATGGATCGAAACCATCCTCTGCTA	TTGCTGAACCAGAGATGCGT	GCGATCTCGTAGAAGTTGTCCGTGTACAGCTCGTAC	tatcttgtggaaaggacgaaacaccAGCAGAGTGGCGCAGCGGAAGCGTGCTGGGCCCATAACCCAGAGGTCGATGGATCGAAACCATCCTCTGCTATTTTTTTGCGATCTCGTAGAAGTTGTCCGTGTACAGCTCGTACTTGCTGAACCAGAGATGCGTCTGTCTCTTATACACATCTGACGCTGCCGACGActcgagtactaggatccattaggcg	1316.5	1459.45	1559.62	459.198	1.53148	786.002	859.378	5594.82	878.891	0.174983	0.563699	2.07541
tRNA-iMet-CAT-2-1-TTA	tRNA-iMet-CAT-2-1	TTA	TTA	AGCAGAGTGGCGCAGCGGAAGCGTGCTGGGCCTTAAACCCAGAGGTCGATGGATCTAAACCATCCTCTGCTA	TAGATCAGAGGCAGGCCTAA	GTTGCCTTATCGTGTACAGCGCTTCCAGAAGAGTTG	tatcttgtggaaaggacgaaacaccAGCAGAGTGGCGCAGCGGAAGCGTGCTGGGCCTTAAACCCAGAGGTCGATGGATCTAAACCATCCTCTGCTATTTTTTTGTTGCCTTATCGTGTACAGCGCTTCCAGAAGAGTTGTAGATCAGAGGCAGGCCTAACTGTCTCTTATACACATCTGACGCTGCCGACGActcgagtactaggatccattaggcg	1085.14	1182.05	1022.12	1.4909	10.7203	3049.63	1620.19	1246.02	2988.92	0.0056266	1.97531	2.07164
tRNA-Gly-GCC-2-4-TCA	tRNA-Gly-GCC-2-4	TCA	TCA	GCATTGGTGGTTCAGTGGTAGAATTCTCGCCTTCAACGCGGGAGGCCCGGGTTCGATTCCCGGCCAATGCA	TATGCACCACACAACGGTGA	TTGCTGAACCATCAGCGGAATACCTTCGCACAGACGT	tatcttgtggaaaggacgaaacaccGCATTGGTGGTTCAGTGGTAGAATTCTCGCCTTCAACGCGGGAGGCCCGGGTTCGATTCCCGGCCAATGCATTTTTTTTTGCTGAACCATCAGCGGAATACCTTCGCACAGACGTTATGCACCACACAACGGTGACTGTCTCTTATACACATCTGACGCTGCCGACGActcgagtactaggatccattaggcg	1348.25	1311.03	1393.44	775.27	0	0	4.62031	2397.08	3373.97	0.287509	0.00176209	2.0708
tRNA-Leu-AAG-4-1-TTA	tRNA-Leu-AAG-4-1	TTA	TTA	GGTAGCGTGGCCGAGTGGTCTAAGACGCTGGATTTTAGCTCCAGTCTCTTCGGGGGCGTGGGTTTGAATCCCACCGCTGCCA	TGCAGCAACTCATTGACGAG	GCCTATGCTGAGACTGGATAAGCTCA	tatcttgtggaaaggacgaaacaccGGTAGCGTGGCCGAGTGGTCTAAGACGCTGGATTTTAGCTCCAGTCTCTTCGGGGGCGTGGGTTTGAATCCCACCGCTGCCATTTTTTTGCCTATGCTGAGACTGGATAAGCTCATGCAGCAACTCATTGACGAGCTGTCTCTTATACACATCTGACGCTGCCGACGActcgagtactaggatccattaggcg	587.026	859.296	849.542	992.942	294.044	729.965	1.5401	3505.56	5.1801	1.09619	0.425642	2.06625
tRNA-Ala-TGC-7-1-CTA	tRNA-Ala-TGC-7-1	CTA	CTA	GGGGGTGTAGCTCAGTGGTAGAGCGCATGCTTCTAATGTATGAGGCCTCGGTTCGATCCCCGACACCTCCA	ATTCGATCGGATAGCGACCT	GAGTCTCCAGCACTAAGTCATCGGATGTCACATATGC	tatcttgtggaaaggacgaaacaccGGGGGTGTAGCTCAGTGGTAGAGCGCATGCTTCTAATGTATGAGGCCTCGGTTCGATCCCCGACACCTCCATTTTTTTGAGTCTCCAGCACTAAGTCATCGGATGTCACATATGCATTCGATCGGATAGCGACCTCTGTCTCTTATACACATCTGACGCTGCCGACGActcgagtactaggatccattaggcg	1058.82	859.885	893.123	247.49	235.848	32.4429	1.5401	3682.39	6.9068	0.228243	0.0197602	2.06539
tRNA-Gly-CCC-1-1-CCC	tRNA-Gly-CCC-1-1	CCC	Control	GCATTGGTGGTTCAGTGGTAGAATTCTCGCCTCCCACGCGGGAGACCCGGGTTCAATTCCCGGCCAATGCA	TACAACATGCCGAACCGTTG	CCAATCCGGAACAGTTGGAACTAGGTATCATTGGCAG	tatcttgtggaaaggacgaaacaccGCATTGGTGGTTCAGTGGTAGAATTCTCGCCTCCCACGCGGGAGACCCGGGTTCAATTCCCGGCCAATGCATTTTTTTCCAATCCGGAACAGTTGGAACTAGGTATCATTGGCAGTACAACATGCCGAACCGTTGCTGTCTCTTATACACATCTGACGCTGCCGACGActcgagtactaggatccattaggcg	1153.18	859.885	989.583	0	220.533	0	3.08021	3520.3	531.824	0.0956191	0.00179106	2.04739
tRNA-Ala-CGC-3-1-CGC	tRNA-Ala-CGC-3-1	CGC	Control	GGGGATGTAGCTCAGTGGTAGAGCGCGCGCTTCGCATGTGTGAGGTCCCGGGTTCAATCCCCGGCATCTCCA	TAAGCCAACATCCGCGAATC	CTGTAGATTCGAGCAACGGACAAGCAATGGAGGCTC	tatcttgtggaaaggacgaaacaccGGGGATGTAGCTCAGTGGTAGAGCGCGCGCTTCGCATGTGTGAGGTCCCGGGTTCAATCCCCGGCATCTCCATTTTTTTCTGTAGATTCGAGCAACGGACAAGCAATGGAGGCTCTAAGCCAACATCCGCGAATCCTGTCTCTTATACACATCTGACGCTGCCGACGActcgagtactaggatccattaggcg	701.346	713.823	789.691	0	147.022	2565.94	991.827	3225.57	0	0.104814	2.49205	2.0423
tRNA-Cys-GCA-5-1-CTA	tRNA-Cys-GCA-5-1	CTA	CTA	GGGGGTATAGCTCAGTGGGTAGAGCATTTGACTCTAGATCAAGAGGTCCCCGGTTCAAATCCGGGTGCCCCCT	TACGTGAGGTTACCTTCGCA	CGGTGACTGATAGCCTTATCGACATCGACAGCAAT	tatcttgtggaaaggacgaaacaccGGGGGTATAGCTCAGTGGGTAGAGCATTTGACTCTAGATCAAGAGGTCCCCGGTTCAAATCCGGGTGCCCCCTTTTTTTTCGGTGACTGATAGCCTTATCGACATCGACAGCAATTACGTGAGGTTACCTTCGCACTGTCTCTTATACACATCTGACGCTGCCGACGActcgagtactaggatccattaggcg	674.127	859.885	768.772	126.727	0	240.372	0	3086.4	3.4534	0.0939933	0.13977	2.0096
tRNA-Met-CAT-5-1-CTA	tRNA-Met-CAT-5-1	CTA	CTA	GCCCTCTTAGCGCAGCTGGCAGCGCGTCAGTCTCTAAATCTGAAGGTCCTGAGTTCAAGCCTCAGAGAGGGCA	ACCACCATAGCACCTGTAGA	CAAGTCTTCTTCCGCGAATCTCGGATGTCAATCCT	tatcttgtggaaaggacgaaacaccGCCCTCTTAGCGCAGCTGGCAGCGCGTCAGTCTCTAAATCTGAAGGTCCTGAGTTCAAGCCTCAGAGAGGGCATTTTTTTCAAGTCTTCTTCCGCGAATCTCGGATGTCAATCCTACCACCATAGCACCTGTAGACTGTCTCTTATACACATCTGACGCTGCCGACGActcgagtactaggatccattaggcg	1666.72	1313.98	1542.19	371.235	191.435	0	254.117	0	6160.87	0.168796	0.0966978	1.99744
tRNA-Leu-CAA-3-1-TCA	tRNA-Leu-CAA-3-1	TCA	TCA	GTCAGGATGGCCGAGTGGTCTAAGGCGCCAGACTTCAGTTGCTACTTCCCAGGTTTGGGGCTTCTGGTCTCCGCATGGAGGCGTGGGTTCGAATCCCACTTCTGACA	GTCGGCACTTACAGTTGGAA	A	tatcttgtggaaaggacgaaacaccGTCAGGATGGCCGAGTGGTCTAAGGCGCCAGACTTCAGTTGCTACTTCCCAGGTTTGGGGCTTCTGGTCTCCGCATGGAGGCGTGGGTTCGAATCCCACTTCTGACATTTTTTTAGTCGGCACTTACAGTTGGAACTGTCTCTTATACACATCTGACGCTGCCGACGActcgagtactaggatccattaggcg	873.734	957.064	1203.42	277.308	10.7203	185.809	120.128	934.925	3867.81	0.164826	0.159831	1.99545
tRNA-Lys-CTT-5-1-TCA	tRNA-Lys-CTT-5-1	TCA	TCA	GCCCGGCTAGCTCAGTCGATAGAGCATGAGACTTCAAATCTCAGGGTCGTGGGTTCGAGCCGCACGTTGGGCG	ACTAGAATGCTTGCCACAGG	TGCCACTCGTAATCCAGAGAGACATCGACAATTCG	tatcttgtggaaaggacgaaacaccGCCCGGCTAGCTCAGTCGATAGAGCATGAGACTTCAAATCTCAGGGTCGTGGGTTCGAGCCGCACGTTGGGCGTTTTTTTTGCCACTCGTAATCCAGAGAGACATCGACAATTCGACTAGAATGCTTGCCACAGGCTGTCTCTTATACACATCTGACGCTGCCGACGActcgagtactaggatccattaggcg	1085.14	1322.22	1110.45	0	159.274	2119.11	719.228	1380.28	3032.09	0.0733888	1.07332	1.98675
tRNA-Glu-TTC-1-2-TTA	tRNA-Glu-TTC-1-2	TTA	TTA	TCCCATATGGTCTAGCGGTTAGGATTCCTGGTTTTAACCCAGGTGGCCCGGGTTCGACTCCCGGTATGGGAA	TCGGATGTCACTTCCAGTAC	CGGTGTGAAGTGTTAGACCATCTCACCACCGGTTCA	tatcttgtggaaaggacgaaacaccTCCCATATGGTCTAGCGGTTAGGATTCCTGGTTTTAACCCAGGTGGCCCGGGTTCGACTCCCGGTATGGGAATTTTTTTCGGTGTGAAGTGTTAGACCATCTCACCACCGGTTCATCGGATGTCACTTCCAGTACCTGTCTCTTATACACATCTGACGCTGCCGACGActcgagtactaggatccattaggcg	948.133	1041.29	1006.43	0	101.078	42.7656	303.4	1889.5	2104.85	0.0533035	0.16622	1.98441
tRNA-Ile-TAT-1-1-TCA	tRNA-Ile-TAT-1-1	TCA	TCA	GCTCCAGTGGCGCAATCGGTTAGCGCGCGGTACTTCAATGACAGTGCGAGCGGAGCAATGCCGAGGTTGTGAGTTCGATCCTCACCTGGAGCA	ATGTGGACAAGAGTCTCCAG	TTGGTGCGAACACCG	tatcttgtggaaaggacgaaacaccGCTCCAGTGGCGCAATCGGTTAGCGCGCGGTACTTCAATGACAGTGCGAGCGGAGCAATGCCGAGGTTGTGAGTTCGATCCTCACCTGGAGCATTTTTTTTTGGTGCGAACACCGATGTGGACAAGAGTCTCCAGCTGTCTCTTATACACATCTGACGCTGCCGACGActcgagtactaggatccattaggcg	1432.63	1222.69	1213.3	1028.72	1681.56	0	137.069	2965.24	1844.12	0.945911	0.0560525	1.98193
tRNA-Ser-GCT-1-1-CTA	tRNA-Ser-GCT-1-1	CTA	CTA	GACGAGGTGGCCGAGTGGTTAAGGCGATGGACTCTAAATCCATTGTGCTCTGCACGCGTGGGTTCGAATCCCACCCTCGTCG	GACTCTAAGACCATTGCCAC	CCACGTAGACGTACCTTGAAATGGAA	tatcttgtggaaaggacgaaacaccGACGAGGTGGCCGAGTGGTTAAGGCGATGGACTCTAAATCCATTGTGCTCTGCACGCGTGGGTTCGAATCCCACCCTCGTCGTTTTTTTCCACGTAGACGTACCTTGAAATGGAAGACTCTAAGACCATTGCCACCTGTCTCTTATACACATCTGACGCTGCCGACGActcgagtactaggatccattaggcg	1272.04	1647.33	1786.83	0	0	0	86.2458	5354.13	1712.89	0	0.0261775	1.97753
tRNA-Tyr-GTA-4-1-TCA	tRNA-Tyr-GTA-4-1	TCA	TCA	CCTTCGATAGCTCAGCTGGTAGAGCGGAGGACTTCAGATTGTATAGACATTTGCGGACATCCTTAGGTCGCTGGTTCGATTCCAGCTCGAAGGA	CACCTGTAGACTTCCAGTAC	TGCTGACGTCTCGT	tatcttgtggaaaggacgaaacaccCCTTCGATAGCTCAGCTGGTAGAGCGGAGGACTTCAGATTGTATAGACATTTGCGGACATCCTTAGGTCGCTGGTTCGATTCCAGCTCGAAGGATTTTTTTTGCTGACGTCTCGTCACCTGTAGACTTCCAGTACCTGTCTCTTATACACATCTGACGCTGCCGACGActcgagtactaggatccattaggcg	1449.87	1548.38	1543.35	1253.85	4.59443	94.3793	197.133	3713.5	2348.31	0.433985	0.0941345	1.96385
tRNA-Gly-TCC-4-1-TCC	tRNA-Gly-TCC-4-1	TCC	Control	GCGTTGGTGGTATAGTGGTGAGCATAGTTGCCTTCCAAGCAGTTGACCCGGGCTCGATTCCCGCCCAACGCA	CGCGTATCATCAGGTTCTAC	CGGTGTGAAGTAAGCCAACACTGTTGTCGGAACGTC	tatcttgtggaaaggacgaaacaccGCGTTGGTGGTATAGTGGTGAGCATAGTTGCCTTCCAAGCAGTTGACCCGGGCTCGATTCCCGCCCAACGCATTTTTTTCGGTGTGAAGTAAGCCAACACTGTTGTCGGAACGTCCGCGTATCATCAGGTTCTACCTGTCTCTTATACACATCTGACGCTGCCGACGActcgagtactaggatccattaggcg	1518.83	1503.62	1814.72	1097.31	388.995	0	6.16041	3998.4	3118.42	0.489292	0.00204853	1.96086
tRNA-Arg-TCT-4-1-TCT	tRNA-Arg-TCT-4-1	TCT	Control	GTCTCTGTGGCGCAATGGACGAGCGCGCTGGACTTCTAATCCAGAGGTTCCGGGTTCGAGTCCCGGCAGAGATG	AGTTGTCCACGTAAGTACGC	ACGGCCGAATCTAGGTATCACAAGTCTTCTTCTA	tatcttgtggaaaggacgaaacaccGTCTCTGTGGCGCAATGGACGAGCGCGCTGGACTTCTAATCCAGAGGTTCCGGGTTCGAGTCCCGGCAGAGATGTTTTTTTACGGCCGAATCTAGGTATCACAAGTCTTCTTCTAAGTTGTCCACGTAAGTACGCCTGTCTCTTATACACATCTGACGCTGCCGACGActcgagtactaggatccattaggcg	944.504	1030.68	1103.48	152.072	454.849	0	3.08021	409.337	3876.44	0.321291	0.00149425	1.94195
tRNA-Cys-GCA-23-1-TCA	tRNA-Cys-GCA-23-1	TCA	TCA	GGGGGTATAGCTCACAGGTAGAGCATTTGACTTCAGATCAAGAGGTCCCCGGTTCAAATCCGGTTACTCCCT	ATCGGAGTTGTCGTAGCTAG	AGTGGTAGGACTTCAGACAGGCTGTGGCATAATCTC	tatcttgtggaaaggacgaaacaccGGGGGTATAGCTCACAGGTAGAGCATTTGACTTCAGATCAAGAGGTCCCCGGTTCAAATCCGGTTACTCCCTTTTTTTTAGTGGTAGGACTTCAGACAGGCTGTGGCATAATCTCATCGGAGTTGTCGTAGCTAGCTGTCTCTTATACACATCTGACGCTGCCGACGActcgagtactaggatccattaggcg	612.43	637.846	511.933	195.308	1194.55	0	1.5401	555.061	1414.17	1.13471	0.00120727	1.92333
tRNA-Ser-GCT-5-1-TTA	tRNA-Ser-GCT-5-1	TTA	TTA	GACGAGGTGGCCGAGTGGTTAAGGCGATGGACTTTAAATCCATTGTGCTCTGCACACGTGGGTTCGAATCCCATCCTCGTCG	GTGACTAACGCTTCCAGTAC	ACCTTCTACTCGCAGATAGGAAGTCG	tatcttgtggaaaggacgaaacaccGACGAGGTGGCCGAGTGGTTAAGGCGATGGACTTTAAATCCATTGTGCTCTGCACACGTGGGTTCGAATCCCATCCTCGTCGTTTTTTTACCTTCTACTCGCAGATAGGAAGTCGGTGACTAACGCTTCCAGTACCTGTCTCTTATACACATCTGACGCTGCCGACGActcgagtactaggatccattaggcg	1340.09	1437.07	1567.76	0	0	143.044	865.538	4443.76	1507.41	0	0.350916	1.89799
tRNA-Lys-TTT-5-1-TTT	tRNA-Lys-TTT-5-1	TTT	Control	GCCCGGATAGCTCAGTCGGTAGAGCATCAGACTTTTAATCTGAGGGTCCGGGGTTCAAGTCCCTGTTCGGGCG	TCTAACGCAATTCGTCGTCC	CACAGTCTCTGCTCGATACTCGATCCTAGAATCGC	tatcttgtggaaaggacgaaacaccGCCCGGATAGCTCAGTCGGTAGAGCATCAGACTTTTAATCTGAGGGTCCGGGGTTCAAGTCCCTGTTCGGGCGTTTTTTTCACAGTCTCTGCTCGATACTCGATCCTAGAATCGCTCTAACGCAATTCGTCGTCCCTGTCTCTTATACACATCTGACGCTGCCGACGActcgagtactaggatccattaggcg	985.333	1037.75	889.637	0	91.8887	0	201.754	3366.39	6.9068	0.0466283	0.097207	1.89588
tRNA-Met-CAT-3-1-CAT	tRNA-Met-CAT-3-1	CAT	Control	GCCTCCTTAGCGCAGTAGGCAGCGCGTCAGTCTCATAATCTGAAGGTCCTGAGTTCGAACCTCAGAGGGGGCA	GCTCGATACTACGAAGGATC	ACGAAGGATCTACCAACCTGAAGTGCGGTCAATCC	tatcttgtggaaaggacgaaacaccGCCTCCTTAGCGCAGTAGGCAGCGCGTCAGTCTCATAATCTGAAGGTCCTGAGTTCGAACCTCAGAGGGGGCATTTTTTTACGAAGGATCTACCAACCTGAAGTGCGGTCAATCCGCTCGATACTACGAAGGATCCTGTCTCTTATACACATCTGACGCTGCCGACGActcgagtactaggatccattaggcg	871.012	789.799	1212.14	0	519.171	2.94935	203.294	1187.08	3399.87	0.298027	0.130567	1.89209
tRNA-Lys-TTT-1-1-TCA	tRNA-Lys-TTT-1-1	TCA	TCA	GCCTGGATAGCTCAGTTGGTAGAGCATCAGACTTCAAATCTGAGGGTCCAGGGTTCAAGTCCCTGTTCAGGCA	CCTAATACCTCGCAAGTGCT	CACGGTTGAAGTGGTAACAGGGTTATCGCGTGTTA	tatcttgtggaaaggacgaaacaccGCCTGGATAGCTCAGTTGGTAGAGCATCAGACTTCAAATCTGAGGGTCCAGGGTTCAAGTCCCTGTTCAGGCATTTTTTTCACGGTTGAAGTGGTAACAGGGTTATCGCGTGTTACCTAATACCTCGCAAGTGCTCTGTCTCTTATACACATCTGACGCTGCCGACGActcgagtactaggatccattaggcg	999.849	794.51	986.096	0	494.667	386.365	395.807	3698.77	1.7267	0.247371	0.492235	1.87633
tRNA-Gln-CTG-1-4-CTG	tRNA-Gln-CTG-1-4	CTG	Control	GGTTCCATGGTGTAATGGTTAGCACTCTGGACTCTGAATCCAGCGATCCGAGTTCAAATCTCGGTGGAACCT	GAGTAGTGCCACTGTGAACA	TTCAACCAAGGTCCTGTCCTCTTCGTCACGATGGAT	tatcttgtggaaaggacgaaacaccGGTTCCATGGTGTAATGGTTAGCACTCTGGACTCTGAATCCAGCGATCCGAGTTCAAATCTCGGTGGAACCTTTTTTTTTTCAACCAAGGTCCTGTCCTCTTCGTCACGATGGATGAGTAGTGCCACTGTGAACACTGTCTCTTATACACATCTGACGCTGCCGACGActcgagtactaggatccattaggcg	932.709	1086.05	1081.98	0	75.0424	137.145	7.70052	0	4021.49	0.0402282	0.0666847	1.8584
tRNA-Leu-CAA-2-1-CAA	tRNA-Leu-CAA-2-1	CAA	Control	GTCAGGATGGCCGAGTGGTCTAAGGCGCCAGACTCAAGCTTACTGCTTCCTGTGTTCGGGTCTTCTGGTCTCCGTATGGAGGCGTGGGTTCGAATCCCACTTCTGACA	GTCCTCAAGGACGTAATGGT		tatcttgtggaaaggacgaaacaccGTCAGGATGGCCGAGTGGTCTAAGGCGCCAGACTCAAGCTTACTGCTTCCTGTGTTCGGGTCTTCTGGTCTCCGTATGGAGGCGTGGGTTCGAATCCCACTTCTGACATTTTTTTGTCCTCAAGGACGTAATGGTCTGTCTCTTATACACATCTGACGCTGCCGACGActcgagtactaggatccattaggcg	1526.09	1259.2	1377.75	2603.12	941.859	22.1201	1.5401	5043.03	29.3539	1.16146	0.00939494	1.84083
tRNA-Gln-CTG-2-1-CTG	tRNA-Gln-CTG-2-1	CTG	Control	GGTTCCATGGTGTAATGGTTAGCACTCTGGACTCTGAATCCAGCGATCCGAGTTCAAGTCTCGGTGGAACCT	CGTGTACAGCTTATCGAGAG	AAGTCGCATACCAATCCGGACCATTGCCACGCCTTA	tatcttgtggaaaggacgaaacaccGGTTCCATGGTGTAATGGTTAGCACTCTGGACTCTGAATCCAGCGATCCGAGTTCAAGTCTCGGTGGAACCTTTTTTTTAAGTCGCATACCAATCCGGACCATTGCCACGCCTTACGTGTACAGCTTATCGAGAGCTGTCTCTTATACACATCTGACGCTGCCGACGActcgagtactaggatccattaggcg	932.709	806.879	1073.84	0	0	0	124.748	0	3883.35	0	0.0773031	1.80816
tRNA-Ile-TAT-2-1-TCA	tRNA-Ile-TAT-2-1	TCA	TCA	GCTCCAGTGGCGCAATCGGTTAGCGCGCGGTACTTCAACAGCAGTACATGCAGAGCAATGCCGAGGTTGTGAGTTCGAGCCTCACCTGGAGCA	CCGAACTTCCTGAGCAGTAA	TGCCGAATAGTGCAG	tatcttgtggaaaggacgaaacaccGCTCCAGTGGCGCAATCGGTTAGCGCGCGGTACTTCAACAGCAGTACATGCAGAGCAATGCCGAGGTTGTGAGTTCGAGCCTCACCTGGAGCATTTTTTTTGCCGAATAGTGCAGCCGAACTTCCTGAGCAGTAACTGTCTCTTATACACATCTGACGCTGCCGACGActcgagtactaggatccattaggcg	1347.35	1289.24	1359.15	0	0	2008.51	911.741	1291.87	3607.08	0	1.13255	1.80221
tRNA-Val-TAC-4-1-TCA	tRNA-Val-TAC-4-1	TCA	TCA	GTTTCCGTGGTGTAGTGGTTATCACATTCGCCTTCAACGCGAAAGGTCCTCGGGTCGAAACCGAGCGGAAACA	TGTTCGCAATTCCGTACTGG	AACTCCTCAACCTTCGGATGATGGATTGAGGAACG	tatcttgtggaaaggacgaaacaccGTTTCCGTGGTGTAGTGGTTATCACATTCGCCTTCAACGCGAAAGGTCCTCGGGTCGAAACCGAGCGGAAACATTTTTTTAACTCCTCAACCTTCGGATGATGGATTGAGGAACGTGTTCGCAATTCCGTACTGGCTGTCTCTTATACACATCTGACGCTGCCGACGActcgagtactaggatccattaggcg	1096.02	1094.88	1160.42	2934.1	148.553	0	0	1.63735	4180.34	1.40629	0	1.80192
tRNA-Phe-GAA-6-1-TCA	tRNA-Phe-GAA-6-1	TCA	TCA	GCTGAAATAGCTCAGTTGGGAGAGCGTTAGACTTCAGATCTTAAAGTTCCCTGGTTCAACCCTGGGTTTCAGCC	TCGGATGTCAGTTGCTCATC	ATATGTGGCGGCAATGATCGCTGTAGATTCGCGT	tatcttgtggaaaggacgaaacaccGCTGAAATAGCTCAGTTGGGAGAGCGTTAGACTTCAGATCTTAAAGTTCCCTGGTTCAACCCTGGGTTTCAGCCTTTTTTTATATGTGGCGGCAATGATCGCTGTAGATTCGCGTTCGGATGTCAGTTGCTCATCCTGTCTCTTATACACATCTGACGCTGCCGACGActcgagtactaggatccattaggcg	913.655	792.744	966.921	163.999	44.4129	0	348.063	561.61	2912.94	0.114054	0.219531	1.79671
tRNA-Met-CAT-4-1-TTA	tRNA-Met-CAT-4-1	TTA	TTA	GCCCTCTTAGCGCAGCGGGCAGCGCGTCAGTCTTTAAATCTGAAGGTCCTGAGTTCGAGCCTCAGAGAGGGCA	GTTGCTCATCAGAGATGCGT	CTGGCGAAGACCTAATACCTCAGGTTCTACTGCAG	tatcttgtggaaaggacgaaacaccGCCCTCTTAGCGCAGCGGGCAGCGCGTCAGTCTTTAAATCTGAAGGTCCTGAGTTCGAGCCTCAGAGAGGGCATTTTTTTCTGGCGAAGACCTAATACCTCAGGTTCTACTGCAGGTTGCTCATCAGAGATGCGTCTGTCTCTTATACACATCTGACGCTGCCGACGActcgagtactaggatccattaggcg	1203.99	1040.7	1265.6	0	0	482.219	10.7807	0	4504.96	0	0.23686	1.77978
tRNA-Thr-CGT-5-1-TTA	tRNA-Thr-CGT-5-1	TTA	TTA	GGCCCTGTAGCTCAGCGGTTGGAGCGCTGGTCTTTAAAACCTAGGGGTCGTGAGTTCAAATCTCACCAGGGCCT	GCCTTAAGTTCACGCATACC	GAGTAGTGCCTAGATCAGAGAAGCGTGTAACCAG	tatcttgtggaaaggacgaaacaccGGCCCTGTAGCTCAGCGGTTGGAGCGCTGGTCTTTAAAACCTAGGGGTCGTGAGTTCAAATCTCACCAGGGCCTTTTTTTTGAGTAGTGCCTAGATCAGAGAAGCGTGTAACCAGGCCTTAAGTTCACGCATACCCTGTCTCTTATACACATCTGACGCTGCCGACGActcgagtactaggatccattaggcg	438.228	717.945	611.298	0	0	266.916	0	1784.71	379.874	0	0.185889	1.77048
tRNA-Met-CAT-2-1-CTA	tRNA-Met-CAT-2-1	CTA	CTA	GCCCTCTTAGCGCAGTGGGCAGCGCGTCAGTCTCTAAATCTGAAGGTCCTGAGTTCGAGCCTCAGAGAGGGCA	TAGGAAGAAGAGGCCACTTC	CACCGAGATTGTCTCAGAAGGCATCACCGAGCCAT	tatcttgtggaaaggacgaaacaccGCCCTCTTAGCGCAGTGGGCAGCGCGTCAGTCTCTAAATCTGAAGGTCCTGAGTTCGAGCCTCAGAGAGGGCATTTTTTTCACCGAGATTGTCTCAGAAGGCATCACCGAGCCATTAGGAAGAAGAGGCCACTTCCTGTCTCTTATACACATCTGACGCTGCCGACGActcgagtactaggatccattaggcg	1282.93	1007.71	1154.03	345.89	108.735	0	0	2357.78	1721.52	0.177182	0	1.76742
tRNA-Thr-CGT-5-1-CTA	tRNA-Thr-CGT-5-1	CTA	CTA	GGCCCTGTAGCTCAGCGGTTGGAGCGCTGGTCTCTAAAACCTAGGGGTCGTGAGTTCAAATCTCACCAGGGCCT	TATGGTTCCGGCTTCCAGAA	GTACCTTGAAGGATTGCAGGGCGTGACATGTATC	tatcttgtggaaaggacgaaacaccGGCCCTGTAGCTCAGCGGTTGGAGCGCTGGTCTCTAAAACCTAGGGGTCGTGAGTTCAAATCTCACCAGGGCCTTTTTTTTGTACCTTGAAGGATTGCAGGGCGTGACATGTATCTATGGTTCCGGCTTCCAGAACTGTCTCTTATACACATCTGACGCTGCCGACGActcgagtactaggatccattaggcg	450.93	614.288	571.204	500.944	1.53148	261.018	1.5401	731.894	1270.85	0.557154	0.213709	1.75309
tRNA-Leu-CAA-1-2-CAA	tRNA-Leu-CAA-1-2	CAA	Control	GTCAGGATGGCCGAGTGGTCTAAGGCGCCAGACTCAAGCTTGGCTTCCTCGTGTTGAGGATTCTGGTCTCCAATGGAGGCGTGGGTTCGAATCCCACTTCTGACA	TAGCTCGCCTTCATAAGCCT	TTA	tatcttgtggaaaggacgaaacaccGTCAGGATGGCCGAGTGGTCTAAGGCGCCAGACTCAAGCTTGGCTTCCTCGTGTTGAGGATTCTGGTCTCCAATGGAGGCGTGGGTTCGAATCCCACTTCTGACATTTTTTTTTATAGCTCGCCTTCATAAGCCTCTGTCTCTTATACACATCTGACGCTGCCGACGActcgagtactaggatccattaggcg	1239.38	1275.69	1445.73	250.472	6.12591	261.018	1517	0	5059.23	0.103519	0.696884	1.74971
tRNA-Gln-TTG-4-1-CTA	tRNA-Gln-TTG-4-1	CTA	CTA	GGTCCCATGGTGTAATGGTTAGCACTCTGGGCTCTAAATCCAGCAATCCGAGTTCGAATCTTGGTGGGACCT	AGTGGTAGGAATGCCGTTCA	TCCTGGCACATTAAGGTACGCGCGTATCATCGCTCG	tatcttgtggaaaggacgaaacaccGGTCCCATGGTGTAATGGTTAGCACTCTGGGCTCTAAATCCAGCAATCCGAGTTCGAATCTTGGTGGGACCTTTTTTTTTCCTGGCACATTAAGGTACGCGCGTATCATCGCTCGAGTGGTAGGAATGCCGTTCACTGTCTCTTATACACATCTGACGCTGCCGACGActcgagtactaggatccattaggcg	1174.96	1140.23	1065.12	0	0	303.783	55.4437	3356.56	366.061	0	0.157524	1.74751
tRNA-Leu-CAG-2-1-CAG	tRNA-Leu-CAG-2-1	CAG	Control	GTCAGGATGGCCGAGCGGTCTAAGGCGCTGCGTTCAGGTCGCAGTCTCCCCTGGAGGCGTGGGTTCGAATCCCACTTCTGACA	TCCTGGCACACTAGGTATCA	TTCCAGTGACATATGTGGCGTGGAA	tatcttgtggaaaggacgaaacaccGTCAGGATGGCCGAGCGGTCTAAGGCGCTGCGTTCAGGTCGCAGTCTCCCCTGGAGGCGTGGGTTCGAATCCCACTTCTGACATTTTTTTTTCCAGTGACATATGTGGCGTGGAATCCTGGCACACTAGGTATCACTGTCTCTTATACACATCTGACGCTGCCGACGActcgagtactaggatccattaggcg	1258.43	1240.94	1261.53	1423.81	1465.62	0	1440	674.587	3714.13	1.14803	0.580202	1.73944
tRNA-Leu-CAA-3-1-CAA	tRNA-Leu-CAA-3-1	CAA	Control	GTCAGGATGGCCGAGTGGTCTAAGGCGCCAGACTCAAGTTGCTACTTCCCAGGTTTGGGGCTTCTGGTCTCCGCATGGAGGCGTGGGTTCGAATCCCACTTCTGACA	ACTAGAATGCGTCCTCAAGG	T	tatcttgtggaaaggacgaaacaccGTCAGGATGGCCGAGTGGTCTAAGGCGCCAGACTCAAGTTGCTACTTCCCAGGTTTGGGGCTTCTGGTCTCCGCATGGAGGCGTGGGTTCGAATCCCACTTCTGACATTTTTTTTACTAGAATGCGTCCTCAAGGCTGTCTCTTATACACATCTGACGCTGCCGACGActcgagtactaggatccattaggcg	875.549	1211.5	1142.99	0	713.669	345.074	172.492	3918.17	1.7267	0.407555	0.213606	1.71476
tRNA-Met-CAT-5-1-CAT	tRNA-Met-CAT-5-1	CAT	Control	GCCCTCTTAGCGCAGCTGGCAGCGCGTCAGTCTCATAATCTGAAGGTCCTGAGTTCAAGCCTCAGAGAGGGCA	CGATCTACTCGGAGCTTACT	TGAGACCTCGTCGTACAAGATTCGGCTAGAGATGT	tatcttgtggaaaggacgaaacaccGCCCTCTTAGCGCAGCTGGCAGCGCGTCAGTCTCATAATCTGAAGGTCCTGAGTTCAAGCCTCAGAGAGGGCATTTTTTTTGAGACCTCGTCGTACAAGATTCGGCTAGAGATGTCGATCTACTCGGAGCTTACTCTGTCTCTTATACACATCTGACGCTGCCGACGActcgagtactaggatccattaggcg	1390.9	1084.87	1504.42	460.689	379.807	3652.77	46.2031	5106.89	5.1801	0.302142	1.7048	1.69901
tRNA-Ile-TAT-2-1-CTA	tRNA-Ile-TAT-2-1	CTA	CTA	GCTCCAGTGGCGCAATCGGTTAGCGCGCGGTACTCTAACAGCAGTACATGCAGAGCAATGCCGAGGTTGTGAGTTCGAGCCTCACCTGGAGCA	TCTCTGTAAGGACAAGTCGG	AACGATCGGCTATCT	tatcttgtggaaaggacgaaacaccGCTCCAGTGGCGCAATCGGTTAGCGCGCGGTACTCTAACAGCAGTACATGCAGAGCAATGCCGAGGTTGTGAGTTCGAGCCTCACCTGGAGCATTTTTTTAACGATCGGCTATCTTCTCTGTAAGGACAAGTCGGCTGTCTCTTATACACATCTGACGCTGCCGACGActcgagtactaggatccattaggcg	1258.43	1295.72	1309.76	0	1173.11	0	891.72	2893.19	1554.03	0.466101	0.344103	1.69773
tRNA-Ala-AGC-6-1-AGC	tRNA-Ala-AGC-6-1	AGC	Control	GGGGGTATAGCTCAGCGGTAGAGCGCGTGCTTAGCATGCACGAGGTCCTGGGTTCAATCCCCAATACCTCCA	CCTGATCGTACACAGTCTCT	TATCTATGGCTCCTGGCACACGTACTGGAATCGTCA	tatcttgtggaaaggacgaaacaccGGGGGTATAGCTCAGCGGTAGAGCGCGTGCTTAGCATGCACGAGGTCCTGGGTTCAATCCCCAATACCTCCATTTTTTTTATCTATGGCTCCTGGCACACGTACTGGAATCGTCACCTGATCGTACACAGTCTCTCTGTCTCTTATACACATCTGACGCTGCCGACGActcgagtactaggatccattaggcg	861.032	937.628	872.785	937.779	108.735	1185.64	58.5239	0	2921.58	0.607709	0.663463	1.67371
tRNA-Ala-TGC-6-1-TGC	tRNA-Ala-TGC-6-1	TGC	Control	GGGGGTGTAGCTCAGTGGTAGAGCACATGCTTTGCATGTGTGAGGCCCCGGGTTCGATCCCCGGCACCTCCA	GTCCTGTCCTACTAGAATGC	GTACCTTGAACTGTTGTCGGTTCGGCTAGAACTGCT	tatcttgtggaaaggacgaaacaccGGGGGTGTAGCTCAGTGGTAGAGCACATGCTTTGCATGTGTGAGGCCCCGGGTTCGATCCCCGGCACCTCCATTTTTTTGTACCTTGAACTGTTGTCGGTTCGGCTAGAACTGCTGTCCTGTCCTACTAGAATGCCTGTCTCTTATACACATCTGACGCTGCCGACGActcgagtactaggatccattaggcg	949.948	897.579	880.921	0	0	931.995	232.556	299.635	2648.76	0	0.648718	1.67347
tRNA-Val-TAC-4-1-CTA	tRNA-Val-TAC-4-1	CTA	CTA	GTTTCCGTGGTGTAGTGGTTATCACATTCGCCTCTAACGCGAAAGGTCCTCGGGTCGAAACCGAGCGGAAACA	CTGAGAAGTGGTAAGTACGC	CGCAAGTGCTTGAAGTCAGACCAGAAGAGACACAG	tatcttgtggaaaggacgaaacaccGTTTCCGTGGTGTAGTGGTTATCACATTCGCCTCTAACGCGAAAGGTCCTCGGGTCGAAACCGAGCGGAAACATTTTTTTCGCAAGTGCTTGAAGTCAGACCAGAAGAGACACAGCTGAGAAGTGGTAAGTACGCCTGTCTCTTATACACATCTGACGCTGCCGACGActcgagtactaggatccattaggcg	768.487	793.332	643.839	2841.66	1151.67	707.845	1107.33	2144.92	5.1801	2.59818	1.14402	1.66975
tRNA-Tyr-GTA-6-1-TCA	tRNA-Tyr-GTA-6-1	TCA	TCA	CCTTCGATAGCTCAGCTGGTAGAGCGGAGGACTTCAGGGGTTTGAATGTGGTCATCCTTAGGTCGCTGGTTCGAATCCGGCTCGGAGGA	CTTCCAGTACAGGCTCTGAA	GAACCGGTAGAGGAGCATT	tatcttgtggaaaggacgaaacaccCCTTCGATAGCTCAGCTGGTAGAGCGGAGGACTTCAGGGGTTTGAATGTGGTCATCCTTAGGTCGCTGGTTCGAATCCGGCTCGGAGGATTTTTTTGAACCGGTAGAGGAGCATTCTTCCAGTACAGGCTCTGAACTGTCTCTTATACACATCTGACGCTGCCGACGActcgagtactaggatccattaggcg	967.186	1183.81	988.421	0	4.59443	0	0	370.04	2921.58	0.00237515	0	1.66509
tRNA-Ala-AGC-8-1-TTA	tRNA-Ala-AGC-8-1	TTA	TTA	GGGGGATTAGCTCAAATGGTAGAGCGCTCGCTTTTAATGCGAGAGGTAGCGGGATCGATGCCCGCATCCTCCA	CCTCTCGAGTAATAACCGCA	AGGAGCATTAGAGCCGACTTCCTTGGTGGAACGTA	tatcttgtggaaaggacgaaacaccGGGGGATTAGCTCAAATGGTAGAGCGCTCGCTTTTAATGCGAGAGGTAGCGGGATCGATGCCCGCATCCTCCATTTTTTTAGGAGCATTAGAGCCGACTTCCTTGGTGGAACGTACCTCTCGAGTAATAACCGCACTGTCTCTTATACACATCTGACGCTGCCGACGActcgagtactaggatccattaggcg	631.484	610.754	536.92	0	50.5388	0	0	1781.43	1.7267	0.0400159	0	1.66055
tRNA-Gln-TTG-3-1-TTA	tRNA-Gln-TTG-3-1	TTA	TTA	GGCCCCATGGTGTAATGGTTAGCACTCTGGACTTTAAATCCAGCGATCCGAGTTCAAATCTCGGTGGGACCT	CTGAGAAGTGACCACCATAG	CGATCCTAGACATATGCGTCGGAGCTTACTAACTAC	tatcttgtggaaaggacgaaacaccGGCCCCATGGTGTAATGGTTAGCACTCTGGACTTTAAATCCAGCGATCCGAGTTCAAATCTCGGTGGGACCTTTTTTTTCGATCCTAGACATATGCGTCGGAGCTTACTAACTACCTGAGAAGTGACCACCATAGCTGTCTCTTATACACATCTGACGCTGCCGACGActcgagtactaggatccattaggcg	700.439	819.247	896.61	0	6.12591	794.85	825.495	774.465	2170.46	0.00437291	0.988924	1.64226
tRNA-Ile-TAT-1-1-TTA	tRNA-Ile-TAT-1-1	TTA	TTA	GCTCCAGTGGCGCAATCGGTTAGCGCGCGGTACTTTAATGACAGTGCGAGCGGAGCAATGCCGAGGTTGTGAGTTCGATCCTCACCTGGAGCA	GGTCATTAGACCACAGCTCA	CAGACGTAAGAGTTG	tatcttgtggaaaggacgaaacaccGCTCCAGTGGCGCAATCGGTTAGCGCGCGGTACTTTAATGACAGTGCGAGCGGAGCAATGCCGAGGTTGTGAGTTCGATCCTCACCTGGAGCATTTTTTTCAGACGTAAGAGTTGGGTCATTAGACCACAGCTCACTGTCTCTTATACACATCTGACGCTGCCGACGActcgagtactaggatccattaggcg	1123.24	1183.81	1531.73	213.199	1.53148	2304.92	2712.12	4977.54	5.1801	0.0955852	2.11901	1.6265
tRNA-Gly-TCC-4-1-CTA	tRNA-Gly-TCC-4-1	CTA	CTA	GCGTTGGTGGTATAGTGGTGAGCATAGTTGCCTCTAAAGCAGTTGACCCGGGCTCGATTCCCGCCCAACGCA	CGGTGACTGAGCAACCAATT	TACGTGAGGTGAATGACTCCTTCGGCTAGAGTCTGA	tatcttgtggaaaggacgaaacaccGCGTTGGTGGTATAGTGGTGAGCATAGTTGCCTCTAAAGCAGTTGACCCGGGCTCGATTCCCGCCCAACGCATTTTTTTTACGTGAGGTGAATGACTCCTTCGGCTAGAGTCTGACGGTGACTGAGCAACCAATTCTGTCTCTTATACACATCTGACGCTGCCGACGActcgagtactaggatccattaggcg	937.245	978.267	1022.12	254.945	3.06296	0	1.5401	3289.43	0	0.137641	0.000787159	1.60912
tRNA-Asn-GTT-3-1-GTT	tRNA-Asn-GTT-3-1	GTT	Control	GTCTCTGTGGCGCAATCGGTTAGCGCATTCGGCTGTTAACCGAAAGGTTGGTGGTTCGAGCCCACCCAGGGACG	GCCATTACAAGTACTACGCG	CAGATAGCAAGCTGACATGGATCGCTGACAGTAA	tatcttgtggaaaggacgaaacaccGTCTCTGTGGCGCAATCGGTTAGCGCATTCGGCTGTTAACCGAAAGGTTGGTGGTTCGAGCCCACCCAGGGACGTTTTTTTCAGATAGCAAGCTGACATGGATCGCTGACAGTAAGCCATTACAAGTACTACGCGCTGTCTCTTATACACATCTGACGCTGCCGACGActcgagtactaggatccattaggcg	1471.65	1210.91	1256.88	0	0	0	0	3.27469	4026.67	0	0	1.60315
tRNA-Leu-CAA-1-1-TCA	tRNA-Leu-CAA-1-1	TCA	TCA	GTCAGGATGGCCGAGTGGTCTAAGGCGCCAGACTTCAGCTAAGCTTCCTCCGCGGTGGGGATTCTGGTCTCCAATGGAGGCGTGGGTTCGAATCCCACTTCTGACA	TCAGCTCAAGAAGGAGATCG	CT	tatcttgtggaaaggacgaaacaccGTCAGGATGGCCGAGTGGTCTAAGGCGCCAGACTTCAGCTAAGCTTCCTCCGCGGTGGGGATTCTGGTCTCCAATGGAGGCGTGGGTTCGAATCCCACTTCTGACATTTTTTTCTTCAGCTCAAGAAGGAGATCGCTGTCTCTTATACACATCTGACGCTGCCGACGActcgagtactaggatccattaggcg	1348.25	1271.57	1191.22	1.4909	457.912	2772.39	842.437	0	3800.47	0.17037	1.4214	1.5952
tRNA-Arg-TCT-2-1-TTA	tRNA-Arg-TCT-2-1	TTA	TTA	GGCTCTGTGGCGCAATGGATAGCGCATTGGACTTTAAGTGACGAATAGAGCAATTCAAAGGTTGTGGGTTCGAATCCCACCAGAGTCG	CGACGAACGTTGACTCATGA	CTACGCTTAGGATGTCCAAG	tatcttgtggaaaggacgaaacaccGGCTCTGTGGCGCAATGGATAGCGCATTGGACTTTAAGTGACGAATAGAGCAATTCAAAGGTTGTGGGTTCGAATCCCACCAGAGTCGTTTTTTTCTACGCTTAGGATGTCCAAGCGACGAACGTTGACTCATGACTGTCTCTTATACACATCTGACGCTGCCGACGActcgagtactaggatccattaggcg	1031.61	927.616	948.907	2944.54	3085.93	0	6.16041	612.368	2403.57	2.92285	0.00332056	1.58916
tRNA-Tyr-GTA-1-1-CTA	tRNA-Tyr-GTA-1-1	CTA	CTA	CCTTCGATAGCTCAGTTGGTAGAGCGGAGGACTCTAGTTGGCTGTGTCCTTAGACATCCTTAGGTCGCTGGTTCGAATCCGGCTCGAAGGA	TCTCGTGATATGCCATGACG	AAGTCGCATAGCCTATG	tatcttgtggaaaggacgaaacaccCCTTCGATAGCTCAGTTGGTAGAGCGGAGGACTCTAGTTGGCTGTGTCCTTAGACATCCTTAGGTCGCTGGTTCGAATCCGGCTCGAAGGATTTTTTTAAGTCGCATAGCCTATGTCTCGTGATATGCCATGACGCTGTCTCTTATACACATCTGACGCTGCCGACGActcgagtactaggatccattaggcg	1403.6	1320.45	1492.22	7570.81	2530	19156	9784.28	4679.54	8.63351	3.59818	10.9585	1.57087
tRNA-Cys-GCA-12-1-TTA	tRNA-Cys-GCA-12-1	TTA	TTA	GGGGGTATAGCTTAGGGGTAGAGCATTTGACTTTAGATCAAAAGGTCCCTGGTTCAAATCCAGGTGCCCCTT	ACTGTGAACATGCTGACGTC	GAACCGGTAGTGTTCGCAATCGATCTACTCCAGGTT	tatcttgtggaaaggacgaaacaccGGGGGTATAGCTTAGGGGTAGAGCATTTGACTTTAGATCAAAAGGTCCCTGGTTCAAATCCAGGTGCCCCTTTTTTTTTGAACCGGTAGTGTTCGCAATCGATCTACTCCAGGTTACTGTGAACATGCTGACGTCCTGTCTCTTATACACATCTGACGCTGCCGACGActcgagtactaggatccattaggcg	593.377	545.968	513.096	245.999	274.135	0	0	0	1598.93	0.438283	0	1.55812
tRNA-Thr-TGT-4-1-TGT	tRNA-Thr-TGT-4-1	TGT	Control	GGCTCCATAGCTCAGGGGTTAGAGCACTGGTCTTGTAAACCAGGGGTCGCGAGTTCAAATCTCGCTGGGGCCT	TTAAGGTACGCCTTCGGATG	ACATAGACGGTGCAGCAACTCGGTGACTGAACCTA	tatcttgtggaaaggacgaaacaccGGCTCCATAGCTCAGGGGTTAGAGCACTGGTCTTGTAAACCAGGGGTCGCGAGTTCAAATCTCGCTGGGGCCTTTTTTTTACATAGACGGTGCAGCAACTCGGTGACTGAACCTATTAAGGTACGCCTTCGGATGCTGTCTCTTATACACATCTGACGCTGCCGACGActcgagtactaggatccattaggcg	927.265	833.382	794.339	0	0	0	249.497	0	2451.92	0	0.149689	1.54337
tRNA-Leu-CAA-2-1-CTA	tRNA-Leu-CAA-2-1	CTA	CTA	GTCAGGATGGCCGAGTGGTCTAAGGCGCCAGACTCTAGCTTACTGCTTCCTGTGTTCGGGTCTTCTGGTCTCCGTATGGAGGCGTGGGTTCGAATCCCACTTCTGACA	AGTGCATAAGTCCGTACTGG		tatcttgtggaaaggacgaaacaccGTCAGGATGGCCGAGTGGTCTAAGGCGCCAGACTCTAGCTTACTGCTTCCTGTGTTCGGGTCTTCTGGTCTCCGTATGGAGGCGTGGGTTCGAATCCCACTTCTGACATTTTTTTAGTGCATAAGTCCGTACTGGCTGTCTCTTATACACATCTGACGCTGCCGACGActcgagtactaggatccattaggcg	1208.53	1260.97	1181.92	1599.74	442.597	492.542	1435.38	1300.05	2334.5	0.844968	0.764459	1.53756
tRNA-Ser-TGA-4-1-TGA	tRNA-Ser-TGA-4-1	TGA	Control	GTAGTCGTGGCCGAGTGGTTAAGGCGATGGACTTGAAATCCATTGGGGTTTCCCCGCGCAGGTTCGAATCCTGTCGGCTACG	CAGGTTCTACGATTGGAACG	GAGGACAATCATGCCGTTCACTTCAG	tatcttgtggaaaggacgaaacaccGTAGTCGTGGCCGAGTGGTTAAGGCGATGGACTTGAAATCCATTGGGGTTTCCCCGCGCAGGTTCGAATCCTGTCGGCTACGTTTTTTTGAGGACAATCATGCCGTTCACTTCAGCAGGTTCTACGATTGGAACGCTGTCTCTTATACACATCTGACGCTGCCGACGActcgagtactaggatccattaggcg	1239.38	1391.72	1504.42	0	85.7628	0	204.834	0	4613.75	0.0345991	0.0735902	1.5334
tRNA-Cys-GCA-19-1-TCA	tRNA-Cys-GCA-19-1	TCA	TCA	GGGGGTATAGCTCAGGGGTAGAGCATTTGACTTCAAATCAAGAGGTCCCTGATTCAAATCCAGGTGCCCCCT	CGTACTGGAATGGAATCGAC	GTCCAAGTGTTGGCCTACAAGTCCTCAAGGTAAGCC	tatcttgtggaaaggacgaaacaccGGGGGTATAGCTCAGGGGTAGAGCATTTGACTTCAAATCAAGAGGTCCCTGATTCAAATCCAGGTGCCCCCTTTTTTTTGTCCAAGTGTTGGCCTACAAGTCCTCAAGGTAAGCCCGTACTGGAATGGAATCGACCTGTCTCTTATACACATCTGACGCTGCCGACGActcgagtactaggatccattaggcg	457.281	428.176	456.731	0	139.364	67.8351	181.732	0	1398.63	0.152384	0.291431	1.53113
tRNA-Met-CAT-6-1-TTA	tRNA-Met-CAT-6-1	TTA	TTA	GCCTCGTTAGCGCAGTAGGCAGCGCGTCAGTCTTTAAATCTGAAGGTCGTGAGTTCGAGCCTCACACGGGGCA	AGGCCACTTCAACGTCCTTA	CGTACTGGAAGCTAGTTGAGAGTTGCGACATCGTA	tatcttgtggaaaggacgaaacaccGCCTCGTTAGCGCAGTAGGCAGCGCGTCAGTCTTTAAATCTGAAGGTCGTGAGTTCGAGCCTCACACGGGGCATTTTTTTCGTACTGGAAGCTAGTTGAGAGTTGCGACATCGTAAGGCCACTTCAACGTCCTTACTGTCTCTTATACACATCTGACGCTGCCGACGActcgagtactaggatccattaggcg	1246.64	1253.9	1180.76	0	0	569.225	278.759	2899.74	678.594	0	0.338138	1.51527
tRNA-Trp-CCA-3-3-CTA	tRNA-Trp-CCA-3-3	CTA	CTA	GACCTCGTGGCGCAACGGTAGCGCGTCTGACTCTAGATCAGAAGGTTGCGTGTTCAAATCACGTCGGGGTCA	CACAGTCTCTCTACGCTTAG	GTCTGTCTGGCATAGCAAGATATGGTTCCGAACAGA	tatcttgtggaaaggacgaaacaccGACCTCGTGGCGCAACGGTAGCGCGTCTGACTCTAGATCAGAAGGTTGCGTGTTCAAATCACGTCGGGGTCATTTTTTTGTCTGTCTGGCATAGCAAGATATGGTTCCGAACAGACACAGTCTCTCTACGCTTAGCTGTCTCTTATACACATCTGACGCTGCCGACGActcgagtactaggatccattaggcg	1555.12	1421.17	1482.34	0	0	0	1.5401	4479.78	5.1801	0	0.000541845	1.5128
tRNA-Gln-CTG-5-1-CTA	tRNA-Gln-CTG-5-1	CTA	CTA	GGTTCCATGGTGTAATGGTTAGCACTCTGGACTCTAAATCCGGTAATCCGAGTTCAAATCTCGGTGGAACCT	GTCTGATGCACAACACGGAA	CCGAAGAGAAGCTCGATACTCCTGGAACAACGCGTA	tatcttgtggaaaggacgaaacaccGGTTCCATGGTGTAATGGTTAGCACTCTGGACTCTAAATCCGGTAATCCGAGTTCAAATCTCGGTGGAACCTTTTTTTTCCGAAGAGAAGCTCGATACTCCTGGAACAACGCGTAGTCTGATGCACAACACGGAACTGTCTCTTATACACATCTGACGCTGCCGACGActcgagtactaggatccattaggcg	502.647	762.706	692.069	28.3272	108.735	0	1.5401	2084.34	1.7267	0.13634	0.00100963	1.50713
tRNA-Met-CAT-5-1-TTA	tRNA-Met-CAT-5-1	TTA	TTA	GCCCTCTTAGCGCAGCTGGCAGCGCGTCAGTCTTTAAATCTGAAGGTCCTGAGTTCAAGCCTCAGAGAGGGCA	GTACCTTGAAGCGCTAGAAC	TATCTATGGCTCGACTGGTGCCTCCTATGAAGTGG	tatcttgtggaaaggacgaaacaccGCCCTCTTAGCGCAGCTGGCAGCGCGTCAGTCTTTAAATCTGAAGGTCCTGAGTTCAAGCCTCAGAGAGGGCATTTTTTTTATCTATGGCTCGACTGGTGCCTCCTATGAAGTGGGTACCTTGAAGCGCTAGAACCTGTCTCTTATACACATCTGACGCTGCCGACGActcgagtactaggatccattaggcg	747.619	907.591	955.88	448.762	650.878	0	189.433	2876.82	1.7267	0.735428	0.10436	1.5057
tRNA-Ser-GCT-6-1-CTA	tRNA-Ser-GCT-6-1	CTA	CTA	GGAGAGGCCTGGCCGAGTGGTTAAGGCGATGGACTCTAAATCCATTGTGCTCTGCACGCGTGGGTTCGAATCCCATCCTCGTCG	TATGCACCACTAGTGAACGG	CCTTCGGATGCATCCTTCATCGGT	tatcttgtggaaaggacgaaacaccGGAGAGGCCTGGCCGAGTGGTTAAGGCGATGGACTCTAAATCCATTGTGCTCTGCACGCGTGGGTTCGAATCCCATCCTCGTCGTTTTTTTCCTTCGGATGCATCCTTCATCGGTTATGCACCACTAGTGAACGGCTGTCTCTTATACACATCTGACGCTGCCGACGActcgagtactaggatccattaggcg	1753.82	1500.09	1504.42	4468.24	4577.59	651.807	13.8609	3517.02	985.946	2.57889	0.221876	1.49658
tRNA-Leu-AAG-1-1-TCA	tRNA-Leu-AAG-1-1	TCA	TCA	GGTAGCGTGGCCGAGCGGTCTAAGGCGCTGGATTTCAGCTCCAGTCTCTTCGGAGGCGTGGGTTCGAATCCCACCGCTGCCA	AGACCTAAGGTACGTGAGGT	CTTAGGCTAAGCATCACCGATTGGAA	tatcttgtggaaaggacgaaacaccGGTAGCGTGGCCGAGCGGTCTAAGGCGCTGGATTTCAGCTCCAGTCTCTTCGGAGGCGTGGGTTCGAATCCCACCGCTGCCATTTTTTTCTTAGGCTAAGCATCACCGATTGGAAAGACCTAAGGTACGTGAGGTCTGTCTCTTATACACATCTGACGCTGCCGACGActcgagtactaggatccattaggcg	946.318	1169.09	1213.3	0	346.114	0	231.016	705.697	2909.49	0.182874	0.0988014	1.48982
tRNA-Ala-AGC-12-1-AGC	tRNA-Ala-AGC-12-1	AGC	Control	GGGGAATTAGCTCAAGTGGTAGAGCGCTTGCTTAGCATGCAAGAGGTAGTGGGATCGATGCCCACATTCTCCA	TGACAATGCACGGTGACTGA	ATGTCAGCGCGTTATGAGGACCAATCCGGACTCCT	tatcttgtggaaaggacgaaacaccGGGGAATTAGCTCAAGTGGTAGAGCGCTTGCTTAGCATGCAAGAGGTAGTGGGATCGATGCCCACATTCTCCATTTTTTTATGTCAGCGCGTTATGAGGACCAATCCGGACTCCTTGACAATGCACGGTGACTGACTGTCTCTTATACACATCTGACGCTGCCGACGActcgagtactaggatccattaggcg	1332.83	1063.67	857.096	0	3.06296	698.996	591.4	0	2503.72	0.00114904	0.606579	1.46058
tRNA-Arg-TCG-2-1-CTA	tRNA-Arg-TCG-2-1	CTA	CTA	GACCACGTGGCCTAATGGATAAGGCGTCTGACTCTAGATCAGAAGATTGAGGGTTCGAATCCCTCCGTGGTTA	TGGATAACTCGGTTATCGCG	TGTACCACGGACCTAACAACCCTGATCGTACGGAA	tatcttgtggaaaggacgaaacaccGACCACGTGGCCTAATGGATAAGGCGTCTGACTCTAGATCAGAAGATTGAGGGTTCGAATCCCTCCGTGGTTATTTTTTTTGTACCACGGACCTAACAACCCTGATCGTACGGAATGGATAACTCGGTTATCGCGCTGTCTCTTATACACATCTGACGCTGCCGACGActcgagtactaggatccattaggcg	862.846	927.027	840.826	0	107.203	98.8033	0	684.411	1762.96	0.062122	0.0532904	1.45534
tRNA-Arg-TCT-2-1-TCA	tRNA-Arg-TCT-2-1	TCA	TCA	GGCTCTGTGGCGCAATGGATAGCGCATTGGACTTCAAGTGACGAATAGAGCAATTCAAAGGTTGTGGGTTCGAATCCCACCAGAGTCG	TTACCTGCTTCAACCTCGTG	CGAACCGTTGAATCTCACAC	tatcttgtggaaaggacgaaacaccGGCTCTGTGGCGCAATGGATAGCGCATTGGACTTCAAGTGACGAATAGAGCAATTCAAAGGTTGTGGGTTCGAATCCCACCAGAGTCGTTTTTTTCGAACCGTTGAATCTCACACTTACCTGCTTCAACCTCGTGCTGTCTCTTATACACATCTGACGCTGCCGACGActcgagtactaggatccattaggcg	1131.41	1244.48	1116.26	46.218	304.764	1097.16	1275.21	273.437	2944.03	0.155108	0.953157	1.44118
tRNA-Arg-TCT-5-1-CTA	tRNA-Arg-TCT-5-1	CTA	CTA	GGCTCTGTGGCGCAATGGATAGCGCATTGGACTCTAAGCCTAAATCAAGAGATTCAAAGGTTGCGGGTTCGAGTCCCTCCAGAGTCG	ACTGTGAACATGACGCGAAC	GCTCGATACTGTGACTAACGT	tatcttgtggaaaggacgaaacaccGGCTCTGTGGCGCAATGGATAGCGCATTGGACTCTAAGCCTAAATCAAGAGATTCAAAGGTTGCGGGTTCGAGTCCCTCCAGAGTCGTTTTTTTGCTCGATACTGTGACTAACGTACTGTGAACATGACGCGAACCTGTCTCTTATACACATCTGACGCTGCCGACGActcgagtactaggatccattaggcg	820.203	994.758	976.218	1301.56	1209.87	2501.05	910.201	2623.03	181.304	1.53098	1.71461	1.43633
tRNA-Tyr-GTA-5-2-TTA	tRNA-Tyr-GTA-5-2	TTA	TTA	CCTTCGATAGCTCAGCTGGTAGAGCGGAGGACTTTAGGCGCGCGCCCGTGGCCATCCTTAGGTCGCTGGTTCGATTCCGGCTCGAAGGA	GTACTACGCGGCTATTGTTC	AGCTCAACCGACTAGAATG	tatcttgtggaaaggacgaaacaccCCTTCGATAGCTCAGCTGGTAGAGCGGAGGACTTTAGGCGCGCGCCCGTGGCCATCCTTAGGTCGCTGGTTCGATTCCGGCTCGAAGGATTTTTTTAGCTCAACCGACTAGAATGGTACTACGCGGCTATTGTTCCTGTCTCTTATACACATCTGACGCTGCCGACGActcgagtactaggatccattaggcg	2070.47	1715.65	1775.79	238.545	3.06296	2030.63	395.807	5054.49	39.7141	0.0583461	0.707149	1.43435
tRNA-Cys-GCA-7-1-TCA	tRNA-Cys-GCA-7-1	TCA	TCA	GGGGGTATAGCTCAGGTGGTAGAGCATTTGACTTCAGATCAAGAGGTCCCCGGTTCAAATCCGGGTGCCCCCT	CCACAGCTCACTTAGGCTAA	CTTCAGACAGTCAGTGTCGACACGCATACCGATTA	tatcttgtggaaaggacgaaacaccGGGGGTATAGCTCAGGTGGTAGAGCATTTGACTTCAGATCAAGAGGTCCCCGGTTCAAATCCGGGTGCCCCCTTTTTTTTCTTCAGACAGTCAGTGTCGACACGCATACCGATTACCACAGCTCACTTAGGCTAACTGTCTCTTATACACATCTGACGCTGCCGACGActcgagtactaggatccattaggcg	836.535	864.008	896.029	605.307	159.274	32.4429	9.24062	817.036	1707.71	0.456993	0.0241222	1.40885
tRNA-Cys-GCA-12-1-GCA	tRNA-Cys-GCA-12-1	GCA	Control	GGGGGTATAGCTTAGGGGTAGAGCATTTGACTGCAGATCAAAAGGTCCCTGGTTCAAATCCAGGTGCCCCTT	CTATCAGGTACGCAGATAGG	AACACTTGCGTAATCGGAGCTCTCTGTAAGACGGCC	tatcttgtggaaaggacgaaacaccGGGGGTATAGCTTAGGGGTAGAGCATTTGACTGCAGATCAAAAGGTCCCTGGTTCAAATCCAGGTGCCCCTTTTTTTTTAACACTTGCGTAATCGGAGCTCTCTGTAAGACGGCCCTATCAGGTACGCAGATAGGCTGTCTCTTATACACATCTGACGCTGCCGACGActcgagtactaggatccattaggcg	401.029	396.372	348.649	0	0	0	81.6255	969.31	1.7267	0	0.102966	1.39257
tRNA-Met-CAT-1-1-TCA	tRNA-Met-CAT-1-1	TCA	TCA	GCCTCGTTAGCGCAGTAGGTAGCGCGTCAGTCTTCAAATCTGAAGGTCGTGAGTTCGATCCTCACACGGGGCA	GCGGTTCAGACTTAGGCTAA	TGACTCATGAGTCCTCAAGGCCAGAAGAGAGCATG	tatcttgtggaaaggacgaaacaccGCCTCGTTAGCGCAGTAGGTAGCGCGTCAGTCTTCAAATCTGAAGGTCGTGAGTTCGATCCTCACACGGGGCATTTTTTTTGACTCATGAGTCCTCAAGGCCAGAAGAGAGCATGGCGGTTCAGACTTAGGCTAACTGTCTCTTATACACATCTGACGCTGCCGACGActcgagtactaggatccattaggcg	1174.05	960.598	895.448	3964.31	931.139	0	1.5401	2487.13	3.4534	2.08485	0.000801638	1.39069
tRNA-Leu-TAA-3-1-TTA	tRNA-Leu-TAA-3-1	TTA	TTA	ACCAGAATGGCCGAGTGGTTAAGGCGTTGGACTTTAGATCCAATGGATTCATATCCGCGTGGGTTCGAACCCCACTTCTGGTA	CTGCGTTCTATCGTAGCTAG	AGGCTCTGAACCTGATCGTACGGTG	tatcttgtggaaaggacgaaacaccACCAGAATGGCCGAGTGGTTAAGGCGTTGGACTTTAGATCCAATGGATTCATATCCGCGTGGGTTCGAACCCCACTTCTGGTATTTTTTTAGGCTCTGAACCTGATCGTACGGTGCTGCGTTCTATCGTAGCTAGCTGTCTCTTATACACATCTGACGCTGCCGACGActcgagtactaggatccattaggcg	1167.7	1275.69	1288.84	547.162	1084.29	103.227	214.074	2685.25	858.17	0.698573	0.124364	1.37465
tRNA-Lys-CTT-5-1-CTT	tRNA-Lys-CTT-5-1	CTT	Control	GCCCGGCTAGCTCAGTCGATAGAGCATGAGACTCTTAATCTCAGGGTCGTGGGTTCGAGCCGCACGTTGGGCG	TGCTGACGTCGCGACATTAA	TTAAGGTACGACCATGTGGCACCTAACAACTCAGA	tatcttgtggaaaggacgaaacaccGCCCGGCTAGCTCAGTCGATAGAGCATGAGACTCTTAATCTCAGGGTCGTGGGTTCGAGCCGCACGTTGGGCGTTTTTTTTTAAGGTACGACCATGTGGCACCTAACAACTCAGATGCTGACGTCGCGACATTAACTGTCTCTTATACACATCTGACGCTGCCGACGActcgagtactaggatccattaggcg	1178.59	1172.04	1162.75	1167.38	128.644	725.541	9.24062	1417.94	1766.42	0.54982	0.313464	1.36933
tRNA-iMet-CAT-1-8-TCA	tRNA-iMet-CAT-1-8	TCA	TCA	AGCAGAGTGGCGCAGCGGAAGCGTGCTGGGCCTCAAACCCAGAGGTCGATGGATCGAAACCATCCTCTGCTA	GGTAGAGCTTCATATGCGTC	GTAGAGCGGTGCATACTAAGATGGATTGAGCGTGTA	tatcttgtggaaaggacgaaacaccAGCAGAGTGGCGCAGCGGAAGCGTGCTGGGCCTCAAACCCAGAGGTCGATGGATCGAAACCATCCTCTGCTATTTTTTTGTAGAGCGGTGCATACTAAGATGGATTGAGCGTGTAGGTAGAGCTTCATATGCGTCCTGTCTCTTATACACATCTGACGCTGCCGACGActcgagtactaggatccattaggcg	1331.92	1020.67	1152.87	134.181	421.156	586.921	10.7807	3150.26	1.7267	0.208472	0.292798	1.36702
tRNA-Met-CAT-3-1-TTA	tRNA-Met-CAT-3-1	TTA	TTA	GCCTCCTTAGCGCAGTAGGCAGCGCGTCAGTCTTTAAATCTGAAGGTCCTGAGTTCGAACCTCAGAGGGGGCA	GGTGCGTGTATTCAACCAAG	ATGCCGTTCATCGTCAATCCCTTAGGCTAAGGTTA	tatcttgtggaaaggacgaaacaccGCCTCCTTAGCGCAGTAGGCAGCGCGTCAGTCTTTAAATCTGAAGGTCCTGAGTTCGAACCTCAGAGGGGGCATTTTTTTATGCCGTTCATCGTCAATCCCTTAGGCTAAGGTTAGGTGCGTGTATTCAACCAAGCTGTCTCTTATACACATCTGACGCTGCCGACGActcgagtactaggatccattaggcg	890.973	1000.65	1176.69	345.89	287.918	33.9176	1.5401	1.63735	3201.3	0.355683	0.0177174	1.36099
tRNA-Arg-CCG-1-3-TCA	tRNA-Arg-CCG-1-3	TCA	TCA	GGCCGCGTGGCCTAATGGATAAGGCGTCTGATTTCAGATCAGAAGATTGAGGGTTCGAGTCCCTTCGTGGTCG	CACTAAGTCAGTCTGTCTGG	CGCAGATAGGAGGAGCATTACGATCTACTCAGTGG	tatcttgtggaaaggacgaaacaccGGCCGCGTGGCCTAATGGATAAGGCGTCTGATTTCAGATCAGAAGATTGAGGGTTCGAGTCCCTTCGTGGTCGTTTTTTTCGCAGATAGGAGGAGCATTACGATCTACTCAGTGGCACTAAGTCAGTCTGTCTGGCTGTCTCTTATACACATCTGACGCTGCCGACGActcgagtactaggatccattaggcg	876.456	907.002	853.61	0	0	0	0	2321.76	1.7267	0	0	1.36098
tRNA-Leu-CAG-2-1-TCA	tRNA-Leu-CAG-2-1	TCA	TCA	GTCAGGATGGCCGAGCGGTCTAAGGCGCTGCGTTTCAGTCGCAGTCTCCCCTGGAGGCGTGGGTTCGAATCCCACTTCTGACA	TTATCGAGAGAGTACGAGCC	ACACTTCTGCACGCTAACGAAGGCC	tatcttgtggaaaggacgaaacaccGTCAGGATGGCCGAGCGGTCTAAGGCGCTGCGTTTCAGTCGCAGTCTCCCCTGGAGGCGTGGGTTCGAATCCCACTTCTGACATTTTTTTACACTTCTGCACGCTAACGAAGGCCTTATCGAGAGAGTACGAGCCCTGTCTCTTATACACATCTGACGCTGCCGACGActcgagtactaggatccattaggcg	1069.71	1150.24	1199.93	1.4909	0	0	61.6041	2472.39	792.556	0.000696872	0.0267787	1.36047
tRNA-Lys-TTT-11-1-CTA	tRNA-Lys-TTT-11-1	CTA	CTA	ACCCAGATAGCTCAGTCAGTAGAGCATCAGACTCTAAATCTGAGGGTCCAAGGTTCATGTCCCTTTTTGGGTG	CAACCTCGTGATACACCAGA	TATGGTTCCGTCGTGAGGAATATTCCGGCGAAGCT	tatcttgtggaaaggacgaaacaccACCCAGATAGCTCAGTCAGTAGAGCATCAGACTCTAAATCTGAGGGTCCAAGGTTCATGTCCCTTTTTGGGTGTTTTTTTTATGGTTCCGTCGTGAGGAATATTCCGGCGAAGCTCAACCTCGTGATACACCAGACTGTCTCTTATACACATCTGACGCTGCCGACGActcgagtactaggatccattaggcg	940.875	1038.34	1124.39	374.217	263.414	1508.59	2288.59	2411.81	628.519	0.33885	1.82849	1.35199
tRNA-Met-CAT-7-1-TTA	tRNA-Met-CAT-7-1	TTA	TTA	GCCCTCTTAGTGCAGCTGGCAGCGCGTCAGTTTTTAAATCTGAAAGTCCTGAGTTCAAGCCTCAGAGAGGGCA	CTAGGTATCAGAACCGGTAG	GAAGAGACAAGGTCGTATCCATCCTTGGTCAACAG	tatcttgtggaaaggacgaaacaccGCCCTCTTAGTGCAGCTGGCAGCGCGTCAGTTTTTAAATCTGAAAGTCCTGAGTTCAAGCCTCAGAGAGGGCATTTTTTTGAAGAGACAAGGTCGTATCCATCCTTGGTCAACAGCTAGGTATCAGAACCGGTAGCTGTCTCTTATACACATCTGACGCTGCCGACGActcgagtactaggatccattaggcg	706.79	712.645	859.421	0	9.18887	467.472	210.994	515.764	1790.59	0.00650042	0.47602	1.34181
tRNA-His-GTG-1-7-TTA	tRNA-His-GTG-1-7	TTA	TTA	GCCGTGATCGTATAGTGGTTAGTACTCTGCGTTTTAGCCGCAGCAACCTCGGTTCGAATCCGAGTCACGGCA	AGAAGTTGTCGTTAGCGTCG	CTGTAGATTCGGCGAACACAGACGCAGCTAAGAAGT	tatcttgtggaaaggacgaaacaccGCCGTGATCGTATAGTGGTTAGTACTCTGCGTTTTAGCCGCAGCAACCTCGGTTCGAATCCGAGTCACGGCATTTTTTTCTGTAGATTCGGCGAACACAGACGCAGCTAAGAAGTAGAAGTTGTCGTTAGCGTCGCTGTCTCTTATACACATCTGACGCTGCCGACGActcgagtactaggatccattaggcg	1260.25	1175.57	1041.88	0	59.7276	64.8857	451.25	1.63735	2788.62	0.0236968	0.219526	1.33905
tRNA-Phe-GAA-1-3-TCA	tRNA-Phe-GAA-1-3	TCA	TCA	GCCGAAATAGCTCAGTTGGGAGAGCGTTAGACTTCAGATCTAAAGGTCCCTGGTTCGATCCCGGGTTTCGGCA	TCCTGCACACAGAAGTTGTC	TTCGTCGTCCGGTCATTAGATCAGCTCAAGGACCA	tatcttgtggaaaggacgaaacaccGCCGAAATAGCTCAGTTGGGAGAGCGTTAGACTTCAGATCTAAAGGTCCCTGGTTCGATCCCGGGTTTCGGCATTTTTTTTTCGTCGTCCGGTCATTAGATCAGCTCAAGGACCATCCTGCACACAGAAGTTGTCCTGTCTCTTATACACATCTGACGCTGCCGACGActcgagtactaggatccattaggcg	1076.97	1138.46	1133.11	84.9815	96.4831	1049.97	902.501	483.017	2546.88	0.0842477	0.857502	1.33698
tRNA-Tyr-GTA-7-1-TCA	tRNA-Tyr-GTA-7-1	TCA	TCA	CCTTCGATAGCTCAGCTGGTAGAGCGGAGGACTTCAGACTGCGGAAACGTTTGTGGACATCCTTAGGTCGCTGGTTCAATTCCGGCTCGAAGGA	TGCCATGACGACCTAACAAC	TCACCATTGTCGAG	tatcttgtggaaaggacgaaacaccCCTTCGATAGCTCAGCTGGTAGAGCGGAGGACTTCAGACTGCGGAAACGTTTGTGGACATCCTTAGGTCGCTGGTTCAATTCCGGCTCGAAGGATTTTTTTTCACCATTGTCGAGTGCCATGACGACCTAACAACCTGTCTCTTATACACATCTGACGCTGCCGACGActcgagtactaggatccattaggcg	1370.94	1513.04	1449.22	4228.2	6730.85	1240.2	1415.36	3860.86	8.63351	3.99692	0.877554	1.33503
tRNA-Ser-AGA-4-1-TTA	tRNA-Ser-AGA-4-1	TTA	TTA	GTAGTCGTGGCCGAGTGGTTAAGGTGATGGACTTTAAACCCATTGGGGTCTCCCCGCGCAGGTTCGAATCCTGCCGACTACG	AAGTCGCATACGTGTACAGC	ATATGTGGCGTCGTCAATCCCTCACA	tatcttgtggaaaggacgaaacaccGTAGTCGTGGCCGAGTGGTTAAGGTGATGGACTTTAAACCCATTGGGGTCTCCCCGCGCAGGTTCGAATCCTGCCGACTACGTTTTTTTATATGTGGCGTCGTCAATCCCTCACAAAGTCGCATACGTGTACAGCCTGTCTCTTATACACATCTGACGCTGCCGACGActcgagtactaggatccattaggcg	1281.11	1078.39	1462	0	618.717	0	13.8609	1896.05	1997.79	0.241476	0.00642668	1.33168
tRNA-Pro-CGG-2-1-TTA	tRNA-Pro-CGG-2-1	TTA	TTA	GGCTCGTTGGTCTAGGGGTATGATTCTCGCTTTTAGTGTGAGAGGTCCCGGGTTCAAATCCCGGACGAGCCC	CTTCAGACAGGCTCGATACT	AGCCAAGCAATACTTGGCAGTCAGACGGTCATGGAA	tatcttgtggaaaggacgaaacaccGGCTCGTTGGTCTAGGGGTATGATTCTCGCTTTTAGTGTGAGAGGTCCCGGGTTCAAATCCCGGACGAGCCCTTTTTTTAGCCAAGCAATACTTGGCAGTCAGACGGTCATGGAACTTCAGACAGGCTCGATACTCTGTCTCTTATACACATCTGACGCTGCCGACGActcgagtactaggatccattaggcg	838.349	832.793	626.988	0	3.06296	38.3416	0	1661.91	6.9068	0.00182678	0.0230199	1.33082
tRNA-Arg-TCT-3-2-TCT	tRNA-Arg-TCT-3-2	TCT	Control	GGCTCTGTGGCGCAATGGATAGCGCATTGGACTTCTAGATAGTTAGAGAAATTCAAAGGTTGTGGGTTCGAGTCCCACCAGAGTCG	AGATAGCGAAGTTAGCGTCG	CTGGCGAAGAGTGCACATAAGC	tatcttgtggaaaggacgaaacaccGGCTCTGTGGCGCAATGGATAGCGCATTGGACTTCTAGATAGTTAGAGAAATTCAAAGGTTGTGGGTTCGAGTCCCACCAGAGTCGTTTTTTTCTGGCGAAGAGTGCACATAAGCAGATAGCGAAGTTAGCGTCGCTGTCTCTTATACACATCTGACGCTGCCGACGActcgagtactaggatccattaggcg	941.782	775.075	734.488	515.853	2136.41	0	98.5666	0	1949.45	1.40811	0.0635852	1.32708
tRNA-Leu-TAA-2-1-TAA	tRNA-Leu-TAA-2-1	TAA	Control	ACCGGGATGGCCGAGTGGTTAAGGCGTTGGACTTAAGATCCAATGGGCTGGTGCCCGCGTGGGTTCGAACCCCACTCTCGGTA	CTCATTGTGAGAGCAACGGA	TCCGCGAATCGGAATATTGCAGTAC	tatcttgtggaaaggacgaaacaccACCGGGATGGCCGAGTGGTTAAGGCGTTGGACTTAAGATCCAATGGGCTGGTGCCCGCGTGGGTTCGAACCCCACTCTCGGTATTTTTTTTCCGCGAATCGGAATATTGCAGTACCTCATTGTGAGAGCAACGGACTGTCTCTTATACACATCTGACGCTGCCGACGActcgagtactaggatccattaggcg	1034.33	900.524	991.907	0	116.392	725.541	163.251	0	2595.23	0.0562648	0.493486	1.3082
tRNA-Cys-GCA-21-1-TCA	tRNA-Cys-GCA-21-1	TCA	TCA	GGGGGTATAGCTCACAGGTAGAGCATTTGACTTCAGATCAAGAGGTCCCCGGTTCAAATCTGGGTGCCCCCT	GGTCATTAGAAGAGGCACAG	GGCACCTAACTTAATAGCGGTGACAATGCAGCCTAT	tatcttgtggaaaggacgaaacaccGGGGGTATAGCTCACAGGTAGAGCATTTGACTTCAGATCAAGAGGTCCCCGGTTCAAATCTGGGTGCCCCCTTTTTTTTGGCACCTAACTTAATAGCGGTGACAATGCAGCCTATGGTCATTAGAAGAGGCACAGCTGTCTCTTATACACATCTGACGCTGCCGACGActcgagtactaggatccattaggcg	470.891	528.888	471.258	96.9088	0	129.771	0	1226.37	5.1801	0.102899	0.122683	1.30667
tRNA-Glu-TTC-3-1-TTC	tRNA-Glu-TTC-3-1	TTC	Control	TCCCTGGTGGTCTAGTGGCTAGGATTCGGCGCTTTCACCGCCGCGGCCCGGGTTCGATTCCCGGCCAGGGAA	GCACATCCATCCTGATCGTA	TTATGCGTGTATGCGCAGGTTGCCATGACGCTTAAG	tatcttgtggaaaggacgaaacaccTCCCTGGTGGTCTAGTGGCTAGGATTCGGCGCTTTCACCGCCGCGGCCCGGGTTCGATTCCCGGCCAGGGAATTTTTTTTTATGCGTGTATGCGCAGGTTGCCATGACGCTTAAGGCACATCCATCCTGATCGTACTGTCTCTTATACACATCTGACGCTGCCGACGActcgagtactaggatccattaggcg	770.301	865.186	840.245	675.38	1004.65	0	311.101	2172.76	1.7267	1.0905	0.179788	1.29396
tRNA-Ser-GCT-3-1-CTA	tRNA-Ser-GCT-3-1	CTA	CTA	GACGAGGTGGCCGAGTGGTTAAGGCGATGGACTCTAAATCCATTGTGCTTTGCACGCGTGGGTTCGAATCCCATCCTCGTCG	ACTCAAGGCGATGTGGACAA	ACCTATAGCAGCAGGCCTAAATTCGA	tatcttgtggaaaggacgaaacaccGACGAGGTGGCCGAGTGGTTAAGGCGATGGACTCTAAATCCATTGTGCTTTGCACGCGTGGGTTCGAATCCCATCCTCGTCGTTTTTTTACCTATAGCAGCAGGCCTAAATTCGAACTCAAGGCGATGTGGACAACTGTCTCTTATACACATCTGACGCTGCCGACGActcgagtactaggatccattaggcg	1184.94	1084.28	1136.6	0	0	0	231.016	2115.45	825.363	0	0.106529	1.29369
tRNA-Ala-AGC-11-1-CTA	tRNA-Ala-AGC-11-1	CTA	CTA	GGGGAATTAGCTCAAATGGTAGAGCGCTCGCTTCTAATGCGAGAGGTAGCGGGATCGATGCCCGCATTCTCCA	TGAGCAGTAATATCGCCTGG	TAGAGTTGGTGAGTCTCCAGGCTTCCAGAATGCCG	tatcttgtggaaaggacgaaacaccGGGGAATTAGCTCAAATGGTAGAGCGCTCGCTTCTAATGCGAGAGGTAGCGGGATCGATGCCCGCATTCTCCATTTTTTTTAGAGTTGGTGAGTCTCCAGGCTTCCAGAATGCCGTGAGCAGTAATATCGCCTGGCTGTCTCTTATACACATCTGACGCTGCCGACGActcgagtactaggatccattaggcg	855.588	912.303	686.839	0	1.53148	1026.37	312.641	0	1769.87	0.000894986	0.733866	1.28842
tRNA-Leu-CAA-2-1-TTA	tRNA-Leu-CAA-2-1	TTA	TTA	GTCAGGATGGCCGAGTGGTCTAAGGCGCCAGACTTTAGCTTACTGCTTCCTGTGTTCGGGTCTTCTGGTCTCCGTATGGAGGCGTGGGTTCGAATCCCACTTCTGACA	TTGCCACAGGAAGTCGCATA		tatcttgtggaaaggacgaaacaccGTCAGGATGGCCGAGTGGTCTAAGGCGCCAGACTTTAGCTTACTGCTTCCTGTGTTCGGGTCTTCTGGTCTCCGTATGGAGGCGTGGGTTCGAATCCCACTTCTGACATTTTTTTTTGCCACAGGAAGTCGCATACTGTCTCTTATACACATCTGACGCTGCCGACGActcgagtactaggatccattaggcg	1742.93	1292.18	1389.37	3390.32	485.479	508.763	845.517	0	3498.3	1.11186	0.524028	1.25895
tRNA-Val-TAC-1-1-CTA	tRNA-Val-TAC-1-1	CTA	CTA	GGTTCCATAGTGTAGTGGTTATCACGTCTGCTTCTAACGCAGAAGGTCCTGGGTTCGAGCCCCAGTGGAACCA	AGTTGTCCACGAGAGGATAC	CATATGCGTCACGCTAACGACGGAATATGGACAAC	tatcttgtggaaaggacgaaacaccGGTTCCATAGTGTAGTGGTTATCACGTCTGCTTCTAACGCAGAAGGTCCTGGGTTCGAGCCCCAGTGGAACCATTTTTTTCATATGCGTCACGCTAACGACGGAATATGGACAACAGTTGTCCACGAGAGGATACCTGTCTCTTATACACATCTGACGCTGCCGACGActcgagtactaggatccattaggcg	714.049	843.394	897.191	0	796.369	660.655	961.025	2246.44	5.1801	0.557643	0.961401	1.25482
tRNA-Ala-AGC-4-1-TCA	tRNA-Ala-AGC-4-1	TCA	TCA	GGGGATGTAGCTCAGTGGTAGAGCGCATGCTTTCAATGCATGAGGTCCCGGGTTCGATCCCCAGCATCTCCA	CCTGATCGTACGATCCTAGA	GCCATTACAAGTCCTGTCCTACAACGGTGAGTTGCT	tatcttgtggaaaggacgaaacaccGGGGATGTAGCTCAGTGGTAGAGCGCATGCTTTCAATGCATGAGGTCCCGGGTTCGATCCCCAGCATCTCCATTTTTTTGCCATTACAAGTCCTGTCCTACAACGGTGAGTTGCTCCTGATCGTACGATCCTAGACTGTCTCTTATACACATCTGACGCTGCCGACGActcgagtactaggatccattaggcg	770.301	822.192	919.853	0	4.59443	0	6.16041	0	2293.06	0.00298223	0.00374634	1.24643
tRNA-Asn-GTT-10-1-CTA	tRNA-Asn-GTT-10-1	CTA	CTA	GTCTCTGTGGCGCAATCGGCTAGCGCGTTTGGCTCTAAACTAAAAGGTTGGCGGTTCGAACCCACCCAGAGGCG	AGTTGTCCACAAGGTGTCTC	CTCTGGTAATAGCTCAACCGAGTGCATAAGCCAC	tatcttgtggaaaggacgaaacaccGTCTCTGTGGCGCAATCGGCTAGCGCGTTTGGCTCTAAACTAAAAGGTTGGCGGTTCGAACCCACCCAGAGGCGTTTTTTTCTCTGGTAATAGCTCAACCGAGTGCATAAGCCACAGTTGTCCACAAGGTGTCTCCTGTCTCTTATACACATCTGACGCTGCCGACGActcgagtactaggatccattaggcg	1145.93	1063.08	966.34	52.1816	578.899	1187.11	2505.75	1308.24	1041.2	0.275358	1.73687	1.21564
tRNA-Lys-TTT-11-1-TTA	tRNA-Lys-TTT-11-1	TTA	TTA	ACCCAGATAGCTCAGTCAGTAGAGCATCAGACTTTAAATCTGAGGGTCCAAGGTTCATGTCCCTTTTTGGGTG	CGACAACAAGTTCCAGTGAC	TTGCAGGCGACTATCAGGTAGCATCACCGACAATT	tatcttgtggaaaggacgaaacaccACCCAGATAGCTCAGTCAGTAGAGCATCAGACTTTAAATCTGAGGGTCCAAGGTTCATGTCCCTTTTTGGGTGTTTTTTTTTGCAGGCGACTATCAGGTAGCATCACCGACAATTCGACAACAAGTTCCAGTGACCTGTCTCTTATACACATCTGACGCTGCCGACGActcgagtactaggatccattaggcg	867.383	918.781	943.096	1376.1	2160.92	2561.51	2203.89	813.762	1471.15	2.0389	2.59333	1.21139
tRNA-Tyr-GTA-9-1-GTA	tRNA-Tyr-GTA-9-1	GTA	Control	TCTTCAATAGCTCAGCTGGTAGAGCGGAGGACTGTAGGTGCACGCCCGTGGCCATTCTTAGGTGCTGGTTTGATTCCGACTTGGAGAG	TATGAGCAGACCTTCGGATG	CTCTATCCAACGTTAAGCGG	tatcttgtggaaaggacgaaacaccTCTTCAATAGCTCAGCTGGTAGAGCGGAGGACTGTAGGTGCACGCCCGTGGCCATTCTTAGGTGCTGGTTTGATTCCGACTTGGAGAGTTTTTTTCTCTATCCAACGTTAAGCGGTATGAGCAGACCTTCGGATGCTGTCTCTTATACACATCTGACGCTGCCGACGActcgagtactaggatccattaggcg	1204.9	1359.91	1351.6	348.872	1162.39	182.86	1.5401	2408.54	863.351	0.627132	0.0677984	1.21038
tRNA-Ala-TGC-5-1-TTA	tRNA-Ala-TGC-5-1	TTA	TTA	GGGGGTGTAGCTCAGTGGTAGAGCGCATGCTTTTAATGTATGAGGCCTCGGGTTCGATCCCCGACACCTCCA	TGGTTCTATGCAGGACTCGA	ATTGTCGCGATTAACCTGGCAGAGATGCGTGTGACT	tatcttgtggaaaggacgaaacaccGGGGGTGTAGCTCAGTGGTAGAGCGCATGCTTTTAATGTATGAGGCCTCGGGTTCGATCCCCGACACCTCCATTTTTTTATTGTCGCGATTAACCTGGCAGAGATGCGTGTGACTTGGTTCTATGCAGGACTCGACTGTCTCTTATACACATCTGACGCTGCCGACGActcgagtactaggatccattaggcg	814.759	682.608	701.947	384.653	157.742	0	0	0	1693.89	0.332856	0	1.20657
tRNA-Ile-TAT-2-2-TAT	tRNA-Ile-TAT-2-2	TAT	Control	GCTCCAGTGGCGCAATCGGTTAGCGCGCGGTACTTATATGGCAGTATGTGTGCGAGTGATGCCGAGGTTGTGAGTTCGAGCCTCACCTGGAGCA	AAGATCCAGCCTAGTGGAAG	ATCAGCGGAAGCAA	tatcttgtggaaaggacgaaacaccGCTCCAGTGGCGCAATCGGTTAGCGCGCGGTACTTATATGGCAGTATGTGTGCGAGTGATGCCGAGGTTGTGAGTTCGAGCCTCACCTGGAGCATTTTTTTATCAGCGGAAGCAAAAGATCCAGCCTAGTGGAAGCTGTCTCTTATACACATCTGACGCTGCCGACGActcgagtactaggatccattaggcg	827.462	851.051	962.853	478.58	4.59443	241.847	118.588	2315.21	5.1801	0.291962	0.211759	1.20495
tRNA-Leu-TAG-3-1-TAG	tRNA-Leu-TAG-3-1	TAG	Control	GGTAGCGTGGCCGAGTGGTCTAAGGCGCTGGATTTAGGCTCCAGTCATTTCGATGGCGTGGGTTCGAATCCCACCGCTGCCA	TCGTACAAGATTCGTCGTCC	GGACCATCTGCTAGGTATCACGTACT	tatcttgtggaaaggacgaaacaccGGTAGCGTGGCCGAGTGGTCTAAGGCGCTGGATTTAGGCTCCAGTCATTTCGATGGCGTGGGTTCGAATCCCACCGCTGCCATTTTTTTGGACCATCTGCTAGGTATCACGTACTTCGTACAAGATTCGTCGTCCCTGTCTCTTATACACATCTGACGCTGCCGACGActcgagtactaggatccattaggcg	1419.02	1197.95	1287.68	1.4909	235.848	498.441	1783.44	0	3056.26	0.0836274	0.952411	1.18673
tRNA-Leu-CAG-1-1-CAG	tRNA-Leu-CAG-1-1	CAG	Control	GTCAGGATGGCCGAGCGGTCTAAGGCGCTGCGTTCAGGTCGCAGTCTCCCCTGGAGGCGTGGGTTCGAATCCCACTCCTGACA	GTTCGCCGTAACTAATCAGG	AGCTCAACCGTGAGCAGTAAGTGGT	tatcttgtggaaaggacgaaacaccGTCAGGATGGCCGAGCGGTCTAAGGCGCTGCGTTCAGGTCGCAGTCTCCCCTGGAGGCGTGGGTTCGAATCCCACTCCTGACATTTTTTTAGCTCAACCGTGAGCAGTAAGTGGTGTTCGCCGTAACTAATCAGGCTGTCTCTTATACACATCTGACGCTGCCGACGActcgagtactaggatccattaggcg	1183.12	1147.3	1417.84	0	1.53148	0	0	512.49	2849.06	0.000647217	0	1.18545
tRNA-Ala-AGC-13-1-CTA	tRNA-Ala-AGC-13-1	CTA	CTA	GGGGAATTAGCTCAAGCGGTAGAGCGCTTGCTTCTAATGCAAGAGGTAGTGGGATCGATGCCCACATTCTCCA	GATGTCCAAGATCCTTGGTC	GTATAGGACATCCTGGCACAATGGATTGAGAACCG	tatcttgtggaaaggacgaaacaccGGGGAATTAGCTCAAGCGGTAGAGCGCTTGCTTCTAATGCAAGAGGTAGTGGGATCGATGCCCACATTCTCCATTTTTTTGTATAGGACATCCTGGCACAATGGATTGAGAACCGGATGTCCAAGATCCTTGGTCCTGTCTCTTATACACATCTGACGCTGCCGACGActcgagtactaggatccattaggcg	1028.88	782.142	678.123	156.545	1212.93	613.465	1250.56	451.908	1155.16	0.665516	1.19162	1.18494
tRNA-Gly-CCC-1-1-CTA	tRNA-Gly-CCC-1-1	CTA	CTA	GCATTGGTGGTTCAGTGGTAGAATTCTCGCCTCTAACGCGGGAGACCCGGGTTCAATTCCCGGCCAATGCA	ATAGCGACCTATTGTCGCGA	GGTCATTAGAGAGTAGTGCCTTAACCTGGCCGGTACA	tatcttgtggaaaggacgaaacaccGCATTGGTGGTTCAGTGGTAGAATTCTCGCCTCTAACGCGGGAGACCCGGGTTCAATTCCCGGCCAATGCATTTTTTTGGTCATTAGAGAGTAGTGCCTTAACCTGGCCGGTACAATAGCGACCTATTGTCGCGACTGTCTCTTATACACATCTGACGCTGCCGACGActcgagtactaggatccattaggcg	820.203	997.702	947.745	4253.55	3842.48	63.4111	0	0	2242.98	4.93538	0.0317785	1.18333
tRNA-Lys-CTT-11-1-CTA	tRNA-Lys-CTT-11-1	CTA	CTA	GCAGCTAGCTCAGTCGGTAGAGCATGAGACTCTAAATCTCAGGGTCATGGGTTCGTGCCCCATGTTGGGTGCCA	GGACCATCTGATGTTCGTAG	ACAGTTGGAAGACAAGTCGGGACGCAGCTATGCT	tatcttgtggaaaggacgaaacaccGCAGCTAGCTCAGTCGGTAGAGCATGAGACTCTAAATCTCAGGGTCATGGGTTCGTGCCCCATGTTGGGTGCCATTTTTTTACAGTTGGAAGACAAGTCGGGACGCAGCTATGCTGGACCATCTGATGTTCGTAGCTGTCTCTTATACACATCTGACGCTGCCGACGActcgagtactaggatccattaggcg	1149.55	1193.83	1222.02	3032.5	5949.79	665.079	1886.63	2871.91	3.4534	3.90686	1.06871	1.17648
tRNA-Arg-TCT-3-1-TTA	tRNA-Arg-TCT-3-1	TTA	TTA	GGCTCTGTGGCGCAATGGATAGCGCATTGGACTTTAAGCTGAGCCTAGTGTGGTCATTCAAAGGTTGTGGGTTCGAGTCCCACCAGAGTCG	CCACAGCTCAGGAATATTGC	CTGTTCCACAAGTGGAC	tatcttgtggaaaggacgaaacaccGGCTCTGTGGCGCAATGGATAGCGCATTGGACTTTAAGCTGAGCCTAGTGTGGTCATTCAAAGGTTGTGGGTTCGAGTCCCACCAGAGTCGTTTTTTTCTGTTCCACAAGTGGACCCACAGCTCAGGAATATTGCCTGTCTCTTATACACATCTGACGCTGCCGACGActcgagtactaggatccattaggcg	994.406	898.168	954.718	43.2362	81.1683	555.953	1626.35	316.008	1914.91	0.0625522	1.21486	1.16837
tRNA-Arg-TCT-3-2-TCA	tRNA-Arg-TCT-3-2	TCA	TCA	GGCTCTGTGGCGCAATGGATAGCGCATTGGACTTCAAGATAGTTAGAGAAATTCAAAGGTTGTGGGTTCGAGTCCCACCAGAGTCG	GATGTCCAAGCACTGCATTG	ACGAAGGATCGGAGCTTACTTC	tatcttgtggaaaggacgaaacaccGGCTCTGTGGCGCAATGGATAGCGCATTGGACTTCAAGATAGTTAGAGAAATTCAAAGGTTGTGGGTTCGAGTCCCACCAGAGTCGTTTTTTTACGAAGGATCGGAGCTTACTTCGATGTCCAAGCACTGCATTGCTGTCTCTTATACACATCTGACGCTGCCGACGActcgagtactaggatccattaggcg	1116.89	891.1	923.34	0	721.326	0	257.197	0	2144.56	0.322917	0.144314	1.16131
tRNA-Val-AAC-5-1-AAC	tRNA-Val-AAC-5-1	AAC	Control	GTTTCCGTAGTGTAGTGGTTATCACGTTTGCCTAACACGCGAAAGGTCCCCGGTTCGAAACCGGGCAGAAACA	AAGCTATACGCGCAAGTGCT	ATGCCGTTCATTGGTGCGAATATTCCGGCGCAGAT	tatcttgtggaaaggacgaaacaccGTTTCCGTAGTGTAGTGGTTATCACGTTTGCCTAACACGCGAAAGGTCCCCGGTTCGAAACCGGGCAGAAACATTTTTTTATGCCGTTCATTGGTGCGAATATTCCGGCGCAGATAAGCTATACGCGCAAGTGCTCTGTCTCTTATACACATCTGACGCTGCCGACGActcgagtactaggatccattaggcg	1301.98	1001.83	1185.99	65.5998	892.852	2582.16	346.523	293.085	2455.37	0.368074	1.46167	1.15872
tRNA-Ile-AAT-1-1-CTA	tRNA-Ile-AAT-1-1	CTA	CTA	GGCCGGTTAGCTCAGTTGGTTAGAGCGTGGCGCTCTAAACGCCAAGGTCGCGGGTTCGATCCCCGTACGGGCCA	AGGATTGCCGTTGGAATTGC	GGATACAGGCAGACTGGATACCGGTATGCAGATG	tatcttgtggaaaggacgaaacaccGGCCGGTTAGCTCAGTTGGTTAGAGCGTGGCGCTCTAAACGCCAAGGTCGCGGGTTCGATCCCCGTACGGGCCATTTTTTTGGATACAGGCAGACTGGATACCGGTATGCAGATGAGGATTGCCGTTGGAATTGCCTGTCTCTTATACACATCTGACGCTGCCGACGActcgagtactaggatccattaggcg	870.105	699.098	714.15	116.291	0	675.402	686.886	813.762	792.556	0.0668256	0.974318	1.12464
tRNA-Val-CAC-4-1-TCA	tRNA-Val-CAC-4-1	TCA	TCA	GTTTCCGTAGTGTAGTGGTTATCACGTTCGCCTTCAACGCGAAAGGTCCCCGGTTCGAAACTGGGCGGAAACA	ACGTAATGGTCCTCTCGAGT	ACAACGGTGAGTTCCAACCAGTTGCTCATCTCGTC	tatcttgtggaaaggacgaaacaccGTTTCCGTAGTGTAGTGGTTATCACGTTCGCCTTCAACGCGAAAGGTCCCCGGTTCGAAACTGGGCGGAAACATTTTTTTACAACGGTGAGTTCCAACCAGTTGCTCATCTCGTCACGTAATGGTCCTCTCGAGTCTGTCTCTTATACACATCTGACGCTGCCGACGActcgagtactaggatccattaggcg	679.571	746.215	739.137	0	0	1406.84	426.609	1653.72	5.1801	0	1.2285	1.12219
tRNA-His-GTG-2-1-CTA	tRNA-His-GTG-2-1	CTA	CTA	GCCATGATCGTATAGTGGTTAGTACTCTGCGCTCTAGCCGCAGCAACCTCGGTTCGAATCCGAGTCACGGCA	GTCTTCCGACATGGAACCTA	TACGTGAGGTGGAGCTTACTAGAGTGTGCGTCTCGT	tatcttgtggaaaggacgaaacaccGCCATGATCGTATAGTGGTTAGTACTCTGCGCTCTAGCCGCAGCAACCTCGGTTCGAATCCGAGTCACGGCATTTTTTTTACGTGAGGTGGAGCTTACTAGAGTGTGCGTCTCGTGTCTTCCGACATGGAACCTACTGTCTCTTATACACATCTGACGCTGCCGACGActcgagtactaggatccattaggcg	890.973	878.732	1076.16	44.7271	0	1480.57	1407.65	463.369	1947.72	0.0251002	1.64341	1.12022
tRNA-Ser-GCT-5-1-TCA	tRNA-Ser-GCT-5-1	TCA	TCA	GACGAGGTGGCCGAGTGGTTAAGGCGATGGACTTCAAATCCATTGTGCTCTGCACACGTGGGTTCGAATCCCATCCTCGTCG	CACGCATACCTCTCGTGATA	GGTTATCGCGACCTAACAACGCGACA	tatcttgtggaaaggacgaaacaccGACGAGGTGGCCGAGTGGTTAAGGCGATGGACTTCAAATCCATTGTGCTCTGCACACGTGGGTTCGAATCCCATCCTCGTCGTTTTTTTGGTTATCGCGACCTAACAACGCGACACACGCATACCTCTCGTGATACTGTCTCTTATACACATCTGACGCTGCCGACGActcgagtactaggatccattaggcg	1660.37	1779.84	2101.19	511.38	1.53148	0	0	47.4831	4648.28	0.154457	0	1.1174
tRNA-Cys-GCA-2-2-TTA	tRNA-Cys-GCA-2-2	TTA	TTA	GGGGGTATAGCTCAGTGGTAGAGCATTTGACTTTAGATCAAGAGGTCCCCGGTTCAAATCCGGGTGCCCCCT	ACAGTTGGAACACGCATACC	TAATCGGAGCTTAACCTGGCTTATCGAGAGGCACGG	tatcttgtggaaaggacgaaacaccGGGGGTATAGCTCAGTGGTAGAGCATTTGACTTTAGATCAAGAGGTCCCCGGTTCAAATCCGGGTGCCCCCTTTTTTTTTAATCGGAGCTTAACCTGGCTTATCGAGAGGCACGGACAGTTGGAACACGCATACCCTGTCTCTTATACACATCTGACGCTGCCGACGActcgagtactaggatccattaggcg	423.711	518.876	556.096	0	90.3572	25.0695	0	0	1241.5	0.106626	0.0241575	1.11626
tRNA-Tyr-GTA-8-1-TTA	tRNA-Tyr-GTA-8-1	TTA	TTA	CTTTCGATAGCTCAGTTGGTAGAGCGGAGGACTTTAGGTTCATTAAACTAAGGCATCCTTAGGTCGCTGGTTCGAATCCGGCTCGAAGGA	TACTTGGCAGAAGATCCAGC	AAGGTGTCTCCACTGCAT	tatcttgtggaaaggacgaaacaccCTTTCGATAGCTCAGTTGGTAGAGCGGAGGACTTTAGGTTCATTAAACTAAGGCATCCTTAGGTCGCTGGTTCGAATCCGGCTCGAAGGATTTTTTTAAGGTGTCTCCACTGCATTACTTGGCAGAAGATCCAGCCTGTCTCTTATACACATCTGACGCTGCCGACGActcgagtactaggatccattaggcg	1109.63	1376.41	1238.87	1155.45	1352.3	312.631	999.527	0	2762.72	1.12999	0.476661	1.11502
tRNA-Lys-CTT-4-1-TTA	tRNA-Lys-CTT-4-1	TTA	TTA	GCCCGGCTAGCTCAGTCGGTAGAGCATGGGACTTTAAATCTCAGGGTCGTGGGTTCGAGCCCCACGTTGGGCG	GAATGACTCCGCTAGTTGAG	ACAGTTGGAATCAGGAAGCGCACGCATACCTTAAG	tatcttgtggaaaggacgaaacaccGCCCGGCTAGCTCAGTCGGTAGAGCATGGGACTTTAAATCTCAGGGTCGTGGGTTCGAGCCCCACGTTGGGCGTTTTTTTACAGTTGGAATCAGGAAGCGCACGCATACCTTAAGGAATGACTCCGCTAGTTGAGCTGTCTCTTATACACATCTGACGCTGCCGACGActcgagtactaggatccattaggcg	968.094	908.18	862.907	927.342	1.53148	0	0	0	1921.82	0.479744	0	1.11357
tRNA-Gly-TCC-3-1-TCA	tRNA-Gly-TCC-3-1	TCA	TCA	GCGTTGGTGGTATAGTGGTAAGCATAGCTGCCTTCAAAGCAGTTGACCCGGGTTCGATTCCCGGCCAACGCA	CGATCCTAGATTGGTGCGAA	GAGTCTCCAGGCGACATTAAGTTCCAACCAAGTTGC	tatcttgtggaaaggacgaaacaccGCGTTGGTGGTATAGTGGTAAGCATAGCTGCCTTCAAAGCAGTTGACCCGGGTTCGATTCCCGGCCAACGCATTTTTTTGAGTCTCCAGGCGACATTAAGTTCCAACCAAGTTGCCGATCCTAGATTGGTGCGAACTGTCTCTTATACACATCTGACGCTGCCGACGActcgagtactaggatccattaggcg	948.133	1331.06	1234.22	0	3.06296	259.543	10.7807	2736.01	5.1801	0.00161526	0.101545	1.1105
tRNA-Thr-AGT-1-1-AGT	tRNA-Thr-AGT-1-1	AGT	Control	GGCGCCGTGGCTTAGTTGGTTAAAGCGCCTGTCTAGTAAACAGGAGATCCTGGGTTCGAATCCCAGCGGTGCCT	GTCCAAGTGTGATTGGAACG	ACACTCAGTGCTTCCAGTACGTGCACATAACCAC	tatcttgtggaaaggacgaaacaccGGCGCCGTGGCTTAGTTGGTTAAAGCGCCTGTCTAGTAAACAGGAGATCCTGGGTTCGAATCCCAGCGGTGCCTTTTTTTTACACTCAGTGCTTCCAGTACGTGCACATAACCACGTCCAAGTGTGATTGGAACGCTGTCTCTTATACACATCTGACGCTGCCGACGActcgagtactaggatccattaggcg	1055.19	964.721	1219.11	0	0	122.398	0	0	2674.66	0	0.0634371	1.09697
tRNA-Val-TAC-3-1-TAC	tRNA-Val-TAC-3-1	TAC	Control	GGTTCCATAGTGTAGTGGTTATCACATCTGCTTTACACGCAGAAGGTCCTGGGTTCAAGCCCCAGTGGAACCA	CGTACTGGAAGTCCAAGTGT	TCAGCTCAAGCGTATCTCCAAGGAGCATTATCCGT	tatcttgtggaaaggacgaaacaccGGTTCCATAGTGTAGTGGTTATCACATCTGCTTTACACGCAGAAGGTCCTGGGTTCAAGCCCCAGTGGAACCATTTTTTTTCAGCTCAAGCGTATCTCCAAGGAGCATTATCCGTCGTACTGGAAGTCCAAGTGTCTGTCTCTTATACACATCTGACGCTGCCGACGActcgagtactaggatccattaggcg	771.209	859.885	987.259	49.1998	0	38.3416	400.427	2136.74	8.63351	0.0318979	0.255132	1.08653
tRNA-Phe-GAA-3-1-CTA	tRNA-Phe-GAA-3-1	CTA	CTA	GCCGAGATAGCTCAGTTGGGAGAGCGTTAGACTCTAGATCTAAAGGTCCCTGGTTCAATCCCGGGTTTCGGCA	CACCGAGATTGGAGCTTACT	GCATACTAAGGAGCCGACTTTCGGATGTCACGCTC	tatcttgtggaaaggacgaaacaccGCCGAGATAGCTCAGTTGGGAGAGCGTTAGACTCTAGATCTAAAGGTCCCTGGTTCAATCCCGGGTTTCGGCATTTTTTTGCATACTAAGGAGCCGACTTTCGGATGTCACGCTCCACCGAGATTGGAGCTTACTCTGTCTCTTATACACATCTGACGCTGCCGACGActcgagtactaggatccattaggcg	846.515	957.653	854.772	64.1089	1.53148	1883.16	572.919	1851.84	3.4534	0.0387709	1.28234	1.08526
tRNA-Met-CAT-7-1-CTA	tRNA-Met-CAT-7-1	CTA	CTA	GCCCTCTTAGTGCAGCTGGCAGCGCGTCAGTTTCTAAATCTGAAAGTCCTGAGTTCAAGCCTCAGAGAGGGCA	GTTCCAACCAACACTCAGTG	GTAGGATAACGCCTATGCTGACAAGAGAAGTCTAG	tatcttgtggaaaggacgaaacaccGCCCTCTTAGTGCAGCTGGCAGCGCGTCAGTTTCTAAATCTGAAAGTCCTGAGTTCAAGCCTCAGAGAGGGCATTTTTTTGTAGGATAACGCCTATGCTGACAAGAGAAGTCTAGGTTCCAACCAACACTCAGTGCTGTCTCTTATACACATCTGACGCTGCCGACGActcgagtactaggatccattaggcg	1000.76	735.025	775.745	0	300.17	0	383.486	1658.63	5.1801	0.149971	0.260866	1.0724
tRNA-Ser-GCT-2-1-GCT	tRNA-Ser-GCT-2-1	GCT	Control	GACGAGGTGGCCGAGTGGTTAAGGCGATGGACTGCTAATCCATTGTGCTCTGCACGCGTGGGTTCGAATCCCACCTTCGTCG	GTTAGCGTCGAATAACCGCA	TCAGACGGTCGTAGGATAACTCTCAC	tatcttgtggaaaggacgaaacaccGACGAGGTGGCCGAGTGGTTAAGGCGATGGACTGCTAATCCATTGTGCTCTGCACGCGTGGGTTCGAATCCCACCTTCGTCGTTTTTTTTCAGACGGTCGTAGGATAACTCTCACGTTAGCGTCGAATAACCGCACTGTCTCTTATACACATCTGACGCTGCCGACGActcgagtactaggatccattaggcg	1563.29	1544.26	1709.54	354.835	0	26.5442	7.70052	1.63735	3657.15	0.11349	0.0110877	1.07011
tRNA-Val-TAC-2-1-TTA	tRNA-Val-TAC-2-1	TTA	TTA	GGTTCCATAGTGTAGCGGTTATCACGTCTGCTTTTAACGCAGAAGGTCCTGGGTTCGAGCCCCAGTGGAACCA	ATGCGCAGGTTGACAATGCA	ATATGTGGCGCGACAACAAGACTGGCTATCATCAG	tatcttgtggaaaggacgaaacaccGGTTCCATAGTGTAGCGGTTATCACGTCTGCTTTTAACGCAGAAGGTCCTGGGTTCGAGCCCCAGTGGAACCATTTTTTTATATGTGGCGCGACAACAAGACTGGCTATCATCAGATGCGCAGGTTGACAATGCACTGTCTCTTATACACATCTGACGCTGCCGACGActcgagtactaggatccattaggcg	969.908	878.732	969.245	0	10.7203	230.049	6.16041	2053.23	6.9068	0.00552647	0.134404	1.06276
tRNA-Ser-GCT-3-1-TCA	tRNA-Ser-GCT-3-1	TCA	TCA	GACGAGGTGGCCGAGTGGTTAAGGCGATGGACTTCAAATCCATTGTGCTTTGCACGCGTGGGTTCGAATCCCATCCTCGTCG	TACAACATGCTGACGCGAAC	CCGAACTTCCGTTGCCTTATTACCTT	tatcttgtggaaaggacgaaacaccGACGAGGTGGCCGAGTGGTTAAGGCGATGGACTTCAAATCCATTGTGCTTTGCACGCGTGGGTTCGAATCCCATCCTCGTCGTTTTTTTCCGAACTTCCGTTGCCTTATTACCTTTACAACATGCTGACGCGAACCTGTCTCTTATACACATCTGACGCTGCCGACGActcgagtactaggatccattaggcg	2548.62	1917.07	2158.14	0	7.65739	0	3.08021	3110.96	1469.42	0.00150226	0.000803362	1.06119
tRNA-Val-AAC-4-1-TTA	tRNA-Val-AAC-4-1	TTA	TTA	GTTTCCGTAGTGTAGTGGTTATCACGTTCGCCTTTAACGCGAAAGGTCCGCGGTTCGAAACCGGGCGGAAACA	ACTGCTACTGGAGTTGGTGA	ACGAAGGATCGATTGGAACGTCCGCGAATCGATGG	tatcttgtggaaaggacgaaacaccGTTTCCGTAGTGTAGTGGTTATCACGTTCGCCTTTAACGCGAAAGGTCCGCGGTTCGAAACCGGGCGGAAACATTTTTTTACGAAGGATCGATTGGAACGTCCGCGAATCGATGGACTGCTACTGGAGTTGGTGACTGTCTCTTATACACATCTGACGCTGCCGACGActcgagtactaggatccattaggcg	1226.68	947.052	1277.22	110.327	1.53148	954.115	1138.14	2058.15	626.793	0.0455941	1.10461	1.05109
tRNA-Tyr-GTA-5-1-GTA	tRNA-Tyr-GTA-5-1	GTA	Control	CCTTCGATAGCTCAGCTGGTAGAGCGGAGGACTGTAGCTACTTCCTCAGCAGGAGACATCCTTAGGTCGCTGGTTCGATTCCGGCTCGAAGGA	GCGTGACATGCATCCTTCAT	CTAGGTATCAGTACT	tatcttgtggaaaggacgaaacaccCCTTCGATAGCTCAGCTGGTAGAGCGGAGGACTGTAGCTACTTCCTCAGCAGGAGACATCCTTAGGTCGCTGGTTCGATTCCGGCTCGAAGGATTTTTTTCTAGGTATCAGTACTGCGTGACATGCATCCTTCATCTGTCTCTTATACACATCTGACGCTGCCGACGActcgagtactaggatccattaggcg	1429	1520.11	1633.42	442.798	771.865	988.033	977.966	0	3417.14	0.425003	0.646662	1.04601
tRNA-Tyr-GTA-1-1-GTA	tRNA-Tyr-GTA-1-1	GTA	Control	CCTTCGATAGCTCAGTTGGTAGAGCGGAGGACTGTAGTTGGCTGTGTCCTTAGACATCCTTAGGTCGCTGGTTCGAATCCGGCTCGAAGGA	ATCGGAGTTGCACAGTCTCT	CTATCAGGTATGGACGG	tatcttgtggaaaggacgaaacaccCCTTCGATAGCTCAGTTGGTAGAGCGGAGGACTGTAGTTGGCTGTGTCCTTAGACATCCTTAGGTCGCTGGTTCGAATCCGGCTCGAAGGATTTTTTTCTATCAGGTATGGACGGATCGGAGTTGCACAGTCTCTCTGTCTCTTATACACATCTGACGCTGCCGACGActcgagtactaggatccattaggcg	1029.79	1458.27	1381.81	307.126	718.263	0	688.426	0	2881.86	0.497863	0.236042	1.04278
tRNA-Leu-TAA-1-1-TAA	tRNA-Leu-TAA-1-1	TAA	Control	ACCAGGATGGCCGAGTGGTTAAGGCGTTGGACTTAAGATCCAATGGACATATGTCCGCGTGGGTTCGAACCCCACTCCTGGTA	ATCATGACTGCCATTGCCAC	ACAACGGTGAATCCTTGGTCGCTGT	tatcttgtggaaaggacgaaacaccACCAGGATGGCCGAGTGGTTAAGGCGTTGGACTTAAGATCCAATGGACATATGTCCGCGTGGGTTCGAACCCCACTCCTGGTATTTTTTTACAACGGTGAATCCTTGGTCGCTGTATCATGACTGCCATTGCCACCTGTCTCTTATACACATCTGACGCTGCCGACGActcgagtactaggatccattaggcg	1802.81	1718	2029.72	0	0	0	72.3849	332.381	3867.81	0	0.0210666	1.03467
tRNA-Ser-GCT-2-1-TCA	tRNA-Ser-GCT-2-1	TCA	TCA	GACGAGGTGGCCGAGTGGTTAAGGCGATGGACTTCAAATCCATTGTGCTCTGCACGCGTGGGTTCGAATCCCACCTTCGTCG	CGACGAACGTTGCTTAGAGA	TGGATAACTCAACCGAAGCCGACAAG	tatcttgtggaaaggacgaaacaccGACGAGGTGGCCGAGTGGTTAAGGCGATGGACTTCAAATCCATTGTGCTCTGCACGCGTGGGTTCGAATCCCACCTTCGTCGTTTTTTTTGGATAACTCAACCGAAGCCGACAAGCGACGAACGTTGCTTAGAGACTGTCTCTTATACACATCTGACGCTGCCGACGActcgagtactaggatccattaggcg	1613.19	1551.92	1517.79	2030.61	295.575	67.8351	12.3208	0	3137.42	0.720991	0.0258248	1.03355
tRNA-Ala-TGC-1-1-TGC	tRNA-Ala-TGC-1-1	TGC	Control	GGGGGTGTAGCTCAGTGGTAGAGCGCATGCTTTGCATGTATGAGGTCCCGGGTTCGATCCCCGGCACCTCCA	GATACACTTGGCGTGACATG	GGATTGCAGGCTGTAGATTCAATCTCACACGTACTA	tatcttgtggaaaggacgaaacaccGGGGGTGTAGCTCAGTGGTAGAGCGCATGCTTTGCATGTATGAGGTCCCGGGTTCGATCCCCGGCACCTCCATTTTTTTGGATTGCAGGCTGTAGATTCAATCTCACACGTACTAGATACACTTGGCGTGACATGCTGTCTCTTATACACATCTGACGCTGCCGACGActcgagtactaggatccattaggcg	1033.42	770.363	733.907	0	4.59443	0	178.652	1509.63	3.4534	0.00222293	0.115953	1.03084
tRNA-Tyr-GTA-5-5-GTA	tRNA-Tyr-GTA-5-5	GTA	Control	CCTTCGATAGCTCAGCTGGTAGAGCGGAGGACTGTAGTACTTAATGTGTGGTCATCCTTAGGTCGCTGGTTCGATTCCGGCTCGAAGGA	ATCCTTGGTCTGGCCTACAA	TAGATCAGAGAGCTCAACC	tatcttgtggaaaggacgaaacaccCCTTCGATAGCTCAGCTGGTAGAGCGGAGGACTGTAGTACTTAATGTGTGGTCATCCTTAGGTCGCTGGTTCGATTCCGGCTCGAAGGATTTTTTTTAGATCAGAGAGCTCAACCATCCTTGGTCTGGCCTACAACTGTCTCTTATACACATCTGACGCTGCCGACGActcgagtactaggatccattaggcg	988.054	1213.26	1247	0	9.18887	1564.63	263.358	1164.15	1388.27	0.00464998	0.753336	1.02342
tRNA-Val-TAC-3-1-TTA	tRNA-Val-TAC-3-1	TTA	TTA	GGTTCCATAGTGTAGTGGTTATCACATCTGCTTTTAACGCAGAAGGTCCTGGGTTCAAGCCCCAGTGGAACCA	TGTTCGCAATGCATCACCGA	AGGCTCTGAACTGAGAAGTGGCTCGATACTGGTAA	tatcttgtggaaaggacgaaacaccGGTTCCATAGTGTAGTGGTTATCACATCTGCTTTTAACGCAGAAGGTCCTGGGTTCAAGCCCCAGTGGAACCATTTTTTTAGGCTCTGAACTGAGAAGTGGCTCGATACTGGTAATGTTCGCAATGCATCACCGACTGTCTCTTATACACATCTGACGCTGCCGACGActcgagtactaggatccattaggcg	1064.27	1029.51	1015.73	171.454	119.455	0	35.4224	1743.77	296.993	0.136671	0.0172036	1.00458
tRNA-Tyr-GTA-4-1-CTA	tRNA-Tyr-GTA-4-1	CTA	CTA	CCTTCGATAGCTCAGCTGGTAGAGCGGAGGACTCTAGATTGTATAGACATTTGCGGACATCCTTAGGTCGCTGGTTCGATTCCAGCTCGAAGGA	TGCCATGACGAAGCGTGTAA	TCTCACCACCTGAA	tatcttgtggaaaggacgaaacaccCCTTCGATAGCTCAGCTGGTAGAGCGGAGGACTCTAGATTGTATAGACATTTGCGGACATCCTTAGGTCGCTGGTTCGATTCCAGCTCGAAGGATTTTTTTTCTCACCACCTGAATGCCATGACGAAGCGTGTAACTGTCTCTTATACACATCTGACGCTGCCGACGActcgagtactaggatccattaggcg	1273.86	1328.7	1266.18	0	4.59443	38.3416	458.951	2526.43	3.4534	0.00180336	0.187135	0.999022
tRNA-Arg-TCG-5-1-TCG	tRNA-Arg-TCG-5-1	TCG	Control	GACCACGTGGCCTAATGGATAAGGCGTCTGACTTCGGATCAGAAGATTGAGGGTTCGAATCCCTTCGTGGTTG	TCTCGTGATATCCTGCACAC	CCAATCCGGATTATCGAGAGGGATTCGCAAGTCTC	tatcttgtggaaaggacgaaacaccGACCACGTGGCCTAATGGATAAGGCGTCTGACTTCGGATCAGAAGATTGAGGGTTCGAATCCCTTCGTGGTTGTTTTTTTCCAATCCGGATTATCGAGAGGGATTCGCAAGTCTCTCTCGTGATATCCTGCACACCTGTCTCTTATACACATCTGACGCTGCCGACGActcgagtactaggatccattaggcg	776.653	908.18	937.867	0	376.744	0	13.8609	1871.49	1.7267	0.242543	0.00763116	0.998657
tRNA-Cys-GCA-17-1-TCA	tRNA-Cys-GCA-17-1	TCA	TCA	GGGGATATAGCTCAGGGGTAGAGCATTTGACTTCAGATCAAGAGGTCCCCGGTTCAAATCCGGGTGCCCCCC	TATGGTTCCGCGGTACACAT	TCCACAAGGAAGTGGACTCTCAACACGGAAGTCCAA	tatcttgtggaaaggacgaaacaccGGGGATATAGCTCAGGGGTAGAGCATTTGACTTCAGATCAAGAGGTCCCCGGTTCAAATCCGGGTGCCCCCCTTTTTTTTCCACAAGGAAGTGGACTCTCAACACGGAAGTCCAATATGGTTCCGCGGTACACATCTGTCTCTTATACACATCTGACGCTGCCGACGActcgagtactaggatccattaggcg	513.534	511.808	465.447	477.089	196.029	0	0	0	916.878	0.655378	0	0.984944
tRNA-Ala-AGC-11-1-AGC	tRNA-Ala-AGC-11-1	AGC	Control	GGGGAATTAGCTCAAATGGTAGAGCGCTCGCTTAGCATGCGAGAGGTAGCGGGATCGATGCCCGCATTCTCCA	ATGGATTGAGGCCTATGCTG	ATCGCTGACAGAATGACTCCGCAACCAATTCGTCA	tatcttgtggaaaggacgaaacaccGGGGAATTAGCTCAAATGGTAGAGCGCTCGCTTAGCATGCGAGAGGTAGCGGGATCGATGCCCGCATTCTCCATTTTTTTATCGCTGACAGAATGACTCCGCAACCAATTCGTCAATGGATTGAGGCCTATGCTGCTGTCTCTTATACACATCTGACGCTGCCGACGActcgagtactaggatccattaggcg	1408.14	991.813	1093.6	208.727	185.309	163.689	503.614	0	2144.56	0.139914	0.336406	0.980509
tRNA-Leu-CAA-4-1-TTA	tRNA-Leu-CAA-4-1	TTA	TTA	GTCAGGATGGCCGAGTGGTCTAAGGCGCCAGACTTTAGGTAAGCACCTTGCCTGCGGGCTTTCTGGTCTCCGGATGGAGGCGTGGGTTCGAATCCCACTTCTGACA	GTTATGAGGATGAGACCTCG	TA	tatcttgtggaaaggacgaaacaccGTCAGGATGGCCGAGTGGTCTAAGGCGCCAGACTTTAGGTAAGCACCTTGCCTGCGGGCTTTCTGGTCTCCGGATGGAGGCGTGGGTTCGAATCCCACTTCTGACATTTTTTTTAGTTATGAGGATGAGACCTCGCTGTCTCTTATACACATCTGACGCTGCCGACGActcgagtactaggatccattaggcg	1201.27	1212.67	1364.38	1282.18	552.864	272.815	1028.79	348.755	2318.96	0.763791	0.536667	0.977628
tRNA-Cys-GCA-11-1-TTA	tRNA-Cys-GCA-11-1	TTA	TTA	GGGGGTATAGCTTAGCGGTAGAGCATTTGACTTTAGATCAAGAGGTCCCCGGTTCAAATCCGGGTGCCCCCT	TGGACGGACACAAGTCTTCT	TGGCCTACAAGGAGCTTACTTCGGATGTCAACTGGC	tatcttgtggaaaggacgaaacaccGGGGGTATAGCTTAGCGGTAGAGCATTTGACTTTAGATCAAGAGGTCCCCGGTTCAAATCCGGGTGCCCCCTTTTTTTTTGGCCTACAAGGAGCTTACTTCGGATGTCAACTGGCTGGACGGACACAAGTCTTCTCTGTCTCTTATACACATCTGACGCTGCCGACGActcgagtactaggatccattaggcg	873.734	752.694	721.704	565.053	653.941	58.987	693.047	1.63735	1389.99	0.697577	0.499561	0.964129
tRNA-Ala-AGC-15-1-AGC	tRNA-Ala-AGC-15-1	AGC	Control	GGGGAATTAGCTCAAGTGGTAGAGCGCTCGCTTAGCATGCGAGAGGTAGTGGGATCGATGCCCGCATTCTCCA	CGCGTTAATACTGTTGTCGG	TGGCAGAGTGCACAATGAACATATGTGGCGCACCG	tatcttgtggaaaggacgaaacaccGGGGAATTAGCTCAAGTGGTAGAGCGCTCGCTTAGCATGCGAGAGGTAGTGGGATCGATGCCCGCATTCTCCATTTTTTTTGGCAGAGTGCACAATGAACATATGTGGCGCACCGCGCGTTAATACTGTTGTCGGCTGTCTCTTATACACATCTGACGCTGCCGACGActcgagtactaggatccattaggcg	1077.88	898.168	944.259	0	1.53148	0	0	0	1818.22	0.000710414	0	0.962775
tRNA-Tyr-GTA-6-1-CTA	tRNA-Tyr-GTA-6-1	CTA	CTA	CCTTCGATAGCTCAGCTGGTAGAGCGGAGGACTCTAGGGGTTTGAATGTGGTCATCCTTAGGTCGCTGGTTCGAATCCGGCTCGGAGGA	CATTGACGAGCGGAATATGG	CGATCCTAGAGACATCGAC	tatcttgtggaaaggacgaaacaccCCTTCGATAGCTCAGCTGGTAGAGCGGAGGACTCTAGGGGTTTGAATGTGGTCATCCTTAGGTCGCTGGTTCGAATCCGGCTCGGAGGATTTTTTTCGATCCTAGAGACATCGACCATTGACGAGCGGAATATGGCTGTCTCTTATACACATCTGACGCTGCCGACGActcgagtactaggatccattaggcg	1102.37	1041.87	999.461	460.689	863.754	1461.4	1407.65	1922.25	1.7267	0.600723	1.37687	0.962505
tRNA-Tyr-GTA-2-1-TCA	tRNA-Tyr-GTA-2-1	TCA	TCA	CCTTCGATAGCTCAGTTGGTAGAGCGGAGGACTTCAGTGGATAGGGCGTGGCAATCCTTAGGTCGCTGGTTCGATTCCGGCTCGAAGGA	TGGATAACTCGAACGCTCCA	CACAATGAACGTCTGTCTG	tatcttgtggaaaggacgaaacaccCCTTCGATAGCTCAGTTGGTAGAGCGGAGGACTTCAGTGGATAGGGCGTGGCAATCCTTAGGTCGCTGGTTCGATTCCGGCTCGAAGGATTTTTTTCACAATGAACGTCTGTCTGTGGATAACTCGAACGCTCCACTGTCTCTTATACACATCTGACGCTGCCGACGActcgagtactaggatccattaggcg	1182.22	1496.55	1504.42	0	690.697	0	2032.94	0	2874.96	0.292119	0.679206	0.955503
tRNA-SeC-TCA-1-1-CTA	tRNA-SeC-TCA-1-1	CTA	CTA	GCCCGGATGATCCTCAGTGGTCTGGGGTGCAGGCTCTAAACCTGTAGCTGTCTAGCGACAGAGTGGTTCAATTCCACCTTTCGGGCG	ACTGCTACTGGCAATGATCG	TTGCTGAACCTTGCTGAACCC	tatcttgtggaaaggacgaaacaccGCCCGGATGATCCTCAGTGGTCTGGGGTGCAGGCTCTAAACCTGTAGCTGTCTAGCGACAGAGTGGTTCAATTCCACCTTTCGGGCGTTTTTTTTTGCTGAACCTTGCTGAACCCACTGCTACTGGCAATGATCGCTGTCTCTTATACACATCTGACGCTGCCGACGActcgagtactaggatccattaggcg	901.861	1075.45	1214.46	2689.59	5836.46	0	512.854	1095.39	1220.78	4.72692	0.238438	0.953576
tRNA-Ser-GCT-1-1-TCA	tRNA-Ser-GCT-1-1	TCA	TCA	GACGAGGTGGCCGAGTGGTTAAGGCGATGGACTTCAAATCCATTGTGCTCTGCACGCGTGGGTTCGAATCCCACCCTCGTCG	TATTCCGGCGGTGCACATAA	AGCATACGAGTGCCGAATAGCTATCA	tatcttgtggaaaggacgaaacaccGACGAGGTGGCCGAGTGGTTAAGGCGATGGACTTCAAATCCATTGTGCTCTGCACGCGTGGGTTCGAATCCCACCCTCGTCGTTTTTTTAGCATACGAGTGCCGAATAGCTATCATATTCCGGCGGTGCACATAACTGTCTCTTATACACATCTGACGCTGCCGACGActcgagtactaggatccattaggcg	1550.58	1215.62	1615.41	74.5452	0	0	291.08	1.63735	3059.71	0.0240378	0.119725	0.947547
tRNA-Lys-CTT-7-1-CTT	tRNA-Lys-CTT-7-1	CTT	Control	GCCCAGCTAGCTCAGTCGGTAGAGCATGAGACTCTTAATCTCAGGGTCATGGGTTTGAGCCCCACGTTTGGTG	GTTCGCCGTAAGTGCATAAG	AGGCCACTTCTGTTAGACCAACTAATCAGGCCTTC	tatcttgtggaaaggacgaaacaccGCCCAGCTAGCTCAGTCGGTAGAGCATGAGACTCTTAATCTCAGGGTCATGGGTTTGAGCCCCACGTTTGGTGTTTTTTTAGGCCACTTCTGTTAGACCAACTAATCAGGCCTTCGTTCGCCGTAAGTGCATAAGCTGTCTCTTATACACATCTGACGCTGCCGACGActcgagtactaggatccattaggcg	1291.09	1303.37	1268.5	960.142	317.016	109.126	834.736	2390.53	12.0869	0.494603	0.362084	0.947028
tRNA-Gly-CCC-2-2-TCA	tRNA-Gly-CCC-2-2	TCA	TCA	GCGCCGCTGGTGTAGTGGTATCATGCAAGATTTCAATTCTTGCGACCCGGGTTCGATTCCCGGGCGGCGCA	CTGAGAAGTGACTGCTACTG	ACTGCTACTGTGCAGCAACTCGGTGACTGATGGATAA	tatcttgtggaaaggacgaaacaccGCGCCGCTGGTGTAGTGGTATCATGCAAGATTTCAATTCTTGCGACCCGGGTTCGATTCCCGGGCGGCGCATTTTTTTACTGCTACTGTGCAGCAACTCGGTGACTGATGGATAACTGAGAAGTGACTGCTACTGCTGTCTCTTATACACATCTGACGCTGCCGACGActcgagtactaggatccattaggcg	814.759	1008.3	1199.35	0	0	0	6.16041	2249.72	12.0869	0	0.00305484	0.942925
tRNA-Leu-CAA-1-2-TCA	tRNA-Leu-CAA-1-2	TCA	TCA	GTCAGGATGGCCGAGTGGTCTAAGGCGCCAGACTTCAGCTTGGCTTCCTCGTGTTGAGGATTCTGGTCTCCAATGGAGGCGTGGGTTCGAATCCCACTTCTGACA	ACTGCTACTGACATAGACGG	TTA	tatcttgtggaaaggacgaaacaccGTCAGGATGGCCGAGTGGTCTAAGGCGCCAGACTTCAGCTTGGCTTCCTCGTGTTGAGGATTCTGGTCTCCAATGGAGGCGTGGGTTCGAATCCCACTTCTGACATTTTTTTTTAACTGCTACTGACATAGACGGCTGTCTCTTATACACATCTGACGCTGCCGACGActcgagtactaggatccattaggcg	1373.66	1338.71	1443.41	1304.54	1431.93	0	20.0213	2719.63	1.7267	0.996053	0.00747784	0.942686
tRNA-Pro-CGG-2-1-CGG	tRNA-Pro-CGG-2-1	CGG	Control	GGCTCGTTGGTCTAGGGGTATGATTCTCGCTTCGGGTGTGAGAGGTCCCGGGTTCAAATCCCGGACGAGCCC	CTTGAGGTCTGTTCCAACCA	TCTCACCACCTATCGGAGAACATTGACGAGATTCGA	tatcttgtggaaaggacgaaacaccGGCTCGTTGGTCTAGGGGTATGATTCTCGCTTCGGGTGTGAGAGGTCCCGGGTTCAAATCCCGGACGAGCCCTTTTTTTTCTCACCACCTATCGGAGAACATTGACGAGATTCGACTTGAGGTCTGTTCCAACCACTGTCTCTTATACACATCTGACGCTGCCGACGActcgagtactaggatccattaggcg	830.183	882.266	796.664	899.015	1696.88	0	660.704	0	1498.78	1.56345	0.374436	0.940658
tRNA-iMet-CAT-2-1-TCA	tRNA-iMet-CAT-2-1	TCA	TCA	AGCAGAGTGGCGCAGCGGAAGCGTGCTGGGCCTCAAACCCAGAGGTCGATGGATCTAAACCATCCTCTGCTA	CCTGATCGTAATGCCGTTCA	TCGTGAGGAACGCGTATCATTGACAATGCATCGACT	tatcttgtggaaaggacgaaacaccAGCAGAGTGGCGCAGCGGAAGCGTGCTGGGCCTCAAACCCAGAGGTCGATGGATCTAAACCATCCTCTGCTATTTTTTTTCGTGAGGAACGCGTATCATTGACAATGCATCGACTCCTGATCGTAATGCCGTTCACTGTCTCTTATACACATCTGACGCTGCCGACGActcgagtactaggatccattaggcg	1721.16	1565.46	1488.73	727.561	877.537	1464.35	4.62031	2793.31	5.1801	0.466285	0.469182	0.939892
tRNA-Arg-TCT-3-1-TCT	tRNA-Arg-TCT-3-1	TCT	Control	GGCTCTGTGGCGCAATGGATAGCGCATTGGACTTCTAGCTGAGCCTAGTGTGGTCATTCAAAGGTTGTGGGTTCGAGTCCCACCAGAGTCG	TGGCCTACAAGTTGCTCATC	GATACACTTGCCGAACT	tatcttgtggaaaggacgaaacaccGGCTCTGTGGCGCAATGGATAGCGCATTGGACTTCTAGCTGAGCCTAGTGTGGTCATTCAAAGGTTGTGGGTTCGAGTCCCACCAGAGTCGTTTTTTTGATACACTTGCCGAACTTGGCCTACAAGTTGCTCATCCTGTCTCTTATACACATCTGACGCTGCCGACGActcgagtactaggatccattaggcg	1183.12	1264.5	1283.03	266.872	549.801	0	1.5401	546.874	1859.66	0.345134	0.000608976	0.937832
tRNA-Gln-CTG-7-1-CTA	tRNA-Gln-CTG-7-1	CTA	CTA	GGTTCCATGGTGTAATGGTAAGCACTCTGGACTCTAAATCCAGCCATCTGAGTTCGAGTCTCTGTGGAACCT	ATACACCAGACTTCGTCACG	ATCGGAGTTGCGCGTATCATTCTCACCACCTTGGAA	tatcttgtggaaaggacgaaacaccGGTTCCATGGTGTAATGGTAAGCACTCTGGACTCTAAATCCAGCCATCTGAGTTCGAGTCTCTGTGGAACCTTTTTTTTATCGGAGTTGCGCGTATCATTCTCACCACCTTGGAAATACACCAGACTTCGTCACGCTGTCTCTTATACACATCTGACGCTGCCGACGActcgagtactaggatccattaggcg	1022.53	1341.07	1190.64	718.616	108.735	259.543	905.581	0	2225.72	0.40456	0.434402	0.934675
tRNA-Thr-TGT-3-1-TTA	tRNA-Thr-TGT-3-1	TTA	TTA	GGCTCCATAGCTCAGGGGTTAGAGCGCTGGTCTTTAAAACCAGGGGTCGCGAGTTCAATTCTCGCTGGGGCCT	CAGGTTCTACCAATGTGCGA	TGCCGAATAGCACCGAGATTCTGCGTTCTATTCGG	tatcttgtggaaaggacgaaacaccGGCTCCATAGCTCAGGGGTTAGAGCGCTGGTCTTTAAAACCAGGGGTCGCGAGTTCAATTCTCGCTGGGGCCTTTTTTTTTGCCGAATAGCACCGAGATTCTGCGTTCTATTCGGCAGGTTCTACCAATGTGCGACTGTCTCTTATACACATCTGACGCTGCCGACGActcgagtactaggatccattaggcg	684.107	807.468	729.839	0	0	0	0	0	1360.64	0	0	0.932151
tRNA-Ala-CGC-2-1-TCA	tRNA-Ala-CGC-2-1	TCA	TCA	GGGGATGTAGCTCAGTGGTAGAGCGCATGCTTTCAATGTATGAGGCCCCGGGTTCGATCCCCGGCATCTCCA	GGTCGTATCCAAGCTATACG	CTAGAATCCGACAACGGTGAACGGCCGAATTCACCA	tatcttgtggaaaggacgaaacaccGGGGATGTAGCTCAGTGGTAGAGCGCATGCTTTCAATGTATGAGGCCCCGGGTTCGATCCCCGGCATCTCCATTTTTTTCTAGAATCCGACAACGGTGAACGGCCGAATTCACCAGGTCGTATCCAAGCTATACGCTGTCTCTTATACACATCTGACGCTGCCGACGActcgagtactaggatccattaggcg	618.782	729.136	695.555	512.871	4.59443	473.371	167.871	1.63735	1291.57	0.418133	0.439728	0.929624
tRNA-Lys-TTT-6-1-TTT	tRNA-Lys-TTT-6-1	TTT	Control	GCCTGGGTAGCTCAGTCGGTAGAGCATCAGACTTTTAATCTGAGGGTCCAGGGTTCAAGTCCCTGTCCAGGCG	AGGAGCATTAGGACCATCTG	TAATCGGAGCTTGGCCATTGCGTATCTCCAGTAAG	tatcttgtggaaaggacgaaacaccGCCTGGGTAGCTCAGTCGGTAGAGCATCAGACTTTTAATCTGAGGGTCCAGGGTTCAAGTCCCTGTCCAGGCGTTTTTTTTAATCGGAGCTTGGCCATTGCGTATCTCCAGTAAGAGGAGCATTAGGACCATCTGCTGTCTCTTATACACATCTGACGCTGCCGACGActcgagtactaggatccattaggcg	888.251	919.959	842.569	371.235	759.613	0	0	561.61	998.033	0.636559	0	0.925528
tRNA-Cys-GCA-14-1-CTA	tRNA-Cys-GCA-14-1	CTA	CTA	GGGGGTATAGCTCAGGGGTAGAGCATTTGACTCTAGATCAAGAAGTCCCCGGTTCAAATCCGGGTGCCCCCT	ACTCAAGGCGTATCTATGGC	TAGATCAGAGCGACGAACGTTCAGCTCAAGCTACGC	tatcttgtggaaaggacgaaacaccGGGGGTATAGCTCAGGGGTAGAGCATTTGACTCTAGATCAAGAAGTCCCCGGTTCAAATCCGGGTGCCCCCTTTTTTTTTAGATCAGAGCGACGAACGTTCAGCTCAAGCTACGCACTCAAGGCGTATCTATGGCCTGTCTCTTATACACATCTGACGCTGCCGACGActcgagtactaggatccattaggcg	587.026	436.421	448.595	857.27	1021.5	122.398	129.369	830.135	0	1.60024	0.288445	0.92526
tRNA-Val-AAC-2-1-TCA	tRNA-Val-AAC-2-1	TCA	TCA	GTTTCCGTAGTGTAGTGGTCATCACGTTCGCCTTCAACGCGAAAGGTCCCCGGTTCGAAACCGGGCGGAAACA	ATCATGACTGTTCGTCGTCC	ACGCTAACGACACCGAGATTGTTATGAGGAACCAT	tatcttgtggaaaggacgaaacaccGTTTCCGTAGTGTAGTGGTCATCACGTTCGCCTTCAACGCGAAAGGTCCCCGGTTCGAAACCGGGCGGAAACATTTTTTTACGCTAACGACACCGAGATTGTTATGAGGAACCATATCATGACTGTTCGTCGTCCCTGTCTCTTATACACATCTGACGCTGCCGACGActcgagtactaggatccattaggcg	1396.34	1470.64	1364.96	946.724	2013.89	837.616	104.727	1.63735	2514.08	1.06013	0.320386	0.921533
tRNA-Phe-GAA-2-1-TTA	tRNA-Phe-GAA-2-1	TTA	TTA	GCCGAAATAGCTCAGTTGGGAGAGCGTTAGACTTTAGATCTAAAGGTCCCTGGTTCAATCCCGGGTTTCGGCA	TGCTTAGAGACCTTGGTGGA	TACGTGAGGTAGTTGTCCACACCTTCTACTGTAGA	tatcttgtggaaaggacgaaacaccGCCGAAATAGCTCAGTTGGGAGAGCGTTAGACTTTAGATCTAAAGGTCCCTGGTTCAATCCCGGGTTTCGGCATTTTTTTTACGTGAGGTAGTTGTCCACACCTTCTACTGTAGATGCTTAGAGACCTTGGTGGACTGTCTCTTATACACATCTGACGCTGCCGACGActcgagtactaggatccattaggcg	968.094	980.034	982.61	0	1.53148	1.47468	67.7646	122.801	1683.53	0.000790976	0.0353249	0.919151
tRNA-Pro-AGG-2-4-TTA	tRNA-Pro-AGG-2-4	TTA	TTA	GGCTCGTTGGTCTAGGGGTATGATTCTCGCTTTTAGTGCGAGAGGTCCCGGGTTCAAATCCCGGACGAGCCC	GCGGTTCAGATGACAATGCA	CCAATCCGGAGATTACGTACGTCTGATGCAGTTCCA	tatcttgtggaaaggacgaaacaccGGCTCGTTGGTCTAGGGGTATGATTCTCGCTTTTAGTGCGAGAGGTCCCGGGTTCAAATCCCGGACGAGCCCTTTTTTTCCAATCCGGAGATTACGTACGTCTGATGCAGTTCCAGCGGTTCAGATGACAATGCACTGTCTCTTATACACATCTGACGCTGCCGACGActcgagtactaggatccattaggcg	885.529	812.179	697.88	0	634.032	0	175.572	893.992	381.601	0.357996	0.108087	0.913906
tRNA-Cys-GCA-21-1-CTA	tRNA-Cys-GCA-21-1	CTA	CTA	GGGGGTATAGCTCACAGGTAGAGCATTTGACTCTAGATCAAGAGGTCCCCGGTTCAAATCTGGGTGCCCCCT	TAGTGAACGGTCCTCCGTTA	GTAGGATAACTCAGGAAGCGGAGTCTCCAGGTGATT	tatcttgtggaaaggacgaaacaccGGGGGTATAGCTCACAGGTAGAGCATTTGACTCTAGATCAAGAGGTCCCCGGTTCAAATCTGGGTGCCCCCTTTTTTTTGTAGGATAACTCAGGAAGCGGAGTCTCCAGGTGATTTAGTGAACGGTCCTCCGTTACTGTCTCTTATACACATCTGACGCTGCCGACGActcgagtactaggatccattaggcg	499.017	541.845	506.704	442.798	954.111	0	56.9838	0	918.605	1.39966	0.0525831	0.906452
tRNA-His-GTG-2-1-TCA	tRNA-His-GTG-2-1	TCA	TCA	GCCATGATCGTATAGTGGTTAGTACTCTGCGCTTCAGCCGCAGCAACCTCGGTTCGAATCCGAGTCACGGCA	GACAAGTCGGAAGCGTGTAA	GCCAACTGTACATATGCGTCTGTGTAGGTGTCCACA	tatcttgtggaaaggacgaaacaccGCCATGATCGTATAGTGGTTAGTACTCTGCGCTTCAGCCGCAGCAACCTCGGTTCGAATCCGAGTCACGGCATTTTTTTGCCAACTGTACATATGCGTCTGTGTAGGTGTCCACAGACAAGTCGGAAGCGTGTAACTGTCTCTTATACACATCTGACGCTGCCGACGActcgagtactaggatccattaggcg	1036.14	1021.26	990.745	0	7.65739	16.2214	0	1784.71	3.4534	0.00369515	0.00794187	0.902433
tRNA-Gln-CTG-7-1-TTA	tRNA-Gln-CTG-7-1	TTA	TTA	GGTTCCATGGTGTAATGGTAAGCACTCTGGACTTTAAATCCAGCCATCTGAGTTCGAGTCTCTGTGGAACCT	TTCAACCAAGCGGTGACTGA	ACATAGACGGTAGTGAACGGCGCGTTAATAGGATTG	tatcttgtggaaaggacgaaacaccGGTTCCATGGTGTAATGGTAAGCACTCTGGACTTTAAATCCAGCCATCTGAGTTCGAGTCTCTGTGGAACCTTTTTTTTACATAGACGGTAGTGAACGGCGCGTTAATAGGATTGTTCAACCAAGCGGTGACTGACTGTCTCTTATACACATCTGACGCTGCCGACGActcgagtactaggatccattaggcg	878.271	931.739	926.245	1546.07	2732.16	1389.14	403.507	129.35	1541.94	2.4356	0.961993	0.902188
tRNA-Lys-CTT-1-1-TCA	tRNA-Lys-CTT-1-1	TCA	TCA	GCCCGGCTAGCTCAGTCGGTAGAGCATGGGACTTCAAATCCCAGGGTCGTGGGTTCGAGCCCCACGTTGGGCG	AGTGGACTCTATCAGCGGAA	GGTCTACTAAGGTTATCGCGCTTAAGTAGCCTGTT	tatcttgtggaaaggacgaaacaccGCCCGGCTAGCTCAGTCGGTAGAGCATGGGACTTCAAATCCCAGGGTCGTGGGTTCGAGCCCCACGTTGGGCGTTTTTTTGGTCTACTAAGGTTATCGCGCTTAAGTAGCCTGTTAGTGGACTCTATCAGCGGAACTGTCTCTTATACACATCTGACGCTGCCGACGActcgagtactaggatccattaggcg	702.254	897.579	1122.65	0	6.12591	404.061	759.271	2017.21	6.9068	0.00436161	0.648039	0.901491
tRNA-Gly-CCC-2-2-CCC	tRNA-Gly-CCC-2-2	CCC	Control	GCGCCGCTGGTGTAGTGGTATCATGCAAGATTCCCATTCTTGCGACCCGGGTTCGATTCCCGGGCGGCGCA	TTACCTGCTTGAGCCGACTT	AACACTTGCGTATGCACCACTGGCCTACAACTTCCAG	tatcttgtggaaaggacgaaacaccGCGCCGCTGGTGTAGTGGTATCATGCAAGATTCCCATTCTTGCGACCCGGGTTCGATTCCCGGGCGGCGCATTTTTTTAACACTTGCGTATGCACCACTGGCCTACAACTTCCAGTTACCTGCTTGAGCCGACTTCTGTCTCTTATACACATCTGACGCTGCCGACGActcgagtactaggatccattaggcg	1092.39	1054.83	1163.33	0	0	1572	1410.73	0	2091.04	0	1.41385	0.898731
tRNA-Tyr-GTA-9-1-TTA	tRNA-Tyr-GTA-9-1	TTA	TTA	TCTTCAATAGCTCAGCTGGTAGAGCGGAGGACTTTAGGTGCACGCCCGTGGCCATTCTTAGGTGCTGGTTTGATTCCGACTTGGAGAG	CTGAGAAGTGCTAGAATCCG	CTCCTAAGAATCAGACGGTC	tatcttgtggaaaggacgaaacaccTCTTCAATAGCTCAGCTGGTAGAGCGGAGGACTTTAGGTGCACGCCCGTGGCCATTCTTAGGTGCTGGTTTGATTCCGACTTGGAGAGTTTTTTTCTCCTAAGAATCAGACGGTCCTGAGAAGTGCTAGAATCCGCTGTCTCTTATACACATCTGACGCTGCCGACGActcgagtactaggatccattaggcg	1363.68	1140.82	1069.19	325.017	203.687	212.353	646.843	204.668	1709.43	0.193852	0.37657	0.895117
tRNA-Trp-CCA-5-1-TTA	tRNA-Trp-CCA-5-1	TTA	TTA	GACCTCGTGGCGCAACGGCAGCGCGTCTGACTTTAGATCAGAAGGTTGCGTGTTCAAATCACGTCGGGGTCA	AAGTCGCATAGTCAAGCTCC	TATAGAGACCTCAGACGGTCTCTAGGCCTGACCTAA	tatcttgtggaaaggacgaaacaccGACCTCGTGGCGCAACGGCAGCGCGTCTGACTTTAGATCAGAAGGTTGCGTGTTCAAATCACGTCGGGGTCATTTTTTTTATAGAGACCTCAGACGGTCTCTAGGCCTGACCTAAAAGTCGCATAGTCAAGCTCCCTGTCTCTTATACACATCTGACGCTGCCGACGActcgagtactaggatccattaggcg	1218.51	1190.88	1115.1	79.0179	0	467.472	1096.55	1090.47	899.611	0.032424	0.656667	0.892337
tRNA-Ser-GCT-6-1-TCA	tRNA-Ser-GCT-6-1	TCA	TCA	GGAGAGGCCTGGCCGAGTGGTTAAGGCGATGGACTTCAAATCCATTGTGCTCTGCACGCGTGGGTTCGAATCCCATCCTCGTCG	AGACTGGATACGGAGGCATT	GTCTGATGCAATCCTTGGTCGATT	tatcttgtggaaaggacgaaacaccGGAGAGGCCTGGCCGAGTGGTTAAGGCGATGGACTTCAAATCCATTGTGCTCTGCACGCGTGGGTTCGAATCCCATCCTCGTCGTTTTTTTGTCTGATGCAATCCTTGGTCGATTAGACTGGATACGGAGGCATTCTGTCTCTTATACACATCTGACGCTGCCGACGActcgagtactaggatccattaggcg	1600.48	1263.91	1285.93	342.908	614.123	0	267.978	636.928	1616.19	0.298981	0.106011	0.876063
tRNA-Ser-CGA-3-1-TCA	tRNA-Ser-CGA-3-1	TCA	TCA	GCTGTGATGGCCGAGTGGTTAAGGTGTTGGACTTCAAATCCAATGGGGGTTCCCCGCGCAGGTTCAAATCCTGCTCACAGCG	GGTCGTATCCACGAGTTACA	CAGGTTCTACTCGGATGTCATATGCT	tatcttgtggaaaggacgaaacaccGCTGTGATGGCCGAGTGGTTAAGGTGTTGGACTTCAAATCCAATGGGGGTTCCCCGCGCAGGTTCAAATCCTGCTCACAGCGTTTTTTTCAGGTTCTACTCGGATGTCATATGCTGGTCGTATCCACGAGTTACACTGTCTCTTATACACATCTGACGCTGCCGACGActcgagtactaggatccattaggcg	1010.74	1030.1	1199.35	754.397	287.918	0	9.24062	0	2082.4	0.515621	0.00448532	0.868135
tRNA-Cys-GCA-18-1-TTA	tRNA-Cys-GCA-18-1	TTA	TTA	GGGGGTATAGTTCAGGGGTAGAGCATTTGACTTTAGATCAAGAGGTCCCTGGTTCAAATCCAGGTGCCCCCT	CGCAAGTGCTCTTAAGTAGC	GTGCACATAACGGTGTGAAGCTTCAGACAGGATTGG	tatcttgtggaaaggacgaaacaccGGGGGTATAGTTCAGGGGTAGAGCATTTGACTTTAGATCAAGAGGTCCCTGGTTCAAATCCAGGTGCCCCCTTTTTTTTGTGCACATAACGGTGTGAAGCTTCAGACAGGATTGGCGCAAGTGCTCTTAAGTAGCCTGTCTCTTATACACATCTGACGCTGCCGACGActcgagtactaggatccattaggcg	795.706	760.351	736.231	0	4.59443	962.964	4.62031	1262.39	1.7267	0.00288702	0.636275	0.858509
tRNA-Ser-CGA-4-1-CTA	tRNA-Ser-CGA-4-1	CTA	CTA	GTCACGGTGGCCGAGTGGTTAAGGCGTTGGACTCTAAATCCAATGGGGTTTCCCCGCACAGGTTCGAATCCTGTTCGTGACG	GCGATCTCGTTGTGTGATAC	CGATCTACTCAACAGACCGATAGATC	tatcttgtggaaaggacgaaacaccGTCACGGTGGCCGAGTGGTTAAGGCGTTGGACTCTAAATCCAATGGGGTTTCCCCGCACAGGTTCGAATCCTGTTCGTGACGTTTTTTTCGATCTACTCAACAGACCGATAGATCGCGATCTCGTTGTGTGATACCTGTCTCTTATACACATCTGACGCTGCCGACGActcgagtactaggatccattaggcg	1061.55	1265.68	1453.29	418.944	7.65739	1308.04	6.16041	397.875	2089.31	0.200934	0.519167	0.85571
tRNA-Arg-CCT-4-1-CTA	tRNA-Arg-CCT-4-1	CTA	CTA	GCCCCAGTGGCCTAATGGATAAGGCATTGGCCTCTAAAGCCAGGGATTGTGGGTTCGAGTCCCATCTGGGGTG	CTTAGGCTAACGACGAACGT	CGTGTACAGCATGGAACCTACATAGCAAGAGAGCC	tatcttgtggaaaggacgaaacaccGCCCCAGTGGCCTAATGGATAAGGCATTGGCCTCTAAAGCCAGGGATTGTGGGTTCGAGTCCCATCTGGGGTGTTTTTTTCGTGTACAGCATGGAACCTACATAGCAAGAGAGCCCTTAGGCTAACGACGAACGTCTGTCTCTTATACACATCTGACGCTGCCGACGActcgagtactaggatccattaggcg	644.186	828.67	840.245	0	4.59443	2480.41	1253.64	1.63735	1424.53	0.00356608	2.25304	0.848661
tRNA-Ile-AAT-5-4-CTA	tRNA-Ile-AAT-5-4	CTA	CTA	GGCCGGTTAGCTCAGTTGGTTAGAGCGTGGTGCTCTAAACGCCAAGGTCGCGGGTTCGATCCCCGTACGGGCCA	GAATGACTCCATCGGAGTTG	ATTGTCGCGAATCCTTGGTCACCATGTGGCACGA	tatcttgtggaaaggacgaaacaccGGCCGGTTAGCTCAGTTGGTTAGAGCGTGGTGCTCTAAACGCCAAGGTCGCGGGTTCGATCCCCGTACGGGCCATTTTTTTATTGTCGCGAATCCTTGGTCACCATGTGGCACGAGAATGACTCCATCGGAGTTGCTGTCTCTTATACACATCTGACGCTGCCGACGActcgagtactaggatccattaggcg	1050.66	1136.11	1112.77	650.034	661.598	150.417	397.347	556.698	1322.65	0.624196	0.24107	0.844445
tRNA-Ala-TGC-5-1-CTA	tRNA-Ala-TGC-5-1	CTA	CTA	GGGGGTGTAGCTCAGTGGTAGAGCGCATGCTTCTAATGTATGAGGCCTCGGGTTCGATCCCCGACACCTCCA	AGCAAGAAGAGTCTTCCGAC	CTTCCAGTACGTGGTAACAGTGCCGAATAGACAACG	tatcttgtggaaaggacgaaacaccGGGGGTGTAGCTCAGTGGTAGAGCGCATGCTTCTAATGTATGAGGCCTCGGGTTCGATCCCCGACACCTCCATTTTTTTCTTCCAGTACGTGGTAACAGTGCCGAATAGACAACGAGCAAGAAGAGTCTTCCGACCTGTCTCTTATACACATCTGACGCTGCCGACGActcgagtactaggatccattaggcg	804.779	737.97	662.434	1121.16	15.3148	2546.77	200.213	1106.85	1.7267	0.706079	1.86117	0.836743
tRNA-Tyr-GTA-8-1-TCA	tRNA-Tyr-GTA-8-1	TCA	TCA	CTTTCGATAGCTCAGTTGGTAGAGCGGAGGACTTCAGGTTCATTAAACTAAGGCATCCTTAGGTCGCTGGTTCGAATCCGGCTCGAAGGA	CGGAGGCATTAGACTGGATA	TTGGCCATTGCAAGCAAT	tatcttgtggaaaggacgaaacaccCTTTCGATAGCTCAGTTGGTAGAGCGGAGGACTTCAGGTTCATTAAACTAAGGCATCCTTAGGTCGCTGGTTCGAATCCGGCTCGAAGGATTTTTTTTTGGCCATTGCAAGCAATCGGAGGCATTAGACTGGATACTGTCTCTTATACACATCTGACGCTGCCGACGActcgagtactaggatccattaggcg	1187.66	965.898	1005.27	368.253	16.8463	320.005	486.673	0	1680.08	0.162125	0.417579	0.835635
tRNA-Cys-GCA-16-1-CTA	tRNA-Cys-GCA-16-1	CTA	CTA	GGGGGTATAGCTCAGGGGTAGAGCACTTGACTCTAGATCAAGAAGTCCTTGGTTCAAATCCAGGTGCCCCCT	ACCACCATAGAGTTGTCCAC	AACGTCCTTATCCGCGAATCCTGCACGATGTCTAAC	tatcttgtggaaaggacgaaacaccGGGGGTATAGCTCAGGGGTAGAGCACTTGACTCTAGATCAAGAAGTCCTTGGTTCAAATCCAGGTGCCCCCTTTTTTTTAACGTCCTTATCCGCGAATCCTGCACGATGTCTAACACCACCATAGAGTTGTCCACCTGTCTCTTATACACATCTGACGCTGCCGACGActcgagtactaggatccattaggcg	794.799	794.51	681.609	423.417	349.177	20.6455	3.08021	155.548	980.766	0.486031	0.014931	0.833552
tRNA-Tyr-GTA-5-2-GTA	tRNA-Tyr-GTA-5-2	GTA	Control	CCTTCGATAGCTCAGCTGGTAGAGCGGAGGACTGTAGGCGCGCGCCCGTGGCCATCCTTAGGTCGCTGGTTCGATTCCGGCTCGAAGGA	CCAACTTCGGCTAGGTATCA	TCAGTGTCGAGTTGCTCAT	tatcttgtggaaaggacgaaacaccCCTTCGATAGCTCAGCTGGTAGAGCGGAGGACTGTAGGCGCGCGCCCGTGGCCATCCTTAGGTCGCTGGTTCGATTCCGGCTCGAAGGATTTTTTTTCAGTGTCGAGTTGCTCATCCAACTTCGGCTAGGTATCACTGTCTCTTATACACATCTGACGCTGCCGACGActcgagtactaggatccattaggcg	1138.67	1467.69	1668.87	1201.67	10.7203	970.337	1946.69	2758.93	13.8136	0.532372	0.993745	0.830726
tRNA-Leu-AAG-3-1-AAG	tRNA-Leu-AAG-3-1	AAG	Control	GGTAGCGTGGCCGAGCGGTCTAAGGCGCTGGATTAAGGCTCCAGTCTCTTCGGGGGCGTGGGTTCAAATCCCACCGCTGCCA	AATCCAGAGATGAGACCTCG	AACTCCTCAATTGCAGGCGAAGGCTC	tatcttgtggaaaggacgaaacaccGGTAGCGTGGCCGAGCGGTCTAAGGCGCTGGATTAAGGCTCCAGTCTCTTCGGGGGCGTGGGTTCAAATCCCACCGCTGCCATTTTTTTAACTCCTCAATTGCAGGCGAAGGCTCAATCCAGAGATGAGACCTCGCTGTCTCTTATACACATCTGACGCTGCCGACGActcgagtactaggatccattaggcg	1008.92	899.346	977.961	563.562	1107.26	0	0	505.94	1094.73	0.828022	0	0.81837
tRNA-Thr-CGT-4-1-CTA	tRNA-Thr-CGT-4-1	CTA	CTA	GGCGCGGTGGCCAAGTGGTAAGGCGTCGGTCTCTAAAACCGAAGATCGCGGGTTCGAACCCCGTCCGTGCCT	GTGACTAACGCATTGACGAG	CTTAAGTAGCGTCCTCAAGGTAGGAAGAAGCCTCTC	tatcttgtggaaaggacgaaacaccGGCGCGGTGGCCAAGTGGTAAGGCGTCGGTCTCTAAAACCGAAGATCGCGGGTTCGAACCCCGTCCGTGCCTTTTTTTTCTTAAGTAGCGTCCTCAAGGTAGGAAGAAGCCTCTCGTGACTAACGCATTGACGAGCTGTCTCTTATACACATCTGACGCTGCCGACGActcgagtactaggatccattaggcg	1095.12	1104.89	987.84	171.454	102.609	0	6.16041	0	1616.19	0.12513	0.00278779	0.818044
tRNA-Val-AAC-1-1-TTA	tRNA-Val-AAC-1-1	TTA	TTA	GTTTCCGTAGTGTAGTGGTTATCACGTTCGCCTTTAACGCGAAAGGTCCCCGGTTCGAAACCGGGCGGAAACA	TTGGCCATTGCGTACTGGAA	GCTCGATACTCTGAGAAGTGCCTTCGGATGATGGA	tatcttgtggaaaggacgaaacaccGTTTCCGTAGTGTAGTGGTTATCACGTTCGCCTTTAACGCGAAAGGTCCCCGGTTCGAAACCGGGCGGAAACATTTTTTTGCTCGATACTCTGAGAAGTGCCTTCGGATGATGGATTGGCCATTGCGTACTGGAACTGTCTCTTATACACATCTGACGCTGCCGACGActcgagtactaggatccattaggcg	888.251	1062.49	1130.2	0	0	0	6.16041	0	1826.85	0	0.00289905	0.808194
tRNA-Gly-TCC-4-1-TCA	tRNA-Gly-TCC-4-1	TCA	TCA	GCGTTGGTGGTATAGTGGTGAGCATAGTTGCCTTCAAAGCAGTTGACCCGGGCTCGATTCCCGCCCAACGCA	ACGCTAACGAATAGCGACCT	CACCGAGATTGGATTCGCAACACGCATACCATCATG	tatcttgtggaaaggacgaaacaccGCGTTGGTGGTATAGTGGTGAGCATAGTTGCCTTCAAAGCAGTTGACCCGGGCTCGATTCCCGCCCAACGCATTTTTTTCACCGAGATTGGATTCGCAACACGCATACCATCATGACGCTAACGAATAGCGACCTCTGTCTCTTATACACATCTGACGCTGCCGACGActcgagtactaggatccattaggcg	1022.53	1142.59	1283.03	53.6725	16.8463	194.657	1139.68	2054.87	6.9068	0.0344824	0.583909	0.80348
tRNA-Tyr-GTA-1-1-TCA	tRNA-Tyr-GTA-1-1	TCA	TCA	CCTTCGATAGCTCAGTTGGTAGAGCGGAGGACTTCAGTTGGCTGTGTCCTTAGACATCCTTAGGTCGCTGGTTCGAATCCGGCTCGAAGGA	GGAAGAAGAACTTCGTCACG	ACTCCGCCAACTATCAG	tatcttgtggaaaggacgaaacaccCCTTCGATAGCTCAGTTGGTAGAGCGGAGGACTTCAGTTGGCTGTGTCCTTAGACATCCTTAGGTCGCTGGTTCGAATCCGGCTCGAAGGATTTTTTTACTCCGCCAACTATCAGGGAAGAAGAACTTCGTCACGCTGTCTCTTATACACATCTGACGCTGCCGACGActcgagtactaggatccattaggcg	976.259	1130.81	1260.95	281.781	528.36	0	21.5614	1321.34	704.494	0.414921	0.00953365	0.803298
tRNA-Met-CAT-4-1-CAT	tRNA-Met-CAT-4-1	CAT	Control	GCCCTCTTAGCGCAGCGGGCAGCGCGTCAGTCTCATAATCTGAAGGTCCTGAGTTCGAGCCTCAGAGAGGGCA	GATTGGAACGAAGATCCAGC	CGGCTGGTATGATTACGTACTATGAGCAGATCTCA	tatcttgtggaaaggacgaaacaccGCCCTCTTAGCGCAGCGGGCAGCGCGTCAGTCTCATAATCTGAAGGTCCTGAGTTCGAGCCTCAGAGAGGGCATTTTTTTCGGCTGGTATGATTACGTACTATGAGCAGATCTCAGATTGGAACGAAGATCCAGCCTGTCTCTTATACACATCTGACGCTGCCGACGActcgagtactaggatccattaggcg	1080.6	1060.13	1058.73	199.781	522.234	64.8857	1.5401	0	1657.63	0.334081	0.031329	0.782839
tRNA-Lys-TTT-5-1-TCA	tRNA-Lys-TTT-5-1	TCA	TCA	GCCCGGATAGCTCAGTCGGTAGAGCATCAGACTTCAAATCTGAGGGTCCGGGGTTCAAGTCCCTGTTCGGGCG	GTCTGATGCAATGACTCGGA	CTTCGTCACGGTTATGAGGATACAACATGCGTCTT	tatcttgtggaaaggacgaaacaccGCCCGGATAGCTCAGTCGGTAGAGCATCAGACTTCAAATCTGAGGGTCCGGGGTTCAAGTCCCTGTTCGGGCGTTTTTTTCTTCGTCACGGTTATGAGGATACAACATGCGTCTTGTCTGATGCAATGACTCGGACTGTCTCTTATACACATCTGACGCTGCCGACGActcgagtactaggatccattaggcg	779.374	992.402	1023.29	0	136.302	0	10.7807	338.931	1258.77	0.0874429	0.00543163	0.78067
tRNA-Ile-TAT-2-3-TCA	tRNA-Ile-TAT-2-3	TCA	TCA	GCTCCAGTGGCGCAATCGGTTAGCGCGCGGTACTTCAACAACAGTATATGTGCGGGTGATGCCGAGGTTGTGAGTTCGAGCCTCACCTGGAGCA	CACCTGTAGATCGGATGTCA	TTCGATACGGCAAT	tatcttgtggaaaggacgaaacaccGCTCCAGTGGCGCAATCGGTTAGCGCGCGGTACTTCAACAACAGTATATGTGCGGGTGATGCCGAGGTTGTGAGTTCGAGCCTCACCTGGAGCATTTTTTTTTCGATACGGCAATCACCTGTAGATCGGATGTCACTGTCTCTTATACACATCTGACGCTGCCGACGActcgagtactaggatccattaggcg	1695.75	1270.39	1658.99	161.018	479.353	54.563	1073.45	1.63735	2576.24	0.188816	0.443963	0.776941
tRNA-Ser-CGA-3-1-CTA	tRNA-Ser-CGA-3-1	CTA	CTA	GCTGTGATGGCCGAGTGGTTAAGGTGTTGGACTCTAAATCCAATGGGGGTTCCCCGCGCAGGTTCAAATCCTGCTCACAGCG	CCTGGAACAACTAGAATCCG	CTCTGGTAATACCATGTGGCTACAAC	tatcttgtggaaaggacgaaacaccGCTGTGATGGCCGAGTGGTTAAGGTGTTGGACTCTAAATCCAATGGGGGTTCCCCGCGCAGGTTCAAATCCTGCTCACAGCGTTTTTTTCTCTGGTAATACCATGTGGCTACAACCCTGGAACAACTAGAATCCGCTGTCTCTTATACACATCTGACGCTGCCGACGActcgagtactaggatccattaggcg	1028.88	869.898	885.569	168.472	1.53148	333.277	166.331	0	1371	0.0826156	0.287165	0.774079
tRNA-Ile-AAT-6-1-TTA	tRNA-Ile-AAT-6-1	TTA	TTA	GGCCGGTTAGCTCAGTTGGTTAGAGCGTGGTGCTTTAAACGCTAAGGTCGCGGGTTCGATCCCCGTACTGGCCA	ACGGCCGAATCTCCTAAGAA	TGCCATGACGCTATCAGGTACACTGCATTGGCAA	tatcttgtggaaaggacgaaacaccGGCCGGTTAGCTCAGTTGGTTAGAGCGTGGTGCTTTAAACGCTAAGGTCGCGGGTTCGATCCCCGTACTGGCCATTTTTTTTGCCATGACGCTATCAGGTACACTGCATTGGCAAACGGCCGAATCTCCTAAGAACTGTCTCTTATACACATCTGACGCTGCCGACGActcgagtactaggatccattaggcg	801.15	961.776	964.015	0	0	48.6643	0	1.63735	1488.42	0	0.0252992	0.772837
tRNA-Ile-AAT-4-1-TCA	tRNA-Ile-AAT-4-1	TCA	TCA	GGCCGGTTAGCTCAGTTGGTTAGAGCGTGGTGCTTCAAACGCCAAGGTCGCGGGTTCGAACCCCGTACGGGCCA	ACAAGGCGCTAACTCCTCAA	TATCGCCTGGAAGCTATACGTCAGACGGTCTTGT	tatcttgtggaaaggacgaaacaccGGCCGGTTAGCTCAGTTGGTTAGAGCGTGGTGCTTCAAACGCCAAGGTCGCGGGTTCGAACCCCGTACGGGCCATTTTTTTTATCGCCTGGAAGCTATACGTCAGACGGTCTTGTACAAGGCGCTAACTCCTCAACTGTCTCTTATACACATCTGACGCTGCCGACGActcgagtactaggatccattaggcg	830.183	878.732	726.934	706.688	1.53148	20.6455	468.191	0	1118.9	0.426544	0.278149	0.769604
tRNA-SeC-TCA-1-1-TCA	tRNA-SeC-TCA-1-1	TCA	Control	GCCCGGATGATCCTCAGTGGTCTGGGGTGCAGGCTTCAAACCTGTAGCTGTCTAGCGACAGAGTGGTTCAATTCCACCTTTCGGGCG	GCATACTAAGGCGATCTCGT	ACTGGCTATCGGATTCGCAAT	tatcttgtggaaaggacgaaacaccGCCCGGATGATCCTCAGTGGTCTGGGGTGCAGGCTTCAAACCTGTAGCTGTCTAGCGACAGAGTGGTTCAATTCCACCTTTCGGGCGTTTTTTTACTGGCTATCGGATTCGCAATGCATACTAAGGCGATCTCGTCTGTCTCTTATACACATCTGACGCTGCCGACGActcgagtactaggatccattaggcg	1396.34	1000.65	905.907	1010.83	1157.8	0	3.08021	1062.64	329.8	0.77654	0.00153911	0.768533
tRNA-Gly-GCC-3-1-CTA	tRNA-Gly-GCC-3-1	CTA	CTA	GCATTGGTGGTTCAGTGGTAGAATTCTCGCCTCTAACGCGGGAGGCCCGGGTTTGATTCCCGGCCAGTGCA	TACCAACCTGTGCAGGTCAA	CGCGTATCATAACTACGAGGCAACACGGAACATATGC	tatcttgtggaaaggacgaaacaccGCATTGGTGGTTCAGTGGTAGAATTCTCGCCTCTAACGCGGGAGGCCCGGGTTTGATTCCCGGCCAGTGCATTTTTTTCGCGTATCATAACTACGAGGCAACACGGAACATATGCTACCAACCTGTGCAGGTCAACTGTCTCTTATACACATCTGACGCTGCCGACGActcgagtactaggatccattaggcg	788.447	794.51	721.123	0	32.161	0	306.481	1.63735	1103.36	0.0203952	0.192874	0.766166
tRNA-Met-CAT-5-1-TCA	tRNA-Met-CAT-5-1	TCA	TCA	GCCCTCTTAGCGCAGCTGGCAGCGCGTCAGTCTTCAAATCTGAAGGTCCTGAGTTCAAGCCTCAGAGAGGGCA	AACTCCTCAATCGACTGGTG	TTACGACCAAGTCTTCCGACAAGCTATACGTCCGC	tatcttgtggaaaggacgaaacaccGCCCTCTTAGCGCAGCTGGCAGCGCGTCAGTCTTCAAATCTGAAGGTCCTGAGTTCAAGCCTCAGAGAGGGCATTTTTTTTTACGACCAAGTCTTCCGACAAGCTATACGTCCGCAACTCCTCAATCGACTGGTGCTGTCTCTTATACACATCTGACGCTGCCGACGActcgagtactaggatccattaggcg	1203.09	1120.21	1508.49	529.271	200.624	449.776	190.973	0	2310.33	0.303343	0.285996	0.765775
tRNA-Leu-TAA-1-1-TTA	tRNA-Leu-TAA-1-1	TTA	TTA	ACCAGGATGGCCGAGTGGTTAAGGCGTTGGACTTTAGATCCAATGGACATATGTCCGCGTGGGTTCGAACCCCACTCCTGGTA	ACACTTCTGCCAAGCAATGG	GTTGCTCATCGTCCAAGTGTTACAA	tatcttgtggaaaggacgaaacaccACCAGGATGGCCGAGTGGTTAAGGCGTTGGACTTTAGATCCAATGGACATATGTCCGCGTGGGTTCGAACCCCACTCCTGGTATTTTTTTGTTGCTCATCGTCCAAGTGTTACAAACACTTCTGCCAAGCAATGGCTGTCTCTTATACACATCTGACGCTGCCGACGActcgagtactaggatccattaggcg	1099.65	1060.13	1366.12	0	0	0	2020.62	2056.51	0	0	0.953002	0.75268
tRNA-Val-CAC-3-1-TTA	tRNA-Val-CAC-3-1	TTA	TTA	GTTTCCGTAGTGTAGCGGTTATCACATTCGCCTTTAACGCGAAAGGTCCCCGGTTCGATCCCGGGCGGAAACA	TCTTCTCGGCGGAAGAAGAA	ATATGTGGCGCAATGTGCGACGGTACACATCGTAT	tatcttgtggaaaggacgaaacaccGTTTCCGTAGTGTAGCGGTTATCACATTCGCCTTTAACGCGAAAGGTCCCCGGTTCGATCCCGGGCGGAAACATTTTTTTATATGTGGCGCAATGTGCGACGGTACACATCGTATTCTTCTCGGCGGAAGAAGAACTGTCTCTTATACACATCTGACGCTGCCGACGActcgagtactaggatccattaggcg	667.776	663.761	804.799	372.726	0	81.1072	63.1442	1188.71	1.7267	0.27908	0.108662	0.739589
tRNA-Leu-AAG-2-3-AAG	tRNA-Leu-AAG-2-3	AAG	Control	GGTAGCGTGGCCGAGCGGTCTAAGGCGCTGGATTAAGGCTCCAGTCTCTTCGGGGGCGTGGGTTCGAATCCCACCGCTGCCA	CTGCACGATGACGTAATGGT	AAGATCCAGCGGTAGAGCTTTTCGTC	tatcttgtggaaaggacgaaacaccGGTAGCGTGGCCGAGCGGTCTAAGGCGCTGGATTAAGGCTCCAGTCTCTTCGGGGGCGTGGGTTCGAATCCCACCGCTGCCATTTTTTTAAGATCCAGCGGTAGAGCTTTTCGTCCTGCACGATGACGTAATGGTCTGTCTCTTATACACATCTGACGCTGCCGACGActcgagtactaggatccattaggcg	1123.24	1152.6	889.056	817.015	1.53148	849.413	1185.88	1308.24	3.4534	0.364368	0.882914	0.737689
tRNA-Ile-TAT-3-1-TCA	tRNA-Ile-TAT-3-1	TCA	TCA	GCTCCAGTGGCGCAATCGGTTAGCGCGCGGTACTTCAAAGACAGTGCACCTGTGAGCAATGCCGAGGTTGTGAGTTCAAGCCTCACCTGGAGCA	GCAACCAATTCGGTGACTGA	TTGGCCATTGTAAT	tatcttgtggaaaggacgaaacaccGCTCCAGTGGCGCAATCGGTTAGCGCGCGGTACTTCAAAGACAGTGCACCTGTGAGCAATGCCGAGGTTGTGAGTTCAAGCCTCACCTGGAGCATTTTTTTTTGGCCATTGTAATGCAACCAATTCGGTGACTGACTGTCTCTTATACACATCTGACGCTGCCGACGActcgagtactaggatccattaggcg	1328.29	1343.42	1205.75	430.871	0	0	86.2458	1768.34	10.3602	0.16219	0.0320993	0.737591
tRNA-Cys-GCA-16-1-TTA	tRNA-Cys-GCA-16-1	TTA	TTA	GGGGGTATAGCTCAGGGGTAGAGCACTTGACTTTAGATCAAGAAGTCCTTGGTTCAAATCCAGGTGCCCCCT	TACCAACCTGCGCGTATCAT	TTGCCACAGGATACACCAGACGGTCATGACCTTAAG	tatcttgtggaaaggacgaaacaccGGGGGTATAGCTCAGGGGTAGAGCACTTGACTTTAGATCAAGAAGTCCTTGGTTCAAATCCAGGTGCCCCCTTTTTTTTTTGCCACAGGATACACCAGACGGTCATGACCTTAAGTACCAACCTGCGCGTATCATCTGTCTCTTATACACATCTGACGCTGCCGACGActcgagtactaggatccattaggcg	582.489	674.362	714.15	2295.99	1808.68	58.987	120.128	1.63735	1051.56	3.52338	0.132803	0.737379
tRNA-Ala-AGC-9-1-TTA	tRNA-Ala-AGC-9-1	TTA	TTA	GGGGAATTAGCTCAGGCGGTAGAGCGCTCGCTTTTAATGCGAGAGGTAGCGGGATCGACGCCCGCATTCTCCA	TCGGATGTCACTACGCTTAG	CGGTCATGACCTTAGGCTAAAACTACGAGGACTGC	tatcttgtggaaaggacgaaacaccGGGGAATTAGCTCAGGCGGTAGAGCGCTCGCTTTTAATGCGAGAGGTAGCGGGATCGACGCCCGCATTCTCCATTTTTTTCGGTCATGACCTTAGGCTAAAACTACGAGGACTGCTCGGATGTCACTACGCTTAGCTGTCTCTTATACACATCTGACGCTGCCGACGActcgagtactaggatccattaggcg	943.597	988.868	775.164	0	10.7203	367.194	623.742	1124.86	3.4534	0.00568058	0.501046	0.727789
tRNA-Thr-AGT-1-1-CTA	tRNA-Thr-AGT-1-1	CTA	CTA	GGCGCCGTGGCTTAGTTGGTTAAAGCGCCTGTCTCTAAAACAGGAGATCCTGGGTTCGAATCCCAGCGGTGCCT	GCACATCCATACGCTAACGA	CTACGCTTAGAACACTTGCGTACTTGGCAGTTGG	tatcttgtggaaaggacgaaacaccGGCGCCGTGGCTTAGTTGGTTAAAGCGCCTGTCTCTAAAACAGGAGATCCTGGGTTCGAATCCCAGCGGTGCCTTTTTTTTCTACGCTTAGAACACTTGCGTACTTGGCAGTTGGGCACATCCATACGCTAACGACTGTCTCTTATACACATCTGACGCTGCCGACGActcgagtactaggatccattaggcg	907.304	859.885	889.637	0	0	0	0	1290.23	0	0	0	0.725144
tRNA-Gly-GCC-1-1-GCC	tRNA-Gly-GCC-1-1	GCC	Control	GCATGGGTGGTTCAGTGGTAGAATTCTCGCCTGCCACGCGGGAGGCCCGGGTTCGATTCCCGGCCCATGCA	AGGATTGCCGTCACCATTGT	CCGAACTTCCTGTTAGACCACGGTACACATCACCGAG	tatcttgtggaaaggacgaaacaccGCATGGGTGGTTCAGTGGTAGAATTCTCGCCTGCCACGCGGGAGGCCCGGGTTCGATTCCCGGCCCATGCATTTTTTTCCGAACTTCCTGTTAGACCACGGTACACATCACCGAGAGGATTGCCGTCACCATTGTCTGTCTCTTATACACATCTGACGCTGCCGACGActcgagtactaggatccattaggcg	1755.63	1062.49	1076.75	773.779	543.675	0	9.24062	1290.23	265.912	0.375207	0.00434858	0.722614
tRNA-Lys-CTT-7-1-TCA	tRNA-Lys-CTT-7-1	TCA	TCA	GCCCAGCTAGCTCAGTCGGTAGAGCATGAGACTTCAAATCTCAGGGTCATGGGTTTGAGCCCCACGTTTGGTG	TCGTGAGGAACAGACGTAAG	CTGTAGATTCATTGCGCTGGATCGCTGACACATAT	tatcttgtggaaaggacgaaacaccGCCCAGCTAGCTCAGTCGGTAGAGCATGAGACTTCAAATCTCAGGGTCATGGGTTTGAGCCCCACGTTTGGTGTTTTTTTCTGTAGATTCATTGCGCTGGATCGCTGACACATATTCGTGAGGAACAGACGTAAGCTGTCTCTTATACACATCTGACGCTGCCGACGActcgagtactaggatccattaggcg	1319.22	1113.14	1137.18	793.161	532.954	1768.14	1818.86	1594.78	5.1801	0.502613	1.61121	0.703477
tRNA-Asn-GTT-11-1-TTA	tRNA-Asn-GTT-11-1	TTA	TTA	GTCTCTGTGGTGCAATCGGTTAGCGCGTTCCGCTTTAAACCGAAAGCTTGGTGGTTCGAGCCCACCCAGGGATG	GGTTCAATGTGAGTAGTGCC	GTACTACGCGATAACGCAACGCGATCTCGTTGAC	tatcttgtggaaaggacgaaacaccGTCTCTGTGGTGCAATCGGTTAGCGCGTTCCGCTTTAAACCGAAAGCTTGGTGGTTCGAGCCCACCCAGGGATGTTTTTTTGTACTACGCGATAACGCAACGCGATCTCGTTGACGGTTCAATGTGAGTAGTGCCCTGTCTCTTATACACATCTGACGCTGCCGACGActcgagtactaggatccattaggcg	1712.99	1492.43	1298.72	0	0	390.789	1.5401	0	1826.85	0	0.13144	0.703328
tRNA-Lys-TTT-7-1-TCA	tRNA-Lys-TTT-7-1	TCA	TCA	GCCTGGATAGCTCAGTTGGTAGAACATCAGACTTCAAATCTGACGGTGCAGGGTTCAAGTCCCTGTTCAGGCG	TTGTACCGTTCACGCATACC	AGTTGCGACACTTGAGGTCTCGGAATATGGCTGCG	tatcttgtggaaaggacgaaacaccGCCTGGATAGCTCAGTTGGTAGAACATCAGACTTCAAATCTGACGGTGCAGGGTTCAAGTCCCTGTTCAGGCGTTTTTTTAGTTGCGACACTTGAGGTCTCGGAATATGGCTGCGTTGTACCGTTCACGCATACCCTGTCTCTTATACACATCTGACGCTGCCGACGActcgagtactaggatccattaggcg	763.95	981.212	1190.64	0	1.53148	39.8163	278.759	209.58	1426.26	0.00100234	0.162338	0.686958
tRNA-Ala-CGC-2-1-CTA	tRNA-Ala-CGC-2-1	CTA	CTA	GGGGATGTAGCTCAGTGGTAGAGCGCATGCTTCTAATGTATGAGGCCCCGGGTTCGATCCCCGGCATCTCCA	TCTAACGCAACCAGCGTGAT	AACACTTGCGTTGGTGCGAAACGTAATGGTCGGCTG	tatcttgtggaaaggacgaaacaccGGGGATGTAGCTCAGTGGTAGAGCGCATGCTTCTAATGTATGAGGCCCCGGGTTCGATCCCCGGCATCTCCATTTTTTTAACACTTGCGTTGGTGCGAAACGTAATGGTCGGCTGTCTAACGCAACCAGCGTGATCTGTCTCTTATACACATCTGACGCTGCCGACGActcgagtactaggatccattaggcg	1076.97	1057.78	1054.08	0	0	317.055	0	273.437	1155.16	0	0.149869	0.677651
tRNA-Asn-GTT-9-1-CTA	tRNA-Asn-GTT-9-1	CTA	CTA	GTCTCTGTGGCGCAATCGGTTAGCGCGTTCGGCTCTAAACTGAAAGGTTAGTGGTTCGAGCCCACCCGGGGACG	CTAGTGGAAGCAGGTTCTAC	AGTCAGGTGCGATACACTTGGATCTTGCGGCTAA	tatcttgtggaaaggacgaaacaccGTCTCTGTGGCGCAATCGGTTAGCGCGTTCGGCTCTAAACTGAAAGGTTAGTGGTTCGAGCCCACCCGGGGACGTTTTTTTAGTCAGGTGCGATACACTTGGATCTTGCGGCTAACTAGTGGAAGCAGGTTCTACCTGTCTCTTATACACATCTGACGCTGCCGACGActcgagtactaggatccattaggcg	1473.46	1185.58	1443.99	251.963	1.53148	7.37338	0	1.63735	1913.18	0.0860199	0.00310961	0.663032
tRNA-Gln-CTG-6-1-TCA	tRNA-Gln-CTG-6-1	TCA	TCA	GGCCCCATGGTGTAATGGTCAGCACTCTGGACTTCAAATCCAGCGATCCGAGTTCAAATCTCGGTGGGACCC	ATGTCAGCGCGCCATTACAA	GAGTTGGTGATATGCACCACCTCTATCCAACGGAGG	tatcttgtggaaaggacgaaacaccGGCCCCATGGTGTAATGGTCAGCACTCTGGACTTCAAATCCAGCGATCCGAGTTCAAATCTCGGTGGGACCCTTTTTTTGAGTTGGTGATATGCACCACCTCTATCCAACGGAGGATGTCAGCGCGCCATTACAACTGTCTCTTATACACATCTGACGCTGCCGACGActcgagtactaggatccattaggcg	804.779	984.156	871.623	87.9633	0	668.028	885.56	0	1146.53	0.0546506	0.789299	0.657698
tRNA-Tyr-GTA-7-1-TTA	tRNA-Tyr-GTA-7-1	TTA	TTA	CCTTCGATAGCTCAGCTGGTAGAGCGGAGGACTTTAGACTGCGGAAACGTTTGTGGACATCCTTAGGTCGCTGGTTCAATTCCGGCTCGAAGGA	CTGGCGAAGACTCTGGTAAT	TGCGACAGAACATT	tatcttgtggaaaggacgaaacaccCCTTCGATAGCTCAGCTGGTAGAGCGGAGGACTTTAGACTGCGGAAACGTTTGTGGACATCCTTAGGTCGCTGGTTCAATTCCGGCTCGAAGGATTTTTTTTGCGACAGAACATTCTGGCGAAGACTCTGGTAATCTGTCTCTTATACACATCTGACGCTGCCGACGActcgagtactaggatccattaggcg	1400.88	1233.88	1179.02	1495.38	1876.06	156.316	337.283	869.431	678.594	1.20333	0.200019	0.65649
tRNA-Met-CAT-4-1-TCA	tRNA-Met-CAT-4-1	TCA	TCA	GCCCTCTTAGCGCAGCGGGCAGCGCGTCAGTCTTCAAATCTGAAGGTCCTGAGTTCGAGCCTCAGAGAGGGCA	ACGAAGGATCATTCGATCGG	TACAACATGCACTCAAGGCGACGCTAACGATTCGG	tatcttgtggaaaggacgaaacaccGCCCTCTTAGCGCAGCGGGCAGCGCGTCAGTCTTCAAATCTGAAGGTCCTGAGTTCGAGCCTCAGAGAGGGCATTTTTTTTACAACATGCACTCAAGGCGACGCTAACGATTCGGACGAAGGATCATTCGATCGGCTGTCTCTTATACACATCTGACGCTGCCGACGActcgagtactaggatccattaggcg	1277.48	968.843	1146.48	0	235.848	70.7845	3.08021	702.422	780.469	0.0923094	0.03812	0.646717
tRNA-Gly-TCC-1-1-CTA	tRNA-Gly-TCC-1-1	CTA	CTA	GCGTTGGTGGTATAGTGGTTAGCATAGCTGCCTCTAAAGCAGTTGACCCGGGTTCGATTCCCGGCCAACGCA	CCATTGCCACTGTGTGATAC	GATGGATTGATGCCATGACGACACTCAGTGCGATCT	tatcttgtggaaaggacgaaacaccGCGTTGGTGGTATAGTGGTTAGCATAGCTGCCTCTAAAGCAGTTGACCCGGGTTCGATTCCCGGCCAACGCATTTTTTTGATGGATTGATGCCATGACGACACTCAGTGCGATCTCCATTGCCACTGTGTGATACCTGTCTCTTATACACATCTGACGCTGCCGACGActcgagtactaggatccattaggcg	1037.96	1205.61	1262.11	0	1.53148	79.6325	7.70052	0	1592.02	0.000737737	0.0362196	0.630697
tRNA-Gly-CCC-3-1-TTA	tRNA-Gly-CCC-3-1	TTA	TTA	GCATTGGTGGTTCAATGGTAGAATTCTCGCCTTTAACGCAGGAGACCCAGGTTCGATTCCTGGCCAATGCA	CTTCAGACAGAACACTTGCG	CTAGGTATCAACTCAAGGCGACGTAATGGTGAGTCTC	tatcttgtggaaaggacgaaacaccGCATTGGTGGTTCAATGGTAGAATTCTCGCCTTTAACGCAGGAGACCCAGGTTCGATTCCTGGCCAATGCATTTTTTTCTAGGTATCAACTCAAGGCGACGTAATGGTGAGTCTCCTTCAGACAGAACACTTGCGCTGTCTCTTATACACATCTGACGCTGCCGACGActcgagtactaggatccattaggcg	957.206	912.892	972.15	263.89	274.135	175.486	1170.48	1219.82	5.1801	0.281039	0.737199	0.630048
tRNA-Met-CAT-3-1-CTA	tRNA-Met-CAT-3-1	CTA	CTA	GCCTCCTTAGCGCAGTAGGCAGCGCGTCAGTCTCTAAATCTGAAGGTCCTGAGTTCGAACCTCAGAGGGGGCA	TACAACATGCACGGCCGAAT	GTCAAGCTCCGCAACCAATTAAGTCGCATATTCGT	tatcttgtggaaaggacgaaacaccGCCTCCTTAGCGCAGTAGGCAGCGCGTCAGTCTCTAAATCTGAAGGTCCTGAGTTCGAACCTCAGAGGGGGCATTTTTTTGTCAAGCTCCGCAACCAATTAAGTCGCATATTCGTTACAACATGCACGGCCGAATCTGTCTCTTATACACATCTGACGCTGCCGACGActcgagtactaggatccattaggcg	812.945	876.965	1043.62	0	0	1187.11	452.79	0	1308.84	0	0.934989	0.627065
tRNA-Thr-AGT-6-1-AGT	tRNA-Thr-AGT-6-1	AGT	Control	GGCCCTGTGGCTTAGCTGGTCAAAGCGCCTGTCTAGTAAACAGGAGATCCTGGGTTCGAATCCCAGCGGGGCCT	GACCATAGAGTCAGTGTCGA	TTCGTCGTCCGATGGATTGATGTTAGACCACCAG	tatcttgtggaaaggacgaaacaccGGCCCTGTGGCTTAGCTGGTCAAAGCGCCTGTCTAGTAAACAGGAGATCCTGGGTTCGAATCCCAGCGGGGCCTTTTTTTTTTCGTCGTCCGATGGATTGATGTTAGACCACCAGGACCATAGAGTCAGTGTCGACTGTCTCTTATACACATCTGACGCTGCCGACGActcgagtactaggatccattaggcg	866.476	712.056	725.191	0	0	0	0	627.104	271.092	0	0	0.619283
tRNA-Ser-GCT-1-1-GCT	tRNA-Ser-GCT-1-1	GCT	Control	GACGAGGTGGCCGAGTGGTTAAGGCGATGGACTGCTAATCCATTGTGCTCTGCACGCGTGGGTTCGAATCCCACCCTCGTCG	ACACTCAGTGTCAGCTCAAG	TGACTCATGACACGCATACCAGTCAG	tatcttgtggaaaggacgaaacaccGACGAGGTGGCCGAGTGGTTAAGGCGATGGACTGCTAATCCATTGTGCTCTGCACGCGTGGGTTCGAATCCCACCCTCGTCGTTTTTTTTGACTCATGACACGCATACCAGTCAGACACTCAGTGTCAGCTCAAGCTGTCTCTTATACACATCTGACGCTGCCGACGActcgagtactaggatccattaggcg	1925.3	1575.47	1877.48	0	306.296	200.556	218.695	0	2322.41	0.0795449	0.133055	0.618493
tRNA-Tyr-GTA-5-1-TCA	tRNA-Tyr-GTA-5-1	TCA	TCA	CCTTCGATAGCTCAGCTGGTAGAGCGGAGGACTTCAGCTACTTCCTCAGCAGGAGACATCCTTAGGTCGCTGGTTCGATTCCGGCTCGAAGGA	ACGTAATGGTGACGCAGCTA	TATCGCCTGGCAGAT	tatcttgtggaaaggacgaaacaccCCTTCGATAGCTCAGCTGGTAGAGCGGAGGACTTCAGCTACTTCCTCAGCAGGAGACATCCTTAGGTCGCTGGTTCGATTCCGGCTCGAAGGATTTTTTTTATCGCCTGGCAGATACGTAATGGTGACGCAGCTACTGTCTCTTATACACATCTGACGCTGCCGACGActcgagtactaggatccattaggcg	1459.85	1467.11	1501.52	342.908	585.025	296.41	186.353	1819.09	3.4534	0.317817	0.164529	0.606902
tRNA-Ala-CGC-3-1-CTA	tRNA-Ala-CGC-3-1	CTA	CTA	GGGGATGTAGCTCAGTGGTAGAGCGCGCGCTTCTAATGTGTGAGGTCCCGGGTTCAATCCCCGGCATCTCCA	GGTCTACTAATGCCATGACG	GGTTATCGCGTATAGAGACCCTTCGTCACGCACTAA	tatcttgtggaaaggacgaaacaccGGGGATGTAGCTCAGTGGTAGAGCGCGCGCTTCTAATGTGTGAGGTCCCGGGTTCAATCCCCGGCATCTCCATTTTTTTGGTTATCGCGTATAGAGACCCTTCGTCACGCACTAAGGTCTACTAATGCCATGACGCTGTCTCTTATACACATCTGACGCTGCCGACGActcgagtactaggatccattaggcg	1372.75	1301.02	1087.2	1942.65	1542.2	0	568.298	1295.14	15.5403	1.26929	0.218405	0.602776
tRNA-Ile-GAT-1-1-TTA	tRNA-Ile-GAT-1-1	TTA	TTA	GGCCGGTTAGCTCAGTTGGTAAGAGCGTGGTGCTTTAAACACCAAGGTCGCGGGCTCGACTCCCGCACCGGCCA	TCGGATGTCAATGCCGTTCA	GAAGAGACAATCCGTACTGGCTATCAGGTAGGAT	tatcttgtggaaaggacgaaacaccGGCCGGTTAGCTCAGTTGGTAAGAGCGTGGTGCTTTAAACACCAAGGTCGCGGGCTCGACTCCCGCACCGGCCATTTTTTTGAAGAGACAATCCGTACTGGCTATCAGGTAGGATTCGGATGTCAATGCCGTTCACTGTCTCTTATACACATCTGACGCTGCCGACGActcgagtactaggatccattaggcg	899.139	933.506	1170.3	0	0	0	172.492	14.7361	1391.72	0	0.0923892	0.600896
tRNA-Thr-TGT-3-1-CTA	tRNA-Thr-TGT-3-1	CTA	CTA	GGCTCCATAGCTCAGGGGTTAGAGCGCTGGTCTCTAAAACCAGGGGTCGCGAGTTCAATTCTCGCTGGGGCCT	TAAGCCAACAGTTCGCCGTA	AAGAAGCCATAGGCCACTTCAGAAGTTGTCAACCG	tatcttgtggaaaggacgaaacaccGGCTCCATAGCTCAGGGGTTAGAGCGCTGGTCTCTAAAACCAGGGGTCGCGAGTTCAATTCTCGCTGGGGCCTTTTTTTTAAGAAGCCATAGGCCACTTCAGAAGTTGTCAACCGTAAGCCAACAGTTCGCCGTACTGTCTCTTATACACATCTGACGCTGCCGACGActcgagtactaggatccattaggcg	775.745	802.167	780.974	0	0	0	93.9463	925.101	5.1801	0	0.0585578	0.59559
tRNA-Tyr-GTA-5-3-TTA	tRNA-Tyr-GTA-5-3	TTA	TTA	CCTTCGATAGCTCAGCTGGTAGAGCGGAGGACTTTAGCCTGTAGAAACATTTGTGGACATCCTTAGGTCGCTGGTTCGATTCCGGCTCGAAGGA	TCCTCCGTTAGCTAGTTGAG	GTGGTAACAGGCCA	tatcttgtggaaaggacgaaacaccCCTTCGATAGCTCAGCTGGTAGAGCGGAGGACTTTAGCCTGTAGAAACATTTGTGGACATCCTTAGGTCGCTGGTTCGATTCCGGCTCGAAGGATTTTTTTGTGGTAACAGGCCATCCTCCGTTAGCTAGTTGAGCTGTCTCTTATACACATCTGACGCTGCCGACGActcgagtactaggatccattaggcg	1421.75	1640.85	1654.34	0	666.193	1723.9	1883.55	0	1933.91	0.234287	1.09926	0.584494
tRNA-Arg-TCT-2-1-TCT	tRNA-Arg-TCT-2-1	TCT	Control	GGCTCTGTGGCGCAATGGATAGCGCATTGGACTTCTAGTGACGAATAGAGCAATTCAAAGGTTGTGGGTTCGAATCCCACCAGAGTCG	GTGAGAGAGATACCAACCTG	TGCCGAATAGAACTACGAGG	tatcttgtggaaaggacgaaacaccGGCTCTGTGGCGCAATGGATAGCGCATTGGACTTCTAGTGACGAATAGAGCAATTCAAAGGTTGTGGGTTCGAATCCCACCAGAGTCGTTTTTTTTGCCGAATAGAACTACGAGGGTGAGAGAGATACCAACCTGCTGTCTCTTATACACATCTGACGCTGCCGACGActcgagtactaggatccattaggcg	902.768	706.166	769.934	0	7.65739	0	1.5401	0	899.611	0.00424106	0.00109047	0.584213
tRNA-Gly-TCC-1-1-TCA	tRNA-Gly-TCC-1-1	TCA	TCA	GCGTTGGTGGTATAGTGGTTAGCATAGCTGCCTTCAAAGCAGTTGACCCGGGTTCGATTCCCGGCCAACGCA	GTCTCAGAAGGTCCAAGTGT	GCATGGTCTTCGGTACACATACACTCAGTGGAGAGG	tatcttgtggaaaggacgaaacaccGCGTTGGTGGTATAGTGGTTAGCATAGCTGCCTTCAAAGCAGTTGACCCGGGTTCGATTCCCGGCCAACGCATTTTTTTGCATGGTCTTCGGTACACATACACTCAGTGGAGAGGGTCTCAGAAGGTCCAAGTGTCTGTCTCTTATACACATCTGACGCTGCCGACGActcgagtactaggatccattaggcg	892.787	1007.71	1211.56	0	188.372	20.6455	737.71	1395.02	1.7267	0.105496	0.376275	0.576427
tRNA-Ile-TAT-2-2-CTA	tRNA-Ile-TAT-2-2	CTA	CTA	GCTCCAGTGGCGCAATCGGTTAGCGCGCGGTACTCTAATGGCAGTATGTGTGCGAGTGATGCCGAGGTTGTGAGTTCGAGCCTCACCTGGAGCA	TTGGTGCGAAGTTCCAACCA	ACGAAGGATCACTG	tatcttgtggaaaggacgaaacaccGCTCCAGTGGCGCAATCGGTTAGCGCGCGGTACTCTAATGGCAGTATGTGTGCGAGTGATGCCGAGGTTGTGAGTTCGAGCCTCACCTGGAGCATTTTTTTACGAAGGATCACTGTTGGTGCGAAGTTCCAACCACTGTCTCTTATACACATCTGACGCTGCCGACGActcgagtactaggatccattaggcg	1203.09	1389.95	1405.06	129.709	1.53148	73.7338	746.95	1598.05	3.4534	0.0545431	0.29522	0.569907
tRNA-Ala-TGC-7-1-TGC	tRNA-Ala-TGC-7-1	TGC	Control	GGGGGTGTAGCTCAGTGGTAGAGCGCATGCTTTGCATGTATGAGGCCTCGGTTCGATCCCCGACACCTCCA	TGTTCGCAATGTTAGCGTCG	CACAGTCTCTGCCAACTGTAGGATTGCAGGCTAGGTA	tatcttgtggaaaggacgaaacaccGGGGGTGTAGCTCAGTGGTAGAGCGCATGCTTTGCATGTATGAGGCCTCGGTTCGATCCCCGACACCTCCATTTTTTTCACAGTCTCTGCCAACTGTAGGATTGCAGGCTAGGTATGTTCGCAATGTTAGCGTCGCTGTCTCTTATACACATCTGACGCTGCCGACGActcgagtactaggatccattaggcg	1191.29	1123.15	1032.58	0	15.3148	84.0565	417.368	0	1156.89	0.00642781	0.223222	0.560192
tRNA-Ser-GCT-5-1-GCT	tRNA-Ser-GCT-5-1	GCT	Control	GACGAGGTGGCCGAGTGGTTAAGGCGATGGACTGCTAATCCATTGTGCTCTGCACACGTGGGTTCGAATCCCATCCTCGTCG	CGAGAGAACCTGTTCGCAAT	GTCCAAGTGTATCGCTGACAGACATC	tatcttgtggaaaggacgaaacaccGACGAGGTGGCCGAGTGGTTAAGGCGATGGACTGCTAATCCATTGTGCTCTGCACACGTGGGTTCGAATCCCATCCTCGTCGTTTTTTTGTCCAAGTGTATCGCTGACAGACATCCGAGAGAACCTGTTCGCAATCTGTCTCTTATACACATCTGACGCTGCCGACGActcgagtactaggatccattaggcg	1867.23	1694.45	1768.23	427.889	1.53148	471.896	797.774	1959.9	18.9937	0.114989	0.374657	0.559569
tRNA-Gly-TCC-3-1-TCC	tRNA-Gly-TCC-3-1	TCC	Control	GCGTTGGTGGTATAGTGGTAAGCATAGCTGCCTTCCAAGCAGTTGACCCGGGTTCGATTCCCGGCCAACGCA	AGTTGTCCACGTTGCTCATC	CCATTGCCACAAGCTATACGACGAAGGATCATATGT	tatcttgtggaaaggacgaaacaccGCGTTGGTGGTATAGTGGTAAGCATAGCTGCCTTCCAAGCAGTTGACCCGGGTTCGATTCCCGGCCAACGCATTTTTTTCCATTGCCACAAGCTATACGACGAAGGATCATATGTAGTTGTCCACGTTGCTCATCCTGTCTCTTATACACATCTGACGCTGCCGACGActcgagtactaggatccattaggcg	1525.18	1385.24	1424.23	37.2726	0	0	0	1583.31	0	0.0122191	0	0.555848
tRNA-Asn-GTT-7-1-CTA	tRNA-Asn-GTT-7-1	CTA	CTA	GTCTCTGTGGCGTAGTCGGTTAGCGCGTTCGGCTCTAAACCGAAAAGTTGGTGGTTCGAGCCCACCCAGGAACG	ATAACGCAACGTTAGCGTCG	TCGGATGTCAGTGGTAACAGGATTGGAACGGCAA	tatcttgtggaaaggacgaaacaccGTCTCTGTGGCGTAGTCGGTTAGCGCGTTCGGCTCTAAACCGAAAAGTTGGTGGTTCGAGCCCACCCAGGAACGTTTTTTTTCGGATGTCAGTGGTAACAGGATTGGAACGGCAAATAACGCAACGTTAGCGTCGCTGTCTCTTATACACATCTGACGCTGCCGACGActcgagtactaggatccattaggcg	1200.36	1315.15	1308.02	696.252	1.53148	106.177	1.5401	1449.05	0	0.290655	0.0409522	0.553912
tRNA-Tyr-GTA-5-4-CTA	tRNA-Tyr-GTA-5-4	CTA	CTA	CCTTCGATAGCTCAGCTGGTAGAGCGGAGGACTCTAGATTGTACAGACATTTGCGGACATCCTTAGGTCGCTGGTTCGATTCCGGCTCGAAGGA	AGTGGACTCTCTGAGAAGTG	TCGTACAAGAACGG	tatcttgtggaaaggacgaaacaccCCTTCGATAGCTCAGCTGGTAGAGCGGAGGACTCTAGATTGTACAGACATTTGCGGACATCCTTAGGTCGCTGGTTCGATTCCGGCTCGAAGGATTTTTTTTCGTACAAGAACGGAGTGGACTCTCTGAGAAGTGCTGTCTCTTATACACATCTGACGCTGCCGACGActcgagtactaggatccattaggcg	1237.56	1405.26	1245.84	296.69	3.06296	0	12.3208	1372.1	1.7267	0.121106	0.00438381	0.551364
tRNA-Phe-GAA-3-1-GAA	tRNA-Phe-GAA-3-1	GAA	Control	GCCGAGATAGCTCAGTTGGGAGAGCGTTAGACTGAAGATCTAAAGGTCCCTGGTTCAATCCCGGGTTTCGGCA	AGGCCACTTCTGACTCATGA	AGGCTCTGAACATTGACGAGATGTGGACAAGGACC	tatcttgtggaaaggacgaaacaccGCCGAGATAGCTCAGTTGGGAGAGCGTTAGACTGAAGATCTAAAGGTCCCTGGTTCAATCCCGGGTTTCGGCATTTTTTTAGGCTCTGAACATTGACGAGATGTGGACAAGGACCAGGCCACTTCTGACTCATGACTGTCTCTTATACACATCTGACGCTGCCGACGActcgagtactaggatccattaggcg	937.245	976.5	908.231	1798.03	2615.76	430.605	480.512	974.222	3.4534	2.35466	0.466522	0.53823
tRNA-Arg-CCT-4-1-TTA	tRNA-Arg-CCT-4-1	TTA	TTA	GCCCCAGTGGCCTAATGGATAAGGCATTGGCCTTTAAAGCCAGGGATTGTGGGTTCGAGTCCCATCTGGGGTG	TCGGATGTCACACCGAGATT	GATCTTGCGGACCTAACAACCTGTTCCACACATTG	tatcttgtggaaaggacgaaacaccGCCCCAGTGGCCTAATGGATAAGGCATTGGCCTTTAAAGCCAGGGATTGTGGGTTCGAGTCCCATCTGGGGTGTTTTTTTGATCTTGCGGACCTAACAACCTGTTCCACACATTGTCGGATGTCACACCGAGATTCTGTCTCTTATACACATCTGACGCTGCCGACGActcgagtactaggatccattaggcg	955.391	984.156	1015.73	1121.16	1122.57	95.8539	539.036	0	1061.92	1.17425	0.322556	0.522737
tRNA-Lys-CTT-2-5-CTA	tRNA-Lys-CTT-2-5	CTA	CTA	GCCCGGCTAGCTCAGTCGGTAGAGCATGAGACTCTAAATCTCAGGGTCGTGGGTTCGAGCCCCACGTTGGGCG	AGCCAAGCAACCTGATCGTA	AGACTGGATACGGTGACTGACGAACCGTTGTAAGC	tatcttgtggaaaggacgaaacaccGCCCGGCTAGCTCAGTCGGTAGAGCATGAGACTCTAAATCTCAGGGTCGTGGGTTCGAGCCCCACGTTGGGCGTTTTTTTAGACTGGATACGGTGACTGACGAACCGTTGTAAGCAGCCAAGCAACCTGATCGTACTGTCTCTTATACACATCTGACGCTGCCGACGActcgagtactaggatccattaggcg	1079.69	1189.7	1036.07	2175.23	2684.68	0	6.16041	1057.73	13.8136	2.2506	0.00258905	0.517118
tRNA-Leu-CAA-6-1-TCA	tRNA-Leu-CAA-6-1	TCA	TCA	GTCAGGATGGCCGAGCAGTCTTAAGGCGCTGCGTTTCAATCGCACCCTCCGCTGGAGGCGTGGGTTCGAATCCCACTTTTGACA	CTCTATCCAACGCAGATAGG	TCGTACAAGACGCAAGTGCTCTGT	tatcttgtggaaaggacgaaacaccGTCAGGATGGCCGAGCAGTCTTAAGGCGCTGCGTTTCAATCGCACCCTCCGCTGGAGGCGTGGGTTCGAATCCCACTTTTGACATTTTTTTTCGTACAAGACGCAAGTGCTCTGTCTCTATCCAACGCAGATAGGCTGTCTCTTATACACATCTGACGCTGCCGACGActcgagtactaggatccattaggcg	1559.66	1363.45	1373.68	1.4909	174.588	414.384	634.523	1404.84	5.1801	0.0564481	0.384652	0.513229
tRNA-Cys-GCA-20-1-TTA	tRNA-Cys-GCA-20-1	TTA	TTA	GGGCGTATAGCTCAGGGGTAGAGCATTTGACTTTAGATCAAGAGGTCCCCAGTTCAAATCTGGGTGCCCCCT	CACCGAGATTACTGGCTATC	ACTAGAATGCCGGAGGCATTGTTCCAACCACTTCAG	tatcttgtggaaaggacgaaacaccGGGCGTATAGCTCAGGGGTAGAGCATTTGACTTTAGATCAAGAGGTCCCCAGTTCAAATCTGGGTGCCCCCTTTTTTTTACTAGAATGCCGGAGGCATTGTTCCAACCACTTCAGCACCGAGATTACTGGCTATCCTGTCTCTTATACACATCTGACGCTGCCGACGActcgagtactaggatccattaggcg	773.931	714.411	682.772	408.508	67.385	196.132	274.138	695.873	3.4534	0.307452	0.329131	0.512123
tRNA-Ile-AAT-9-1-AAT	tRNA-Ile-AAT-9-1	AAT	Control	GGCTGGTTAGTTCAGTTGGTTAGAGCGTGGTGCTAATAACGCCAAGGTCGTGGGTTCGATCCCCATATCGGCCA	TCCTCCGTTATTAACCTGGC	ACGTAATGGTTATTCCGGCGGTCTCAGAAGTTAA	tatcttgtggaaaggacgaaacaccGGCTGGTTAGTTCAGTTGGTTAGAGCGTGGTGCTAATAACGCCAAGGTCGTGGGTTCGATCCCCATATCGGCCATTTTTTTACGTAATGGTTATTCCGGCGGTCTCAGAAGTTAATCCTCCGTTATTAACCTGGCCTGTCTCTTATACACATCTGACGCTGCCGACGActcgagtactaggatccattaggcg	711.327	923.493	893.704	0	1.53148	29.4935	626.822	171.921	740.755	0.00107649	0.355344	0.510614
tRNA-Leu-AAG-1-1-AAG	tRNA-Leu-AAG-1-1	AAG	Control	GGTAGCGTGGCCGAGCGGTCTAAGGCGCTGGATTAAGGCTCCAGTCTCTTCGGAGGCGTGGGTTCGAATCCCACCGCTGCCA	CACGGTTGAACCTACACACA	TCCTGGCACACTTAAGTAGCGTCAAG	tatcttgtggaaaggacgaaacaccGGTAGCGTGGCCGAGCGGTCTAAGGCGCTGGATTAAGGCTCCAGTCTCTTCGGAGGCGTGGGTTCGAATCCCACCGCTGCCATTTTTTTTCCTGGCACACTTAAGTAGCGTCAAGCACGGTTGAACCTACACACACTGTCTCTTATACACATCTGACGCTGCCGACGActcgagtactaggatccattaggcg	1009.83	1031.27	1123.81	0	891.32	0	0	1116.67	12.0869	0.441322	0	0.5022
tRNA-Cys-GCA-14-1-GCA	tRNA-Cys-GCA-14-1	GCA	Control	GGGGGTATAGCTCAGGGGTAGAGCATTTGACTGCAGATCAAGAAGTCCCCGGTTCAAATCCGGGTGCCCCCT	GCGGTTCAGAATGGAACCTA	GGTGCGTGTATGACAATGCATCGTGAGGAATTAACC	tatcttgtggaaaggacgaaacaccGGGGGTATAGCTCAGGGGTAGAGCATTTGACTGCAGATCAAGAAGTCCCCGGTTCAAATCCGGGTGCCCCCTTTTTTTTGGTGCGTGTATGACAATGCATCGTGAGGAATTAACCGCGGTTCAGAATGGAACCTACTGTCTCTTATACACATCTGACGCTGCCGACGActcgagtactaggatccattaggcg	461.818	426.998	381.19	2304.94	1297.16	0	121.668	378.227	1.7267	3.89991	0.142469	0.498379
tRNA-Arg-TCG-6-1-TCA	tRNA-Arg-TCG-6-1	TCA	TCA	GGCCGTGTGGCCTAATGGATAAGGCGTCTGACTTCAGATCAAAAGATTGCAGGTTTGAGTTCTGCCACGGTCG	ATCCTTGGTCATAGCGACCT	CACAGTCTCTATCGCTGACATGCCGAATAGGCTTC	tatcttgtggaaaggacgaaacaccGGCCGTGTGGCCTAATGGATAAGGCGTCTGACTTCAGATCAAAAGATTGCAGGTTTGAGTTCTGCCACGGTCGTTTTTTTCACAGTCTCTATCGCTGACATGCCGAATAGGCTTCATCCTTGGTCATAGCGACCTCTGTCTCTTATACACATCTGACGCTGCCGACGActcgagtactaggatccattaggcg	949.04	828.67	888.475	195.308	294.044	1.47468	274.138	0	871.984	0.257814	0.166298	0.49072
tRNA-Gly-CCC-1-1-TTA	tRNA-Gly-CCC-1-1	TTA	TTA	GCATTGGTGGTTCAGTGGTAGAATTCTCGCCTTTAACGCGGGAGACCCGGGTTCAATTCCCGGCCAATGCA	ACCATGTGGCCAAGTCTTCT	AGTTGTCCACAGTGGTAGGAGGAGCTTACTATTGTCG	tatcttgtggaaaggacgaaacaccGCATTGGTGGTTCAGTGGTAGAATTCTCGCCTTTAACGCGGGAGACCCGGGTTCAATTCCCGGCCAATGCATTTTTTTAGTTGTCCACAGTGGTAGGAGGAGCTTACTATTGTCGACCATGTGGCCAAGTCTTCTCTGTCTCTTATACACATCTGACGCTGCCGACGActcgagtactaggatccattaggcg	1056.1	1099.59	1158.1	50.6907	113.329	197.607	1319.87	21.2855	1106.82	0.0776535	0.690017	0.48705
tRNA-Tyr-GTA-5-5-TTA	tRNA-Tyr-GTA-5-5	TTA	TTA	CCTTCGATAGCTCAGCTGGTAGAGCGGAGGACTTTAGTACTTAATGTGTGGTCATCCTTAGGTCGCTGGTTCGATTCCGGCTCGAAGGA	AACACTTGCGCACCGAGATT	CCTCCTATGACATTGACGA	tatcttgtggaaaggacgaaacaccCCTTCGATAGCTCAGCTGGTAGAGCGGAGGACTTTAGTACTTAATGTGTGGTCATCCTTAGGTCGCTGGTTCGATTCCGGCTCGAAGGATTTTTTTCCTCCTATGACATTGACGAAACACTTGCGCACCGAGATTCTGTCTCTTATACACATCTGACGCTGCCGACGActcgagtactaggatccattaggcg	2006.96	1844.63	1718.84	1639.99	1067.44	0	9.24062	1652.08	17.267	0.674512	0.00250474	0.485603
tRNA-Pro-AGG-1-1-AGG	tRNA-Pro-AGG-1-1	AGG	Control	GGCTCGTTGGTCTAGGGGTATGATTCTCGCTTAGGATGCGAGAGGTCCCGGGTTCAAATCCCGGACGAGCCC	CACCGAGATTACCACCATAG	GAGGACAATCTATGCACCACCCTGATCGTAACTGGC	tatcttgtggaaaggacgaaacaccGGCTCGTTGGTCTAGGGGTATGATTCTCGCTTAGGATGCGAGAGGTCCCGGGTTCAAATCCCGGACGAGCCCTTTTTTTGAGGACAATCTATGCACCACCCTGATCGTAACTGGCCACCGAGATTACCACCATAGCTGTCTCTTATACACATCTGACGCTGCCGACGActcgagtactaggatccattaggcg	888.251	1177.92	1069.77	493.489	804.026	0	4.62031	0	1027.39	0.730376	0.00196121	0.48019
tRNA-Gly-TCC-3-1-TTA	tRNA-Gly-TCC-3-1	TTA	TTA	GCGTTGGTGGTATAGTGGTAAGCATAGCTGCCTTTAAAGCAGTTGACCCGGGTTCGATTCCCGGCCAACGCA	CCTGGAACAATTGGTGCGAA	GCCATTACAACCTTCGGATGTCAGACGGTCAACGTC	tatcttgtggaaaggacgaaacaccGCGTTGGTGGTATAGTGGTAAGCATAGCTGCCTTTAAAGCAGTTGACCCGGGTTCGATTCCCGGCCAACGCATTTTTTTGCCATTACAACCTTCGGATGTCAGACGGTCAACGTCCCTGGAACAATTGGTGCGAACTGTCTCTTATACACATCTGACGCTGCCGACGActcgagtactaggatccattaggcg	982.611	1167.32	1192.38	0	428.814	1252	2114.56	0	1137.9	0.218201	1.442	0.477153
tRNA-Arg-TCG-3-1-CTA	tRNA-Arg-TCG-3-1	CTA	CTA	GACCGCGTGGCCTAATGGATAAGGCGTCTGACTCTAGATCAGAAGATTGAGGGTTCGAGTCCCTTCGTGGTCG	AGGCCACTTCTTCACGGTAT	ATAGTAAGGCTTGCAGGCGACTGCGTTCTATACCT	tatcttgtggaaaggacgaaacaccGACCGCGTGGCCTAATGGATAAGGCGTCTGACTCTAGATCAGAAGATTGAGGGTTCGAGTCCCTTCGTGGTCGTTTTTTTATAGTAAGGCTTGCAGGCGACTGCGTTCTATACCTAGGCCACTTCTTCACGGTATCTGTCTCTTATACACATCTGACGCTGCCGACGActcgagtactaggatccattaggcg	1034.33	1282.17	981.448	147.599	0	0	78.5453	0	920.332	0.0713505	0.0306298	0.468864
tRNA-Val-AAC-3-1-CTA	tRNA-Val-AAC-3-1	CTA	CTA	GTTTCCGTAGTGTAGTGGTTATCACGTTCGCCTCTAACGCGAAAGGTCCCTGGATCAAAACCAGGCGGAAACA	ACCTAACAACGTAGAGCGGT	GGAGCTTACTGCATGGTCTTCGATCTACTCCAATG	tatcttgtggaaaggacgaaacaccGTTTCCGTAGTGTAGTGGTTATCACGTTCGCCTCTAACGCGAAAGGTCCCTGGATCAAAACCAGGCGGAAACATTTTTTTGGAGCTTACTGCATGGTCTTCGATCTACTCCAATGACCTAACAACGTAGAGCGGTCTGTCTCTTATACACATCTGACGCTGCCGACGActcgagtactaggatccattaggcg	709.512	737.381	941.934	901.997	225.127	0	0	502.666	366.061	0.794295	0	0.46114
tRNA-Ala-AGC-15-1-TCA	tRNA-Ala-AGC-15-1	TCA	TCA	GGGGAATTAGCTCAAGTGGTAGAGCGCTCGCTTTCAATGCGAGAGGTAGTGGGATCGATGCCCGCATTCTCCA	TAGATCAGAGTAGCTCGCCT	CTGTTGTCGGCCTAATACCTCGGTACACATGTCTG	tatcttgtggaaaggacgaaacaccGGGGAATTAGCTCAAGTGGTAGAGCGCTCGCTTTCAATGCGAGAGGTAGTGGGATCGATGCCCGCATTCTCCATTTTTTTCTGTTGTCGGCCTAATACCTCGGTACACATGTCTGTAGATCAGAGTAGCTCGCCTCTGTCTCTTATACACATCTGACGCTGCCGACGActcgagtactaggatccattaggcg	1128.69	992.402	944.259	0	222.064	321.479	623.742	0	870.257	0.0983729	0.476229	0.460815
tRNA-Val-CAC-6-1-CTA	tRNA-Val-CAC-6-1	CTA	CTA	GTTTCCGTAGTGGAGTGGTTATCACGTTCGCCTCTAACGCGAAAGGTCCCCGGTTTGAAACCAGGCGGAAACA	GGTGCGTGTAACTGTGAACA	AACGATCGGCTTGTACCGTTCGAGAGAACCAGAAG	tatcttgtggaaaggacgaaacaccGTTTCCGTAGTGGAGTGGTTATCACGTTCGCCTCTAACGCGAAAGGTCCCCGGTTTGAAACCAGGCGGAAACATTTTTTTAACGATCGGCTTGTACCGTTCGAGAGAACCAGAAGGGTGCGTGTAACTGTGAACACTGTCTCTTATACACATCTGACGCTGCCGACGActcgagtactaggatccattaggcg	649.63	805.112	903.002	232.581	157.742	224.151	480.512	821.948	6.9068	0.30042	0.437618	0.458944
tRNA-Ala-AGC-8-1-TCA	tRNA-Ala-AGC-8-1	TCA	TCA	GGGGGATTAGCTCAAATGGTAGAGCGCTCGCTTTCAATGCGAGAGGTAGCGGGATCGATGCCCGCATCCTCCA	GCATACTAAGGACAAGTCGG	ACTGTGAACAGACGCAGCTAAGACTGGATACCGGT	tatcttgtggaaaggacgaaacaccGGGGGATTAGCTCAAATGGTAGAGCGCTCGCTTTCAATGCGAGAGGTAGCGGGATCGATGCCCGCATCCTCCATTTTTTTACTGTGAACAGACGCAGCTAAGACTGGATACCGGTGCATACTAAGGACAAGTCGGCTGTCTCTTATACACATCTGACGCTGCCGACGActcgagtactaggatccattaggcg	938.153	816.302	708.339	0	0	0	0	29.4723	619.886	0	0	0.458367
tRNA-Val-AAC-2-1-TTA	tRNA-Val-AAC-2-1	TTA	TTA	GTTTCCGTAGTGTAGTGGTCATCACGTTCGCCTTTAACGCGAAAGGTCCCCGGTTCGAAACCGGGCGGAAACA	CAAGCAATGGTCGTGAGGAA	CCTAATACCTGACACGCGAACAGACGTAAGGTCTC	tatcttgtggaaaggacgaaacaccGTTTCCGTAGTGTAGTGGTCATCACGTTCGCCTTTAACGCGAAAGGTCCCCGGTTCGAAACCGGGCGGAAACATTTTTTTCCTAATACCTGACACGCGAACAGACGTAAGGTCTCCAAGCAATGGTCGTGAGGAACTGTCTCTTATACACATCTGACGCTGCCGACGActcgagtactaggatccattaggcg	876.456	945.874	982.029	0	0	0	75.4651	0	897.885	0	0.0398917	0.457158
tRNA-Gly-GCC-3-1-TCA	tRNA-Gly-GCC-3-1	TCA	TCA	GCATTGGTGGTTCAGTGGTAGAATTCTCGCCTTCAACGCGGGAGGCCCGGGTTTGATTCCCGGCCAGTGCA	CTGTTGTCGGAGACTGGATA	ACCTTCTACTGAACCGGTAGAGAAGTTGTCTTGCCAC	tatcttgtggaaaggacgaaacaccGCATTGGTGGTTCAGTGGTAGAATTCTCGCCTTCAACGCGGGAGGCCCGGGTTTGATTCCCGGCCAGTGCATTTTTTTACCTTCTACTGAACCGGTAGAGAAGTTGTCTTGCCACCTGTTGTCGGAGACTGGATACTGTCTCTTATACACATCTGACGCTGCCGACGActcgagtactaggatccattaggcg	867.383	871.664	750.177	1259.81	2433.52	48.6643	112.428	0	678.594	2.12901	0.0924047	0.452289
tRNA-Tyr-GTA-5-3-GTA	tRNA-Tyr-GTA-5-3	GTA	Control	CCTTCGATAGCTCAGCTGGTAGAGCGGAGGACTGTAGCCTGTAGAAACATTTGTGGACATCCTTAGGTCGCTGGTTCGATTCCGGCTCGAAGGA	GTTGCTCATCAAGATCCAGC	GTTATGAGGAATGT	tatcttgtggaaaggacgaaacaccCCTTCGATAGCTCAGCTGGTAGAGCGGAGGACTGTAGCCTGTAGAAACATTTGTGGACATCCTTAGGTCGCTGGTTCGATTCCGGCTCGAAGGATTTTTTTGTTATGAGGAATGTGTTGCTCATCAAGATCCAGCCTGTCTCTTATACACATCTGACGCTGCCGACGActcgagtactaggatccattaggcg	1338.27	1728.02	1496.87	354.835	434.94	101.753	1396.87	0	1352.01	0.295072	0.433626	0.451612
tRNA-Cys-GCA-13-1-TCA	tRNA-Cys-GCA-13-1	TCA	TCA	GGGGGTATAGCTCAGGGGTAGAGCATTTGACTTCAGATCAAGAGGTCCCCAGTTCAAATCTGGGTGCCCCCT	GAGGACAATCTCAGTGTCGA	CTCATTGTGAAGAGTGTGCGAGGATTGCCGTAGATC	tatcttgtggaaaggacgaaacaccGGGGGTATAGCTCAGGGGTAGAGCATTTGACTTCAGATCAAGAGGTCCCCAGTTCAAATCTGGGTGCCCCCTTTTTTTTCTCATTGTGAAGAGTGTGCGAGGATTGCCGTAGATCGAGGACAATCTCAGTGTCGACTGTCTCTTATACACATCTGACGCTGCCGACGActcgagtactaggatccattaggcg	878.271	684.963	593.866	0	0	97.3286	0	0	531.824	0	0.0710466	0.447764
tRNA-Phe-GAA-3-1-TTA	tRNA-Phe-GAA-3-1	TTA	TTA	GCCGAGATAGCTCAGTTGGGAGAGCGTTAGACTTTAGATCTAAAGGTCCCTGGTTCAATCCCGGGTTTCGGCA	TGCTTAGAGATGGACGGACA	TGACGCGAACACGAGTTACAGAACCGGTAGGCCTT	tatcttgtggaaaggacgaaacaccGCCGAGATAGCTCAGTTGGGAGAGCGTTAGACTTTAGATCTAAAGGTCCCTGGTTCAATCCCGGGTTTCGGCATTTTTTTTGACGCGAACACGAGTTACAGAACCGGTAGGCCTTTGCTTAGAGATGGACGGACACTGTCTCTTATACACATCTGACGCTGCCGACGActcgagtactaggatccattaggcg	744.897	666.117	722.866	41.7453	0	0	3.08021	0	637.153	0.0280209	0.00231206	0.440713
tRNA-Glu-CTC-2-1-TCA	tRNA-Glu-CTC-2-1	TCA	TCA	TCCCTGGTGGTCTAGTGGTTAGGATTCGGCGCTTCAACCGCCGCGGCCCGGGTTCGATTCCCGGTCAGGAAA	TCAGTGTCGACCGAAGAGAA	ATATGTGGCGAGCCAAGCAATCGTAGCTAGTCCACA	tatcttgtggaaaggacgaaacaccTCCCTGGTGGTCTAGTGGTTAGGATTCGGCGCTTCAACCGCCGCGGCCCGGGTTCGATTCCCGGTCAGGAAATTTTTTTATATGTGGCGAGCCAAGCAATCGTAGCTAGTCCACATCAGTGTCGACCGAAGAGAACTGTCTCTTATACACATCTGACGCTGCCGACGActcgagtactaggatccattaggcg	376.531	520.054	410.244	101.381	90.3572	970.337	210.994	0	359.154	0.254612	1.13578	0.437732
tRNA-Lys-CTT-10-1-CTT	tRNA-Lys-CTT-10-1	CTT	Control	GCCCAGCTAGCTCAGTCGGTAGAGCATAAGACTCTTAATCTCAGGGTTGTGGATTCGTGCCCCATGCTGGGTG	CCTAATACCTCGGAGGCATT	TCGACTGGTGTGTTCGCAATTCAGACGGTCCTAGG	tatcttgtggaaaggacgaaacaccGCCCAGCTAGCTCAGTCGGTAGAGCATAAGACTCTTAATCTCAGGGTTGTGGATTCGTGCCCCATGCTGGGTGTTTTTTTTCGACTGGTGTGTTCGCAATTCAGACGGTCCTAGGCCTAATACCTCGGAGGCATTCTGTCTCTTATACACATCTGACGCTGCCGACGActcgagtactaggatccattaggcg	933.616	1001.24	893.123	228.108	369.086	116.499	9.24062	0	780.469	0.319829	0.0627924	0.436932
tRNA-Tyr-GTA-2-1-TTA	tRNA-Tyr-GTA-2-1	TTA	TTA	CCTTCGATAGCTCAGTTGGTAGAGCGGAGGACTTTAGTGGATAGGGCGTGGCAATCCTTAGGTCGCTGGTTCGATTCCGGCTCGAAGGA	CCACAGCTCATCTCTGTAAG	CTGTTCCACATTAACCTGG	tatcttgtggaaaggacgaaacaccCCTTCGATAGCTCAGTTGGTAGAGCGGAGGACTTTAGTGGATAGGGCGTGGCAATCCTTAGGTCGCTGGTTCGATTCCGGCTCGAAGGATTTTTTTCTGTTCCACATTAACCTGGCCACAGCTCATCTCTGTAAGCTGTCTCTTATACACATCTGACGCTGCCGACGActcgagtactaggatccattaggcg	1449.87	1769.24	1632.84	477.089	4.59443	0	1384.55	461.732	954.866	0.166112	0.391284	0.433783
tRNA-Lys-TTT-5-1-CTA	tRNA-Lys-TTT-5-1	CTA	CTA	GCCCGGATAGCTCAGTCGGTAGAGCATCAGACTCTAAATCTGAGGGTCCGGGGTTCAAGTCCCTGTTCGGGCG	CAGCATAACATCTTCTCGGC	GCAACCAATTCCTTCGGATGACAACGGTGACTGTT	tatcttgtggaaaggacgaaacaccGCCCGGATAGCTCAGTCGGTAGAGCATCAGACTCTAAATCTGAGGGTCCGGGGTTCAAGTCCCTGTTCGGGCGTTTTTTTGCAACCAATTCCTTCGGATGACAACGGTGACTGTTCAGCATAACATCTTCTCGGCCTGTCTCTTATACACATCTGACGCTGCCGACGActcgagtactaggatccattaggcg	783.004	1108.43	1024.45	101.381	19.9092	0	0	0	887.524	0.0774522	0	0.433172
tRNA-Glu-TTC-2-1-TTA	tRNA-Glu-TTC-2-1	TTA	TTA	TCCCACATGGTCTAGCGGTTAGGATTCCTGGTTTTAACCCAGGCGGCCCGGGTTCGACTCCCGGTGTGGGAA	GTCGGCACTTACCTTCTACT	TCTAGGCCTGCTATCAGGTAGACCATAGAGGCTAGT	tatcttgtggaaaggacgaaacaccTCCCACATGGTCTAGCGGTTAGGATTCCTGGTTTTAACCCAGGCGGCCCGGGTTCGACTCCCGGTGTGGGAATTTTTTTTCTAGGCCTGCTATCAGGTAGACCATAGAGGCTAGTGTCGGCACTTACCTTCTACTCTGTCTCTTATACACATCTGACGCTGCCGACGActcgagtactaggatccattaggcg	714.049	649.626	545.636	140.145	0	0	20.0213	0	462.756	0.0981341	0.0154099	0.424052
tRNA-Ile-AAT-6-1-TCA	tRNA-Ile-AAT-6-1	TCA	TCA	GGCCGGTTAGCTCAGTTGGTTAGAGCGTGGTGCTTCAAACGCTAAGGTCGCGGGTTCGATCCCCGTACTGGCCA	CCTCCTATGAATCCTTGGTC	CCGAACTTCCATAGTAAGGCTATGCTGTGTCGAC	tatcttgtggaaaggacgaaacaccGGCCGGTTAGCTCAGTTGGTTAGAGCGTGGTGCTTCAAACGCTAAGGTCGCGGGTTCGATCCCCGTACTGGCCATTTTTTTCCGAACTTCCATAGTAAGGCTATGCTGTGTCGACCCTCCTATGAATCCTTGGTCCTGTCTCTTATACACATCTGACGCTGCCGACGActcgagtactaggatccattaggcg	1498.87	1532.48	1548.58	0	214.407	207.929	127.829	1300.05	1.7267	0.071523	0.109547	0.420313
tRNA-Gln-TTG-3-1-CTA	tRNA-Gln-TTG-3-1	CTA	CTA	GGCCCCATGGTGTAATGGTTAGCACTCTGGACTCTAAATCCAGCGATCCGAGTTCAAATCTCGGTGGGACCT	AGCCAAGCAATTCGGCTAGA	TGCCGAATAGATCCTTGGTCGTTCCAACCACTGAGA	tatcttgtggaaaggacgaaacaccGGCCCCATGGTGTAATGGTTAGCACTCTGGACTCTAAATCCAGCGATCCGAGTTCAAATCTCGGTGGGACCTTTTTTTTTGCCGAATAGATCCTTGGTCGTTCCAACCACTGAGAAGCCAAGCAATTCGGCTAGACTGTCTCTTATACACATCTGACGCTGCCGACGActcgagtactaggatccattaggcg	813.852	746.804	782.718	451.744	78.1054	274.29	1.5401	0	656.146	0.325519	0.184673	0.419146
tRNA-Ile-TAT-2-3-CTA	tRNA-Ile-TAT-2-3	CTA	CTA	GCTCCAGTGGCGCAATCGGTTAGCGCGCGGTACTCTAACAACAGTATATGTGCGGGTGATGCCGAGGTTGTGAGTTCGAGCCTCACCTGGAGCA	ACAAGGCGCTGTTATGAGGA	CTATCAGGTATGGC	tatcttgtggaaaggacgaaacaccGCTCCAGTGGCGCAATCGGTTAGCGCGCGGTACTCTAACAACAGTATATGTGCGGGTGATGCCGAGGTTGTGAGTTCGAGCCTCACCTGGAGCATTTTTTTCTATCAGGTATGGCACAAGGCGCTGTTATGAGGACTGTCTCTTATACACATCTGACGCTGCCGACGActcgagtactaggatccattaggcg	840.164	1090.76	1187.15	1602.72	1047.53	352.448	2012.92	0	989.4	1.57722	1.08427	0.416712
tRNA-Lys-CTT-9-1-CTT	tRNA-Lys-CTT-9-1	CTT	Control	GCCCGACTACCTCAGTCGGTGGAGCATGGGACTCTTCATCCCAGGGTTGTGGGTTCGAGCCCCACATTGGGCA	TGCAGCAACTCAGACGTAAG	ACCTAACAACGCTGTGGCATTTGCTGAACCGAGTT	tatcttgtggaaaggacgaaacaccGCCCGACTACCTCAGTCGGTGGAGCATGGGACTCTTCATCCCAGGGTTGTGGGTTCGAGCCCCACATTGGGCATTTTTTTACCTAACAACGCTGTGGCATTTGCTGAACCGAGTTTGCAGCAACTCAGACGTAAGCTGTCTCTTATACACATCTGACGCTGCCGACGActcgagtactaggatccattaggcg	1017.09	1088.4	1010.5	730.543	1179.24	2676.54	24.6417	833.41	8.63351	0.938847	1.24089	0.416646
tRNA-Tyr-GTA-2-1-CTA	tRNA-Tyr-GTA-2-1	CTA	CTA	CCTTCGATAGCTCAGTTGGTAGAGCGGAGGACTCTAGTGGATAGGGCGTGGCAATCCTTAGGTCGCTGGTTCGATTCCGGCTCGAAGGA	TCTCGTGATAGACACGCGAA	ATACACCAGATCCGCGAAT	tatcttgtggaaaggacgaaacaccCCTTCGATAGCTCAGTTGGTAGAGCGGAGGACTCTAGTGGATAGGGCGTGGCAATCCTTAGGTCGCTGGTTCGATTCCGGCTCGAAGGATTTTTTTATACACCAGATCCGCGAATTCTCGTGATAGACACGCGAACTGTCTCTTATACACATCTGACGCTGCCGACGActcgagtactaggatccattaggcg	1003.48	1078.98	1033.16	2443.59	842.313	962.964	3283.5	0	844.357	1.63726	1.96782	0.408627
tRNA-Lys-CTT-11-1-TTA	tRNA-Lys-CTT-11-1	TTA	TTA	GCAGCTAGCTCAGTCGGTAGAGCATGAGACTTTAAATCTCAGGGTCATGGGTTCGTGCCCCATGTTGGGTGCCA	GGTCTACTAACTGTTGTCGG	GATGTCCAAGCTGCGTTCTAGGTCTACTAATCCT	tatcttgtggaaaggacgaaacaccGCAGCTAGCTCAGTCGGTAGAGCATGAGACTTTAAATCTCAGGGTCATGGGTTCGTGCCCCATGTTGGGTGCCATTTTTTTGATGTCCAAGCTGCGTTCTAGGTCTACTAATCCTGGTCTACTAACTGTTGTCGGCTGTCTCTTATACACATCTGACGCTGCCGACGActcgagtactaggatccattaggcg	1262.97	1283.94	1372.52	6266.27	7121.37	162.214	197.133	1101.93	5.1801	5.30007	0.13994	0.403316
tRNA-Val-TAC-2-1-TCA	tRNA-Val-TAC-2-1	TCA	TCA	GGTTCCATAGTGTAGCGGTTATCACGTCTGCTTTCAACGCAGAAGGTCCTGGGTTCGAGCCCCAGTGGAACCA	AGACTGGATACCGAACTTCC	GTCTGATGCAGTGACTAACGTAGCCTTATCGGTCG	tatcttgtggaaaggacgaaacaccGGTTCCATAGTGTAGCGGTTATCACGTCTGCTTTCAACGCAGAAGGTCCTGGGTTCGAGCCCCAGTGGAACCATTTTTTTGTCTGATGCAGTGACTAACGTAGCCTTATCGGTCGAGACTGGATACCGAACTTCCCTGTCTCTTATACACATCTGACGCTGCCGACGActcgagtactaggatccattaggcg	1122.34	1042.46	1164.49	0	0	129.771	326.502	0	913.425	0	0.218844	0.3922
tRNA-Asp-GTC-3-1-CTA	tRNA-Asp-GTC-3-1	CTA	CTA	TCCTCGTTAGTATAGTGGTGAGTGTCCCCGTCTCTAACGCGGGAGACCGGGGTTCGATTCCCCGACGGGGAG	AGTCAGGTGCCTCATTGTGA	TCGTACAAGAGACGCAGCTATGCTGACGTCTTACGA	tatcttgtggaaaggacgaaacaccTCCTCGTTAGTATAGTGGTGAGTGTCCCCGTCTCTAACGCGGGAGACCGGGGTTCGATTCCCCGACGGGGAGTTTTTTTTCGTACAAGAGACGCAGCTATGCTGACGTCTTACGAAGTCAGGTGCCTCATTGTGACTGTCTCTTATACACATCTGACGCTGCCGACGActcgagtactaggatccattaggcg	938.153	936.45	846.637	234.072	36.7555	0	0	651.664	5.1801	0.144341	0	0.387914
tRNA-Ser-AGA-4-1-CTA	tRNA-Ser-AGA-4-1	CTA	CTA	GTAGTCGTGGCCGAGTGGTTAAGGTGATGGACTCTAAACCCATTGGGGTCTCCCCGCGCAGGTTCGAATCCTGCCGACTACG	TGCAGCAACTCTAGAATCCG	GTCTGTCTGGACCTAACAACTCAGAC	tatcttgtggaaaggacgaaacaccGTAGTCGTGGCCGAGTGGTTAAGGTGATGGACTCTAAACCCATTGGGGTCTCCCCGCGCAGGTTCGAATCCTGCCGACTACGTTTTTTTGTCTGTCTGGACCTAACAACTCAGACTGCAGCAACTCTAGAATCCGCTGTCTCTTATACACATCTGACGCTGCCGACGActcgagtactaggatccattaggcg	886.436	1126.1	1254.56	615.743	882.131	101.753	406.587	0	930.692	0.844886	0.225709	0.370925
tRNA-Arg-CCT-3-1-TCA	tRNA-Arg-CCT-3-1	TCA	TCA	GCCCCGGTGGCCTAATGGATAAGGCATTGGCCTTCAAAGCCAGGGATTGTGGGTTCGAGTCCCACCCGGGGTA	GTGACTAACGGATTGGAACG	CGTACTGGAATGGCCTACAACACTAAGTCACCGGT	tatcttgtggaaaggacgaaacaccGCCCCGGTGGCCTAATGGATAAGGCATTGGCCTTCAAAGCCAGGGATTGTGGGTTCGAGTCCCACCCGGGGTATTTTTTTCGTACTGGAATGGCCTACAACACTAAGTCACCGGTGTGACTAACGGATTGGAACGCTGTCTCTTATACACATCTGACGCTGCCGACGActcgagtactaggatccattaggcg	583.397	655.515	776.907	0	0	0	0	0	573.265	0	0	0.36894
tRNA-Met-CAT-2-1-TTA	tRNA-Met-CAT-2-1	TTA	TTA	GCCCTCTTAGCGCAGTGGGCAGCGCGTCAGTCTTTAAATCTGAAGGTCCTGAGTTCGAGCCTCAGAGAGGGCA	GCGATCTCGTCTAACCACAA	TCAGTGTCGAAGTGGACTCTCTAACCACAAGTCTG	tatcttgtggaaaggacgaaacaccGCCCTCTTAGCGCAGTGGGCAGCGCGTCAGTCTTTAAATCTGAAGGTCCTGAGTTCGAGCCTCAGAGAGGGCATTTTTTTTCAGTGTCGAAGTGGACTCTCTAACCACAAGTCTGGCGATCTCGTCTAACCACAACTGTCTCTTATACACATCTGACGCTGCCGACGActcgagtactaggatccattaggcg	895.509	1027.15	1081.39	290.726	277.198	1449.61	3.08021	353.667	443.762	0.317095	0.707144	0.368704
tRNA-Trp-CCA-1-1-TTA	tRNA-Trp-CCA-1-1	TTA	TTA	GGCCTCGTGGCGCAACGGTAGCGCGTCTGACTTTAGATCAGAAGGTTGCGTGTTCAAATCACGTCGGGGTCA	GCAGGCCTAAGCCTTAAGTT	CAGATAGCAAGGTTATCGCGACGTAATGGTGCATCA	tatcttgtggaaaggacgaaacaccGGCCTCGTGGCGCAACGGTAGCGCGTCTGACTTTAGATCAGAAGGTTGCGTGTTCAAATCACGTCGGGGTCATTTTTTTCAGATAGCAAGGTTATCGCGACGTAATGGTGCATCAGCAGGCCTAAGCCTTAAGTTCTGTCTCTTATACACATCTGACGCTGCCGACGActcgagtactaggatccattaggcg	1214.88	960.598	1184.25	28.3272	4.59443	0	1.5401	0	866.804	0.0135493	0.000801638	0.365973
tRNA-Ile-AAT-7-1-AAT	tRNA-Ile-AAT-7-1	AAT	Control	GGCCGGTTAGCTCAGTTGGTCAGAGCGTGGTGCTAATAACGCCAAGGTCGCGGGTTCGATCCCCGTACGGGCCA	CGAACCGTTGCCTAATACCT	TCGTAGCTAGATGCCGTTCAATCGCTGACAGATT	tatcttgtggaaaggacgaaacaccGGCCGGTTAGCTCAGTTGGTCAGAGCGTGGTGCTAATAACGCCAAGGTCGCGGGTTCGATCCCCGTACGGGCCATTTTTTTTCGTAGCTAGATGCCGTTCAATCGCTGACAGATTCGAACCGTTGCCTAATACCTCTGTCTCTTATACACATCTGACGCTGCCGACGActcgagtactaggatccattaggcg	841.071	994.758	1204.58	0	1.53148	35.3922	212.534	275.074	604.345	0.000910433	0.124617	0.365031
tRNA-Cys-GCA-19-1-GCA	tRNA-Cys-GCA-19-1	GCA	Control	GGGGGTATAGCTCAGGGGTAGAGCATTTGACTGCAAATCAAGAGGTCCCTGATTCAAATCCAGGTGCCCCCT	CGAATAGACTCTGTTGTCGG	CGCAGATAGGAAGCTATACGTTCACGGTATGTCTTC	tatcttgtggaaaggacgaaacaccGGGGGTATAGCTCAGGGGTAGAGCATTTGACTGCAAATCAAGAGGTCCCTGATTCAAATCCAGGTGCCCCCTTTTTTTTCGCAGATAGGAAGCTATACGTTCACGGTATGTCTTCCGAATAGACTCTGTTGTCGGCTGTCTCTTATACACATCTGACGCTGCCGACGActcgagtactaggatccattaggcg	514.442	637.846	476.487	739.488	777.991	0	6.16041	337.294	10.3602	1.47488	0.00482907	0.364809
tRNA-Tyr-GTA-5-1-TTA	tRNA-Tyr-GTA-5-1	TTA	TTA	CCTTCGATAGCTCAGCTGGTAGAGCGGAGGACTTTAGCTACTTCCTCAGCAGGAGACATCCTTAGGTCGCTGGTTCGATTCCGGCTCGAAGGA	CCATTGCCACAGTGCATAAG	TGTGTAGGTGCTGTT	tatcttgtggaaaggacgaaacaccCCTTCGATAGCTCAGCTGGTAGAGCGGAGGACTTTAGCTACTTCCTCAGCAGGAGACATCCTTAGGTCGCTGGTTCGATTCCGGCTCGAAGGATTTTTTTTGTGTAGGTGCTGTTCCATTGCCACAGTGCATAAGCTGTCTCTTATACACATCTGACGCTGCCGACGActcgagtactaggatccattaggcg	1589.6	1626.71	1477.69	2027.63	1088.88	499.915	440.47	1.63735	1056.74	0.980283	0.289044	0.358119
tRNA-Ala-TGC-6-1-CTA	tRNA-Ala-TGC-6-1	CTA	CTA	GGGGGTGTAGCTCAGTGGTAGAGCACATGCTTCTAATGTGTGAGGCCCCGGGTTCGATCCCCGGCACCTCCA	TCTCGTGATACAACCTCGTG	ACATAGACGGAGTTGTCCACGCTGTGGCATCACAAT	tatcttgtggaaaggacgaaacaccGGGGGTGTAGCTCAGTGGTAGAGCACATGCTTCTAATGTGTGAGGCCCCGGGTTCGATCCCCGGCACCTCCATTTTTTTACATAGACGGAGTTGTCCACGCTGTGGCATCACAATTCTCGTGATACAACCTCGTGCTGTCTCTTATACACATCTGACGCTGCCGACGActcgagtactaggatccattaggcg	1086.04	789.21	703.691	913.924	139.364	1063.24	498.994	297.997	200.297	0.48492	0.989746	0.354058
tRNA-Ser-AGA-3-1-AGA	tRNA-Ser-AGA-3-1	AGA	Control	GTAGTCGTGGCCGAGTGGTTAAGGCGATGGACTAGAAATCCATTGGGGTTTCCCCACGCAGGTTCGAATCCTGCCGACTACG	GAACGCTCCAGGTCTACTAA	CAATTGAGCAGAGCCGACTTCGATCT	tatcttgtggaaaggacgaaacaccGTAGTCGTGGCCGAGTGGTTAAGGCGATGGACTAGAAATCCATTGGGGTTTCCCCACGCAGGTTCGAATCCTGCCGACTACGTTTTTTTCAATTGAGCAGAGCCGACTTCGATCTGAACGCTCCAGGTCTACTAACTGTCTCTTATACACATCTGACGCTGCCGACGActcgagtactaggatccattaggcg	871.919	1050.12	1247	0	1.53148	0	0	871.069	8.63351	0.000878222	0	0.352727
tRNA-Gln-CTG-2-1-TCA	tRNA-Gln-CTG-2-1	TCA	TCA	GGTTCCATGGTGTAATGGTTAGCACTCTGGACTTCAAATCCAGCGATCCGAGTTCAAGTCTCGGTGGAACCT	CACTGCATTGGTGAGAGAGA	TGCTGACGTCACAAGAGAAGTACGTGAGGTCACCGA	tatcttgtggaaaggacgaaacaccGGTTCCATGGTGTAATGGTTAGCACTCTGGACTTCAAATCCAGCGATCCGAGTTCAAGTCTCGGTGGAACCTTTTTTTTTGCTGACGTCACAAGAGAAGTACGTGAGGTCACCGACACTGCATTGGTGAGAGAGACTGTCTCTTATACACATCTGACGCTGCCGACGActcgagtactaggatccattaggcg	1188.57	1196.18	992.488	2114.1	5704.76	2244.46	2610.48	690.961	1.7267	3.28919	2.02934	0.348965
tRNA-Tyr-GTA-3-1-TTA	tRNA-Tyr-GTA-3-1	TTA	TTA	CCTTCGATAGCTCAGTTGGTAGAGCGGAGGACTTTAGGCTCATTAAGCAAGGTATCCTTAGGTCGCTGGTTCGAATCCGGCTCGGAGGA	AGTCAGGTGCACGAGTTACA	GAGGACAATCTACCAACCT	tatcttgtggaaaggacgaaacaccCCTTCGATAGCTCAGTTGGTAGAGCGGAGGACTTTAGGCTCATTAAGCAAGGTATCCTTAGGTCGCTGGTTCGAATCCGGCTCGGAGGATTTTTTTGAGGACAATCTACCAACCTAGTCAGGTGCACGAGTTACACTGTCTCTTATACACATCTGACGCTGCCGACGActcgagtactaggatccattaggcg	950.855	1193.83	1192.96	275.817	312.422	0	759.271	360.216	467.936	0.309321	0.317999	0.347099
tRNA-Val-TAC-2-1-TAC	tRNA-Val-TAC-2-1	TAC	Control	GGTTCCATAGTGTAGCGGTTATCACGTCTGCTTTACACGCAGAAGGTCCTGGGTTCGAGCCCCAGTGGAACCA	CCACGTAGACGCATACTAAG	GCGTGACATGATAACGCAACATGCCGTTCAGGTAG	tatcttgtggaaaggacgaaacaccGGTTCCATAGTGTAGCGGTTATCACGTCTGCTTTACACGCAGAAGGTCCTGGGTTCGAGCCCCAGTGGAACCATTTTTTTGCGTGACATGATAACGCAACATGCCGTTCAGGTAGCCACGTAGACGCATACTAAGCTGTCTCTTATACACATCTGACGCTGCCGACGActcgagtactaggatccattaggcg	941.782	1119.62	1208.07	0	0	178.436	457.411	836.684	0	0	0.283957	0.34629
tRNA-Cys-GCA-4-1-TTA	tRNA-Cys-GCA-4-1	TTA	TTA	GGGGGTATAGCTCAGTGGTAGAGCATTTGACTTTAGATCAAGAGGTCCCTGGTTCAAATCCGGGTGCCCCCT	AATAACCGCATCAGACGGTC	TGGATAACTCCACGCATACCTCAGACGGTCTCGTAC	tatcttgtggaaaggacgaaacaccGGGGGTATAGCTCAGTGGTAGAGCATTTGACTTTAGATCAAGAGGTCCCTGGTTCAAATCCGGGTGCCCCCTTTTTTTTTGGATAACTCCACGCATACCTCAGACGGTCTCGTACAATAACCGCATCAGACGGTCCTGTCTCTTATACACATCTGACGCTGCCGACGActcgagtactaggatccattaggcg	498.11	623.122	562.488	165.49	0	0	0	384.777	3.4534	0.166118	0	0.345101
tRNA-Thr-TGT-3-1-TCA	tRNA-Thr-TGT-3-1	TCA	TCA	GGCTCCATAGCTCAGGGGTTAGAGCGCTGGTCTTCAAAACCAGGGGTCGCGAGTTCAATTCTCGCTGGGGCCT	CGATCCTAGAGTAAGTACGC	TTCACGGTATCGGTGTGAAGTGACGCGAACTGAAG	tatcttgtggaaaggacgaaacaccGGCTCCATAGCTCAGGGGTTAGAGCGCTGGTCTTCAAAACCAGGGGTCGCGAGTTCAATTCTCGCTGGGGCCTTTTTTTTTTCACGGTATCGGTGTGAAGTGACGCGAACTGAAGCGATCCTAGAGTAAGTACGCCTGTCTCTTATACACATCTGACGCTGCCGACGActcgagtactaggatccattaggcg	851.959	899.346	882.083	166.981	3.06296	0	435.849	1.63735	604.345	0.099796	0.242315	0.343495
tRNA-Gly-GCC-5-1-TTA	tRNA-Gly-GCC-5-1	TTA	TTA	GCATTGGTGGTTCAGTGGTAGAATTCTCGCCTTTAATGCGGGCGGCCGGGCTTCGATTCCTGGCCAATGCA	TCGACTGGTGACCGAGTTAA	TGAAGTCAGATGTACCACGGGGTTCAATGTGCTGTGG	tatcttgtggaaaggacgaaacaccGCATTGGTGGTTCAGTGGTAGAATTCTCGCCTTTAATGCGGGCGGCCGGGCTTCGATTCCTGGCCAATGCATTTTTTTTGAAGTCAGATGTACCACGGGGTTCAATGTGCTGTGGTCGACTGGTGACCGAGTTAACTGTCTCTTATACACATCTGACGCTGCCGACGActcgagtactaggatccattaggcg	991.684	1045.41	1123.23	1.4909	1.53148	244.796	280.299	763.004	1.7267	0.00152386	0.251144	0.340415
tRNA-Asn-GTT-12-1-TCA	tRNA-Asn-GTT-12-1	TCA	TCA	GTCTCTGTGGCGCAATCGGCTAGCGCGTTTGGCTTCAAACTAAAAAGTTGGTGGTTCGAACACACCCAGAGGCG	ATCGGAGTTGAGTTGTCCAC	TGCCATGACGTCACCATTGTAGGATTGCCGTGAG	tatcttgtggaaaggacgaaacaccGTCTCTGTGGCGCAATCGGCTAGCGCGTTTGGCTTCAAACTAAAAAGTTGGTGGTTCGAACACACCCAGAGGCGTTTTTTTTGCCATGACGTCACCATTGTAGGATTGCCGTGAGATCGGAGTTGAGTTGTCCACCTGTCTCTTATACACATCTGACGCTGCCGACGActcgagtactaggatccattaggcg	1328.29	1158.49	1363.22	551.634	692.228	620.839	3.08021	270.162	656.146	0.468218	0.269281	0.339751
tRNA-Thr-TGT-1-1-TCA	tRNA-Thr-TGT-1-1	TCA	TCA	GGCTCTATGGCTTAGTTGGTTAAAGCGCCTGTCTTCAAAACAGGAGATCCTGGGTTCGAATCCCAGTAGAGCCT	ACTGTGAACAGCATCACCGA	GGATACAGGCTACAACATGCGCCATTACAAGTCC	tatcttgtggaaaggacgaaacaccGGCTCTATGGCTTAGTTGGTTAAAGCGCCTGTCTTCAAAACAGGAGATCCTGGGTTCGAATCCCAGTAGAGCCTTTTTTTTGGATACAGGCTACAACATGCGCCATTACAAGTCCACTGTGAACAGCATCACCGACTGTCTCTTATACACATCTGACGCTGCCGACGActcgagtactaggatccattaggcg	727.658	911.714	728.677	0	0	0	0	0	467.936	0	0	0.321086
tRNA-Thr-CGT-2-1-TTA	tRNA-Thr-CGT-2-1	TTA	TTA	GGCGCGGTGGCCAAGTGGTAAGGCGTCGGTCTTTAAAACCGAAGATCACGGGTTCGAACCCCGTCCGTGCCT	GGATTGCAGGCATCCTTCAT	ACACTCAGTGAGACCTAAGGGGTCTACTAACGGTGA	tatcttgtggaaaggacgaaacaccGGCGCGGTGGCCAAGTGGTAAGGCGTCGGTCTTTAAAACCGAAGATCACGGGTTCGAACCCCGTCCGTGCCTTTTTTTTACACTCAGTGAGACCTAAGGGGTCTACTAACGGTGAGGATTGCAGGCATCCTTCATCTGTCTCTTATACACATCTGACGCTGCCGACGActcgagtactaggatccattaggcg	796.613	945.874	925.664	0	50.5388	0	7.70052	0	592.259	0.031721	0.00407058	0.31991
tRNA-Asn-GTT-7-1-TCA	tRNA-Asn-GTT-7-1	TCA	TCA	GTCTCTGTGGCGTAGTCGGTTAGCGCGTTCGGCTTCAAACCGAAAAGTTGGTGGTTCGAGCCCACCCAGGAACG	ATGGATTGAGTATCGCCTGG	CTAACCACAATGGCAGAGTGTTATGCGTGTGTAC	tatcttgtggaaaggacgaaacaccGTCTCTGTGGCGTAGTCGGTTAGCGCGTTCGGCTTCAAACCGAAAAGTTGGTGGTTCGAGCCCACCCAGGAACGTTTTTTTCTAACCACAATGGCAGAGTGTTATGCGTGTGTACATGGATTGAGTATCGCCTGGCTGTCTCTTATACACATCTGACGCTGCCGACGActcgagtactaggatccattaggcg	1521.55	1465.93	1506.75	313.09	12.2518	1.47468	93.9463	923.464	6.9068	0.106911	0.0325463	0.308735
tRNA-Asn-GTT-10-1-GTT	tRNA-Asn-GTT-10-1	GTT	Control	GTCTCTGTGGCGCAATCGGCTAGCGCGTTTGGCTGTTAACTAAAAGGTTGGCGGTTCGAACCCACCCAGAGGCG	GTGATTGGATAGTACGAGCC	GTACCTTGAAGTTCGCCGTACACGGTTGAACGAT	tatcttgtggaaaggacgaaacaccGTCTCTGTGGCGCAATCGGCTAGCGCGTTTGGCTGTTAACTAAAAGGTTGGCGGTTCGAACCCACCCAGAGGCGTTTTTTTGTACCTTGAAGTTCGCCGTACACGGTTGAACGATGTGATTGGATAGTACGAGCCCTGTCTCTTATACACATCTGACGCTGCCGACGActcgagtactaggatccattaggcg	1052.47	1026.56	1144.73	1507.3	1359.95	117.974	408.127	0	704.494	1.36215	0.256244	0.307711
tRNA-Val-TAC-1-1-TTA	tRNA-Val-TAC-1-1	TTA	TTA	GGTTCCATAGTGTAGTGGTTATCACGTCTGCTTTTAACGCAGAAGGTCCTGGGTTCGAGCCCCAGTGGAACCA	TGGAATCGACTACCTTCGCA	GTCCTGTCCTTAGGAAGAAGCGACGAACGTGTGCA	tatcttgtggaaaggacgaaacaccGGTTCCATAGTGTAGTGGTTATCACGTCTGCTTTTAACGCAGAAGGTCCTGGGTTCGAGCCCCAGTGGAACCATTTTTTTGTCCTGTCCTTAGGAAGAAGCGACGAACGTGTGCATGGAATCGACTACCTTCGCACTGTCTCTTATACACATCTGACGCTGCCGACGActcgagtactaggatccattaggcg	1107.82	1136.11	1093.6	1046.61	539.08	28.0188	1.5401	656.576	13.8136	0.715683	0.0130089	0.306507
tRNA-Arg-ACG-2-1-TTA	tRNA-Arg-ACG-2-1	TTA	TTA	GGGCCAGTGGCGCAATGGATAACGCGTCTGACTTTAGATCAGAAGATTCTAGGTTCGACTCCTGGCTGGCTCG	CGAACCGTTGAGAAGTTGTC	CATCCTTCATCTGCACGATGACCTTCTACTTGCCA	tatcttgtggaaaggacgaaacaccGGGCCAGTGGCGCAATGGATAACGCGTCTGACTTTAGATCAGAAGATTCTAGGTTCGACTCCTGGCTGGCTCGTTTTTTTCATCCTTCATCTGCACGATGACCTTCTACTTGCCACGAACCGTTGAGAAGTTGTCCTGTCTCTTATACACATCTGACGCTGCCGACGActcgagtactaggatccattaggcg	1585.06	1265.09	1394.02	5113.8	8173.5	3269.36	1598.63	304.547	540.457	4.19142	1.92397	0.303083
tRNA-Cys-GCA-14-1-TCA	tRNA-Cys-GCA-14-1	TCA	TCA	GGGGGTATAGCTCAGGGGTAGAGCATTTGACTTCAGATCAAGAAGTCCCCGGTTCAAATCCGGGTGCCCCCT	ACGAGTTACATTGCCACAGG	TTGCAGGCGATCTAACGCAAATCGCTGACACTTCCA	tatcttgtggaaaggacgaaacaccGGGGGTATAGCTCAGGGGTAGAGCATTTGACTTCAGATCAAGAAGTCCCCGGTTCAAATCCGGGTGCCCCCTTTTTTTTTTGCAGGCGATCTAACGCAAATCGCTGACACTTCCAACGAGTTACATTGCCACAGGCTGTCTCTTATACACATCTGACGCTGCCGACGActcgagtactaggatccattaggcg	683.2	659.638	640.353	134.181	3.06296	66.3604	0	386.414	0	0.100442	0.0503006	0.30172
tRNA-Gln-CTG-3-1-TTA	tRNA-Gln-CTG-3-1	TTA	TTA	GGTTCCATGGTGTAATGGTGAGCACTCTGGACTTTAAATCCAGCGATCCGAGTTCGAGTCTCGGTGGAACCT	TCAGGAAGCGTTACGACCAA	ATAACGCAACGAGTCTCCAGGCGTGACATGAGACTG	tatcttgtggaaaggacgaaacaccGGTTCCATGGTGTAATGGTGAGCACTCTGGACTTTAAATCCAGCGATCCGAGTTCGAGTCTCGGTGGAACCTTTTTTTTATAACGCAACGAGTCTCCAGGCGTGACATGAGACTGTCAGGAAGCGTTACGACCAACTGTCTCTTATACACATCTGACGCTGCCGACGActcgagtactaggatccattaggcg	893.695	938.217	871.623	0	248.099	522.035	532.876	520.676	5.1801	0.138805	0.562189	0.301654
tRNA-Glu-TTC-4-2-TTA	tRNA-Glu-TTC-4-2	TTA	TTA	TCCCTGGTGGTCTAGTGGCTAGGATTCGGCGCTTTAACCGCCGCGGCCCGGGTTCGATTCCCGGTCAGGGAA	ATAACGCAACGTCCTGTCCT	CTGGCGAAGATTACCTGCTTTGGCCTACAACATATG	tatcttgtggaaaggacgaaacaccTCCCTGGTGGTCTAGTGGCTAGGATTCGGCGCTTTAACCGCCGCGGCCCGGGTTCGATTCCCGGTCAGGGAATTTTTTTCTGGCGAAGATTACCTGCTTTGGCCTACAACATATGATAACGCAACGTCCTGTCCTCTGTCTCTTATACACATCTGACGCTGCCGACGActcgagtactaggatccattaggcg	877.363	800.4	754.826	49.1998	219.001	0	200.213	0	452.396	0.152845	0.125071	0.299669
tRNA-Leu-TAA-2-1-TCA	tRNA-Leu-TAA-2-1	TCA	TCA	ACCGGGATGGCCGAGTGGTTAAGGCGTTGGACTTCAGATCCAATGGGCTGGTGCCCGCGTGGGTTCGAACCCCACTCTCGGTA	GTAGGATAACTCTTCTCGGC	GTAGGATAACGTCTGTCTGGGTCCT	tatcttgtggaaaggacgaaacaccACCGGGATGGCCGAGTGGTTAAGGCGTTGGACTTCAGATCCAATGGGCTGGTGCCCGCGTGGGTTCGAACCCCACTCTCGGTATTTTTTTGTAGGATAACGTCTGTCTGGGTCCTGTAGGATAACTCTTCTCGGCCTGTCTCTTATACACATCTGACGCTGCCGACGActcgagtactaggatccattaggcg	1141.39	1101.95	1273.15	220.654	12.2518	1.47468	585.239	0	744.208	0.102027	0.266217	0.29227
tRNA-Gln-CTG-3-1-CTG	tRNA-Gln-CTG-3-1	CTG	Control	GGTTCCATGGTGTAATGGTGAGCACTCTGGACTCTGAATCCAGCGATCCGAGTTCGAGTCTCGGTGGAACCT	CTATCAGGTACCTCTCGAGT	GAACGCTCCAGATACACTTGCGTACTGGAACTTCAG	tatcttgtggaaaggacgaaacaccGGTTCCATGGTGTAATGGTGAGCACTCTGGACTCTGAATCCAGCGATCCGAGTTCGAGTCTCGGTGGAACCTTTTTTTTGAACGCTCCAGATACACTTGCGTACTGGAACTTCAGCTATCAGGTACCTCTCGAGTCTGTCTCTTATACACATCTGACGCTGCCGACGActcgagtactaggatccattaggcg	1049.75	1049.53	1012.83	1027.23	1.53148	0	3.08021	214.492	364.334	0.490004	0.00146742	0.285748
tRNA-Ala-AGC-13-1-TCA	tRNA-Ala-AGC-13-1	TCA	TCA	GGGGAATTAGCTCAAGCGGTAGAGCGCTTGCTTTCAATGCAAGAGGTAGTGGGATCGATGCCCACATTCTCCA	ATCATGACTGGTCAAGCTCC	TGTTAGACCAGCGATCTCGTGGCGAACACAGATTA	tatcttgtggaaaggacgaaacaccGGGGAATTAGCTCAAGCGGTAGAGCGCTTGCTTTCAATGCAAGAGGTAGTGGGATCGATGCCCACATTCTCCATTTTTTTTGTTAGACCAGCGATCTCGTGGCGAACACAGATTAATCATGACTGGTCAAGCTCCCTGTCTCTTATACACATCTGACGCTGCCGACGActcgagtactaggatccattaggcg	1175.87	1155.54	1072.68	740.979	1222.12	365.72	120.128	0	611.252	0.834746	0.210225	0.284919
tRNA-Tyr-GTA-4-1-GTA	tRNA-Tyr-GTA-4-1	GTA	Control	CCTTCGATAGCTCAGCTGGTAGAGCGGAGGACTGTAGATTGTATAGACATTTGCGGACATCCTTAGGTCGCTGGTTCGATTCCAGCTCGAAGGA	ATTGTCGCGACGGAATATGG	AGATAGCGAATAGC	tatcttgtggaaaggacgaaacaccCCTTCGATAGCTCAGCTGGTAGAGCGGAGGACTGTAGATTGTATAGACATTTGCGGACATCCTTAGGTCGCTGGTTCGATTCCAGCTCGAAGGATTTTTTTAGATAGCGAATAGCATTGTCGCGACGGAATATGGCTGTCTCTTATACACATCTGACGCTGCCGACGActcgagtactaggatccattaggcg	1097.84	1134.34	1061.06	0	0	1039.65	1553.96	599.269	0	0	1.14322	0.282393
tRNA-Asp-GTC-1-1-TCA	tRNA-Asp-GTC-1-1	TCA	TCA	TCCTCGTTAGTATAGTGGTTAGTATCCCCGCCTTCAACGCGGGAGACCGGGGTTCAATTCCCCGACGGGGAG	TGGCCTACAAGATGTCCAAG	ATCCTTGGTCGCCAACTGTATGACTCATGAGATCTT	tatcttgtggaaaggacgaaacaccTCCTCGTTAGTATAGTGGTTAGTATCCCCGCCTTCAACGCGGGAGACCGGGGTTCAATTCCCCGACGGGGAGTTTTTTTATCCTTGGTCGCCAACTGTATGACTCATGAGATCTTTGGCCTACAAGATGTCCAAGCTGTCTCTTATACACATCTGACGCTGCCGACGActcgagtactaggatccattaggcg	824.74	762.117	775.164	0	114.861	0	1.5401	0	436.855	0.0696346	0.00101041	0.281783
tRNA-Cys-GCA-23-1-GCA	tRNA-Cys-GCA-23-1	GCA	Control	GGGGGTATAGCTCACAGGTAGAGCATTTGACTGCAGATCAAGAGGTCCCCGGTTCAAATCCGGTTACTCCCT	CGATCCTAGACTAGTGGAAG	TTATCGAGAGGTCTTCCGACGTTGCTCATCCATATG	tatcttgtggaaaggacgaaacaccGGGGGTATAGCTCACAGGTAGAGCATTTGACTGCAGATCAAGAGGTCCCCGGTTCAAATCCGGTTACTCCCTTTTTTTTTTATCGAGAGGTCTTCCGACGTTGCTCATCCATATGCGATCCTAGACTAGTGGAAGCTGTCTCTTATACACATCTGACGCTGCCGACGActcgagtactaggatccattaggcg	462.725	653.748	456.731	0	1.53148	0	120.128	252.151	0	0.00165485	0.0918764	0.27604
tRNA-Gly-TCC-3-1-CTA	tRNA-Gly-TCC-3-1	CTA	CTA	GCGTTGGTGGTATAGTGGTAAGCATAGCTGCCTCTAAAGCAGTTGACCCGGGTTCGATTCCCGGCCAACGCA	AGGCCACTTCAATAACCGCA	CGTGTACAGCCTCATTGTGAACTCAAGGCGATGTTC	tatcttgtggaaaggacgaaacaccGCGTTGGTGGTATAGTGGTAAGCATAGCTGCCTCTAAAGCAGTTGACCCGGGTTCGATTCCCGGCCAACGCATTTTTTTCGTGTACAGCCTCATTGTGAACTCAAGGCGATGTTCAGGCCACTTCAATAACCGCACTGTCTCTTATACACATCTGACGCTGCCGACGActcgagtactaggatccattaggcg	1007.11	1163.79	1205.75	0	1.53148	39.8163	571.378	0	661.327	0.000760335	0.262588	0.27424
tRNA-Lys-CTT-4-1-CTT	tRNA-Lys-CTT-4-1	CTT	Control	GCCCGGCTAGCTCAGTCGGTAGAGCATGGGACTCTTAATCTCAGGGTCGTGGGTTCGAGCCCCACGTTGGGCG	CGATCCTAGATCGTGAGGAA	ACCGAGTTAAGGTTATCGCGCGAATAGACTATTGC	tatcttgtggaaaggacgaaacaccGCCCGGCTAGCTCAGTCGGTAGAGCATGGGACTCTTAATCTCAGGGTCGTGGGTTCGAGCCCCACGTTGGGCGTTTTTTTACCGAGTTAAGGTTATCGCGCGAATAGACTATTGCCGATCCTAGATCGTGAGGAACTGTCTCTTATACACATCTGACGCTGCCGACGActcgagtactaggatccattaggcg	943.597	1246.24	1162.75	0	0	622.313	150.93	623.829	6.9068	0	0.310229	0.271227
tRNA-Arg-CCT-4-1-CCT	tRNA-Arg-CCT-4-1	CCT	Control	GCCCCAGTGGCCTAATGGATAAGGCATTGGCCTCCTAAGCCAGGGATTGTGGGTTCGAGTCCCATCTGGGGTG	CCATTGCCACTGGTTCTATG	AACTCCTCAACGCAAGTGCTTCTCGTGATATGCTG	tatcttgtggaaaggacgaaacaccGCCCCAGTGGCCTAATGGATAAGGCATTGGCCTCCTAAGCCAGGGATTGTGGGTTCGAGTCCCATCTGGGGTGTTTTTTTAACTCCTCAACGCAAGTGCTTCTCGTGATATGCTGCCATTGCCACTGGTTCTATGCTGTCTCTTATACACATCTGACGCTGCCGACGActcgagtactaggatccattaggcg	1439.89	1318.69	1195.29	0	139.364	0	9.24062	0	645.786	0.0483941	0.00350372	0.270139
tRNA-Tyr-GTA-5-4-TTA	tRNA-Tyr-GTA-5-4	TTA	TTA	CCTTCGATAGCTCAGCTGGTAGAGCGGAGGACTTTAGATTGTACAGACATTTGCGGACATCCTTAGGTCGCTGGTTCGATTCCGGCTCGAAGGA	TTGCCACAGGTTAATAGCGG	CATCCTTCATCGGT	tatcttgtggaaaggacgaaacaccCCTTCGATAGCTCAGCTGGTAGAGCGGAGGACTTTAGATTGTACAGACATTTGCGGACATCCTTAGGTCGCTGGTTCGATTCCGGCTCGAAGGATTTTTTTCATCCTTCATCGGTTTGCCACAGGTTAATAGCGGCTGTCTCTTATACACATCTGACGCTGCCGACGActcgagtactaggatccattaggcg	1572.36	1497.73	1525.92	1.4909	477.821	1.47468	431.229	273.437	550.818	0.152418	0.144453	0.270084
tRNA-Ile-AAT-9-1-CTA	tRNA-Ile-AAT-9-1	CTA	CTA	GGCTGGTTAGTTCAGTTGGTTAGAGCGTGGTGCTCTAAACGCCAAGGTCGTGGGTTCGATCCCCATATCGGCCA	TTGCCACAGGATGTTCGTAG	GACCATAGAGGTCCAAGTGTCTGCGTTCTATGCC	tatcttgtggaaaggacgaaacaccGGCTGGTTAGTTCAGTTGGTTAGAGCGTGGTGCTCTAAACGCCAAGGTCGTGGGTTCGATCCCCATATCGGCCATTTTTTTGACCATAGAGGTCCAAGTGTCTGCGTTCTATGCCTTGCCACAGGATGTTCGTAGCTGTCTCTTATACACATCTGACGCTGCCGACGActcgagtactaggatccattaggcg	1222.14	1021.26	769.353	0	197.561	117.974	4.62031	0	412.682	0.0808258	0.0600211	0.2682
tRNA-Arg-CCT-5-1-CTA	tRNA-Arg-CCT-5-1	CTA	CTA	GCCCCAGTGGCCTGATGGATAAGGTACTGGCCTCTAAAGCCAGGGATTGTGGGTTCGAGTTCCACCTGGGGTA	GGATACAGGCTTACCTGCTT	TCTAGGCCTGTGAAGTCAGAATGCGCAGGTAAGTC	tatcttgtggaaaggacgaaacaccGCCCCAGTGGCCTGATGGATAAGGTACTGGCCTCTAAAGCCAGGGATTGTGGGTTCGAGTTCCACCTGGGGTATTTTTTTTCTAGGCCTGTGAAGTCAGAATGCGCAGGTAAGTCGGATACAGGCTTACCTGCTTCTGTCTCTTATACACATCTGACGCTGCCGACGActcgagtactaggatccattaggcg	879.178	842.216	777.488	0	385.932	0	394.267	0	414.408	0.219485	0.234065	0.266505
tRNA-Ile-AAT-7-1-CTA	tRNA-Ile-AAT-7-1	CTA	CTA	GGCCGGTTAGCTCAGTTGGTCAGAGCGTGGTGCTCTAAACGCCAAGGTCGCGGGTTCGATCCCCGTACGGGCCA	TCCTGGCACATCACCATTGT	ACAGTTGGAACGGCTGGTATCGCGTATCATCTGC	tatcttgtggaaaggacgaaacaccGGCCGGTTAGCTCAGTTGGTCAGAGCGTGGTGCTCTAAACGCCAAGGTCGCGGGTTCGATCCCCGTACGGGCCATTTTTTTACAGTTGGAACGGCTGGTATCGCGTATCATCTGCTCCTGGCACATCACCATTGTCTGTCTCTTATACACATCTGACGCTGCCGACGActcgagtactaggatccattaggcg	1445.34	1164.97	1399.83	1.4909	3.06296	1395.04	454.331	726.982	3.4534	0.00157536	0.793745	0.260902
tRNA-Tyr-GTA-3-1-GTA	tRNA-Tyr-GTA-3-1	GTA	Control	CCTTCGATAGCTCAGTTGGTAGAGCGGAGGACTGTAGGCTCATTAAGCAAGGTATCCTTAGGTCGCTGGTTCGAATCCGGCTCGGAGGA	CGCGTTAATAATTGCGCTGG	AGTTGTCCACGATGTCCAA	tatcttgtggaaaggacgaaacaccCCTTCGATAGCTCAGTTGGTAGAGCGGAGGACTGTAGGCTCATTAAGCAAGGTATCCTTAGGTCGCTGGTTCGAATCCGGCTCGGAGGATTTTTTTAGTTGTCCACGATGTCCAACGCGTTAATAATTGCGCTGGCTGTCTCTTATACACATCTGACGCTGCCGACGActcgagtactaggatccattaggcg	1304.7	1162.02	1285.35	281.781	1363.02	0	184.812	0	663.053	0.630333	0.0795218	0.257926
tRNA-Ile-TAT-2-3-TAT	tRNA-Ile-TAT-2-3	TAT	Control	GCTCCAGTGGCGCAATCGGTTAGCGCGCGGTACTTATACAACAGTATATGTGCGGGTGATGCCGAGGTTGTGAGTTCGAGCCTCACCTGGAGCA	GGTTCAATGTCGAACCGTTG	TTCAACCAAGCGGT	tatcttgtggaaaggacgaaacaccGCTCCAGTGGCGCAATCGGTTAGCGCGCGGTACTTATACAACAGTATATGTGCGGGTGATGCCGAGGTTGTGAGTTCGAGCCTCACCTGGAGCATTTTTTTTTCAACCAAGCGGTGGTTCAATGTCGAACCGTTGCTGTCTCTTATACACATCTGACGCTGCCGACGActcgagtactaggatccattaggcg	1389.08	1199.13	1480.6	0	209.812	0	3.08021	0	763.202	0.0755219	0.00128435	0.257734
tRNA-Met-CAT-1-1-TTA	tRNA-Met-CAT-1-1	TTA	TTA	GCCTCGTTAGCGCAGTAGGTAGCGCGTCAGTCTTTAAATCTGAAGGTCGTGAGTTCGATCCTCACACGGGGCA	GTACCTTGAAGTCTTCCGAC	GCTATTGTTCTGACGCGAACTTGGCCATTGACAAC	tatcttgtggaaaggacgaaacaccGCCTCGTTAGCGCAGTAGGTAGCGCGTCAGTCTTTAAATCTGAAGGTCGTGAGTTCGATCCTCACACGGGGCATTTTTTTGCTATTGTTCTGACGCGAACTTGGCCATTGACAACGTACCTTGAAGTCTTCCGACCTGTCTCTTATACACATCTGACGCTGCCGACGActcgagtactaggatccattaggcg	1217.6	1389.95	1256.3	0	6.12591	291.986	677.646	0	644.06	0.00251556	0.3488	0.256332
tRNA-Met-CAT-6-1-CTA	tRNA-Met-CAT-6-1	CTA	CTA	GCCTCGTTAGCGCAGTAGGCAGCGCGTCAGTCTCTAAATCTGAAGGTCGTGAGTTCGAGCCTCACACGGGGCA	CGTCACTGTCAAGAAGCCAT	CCAATCCGGATAGCCTTATCACCTAACAACGTCTG	tatcttgtggaaaggacgaaacaccGCCTCGTTAGCGCAGTAGGCAGCGCGTCAGTCTCTAAATCTGAAGGTCGTGAGTTCGAGCCTCACACGGGGCATTTTTTTCCAATCCGGATAGCCTTATCACCTAACAACGTCTGCGTCACTGTCAAGAAGCCATCTGTCTCTTATACACATCTGACGCTGCCGACGActcgagtactaggatccattaggcg	1610.47	1419.4	1460.26	3694.46	1280.32	1198.91	632.983	528.863	191.664	1.54452	0.645306	0.246712
tRNA-Leu-CAG-2-1-CTA	tRNA-Leu-CAG-2-1	CTA	CTA	GTCAGGATGGCCGAGCGGTCTAAGGCGCTGCGTTCTAGTCGCAGTCTCCCCTGGAGGCGTGGGTTCGAATCCCACTTCTGACA	GTGCACATAACGCAAGTGCT	TGGAATCGACGCCAACTGTACTAAC	tatcttgtggaaaggacgaaacaccGTCAGGATGGCCGAGCGGTCTAAGGCGCTGCGTTCTAGTCGCAGTCTCCCCTGGAGGCGTGGGTTCGAATCCCACTTCTGACATTTTTTTTGGAATCGACGCCAACTGTACTAACGTGCACATAACGCAAGTGCTCTGTCTCTTATACACATCTGACGCTGCCGACGActcgagtactaggatccattaggcg	1836.38	1734.49	1649.69	190.836	258.82	455.675	716.148	0	770.109	0.12243	0.3378	0.23341
tRNA-Tyr-GTA-5-5-CTA	tRNA-Tyr-GTA-5-5	CTA	CTA	CCTTCGATAGCTCAGCTGGTAGAGCGGAGGACTCTAGTACTTAATGTGTGGTCATCCTTAGGTCGCTGGTTCGATTCCGGCTCGAAGGA	CCGAAGAGAATCGTAGCTAG	TCAGCTCAAGCACGGTTGA	tatcttgtggaaaggacgaaacaccCCTTCGATAGCTCAGCTGGTAGAGCGGAGGACTCTAGTACTTAATGTGTGGTCATCCTTAGGTCGCTGGTTCGATTCCGGCTCGAAGGATTTTTTTTCAGCTCAAGCACGGTTGACCGAAGAGAATCGTAGCTAGCTGTCTCTTATACACATCTGACGCTGCCGACGActcgagtactaggatccattaggcg	1172.24	1403.5	1382.39	2269.16	177.651	1252	746.95	620.555	15.5403	1.04365	0.712132	0.23007
tRNA-Asp-GTC-1-1-GTC	tRNA-Asp-GTC-1-1	GTC	Control	TCCTCGTTAGTATAGTGGTTAGTATCCCCGCCTGTCACGCGGGAGACCGGGGTTCAATTCCCCGACGGGGAG	TGTTAGACCATCTAGGCCTG	GAGCCGACTTAAGCGTGTAAATAACGCAACAGGTGG	tatcttgtggaaaggacgaaacaccTCCTCGTTAGTATAGTGGTTAGTATCCCCGCCTGTCACGCGGGAGACCGGGGTTCAATTCCCCGACGGGGAGTTTTTTTGAGCCGACTTAAGCGTGTAAATAACGCAACAGGTGGTGTTAGACCATCTAGGCCTGCTGTCTCTTATACACATCTGACGCTGCCGACGActcgagtactaggatccattaggcg	903.675	808.645	717.636	47.7089	238.911	303.783	295.7	0	328.073	0.158585	0.370671	0.228579
tRNA-Gly-TCC-1-1-TCC	tRNA-Gly-TCC-1-1	TCC	Control	GCGTTGGTGGTATAGTGGTTAGCATAGCTGCCTTCCAAGCAGTTGACCCGGGTTCGATTCCCGGCCAACGCA	ACCATGTGGCATGGAACCTA	ACTAGAATGCGCAGGCCTAATGACGCGAACTGTTAG	tatcttgtggaaaggacgaaacaccGCGTTGGTGGTATAGTGGTTAGCATAGCTGCCTTCCAAGCAGTTGACCCGGGTTCGATTCCCGGCCAACGCATTTTTTTACTAGAATGCGCAGGCCTAATGACGCGAACTGTTAGACCATGTGGCATGGAACCTACTGTCTCTTATACACATCTGACGCTGCCGACGActcgagtactaggatccattaggcg	783.004	962.954	804.799	0	189.903	0	706.908	361.854	0	0.121266	0.367052	0.22481
tRNA-Cys-GCA-15-1-TCA	tRNA-Cys-GCA-15-1	TCA	TCA	GGGGGTATAGCTCAGGGGTAGAGCATTTGACTTCAGATCAAGAGGTCTCTGGTTCAAATCCAGGTGCCCCCT	CACCTGTAGATTGGTGCGAA	TGAAGTCAGAGCAGGCCTAATGACGCGAACGGTTCA	tatcttgtggaaaggacgaaacaccGGGGGTATAGCTCAGGGGTAGAGCATTTGACTTCAGATCAAGAGGTCTCTGGTTCAAATCCAGGTGCCCCCTTTTTTTTTGAAGTCAGAGCAGGCCTAATGACGCGAACGGTTCACACCTGTAGATTGGTGCGAACTGTCTCTTATACACATCTGACGCTGCCGACGActcgagtactaggatccattaggcg	616.967	627.834	526.46	0	373.681	427.656	189.433	0	236.558	0.302837	0.491443	0.224668
tRNA-Met-CAT-4-1-CTA	tRNA-Met-CAT-4-1	CTA	CTA	GCCCTCTTAGCGCAGCGGGCAGCGCGTCAGTCTCTAAATCTGAAGGTCCTGAGTTCGAGCCTCAGAGAGGGCA	CAGGTTCTACCAGGTTCTAC	TTGGCCATTGAGGCTCTGAACATAGCAAGAGTCTT	tatcttgtggaaaggacgaaacaccGCCCTCTTAGCGCAGCGGGCAGCGCGTCAGTCTCTAAATCTGAAGGTCCTGAGTTCGAGCCTCAGAGAGGGCATTTTTTTTTGGCCATTGAGGCTCTGAACATAGCAAGAGTCTTCAGGTTCTACCAGGTTCTACCTGTCTCTTATACACATCTGACGCTGCCGACGActcgagtactaggatccattaggcg	1108.73	918.781	1012.83	0	131.707	0	1.5401	442.084	8.63351	0.0593957	0.000838123	0.222505
tRNA-Lys-CTT-3-1-CTT	tRNA-Lys-CTT-3-1	CTT	Control	GCCCGGCTAGCTCAGTCGGTAGAGCATGAGACCCTTAATCTCAGGGTCGTGGGTTCGAGCCCCACGTTGGGCG	CGTACTGGAACTAGAATCCG	CTAACCACAATGTACCACGGTGTTAGACCACCAAT	tatcttgtggaaaggacgaaacaccGCCCGGCTAGCTCAGTCGGTAGAGCATGAGACCCTTAATCTCAGGGTCGTGGGTTCGAGCCCCACGTTGGGCGTTTTTTTCTAACCACAATGTACCACGGTGTTAGACCACCAATCGTACTGGAACTAGAATCCGCTGTCTCTTATACACATCTGACGCTGCCGACGActcgagtactaggatccattaggcg	1159.53	1138.46	1096.5	0	22.9722	148.942	827.036	1.63735	478.296	0.00990577	0.428638	0.218848
tRNA-Lys-CTT-10-1-TCA	tRNA-Lys-CTT-10-1	TCA	TCA	GCCCAGCTAGCTCAGTCGGTAGAGCATAAGACTTCAAATCTCAGGGTTGTGGATTCGTGCCCCATGCTGGGTG	GCCTTAAGTTGTTCGCCGTA	ATGCGCAGGTACGAGTTACAAGCCAAGCAATCAGT	tatcttgtggaaaggacgaaacaccGCCCAGCTAGCTCAGTCGGTAGAGCATAAGACTTCAAATCTCAGGGTTGTGGATTCGTGCCCCATGCTGGGTGTTTTTTTATGCGCAGGTACGAGTTACAAGCCAAGCAATCAGTGCCTTAAGTTGTTCGCCGTACTGTCTCTTATACACATCTGACGCTGCCGACGActcgagtactaggatccattaggcg	1247.54	1104.3	1113.93	1841.27	719.795	188.759	315.721	471.556	3.4534	1.02644	0.228415	0.213212
tRNA-Glu-TTC-2-1-TCA	tRNA-Glu-TTC-2-1	TCA	TCA	TCCCACATGGTCTAGCGGTTAGGATTCCTGGTTTCAACCCAGGCGGCCCGGGTTCGACTCCCGGTGTGGGAA	TCTAGGCCTGCTAACCACAA	CATTGACGAGCACTGCATTGTCTCTGTAAGCTGCAC	tatcttgtggaaaggacgaaacaccTCCCACATGGTCTAGCGGTTAGGATTCCTGGTTTCAACCCAGGCGGCCCGGGTTCGACTCCCGGTGTGGGAATTTTTTTCATTGACGAGCACTGCATTGTCTCTGTAAGCTGCACTCTAGGCCTGCTAACCACAACTGTCTCTTATACACATCTGACGCTGCCGACGActcgagtactaggatccattaggcg	581.582	796.866	609.555	251.963	385.932	0	143.23	0	259.005	0.548414	0.0898706	0.212454
tRNA-Ser-AGA-4-1-AGA	tRNA-Ser-AGA-4-1	AGA	Control	GTAGTCGTGGCCGAGTGGTTAAGGTGATGGACTAGAAACCCATTGGGGTCTCCCCGCGCAGGTTCGAATCCTGCCGACTACG	TTATGCGTGTAACGATCGGC	GTGGTAACAGGCAATGATCGGTACCT	tatcttgtggaaaggacgaaacaccGTAGTCGTGGCCGAGTGGTTAAGGTGATGGACTAGAAACCCATTGGGGTCTCCCCGCGCAGGTTCGAATCCTGCCGACTACGTTTTTTTGTGGTAACAGGCAATGATCGGTACCTTTATGCGTGTAACGATCGGCCTGTCTCTTATACACATCTGACGCTGCCGACGActcgagtactaggatccattaggcg	1140.48	894.045	1020.38	114.8	240.442	0	394.267	0	429.949	0.155742	0.220496	0.210681
tRNA-Arg-CCT-1-1-CTA	tRNA-Arg-CCT-1-1	CTA	CTA	GCCCCAGTGGCCTAATGGATAAGGCACTGGCCTCTAAAGCCAGGGATTGTGGGTTCGAGTCCCACCTGGGGTA	TCCGCGAATCGGTTCAATGT	TGGAATCGACTTCGGCTAGATCGGATGTCATCCTC	tatcttgtggaaaggacgaaacaccGCCCCAGTGGCCTAATGGATAAGGCACTGGCCTCTAAAGCCAGGGATTGTGGGTTCGAGTCCCACCTGGGGTATTTTTTTTGGAATCGACTTCGGCTAGATCGGATGTCATCCTCTCCGCGAATCGGTTCAATGTCTGTCTCTTATACACATCTGACGCTGCCGACGActcgagtactaggatccattaggcg	969.001	872.842	1016.89	0	0	0	9.24062	425.71	0	0	0.00529341	0.209319
tRNA-Asn-GTT-5-1-GTT	tRNA-Asn-GTT-5-1	GTT	Control	GTCTCTGTGGCGCAATCGGTTAGCGCGTTCGGCTGTTAACTGAAAGGTTGGTGGTTCGAGCCCACCCAGGGACG	AGTCAGGTGCCAAGTCTTCT	GCCTATGCTGATAGTAAGGCTCCTGGCACAGGAA	tatcttgtggaaaggacgaaacaccGTCTCTGTGGCGCAATCGGTTAGCGCGTTCGGCTGTTAACTGAAAGGTTGGTGGTTCGAGCCCACCCAGGGACGTTTTTTTGCCTATGCTGATAGTAAGGCTCCTGGCACAGGAAAGTCAGGTGCCAAGTCTTCTCTGTCTCTTATACACATCTGACGCTGCCGACGActcgagtactaggatccattaggcg	1502.5	1398.79	1466.07	0	401.247	119.449	6.16041	605.818	5.1801	0.133527	0.0448994	0.20838
tRNA-Val-TAC-2-1-CTA	tRNA-Val-TAC-2-1	CTA	CTA	GGTTCCATAGTGTAGCGGTTATCACGTCTGCTTCTAACGCAGAAGGTCCTGGGTTCGAGCCCCAGTGGAACCA	CAATTGAGCACTGTTGTCGG	TGTGTGATACGGCGAACACAGATACACTTGGCGAT	tatcttgtggaaaggacgaaacaccGGTTCCATAGTGTAGCGGTTATCACGTCTGCTTCTAACGCAGAAGGTCCTGGGTTCGAGCCCCAGTGGAACCATTTTTTTTGTGTGATACGGCGAACACAGATACACTTGGCGATCAATTGAGCACTGTTGTCGGCTGTCTCTTATACACATCTGACGCTGCCGACGActcgagtactaggatccattaggcg	1045.21	904.646	779.812	0	0	622.313	1262.88	320.92	0	0	1.04195	0.205768
tRNA-iMet-CAT-2-1-CAT	tRNA-iMet-CAT-2-1	CAT	Control	AGCAGAGTGGCGCAGCGGAAGCGTGCTGGGCCCATAACCCAGAGGTCGATGGATCTAAACCATCCTCTGCTA	ACTGGCTATCAACTACGAGG	CAATGTGCGAGTCTCAGAAGTGTTCGCAATGAGCCG	tatcttgtggaaaggacgaaacaccAGCAGAGTGGCGCAGCGGAAGCGTGCTGGGCCCATAACCCAGAGGTCGATGGATCTAAACCATCCTCTGCTATTTTTTTCAATGTGCGAGTCTCAGAAGTGTTCGCAATGAGCCGACTGGCTATCAACTACGAGGCTGTCTCTTATACACATCTGACGCTGCCGACGActcgagtactaggatccattaggcg	744.897	972.377	925.664	587.416	606.465	101.753	920.982	0	376.421	0.801374	0.525894	0.203325
tRNA-Phe-GAA-3-1-TCA	tRNA-Phe-GAA-3-1	TCA	TCA	GCCGAGATAGCTCAGTTGGGAGAGCGTTAGACTTCAGATCTAAAGGTCCCTGGTTCAATCCCGGGTTTCGGCA	TACGTGAGGTCCTGGAACAA	TCCGTACTGGCTTAGGCTAAGGCACCTAACACAGT	tatcttgtggaaaggacgaaacaccGCCGAGATAGCTCAGTTGGGAGAGCGTTAGACTTCAGATCTAAAGGTCCCTGGTTCAATCCCGGGTTTCGGCATTTTTTTTCCGTACTGGCTTAGGCTAAGGCACCTAACACAGTTACGTGAGGTCCTGGAACAACTGTCTCTTATACACATCTGACGCTGCCGACGActcgagtactaggatccattaggcg	792.077	1088.99	1057.57	934.797	624.843	240.372	919.442	422.436	5.1801	0.984526	0.532517	0.202169
tRNA-Gly-TCC-4-1-TTA	tRNA-Gly-TCC-4-1	TTA	TTA	GCGTTGGTGGTATAGTGGTGAGCATAGTTGCCTTTAAAGCAGTTGACCCGGGCTCGATTCCCGCCCAACGCA	GAGTAGTGCCTCATAAGCCT	GTTCGCCGTAAGACTGGATACACAGTCTCTCGCTCG	tatcttgtggaaaggacgaaacaccGCGTTGGTGGTATAGTGGTGAGCATAGTTGCCTTTAAAGCAGTTGACCCGGGCTCGATTCCCGCCCAACGCATTTTTTTGTTCGCCGTAAGACTGGATACACAGTCTCTCGCTCGGAGTAGTGCCTCATAAGCCTCTGTCTCTTATACACATCTGACGCTGCCGACGActcgagtactaggatccattaggcg	1228.49	1247.42	1068.61	1323.92	1606.52	0	0	425.71	1.7267	1.1927	0	0.199997
tRNA-Ala-CGC-2-1-TTA	tRNA-Ala-CGC-2-1	TTA	TTA	GGGGATGTAGCTCAGTGGTAGAGCGCATGCTTTTAATGTATGAGGCCCCGGGTTCGATCCCCGGCATCTCCA	AACTCCTCAACAGGACTCGA	AGGAGCATTAGTCCTGTCCTGTCTCAGAAGGATTGG	tatcttgtggaaaggacgaaacaccGGGGATGTAGCTCAGTGGTAGAGCGCATGCTTTTAATGTATGAGGCCCCGGGTTCGATCCCCGGCATCTCCATTTTTTTAGGAGCATTAGTCCTGTCCTGTCTCAGAAGGATTGGAACTCCTCAACAGGACTCGACTGTCTCTTATACACATCTGACGCTGCCGACGActcgagtactaggatccattaggcg	888.251	710.878	679.866	0	0	0	113.968	268.525	1.7267	0	0.0801598	0.198754
tRNA-Ser-TGA-4-1-TTA	tRNA-Ser-TGA-4-1	TTA	TTA	GTAGTCGTGGCCGAGTGGTTAAGGCGATGGACTTTAAATCCATTGGGGTTTCCCCGCGCAGGTTCGAATCCTGTCGGCTACG	TTACGACCAATCAGGAAGCG	GCGATCTCGTTACAACATGCCTTCAG	tatcttgtggaaaggacgaaacaccGTAGTCGTGGCCGAGTGGTTAAGGCGATGGACTTTAAATCCATTGGGGTTTCCCCGCGCAGGTTCGAATCCTGTCGGCTACGTTTTTTTGCGATCTCGTTACAACATGCCTTCAGTTACGACCAATCAGGAAGCGCTGTCTCTTATACACATCTGACGCTGCCGACGActcgagtactaggatccattaggcg	1195.83	1352.26	1469.56	0	0	0	280.299	581.258	1.7267	0	0.103641	0.198354
tRNA-Glu-TTC-1-2-CTA	tRNA-Glu-TTC-1-2	CTA	CTA	TCCCATATGGTCTAGCGGTTAGGATTCCTGGTTCTAACCCAGGTGGCCCGGGTTCGACTCCCGGTATGGGAA	TTGCAGGCGAACCTTCTACT	CTTCCAGTACAACAGACCGAGTAGAGCGGTCAATTG	tatcttgtggaaaggacgaaacaccTCCCATATGGTCTAGCGGTTAGGATTCCTGGTTCTAACCCAGGTGGCCCGGGTTCGACTCCCGGTATGGGAATTTTTTTCTTCCAGTACAACAGACCGAGTAGAGCGGTCAATTGTTGCAGGCGAACCTTCTACTCTGTCTCTTATACACATCTGACGCTGCCGACGActcgagtactaggatccattaggcg	528.051	695.565	628.15	0	0	0	9.24062	0	246.918	0	0.00664253	0.196544
tRNA-Val-TAC-4-1-TAC	tRNA-Val-TAC-4-1	TAC	Control	GTTTCCGTGGTGTAGTGGTTATCACATTCGCCTTACACGCGAAAGGTCCTCGGGTCGAAACCGAGCGGAAACA	CGCAGATAGGTTACCTGCTT	GATACACTTGTCCGTACTGGGATTACGTACAAGTG	tatcttgtggaaaggacgaaacaccGTTTCCGTGGTGTAGTGGTTATCACATTCGCCTTACACGCGAAAGGTCCTCGGGTCGAAACCGAGCGGAAACATTTTTTTGATACACTTGTCCGTACTGGGATTACGTACAAGTGCGCAGATAGGTTACCTGCTTCTGTCTCTTATACACATCTGACGCTGCCGACGActcgagtactaggatccattaggcg	1191.29	1117.85	1190.64	0	241.974	79.6325	512.854	0	466.209	0.101559	0.265012	0.195781
tRNA-Leu-CAA-1-1-CAA	tRNA-Leu-CAA-1-1	CAA	Control	GTCAGGATGGCCGAGTGGTCTAAGGCGCCAGACTCAAGCTAAGCTTCCTCCGCGGTGGGGATTCTGGTCTCCAATGGAGGCGTGGGTTCGAATCCCACTTCTGACA	GACCATAGAGCGGAATATGG	CG	tatcttgtggaaaggacgaaacaccGTCAGGATGGCCGAGTGGTCTAAGGCGCCAGACTCAAGCTAAGCTTCCTCCGCGGTGGGGATTCTGGTCTCCAATGGAGGCGTGGGTTCGAATCCCACTTCTGACATTTTTTTCGGACCATAGAGCGGAATATGGCTGTCTCTTATACACATCTGACGCTGCCGACGActcgagtactaggatccattaggcg	1086.95	1186.76	1052.92	0	0	0	16.9411	0	409.228	0	0.00713756	0.19433
tRNA-Asn-GTT-6-1-TTA	tRNA-Asn-GTT-6-1	TTA	TTA	GTCTCTGTGGCGCAATGGGTTAGCGCGTTCGGCTTTAAACCGAAAGGTTGGTGGTTCGAGCCCATCCAGGGACG	AGTTGCGACAACACTTCTGC	TCGACTGGTGTGAGCAGTAATCCTCCGTTACAAC	tatcttgtggaaaggacgaaacaccGTCTCTGTGGCGCAATGGGTTAGCGCGTTCGGCTTTAAACCGAAAGGTTGGTGGTTCGAGCCCATCCAGGGACGTTTTTTTTCGACTGGTGTGAGCAGTAATCCTCCGTTACAACAGTTGCGACAACACTTCTGCCTGTCTCTTATACACATCTGACGCTGCCGACGActcgagtactaggatccattaggcg	1456.22	1414.69	1633.42	119.272	1.53148	0	572.919	1.63735	599.165	0.0414785	0.202489	0.183909
tRNA-Arg-TCG-5-1-CTA	tRNA-Arg-TCG-5-1	CTA	CTA	GACCACGTGGCCTAATGGATAAGGCGTCTGACTCTAGATCAGAAGATTGAGGGTTCGAATCCCTTCGTGGTTG	GATTGGAACGATCCTTGGTC	GATGGATTGATCTAGGCCTGCTATCAGGTATCCTG	tatcttgtggaaaggacgaaacaccGACCACGTGGCCTAATGGATAAGGCGTCTGACTCTAGATCAGAAGATTGAGGGTTCGAATCCCTTCGTGGTTGTTTTTTTGATGGATTGATCTAGGCCTGCTATCAGGTATCCTGGATTGGAACGATCCTTGGTCCTGTCTCTTATACACATCTGACGCTGCCGACGActcgagtactaggatccattaggcg	1031.61	1148.48	966.921	0	0	0	0	0	353.974	0	0	0.183042
tRNA-Arg-TCG-3-1-TTA	tRNA-Arg-TCG-3-1	TTA	TTA	GACCGCGTGGCCTAATGGATAAGGCGTCTGACTTTAGATCAGAAGATTGAGGGTTCGAGTCCCTTCGTGGTCG	TGGCCTACAAGTTCCAACCA	GTCAAGCTCCGTACCTTGAACACTAAGTCAGAGCC	tatcttgtggaaaggacgaaacaccGACCGCGTGGCCTAATGGATAAGGCGTCTGACTTTAGATCAGAAGATTGAGGGTTCGAGTCCCTTCGTGGTCGTTTTTTTGTCAAGCTCCGTACCTTGAACACTAAGTCAGAGCCTGGCCTACAAGTTCCAACCACTGTCTCTTATACACATCTGACGCTGCCGACGActcgagtactaggatccattaggcg	1289.28	1039.52	1002.37	0	7.65739	0	0	356.942	0	0.00296964	0	0.178049
tRNA-Ala-AGC-10-1-CTA	tRNA-Ala-AGC-10-1	CTA	CTA	GGGGAATTAGCTCAAGTGGTAGAGCGCTTGCTTCTAACGCAAGAGGTAGTGGGATCGATGCCCACATTCTCCA	CAAGCAATGGAGTGGACTCT	CATAGCAAGACCATTGCCACTCAGACGGTCAATAA	tatcttgtggaaaggacgaaacaccGGGGAATTAGCTCAAGTGGTAGAGCGCTTGCTTCTAACGCAAGAGGTAGTGGGATCGATGCCCACATTCTCCATTTTTTTCATAGCAAGACCATTGCCACTCAGACGGTCAATAACAAGCAATGGAGTGGACTCTCTGTCTCTTATACACATCTGACGCTGCCGACGActcgagtactaggatccattaggcg	1123.24	982.389	982.61	0	0	50.139	73.925	334.019	15.5403	0	0.063144	0.177873
tRNA-Gln-TTG-4-1-TTA	tRNA-Gln-TTG-4-1	TTA	TTA	GGTCCCATGGTGTAATGGTTAGCACTCTGGGCTTTAAATCCAGCAATCCGAGTTCGAATCTTGGTGGGACCT	CCAGCGTGATTATCTATGGC	CGTATCTCCAGTCCAAGTGTCGGTGTGAAGCTCCTA	tatcttgtggaaaggacgaaacaccGGTCCCATGGTGTAATGGTTAGCACTCTGGGCTTTAAATCCAGCAATCCGAGTTCGAATCTTGGTGGGACCTTTTTTTTCGTATCTCCAGTCCAAGTGTCGGTGTGAAGCTCCTACCAGCGTGATTATCTATGGCCTGTCTCTTATACACATCTGACGCTGCCGACGActcgagtactaggatccattaggcg	1077.88	1272.75	1097.08	0	7.65739	0	190.973	0	379.874	0.00355207	0.0750238	0.173129
tRNA-Met-CAT-6-1-CAT	tRNA-Met-CAT-6-1	CAT	Control	GCCTCGTTAGCGCAGTAGGCAGCGCGTCAGTCTCATAATCTGAAGGTCGTGAGTTCGAGCCTCACACGGGGCA	TCAGTGTCGACATTGACGAG	GGTAAGGAAGCACTGCATTGCTGTAGATTCCGTGT	tatcttgtggaaaggacgaaacaccGCCTCGTTAGCGCAGTAGGCAGCGCGTCAGTCTCATAATCTGAAGGTCGTGAGTTCGAGCCTCACACGGGGCATTTTTTTGGTAAGGAAGCACTGCATTGCTGTAGATTCCGTGTTCAGTGTCGACATTGACGAGCTGTCTCTTATACACATCTGACGCTGCCGACGActcgagtactaggatccattaggcg	1287.46	1401.14	1406.8	0	3.06296	1229.88	597.56	481.38	5.1801	0.00118953	0.652125	0.172932
tRNA-Tyr-GTA-4-1-TTA	tRNA-Tyr-GTA-4-1	TTA	TTA	CCTTCGATAGCTCAGCTGGTAGAGCGGAGGACTTTAGATTGTATAGACATTTGCGGACATCCTTAGGTCGCTGGTTCGATTCCAGCTCGAAGGA	GACAAGTCGGTATCGGAGAA	AGAAGTTGTCCGTC	tatcttgtggaaaggacgaaacaccCCTTCGATAGCTCAGCTGGTAGAGCGGAGGACTTTAGATTGTATAGACATTTGCGGACATCCTTAGGTCGCTGGTTCGATTCCAGCTCGAAGGATTTTTTTAGAAGTTGTCCGTCGACAAGTCGGTATCGGAGAACTGTCTCTTATACACATCTGACGCTGCCGACGActcgagtactaggatccattaggcg	863.754	932.917	909.394	1.4909	1.53148	0	408.127	307.821	0	0.00174956	0.218737	0.169245
tRNA-Leu-CAG-1-1-CTA	tRNA-Leu-CAG-1-1	CTA	CTA	GTCAGGATGGCCGAGCGGTCTAAGGCGCTGCGTTCTAGTCGCAGTCTCCCCTGGAGGCGTGGGTTCGAATCCCACTCCTGACA	CACGCATACCTGGATAACTC	ATTGCGCTGGCTATCAGGTAGCATC	tatcttgtggaaaggacgaaacaccGTCAGGATGGCCGAGCGGTCTAAGGCGCTGCGTTCTAGTCGCAGTCTCCCCTGGAGGCGTGGGTTCGAATCCCACTCCTGACATTTTTTTATTGCGCTGGCTATCAGGTAGCATCCACGCATACCTGGATAACTCCTGTCTCTTATACACATCTGACGCTGCCGACGActcgagtactaggatccattaggcg	1007.11	1137.88	1231.31	0	6.12591	0	3.08021	0	416.135	0.00304134	0.00135349	0.16898
tRNA-Gln-CTG-6-1-CTG	tRNA-Gln-CTG-6-1	CTG	Control	GGCCCCATGGTGTAATGGTCAGCACTCTGGACTCTGAATCCAGCGATCCGAGTTCAAATCTCGGTGGGACCC	TGGCAGAGTGGTTGCCTTAT	AACCGAAGCCAGAAGTTGTCCGAGAGAACCGTGATT	tatcttgtggaaaggacgaaacaccGGCCCCATGGTGTAATGGTCAGCACTCTGGACTCTGAATCCAGCGATCCGAGTTCAAATCTCGGTGGGACCCTTTTTTTAACCGAAGCCAGAAGTTGTCCGAGAGAACCGTGATTTGGCAGAGTGGTTGCCTTATCTGTCTCTTATACACATCTGACGCTGCCGACGActcgagtactaggatccattaggcg	1066.08	1048.94	1014.57	119.272	150.085	2052.75	1048.81	316.008	12.0869	0.12633	1.47842	0.161692
tRNA-Leu-TAA-4-1-TCA	tRNA-Leu-TAA-4-1	TCA	TCA	ACCGGGATGGCTGAGTGGTTAAGGCGTTGGACTTCAGATCCAATGGACAGGTGTCCGCGTGGGTTCGAGCCCCACTCCCGGTA	AAGCTATACGCTTCGTCACG	TCACCATTGTGGTCGTATCCTTCGA	tatcttgtggaaaggacgaaacaccACCGGGATGGCTGAGTGGTTAAGGCGTTGGACTTCAGATCCAATGGACAGGTGTCCGCGTGGGTTCGAGCCCCACTCCCGGTATTTTTTTTCACCATTGTGGTCGTATCCTTCGAAAGCTATACGCTTCGTCACGCTGTCTCTTATACACATCTGACGCTGCCGACGActcgagtactaggatccattaggcg	1162.26	1363.45	1271.99	636.616	683.039	1272.65	32.3422	0	404.048	0.567712	0.478562	0.158825
tRNA-Thr-AGT-4-1-TCA	tRNA-Thr-AGT-4-1	TCA	TCA	GGCTTCGTGGCTTAGCTGGTTAAAGCGCCTGTCTTCAAAACAGGAGATCCTGGGTTCGAATCCCAGCGAGGCCT	TATGCACCACGAAGGTGATG	GACACGCGAAGTTATGAGGAGGATTCGCAATACC	tatcttgtggaaaggacgaaacaccGGCTTCGTGGCTTAGCTGGTTAAAGCGCCTGTCTTCAAAACAGGAGATCCTGGGTTCGAATCCCAGCGAGGCCTTTTTTTTGACACGCGAAGTTATGAGGAGGATTCGCAATACCTATGCACCACGAAGGTGATGCTGTCTCTTATACACATCTGACGCTGCCGACGActcgagtactaggatccattaggcg	1067.9	718.534	933.799	0	1582.02	1032.27	0	296.36	0	0.740716	0.718319	0.158685
tRNA-Ala-AGC-14-1-CTA	tRNA-Ala-AGC-14-1	CTA	CTA	GGGGAATTAGCTCAAGTGGTAGAGCGCTTGCTTCTAATGCAAGAGGTAGTGGGATCAATGCCCACATTCTCCA	CTGTTGTCGGTGCTTAGAGA	GTCTCAGAAGTTCGGCTAGAAAGCTATACGACTCC	tatcttgtggaaaggacgaaacaccGGGGAATTAGCTCAAGTGGTAGAGCGCTTGCTTCTAATGCAAGAGGTAGTGGGATCAATGCCCACATTCTCCATTTTTTTGTCTCAGAAGTTCGGCTAGAAAGCTATACGACTCCCTGTTGTCGGTGCTTAGAGACTGTCTCTTATACACATCTGACGCTGCCGACGActcgagtactaggatccattaggcg	821.11	1021.26	843.15	104.363	125.581	0	619.122	1.63735	260.732	0.14002	0.303116	0.155589
tRNA-Thr-TGT-5-1-TTA	tRNA-Thr-TGT-5-1	TTA	TTA	GGCCCTATAGCTCAGGGGTTAGAGCACTGGTCTTTAAAACCAGGGGTCGCGAGTTCAAATCTCGCTGGGGCCT	CACCTGTAGACTGTTCCACA	AGGAGCATTATCCTGGCACAAGGATTGCCGTTCAA	tatcttgtggaaaggacgaaacaccGGCCCTATAGCTCAGGGGTTAGAGCACTGGTCTTTAAAACCAGGGGTCGCGAGTTCAAATCTCGCTGGGGCCTTTTTTTTAGGAGCATTATCCTGGCACAAGGATTGCCGTTCAACACCTGTAGACTGTTCCACACTGTCTCTTATACACATCTGACGCTGCCGACGActcgagtactaggatccattaggcg	557.085	616.055	711.245	0	65.8536	0	0	216.13	1.7267	0.0591055	0	0.153152
tRNA-Asn-GTT-11-1-TCA	tRNA-Asn-GTT-11-1	TCA	TCA	GTCTCTGTGGTGCAATCGGTTAGCGCGTTCCGCTTCAAACCGAAAGCTTGGTGGTTCGAGCCCACCCAGGGATG	GAATGACTCCACTGGCTATC	GAGTAGTGCCGCGACATTAAACAGTTGGAAGTCT	tatcttgtggaaaggacgaaacaccGTCTCTGTGGTGCAATCGGTTAGCGCGTTCCGCTTCAAACCGAAAGCTTGGTGGTTCGAGCCCACCCAGGGATGTTTTTTTGAGTAGTGCCGCGACATTAAACAGTTGGAAGTCTGAATGACTCCACTGGCTATCCTGTCTCTTATACACATCTGACGCTGCCGACGActcgagtactaggatccattaggcg	1245.73	1220.92	1152.29	0	53.6017	53.0883	1.5401	345.48	0	0.0215142	0.0223718	0.149911
tRNA-Ala-AGC-14-1-AGC	tRNA-Ala-AGC-14-1	AGC	Control	GGGGAATTAGCTCAAGTGGTAGAGCGCTTGCTTAGCATGCAAGAGGTAGTGGGATCAATGCCCACATTCTCCA	GTCTTCCGACTGTGTGATAC	ATCGCTGACAAGTGGACTCTCAGACGTAAGTATGG	tatcttgtggaaaggacgaaacaccGGGGAATTAGCTCAAGTGGTAGAGCGCTTGCTTAGCATGCAAGAGGTAGTGGGATCAATGCCCACATTCTCCATTTTTTTATCGCTGACAAGTGGACTCTCAGACGTAAGTATGGGTCTTCCGACTGTGTGATACCTGTCTCTTATACACATCTGACGCTGCCGACGActcgagtactaggatccattaggcg	916.377	981.8	830.366	199.781	614.123	227.1	55.4437	109.702	131.229	0.444088	0.143891	0.145075
tRNA-Val-CAC-2-1-TTA	tRNA-Val-CAC-2-1	TTA	TTA	GCTTCTGTAGTGTAGTGGTTATCACGTTCGCCTTTAACGCGAAAGGTCCCCGGTTCGAAACCGGGCAGAAGCA	TCCTCCGTTATTCCAGTGAC	CGATCCTAGACACCGAGATTGTCTGTCTGGCAGAT	tatcttgtggaaaggacgaaacaccGCTTCTGTAGTGTAGTGGTTATCACGTTCGCCTTTAACGCGAAAGGTCCCCGGTTCGAAACCGGGCAGAAGCATTTTTTTCGATCCTAGACACCGAGATTGTCTGTCTGGCAGATTCCTCCGTTATTCCAGTGACCTGTCTCTTATACACATCTGACGCTGCCGACGActcgagtactaggatccattaggcg	1273.86	1007.13	1094.76	653.016	4.59443	0	6.16041	0	315.986	0.258118	0.00305841	0.144318
tRNA-Ala-TGC-4-1-CTA	tRNA-Ala-TGC-4-1	CTA	CTA	GGGGATGTAGCTCAGTGGTAGAGCGCATGCTTCTAACGTATGAGGCCCCGGGTTCAATCCCCGGCATCTCCA	TCGGATGTCATACCTTCGCA	AAGATCCAGCATGCCGTTCACGAATAGACTCCAACT	tatcttgtggaaaggacgaaacaccGGGGATGTAGCTCAGTGGTAGAGCGCATGCTTCTAACGTATGAGGCCCCGGGTTCAATCCCCGGCATCTCCATTTTTTTAAGATCCAGCATGCCGTTCACGAATAGACTCCAACTTCGGATGTCATACCTTCGCACTGTCTCTTATACACATCTGACGCTGCCGACGActcgagtactaggatccattaggcg	834.72	822.192	637.447	852.797	520.703	0	6.16041	0	183.03	0.822731	0.00374634	0.143565
tRNA-Thr-TGT-4-1-CTA	tRNA-Thr-TGT-4-1	CTA	CTA	GGCTCCATAGCTCAGGGGTTAGAGCACTGGTCTCTAAAACCAGGGGTCGCGAGTTCAAATCTCGCTGGGGCCT	ATGCCGTTCAATTGTCGCGA	GCATACTAAGTGACGCGAACTCCTGCACACAAGTC	tatcttgtggaaaggacgaaacaccGGCTCCATAGCTCAGGGGTTAGAGCACTGGTCTCTAAAACCAGGGGTCGCGAGTTCAAATCTCGCTGGGGCCTTTTTTTTGCATACTAAGTGACGCGAACTCCTGCACACAAGTCATGCCGTTCAATTGTCGCGACTGTCTCTTATACACATCTGACGCTGCCGACGActcgagtactaggatccattaggcg	1195.83	1165.56	984.353	0	0	20.6455	3.08021	279.986	0	0	0.0101778	0.142218
tRNA-Gln-TTG-4-1-TCA	tRNA-Gln-TTG-4-1	TCA	TCA	GGTCCCATGGTGTAATGGTTAGCACTCTGGGCTTCAAATCCAGCAATCCGAGTTCGAATCTTGGTGGGACCT	TGACGCGAACTCTCTGTAAG	CTAGAATCCGACTGGCTATCCTGCACGATGATAGTA	tatcttgtggaaaggacgaaacaccGGTCCCATGGTGTAATGGTTAGCACTCTGGGCTTCAAATCCAGCAATCCGAGTTCGAATCTTGGTGGGACCTTTTTTTTCTAGAATCCGACTGGCTATCCTGCACGATGATAGTATGACGCGAACTCTCTGTAAGCTGTCTCTTATACACATCTGACGCTGCCGACGActcgagtactaggatccattaggcg	958.113	901.113	922.758	0	6.12591	1853.67	361.924	253.789	8.63351	0.00319686	1.22936	0.142194
tRNA-Val-AAC-5-1-CTA	tRNA-Val-AAC-5-1	CTA	CTA	GTTTCCGTAGTGTAGTGGTTATCACGTTTGCCTCTAACGCGAAAGGTCCCCGGTTCGAAACCGGGCAGAAACA	ACCTTCTACTTGGCAGAGTG	GATCTTGCGGTATCGGAGAACACCTGTAGAAGCAT	tatcttgtggaaaggacgaaacaccGTTTCCGTAGTGTAGTGGTTATCACGTTTGCCTCTAACGCGAAAGGTCCCCGGTTCGAAACCGGGCAGAAACATTTTTTTGATCTTGCGGTATCGGAGAACACCTGTAGAAGCATACCTTCTACTTGGCAGAGTGCTGTCTCTTATACACATCTGACGCTGCCGACGActcgagtactaggatccattaggcg	1081.51	908.18	1072.1	802.106	0	496.966	50.8234	0	298.719	0.370828	0.301586	0.139315
tRNA-Val-CAC-2-1-CTA	tRNA-Val-CAC-2-1	CTA	CTA	GCTTCTGTAGTGTAGTGGTTATCACGTTCGCCTCTAACGCGAAAGGTCCCCGGTTCGAAACCGGGCAGAAGCA	GTCCAAGTGTCTTCAGACAG	GATTACGTACACCATGTGGCATACACCAGAGTCCT	tatcttgtggaaaggacgaaacaccGCTTCTGTAGTGTAGTGGTTATCACGTTCGCCTCTAACGCGAAAGGTCCCCGGTTCGAAACCGGGCAGAAGCATTTTTTTGATTACGTACACCATGTGGCATACACCAGAGTCCTGTCCAAGTGTCTTCAGACAGCTGTCTCTTATACACATCTGACGCTGCCGACGActcgagtactaggatccattaggcg	972.63	985.923	1026.77	1.4909	0	0	1.5401	0	264.185	0.000766429	0.000781046	0.128648
tRNA-Ile-AAT-5-4-TTA	tRNA-Ile-AAT-5-4	TTA	TTA	GGCCGGTTAGCTCAGTTGGTTAGAGCGTGGTGCTTTAAACGCCAAGGTCGCGGGTTCGATCCCCGTACGGGCCA	AGGTGGTAGCAAGTCGCATA	CGCAGATAGGACAGTTGGAACGGTACACATGCAC	tatcttgtggaaaggacgaaacaccGGCCGGTTAGCTCAGTTGGTTAGAGCGTGGTGCTTTAAACGCCAAGGTCGCGGGTTCGATCCCCGTACGGGCCATTTTTTTCGCAGATAGGACAGTTGGAACGGTACACATGCACAGGTGGTAGCAAGTCGCATACTGTCTCTTATACACATCTGACGCTGCCGACGActcgagtactaggatccattaggcg	998.035	1220.33	1002.37	0	3.06296	0	0	0	257.278	0.00153449	0	0.128336
tRNA-Ser-GCT-4-2-TCA	tRNA-Ser-GCT-4-2	TCA	TCA	GACGAGGTGGCCGAGTGGTTAAGGCGATGGACTTCAAATCCATTGTGCTCTGCACGCGTGGGTTCGAATCCCATCCTCGTCG	GACTCTAAGAACTCCGCCAA	TATCTATGGCGGCACCTAACACAACG	tatcttgtggaaaggacgaaacaccGACGAGGTGGCCGAGTGGTTAAGGCGATGGACTTCAAATCCATTGTGCTCTGCACGCGTGGGTTCGAATCCCATCCTCGTCGTTTTTTTTATCTATGGCGGCACCTAACACAACGGACTCTAAGAACTCCGCCAACTGTCTCTTATACACATCTGACGCTGCCGACGActcgagtactaggatccattaggcg	1008.92	1262.74	1485.25	800.615	525.297	839.091	848.597	368.403	12.0869	0.657093	0.668266	0.12809
tRNA-Arg-CCT-5-1-TCA	tRNA-Arg-CCT-5-1	TCA	TCA	GCCCCAGTGGCCTGATGGATAAGGTACTGGCCTTCAAAGCCAGGGATTGTGGGTTCGAGTTCCACCTGGGGTA	TCCTGCACACAGTGCATAAG	ACAACGGTGACTGCGTTCTAGCCTATGCTGATAAC	tatcttgtggaaaggacgaaacaccGCCCCAGTGGCCTGATGGATAAGGTACTGGCCTTCAAAGCCAGGGATTGTGGGTTCGAGTTCCACCTGGGGTATTTTTTTACAACGGTGACTGCGTTCTAGCCTATGCTGATAACTCCTGCACACAGTGCATAAGCTGTCTCTTATACACATCTGACGCTGCCGACGActcgagtactaggatccattaggcg	739.453	805.701	999.461	0	0	613.465	1125.82	0	250.372	0	1.07936	0.125253
tRNA-Cys-GCA-22-1-GCA	tRNA-Cys-GCA-22-1	GCA	Control	GGGCGTATAGCTCAGGGGTAGAGCATTTGACTGCAGATCAAGAGGTCCCCAGTTCAAATCTGGGTGCCCA	CACTGCATTGACAACGGTGA	GTACTACGCGTGGATAACTCCTTGTCAGCGTATGAGCA	tatcttgtggaaaggacgaaacaccGGGCGTATAGCTCAGGGGTAGAGCATTTGACTGCAGATCAAGAGGTCCCCAGTTCAAATCTGGGTGCCCATTTTTTTGTACTACGCGTGGATAACTCCTTGTCAGCGTATGAGCACACTGCATTGACAACGGTGACTGTCTCTTATACACATCTGACGCTGCCGACGActcgagtactaggatccattaggcg	667.776	874.609	611.88	353.344	98.0146	471.896	765.431	0	148.496	0.337957	0.70736	0.121344
tRNA-Ala-CGC-1-1-CGC	tRNA-Ala-CGC-1-1	CGC	Control	GGGGATGTAGCTCAGTGGTAGAGCGCATGCTTCGCATGTATGAGGTCCCGGGTTCGATCCCCGGCATCTCCA	TTATCGAGAGCCTTGGTGGA	TTATGCGTGTCCAACTTCGGGAGAGGATACAAGGTG	tatcttgtggaaaggacgaaacaccGGGGATGTAGCTCAGTGGTAGAGCGCATGCTTCGCATGTATGAGGTCCCGGGTTCGATCCCCGGCATCTCCATTTTTTTTTATGCGTGTCCAACTTCGGGAGAGGATACAAGGTGTTATCGAGAGCCTTGGTGGACTGTCTCTTATACACATCTGACGCTGCCGACGActcgagtactaggatccattaggcg	838.349	851.051	738.555	0	1.53148	0	0	144.087	6.9068	0.000913389	0	0.102222
tRNA-Arg-TCG-4-1-TCG	tRNA-Arg-TCG-4-1	TCG	Control	GACCACGTGGCCTAATGGATAAGGCGTCTGACTTCGGATCAGAAGATTGAGGGTTCGAATCCCTTCGTGGTTA	TTATCGAGAGCGTTAAGCGG	GAACGCTCCAGTTATGAGGAGAACCGGTAGGACTC	tatcttgtggaaaggacgaaacaccGACCACGTGGCCTAATGGATAAGGCGTCTGACTTCGGATCAGAAGATTGAGGGTTCGAATCCCTTCGTGGTTATTTTTTTGAACGCTCCAGTTATGAGGAGAACCGGTAGGACTCTTATCGAGAGCGTTAAGCGGCTGTCTCTTATACACATCTGACGCTGCCGACGActcgagtactaggatccattaggcg	722.214	772.719	709.501	0	278.729	0	0	139.175	0	0.192968	0	0.0980791
tRNA-Gln-CTG-7-1-CTG	tRNA-Gln-CTG-7-1	CTG	Control	GGTTCCATGGTGTAATGGTAAGCACTCTGGACTCTGAATCCAGCCATCTGAGTTCGAGTCTCTGTGGAACCT	GCTGTGGCATCGCGTTAATA	GGTTATCGCGTCACCATTGTAGACTGGATACTTCGT	tatcttgtggaaaggacgaaacaccGGTTCCATGGTGTAATGGTAAGCACTCTGGACTCTGAATCCAGCCATCTGAGTTCGAGTCTCTGTGGAACCTTTTTTTTGGTTATCGCGTCACCATTGTAGACTGGATACTTCGTGCTGTGGCATCGCGTTAATACTGTCTCTTATACACATCTGACGCTGCCGACGActcgagtactaggatccattaggcg	1152.28	1223.86	1087.79	0	131.707	112.075	175.572	0	208.931	0.0571508	0.117516	0.0960349
tRNA-Gly-TCC-2-1-TCC	tRNA-Gly-TCC-2-1	TCC	Control	GCGTTGGTGGTATAGTGGTGAGCATAGCTGCCTTCCAAGCAGTTGACCCGGGTTCGATTCCCGGCCAACGCA	CGTATCTCCACCGAAGAGAA	CACTGCATTGCAGGTTCTACTGCGACAGAATGCAGG	tatcttgtggaaaggacgaaacaccGCGTTGGTGGTATAGTGGTGAGCATAGCTGCCTTCCAAGCAGTTGACCCGGGTTCGATTCCCGGCCAACGCATTTTTTTCACTGCATTGCAGGTTCTACTGCGACAGAATGCAGGCGTATCTCCACCGAAGAGAACTGTCTCTTATACACATCTGACGCTGCCGACGActcgagtactaggatccattaggcg	846.515	970.021	1182.5	2255.74	369.086	871.534	455.871	209.58	17.267	1.55037	0.684214	0.0959184
tRNA-Val-TAC-1-1-TCA	tRNA-Val-TAC-1-1	TCA	TCA	GGTTCCATAGTGTAGTGGTTATCACGTCTGCTTTCAACGCAGAAGGTCCTGGGTTCGAGCCCCAGTGGAACCA	TATGGTTCCGATAGCGACCT	TGTGTAGGTGCTTCCAGTACATGGATTGAGCTTGT	tatcttgtggaaaggacgaaacaccGGTTCCATAGTGTAGTGGTTATCACGTCTGCTTTCAACGCAGAAGGTCCTGGGTTCGAGCCCCAGTGGAACCATTTTTTTTGTGTAGGTGCTTCCAGTACATGGATTGAGCTTGTTATGGTTCCGATAGCGACCTCTGTCTCTTATACACATCTGACGCTGCCGACGActcgagtactaggatccattaggcg	1115.08	972.966	1225.5	0	3.06296	1533.66	264.898	0	234.831	0.00137343	0.924267	0.0958102
tRNA-Ala-AGC-15-1-TTA	tRNA-Ala-AGC-15-1	TTA	TTA	GGGGAATTAGCTCAAGTGGTAGAGCGCTCGCTTTTAATGCGAGAGGTAGTGGGATCGATGCCCGCATTCTCCA	AGAGTGTGCGAAGTCGCATA	TTCACGGTATGCATCACCGATATTCCGGCGTTCAC	tatcttgtggaaaggacgaaacaccGGGGAATTAGCTCAAGTGGTAGAGCGCTCGCTTTTAATGCGAGAGGTAGTGGGATCGATGCCCGCATTCTCCATTTTTTTTTCACGGTATGCATCACCGATATTCCGGCGTTCACAGAGTGTGCGAAGTCGCATACTGTCTCTTATACACATCTGACGCTGCCGACGActcgagtactaggatccattaggcg	832.905	851.051	941.934	600.834	578.899	159.265	3.08021	170.284	5.1801	0.708203	0.0953793	0.0931404
tRNA-Val-CAC-5-1-CAC	tRNA-Val-CAC-5-1	CAC	Control	GTTTCCGTAGTGTAGTGGTTATCACGTTCGCCTCACACGCGTAAAGGTCCCCGGTTCGAAACCGGGCGGAAACA	CACTGCATTGGAATGACTCC	ACCTAACAACGCGTGACATGCATCCTTCATAAGT	tatcttgtggaaaggacgaaacaccGTTTCCGTAGTGTAGTGGTTATCACGTTCGCCTCACACGCGTAAAGGTCCCCGGTTCGAAACCGGGCGGAAACATTTTTTTACCTAACAACGCGTGACATGCATCCTTCATAAGTCACTGCATTGGAATGACTCCCTGTCTCTTATACACATCTGACGCTGCCGACGActcgagtactaggatccattaggcg	1355.51	1313.39	1388.21	0	0	87.0059	608.341	0	257.278	0	0.264715	0.0926659
tRNA-Val-CAC-5-1-TCA	tRNA-Val-CAC-5-1	TCA	TCA	GTTTCCGTAGTGTAGTGGTTATCACGTTCGCCTTCAACGCGTAAAGGTCCCCGGTTCGAAACCGGGCGGAAACA	CGTATCTCCAGCTCGATACT	TCCGTACTGGAAGTCGCATACGAGAGAACCTGTG	tatcttgtggaaaggacgaaacaccGTTTCCGTAGTGTAGTGGTTATCACGTTCGCCTTCAACGCGTAAAGGTCCCCGGTTCGAAACCGGGCGGAAACATTTTTTTTCCGTACTGGAAGTCGCATACGAGAGAACCTGTGCGTATCTCCAGCTCGATACTCTGTCTCTTATACACATCTGACGCTGCCGACGActcgagtactaggatccattaggcg	1095.12	912.892	894.867	0	0	2335.89	0	163.735	0	0	1.27939	0.0914856
tRNA-Lys-TTT-4-1-CTA	tRNA-Lys-TTT-4-1	CTA	CTA	GCCTGGATAGCTCAGTCGGTAGAGCATCAGACTCTAAATCTGAGGGTCCAGGGTTCAAGTCCCTGTTCAGGCG	CTTGAGGTCTCACCTGTAGA	GTAAGTACGCATCCTTGGTCGGATTCGCAAGATGT	tatcttgtggaaaggacgaaacaccGCCTGGATAGCTCAGTCGGTAGAGCATCAGACTCTAAATCTGAGGGTCCAGGGTTCAAGTCCCTGTTCAGGCGTTTTTTTGTAAGTACGCATCCTTGGTCGGATTCGCAAGATGTCTTGAGGTCTCACCTGTAGACTGTCTCTTATACACATCTGACGCTGCCGACGActcgagtactaggatccattaggcg	985.333	941.751	893.704	0	0	439.453	483.593	160.46	1.7267	0	0.490069	0.0907385
tRNA-Tyr-GTA-5-4-GTA	tRNA-Tyr-GTA-5-4	GTA	Control	CCTTCGATAGCTCAGCTGGTAGAGCGGAGGACTGTAGATTGTACAGACATTTGCGGACATCCTTAGGTCGCTGGTTCGATTCCGGCTCGAAGGA	CGTGTACAGCGGTTCAATGT	TCCTGGCACAATCA	tatcttgtggaaaggacgaaacaccCCTTCGATAGCTCAGCTGGTAGAGCGGAGGACTGTAGATTGTACAGACATTTGCGGACATCCTTAGGTCGCTGGTTCGATTCCGGCTCGAAGGATTTTTTTTCCTGGCACAATCACGTGTACAGCGGTTCAATGTCTGTCTCTTATACACATCTGACGCTGCCGACGActcgagtactaggatccattaggcg	1620.45	1602.57	1497.45	65.5998	87.2942	137.145	793.153	1.63735	267.639	0.0471765	0.290253	0.0899116
tRNA-Ser-TGA-4-1-CTA	tRNA-Ser-TGA-4-1	CTA	CTA	GTAGTCGTGGCCGAGTGGTTAAGGCGATGGACTCTAAATCCATTGGGGTTTCCCCGCGCAGGTTCGAATCCTGTCGGCTACG	AACGTCCTTATGCCATGACG	GCTCGATACTCCTCCTATGACAGGTT	tatcttgtggaaaggacgaaacaccGTAGTCGTGGCCGAGTGGTTAAGGCGATGGACTCTAAATCCATTGGGGTTTCCCCGCGCAGGTTCGAATCCTGTCGGCTACGTTTTTTTGCTCGATACTCCTCCTATGACAGGTTAACGTCCTTATGCCATGACGCTGTCTCTTATACACATCTGACGCTGCCGACGActcgagtactaggatccattaggcg	1344.63	1575.47	1642.72	1453.63	1706.07	0	0	279.986	3.4534	1.17494	0	0.0862715
tRNA-Thr-TGT-2-1-TGT	tRNA-Thr-TGT-2-1	TGT	Control	GGCTCCATAGCTCAGTGGTTAGAGCACTGGTCTTGTAAACCAGGGGTCGCGAGTTCGATCCTCGCTGGGGCCT	CTGTTGTCGGACCTAACAAC	GTAGGATAACCGACGAACGTGGATTGCAGGATCAT	tatcttgtggaaaggacgaaacaccGGCTCCATAGCTCAGTGGTTAGAGCACTGGTCTTGTAAACCAGGGGTCGCGAGTTCGATCCTCGCTGGGGCCTTTTTTTTGTAGGATAACCGACGAACGTGGATTGCAGGATCATCTGTTGTCGGACCTAACAACCTGTCTCTTATACACATCTGACGCTGCCGACGActcgagtactaggatccattaggcg	718.585	1035.99	1056.99	0	0	132.721	351.144	176.834	0	0	0.233529	0.0836497
tRNA-Thr-CGT-2-1-CTA	tRNA-Thr-CGT-2-1	CTA	CTA	GGCGCGGTGGCCAAGTGGTAAGGCGTCGGTCTCTAAAACCGAAGATCACGGGTTCGAACCCCGTCCGTGCCT	CACTGCATTGATGACTCGGA	CGTATCTCCATCCACAAGGAATTCGATCGGCACCGA	tatcttgtggaaaggacgaaacaccGGCGCGGTGGCCAAGTGGTAAGGCGTCGGTCTCTAAAACCGAAGATCACGGGTTCGAACCCCGTCCGTGCCTTTTTTTTCGTATCTCCATCCACAAGGAATTCGATCGGCACCGACACTGCATTGATGACTCGGACTGTCTCTTATACACATCTGACGCTGCCGACGActcgagtactaggatccattaggcg	699.532	867.542	929.731	214.69	0	0	0	0	153.676	0.153453	0	0.0826456
tRNA-Val-CAC-3-1-CAC	tRNA-Val-CAC-3-1	CAC	Control	GTTTCCGTAGTGTAGCGGTTATCACATTCGCCTCACACGCGAAAGGTCCCCGGTTCGATCCCGGGCGGAAACA	TAGTGAACGGCGCTCGATAA	TCTCTGTAAGTTGCCACAGGCTGAGAAGTGACATA	tatcttgtggaaaggacgaaacaccGTTTCCGTAGTGTAGCGGTTATCACATTCGCCTCACACGCGAAAGGTCCCCGGTTCGATCCCGGGCGGAAACATTTTTTTTCTCTGTAAGTTGCCACAGGCTGAGAAGTGACATATAGTGAACGGCGCTCGATAACTGTCTCTTATACACATCTGACGCTGCCGACGActcgagtactaggatccattaggcg	783.004	825.136	689.163	107.345	411.968	1771.09	2322.48	99.8782	0	0.331616	2.48054	0.0724633
tRNA-Asn-GTT-12-1-CTA	tRNA-Asn-GTT-12-1	CTA	CTA	GTCTCTGTGGCGCAATCGGCTAGCGCGTTTGGCTCTAAACTAAAAAGTTGGTGGTTCGAACACACCCAGAGGCG	GCGACATTAAGAGCCGACTT	TTCACGGTATCCGGTATGCATTGGCCATTGTCGG	tatcttgtggaaaggacgaaacaccGTCTCTGTGGCGCAATCGGCTAGCGCGTTTGGCTCTAAACTAAAAAGTTGGTGGTTCGAACACACCCAGAGGCGTTTTTTTTTCACGGTATCCGGTATGCATTGGCCATTGTCGGGCGACATTAAGAGCCGACTTCTGTCTCTTATACACATCTGACGCTGCCGACGActcgagtactaggatccattaggcg	1185.85	1047.18	899.515	95.4179	4.59443	1740.12	1161.24	0	126.049	0.0421691	1.38532	0.0700651
tRNA-Gly-GCC-1-1-TCA	tRNA-Gly-GCC-1-1	TCA	TCA	GCATGGGTGGTTCAGTGGTAGAATTCTCGCCTTCAACGCGGGAGGCCCGGGTTCGATTCCCGGCCCATGCA	TTCGTCGTCCTGACAATGCA	CGGTCATGACACTAATCAGGCGGTCATGACCACTAAG	tatcttgtggaaaggacgaaacaccGCATGGGTGGTTCAGTGGTAGAATTCTCGCCTTCAACGCGGGAGGCCCGGGTTCGATTCCCGGCCCATGCATTTTTTTCGGTCATGACACTAATCAGGCGGTCATGACCACTAAGTTCGTCGTCCTGACAATGCACTGTCTCTTATACACATCTGACGCTGCCGACGActcgagtactaggatccattaggcg	1210.34	957.064	1034.91	0	0	0	1213.6	0	141.589	0	0.634023	0.0684068
tRNA-Ile-TAT-1-1-CTA	tRNA-Ile-TAT-1-1	CTA	CTA	GCTCCAGTGGCGCAATCGGTTAGCGCGCGGTACTCTAATGACAGTGCGAGCGGAGCAATGCCGAGGTTGTGAGTTCGATCCTCACCTGGAGCA	AAGTGCGGTCTCGTACAAGA	CACTAAGTCATTGGC	tatcttgtggaaaggacgaaacaccGCTCCAGTGGCGCAATCGGTTAGCGCGCGGTACTCTAATGACAGTGCGAGCGGAGCAATGCCGAGGTTGTGAGTTCGATCCTCACCTGGAGCATTTTTTTCACTAAGTCATTGGCAAGTGCGGTCTCGTACAAGACTGTCTCTTATACACATCTGACGCTGCCGACGActcgagtactaggatccattaggcg	1275.67	1503.62	1373.1	0	3.06296	122.398	9.24062	175.196	3.4534	0.00120053	0.0437739	0.0650535
tRNA-Glu-CTC-2-1-CTC	tRNA-Glu-CTC-2-1	CTC	Control	TCCCTGGTGGTCTAGTGGTTAGGATTCGGCGCTCTCACCGCCGCGGCCCGGGTTCGATTCCCGGTCAGGAAA	CCGAACTTCCAGACTGGATA	CTAGAATCCGTTAACCTGGCCATTGACGAGGCTCGA	tatcttgtggaaaggacgaaacaccTCCCTGGTGGTCTAGTGGTTAGGATTCGGCGCTCTCACCGCCGCGGCCCGGGTTCGATTCCCGGTCAGGAAATTTTTTTCTAGAATCCGTTAACCTGGCCATTGACGAGGCTCGACCGAACTTCCAGACTGGATACTGTCTCTTATACACATCTGACGCTGCCGACGActcgagtactaggatccattaggcg	655.074	762.117	742.042	204.254	111.798	796.325	1979.03	0	94.9686	0.241234	1.82082	0.0639914
tRNA-Leu-CAA-1-1-TTA	tRNA-Leu-CAA-1-1	TTA	TTA	GTCAGGATGGCCGAGTGGTCTAAGGCGCCAGACTTTAGCTAAGCTTCCTCCGCGGTGGGGATTCTGGTCTCCAATGGAGGCGTGGGTTCGAATCCCACTTCTGACA	ATTGTCGCGAAGGCTCTGAA	AA	tatcttgtggaaaggacgaaacaccGTCAGGATGGCCGAGTGGTCTAAGGCGCCAGACTTTAGCTAAGCTTCCTCCGCGGTGGGGATTCTGGTCTCCAATGGAGGCGTGGGTTCGAATCCCACTTCTGACATTTTTTTAAATTGTCGCGAAGGCTCTGAACTGTCTCTTATACACATCTGACGCTGCCGACGActcgagtactaggatccattaggcg	1106.91	1053.06	1055.25	0	750.424	2593.96	1133.52	114.614	8.63351	0.338972	1.76982	0.0583977
tRNA-Leu-CAA-1-2-CTA	tRNA-Leu-CAA-1-2	CTA	CTA	GTCAGGATGGCCGAGTGGTCTAAGGCGCCAGACTCTAGCTTGGCTTCCTCGTGTTGAGGATTCTGGTCTCCAATGGAGGCGTGGGTTCGAATCCCACTTCTGACA	GCTGTGGCATCTTAGGCTAA	GCG	tatcttgtggaaaggacgaaacaccGTCAGGATGGCCGAGTGGTCTAAGGCGCCAGACTCTAGCTTGGCTTCCTCGTGTTGAGGATTCTGGTCTCCAATGGAGGCGTGGGTTCGAATCCCACTTCTGACATTTTTTTGCGGCTGTGGCATCTTAGGCTAACTGTCTCTTATACACATCTGACGCTGCCGACGActcgagtactaggatccattaggcg	1202.18	1257.43	1439.92	705.198	212.875	1333.11	1190.5	0	167.49	0.381837	1.00347	0.0581594
tRNA-Gly-CCC-3-1-CTA	tRNA-Gly-CCC-3-1	CTA	CTA	GCATTGGTGGTTCAATGGTAGAATTCTCGCCTCTAACGCAGGAGACCCAGGTTCGATTCCTGGCCAATGCA	CCTTGGTGGAATACACCAGA	CTCACACCTCTGAAGTCAGACTCACACCTCTATGAGC	tatcttgtggaaaggacgaaacaccGCATTGGTGGTTCAATGGTAGAATTCTCGCCTCTAACGCAGGAGACCCAGGTTCGATTCCTGGCCAATGCATTTTTTTCTCACACCTCTGAAGTCAGACTCACACCTCTATGAGCCCTTGGTGGAATACACCAGACTGTCTCTTATACACATCTGACGCTGCCGACGActcgagtactaggatccattaggcg	901.861	826.903	933.218	211.708	637.095	123.873	7.70052	98.2408	6.9068	0.470585	0.0795579	0.0563361
tRNA-Lys-CTT-9-1-TCA	tRNA-Lys-CTT-9-1	TCA	TCA	GCCCGACTACCTCAGTCGGTGGAGCATGGGACTTCACATCCCAGGGTTGTGGGTTCGAGCCCCACATTGGGCA	ACGTAATGGTTCCGCGAATC	GACCATAGAGCTTCAGACAGTATGGTTCCGTGGCC	tatcttgtggaaaggacgaaacaccGCCCGACTACCTCAGTCGGTGGAGCATGGGACTTCACATCCCAGGGTTGTGGGTTCGAGCCCCACATTGGGCATTTTTTTGACCATAGAGCTTCAGACAGTATGGTTCCGTGGCCACGTAATGGTTCCGCGAATCCTGTCTCTTATACACATCTGACGCTGCCGACGActcgagtactaggatccattaggcg	889.158	1084.28	1179.02	459.198	111.798	178.436	298.78	0	124.322	0.321088	0.220061	0.052723
tRNA-Arg-ACG-1-3-TCA	tRNA-Arg-ACG-1-3	TCA	TCA	GGGCCAGTGGCGCAATGGATAACGCGTCTGACTTCAGATCAGAAGATTCCAGGTTCGACTCCTGGCTGGCTCG	ACGGCCGAATTATAGAGACC	TATGCTGTGTTGGACGGACATTGGTGCGAACGATC	tatcttgtggaaaggacgaaacaccGGGCCAGTGGCGCAATGGATAACGCGTCTGACTTCAGATCAGAAGATTCCAGGTTCGACTCCTGGCTGGCTCGTTTTTTTTATGCTGTGTTGGACGGACATTGGTGCGAACGATCACGGCCGAATTATAGAGACCCTGTCTCTTATACACATCTGACGCTGCCGACGActcgagtactaggatccattaggcg	623.318	755.05	796.083	114.8	209.812	0	3.08021	83.5047	0	0.26039	0.00203974	0.0524473
tRNA-Arg-TCT-4-1-TCA	tRNA-Arg-TCT-4-1	TCA	TCA	GTCTCTGTGGCGCAATGGACGAGCGCGCTGGACTTCAAATCCAGAGGTTCCGGGTTCGAGTCCCGGCAGAGATG	TGTTCGCAATTATCGCCTGG	TCCGTACTGGTAGAGTTGGTGATCTTGCGGTTAC	tatcttgtggaaaggacgaaacaccGTCTCTGTGGCGCAATGGACGAGCGCGCTGGACTTCAAATCCAGAGGTTCCGGGTTCGAGTCCCGGCAGAGATGTTTTTTTTCCGTACTGGTAGAGTTGGTGATCTTGCGGTTACTGTTCGCAATTATCGCCTGGCTGTCTCTTATACACATCTGACGCTGCCGACGActcgagtactaggatccattaggcg	1066.08	1205.02	1252.81	0	0	0	0	11.4614	117.416	0	0	0.0514351
tRNA-Val-AAC-1-1-CTA	tRNA-Val-AAC-1-1	CTA	CTA	GTTTCCGTAGTGTAGTGGTTATCACGTTCGCCTCTAACGCGAAAGGTCCCCGGTTCGAAACCGGGCGGAAACA	GCGATCTCGTGGTTCAATGT	ACAACGGTGAGAATGACTCCAAGCGTGTAAGGCAC	tatcttgtggaaaggacgaaacaccGTTTCCGTAGTGTAGTGGTTATCACGTTCGCCTCTAACGCGAAAGGTCCCCGGTTCGAAACCGGGCGGAAACATTTTTTTACAACGGTGAGAATGACTCCAAGCGTGTAAGGCACGCGATCTCGTGGTTCAATGTCTGTCTCTTATACACATCTGACGCTGCCGACGActcgagtactaggatccattaggcg	1106	925.26	913.461	0	0	0	3.08021	0	79.4283	0	0.00166451	0.0434765
tRNA-Arg-TCG-2-1-TTA	tRNA-Arg-TCG-2-1	TTA	TTA	GACCACGTGGCCTAATGGATAAGGCGTCTGACTTTAGATCAGAAGATTGAGGGTTCGAATCCCTCCGTGGTTA	ATTCGATCGGTACGTGAGGT	AAGGAGATCGCGGTACACATGAAGGTGATGTGCAG	tatcttgtggaaaggacgaaacaccGACCACGTGGCCTAATGGATAAGGCGTCTGACTTTAGATCAGAAGATTGAGGGTTCGAATCCCTCCGTGGTTATTTTTTTAAGGAGATCGCGGTACACATGAAGGTGATGTGCAGATTCGATCGGTACGTGAGGTCTGTCTCTTATACACATCTGACGCTGCCGACGActcgagtactaggatccattaggcg	757.599	807.468	855.353	0	0	0	0	63.8565	0	0	0	0.0373276
tRNA-Ile-TAT-2-1-TAT	tRNA-Ile-TAT-2-1	TAT	Control	GCTCCAGTGGCGCAATCGGTTAGCGCGCGGTACTTATACAGCAGTACATGCAGAGCAATGCCGAGGTTGTGAGTTCGAGCCTCACCTGGAGCA	CCTTCGGATGCTTAAGTAGC	CAGGTTCTACAGCCA	tatcttgtggaaaggacgaaacaccGCTCCAGTGGCGCAATCGGTTAGCGCGCGGTACTTATACAGCAGTACATGCAGAGCAATGCCGAGGTTGTGAGTTCGAGCCTCACCTGGAGCATTTTTTTCAGGTTCTACAGCCACCTTCGGATGCTTAAGTAGCCTGTCTCTTATACACATCTGACGCTGCCGACGActcgagtactaggatccattaggcg	1385.45	1260.38	1631.68	1701.12	2888.37	421.757	1826.56	91.6914	22.4471	1.65631	0.891922	0.0349758
tRNA-Ala-AGC-12-1-CTA	tRNA-Ala-AGC-12-1	CTA	CTA	GGGGAATTAGCTCAAGTGGTAGAGCGCTTGCTTCTAATGCAAGAGGTAGTGGGATCGATGCCCACATTCTCCA	CGACAACAAGCCTCCTATGA	CCATTGCCACGTGATTGGATGCACGGAAGATTGTA	tatcttgtggaaaggacgaaacaccGGGGAATTAGCTCAAGTGGTAGAGCGCTTGCTTCTAATGCAAGAGGTAGTGGGATCGATGCCCACATTCTCCATTTTTTTCCATTGCCACGTGATTGGATGCACGGAAGATTGTACGACAACAAGCCTCCTATGACTGTCTCTTATACACATCTGACGCTGCCGACGActcgagtactaggatccattaggcg	798.428	902.291	728.096	1628.07	2781.16	0	235.636	37.659	6.9068	2.7612	0.130576	0.0306043
tRNA-Cys-GCA-1-1-TTA	tRNA-Cys-GCA-1-1	TTA	TTA	GGGGGCATAGCTCAGTGGTAGAGCATTTGACTTTAGATCAAGAGGTCCCTGGTTCAAATCCAGGTGCCCCCT	GAGCAACGGAGCCTTAAGTT	GAGAGGATACTTAACCTGGCATGACTCGGAATGCCG	tatcttgtggaaaggacgaaacaccGGGGGCATAGCTCAGTGGTAGAGCATTTGACTTTAGATCAAGAGGTCCCTGGTTCAAATCCAGGTGCCCCCTTTTTTTTGAGAGGATACTTAACCTGGCATGACTCGGAATGCCGGAGCAACGGAGCCTTAAGTTCTGTCTCTTATACACATCTGACGCTGCCGACGActcgagtactaggatccattaggcg	655.074	781.553	696.718	0	3.06296	168.113	517.475	42.571	0	0.00233787	0.438606	0.0305511
tRNA-Pro-CGG-1-2-CGG	tRNA-Pro-CGG-1-2	CGG	Control	GGCTCGTTGGTCTAGGGGTATGATTCTCGCTTCGGGTGCGAGAGGTCCCGGGTTCAAATCCCGGACGAGCCC	CTACGCTTAGTCCTCCGTTA	ACTAATCAGGCGGAGGCATTGGAATATTGCCGGAGG	tatcttgtggaaaggacgaaacaccGGCTCGTTGGTCTAGGGGTATGATTCTCGCTTCGGGTGCGAGAGGTCCCGGGTTCAAATCCCGGACGAGCCCTTTTTTTACTAATCAGGCGGAGGCATTGGAATATTGCCGGAGGCTACGCTTAGTCCTCCGTTACTGTCTCTTATACACATCTGACGCTGCCGACGActcgagtactaggatccattaggcg	677.756	678.485	604.325	0	0	0	4.62031	0	36.2607	0	0.00340487	0.030001
tRNA-Arg-CCT-4-1-TCA	tRNA-Arg-CCT-4-1	TCA	TCA	GCCCCAGTGGCCTAATGGATAAGGCATTGGCCTTCAAAGCCAGGGATTGTGGGTTCGAGTCCCATCTGGGGTG	AGTTGTCCACAGCATACGAG	AGTGCATAAGCGGTGACTGACACTAAGTCAAGAGT	tatcttgtggaaaggacgaaacaccGCCCCAGTGGCCTAATGGATAAGGCATTGGCCTTCAAAGCCAGGGATTGTGGGTTCGAGTCCCATCTGGGGTGTTTTTTTAGTGCATAAGCGGTGACTGACACTAAGTCAAGAGTAGTTGTCCACAGCATACGAGCTGTCTCTTATACACATCTGACGCTGCCGACGActcgagtactaggatccattaggcg	513.534	677.307	834.434	0	0	0	0	45.8457	0	0	0	0.0274711
tRNA-Gly-GCC-3-1-GCC	tRNA-Gly-GCC-3-1	GCC	Control	GCATTGGTGGTTCAGTGGTAGAATTCTCGCCTGCCACGCGGGAGGCCCGGGTTTGATTCCCGGCCAGTGCA	GCAATGATCGTCAGCTCAAG	TATAGAGACCTTGCCACAGGATTGCGCTGGCTAACCA	tatcttgtggaaaggacgaaacaccGCATTGGTGGTTCAGTGGTAGAATTCTCGCCTGCCACGCGGGAGGCCCGGGTTTGATTCCCGGCCAGTGCATTTTTTTTATAGAGACCTTGCCACAGGATTGCGCTGGCTAACCAGCAATGATCGTCAGCTCAAGCTGTCTCTTATACACATCTGACGCTGCCGACGActcgagtactaggatccattaggcg	763.043	735.025	660.109	1028.72	2747.47	187.284	204.834	26.1976	0	2.47443	0.266738	0.0198433
tRNA-Cys-GCA-20-1-TCA	tRNA-Cys-GCA-20-1	TCA	TCA	GGGCGTATAGCTCAGGGGTAGAGCATTTGACTTCAGATCAAGAGGTCCCCAGTTCAAATCTGGGTGCCCCCT	GGATTGCAGGAAGAAGCCAT	TCATAAGCCTCGAACCGTTGAGGAGCATTAGAGTCT	tatcttgtggaaaggacgaaacaccGGGCGTATAGCTCAGGGGTAGAGCATTTGACTTCAGATCAAGAGGTCCCCAGTTCAAATCTGGGTGCCCCCTTTTTTTTTCATAAGCCTCGAACCGTTGAGGAGCATTAGAGTCTGGATTGCAGGAAGAAGCCATCTGTCTCTTATACACATCTGACGCTGCCGACGActcgagtactaggatccattaggcg	844.7	830.437	555.515	256.435	266.477	22.1201	84.7057	19.6482	0	0.309526	0.064319	0.0176847
tRNA-Ala-AGC-6-1-TTA	tRNA-Ala-AGC-6-1	TTA	TTA	GGGGGTATAGCTCAGCGGTAGAGCGCGTGCTTTTAATGCACGAGGTCCTGGGTTCAATCCCCAATACCTCCA	TACTTGGCAGGATGTCCAAG	ATACACCAGAGTTCGCCGTAGGTTATCGCGCGCGTT	tatcttgtggaaaggacgaaacaccGGGGGTATAGCTCAGCGGTAGAGCGCGTGCTTTTAATGCACGAGGTCCTGGGTTCAATCCCCAATACCTCCATTTTTTTATACACCAGAGTTCGCCGTAGGTTATCGCGCGCGTTTACTTGGCAGGATGTCCAAGCTGTCTCTTATACACATCTGACGCTGCCGACGActcgagtactaggatccattaggcg	701.346	713.234	711.245	110.327	1.53148	517.611	619.122	21.2855	1.7267	0.0797455	0.796887	0.0161774
tRNA-Asn-GTT-2-3-GTT	tRNA-Asn-GTT-2-3	GTT	Control	GTCTCTGTGGCGCAATCGGTTAGCGCGTTCGGCTGTTAACCGAAAGGTTGGTGGTTCGAGCCCACCCAGGGACG	AATAACCGCATGCCATGACG	GTCCTGTCCTACAAGAGAAGCGCGTATCATACAA	tatcttgtggaaaggacgaaacaccGTCTCTGTGGCGCAATCGGTTAGCGCGTTCGGCTGTTAACCGAAAGGTTGGTGGTTCGAGCCCACCCAGGGACGTTTTTTTGTCCTGTCCTACAAGAGAAGCGCGTATCATACAAAATAACCGCATGCCATGACGCTGTCTCTTATACACATCTGACGCTGCCGACGActcgagtactaggatccattaggcg	1501.59	1568.41	1672.35	0	0	0	0	0	51.801	0	0	0.0154875
tRNA-Thr-AGT-4-1-TTA	tRNA-Thr-AGT-4-1	TTA	TTA	GGCTTCGTGGCTTAGCTGGTTAAAGCGCCTGTCTTTAAAACAGGAGATCCTGGGTTCGAATCCCAGCGAGGCCT	GTCTGATGCAGAGAGGATAC	GCCTTAAGTTGTCTTCCGACCACCTGTAGAGAAG	tatcttgtggaaaggacgaaacaccGGCTTCGTGGCTTAGCTGGTTAAAGCGCCTGTCTTTAAAACAGGAGATCCTGGGTTCGAATCCCAGCGAGGCCTTTTTTTTGCCTTAAGTTGTCTTCCGACCACCTGTAGAGAAGGTCTGATGCAGAGAGGATACCTGTCTCTTATACACATCTGACGCTGCCGACGActcgagtactaggatccattaggcg	637.835	697.921	704.853	0	0	0	1.5401	21.2855	0	0	0.00110335	0.0150993
tRNA-Leu-AAG-1-1-TTA	tRNA-Leu-AAG-1-1	TTA	TTA	GGTAGCGTGGCCGAGCGGTCTAAGGCGCTGGATTTTAGCTCCAGTCTCTTCGGAGGCGTGGGTTCGAATCCCACCGCTGCCA	ACTAGAATGCCTTGTCAGCG	GACAAGTCGGACCTATAGCACACTGC	tatcttgtggaaaggacgaaacaccGGTAGCGTGGCCGAGCGGTCTAAGGCGCTGGATTTTAGCTCCAGTCTCTTCGGAGGCGTGGGTTCGAATCCCACCGCTGCCATTTTTTTGACAAGTCGGACCTATAGCACACTGCACTAGAATGCCTTGTCAGCGCTGTCTCTTATACACATCTGACGCTGCCGACGActcgagtactaggatccattaggcg	1413.58	1301.61	1102.89	144.618	113.329	128.297	93.9463	29.4723	0	0.0912389	0.0853726	0.0133613
tRNA-Gln-CTG-3-1-CTA	tRNA-Gln-CTG-3-1	CTA	CTA	GGTTCCATGGTGTAATGGTGAGCACTCTGGACTCTAAATCCAGCGATCCGAGTTCGAGTCTCGGTGGAACCT	GCTAGTTGAGCATTGACGAG	TCAGTGTCGAACACTCAGTGTCTAACGCAAGTCTTC	tatcttgtggaaaggacgaaacaccGGTTCCATGGTGTAATGGTGAGCACTCTGGACTCTAAATCCAGCGATCCGAGTTCGAGTCTCGGTGGAACCTTTTTTTTTCAGTGTCGAACACTCAGTGTCTAACGCAAGTCTTCGCTAGTTGAGCATTGACGAGCTGTCTCTTATACACATCTGACGCTGCCGACGActcgagtactaggatccattaggcg	1266.6	1187.35	1102.31	515.853	134.77	0	3.08021	0	20.7204	0.256839	0.0012971	0.00939861
tRNA-Cys-GCA-21-1-GCA	tRNA-Cys-GCA-21-1	GCA	Control	GGGGGTATAGCTCACAGGTAGAGCATTTGACTGCAGATCAAGAGGTCCCCGGTTCAAATCTGGGTGCCCCCT	CCACAGCTCATGAGCAGTAA	CCGAACTTCCGTTATGAGGACTCACACCTCTGAGCA	tatcttgtggaaaggacgaaacaccGGGGGTATAGCTCACAGGTAGAGCATTTGACTGCAGATCAAGAGGTCCCCGGTTCAAATCTGGGTGCCCCCTTTTTTTTCCGAACTTCCGTTATGAGGACTCACACCTCTGAGCACCACAGCTCATGAGCAGTAACTGTCTCTTATACACATCTGACGCTGCCGACGActcgagtactaggatccattaggcg	585.211	440.544	570.623	0	1.53148	0	1.5401	0	10.3602	0.00130848	0.00174796	0.00907798
tRNA-Arg-TCT-5-1-TCT	tRNA-Arg-TCT-5-1	TCT	Control	GGCTCTGTGGCGCAATGGATAGCGCATTGGACTTCTAGCCTAAATCAAGAGATTCAAAGGTTGCGGGTTCGAGTCCCTCCAGAGTCG	AGTTGCGACATCAGTGTCGA	GCTCGATACTGTGGTAACAGA	tatcttgtggaaaggacgaaacaccGGCTCTGTGGCGCAATGGATAGCGCATTGGACTTCTAGCCTAAATCAAGAGATTCAAAGGTTGCGGGTTCGAGTCCCTCCAGAGTCGTTTTTTTGCTCGATACTGTGGTAACAGAAGTTGCGACATCAGTGTCGACTGTCTCTTATACACATCTGACGCTGCCGACGActcgagtactaggatccattaggcg	1125.96	1107.84	1052.92	0	13.7833	2664.74	803.934	0	17.267	0.00612066	1.56551	0.00819958
tRNA-Lys-TTT-2-1-TTA	tRNA-Lys-TTT-2-1	TTA	TTA	GCCTGGATAGCTCAGTTGGTAGAGCATCAGACTTTAAATCTGAGGGTCCAGGGTTCAAGTCCCTGTTCAGGCG	CTGCACGATGATACACCAGA	TCAGCTCAAGTACCAACCTGAGGCCACTTCCTCAT	tatcttgtggaaaggacgaaacaccGCCTGGATAGCTCAGTTGGTAGAGCATCAGACTTTAAATCTGAGGGTCCAGGGTTCAAGTCCCTGTTCAGGCGTTTTTTTTCAGCTCAAGTACCAACCTGAGGCCACTTCCTCATCTGCACGATGATACACCAGACTGTCTCTTATACACATCTGACGCTGCCGACGActcgagtactaggatccattaggcg	901.861	933.506	1064.54	371.235	384.401	104.702	3.08021	0	17.267	0.418932	0.0577298	0.00811006
tRNA-Pro-TGG-2-1-CTA	tRNA-Pro-TGG-2-1	CTA	CTA	GGCTCGTTGGTCTAGGGGTATGATTCTCGGTTCTAGTCCGAGAGGTCCCGGGTTCAAATCCCGGACGAGCCC	AGTACGAGCCATCATGACTG	CTAGAATCCGCTTCCAGTACAAGGAGATCGCTGTTC	tatcttgtggaaaggacgaaacaccGGCTCGTTGGTCTAGGGGTATGATTCTCGGTTCTAGTCCGAGAGGTCCCGGGTTCAAATCCCGGACGAGCCCTTTTTTTCTAGAATCCGCTTCCAGTACAAGGAGATCGCTGTTCAGTACGAGCCATCATGACTGCTGTCTCTTATACACATCTGACGCTGCCGACGActcgagtactaggatccattaggcg	1028.88	921.137	812.353	149.09	116.392	165.164	7.70052	0	12.0869	0.129015	0.093832	0.00743945
tRNA-Gly-CCC-1-1-TCA	tRNA-Gly-CCC-1-1	TCA	TCA	GCATTGGTGGTTCAGTGGTAGAATTCTCGCCTTCAACGCGGGAGACCCGGGTTCAATTCCCGGCCAATGCA	GTACTACGCGAATCCAGAGA	TAGGAAGAAGGCGATCTCGTTCAGGAAGCGTTCACGG	tatcttgtggaaaggacgaaacaccGCATTGGTGGTTCAGTGGTAGAATTCTCGCCTTCAACGCGGGAGACCCGGGTTCAATTCCCGGCCAATGCATTTTTTTTAGGAAGAAGGCGATCTCGTTCAGGAAGCGTTCACGGGTACTACGCGAATCCAGAGACTGTCTCTTATACACATCTGACGCTGCCGACGActcgagtactaggatccattaggcg	555.27	534.778	701.947	2782.03	3315.65	1464.35	1164.32	0	10.3602	5.49073	2.45772	0.00737962
tRNA-Cys-GCA-16-1-TCA	tRNA-Cys-GCA-16-1	TCA	TCA	GGGGGTATAGCTCAGGGGTAGAGCACTTGACTTCAGATCAAGAAGTCCTTGGTTCAAATCCAGGTGCCCCCT	GCAATGATCGAGTTGTCCAC	TGAGCAGTAACTTCGTCACGGCGCTAGAACTGTTAG	tatcttgtggaaaggacgaaacaccGGGGGTATAGCTCAGGGGTAGAGCACTTGACTTCAGATCAAGAAGTCCTTGGTTCAAATCCAGGTGCCCCCTTTTTTTTTGAGCAGTAACTTCGTCACGGCGCTAGAACTGTTAGGCAATGATCGAGTTGTCCACCTGTCTCTTATACACATCTGACGCTGCCGACGActcgagtactaggatccattaggcg	607.894	750.338	595.609	0	0	0	18.4812	0	8.63351	0	0.0123153	0.00724763
tRNA-Tyr-GTA-6-1-TTA	tRNA-Tyr-GTA-6-1	TTA	TTA	CCTTCGATAGCTCAGCTGGTAGAGCGGAGGACTTTAGGGGTTTGAATGTGGTCATCCTTAGGTCGCTGGTTCGAATCCGGCTCGGAGGA	TGTTCGCAATGCGCTAGAAC	GAATGACTCCGCTTCCAGA	tatcttgtggaaaggacgaaacaccCCTTCGATAGCTCAGCTGGTAGAGCGGAGGACTTTAGGGGTTTGAATGTGGTCATCCTTAGGTCGCTGGTTCGAATCCGGCTCGGAGGATTTTTTTGAATGACTCCGCTTCCAGATGTTCGCAATGCGCTAGAACCTGTCTCTTATACACATCTGACGCTGCCGACGActcgagtactaggatccattaggcg	919.099	1018.91	989.002	184.872	0	0	457.411	1.63735	12.0869	0.100572	0.224462	0.00693844
tRNA-Val-CAC-4-1-CAC	tRNA-Val-CAC-4-1	CAC	Control	GTTTCCGTAGTGTAGTGGTTATCACGTTCGCCTCACACGCGAAAGGTCCCCGGTTCGAAACTGGGCGGAAACA	TATCGCCTGGCTCATTGTGA	AGTGCATAAGTCTCACCACCGACAAGTCGGATCAT	tatcttgtggaaaggacgaaacaccGTTTCCGTAGTGTAGTGGTTATCACGTTCGCCTCACACGCGAAAGGTCCCCGGTTCGAAACTGGGCGGAAACATTTTTTTAGTGCATAAGTCTCACCACCGACAAGTCGGATCATTATCGCCTGGCTCATTGTGACTGTCTCTTATACACATCTGACGCTGCCGACGActcgagtactaggatccattaggcg	1264.78	1064.84	1287.68	198.29	116.392	148.942	371.165	0	17.267	0.124402	0.244218	0.00670471
tRNA-Cys-GCA-8-1-GCA	tRNA-Cys-GCA-8-1	GCA	Control	GGGGGTATAGCTCAGGGGTAGAGCATTTGACTGCAGATCAAGAGGTCCCCGGTTCAAATCCGGGTGCCCCCT	CCGAAGAGAATTCCAGTGAC	ACAAGAGAAGATTGCGCTGGAGAAGTTGTCTCTAGG	tatcttgtggaaaggacgaaacaccGGGGGTATAGCTCAGGGGTAGAGCATTTGACTGCAGATCAAGAGGTCCCCGGTTCAAATCCGGGTGCCCCCTTTTTTTTACAAGAGAAGATTGCGCTGGAGAAGTTGTCTCTAGGCCGAAGAGAATTCCAGTGACCTGTCTCTTATACACATCTGACGCTGCCGACGActcgagtactaggatccattaggcg	350.219	455.268	392.812	222.145	292.512	0	46.2031	0	5.1801	0.734764	0.0507428	0.00659362
tRNA-Ser-CGA-3-1-CGA	tRNA-Ser-CGA-3-1	CGA	Control	GCTGTGATGGCCGAGTGGTTAAGGTGTTGGACTCGAAATCCAATGGGGGTTCCCCGCGCAGGTTCAAATCCTGCTCACAGCG	TGCCGAATAGTCAGCTCAAG	ATATGTGGCGACTGGCTATCATCGGA	tatcttgtggaaaggacgaaacaccGCTGTGATGGCCGAGTGGTTAAGGTGTTGGACTCGAAATCCAATGGGGGTTCCCCGCGCAGGTTCAAATCCTGCTCACAGCGTTTTTTTATATGTGGCGACTGGCTATCATCGGATGCCGAATAGTCAGCTCAAGCTGTCTCTTATACACATCTGACGCTGCCGACGActcgagtactaggatccattaggcg	1027.07	760.351	803.637	214.69	0	1108.96	959.484	0	10.3602	0.104516	1.36019	0.00644583
tRNA-Pro-AGG-2-4-CTA	tRNA-Pro-AGG-2-4	CTA	CTA	GGCTCGTTGGTCTAGGGGTATGATTCTCGCTTCTAGTGCGAGAGGTCCCGGGTTCAAATCCCGGACGAGCCC	TGAAGTCAGAGTCAAGCTCC	GGCGTTGTAGCTAACCACAATTGCCACAGGATGGAT	tatcttgtggaaaggacgaaacaccGGCTCGTTGGTCTAGGGGTATGATTCTCGCTTCTAGTGCGAGAGGTCCCGGGTTCAAATCCCGGACGAGCCCTTTTTTTGGCGTTGTAGCTAACCACAATTGCCACAGGATGGATTGAAGTCAGAGTCAAGCTCCCTGTCTCTTATACACATCTGACGCTGCCGACGActcgagtactaggatccattaggcg	765.765	778.608	676.961	0	0	0	0	0	8.63351	0	0	0.00637667
tRNA-Arg-TCT-1-1-TCA	tRNA-Arg-TCT-1-1	TCA	TCA	GGCTCCGTGGCGCAATGGATAGCGCATTGGACTTCAAGAGGCTGAAGGCATTCAAAGGTTCCGGGTTCGAGTCCCGGCGGAGTCG	CCATTGCCACGTTGAAGGAA	TCTAGGCCTGCGCGTTAATACTT	tatcttgtggaaaggacgaaacaccGGCTCCGTGGCGCAATGGATAGCGCATTGGACTTCAAGAGGCTGAAGGCATTCAAAGGTTCCGGGTTCGAGTCCCGGCGGAGTCGTTTTTTTTCTAGGCCTGCGCGTTAATACTTCCATTGCCACGTTGAAGGAACTGTCTCTTATACACATCTGACGCTGCCGACGActcgagtactaggatccattaggcg	744.897	726.191	839.083	1475.99	592.682	1456.98	1350.67	0	10.3602	1.38857	1.93314	0.00617353
tRNA-Lys-CTT-11-1-CTT	tRNA-Lys-CTT-11-1	CTT	Control	GCAGCTAGCTCAGTCGGTAGAGCATGAGACTCTTAATCTCAGGGTCATGGGTTCGTGCCCCATGTTGGGTGCCA	CTACGCTTAGTTCGATACGG	ACTAATCAGGCGCAAGTGCTCAGGACTCGATACA	tatcttgtggaaaggacgaaacaccGCAGCTAGCTCAGTCGGTAGAGCATGAGACTCTTAATCTCAGGGTCATGGGTTCGTGCCCCATGTTGGGTGCCATTTTTTTACTAATCAGGCGCAAGTGCTCAGGACTCGATACACTACGCTTAGTTCGATACGGCTGTCTCTTATACACATCTGACGCTGCCGACGActcgagtactaggatccattaggcg	1344.63	1225.04	1274.89	1.4909	310.89	2747.32	802.394	0	15.5403	0.116159	1.44881	0.00609475
tRNA-Cys-GCA-10-1-CTA	tRNA-Cys-GCA-10-1	CTA	CTA	GGGGGTATAGCTCAGGGGTAGAGCATTTGACTCTAGATCAAGAGGTCCCTGGTTCAAATCCAGGTGCCCCCC	GCAATGATCGGTAAGTACGC	GATCTTGCGGAAGAAGCCATGAACCGGTAGAAGCTA	tatcttgtggaaaggacgaaacaccGGGGGTATAGCTCAGGGGTAGAGCATTTGACTCTAGATCAAGAGGTCCCTGGTTCAAATCCAGGTGCCCCCCTTTTTTTGATCTTGCGGAAGAAGCCATGAACCGGTAGAAGCTAGCAATGATCGGTAAGTACGCCTGTCTCTTATACACATCTGACGCTGCCGACGActcgagtactaggatccattaggcg	497.203	453.501	430.001	102.872	378.275	4.42403	81.6255	0	5.1801	0.483854	0.0948724	0.00602337
tRNA-iMet-CAT-1-8-CTA	tRNA-iMet-CAT-1-8	CTA	CTA	AGCAGAGTGGCGCAGCGGAAGCGTGCTGGGCCCTAAACCCAGAGGTCGATGGATCGAAACCATCCTCTGCTA	TCGACTGGTGTCTCTGTAAG	CCTTCGGATGGCGACATTAACTGTAGATTCTCCTGG	tatcttgtggaaaggacgaaacaccAGCAGAGTGGCGCAGCGGAAGCGTGCTGGGCCCTAAACCCAGAGGTCGATGGATCGAAACCATCCTCTGCTATTTTTTTCCTTCGGATGGCGACATTAACTGTAGATTCTCCTGGTCGACTGGTGTCTCTGTAAGCTGTCTCTTATACACATCTGACGCTGCCGACGActcgagtactaggatccattaggcg	1589.6	1314.56	1308.02	1732.43	1139.42	2.94935	585.239	0	15.5403	0.903326	0.22372	0.00594041
tRNA-Glu-CTC-1-1-TCA	tRNA-Glu-CTC-1-1	TCA	TCA	TCCCTGGTGGTCTAGTGGTTAGGATTCGGCGCTTCAACCGCCGCGGCCCGGGTTCGATTCCCGGTCAGGGAA	TTCGGCTAGACAAGCAATGG	TGACTCATGATCGACTGGTGCGGAATATGGTCGGAT	tatcttgtggaaaggacgaaacaccTCCCTGGTGGTCTAGTGGTTAGGATTCGGCGCTTCAACCGCCGCGGCCCGGGTTCGATTCCCGGTCAGGGAATTTTTTTTGACTCATGATCGACTGGTGCGGAATATGGTCGGATTTCGGCTAGACAAGCAATGGCTGTCTCTTATACACATCTGACGCTGCCGACGActcgagtactaggatccattaggcg	1012.55	888.744	725.772	644.071	1813.27	42.7656	155.55	1.63735	6.9068	1.21344	0.111571	0.00588625
tRNA-Pro-AGG-1-1-CTA	tRNA-Pro-AGG-1-1	CTA	CTA	GGCTCGTTGGTCTAGGGGTATGATTCTCGCTTCTAATGCGAGAGGTCCCGGGTTCAAATCCCGGACGAGCCC	GCTGTGGCATTGACAATGCA	GTACCTTGAACGGTCATGACTAATCGGAGCTGCAGC	tatcttgtggaaaggacgaaacaccGGCTCGTTGGTCTAGGGGTATGATTCTCGCTTCTAATGCGAGAGGTCCCGGGTTCAAATCCCGGACGAGCCCTTTTTTTGTACCTTGAACGGTCATGACTAATCGGAGCTGCAGCGCTGTGGCATTGACAATGCACTGTCTCTTATACACATCTGACGCTGCCGACGActcgagtactaggatccattaggcg	606.987	607.809	734.488	0	0	0	4.62031	0	8.63351	0	0.00380079	0.00587723
tRNA-Gly-TCC-2-1-TTA	tRNA-Gly-TCC-2-1	TTA	TTA	GCGTTGGTGGTATAGTGGTGAGCATAGCTGCCTTTAAAGCAGTTGACCCGGGTTCGATTCCCGGCCAACGCA	ATTGTCGCGAGCAATGATCG	GAGCAACGGAACGTAATGGTGTCTCAGAAGAGTGGA	tatcttgtggaaaggacgaaacaccGCGTTGGTGGTATAGTGGTGAGCATAGCTGCCTTTAAAGCAGTTGACCCGGGTTCGATTCCCGGCCAACGCATTTTTTTGAGCAACGGAACGTAATGGTGTCTCAGAAGAGTGGAATTGTCGCGAGCAATGATCGCTGTCTCTTATACACATCTGACGCTGCCGACGActcgagtactaggatccattaggcg	896.417	931.739	1042.46	3879.33	3183.94	1024.9	195.593	0	12.0869	3.93973	0.654955	0.00579729
tRNA-Ile-AAT-8-1-AAT	tRNA-Ile-AAT-8-1	AAT	Control	GGCCGGTTAGCTCAGTCGGCTAGAGCGTGGTGCTAATAACGCCAAGGTCGCGGGTTCGATCCCCGTACGGGCCA	ATGACTCGGACGCGTATCAT	CGACGAACGTGTTGCCTTATCTGAGAAGTGCATT	tatcttgtggaaaggacgaaacaccGGCCGGTTAGCTCAGTCGGCTAGAGCGTGGTGCTAATAACGCCAAGGTCGCGGGTTCGATCCCCGTACGGGCCATTTTTTTCGACGAACGTGTTGCCTTATCTGAGAAGTGCATTATGACTCGGACGCGTATCATCTGTCTCTTATACACATCTGACGCTGCCGACGActcgagtactaggatccattaggcg	1344.63	1122.56	1202.26	457.708	565.115	0	164.791	0	13.8136	0.380338	0.0733995	0.00574486
tRNA-Leu-TAA-2-1-TTA	tRNA-Leu-TAA-2-1	TTA	TTA	ACCGGGATGGCCGAGTGGTTAAGGCGTTGGACTTTAGATCCAATGGGCTGGTGCCCGCGTGGGTTCGAACCCCACTCTCGGTA	GTGGTAACAGACACTCAGTG	TAGCTCGCCTCTCCTAAGAATATGC	tatcttgtggaaaggacgaaacaccACCGGGATGGCCGAGTGGTTAAGGCGTTGGACTTTAGATCCAATGGGCTGGTGCCCGCGTGGGTTCGAACCCCACTCTCGGTATTTTTTTTAGCTCGCCTCTCCTAAGAATATGCGTGGTAACAGACACTCAGTGCTGTCTCTTATACACATCTGACGCTGCCGACGActcgagtactaggatccattaggcg	1315.59	1014.78	1149.38	184.872	6.12591	144.518	30.8021	13.0988	0	0.0725902	0.0863832	0.00569819
tRNA-Leu-TAA-4-1-TTA	tRNA-Leu-TAA-4-1	TTA	TTA	ACCGGGATGGCTGAGTGGTTAAGGCGTTGGACTTTAGATCCAATGGACAGGTGTCCGCGTGGGTTCGAGCCCCACTCCCGGTA	ATCATGACTGAAGTGCGGTC	ATTCGATCGGACGCTAACGAGTTGA	tatcttgtggaaaggacgaaacaccACCGGGATGGCTGAGTGGTTAAGGCGTTGGACTTTAGATCCAATGGACAGGTGTCCGCGTGGGTTCGAGCCCCACTCCCGGTATTTTTTTATTCGATCGGACGCTAACGAGTTGAATCATGACTGAAGTGCGGTCCTGTCTCTTATACACATCTGACGCTGCCGACGActcgagtactaggatccattaggcg	1219.42	1109.02	1217.95	890.07	1.53148	408.485	283.379	0	13.8136	0.365585	0.311927	0.00567085
tRNA-Ala-AGC-14-1-TCA	tRNA-Ala-AGC-14-1	TCA	TCA	GGGGAATTAGCTCAAGTGGTAGAGCGCTTGCTTTCAATGCAAGAGGTAGTGGGATCAATGCCCACATTCTCCA	CTGCGTTCTACGGTACACAT	TGGTTCTATGTGAGACCTCGTACCTTCGCAACACT	tatcttgtggaaaggacgaaacaccGGGGAATTAGCTCAAGTGGTAGAGCGCTTGCTTTCAATGCAAGAGGTAGTGGGATCAATGCCCACATTCTCCATTTTTTTTGGTTCTATGTGAGACCTCGTACCTTCGCAACACTCTGCGTTCTACGGTACACATCTGTCTCTTATACACATCTGACGCTGCCGACGActcgagtactaggatccattaggcg	839.257	968.254	927.407	177.418	0	0	4.62031	0	10.3602	0.105699	0.0023859	0.00558558
tRNA-Ile-TAT-2-1-TTA	tRNA-Ile-TAT-2-1	TTA	TTA	GCTCCAGTGGCGCAATCGGTTAGCGCGCGGTACTTTAACAGCAGTACATGCAGAGCAATGCCGAGGTTGTGAGTTCGAGCCTCACCTGGAGCA	CGGTCATGACTGAAGTCAGA	ACATAGACGGTACCT	tatcttgtggaaaggacgaaacaccGCTCCAGTGGCGCAATCGGTTAGCGCGCGGTACTTTAACAGCAGTACATGCAGAGCAATGCCGAGGTTGTGAGTTCGAGCCTCACCTGGAGCATTTTTTTACATAGACGGTACCTCGGTCATGACTGAAGTCAGACTGTCTCTTATACACATCTGACGCTGCCGACGActcgagtactaggatccattaggcg	1234.84	1262.74	1254.56	0	10.7203	399.637	3.08021	0	13.8136	0.00434078	0.159462	0.00550538
tRNA-Lys-CTT-3-1-TCA	tRNA-Lys-CTT-3-1	TCA	TCA	GCCCGGCTAGCTCAGTCGGTAGAGCATGAGACCTCAAATCTCAGGGTCGTGGGTTCGAGCCCCACGTTGGGCG	CCAATCCGGACTTAAGTAGC	GACGCAGCTATCGTACAAGATCACCATTGTGTCGG	tatcttgtggaaaggacgaaacaccGCCCGGCTAGCTCAGTCGGTAGAGCATGAGACCTCAAATCTCAGGGTCGTGGGTTCGAGCCCCACGTTGGGCGTTTTTTTGACGCAGCTATCGTACAAGATCACCATTGTGTCGGCCAATCCGGACTTAAGTAGCCTGTCTCTTATACACATCTGACGCTGCCGACGActcgagtactaggatccattaggcg	1215.79	1174.98	1267.34	0	7.65739	275.764	3027.84	0	13.8136	0.00314915	1.40581	0.00544984
tRNA-Cys-GCA-22-1-CTA	tRNA-Cys-GCA-22-1	CTA	CTA	GGGCGTATAGCTCAGGGGTAGAGCATTTGACTCTAGATCAAGAGGTCCCCAGTTCAAATCTGGGTGCCCA	ACTGCTACTGTACTTGGCAG	GAACGCTCCAATGTTCGTAGAACTCCTCAACTTGTCAG	tatcttgtggaaaggacgaaacaccGGGCGTATAGCTCAGGGGTAGAGCATTTGACTCTAGATCAAGAGGTCCCCAGTTCAAATCTGGGTGCCCATTTTTTTGAACGCTCCAATGTTCGTAGAACTCCTCAACTTGTCAGACTGCTACTGTACTTGGCAGCTGTCTCTTATACACATCTGACGCTGCCGACGActcgagtactaggatccattaggcg	491.759	738.559	636.285	193.818	487.01	727.015	890.18	0	6.9068	0.692237	1.09483	0.00542745
tRNA-Gln-CTG-2-1-CTA	tRNA-Gln-CTG-2-1	CTA	CTA	GGTTCCATGGTGTAATGGTTAGCACTCTGGACTCTAAATCCAGCGATCCGAGTTCAAGTCTCGGTGGAACCT	ATCAGCGGAATAGTGAACGG	CGGTACACATGGTAAGGAAGGGTAAGGAAGTGGCCT	tatcttgtggaaaggacgaaacaccGGTTCCATGGTGTAATGGTTAGCACTCTGGACTCTAAATCCAGCGATCCGAGTTCAAGTCTCGGTGGAACCTTTTTTTTCGGTACACATGGTAAGGAAGGGTAAGGAAGTGGCCTATCAGCGGAATAGTGAACGGCTGTCTCTTATACACATCTGACGCTGCCGACGActcgagtactaggatccattaggcg	922.729	790.977	803.637	128.218	509.982	0	312.641	0	8.63351	0.345822	0.19763	0.00537152
tRNA-Ile-AAT-4-1-CTA	tRNA-Ile-AAT-4-1	CTA	CTA	GGCCGGTTAGCTCAGTTGGTTAGAGCGTGGTGCTCTAAACGCCAAGGTCGCGGGTTCGAACCCCGTACGGGCCA	ACTAATCAGGTATTCCGGCG	ACAAGAGAAGTATTCCGGCGGTAAGTACGCACAC	tatcttgtggaaaggacgaaacaccGGCCGGTTAGCTCAGTTGGTTAGAGCGTGGTGCTCTAAACGCCAAGGTCGCGGGTTCGAACCCCGTACGGGCCATTTTTTTACAAGAGAAGTATTCCGGCGGTAAGTACGCACACACTAATCAGGTATTCCGGCGCTGTCTCTTATACACATCTGACGCTGCCGACGActcgagtactaggatccattaggcg	630.577	745.627	645.582	690.289	1148.61	333.277	107.807	0	6.9068	1.45811	0.295781	0.00534928
tRNA-Gln-CTG-6-1-CTA	tRNA-Gln-CTG-6-1	CTA	CTA	GGCCCCATGGTGTAATGGTCAGCACTCTGGACTCTAAATCCAGCGATCCGAGTTCAAATCTCGGTGGGACCC	ACCTATAGCATTGCCACAGG	TTGCAGGCGATTAAGGTACGGCAGGCCTAATGCTTA	tatcttgtggaaaggacgaaacaccGGCCCCATGGTGTAATGGTCAGCACTCTGGACTCTAAATCCAGCGATCCGAGTTCAAATCTCGGTGGGACCCTTTTTTTTTGCAGGCGATTAAGGTACGGCAGGCCTAATGCTTAACCTATAGCATTGCCACAGGCTGTCTCTTATACACATCTGACGCTGCCGACGActcgagtactaggatccattaggcg	915.47	860.474	976.799	0	7.65739	0	192.513	0	10.3602	0.00418222	0.111864	0.00530314
tRNA-Arg-CCG-1-3-TTA	tRNA-Arg-CCG-1-3	TTA	TTA	GGCCGCGTGGCCTAATGGATAAGGCGTCTGATTTTAGATCAGAAGATTGAGGGTTCGAGTCCCTTCGTGGTCG	CAATTGAGCACCACGTAGAC	GGTCATTAGAGATCTTGCGGGCCTATGCTGATGTT	tatcttgtggaaaggacgaaacaccGGCCGCGTGGCCTAATGGATAAGGCGTCTGATTTTAGATCAGAAGATTGAGGGTTCGAGTCCCTTCGTGGTCGTTTTTTTGGTCATTAGAGATCTTGCGGGCCTATGCTGATGTTCAATTGAGCACCACGTAGACCTGTCTCTTATACACATCTGACGCTGCCGACGActcgagtactaggatccattaggcg	845.608	921.726	778.069	0	4.59443	0	0	8.18674	0	0.00271665	0	0.00526093
tRNA-Lys-TTT-2-1-TTT	tRNA-Lys-TTT-2-1	TTT	Control	GCCTGGATAGCTCAGTTGGTAGAGCATCAGACTTTTAATCTGAGGGTCCAGGGTTCAAGTCCCTGTTCAGGCG	AACGTCCTTATTGCCACAGG	GTTGAAGGAATATTCCGGCGTCCTCCGTTAACATA	tatcttgtggaaaggacgaaacaccGCCTGGATAGCTCAGTTGGTAGAGCATCAGACTTTTAATCTGAGGGTCCAGGGTTCAAGTCCCTGTTCAGGCGTTTTTTTGTTGAAGGAATATTCCGGCGTCCTCCGTTAACATAAACGTCCTTATTGCCACAGGCTGTCTCTTATACACATCTGACGCTGCCGACGActcgagtactaggatccattaggcg	1102.37	1192.06	1151.12	675.38	9.18887	35.3922	12.3208	0	12.0869	0.310497	0.0200129	0.00525005
tRNA-Tyr-GTA-6-1-GTA	tRNA-Tyr-GTA-6-1	GTA	Control	CCTTCGATAGCTCAGCTGGTAGAGCGGAGGACTGTAGGGGTTTGAATGTGGTCATCCTTAGGTCGCTGGTTCGAATCCGGCTCGGAGGA	CAATGTGCGAAGTTGTCCAC	AAGCGTGTAACGTTAAGCG	tatcttgtggaaaggacgaaacaccCCTTCGATAGCTCAGCTGGTAGAGCGGAGGACTGTAGGGGTTTGAATGTGGTCATCCTTAGGTCGCTGGTTCGAATCCGGCTCGGAGGATTTTTTTAAGCGTGTAACGTTAAGCGCAATGTGCGAAGTTGTCCACCTGTCTCTTATACACATCTGACGCTGCCGACGActcgagtactaggatccattaggcg	1203.09	1219.15	1341.14	4073.15	578.899	346.549	552.897	0	13.8136	1.93338	0.368882	0.00514996
tRNA-Val-CAC-6-1-TTA	tRNA-Val-CAC-6-1	TTA	TTA	GTTTCCGTAGTGGAGTGGTTATCACGTTCGCCTTTAACGCGAAAGGTCCCCGGTTTGAAACCAGGCGGAAACA	GGCGAACACAGGAATATTGC	CGCGTATCATCACAGTCTCTTATAGAGACCAAGTG	tatcttgtggaaaggacgaaacaccGTTTCCGTAGTGGAGTGGTTATCACGTTCGCCTTTAACGCGAAAGGTCCCCGGTTTGAAACCAGGCGGAAACATTTTTTTCGCGTATCATCACAGTCTCTTATAGAGACCAAGTGGGCGAACACAGGAATATTGCCTGTCTCTTATACACATCTGACGCTGCCGACGActcgagtactaggatccattaggcg	782.096	737.381	839.083	433.853	1093.48	0	4.62031	0	8.63351	0.976432	0.00313292	0.00514461
tRNA-Tyr-GTA-5-1-CTA	tRNA-Tyr-GTA-5-1	CTA	CTA	CCTTCGATAGCTCAGCTGGTAGAGCGGAGGACTCTAGCTACTTCCTCAGCAGGAGACATCCTTAGGTCGCTGGTTCGATTCCGGCTCGAAGGA	CCGAAGAGAATTGGCCATTG	ACTGGCTATCGTCTG	tatcttgtggaaaggacgaaacaccCCTTCGATAGCTCAGCTGGTAGAGCGGAGGACTCTAGCTACTTCCTCAGCAGGAGACATCCTTAGGTCGCTGGTTCGATTCCGGCTCGAAGGATTTTTTTACTGGCTATCGTCTGCCGAAGAGAATTGGCCATTGCTGTCTCTTATACACATCTGACGCTGCCGACGActcgagtactaggatccattaggcg	1357.33	1395.84	1493.38	1404.43	3453.48	1330.16	740.79	9.82408	5.1801	1.78951	0.741828	0.00502356
tRNA-Ile-AAT-8-1-TTA	tRNA-Ile-AAT-8-1	TTA	TTA	GGCCGGTTAGCTCAGTCGGCTAGAGCGTGGTGCTTTAAACGCCAAGGTCGCGGGTTCGATCCCCGTACGGGCCA	GATTACGTACTGCCATGACG	ACCTTCTACTCGACGAACGTACGTAATGGTCAAC	tatcttgtggaaaggacgaaacaccGGCCGGTTAGCTCAGTCGGCTAGAGCGTGGTGCTTTAAACGCCAAGGTCGCGGGTTCGATCCCCGTACGGGCCATTTTTTTACCTTCTACTCGACGAACGTACGTAATGGTCAACGATTACGTACTGCCATGACGCTGTCTCTTATACACATCTGACGCTGCCGACGActcgagtactaggatccattaggcg	1192.2	1084.87	1039.56	325.017	2799.54	159.265	137.069	0	10.3602	1.31042	0.136576	0.004983
tRNA-Lys-CTT-7-1-CTA	tRNA-Lys-CTT-7-1	CTA	CTA	GCCCAGCTAGCTCAGTCGGTAGAGCATGAGACTCTAAATCTCAGGGTCATGGGTTTGAGCCCCACGTTTGGTG	TTGCCACAGGTATCTATGGC	ATCGGAGTTGGACATCGACAATTGTCGCGATACCA	tatcttgtggaaaggacgaaacaccGCCCAGCTAGCTCAGTCGGTAGAGCATGAGACTCTAAATCTCAGGGTCATGGGTTTGAGCCCCACGTTTGGTGTTTTTTTATCGGAGTTGGACATCGACAATTGTCGCGATACCATTGCCACAGGTATCTATGGCCTGTCTCTTATACACATCTGACGCTGCCGACGActcgagtactaggatccattaggcg	1039.77	848.106	873.948	0	1.53148	2214.96	7.70052	0	8.63351	0.00073645	1.31037	0.00493937
tRNA-Thr-CGT-4-1-TTA	tRNA-Thr-CGT-4-1	TTA	TTA	GGCGCGGTGGCCAAGTGGTAAGGCGTCGGTCTTTAAAACCGAAGATCGCGGGTTCGAACCCCGTCCGTGCCT	TTAACCTGGCGTTCCAACCA	ATCGGAGTTGACAACGGTGAATGCCGTTCACTAGAA	tatcttgtggaaaggacgaaacaccGGCGCGGTGGCCAAGTGGTAAGGCGTCGGTCTTTAAAACCGAAGATCGCGGGTTCGAACCCCGTCCGTGCCTTTTTTTTATCGGAGTTGACAACGGTGAATGCCGTTCACTAGAATTAACCTGGCGTTCCAACCACTGTCTCTTATACACATCTGACGCTGCCGACGActcgagtactaggatccattaggcg	747.619	726.78	712.407	0	0	0	0	0	6.9068	0	0	0.00484752
tRNA-Leu-CAG-1-1-TTA	tRNA-Leu-CAG-1-1	TTA	TTA	GTCAGGATGGCCGAGCGGTCTAAGGCGCTGCGTTTTAGTCGCAGTCTCCCCTGGAGGCGTGGGTTCGAATCCCACTCCTGACA	CTAGGTATCACCGAACTTCC	TGTACCACGGCGCGTTAATAGTACC	tatcttgtggaaaggacgaaacaccGTCAGGATGGCCGAGCGGTCTAAGGCGCTGCGTTTTAGTCGCAGTCTCCCCTGGAGGCGTGGGTTCGAATCCCACTCCTGACATTTTTTTTGTACCACGGCGCGTTAATAGTACCCTAGGTATCACCGAACTTCCCTGTCTCTTATACACATCTGACGCTGCCGACGActcgagtactaggatccattaggcg	1392.71	1341.07	1430.04	969.088	1.53148	0	3.08021	0	13.8136	0.348464	0.00114842	0.00482979
tRNA-Phe-GAA-4-1-GAA	tRNA-Phe-GAA-4-1	GAA	Control	GCCGAAATAGCTCAGTTGGGAGAGCGTTAGACCGAAGATCTTAAAGGTCCCTGGTTCAATCCCGGGTTTCGGCA	GCATGGTCTTGATTGGAACG	CTTCGTCACGGCATACTAAGCGCAAGTGCTTGGA	tatcttgtggaaaggacgaaacaccGCCGAAATAGCTCAGTTGGGAGAGCGTTAGACCGAAGATCTTAAAGGTCCCTGGTTCAATCCCGGGTTTCGGCATTTTTTTCTTCGTCACGGCATACTAAGCGCAAGTGCTTGGAGCATGGTCTTGATTGGAACGCTGTCTCTTATACACATCTGACGCTGCCGACGActcgagtactaggatccattaggcg	890.973	1248.01	1073.84	706.688	9.18887	404.061	3.08021	0	10.3602	0.401739	0.163116	0.00482391
tRNA-Trp-CCA-2-1-CCA	tRNA-Trp-CCA-2-1	CCA	Control	GACCTCGTGGCGCAATGGTAGCGCGTCTGACTCCAGATCAGAAGGTTGCGTGTTCAAGTCACGTCGGGGTCA	TGAGCAGTAACCTTCGGATG	AGGATTGCCGAGACTGGATACGTATCTCCAACGCTA	tatcttgtggaaaggacgaaacaccGACCTCGTGGCGCAATGGTAGCGCGTCTGACTCCAGATCAGAAGGTTGCGTGTTCAAGTCACGTCGGGGTCATTTTTTTAGGATTGCCGAGACTGGATACGTATCTCCAACGCTATGAGCAGTAACCTTCGGATGCTGTCTCTTATACACATCTGACGCTGCCGACGActcgagtactaggatccattaggcg	1483.44	1267.45	1449.22	2082.79	3369.25	1626.57	2604.32	0	13.8136	1.83763	1.66906	0.00476588
tRNA-Lys-CTT-1-1-CTA	tRNA-Lys-CTT-1-1	CTA	CTA	GCCCGGCTAGCTCAGTCGGTAGAGCATGGGACTCTAAATCCCAGGGTCGTGGGTTCGAGCCCCACGTTGGGCG	GAAGAGACAATCTTCTCGGC	ATCAGCGGAATTCGATACGGCGATCTACTCCTGAG	tatcttgtggaaaggacgaaacaccGCCCGGCTAGCTCAGTCGGTAGAGCATGGGACTCTAAATCCCAGGGTCGTGGGTTCGAGCCCCACGTTGGGCGTTTTTTTATCAGCGGAATTCGATACGGCGATCTACTCCTGAGGAAGAGACAATCTTCTCGGCCTGTCTCTTATACACATCTGACGCTGCCGACGActcgagtactaggatccattaggcg	811.13	980.623	906.488	0	147.022	0	141.69	0	8.63351	0.0906278	0.0722447	0.00476206
tRNA-Lys-CTT-11-1-TCA	tRNA-Lys-CTT-11-1	TCA	TCA	GCAGCTAGCTCAGTCGGTAGAGCATGAGACTTCAAATCTCAGGGTCATGGGTTCGTGCCCCATGTTGGGTGCCA	AAGCTATACGCCGAACTTCC	CGACAACAAGTTCGATACGGCCAATCCGGAATGT	tatcttgtggaaaggacgaaacaccGCAGCTAGCTCAGTCGGTAGAGCATGAGACTTCAAATCTCAGGGTCATGGGTTCGTGCCCCATGTTGGGTGCCATTTTTTTCGACAACAAGTTCGATACGGCCAATCCGGAATGTAAGCTATACGCCGAACTTCCCTGTCTCTTATACACATCTGACGCTGCCGACGActcgagtactaggatccattaggcg	1278.39	1198.54	1075	834.906	2539.19	206.455	1.5401	3.27469	6.9068	1.31966	0.0867702	0.00473557
tRNA-Gly-GCC-1-1-CTA	tRNA-Gly-GCC-1-1	CTA	CTA	GCATGGGTGGTTCAGTGGTAGAATTCTCGCCTCTAACGCGGGAGGCCCGGGTTCGATTCCCGGCCCATGCA	AGAAGTTGTCAGTACGAGCC	CAGATAGCAATGCCATGACGTGCCATGACGGTTGCCT	tatcttgtggaaaggacgaaacaccGCATGGGTGGTTCAGTGGTAGAATTCTCGCCTCTAACGCGGGAGGCCCGGGTTCGATTCCCGGCCCATGCATTTTTTTCAGATAGCAATGCCATGACGTGCCATGACGGTTGCCTAGAAGTTGTCAGTACGAGCCCTGTCTCTTATACACATCTGACGCTGCCGACGActcgagtactaggatccattaggcg	788.447	792.744	734.488	0	4.59443	0	304.94	0	6.9068	0.0029136	0.192332	0.00470178
tRNA-iMet-CAT-1-8-TTA	tRNA-iMet-CAT-1-8	TTA	TTA	AGCAGAGTGGCGCAGCGGAAGCGTGCTGGGCCTTAAACCCAGAGGTCGATGGATCGAAACCATCCTCTGCTA	TATAGAGACCGGCACCTAAC	ACCTATAGCATATCGCCTGGAACTCCTCAAGGACCA	tatcttgtggaaaggacgaaacaccAGCAGAGTGGCGCAGCGGAAGCGTGCTGGGCCTTAAACCCAGAGGTCGATGGATCGAAACCATCCTCTGCTATTTTTTTACCTATAGCATATCGCCTGGAACTCCTCAAGGACCATATAGAGACCGGCACCTAACCTGTCTCTTATACACATCTGACGCTGCCGACGActcgagtactaggatccattaggcg	869.198	942.34	959.948	505.416	136.302	4034.71	1207.44	0	8.63351	0.369144	2.78146	0.00449686
tRNA-Ala-AGC-1-1-TTA	tRNA-Ala-AGC-1-1	TTA	TTA	GGGGGTATAGCTCAGTGGTAGAGCGCGTGCTTTTAATGCACGAGGTCCTGGGTTCGATCCCCAGTACCTCCA	ATGACTCGGATACCAACCTG	TTCCAGTGACTATGCACCACGTACCTTGAATAGCTC	tatcttgtggaaaggacgaaacaccGGGGGTATAGCTCAGTGGTAGAGCGCGTGCTTTTAATGCACGAGGTCCTGGGTTCGATCCCCAGTACCTCCATTTTTTTTTCCAGTGACTATGCACCACGTACCTTGAATAGCTCATGACTCGGATACCAACCTGCTGTCTCTTATACACATCTGACGCTGCCGACGActcgagtactaggatccattaggcg	955.391	980.623	769.353	1751.81	464.038	58.987	32.3422	0	6.9068	1.15966	0.046567	0.00448871
tRNA-Arg-TCT-3-1-CTA	tRNA-Arg-TCT-3-1	CTA	CTA	GGCTCTGTGGCGCAATGGATAGCGCATTGGACTCTAAGCTGAGCCTAGTGTGGTCATTCAAAGGTTGTGGGTTCGAGTCCCACCAGAGTCG	AAGGTGTCTCGCAATGATCG	CTTGAGGTCTCTAGAAT	tatcttgtggaaaggacgaaacaccGGCTCTGTGGCGCAATGGATAGCGCATTGGACTCTAAGCTGAGCCTAGTGTGGTCATTCAAAGGTTGTGGGTTCGAGTCCCACCAGAGTCGTTTTTTTCTTGAGGTCTCTAGAATAAGGTGTCTCGCAATGATCGCTGTCTCTTATACACATCTGACGCTGCCGACGActcgagtactaggatccattaggcg	982.611	1015.96	952.394	0	1.53148	157.79	53.9036	1.63735	6.9068	0.00077929	0.104184	0.00448562
tRNA-Asn-GTT-8-1-GTT	tRNA-Asn-GTT-8-1	GTT	Control	GTCTCTGTGGCGCAATCGGCTAGCGCGTTTGGCTGTTAACTAAAAGGTTGGTGGTTCGAACCCACCCAGAGGCG	AGTGCATAAGGTTCGCCGTA	ACGAAGGATCTTGGCCATTGATAGCGACCTTGCA	tatcttgtggaaaggacgaaacaccGTCTCTGTGGCGCAATCGGCTAGCGCGTTTGGCTGTTAACTAAAAGGTTGGTGGTTCGAACCCACCCAGAGGCGTTTTTTTACGAAGGATCTTGGCCATTGATAGCGACCTTGCAAGTGCATAAGGTTCGCCGTACTGTCTCTTATACACATCTGACGCTGCCGACGActcgagtactaggatccattaggcg	1398.16	1239.77	1353.34	1918.79	1817.86	1.47468	7.70052	0	12.0869	1.33628	0.00370037	0.00446558
tRNA-Arg-TCT-3-2-CTA	tRNA-Arg-TCT-3-2	CTA	CTA	GGCTCTGTGGCGCAATGGATAGCGCATTGGACTCTAAGATAGTTAGAGAAATTCAAAGGTTGTGGGTTCGAGTCCCACCAGAGTCG	GAGTAGTGCCGTACCTTGAA	GGATACAGGCATAGTAAGGCCC	tatcttgtggaaaggacgaaacaccGGCTCTGTGGCGCAATGGATAGCGCATTGGACTCTAAGATAGTTAGAGAAATTCAAAGGTTGTGGGTTCGAGTCCCACCAGAGTCGTTTTTTTGGATACAGGCATAGTAAGGCCCGAGTAGTGCCGTACCTTGAACTGTCTCTTATACACATCTGACGCTGCCGACGActcgagtactaggatccattaggcg	448.208	562.459	581.663	0	0	0	4.62031	0	5.1801	0	0.00410724	0.00445284
tRNA-Glu-TTC-4-2-TCA	tRNA-Glu-TTC-4-2	TCA	TCA	TCCCTGGTGGTCTAGTGGCTAGGATTCGGCGCTTCAACCGCCGCGGCCCGGGTTCGATTCCCGGTCAGGGAA	AAGAAGCCATGTAGAGCGGT	CTAGAATCCGAACTACGAGGTCAGTGTCGAGATTGG	tatcttgtggaaaggacgaaacaccTCCCTGGTGGTCTAGTGGCTAGGATTCGGCGCTTCAACCGCCGCGGCCCGGGTTCGATTCCCGGTCAGGGAATTTTTTTCTAGAATCCGAACTACGAGGTCAGTGTCGAGATTGGAAGAAGCCATGTAGAGCGGTCTGTCTCTTATACACATCTGACGCTGCCGACGActcgagtactaggatccattaggcg	797.521	750.338	582.244	757.379	6.12591	157.79	679.186	0	5.1801	0.478674	0.557732	0.00444839
tRNA-Arg-TCG-3-1-TCG	tRNA-Arg-TCG-3-1	TCG	Control	GACCGCGTGGCCTAATGGATAAGGCGTCTGACTTCGGATCAGAAGATTGAGGGTTCGAGTCCCTTCGTGGTCG	ACAGTTGGAAGACGCAGCTA	ACTGGCTATCCTGTTCCACAGGAGCTTACTAAGGA	tatcttgtggaaaggacgaaacaccGACCGCGTGGCCTAATGGATAAGGCGTCTGACTTCGGATCAGAAGATTGAGGGTTCGAGTCCCTTCGTGGTCGTTTTTTTACTGGCTATCCTGTTCCACAGGAGCTTACTAAGGAACAGTTGGAAGACGCAGCTACTGTCTCTTATACACATCTGACGCTGCCGACGActcgagtactaggatccattaggcg	1213.97	1245.66	982.61	899.015	1088.88	2284.27	2670.54	0	8.63351	0.818756	1.98884	0.00439315
tRNA-Ser-GCT-2-1-CTA	tRNA-Ser-GCT-2-1	CTA	CTA	GACGAGGTGGCCGAGTGGTTAAGGCGATGGACTCTAAATCCATTGTGCTCTGCACGCGTGGGTTCGAATCCCACCTTCGTCG	ATCATGACTGGCAGGCCTAA	ATTGTCGCGAACATAGACGGTGGAAT	tatcttgtggaaaggacgaaacaccGACGAGGTGGCCGAGTGGTTAAGGCGATGGACTCTAAATCCATTGTGCTCTGCACGCGTGGGTTCGAATCCCACCTTCGTCGTTTTTTTATTGTCGCGAACATAGACGGTGGAATATCATGACTGGCAGGCCTAACTGTCTCTTATACACATCTGACGCTGCCGACGActcgagtactaggatccattaggcg	1301.07	1240.94	1184.83	0	1.53148	0	1.5401	0	10.3602	0.000588544	0.000620537	0.00437203
tRNA-Met-CAT-7-1-CAT	tRNA-Met-CAT-7-1	CAT	Control	GCCCTCTTAGTGCAGCTGGCAGCGCGTCAGTTTCATAATCTGAAAGTCCTGAGTTCAAGCCTCAGAGAGGGCA	GAATGACTCCAGAGATGCGT	ATACACCAGACGGTCATGACGCCTTAAGTTGCAGG	tatcttgtggaaaggacgaaacaccGCCCTCTTAGTGCAGCTGGCAGCGCGTCAGTTTCATAATCTGAAAGTCCTGAGTTCAAGCCTCAGAGAGGGCATTTTTTTATACACCAGACGGTCATGACGCCTTAAGTTGCAGGGAATGACTCCAGAGATGCGTCTGTCTCTTATACACATCTGACGCTGCCGACGActcgagtactaggatccattaggcg	938.153	843.394	1007.6	0	188.372	119.449	791.613	0	8.63351	0.100395	0.540116	0.00428421
tRNA-Trp-CCA-1-1-CTA	tRNA-Trp-CCA-1-1	CTA	CTA	GGCCTCGTGGCGCAACGGTAGCGCGTCTGACTCTAGATCAGAAGGTTGCGTGTTCAAATCACGTCGGGGTCA	CGCAAGTGCTGTTGAAGGAA	GGTTATCGCGGCCTTAAGTTTGCTTAGAGACCAACT	tatcttgtggaaaggacgaaacaccGGCCTCGTGGCGCAACGGTAGCGCGTCTGACTCTAGATCAGAAGGTTGCGTGTTCAAATCACGTCGGGGTCATTTTTTTGGTTATCGCGGCCTTAAGTTTGCTTAGAGACCAACTCGCAAGTGCTGTTGAAGGAACTGTCTCTTATACACATCTGACGCTGCCGACGActcgagtactaggatccattaggcg	1176.77	1272.75	1209.23	0	1.53148	0	1281.37	0	10.3602	0.00065071	0.503386	0.0042838
tRNA-Lys-TTT-1-1-TTT	tRNA-Lys-TTT-1-1	TTT	Control	GCCTGGATAGCTCAGTTGGTAGAGCATCAGACTTTTAATCTGAGGGTCCAGGGTTCAAGTCCCTGTTCAGGCA	CAATGTGCGACTAGAATCCG	ATATGTGGCGTGGCCTACAAGTGACTAACGCTGTT	tatcttgtggaaaggacgaaacaccGCCTGGATAGCTCAGTTGGTAGAGCATCAGACTTTTAATCTGAGGGTCCAGGGTTCAAGTCCCTGTTCAGGCATTTTTTTATATGTGGCGTGGCCTACAAGTGACTAACGCTGTTCAATGTGCGACTAGAATCCGCTGTCTCTTATACACATCTGACGCTGCCGACGActcgagtactaggatccattaggcg	787.54	896.99	812.934	0	0	1623.62	1071.91	0	6.9068	0	1.50254	0.00424807
tRNA-Arg-TCG-1-1-TTA	tRNA-Arg-TCG-1-1	TTA	TTA	GGCCGCGTGGCCTAATGGATAAGGCGTCTGACTTTAGATCAGAAGATTGCAGGTTCGAGTCCTGCCGCGGTCG	TCGACTGGTGTGCTTAGAGA	ACATAGACGGCGATCTACTCTACAACATGCCTGGC	tatcttgtggaaaggacgaaacaccGGCCGCGTGGCCTAATGGATAAGGCGTCTGACTTTAGATCAGAAGATTGCAGGTTCGAGTCCTGCCGCGGTCGTTTTTTTACATAGACGGCGATCTACTCTACAACATGCCTGGCTCGACTGGTGTGCTTAGAGACTGTCTCTTATACACATCTGACGCTGCCGACGActcgagtactaggatccattaggcg	943.597	901.113	824.556	131.2	38.2869	0	0	0	6.9068	0.0898088	0	0.0041882
tRNA-Cys-GCA-20-1-GCA	tRNA-Cys-GCA-20-1	GCA	Control	GGGCGTATAGCTCAGGGGTAGAGCATTTGACTGCAGATCAAGAGGTCCCCAGTTCAAATCTGGGTGCCCCCT	GCCTTAAGTTACAAGGCGCT	ATAACGCAACTAGCTCGCCTAGTACGAGCCAGAAGT	tatcttgtggaaaggacgaaacaccGGGCGTATAGCTCAGGGGTAGAGCATTTGACTGCAGATCAAGAGGTCCCCAGTTCAAATCTGGGTGCCCCCTTTTTTTTATAACGCAACTAGCTCGCCTAGTACGAGCCAGAAGTGCCTTAAGTTACAAGGCGCTCTGTCTCTTATACACATCTGACGCTGCCGACGActcgagtactaggatccattaggcg	863.754	890.511	620.015	146.109	3.06296	22.1201	1.5401	0	5.1801	0.0863507	0.0132846	0.0041774
tRNA-Leu-AAG-3-1-TTA	tRNA-Leu-AAG-3-1	TTA	TTA	GGTAGCGTGGCCGAGCGGTCTAAGGCGCTGGATTTTAGCTCCAGTCTCTTCGGGGGCGTGGGTTCAAATCCCACCGCTGCCA	TGACAATGCACTTGTCAGCG	ACAGTTGGAAGCGGTTCAGACGTTAA	tatcttgtggaaaggacgaaacaccGGTAGCGTGGCCGAGCGGTCTAAGGCGCTGGATTTTAGCTCCAGTCTCTTCGGGGGCGTGGGTTCAAATCCCACCGCTGCCATTTTTTTACAGTTGGAAGCGGTTCAGACGTTAATGACAATGCACTTGTCAGCGCTGTCTCTTATACACATCTGACGCTGCCGACGActcgagtactaggatccattaggcg	868.29	997.113	844.893	3819.7	1683.09	595.769	163.251	0	6.9068	3.16875	0.380609	0.00408738
tRNA-Met-CAT-2-1-TCA	tRNA-Met-CAT-2-1	TCA	TCA	GCCCTCTTAGCGCAGTGGGCAGCGCGTCAGTCTTCAAATCTGAAGGTCCTGAGTTCGAGCCTCAGAGAGGGCA	GAATGACTCCAGACCTAAGG	CCTTCGGATGAATCTCACACGCTGTGGCATGCCTT	tatcttgtggaaaggacgaaacaccGCCCTCTTAGCGCAGTGGGCAGCGCGTCAGTCTTCAAATCTGAAGGTCCTGAGTTCGAGCCTCAGAGAGGGCATTTTTTTCCTTCGGATGAATCTCACACGCTGTGGCATGCCTTGAATGACTCCAGACCTAAGGCTGTCTCTTATACACATCTGACGCTGCCGACGActcgagtactaggatccattaggcg	1136.85	788.032	1058.73	0	635.563	0	1.5401	0	8.63351	0.279528	0.000977184	0.00407729
tRNA-Cys-GCA-23-1-TTA	tRNA-Cys-GCA-23-1	TTA	TTA	GGGGGTATAGCTCACAGGTAGAGCATTTGACTTTAGATCAAGAGGTCCCCGGTTCAAATCCGGTTACTCCCT	AAGGCAAGAAGCTGTGGCAT	GTTATGAGGACGGTCATGACGCTCGATACTCAGACG	tatcttgtggaaaggacgaaacaccGGGGGTATAGCTCACAGGTAGAGCATTTGACTTTAGATCAAGAGGTCCCCGGTTCAAATCCGGTTACTCCCTTTTTTTTGTTATGAGGACGGTCATGACGCTCGATACTCAGACGAAGGCAAGAAGCTGTGGCATCTGTCTCTTATACACATCTGACGCTGCCGACGActcgagtactaggatccattaggcg	459.096	435.243	425.352	0	84.2313	0	0	0	3.4534	0.091736	0	0.00405946
tRNA-Ala-TGC-4-1-TCA	tRNA-Ala-TGC-4-1	TCA	TCA	GGGGATGTAGCTCAGTGGTAGAGCGCATGCTTTCAACGTATGAGGCCCCGGGTTCAATCCCCGGCATCTCCA	GTGAGAGAGAACTGCTACTG	GACACGCGAACATCCTTCATAGAAGTTGTCCGGAGG	tatcttgtggaaaggacgaaacaccGGGGATGTAGCTCAGTGGTAGAGCGCATGCTTTCAACGTATGAGGCCCCGGGTTCAATCCCCGGCATCTCCATTTTTTTGACACGCGAACATCCTTCATAGAAGTTGTCCGGAGGGTGAGAGAGAACTGCTACTGCTGTCTCTTATACACATCTGACGCTGCCGACGActcgagtactaggatccattaggcg	771.209	807.468	639.19	87.9633	116.392	97.3286	167.871	0	5.1801	0.132491	0.164217	0.00405208
tRNA-Lys-TTT-6-1-CTA	tRNA-Lys-TTT-6-1	CTA	CTA	GCCTGGGTAGCTCAGTCGGTAGAGCATCAGACTCTAAATCTGAGGGTCCAGGGTTCAAGTCCCTGTCCAGGCG	GCATCACCGAGATTACGTAC	ATTGTCGCGATCGTGAGGAATGTGTGATACGCGGT	tatcttgtggaaaggacgaaacaccGCCTGGGTAGCTCAGTCGGTAGAGCATCAGACTCTAAATCTGAGGGTCCAGGGTTCAAGTCCCTGTCCAGGCGTTTTTTTATTGTCGCGATCGTGAGGAATGTGTGATACGCGGTGCATCACCGAGATTACGTACCTGTCTCTTATACACATCTGACGCTGCCGACGActcgagtactaggatccattaggcg	861.032	969.432	643.839	359.308	0	0	0	0	5.1801	0.20865	0	0.00402282
tRNA-Gly-TCC-1-1-TTA	tRNA-Gly-TCC-1-1	TTA	TTA	GCGTTGGTGGTATAGTGGTTAGCATAGCTGCCTTTAAAGCAGTTGACCCGGGTTCGATTCCCGGCCAACGCA	GTAGAGCGGTACCTAACAAC	TACCTTCGCACCAGAAGAGACAATTGAGCAGGCACC	tatcttgtggaaaggacgaaacaccGCGTTGGTGGTATAGTGGTTAGCATAGCTGCCTTTAAAGCAGTTGACCCGGGTTCGATTCCCGGCCAACGCATTTTTTTTACCTTCGCACCAGAAGAGACAATTGAGCAGGCACCGTAGAGCGGTACCTAACAACCTGTCTCTTATACACATCTGACGCTGCCGACGActcgagtactaggatccattaggcg	767.579	933.506	863.488	1346.29	672.319	78.1578	120.128	0	6.9068	1.31492	0.106205	0.00399936
tRNA-Ser-AGA-2-6-AGA	tRNA-Ser-AGA-2-6	AGA	Control	GTAGTCGTGGCCGAGTGGTTAAGGCGATGGACTAGAAATCCATTGGGGTCTCCCCGCGCAGGTTCGAATCCTGCCGACTACG	TGCAGGTCAATTCGGCTAGA	ATTGCGCTGGAGATAGCGAAAATCTC	tatcttgtggaaaggacgaaacaccGTAGTCGTGGCCGAGTGGTTAAGGCGATGGACTAGAAATCCATTGGGGTCTCCCCGCGCAGGTTCGAATCCTGCCGACTACGTTTTTTTATTGCGCTGGAGATAGCGAAAATCTCTGCAGGTCAATTCGGCTAGACTGTCTCTTATACACATCTGACGCTGCCGACGActcgagtactaggatccattaggcg	784.818	789.21	872.204	0	145.49	171.062	575.999	0	6.9068	0.0926905	0.473297	0.0039594
tRNA-Ala-CGC-4-1-CTA	tRNA-Ala-CGC-4-1	CTA	CTA	GGGGGTGTAGCTCAGTGGTAGAGCGCGTGCTTCTAATGTACGAGGCCCCGGGTTCGACCCCCGGCTCCTCCA	CACGGTTGAAGAGGACAATC	GGTTATCGCGAGTGCATAAGTGTTAGACCATGCCAT	tatcttgtggaaaggacgaaacaccGGGGGTGTAGCTCAGTGGTAGAGCGCGTGCTTCTAATGTACGAGGCCCCGGGTTCGACCCCCGGCTCCTCCATTTTTTTGGTTATCGCGAGTGCATAAGTGTTAGACCATGCCATCACGGTTGAAGAGGACAATCCTGTCTCTTATACACATCTGACGCTGCCGACGActcgagtactaggatccattaggcg	669.591	716.767	655.461	159.527	88.8257	0	0	0	5.1801	0.185451	0	0.0039515
tRNA-Leu-TAA-3-1-TCA	tRNA-Leu-TAA-3-1	TCA	TCA	ACCAGAATGGCCGAGTGGTTAAGGCGTTGGACTTCAGATCCAATGGATTCATATCCGCGTGGGTTCGAACCCCACTTCTGGTA	TGGATAACTCAGGTGGTAGC	CGGCTGGTATTATAGAGACCACGCT	tatcttgtggaaaggacgaaacaccACCAGAATGGCCGAGTGGTTAAGGCGTTGGACTTCAGATCCAATGGATTCATATCCGCGTGGGTTCGAACCCCACTTCTGGTATTTTTTTCGGCTGGTATTATAGAGACCACGCTTGGATAACTCAGGTGGTAGCCTGTCTCTTATACACATCTGACGCTGCCGACGActcgagtactaggatccattaggcg	1084.23	1040.11	1101.15	541.198	119.455	5.8987	743.87	0	8.63351	0.304665	0.360428	0.00392022
tRNA-Asp-GTC-2-9-TTA	tRNA-Asp-GTC-2-9	TTA	TTA	TCCTCGTTAGTATAGTGGTGAGTATCCCCGCCTTTAACGCGGGAGACCGGGGTTCGATTCCCCGACGGGGAG	CTAGTGGAAGATGCCGTTCA	GATACACTTGCGTCACTGTCCGTCACTGTCTATAGA	tatcttgtggaaaggacgaaacaccTCCTCGTTAGTATAGTGGTGAGTATCCCCGCCTTTAACGCGGGAGACCGGGGTTCGATTCCCCGACGGGGAGTTTTTTTGATACACTTGCGTCACTGTCCGTCACTGTCTATAGACTAGTGGAAGATGCCGTTCACTGTCTCTTATACACATCTGACGCTGCCGACGActcgagtactaggatccattaggcg	1153.18	1055.42	1105.22	83.4906	19.9092	0	3.08021	0	8.63351	0.0448323	0.00145923	0.00390579
tRNA-Lys-TTT-1-1-CTA	tRNA-Lys-TTT-1-1	CTA	CTA	GCCTGGATAGCTCAGTTGGTAGAGCATCAGACTCTAAATCTGAGGGTCCAGGGTTCAAGTCCCTGTTCAGGCA	TAAGCCAACAGTCTTCCGAC	CTGCACGATGTGCTTAGAGACCAGCGTGATACGTA	tatcttgtggaaaggacgaaacaccGCCTGGATAGCTCAGTTGGTAGAGCATCAGACTCTAAATCTGAGGGTCCAGGGTTCAAGTCCCTGTTCAGGCATTTTTTTCTGCACGATGTGCTTAGAGACCAGCGTGATACGTATAAGCCAACAGTCTTCCGACCTGTCTCTTATACACATCTGACGCTGCCGACGActcgagtactaggatccattaggcg	1252.99	1010.66	901.258	0	133.239	342.125	6.16041	0	6.9068	0.0531684	0.172306	0.00383176
tRNA-Ile-AAT-7-1-TCA	tRNA-Ile-AAT-7-1	TCA	TCA	GGCCGGTTAGCTCAGTTGGTCAGAGCGTGGTGCTTCAAACGCCAAGGTCGCGGGTTCGATCCCCGTACGGGCCA	CAATGTGCGAAGGCTCTGAA	TAATCGGAGCACATAGACGGGCACATCCATGTGA	tatcttgtggaaaggacgaaacaccGGCCGGTTAGCTCAGTTGGTCAGAGCGTGGTGCTTCAAACGCCAAGGTCGCGGGTTCGATCCCCGTACGGGCCATTTTTTTTAATCGGAGCACATAGACGGGCACATCCATGTGACAATGTGCGAAGGCTCTGAACTGTCTCTTATACACATCTGACGCTGCCGACGActcgagtactaggatccattaggcg	953.577	938.806	913.461	679.852	107.203	812.547	237.176	1.63735	5.1801	0.412686	0.559073	0.00373166
tRNA-Tyr-GTA-5-4-TCA	tRNA-Tyr-GTA-5-4	TCA	TCA	CCTTCGATAGCTCAGCTGGTAGAGCGGAGGACTTCAGATTGTACAGACATTTGCGGACATCCTTAGGTCGCTGGTTCGATTCCGGCTCGAAGGA	CGGAGGCATTAAGTCGCATA	ATCATGACTGCGGA	tatcttgtggaaaggacgaaacaccCCTTCGATAGCTCAGCTGGTAGAGCGGAGGACTTCAGATTGTACAGACATTTGCGGACATCCTTAGGTCGCTGGTTCGATTCCGGCTCGAAGGATTTTTTTATCATGACTGCGGACGGAGGCATTAAGTCGCATACTGTCTCTTATACACATCTGACGCTGCCGACGActcgagtactaggatccattaggcg	1146.83	1267.45	1406.22	1437.23	638.626	103.227	146.31	0	10.3602	0.90504	0.0984408	0.00368371
tRNA-Asp-GTC-3-1-TTA	tRNA-Asp-GTC-3-1	TTA	TTA	TCCTCGTTAGTATAGTGGTGAGTGTCCCCGTCTTTAACGCGGGAGACCGGGGTTCGATTCCCCGACGGGGAG	GAAGGTGATGGCCAACTGTA	GCGATCTCGTACCTAACAACCCATTGCCACCTCATT	tatcttgtggaaaggacgaaacaccTCCTCGTTAGTATAGTGGTGAGTGTCCCCGTCTTTAACGCGGGAGACCGGGGTTCGATTCCCCGACGGGGAGTTTTTTTGCGATCTCGTACCTAACAACCCATTGCCACCTCATTGAAGGTGATGGCCAACTGTACTGTCTCTTATACACATCTGACGCTGCCGACGActcgagtactaggatccattaggcg	1111.45	1209.14	1174.95	760.361	151.616	0	78.5453	0	8.63351	0.410265	0.0324798	0.00367399
tRNA-Phe-GAA-1-3-CTA	tRNA-Phe-GAA-1-3	CTA	CTA	GCCGAAATAGCTCAGTTGGGAGAGCGTTAGACTCTAGATCTAAAGGTCCCTGGTTCGATCCCGGGTTTCGGCA	GTTCCAACCAGGAGCTTACT	AAGCTATACGGTAGAGCGGTGGAAGAAGAATCCGT	tatcttgtggaaaggacgaaacaccGCCGAAATAGCTCAGTTGGGAGAGCGTTAGACTCTAGATCTAAAGGTCCCTGGTTCGATCCCGGGTTTCGGCATTTTTTTAAGCTATACGGTAGAGCGGTGGAAGAAGAATCCGTGTTCCAACCAGGAGCTTACTCTGTCTCTTATACACATCTGACGCTGCCGACGActcgagtactaggatccattaggcg	667.776	760.94	700.204	0	1.53148	19.1708	0	1.63735	3.4534	0.0011467	0.0125968	0.00363519
tRNA-Trp-CCA-5-1-CCA	tRNA-Trp-CCA-5-1	CCA	Control	GACCTCGTGGCGCAACGGCAGCGCGTCTGACTCCAGATCAGAAGGTTGCGTGTTCAAATCACGTCGGGGTCA	TACCTTCGCAATCGGAGTTG	TTAACCTGGCCGATCTACTCGTCCAAGTGTCAGGTT	tatcttgtggaaaggacgaaacaccGACCTCGTGGCGCAACGGCAGCGCGTCTGACTCCAGATCAGAAGGTTGCGTGTTCAAATCACGTCGGGGTCATTTTTTTTTAACCTGGCCGATCTACTCGTCCAAGTGTCAGGTTTACCTTCGCAATCGGAGTTGCTGTCTCTTATACACATCTGACGCTGCCGACGActcgagtactaggatccattaggcg	1708.45	1766.3	1663.06	1672.79	3937.43	791.901	1028.79	0	12.0869	1.6419	0.515397	0.00363394
tRNA-Thr-TGT-5-1-TGT	tRNA-Thr-TGT-5-1	TGT	Control	GGCCCTATAGCTCAGGGGTTAGAGCACTGGTCTTGTAAACCAGGGGTCGCGAGTTCAAATCTCGCTGGGGCCT	CAATTGAGCACTTGTCAGCG	GGCGTTGTAGGCAACCAATTATGTTCGTAGTGTAC	tatcttgtggaaaggacgaaacaccGGCCCTATAGCTCAGGGGTTAGAGCACTGGTCTTGTAAACCAGGGGTCGCGAGTTCAAATCTCGCTGGGGCCTTTTTTTTGGCGTTGTAGGCAACCAATTATGTTCGTAGTGTACCAATTGAGCACTTGTCAGCGCTGTCTCTTATACACATCTGACGCTGCCGACGActcgagtactaggatccattaggcg	812.945	952.352	716.474	213.199	1004.65	0	0	0	5.1801	0.749035	0	0.003615
tRNA-Ala-AGC-3-1-AGC	tRNA-Ala-AGC-3-1	AGC	Control	GGGGGTGTAGCTCAGTGGTAGAGCGCGTGCTTAGCATGTACGAGGTCCCGGGTTCAATCCCCGGCACCTCCA	TAAGCCAACATATTCCGGCG	ACTAATCAGGTGGACGGACATTATCGAGAGCCAATC	tatcttgtggaaaggacgaaacaccGGGGGTGTAGCTCAGTGGTAGAGCGCGTGCTTAGCATGTACGAGGTCCCGGGTTCAATCCCCGGCACCTCCATTTTTTTACTAATCAGGTGGACGGACATTATCGAGAGCCAATCTAAGCCAACATATTCCGGCGCTGTCTCTTATACACATCTGACGCTGCCGACGActcgagtactaggatccattaggcg	920.007	848.695	727.515	0	0	50.139	4.62031	0	5.1801	0	0.0322609	0.00356014
tRNA-Val-CAC-6-1-CAC	tRNA-Val-CAC-6-1	CAC	Control	GTTTCCGTAGTGGAGTGGTTATCACGTTCGCCTCACACGCGAAAGGTCCCCGGTTTGAAACCAGGCGGAAACA	GAGTCTCCAGACCTAACAAC	AAGGTGTCTCGCTCGATACTGGTCATTAGATGGAC	tatcttgtggaaaggacgaaacaccGTTTCCGTAGTGGAGTGGTTATCACGTTCGCCTCACACGCGAAAGGTCCCCGGTTTGAAACCAGGCGGAAACATTTTTTTAAGGTGTCTCGCTCGATACTGGTCATTAGATGGACGAGTCTCCAGACCTAACAACCTGTCTCTTATACACATCTGACGCTGCCGACGActcgagtactaggatccattaggcg	990.776	657.871	741.461	325.017	548.269	0	40.0427	0	5.1801	0.440708	0.0304335	0.00349317
tRNA-Arg-CCT-1-1-TTA	tRNA-Arg-CCT-1-1	TTA	TTA	GCCCCAGTGGCCTAATGGATAAGGCACTGGCCTTTAAAGCCAGGGATTGTGGGTTCGAGTCCCACCTGGGGTA	GCTAGTTGAGATGACTCGGA	TATCGCCTGGTCTCGTGATATACGTGAGGTGCACA	tatcttgtggaaaggacgaaacaccGCCCCAGTGGCCTAATGGATAAGGCACTGGCCTTTAAAGCCAGGGATTGTGGGTTCGAGTCCCACCTGGGGTATTTTTTTTATCGCCTGGTCTCGTGATATACGTGAGGTGCACAGCTAGTTGAGATGACTCGGACTGTCTCTTATACACATCTGACGCTGCCGACGActcgagtactaggatccattaggcg	755.785	676.718	753.664	0	0	0	0	0	5.1801	0	0	0.00343662
tRNA-Ile-AAT-8-1-TCA	tRNA-Ile-AAT-8-1	TCA	TCA	GGCCGGTTAGCTCAGTCGGCTAGAGCGTGGTGCTTCAAACGCCAAGGTCGCGGGTTCGATCCCCGTACGGGCCA	ATAGTAAGGCCAACCTCGTG	GATGGATTGAAGGCCACTTCAAGCTATACGATGT	tatcttgtggaaaggacgaaacaccGGCCGGTTAGCTCAGTCGGCTAGAGCGTGGTGCTTCAAACGCCAAGGTCGCGGGTTCGATCCCCGTACGGGCCATTTTTTTGATGGATTGAAGGCCACTTCAAGCTATACGATGTATAGTAAGGCCAACCTCGTGCTGTCTCTTATACACATCTGACGCTGCCGACGActcgagtactaggatccattaggcg	1456.22	1011.84	1257.46	0	287.918	0	388.106	0	8.63351	0.0988577	0.191783	0.00343291
tRNA-Gly-CCC-2-2-CTA	tRNA-Gly-CCC-2-2	CTA	CTA	GCGCCGCTGGTGTAGTGGTATCATGCAAGATTCTAATTCTTGCGACCCGGGTTCGATTCCCGGGCGGCGCA	ACGAGTTACATTGCAGGCGA	TTGCTGAACCAAGGTGTCTCGGATTCGCAATTCGATA	tatcttgtggaaaggacgaaacaccGCGCCGCTGGTGTAGTGGTATCATGCAAGATTCTAATTCTTGCGACCCGGGTTCGATTCCCGGGCGGCGCATTTTTTTTTGCTGAACCAAGGTGTCTCGGATTCGCAATTCGATAACGAGTTACATTGCAGGCGACTGTCTCTTATACACATCTGACGCTGCCGACGActcgagtactaggatccattaggcg	834.72	926.438	1008.18	0	220.533	0	226.395	0	6.9068	0.1321	0.122186	0.00342539
tRNA-Cys-GCA-6-1-GCA	tRNA-Cys-GCA-6-1	GCA	Control	GGGGGTGTAGCTCAGTGGTAGAGCATTTGACTGCAGATCAAGAGGTCCCTGGTTCAAATCCAGGTGCCCCCT	TTGCAGGCGATCGTACAAGA	ACTGTGAACAGACAAGTCGGCCTCTCGAGTCTAGGT	tatcttgtggaaaggacgaaacaccGGGGGTGTAGCTCAGTGGTAGAGCATTTGACTGCAGATCAAGAGGTCCCTGGTTCAAATCCAGGTGCCCCCTTTTTTTTACTGTGAACAGACAAGTCGGCCTCTCGAGTCTAGGTTTGCAGGCGATCGTACAAGACTGTCTCTTATACACATCTGACGCTGCCGACGActcgagtactaggatccattaggcg	696.81	620.178	507.866	92.436	160.805	449.776	820.875	0	3.4534	0.181715	1.02443	0.00339992
tRNA-Ile-AAT-6-1-CTA	tRNA-Ile-AAT-6-1	CTA	CTA	GGCCGGTTAGCTCAGTTGGTTAGAGCGTGGTGCTCTAAACGCTAAGGTCGCGGGTTCGATCCCCGTACTGGCCA	CAATGTGCGACTGCGTTCTA	CACTAAGTCAAGGCCACTTCTATCTATGGCGGTC	tatcttgtggaaaggacgaaacaccGGCCGGTTAGCTCAGTTGGTTAGAGCGTGGTGCTCTAAACGCTAAGGTCGCGGGTTCGATCCCCGTACTGGCCATTTTTTTCACTAAGTCAAGGCCACTTCTATCTATGGCGGTCCAATGTGCGACTGCGTTCTACTGTCTCTTATACACATCTGACGCTGCCGACGActcgagtactaggatccattaggcg	1057.01	1203.25	1274.31	0	3.06296	22.1201	221.775	0	8.63351	0.00144888	0.101348	0.00338751
tRNA-Lys-CTT-2-5-TTA	tRNA-Lys-CTT-2-5	TTA	TTA	GCCCGGCTAGCTCAGTCGGTAGAGCATGAGACTTTAAATCTCAGGGTCGTGGGTTCGAGCCCCACGTTGGGCG	TCGGATGTCACAGGTTCTAC	CCTCTCGAGTAAGAAGCCATTACAACATGCTCAGA	tatcttgtggaaaggacgaaacaccGCCCGGCTAGCTCAGTCGGTAGAGCATGAGACTTTAAATCTCAGGGTCGTGGGTTCGAGCCCCACGTTGGGCGTTTTTTTCCTCTCGAGTAAGAAGCCATTACAACATGCTCAGATCGGATGTCACAGGTTCTACCTGTCTCTTATACACATCTGACGCTGCCGACGActcgagtactaggatccattaggcg	1013.46	864.597	776.326	0	18.3777	1695.88	483.593	0	5.1801	0.00906684	1.2604	0.00333629
tRNA-Ala-TGC-3-2-TGC	tRNA-Ala-TGC-3-2	TGC	Control	GGGGATGTAGCTCAGTGGTAGAGCGCATGCTTTGCATGTATGAGGCCCCGGGTTCGATCCCCGGCATCTCCA	CTTGTCAGCGGCATACTAAG	TATGAGCAGACTCACACCTCCTTAGGCTAACCGGTA	tatcttgtggaaaggacgaaacaccGGGGATGTAGCTCAGTGGTAGAGCGCATGCTTTGCATGTATGAGGCCCCGGGTTCGATCCCCGGCATCTCCATTTTTTTTATGAGCAGACTCACACCTCCTTAGGCTAACCGGTACTTGTCAGCGGCATACTAAGCTGTCTCTTATACACATCTGACGCTGCCGACGActcgagtactaggatccattaggcg	847.422	927.027	778.65	4156.64	2703.06	0	693.047	0	5.1801	4.04739	0.373801	0.00332634
tRNA-Asn-GTT-10-1-TCA	tRNA-Asn-GTT-10-1	TCA	TCA	GTCTCTGTGGCGCAATCGGCTAGCGCGTTTGGCTTCAAACTAAAAGGTTGGCGGTTCGAACCCACCCAGAGGCG	ACGTAATGGTACGGCCGAAT	TATCGCCTGGAAGGCAAGAAATGTCAGCGCCACT	tatcttgtggaaaggacgaaacaccGTCTCTGTGGCGCAATCGGCTAGCGCGTTTGGCTTCAAACTAAAAGGTTGGCGGTTCGAACCCACCCAGAGGCGTTTTTTTTATCGCCTGGAAGGCAAGAAATGTCAGCGCCACTACGTAATGGTACGGCCGAATCTGTCTCTTATACACATCTGACGCTGCCGACGActcgagtactaggatccattaggcg	879.178	956.475	780.974	1975.45	578.899	1802.05	526.715	0	5.1801	1.45269	1.21737	0.00331644
tRNA-Ala-CGC-1-1-CTA	tRNA-Ala-CGC-1-1	CTA	CTA	GGGGATGTAGCTCAGTGGTAGAGCGCATGCTTCTAATGTATGAGGTCCCGGGTTCGATCCCCGGCATCTCCA	CAACCTCGTGCTCCTAAGAA	GGTCGTATCCTTAATAGCGGTCTCGTGATAGTCTTC	tatcttgtggaaaggacgaaacaccGGGGATGTAGCTCAGTGGTAGAGCGCATGCTTCTAATGTATGAGGTCCCGGGTTCGATCCCCGGCATCTCCATTTTTTTGGTCGTATCCTTAATAGCGGTCTCGTGATAGTCTTCCAACCTCGTGCTCCTAAGAACTGTCTCTTATACACATCTGACGCTGCCGACGActcgagtactaggatccattaggcg	1019.81	1033.04	1042.46	0	142.427	0	63.1442	0	6.9068	0.0698304	0.0305623	0.00331274
tRNA-Gln-TTG-3-1-TCA	tRNA-Gln-TTG-3-1	TCA	TCA	GGCCCCATGGTGTAATGGTTAGCACTCTGGACTTCAAATCCAGCGATCCGAGTTCAAATCTCGGTGGGACCT	TCAGGAAGCGCTTAAGTAGC	GAGTCTCCAGTGACAATGCACCTCTCGAGTGAAGAG	tatcttgtggaaaggacgaaacaccGGCCCCATGGTGTAATGGTTAGCACTCTGGACTTCAAATCCAGCGATCCGAGTTCAAATCTCGGTGGGACCTTTTTTTTGAGTCTCCAGTGACAATGCACCTCTCGAGTGAAGAGTCAGGAAGCGCTTAAGTAGCCTGTCTCTTATACACATCTGACGCTGCCGACGActcgagtactaggatccattaggcg	752.155	660.227	783.299	0	0	235.948	0	0	5.1801	0	0.178687	0.00330659
tRNA-Ile-AAT-2-1-TCA	tRNA-Ile-AAT-2-1	TCA	TCA	GGCCGGTTAGCTCAGTTGGTTAGAGCGTGGTGCTTCAAACGCCAAGGTCGCGGGTTCGATCCCCGTACTGGCCA	TATGAGCAGAGTACTACGCG	GCTGACATGGTTCAACCAAGGAAGGTGATGCGCG	tatcttgtggaaaggacgaaacaccGGCCGGTTAGCTCAGTTGGTTAGAGCGTGGTGCTTCAAACGCCAAGGTCGCGGGTTCGATCCCCGTACTGGCCATTTTTTTGCTGACATGGTTCAACCAAGGAAGGTGATGCGCGTATGAGCAGAGTACTACGCGCTGTCTCTTATACACATCTGACGCTGCCGACGActcgagtactaggatccattaggcg	1188.57	1160.26	1309.76	0	675.382	3679.32	888.64	0	8.63351	0.284116	1.96851	0.00329584
tRNA-Leu-TAG-1-1-TAG	tRNA-Leu-TAG-1-1	TAG	Control	GGTAGCGTGGCCGAGCGGTCTAAGGCGCTGGATTTAGGCTCCAGTCTCTTCGGAGGCGTGGGTTCGAATCCCACCGCTGCCA	GCTAGTTGAGACCACCATAG	TTGCTGAACCTCAGCTCAAGACTGGC	tatcttgtggaaaggacgaaacaccGGTAGCGTGGCCGAGCGGTCTAAGGCGCTGGATTTAGGCTCCAGTCTCTTCGGAGGCGTGGGTTCGAATCCCACCGCTGCCATTTTTTTTTGCTGAACCTCAGCTCAAGACTGGCGCTAGTTGAGACCACCATAGCTGTCTCTTATACACATCTGACGCTGCCGACGActcgagtactaggatccattaggcg	985.333	1029.51	1058.73	0	1.53148	548.58	2324.02	0	6.9068	0.000777138	1.39513	0.00326183
tRNA-Lys-TTT-2-1-TCA	tRNA-Lys-TTT-2-1	TCA	TCA	GCCTGGATAGCTCAGTTGGTAGAGCATCAGACTTCAAATCTGAGGGTCCAGGGTTCAAGTCCCTGTTCAGGCG	CGATCTACTCGACCATAGAG	TGAGCAGTAAGTTAGCGTCGCCTCCTATGACTAGA	tatcttgtggaaaggacgaaacaccGCCTGGATAGCTCAGTTGGTAGAGCATCAGACTTCAAATCTGAGGGTCCAGGGTTCAAGTCCCTGTTCAGGCGTTTTTTTTGAGCAGTAAGTTAGCGTCGCCTCCTATGACTAGACGATCTACTCGACCATAGAGCTGTCTCTTATACACATCTGACGCTGCCGACGActcgagtactaggatccattaggcg	741.268	802.167	797.245	903.488	310.89	1.47468	161.711	0	5.1801	0.819122	0.101715	0.00324875
tRNA-Leu-CAA-3-1-CTA	tRNA-Leu-CAA-3-1	CTA	CTA	GTCAGGATGGCCGAGTGGTCTAAGGCGCCAGACTCTAGTTGCTACTTCCCAGGTTTGGGGCTTCTGGTCTCCGCATGGAGGCGTGGGTTCGAATCCCACTTCTGACA	CGACGAACGTAACGTCCTTA	C	tatcttgtggaaaggacgaaacaccGTCAGGATGGCCGAGTGGTCTAAGGCGCCAGACTCTAGTTGCTACTTCCCAGGTTTGGGGCTTCTGGTCTCCGCATGGAGGCGTGGGTTCGAATCCCACTTCTGACATTTTTTTCCGACGAACGTAACGTCCTTACTGTCTCTTATACACATCTGACGCTGCCGACGActcgagtactaggatccattaggcg	991.684	1190.88	1330.1	0	0	1072.09	2263.95	0	8.63351	0	1.40066	0.00324544
tRNA-Gln-CTG-1-4-TCA	tRNA-Gln-CTG-1-4	TCA	TCA	GGTTCCATGGTGTAATGGTTAGCACTCTGGACTTCAAATCCAGCGATCCGAGTTCAAATCTCGGTGGAACCT	GCTAGTTGAGTCGTCAATCC	GGTCTACTAACGAGAGAACCAGGCCACTTCCATAGC	tatcttgtggaaaggacgaaacaccGGTTCCATGGTGTAATGGTTAGCACTCTGGACTTCAAATCCAGCGATCCGAGTTCAAATCTCGGTGGAACCTTTTTTTTGGTCTACTAACGAGAGAACCAGGCCACTTCCATAGCGCTAGTTGAGTCGTCAATCCCTGTCTCTTATACACATCTGACGCTGCCGACGActcgagtactaggatccattaggcg	953.577	962.365	1064.54	0	53.6017	0	1.5401	0	6.9068	0.0281056	0.000800166	0.00324403
tRNA-Gly-GCC-4-1-TTA	tRNA-Gly-GCC-4-1	TTA	TTA	GCATAGGTGGTTCAGTGGTAGAATTCTTGCCTTTAACGCAGGAGGCCCAGGTTTGATTCCTGGCCCATGCA	GGATTGCAGGTGTTCGCAAT	CCATTGCCACATGGAACCTATATGCACCACTGCAGGT	tatcttgtggaaaggacgaaacaccGCATAGGTGGTTCAGTGGTAGAATTCTTGCCTTTAACGCAGGAGGCCCAGGTTTGATTCCTGGCCCATGCATTTTTTTCCATTGCCACATGGAACCTATATGCACCACTGCAGGTGGATTGCAGGTGTTCGCAATCTGTCTCTTATACACATCTGACGCTGCCGACGActcgagtactaggatccattaggcg	795.706	737.381	804.799	0	0	0	0	0	5.1801	0	0	0.00321826
tRNA-Phe-GAA-4-1-CTA	tRNA-Phe-GAA-4-1	CTA	CTA	GCCGAAATAGCTCAGTTGGGAGAGCGTTAGACCCTAGATCTTAAAGGTCCCTGGTTCAATCCCGGGTTTCGGCA	ACGAGTTACAGTACTACGCG	TGTTCGCAATTGGCAGAGTGTCCTGGCACAACAG	tatcttgtggaaaggacgaaacaccGCCGAAATAGCTCAGTTGGGAGAGCGTTAGACCCTAGATCTTAAAGGTCCCTGGTTCAATCCCGGGTTTCGGCATTTTTTTTGTTCGCAATTGGCAGAGTGTCCTGGCACAACAGACGAGTTACAGTACTACGCGCTGTCTCTTATACACATCTGACGCTGCCGACGActcgagtactaggatccattaggcg	872.827	1176.16	1077.91	325.017	425.751	0	4.62031	0	6.9068	0.430078	0.00196415	0.0032038
tRNA-Pro-CGG-2-1-TCA	tRNA-Pro-CGG-2-1	TCA	TCA	GGCTCGTTGGTCTAGGGGTATGATTCTCGCTTTCAGTGTGAGAGGTCCCGGGTTCAAATCCCGGACGAGCCC	TGTGTAGGTGTTCCAGTGAC	AACTCCTCAACGGCTGGTATAGTGGACTCTGCATGG	tatcttgtggaaaggacgaaacaccGGCTCGTTGGTCTAGGGGTATGATTCTCGCTTTCAGTGTGAGAGGTCCCGGGTTCAAATCCCGGACGAGCCCTTTTTTTAACTCCTCAACGGCTGGTATAGTGGACTCTGCATGGTGTGTAGGTGTTCCAGTGACCTGTCTCTTATACACATCTGACGCTGCCGACGActcgagtactaggatccattaggcg	885.529	963.543	1084.88	0	595.745	320.005	619.122	0	6.9068	0.336378	0.48733	0.00318321
tRNA-Gln-TTG-4-1-TTG	tRNA-Gln-TTG-4-1	TTG	Control	GGTCCCATGGTGTAATGGTTAGCACTCTGGGCTTTGAATCCAGCAATCCGAGTTCGAATCTTGGTGGGACCT	CCTCCTATGAAGGCTCTGAA	TATGCACCACTGCAGCAACTGGTCGTATCCTGTTAG	tatcttgtggaaaggacgaaacaccGGTCCCATGGTGTAATGGTTAGCACTCTGGGCTTTGAATCCAGCAATCCGAGTTCGAATCTTGGTGGGACCTTTTTTTTTATGCACCACTGCAGCAACTGGTCGTATCCTGTTAGCCTCCTATGAAGGCTCTGAACTGTCTCTTATACACATCTGACGCTGCCGACGActcgagtactaggatccattaggcg	811.13	916.426	1088.95	79.0179	186.84	4400.43	1578.61	0	6.9068	0.163881	3.26215	0.00317132
tRNA-Ser-TGA-2-1-TGA	tRNA-Ser-TGA-2-1	TGA	Control	GTAGTCGTGGCCGAGTGGTTAAGGCGATGGACTTGAAATCCATTGGGGTTTCCCCGCGCAGGTTCGAATCCTGCCGACTACG	ATGTGGACAAGCGTGACATG	CGCAGATAGGATGTGGACAATACCAA	tatcttgtggaaaggacgaaacaccGTAGTCGTGGCCGAGTGGTTAAGGCGATGGACTTGAAATCCATTGGGGTTTCCCCGCGCAGGTTCGAATCCTGCCGACTACGTTTTTTTCGCAGATAGGATGTGGACAATACCAAATGTGGACAAGCGTGACATGCTGTCTCTTATACACATCTGACGCTGCCGACGActcgagtactaggatccattaggcg	1329.2	1414.1	1363.8	0	0	0	0	0	8.63351	0	0	0.00316524
tRNA-Cys-GCA-2-2-CTA	tRNA-Cys-GCA-2-2	CTA	CTA	GGGGGTATAGCTCAGTGGTAGAGCATTTGACTCTAGATCAAGAGGTCCCCGGTTCAAATCCGGGTGCCCCCT	CCTTCGGATGCTGTAGATTC	AGCCAAGCAATCGGATGTCAACATAGACGGCACCTG	tatcttgtggaaaggacgaaacaccGGGGGTATAGCTCAGTGGTAGAGCATTTGACTCTAGATCAAGAGGTCCCCGGTTCAAATCCGGGTGCCCCCTTTTTTTTAGCCAAGCAATCGGATGTCAACATAGACGGCACCTGCCTTCGGATGCTGTAGATTCCTGTCTCTTATACACATCTGACGCTGCCGACGActcgagtactaggatccattaggcg	694.088	684.374	552.028	0	105.672	0	0	0	3.4534	0.0761229	0	0.00312792
tRNA-Leu-AAG-4-1-AAG	tRNA-Leu-AAG-4-1	AAG	Control	GGTAGCGTGGCCGAGTGGTCTAAGACGCTGGATTAAGGCTCCAGTCTCTTCGGGGGCGTGGGTTTGAATCCCACCGCTGCCA	ATCGGAGTTGTTCCAGTGAC	TCGACTGGTGTTATCGAGAGCAAGTC	tatcttgtggaaaggacgaaacaccGGTAGCGTGGCCGAGTGGTCTAAGACGCTGGATTAAGGCTCCAGTCTCTTCGGGGGCGTGGGTTTGAATCCCACCGCTGCCATTTTTTTTCGACTGGTGTTATCGAGAGCAAGTCATCGGAGTTGTTCCAGTGACCTGTCTCTTATACACATCTGACGCTGCCGACGActcgagtactaggatccattaggcg	912.748	1003.59	840.826	781.234	3.06296	0	3.08021	0	5.1801	0.429635	0.00153459	0.00308037
tRNA-Lys-TTT-7-1-CTA	tRNA-Lys-TTT-7-1	CTA	CTA	GCCTGGATAGCTCAGTTGGTAGAACATCAGACTCTAAATCTGACGGTGCAGGGTTCAAGTCCCTGTTCAGGCG	ATGTTCGTAGCGAACCGTTG	AGTTGTCCACTACCAACCTGGGTAGAGCTTATTCG	tatcttgtggaaaggacgaaacaccGCCTGGATAGCTCAGTTGGTAGAACATCAGACTCTAAATCTGACGGTGCAGGGTTCAAGTCCCTGTTCAGGCGTTTTTTTAGTTGTCCACTACCAACCTGGGTAGAGCTTATTCGATGTTCGTAGCGAACCGTTGCTGTCTCTTATACACATCTGACGCTGCCGACGActcgagtactaggatccattaggcg	1261.15	1291.01	1126.14	344.399	1.53148	1501.22	1030.33	0	6.9068	0.137148	0.980456	0.00306659
tRNA-Tyr-GTA-2-1-GTA	tRNA-Tyr-GTA-2-1	GTA	Control	CCTTCGATAGCTCAGTTGGTAGAGCGGAGGACTGTAGTGGATAGGGCGTGGCAATCCTTAGGTCGCTGGTTCGATTCCGGCTCGAAGGA	GCGTGACATGTGGTTCTATG	CCTGGAACAACACTGCATT	tatcttgtggaaaggacgaaacaccCCTTCGATAGCTCAGTTGGTAGAGCGGAGGACTGTAGTGGATAGGGCGTGGCAATCCTTAGGTCGCTGGTTCGATTCCGGCTCGAAGGATTTTTTTCCTGGAACAACACTGCATTGCGTGACATGTGGTTCTATGCTGTCTCTTATACACATCTGACGCTGCCGACGActcgagtactaggatccattaggcg	1355.51	1548.38	1409.12	675.38	2684.68	219.727	799.314	0	8.63351	1.23941	0.329066	0.00306343
tRNA-Trp-CCA-3-3-CCA	tRNA-Trp-CCA-3-3	CCA	Control	GACCTCGTGGCGCAACGGTAGCGCGTCTGACTCCAGATCAGAAGGTTGCGTGTTCAAATCACGTCGGGGTCA	CGCTCGATAACACAGTCTCT	TGCCATGACGGCGACATTAAGATACACTTGAGAGTG	tatcttgtggaaaggacgaaacaccGACCTCGTGGCGCAACGGTAGCGCGTCTGACTCCAGATCAGAAGGTTGCGTGTTCAAATCACGTCGGGGTCATTTTTTTTGCCATGACGGCGACATTAAGATACACTTGAGAGTGCGCTCGATAACACAGTCTCTCTGTCTCTTATACACATCTGACGCTGCCGACGActcgagtactaggatccattaggcg	1994.25	1553.68	1412.03	711.161	12.2518	0	13.8609	0	8.63351	0.181374	0.00446067	0.00305713
tRNA-Cys-GCA-15-1-TTA	tRNA-Cys-GCA-15-1	TTA	TTA	GGGGGTATAGCTCAGGGGTAGAGCATTTGACTTTAGATCAAGAGGTCTCTGGTTCAAATCCAGGTGCCCCCT	ATGGAACCTATCTAGGCCTG	TTGTACCGTTGGCGAACACACACGGTTGAATACCAA	tatcttgtggaaaggacgaaacaccGGGGGTATAGCTCAGGGGTAGAGCATTTGACTTTAGATCAAGAGGTCTCTGGTTCAAATCCAGGTGCCCCCTTTTTTTTTTGTACCGTTGGCGAACACACACGGTTGAATACCAAATGGAACCTATCTAGGCCTGCTGTCTCTTATACACATCTGACGCTGCCGACGActcgagtactaggatccattaggcg	548.919	699.687	575.852	47.7089	3.06296	350.973	7.70052	0	3.4534	0.0462471	0.25631	0.00299851
tRNA-Glu-CTC-1-1-TTA	tRNA-Glu-CTC-1-1	TTA	TTA	TCCCTGGTGGTCTAGTGGTTAGGATTCGGCGCTTTAACCGCCGCGGCCCGGGTTCGATTCCCGGTCAGGGAA	GCTATTGTTCAACCGGCAAG	GTGACTAACGACAACGGTGACTGCACGATGAGTGCA	tatcttgtggaaaggacgaaacaccTCCCTGGTGGTCTAGTGGTTAGGATTCGGCGCTTTAACCGCCGCGGCCCGGGTTCGATTCCCGGTCAGGGAATTTTTTTGTGACTAACGACAACGGTGACTGCACGATGAGTGCAGCTATTGTTCAACCGGCAAGCTGTCTCTTATACACATCTGACGCTGCCGACGActcgagtactaggatccattaggcg	928.172	924.082	864.069	2376.5	1873	591.345	4.62031	0	5.1801	2.28918	0.322463	0.00299751
tRNA-Ile-AAT-8-1-CTA	tRNA-Ile-AAT-8-1	CTA	CTA	GGCCGGTTAGCTCAGTCGGCTAGAGCGTGGTGCTCTAAACGCCAAGGTCGCGGGTTCGATCCCCGTACGGGCCA	CACTGCATTGAGTGGTAGGA	TGTTAGACCAGTACTACGCGGCCATTACAACCTT	tatcttgtggaaaggacgaaacaccGGCCGGTTAGCTCAGTCGGCTAGAGCGTGGTGCTCTAAACGCCAAGGTCGCGGGTTCGATCCCCGTACGGGCCATTTTTTTTGTTAGACCAGTACTACGCGGCCATTACAACCTTCACTGCATTGAGTGGTAGGACTGTCTCTTATACACATCTGACGCTGCCGACGActcgagtactaggatccattaggcg	603.357	988.279	866.394	1.4909	658.536	30.9682	12.3208	0	5.1801	0.546961	0.0219012	0.00298946
tRNA-Ala-AGC-3-1-TCA	tRNA-Ala-AGC-3-1	TCA	TCA	GGGGGTGTAGCTCAGTGGTAGAGCGCGTGCTTTCAATGTACGAGGTCCCGGGTTCAATCCCCGGCACCTCCA	AGGCTCTGAAGTAAGTACGC	GTCCAAGTGTCCTCCTATGACTACGCTTAGGAGAGG	tatcttgtggaaaggacgaaacaccGGGGGTGTAGCTCAGTGGTAGAGCGCGTGCTTTCAATGTACGAGGTCCCGGGTTCAATCCCCGGCACCTCCATTTTTTTGTCCAAGTGTCCTCCTATGACTACGCTTAGGAGAGGAGGCTCTGAAGTAAGTACGCCTGTCTCTTATACACATCTGACGCTGCCGACGActcgagtactaggatccattaggcg	582.489	657.871	581.082	0	1.53148	2220.86	66.2245	0	3.4534	0.0013146	1.73825	0.00297153
tRNA-Arg-TCG-1-1-TCG	tRNA-Arg-TCG-1-1	TCG	Control	GGCCGCGTGGCCTAATGGATAAGGCGTCTGACTTCGGATCAGAAGATTGCAGGTTCGAGTCCTGCCGCGGTCG	ATGACTCGGAAGACCTAAGG	ACGGCCGAATTAGATCAGAGTAGCCTTATCGGCGA	tatcttgtggaaaggacgaaacaccGGCCGCGTGGCCTAATGGATAAGGCGTCTGACTTCGGATCAGAAGATTGCAGGTTCGAGTCCTGCCGCGGTCGTTTTTTTACGGCCGAATTAGATCAGAGTAGCCTTATCGGCGAATGACTCGGAAGACCTAAGGCTGTCTCTTATACACATCTGACGCTGCCGACGActcgagtactaggatccattaggcg	621.503	681.43	585.731	1434.25	892.852	0	67.7646	0	3.4534	1.87215	0.0497223	0.00294794
tRNA-Ser-TGA-1-1-TCA	tRNA-Ser-TGA-1-1	TCA	TCA	GCAGCGATGGCCGAGTGGTTAAGGCGTTGGACTTCAAATCCAATGGGGTCTCCCCGCGCAGGTTCGAACCCTGCTCGCTGCG	AGTTGTCCACTAGTGAACGG	CACGGTTGAAGACATCGACAACGTAA	tatcttgtggaaaggacgaaacaccGCAGCGATGGCCGAGTGGTTAAGGCGTTGGACTTCAAATCCAATGGGGTCTCCCCGCGCAGGTTCGAACCCTGCTCGCTGCGTTTTTTTCACGGTTGAAGACATCGACAACGTAAAGTTGTCCACTAGTGAACGGCTGTCTCTTATACACATCTGACGCTGCCGACGActcgagtactaggatccattaggcg	1413.58	1151.42	1179.6	344.399	220.533	0	1.5401	0	6.9068	0.199823	0.000668783	0.00292761
tRNA-Leu-AAG-2-3-TCA	tRNA-Leu-AAG-2-3	TCA	TCA	GGTAGCGTGGCCGAGCGGTCTAAGGCGCTGGATTTCAGCTCCAGTCTCTTCGGGGGCGTGGGTTCGAATCCCACCGCTGCCA	TCCTCCGTTAACACTCAGTG	CATATGCGTCTACTTGGCAGGTAAGT	tatcttgtggaaaggacgaaacaccGGTAGCGTGGCCGAGCGGTCTAAGGCGCTGGATTTCAGCTCCAGTCTCTTCGGGGGCGTGGGTTCGAATCCCACCGCTGCCATTTTTTTCATATGCGTCTACTTGGCAGGTAAGTTCCTCCGTTAACACTCAGTGCTGTCTCTTATACACATCTGACGCTGCCGACGActcgagtactaggatccattaggcg	1152.28	1103.72	1166.81	3157.73	1575.89	5730.59	4041.23	1.63735	5.1801	2.05403	4.42678	0.0029214
tRNA-Tyr-GTA-3-1-TCA	tRNA-Tyr-GTA-3-1	TCA	TCA	CCTTCGATAGCTCAGTTGGTAGAGCGGAGGACTTCAGGCTCATTAAGCAAGGTATCCTTAGGTCGCTGGTTCGAATCCGGCTCGGAGGA	GTCGGCACTTAGATAGCGAA	TGACTCATGACCTTGGTGG	tatcttgtggaaaggacgaaacaccCCTTCGATAGCTCAGTTGGTAGAGCGGAGGACTTCAGGCTCATTAAGCAAGGTATCCTTAGGTCGCTGGTTCGAATCCGGCTCGGAGGATTTTTTTTGACTCATGACCTTGGTGGGTCGGCACTTAGATAGCGAACTGTCTCTTATACACATCTGACGCTGCCGACGActcgagtactaggatccattaggcg	988.054	1097.83	873.948	126.727	1.53148	0	4.62031	1.63735	3.4534	0.0649045	0.0021043	0.0029125
tRNA-Pro-TGG-2-1-TCA	tRNA-Pro-TGG-2-1	TCA	TCA	GGCTCGTTGGTCTAGGGGTATGATTCTCGGTTTCAGTCCGAGAGGTCCCGGGTTCAAATCCCGGACGAGCCC	TCGACTGGTGCTAGGTATCA	GACAAGTCGGACCGAGTTAATATGGTTCCGACACTC	tatcttgtggaaaggacgaaacaccGGCTCGTTGGTCTAGGGGTATGATTCTCGGTTTCAGTCCGAGAGGTCCCGGGTTCAAATCCCGGACGAGCCCTTTTTTTGACAAGTCGGACCGAGTTAATATGGTTCCGACACTCTCGACTGGTGCTAGGTATCACTGTCTCTTATACACATCTGACGCTGCCGACGActcgagtactaggatccattaggcg	770.301	931.739	893.123	0	6.12591	0	89.326	0	5.1801	0.00397631	0.0479351	0.00289999
tRNA-Ala-AGC-5-1-CTA	tRNA-Ala-AGC-5-1	CTA	CTA	GGGGGTGTAGCTCAGTGGTAGAGCGCGTGCTTCTAATGCACGAGGCCCTGGGTTCAATCCCCAGCACCTCCA	GAACGCTCCAGGTCATTAGA	CTACGCTTAGGTTCCAACCAGCAACCAATTGACGCA	tatcttgtggaaaggacgaaacaccGGGGGTGTAGCTCAGTGGTAGAGCGCGTGCTTCTAATGCACGAGGCCCTGGGTTCAATCCCCAGCACCTCCATTTTTTTCTACGCTTAGGTTCCAACCAGCAACCAATTGACGCAGAACGCTCCAGGTCATTAGACTGTCTCTTATACACATCTGACGCTGCCGACGActcgagtactaggatccattaggcg	675.034	745.038	599.677	547.162	1.53148	0	1.5401	0	3.4534	0.406419	0.00103357	0.00287939
tRNA-Arg-TCG-2-1-TCG	tRNA-Arg-TCG-2-1	TCG	Control	GACCACGTGGCCTAATGGATAAGGCGTCTGACTTCGGATCAGAAGATTGAGGGTTCGAATCCCTCCGTGGTTA	AGTGCATAAGCCACAGCTCA	GCTTCCAGAATGGCCTACAAACGAAGGATCTCAGC	tatcttgtggaaaggacgaaacaccGACCACGTGGCCTAATGGATAAGGCGTCTGACTTCGGATCAGAAGATTGAGGGTTCGAATCCCTCCGTGGTTATTTTTTTGCTTCCAGAATGGCCTACAAACGAAGGATCTCAGCAGTGCATAAGCCACAGCTCACTGTCTCTTATACACATCTGACGCTGCCGACGActcgagtactaggatccattaggcg	736.731	828.081	907.069	90.9451	1217.53	452.726	275.679	0	5.1801	0.888024	0.439814	0.00285541
tRNA-Lys-CTT-5-1-TTA	tRNA-Lys-CTT-5-1	TTA	TTA	GCCCGGCTAGCTCAGTCGATAGAGCATGAGACTTTAAATCTCAGGGTCGTGGGTTCGAGCCGCACGTTGGGCG	AACGATCGGCATCATGACTG	AAGAAGCCATGCTGTGGCATTGACTCATGAACTCA	tatcttgtggaaaggacgaaacaccGCCCGGCTAGCTCAGTCGATAGAGCATGAGACTTTAAATCTCAGGGTCGTGGGTTCGAGCCGCACGTTGGGCGTTTTTTTAAGAAGCCATGCTGTGGCATTGACTCATGAACTCAAACGATCGGCATCATGACTGCTGTCTCTTATACACATCTGACGCTGCCGACGActcgagtactaggatccattaggcg	1006.2	1114.91	1215.04	588.907	4.59443	0	725.389	0	6.9068	0.294922	0.325314	0.00284221
tRNA-Lys-CTT-5-1-CTA	tRNA-Lys-CTT-5-1	CTA	CTA	GCCCGGCTAGCTCAGTCGATAGAGCATGAGACTCTAAATCTCAGGGTCGTGGGTTCGAGCCGCACGTTGGGCG	CACTGCATTGCACTGCATTG	GAGCCGACTTGGTCTACTAACTAGAATCCGCTACG	tatcttgtggaaaggacgaaacaccGCCCGGCTAGCTCAGTCGATAGAGCATGAGACTCTAAATCTCAGGGTCGTGGGTTCGAGCCGCACGTTGGGCGTTTTTTTGAGCCGACTTGGTCTACTAACTAGAATCCGCTACGCACTGCATTGCACTGCATTGCTGTCTCTTATACACATCTGACGCTGCCGACGActcgagtactaggatccattaggcg	1583.25	1267.45	1235.38	1171.85	353.771	0	0	0	6.9068	0.481802	0	0.00279542
tRNA-Ala-AGC-10-1-TCA	tRNA-Ala-AGC-10-1	TCA	TCA	GGGGAATTAGCTCAAGTGGTAGAGCGCTTGCTTTCAACGCAAGAGGTAGTGGGATCGATGCCCACATTCTCCA	TCTCACCACCTAGAGTTGGT	GCTATTGTTCGAGTAGTGCCAAGATCCAGCCTGAG	tatcttgtggaaaggacgaaacaccGGGGAATTAGCTCAAGTGGTAGAGCGCTTGCTTTCAACGCAAGAGGTAGTGGGATCGATGCCCACATTCTCCATTTTTTTGCTATTGTTCGAGTAGTGCCAAGATCCAGCCTGAGTCTCACCACCTAGAGTTGGTCTGTCTCTTATACACATCTGACGCTGCCGACGActcgagtactaggatccattaggcg	1223.05	1104.3	930.313	40.2544	7.65739	151.892	241.796	0	5.1801	0.0195871	0.178251	0.00278407
tRNA-Ser-CGA-4-1-CGA	tRNA-Ser-CGA-4-1	CGA	Control	GTCACGGTGGCCGAGTGGTTAAGGCGTTGGACTCGAAATCCAATGGGGTTTCCCCGCACAGGTTCGAATCCTGTTCGTGACG	TGCTTAGAGAGCTGTGGCAT	AGGCCACTTCTGTTCGCAATCCTTGG	tatcttgtggaaaggacgaaacaccGTCACGGTGGCCGAGTGGTTAAGGCGTTGGACTCGAAATCCAATGGGGTTTCCCCGCACAGGTTCGAATCCTGTTCGTGACGTTTTTTTAGGCCACTTCTGTTCGCAATCCTTGGTGCTTAGAGAGCTGTGGCATCTGTCTCTTATACACATCTGACGCTGCCGACGActcgagtactaggatccattaggcg	1225.77	1130.22	1241.19	0	0	0	0	0	6.9068	0	0	0.00278233
tRNA-Lys-TTT-5-1-TTA	tRNA-Lys-TTT-5-1	TTA	TTA	GCCCGGATAGCTCAGTCGGTAGAGCATCAGACTTTAAATCTGAGGGTCCGGGGTTCAAGTCCCTGTTCGGGCG	CGTCACTGTCGTGCACATAA	TCAGTGTCGACAGACGTAAGCTTCGTCACGACGTA	tatcttgtggaaaggacgaaacaccGCCCGGATAGCTCAGTCGGTAGAGCATCAGACTTTAAATCTGAGGGTCCGGGGTTCAAGTCCCTGTTCGGGCGTTTTTTTTCAGTGTCGACAGACGTAAGCTTCGTCACGACGTACGTCACTGTCGTGCACATAACTGTCTCTTATACACATCTGACGCTGCCGACGActcgagtactaggatccattaggcg	856.495	862.241	939.61	37.2726	321.61	0	4.62031	0	5.1801	0.209507	0.00267924	0.00275652
tRNA-Trp-CCA-4-1-TCA	tRNA-Trp-CCA-4-1	TCA	TCA	GACCTCGTGGCGCAACGGTAGCGCGTCTGACTTCAGATCAGAAGGCTGCGTGTTCGAATCACGTCGGGGTCA	ACCTATAGCAAGGCCACTTC	GGCGTTGTAGACTAATCAGGGTCTTCCGACAATAAC	tatcttgtggaaaggacgaaacaccGACCTCGTGGCGCAACGGTAGCGCGTCTGACTTCAGATCAGAAGGCTGCGTGTTCGAATCACGTCGGGGTCATTTTTTTGGCGTTGTAGACTAATCAGGGTCTTCCGACAATAACACCTATAGCAAGGCCACTTCCTGTCTCTTATACACATCTGACGCTGCCGACGActcgagtactaggatccattaggcg	1209.44	1422.93	1567.18	180.399	3.06296	1119.28	2188.49	0	8.63351	0.0758462	1.16231	0.00275447
tRNA-Leu-AAG-4-1-CTA	tRNA-Leu-AAG-4-1	CTA	CTA	GGTAGCGTGGCCGAGTGGTCTAAGACGCTGGATTCTAGCTCCAGTCTCTTCGGGGGCGTGGGTTTGAATCCCACCGCTGCCA	TCGACTGGTGCATCCTTCAT	TGCTTAGAGAGTACTACGCGTTACCT	tatcttgtggaaaggacgaaacaccGGTAGCGTGGCCGAGTGGTCTAAGACGCTGGATTCTAGCTCCAGTCTCTTCGGGGGCGTGGGTTTGAATCCCACCGCTGCCATTTTTTTTGCTTAGAGAGTACTACGCGTTACCTTCGACTGGTGCATCCTTCATCTGTCTCTTATACACATCTGACGCTGCCGACGActcgagtactaggatccattaggcg	1177.68	1162.61	1255.72	0	652.41	1505.64	235.636	0	6.9068	0.276989	0.748866	0.00275014
tRNA-Glu-TTC-3-1-CTA	tRNA-Glu-TTC-3-1	CTA	CTA	TCCCTGGTGGTCTAGTGGCTAGGATTCGGCGCTCTAACCGCCGCGGCCCGGGTTCGATTCCCGGCCAGGGAA	CGTGTACAGCTATGAGCAGA	CCTCCTATGAAGAGATGCGTCAATGTGCGATGCCGA	tatcttgtggaaaggacgaaacaccTCCCTGGTGGTCTAGTGGCTAGGATTCGGCGCTCTAACCGCCGCGGCCCGGGTTCGATTCCCGGCCAGGGAATTTTTTTCCTCCTATGAAGAGATGCGTCAATGTGCGATGCCGACGTGTACAGCTATGAGCAGACTGTCTCTTATACACATCTGACGCTGCCGACGActcgagtactaggatccattaggcg	746.711	674.951	632.798	0	0	0	0	0	3.4534	0	0	0.00272867
tRNA-Gly-GCC-1-1-TTA	tRNA-Gly-GCC-1-1	TTA	TTA	GCATGGGTGGTTCAGTGGTAGAATTCTCGCCTTTAACGCGGGAGGCCCGGGTTCGATTCCCGGCCCATGCA	CTGTTCCACACGGTACACAT	AGAAGTTGTCCAACCTCGTGCGCAAGTGCTTCTCTGT	tatcttgtggaaaggacgaaacaccGCATGGGTGGTTCAGTGGTAGAATTCTCGCCTTTAACGCGGGAGGCCCGGGTTCGATTCCCGGCCCATGCATTTTTTTAGAAGTTGTCCAACCTCGTGCGCAAGTGCTTCTCTGTCTGTTCCACACGGTACACATCTGTCTCTTATACACATCTGACGCTGCCGACGActcgagtactaggatccattaggcg	894.602	977.089	955.88	0	0	424.707	190.973	0	5.1801	0	0.315058	0.0027096
tRNA-Leu-CAA-6-1-CTA	tRNA-Leu-CAA-6-1	CTA	CTA	GTCAGGATGGCCGAGCAGTCTTAAGGCGCTGCGTTCTAATCGCACCCTCCGCTGGAGGCGTGGGTTCGAATCCCACTTTTGACA	GCAATGATCGCGATCTACTC	CATATGCGTCCGACAACAAGTAGA	tatcttgtggaaaggacgaaacaccGTCAGGATGGCCGAGCAGTCTTAAGGCGCTGCGTTCTAATCGCACCCTCCGCTGGAGGCGTGGGTTCGAATCCCACTTTTGACATTTTTTTCATATGCGTCCGACAACAAGTAGAGCAATGATCGCGATCTACTCCTGTCTCTTATACACATCTGACGCTGCCGACGActcgagtactaggatccattaggcg	1155	1188.53	1610.76	0	571.241	95.8539	502.074	0	8.63351	0.247291	0.251542	0.00267995
tRNA-Cys-GCA-2-2-GCA	tRNA-Cys-GCA-2-2	GCA	Control	GGGGGTATAGCTCAGTGGTAGAGCATTTGACTGCAGATCAAGAGGTCCCCGGTTCAAATCCGGGTGCCCCCT	TGCAGCAACTTGCGACAGAA	CTGTAGATTCGTAGAGCGGTGTTATGAGGACCAACT	tatcttgtggaaaggacgaaacaccGGGGGTATAGCTCAGTGGTAGAGCATTTGACTGCAGATCAAGAGGTCCCCGGTTCAAATCCGGGTGCCCCCTTTTTTTTCTGTAGATTCGTAGAGCGGTGTTATGAGGACCAACTTGCAGCAACTTGCGACAGAACTGTCTCTTATACACATCTGACGCTGCCGACGActcgagtactaggatccattaggcg	746.711	833.971	653.136	0	428.814	349.498	1307.55	0	3.4534	0.287135	0.993468	0.00264371
tRNA-Arg-TCG-3-1-TCA	tRNA-Arg-TCG-3-1	TCA	TCA	GACCGCGTGGCCTAATGGATAAGGCGTCTGACTTCAGATCAGAAGATTGAGGGTTCGAGTCCCTTCGTGGTCG	CAGACGTAAGCAGGTTCTAC	TAAGCCAACAATGTCAGCGCGTCCAAGTGTCACAG	tatcttgtggaaaggacgaaacaccGACCGCGTGGCCTAATGGATAAGGCGTCTGACTTCAGATCAGAAGATTGAGGGTTCGAGTCCCTTCGTGGTCGTTTTTTTTAAGCCAACAATGTCAGCGCGTCCAAGTGTCACAGCAGACGTAAGCAGGTTCTACCTGTCTCTTATACACATCTGACGCTGCCGACGActcgagtactaggatccattaggcg	800.242	931.739	994.813	0	6.12591	0	0	0	5.1801	0.00382753	0	0.00260356
tRNA-Lys-TTT-11-1-TTT	tRNA-Lys-TTT-11-1	TTT	Control	ACCCAGATAGCTCAGTCAGTAGAGCATCAGACTTTTAATCTGAGGGTCCAAGGTTCATGTCCCTTTTTGGGTG	AGAGATGCGTTGCAGCAACT	AGAGATGCGTACAACGGTGACGGTCATGACTGTTC	tatcttgtggaaaggacgaaacaccACCCAGATAGCTCAGTCAGTAGAGCATCAGACTTTTAATCTGAGGGTCCAAGGTTCATGTCCCTTTTTGGGTGTTTTTTTAGAGATGCGTACAACGGTGACGGTCATGACTGTTCAGAGATGCGTTGCAGCAACTCTGTCTCTTATACACATCTGACGCTGCCGACGActcgagtactaggatccattaggcg	1206.71	1073.09	996.556	90.9451	13.7833	1437.81	69.3047	0	5.1801	0.043394	0.702231	0.002599
tRNA-Ala-CGC-2-1-CGC	tRNA-Ala-CGC-2-1	CGC	Control	GGGGATGTAGCTCAGTGGTAGAGCGCATGCTTCGCATGTATGAGGCCCCGGGTTCGATCCCCGGCATCTCCA	ACAACGGTGAATTGTCGCGA	GGCACCTAACGCAACCAATTGTCTGTCTGGCAATTG	tatcttgtggaaaggacgaaacaccGGGGATGTAGCTCAGTGGTAGAGCGCATGCTTCGCATGTATGAGGCCCCGGGTTCGATCCCCGGCATCTCCATTTTTTTGGCACCTAACGCAACCAATTGTCTGTCTGGCAATTGACAACGGTGAATTGTCGCGACTGTCTCTTATACACATCTGACGCTGCCGACGActcgagtactaggatccattaggcg	1192.2	1084.87	998.299	0	142.427	107.651	73.925	0	5.1801	0.0597331	0.0836858	0.00259446
tRNA-Ile-AAT-2-1-AAT	tRNA-Ile-AAT-2-1	AAT	Control	GGCCGGTTAGCTCAGTTGGTTAGAGCGTGGTGCTAATAACGCCAAGGTCGCGGGTTCGATCCCCGTACTGGCCA	TCTCTGTAAGTGCCACTCGT	AAGGTGTCTCTCGTAGCTAGGTGACTAACGGTTC	tatcttgtggaaaggacgaaacaccGGCCGGTTAGCTCAGTTGGTTAGAGCGTGGTGCTAATAACGCCAAGGTCGCGGGTTCGATCCCCGTACTGGCCATTTTTTTAAGGTGTCTCTCGTAGCTAGGTGACTAACGGTTCTCTCTGTAAGTGCCACTCGTCTGTCTCTTATACACATCTGACGCTGCCGACGActcgagtactaggatccattaggcg	1243.91	1282.76	1012.83	0	7.65739	0	4.62031	0	5.1801	0.00307794	0.00180093	0.00255725
tRNA-Val-AAC-2-1-AAC	tRNA-Val-AAC-2-1	AAC	Control	GTTTCCGTAGTGTAGTGGTCATCACGTTCGCCTAACACGCGAAAGGTCCCCGGTTCGAAACCGGGCGGAAACA	ACACTCAGTGACACTCAGTG	CTAGAATCCGAGACCTAAGGGATCTTGCGGTCATA	tatcttgtggaaaggacgaaacaccGTTTCCGTAGTGTAGTGGTCATCACGTTCGCCTAACACGCGAAAGGTCCCCGGTTCGAAACCGGGCGGAAACATTTTTTTCTAGAATCCGAGACCTAAGGGATCTTGCGGTCATAACACTCAGTGACACTCAGTGCTGTCTCTTATACACATCTGACGCTGCCGACGActcgagtactaggatccattaggcg	761.228	936.45	1034.33	0	4.59443	123.873	306.481	0	5.1801	0.00301778	0.229779	0.0025041
tRNA-Val-CAC-2-1-CAC	tRNA-Val-CAC-2-1	CAC	Control	GCTTCTGTAGTGTAGTGGTTATCACGTTCGCCTCACACGCGAAAGGTCCCCGGTTCGAAACCGGGCAGAAGCA	ATTCGATCGGTATGCACCAC	GACTCTAAGAATGCGCAGGTTGCCGAATAGATATG	tatcttgtggaaaggacgaaacaccGCTTCTGTAGTGTAGTGGTTATCACGTTCGCCTCACACGCGAAAGGTCCCCGGTTCGAAACCGGGCAGAAGCATTTTTTTGACTCTAAGAATGCGCAGGTTGCCGAATAGATATGATTCGATCGGTATGCACCACCTGTCTCTTATACACATCTGACGCTGCCGACGActcgagtactaggatccattaggcg	1096.93	881.677	1040.14	0	0	0	0	0	5.1801	0	0	0.00249011
tRNA-Val-TAC-3-1-CTA	tRNA-Val-TAC-3-1	CTA	CTA	GGTTCCATAGTGTAGTGGTTATCACATCTGCTTCTAACGCAGAAGGTCCTGGGTTCAAGCCCCAGTGGAACCA	GAGTCTCCAGGTTGCCTTAT	CCTTGGTGGATCTCTGTAAGGCTATTGTTCCGGTG	tatcttgtggaaaggacgaaacaccGGTTCCATAGTGTAGTGGTTATCACATCTGCTTCTAACGCAGAAGGTCCTGGGTTCAAGCCCCAGTGGAACCATTTTTTTCCTTGGTGGATCTCTGTAAGGCTATTGTTCCGGTGGAGTCTCCAGGTTGCCTTATCTGTCTCTTATACACATCTGACGCTGCCGACGActcgagtactaggatccattaggcg	919.099	948.819	1042.46	1446.18	6.12591	0	58.5239	0	5.1801	0.790068	0.0308404	0.00248455
tRNA-Cys-GCA-6-1-CTA	tRNA-Cys-GCA-6-1	CTA	CTA	GGGGGTGTAGCTCAGTGGTAGAGCATTTGACTCTAGATCAAGAGGTCCCTGGTTCAAATCCAGGTGCCCCCT	ACCTAACAACGCCTATGCTG	CCTCCTATGACTGAGAAGTGTACAACATGCGTAGAG	tatcttgtggaaaggacgaaacaccGGGGGTGTAGCTCAGTGGTAGAGCATTTGACTCTAGATCAAGAGGTCCCTGGTTCAAATCCAGGTGCCCCCTTTTTTTTCCTCCTATGACTGAGAAGTGTACAACATGCGTAGAGACCTAACAACGCCTATGCTGCTGTCTCTTATACACATCTGACGCTGCCGACGActcgagtactaggatccattaggcg	639.65	798.044	697.299	0	275.666	367.194	4.62031	0	3.4534	0.215482	0.232954	0.00247627
tRNA-Val-AAC-3-1-TCA	tRNA-Val-AAC-3-1	TCA	TCA	GTTTCCGTAGTGTAGTGGTTATCACGTTCGCCTTCAACGCGAAAGGTCCCTGGATCAAAACCAGGCGGAAACA	CAATTGAGCAGTCTGTCTGG	GAGTCTCCAGTGTTCGCAATGACATCGACACGGTA	tatcttgtggaaaggacgaaacaccGTTTCCGTAGTGTAGTGGTTATCACGTTCGCCTTCAACGCGAAAGGTCCCTGGATCAAAACCAGGCGGAAACATTTTTTTGAGTCTCCAGTGTTCGCAATGACATCGACACGGTACAATTGAGCAGTCTGTCTGGCTGTCTCTTATACACATCTGACGCTGCCGACGActcgagtactaggatccattaggcg	904.582	961.187	1048.27	1092.83	0	178.436	6.16041	0	5.1801	0.604054	0.0960252	0.00247078
tRNA-Ser-TGA-1-1-CTA	tRNA-Ser-TGA-1-1	CTA	CTA	GCAGCGATGGCCGAGTGGTTAAGGCGTTGGACTCTAAATCCAATGGGGTCTCCCCGCGCAGGTTCGAACCCTGCTCGCTGCG	GGCACCTAACAAGTCGCATA	ATCGCTGACAGCTCGATACTTGCAGG	tatcttgtggaaaggacgaaacaccGCAGCGATGGCCGAGTGGTTAAGGCGTTGGACTCTAAATCCAATGGGGTCTCCCCGCGCAGGTTCGAACCCTGCTCGCTGCGTTTTTTTATCGCTGACAGCTCGATACTTGCAGGGGCACCTAACAAGTCGCATACTGTCTCTTATACACATCTGACGCTGCCGACGActcgagtactaggatccattaggcg	764.858	1098.42	1053.5	0	111.798	0	0	0	5.1801	0.0730841	0	0.00245852
tRNA-SeC-TCA-1-1-TTA	tRNA-SeC-TCA-1-1	TTA	TTA	GCCCGGATGATCCTCAGTGGTCTGGGGTGCAGGCTTTAAACCTGTAGCTGTCTAGCGACAGAGTGGTTCAATTCCACCTTTCGGGCG	CCTTGGTGGAGGTCTACTAA	CAACACGGAATCGTAGCTAGA	tatcttgtggaaaggacgaaacaccGCCCGGATGATCCTCAGTGGTCTGGGGTGCAGGCTTTAAACCTGTAGCTGTCTAGCGACAGAGTGGTTCAATTCCACCTTTCGGGCGTTTTTTTCAACACGGAATCGTAGCTAGACCTTGGTGGAGGTCTACTAACTGTCTCTTATACACATCTGACGCTGCCGACGActcgagtactaggatccattaggcg	845.608	674.362	708.92	71.5634	68.9165	0	0	0	3.4534	0.0830645	0	0.00243568
tRNA-Trp-CCA-2-1-CTA	tRNA-Trp-CCA-2-1	CTA	CTA	GACCTCGTGGCGCAATGGTAGCGCGTCTGACTCTAGATCAGAAGGTTGCGTGTTCAAGTCACGTCGGGGTCA	CAACCTCGTGATCATGACTG	AGAGGCACAGTAGCCTTATCGTAGAGCGGTAACTCC	tatcttgtggaaaggacgaaacaccGACCTCGTGGCGCAATGGTAGCGCGTCTGACTCTAGATCAGAAGGTTGCGTGTTCAAGTCACGTCGGGGTCATTTTTTTAGAGGCACAGTAGCCTTATCGTAGAGCGGTAACTCCCAACCTCGTGATCATGACTGCTGTCTCTTATACACATCTGACGCTGCCGACGActcgagtactaggatccattaggcg	1215.79	1065.43	1419	0	0	317.055	391.186	0	6.9068	0	0.332373	0.00243368
tRNA-Arg-TCT-5-1-TCA	tRNA-Arg-TCT-5-1	TCA	TCA	GGCTCTGTGGCGCAATGGATAGCGCATTGGACTTCAAGCCTAAATCAAGAGATTCAAAGGTTGCGGGTTCGAGTCCCTCCAGAGTCG	TCTAGGCCTGGTACCTTGAA	CGAATAGACTAAGTGCGGTCG	tatcttgtggaaaggacgaaacaccGGCTCTGTGGCGCAATGGATAGCGCATTGGACTTCAAGCCTAAATCAAGAGATTCAAAGGTTGCGGGTTCGAGTCCCTCCAGAGTCGTTTTTTTCGAATAGACTAAGTGCGGTCGTCTAGGCCTGGTACCTTGAACTGTCTCTTATACACATCTGACGCTGCCGACGActcgagtactaggatccattaggcg	754.877	736.792	718.218	0	287.918	1055.87	1553.96	0	3.4534	0.190705	1.77108	0.00240415
tRNA-Leu-TAG-2-1-TCA	tRNA-Leu-TAG-2-1	TCA	TCA	GGTAGTGTGGCCGAGCGGTCTAAGGCGCTGGATTTCAGCTCCAGTCTCTTCGGGGGCGTGGGTTCGAATCCCACCACTGCCA	AACGATCGGCGCCATTACAA	GCGACATTAACCGAACTTCCATGCCG	tatcttgtggaaaggacgaaacaccGGTAGTGTGGCCGAGCGGTCTAAGGCGCTGGATTTCAGCTCCAGTCTCTTCGGGGGCGTGGGTTCGAATCCCACCACTGCCATTTTTTTGCGACATTAACCGAACTTCCATGCCGAACGATCGGCGCCATTACAACTGTCTCTTATACACATCTGACGCTGCCGACGActcgagtactaggatccattaggcg	1121.43	1091.35	1082.56	1048.11	845.376	3046.68	717.688	0	5.1801	0.844228	1.72464	0.00239253
tRNA-Lys-CTT-3-1-TTA	tRNA-Lys-CTT-3-1	TTA	TTA	GCCCGGCTAGCTCAGTCGGTAGAGCATGAGACCTTAAATCTCAGGGTCGTGGGTTCGAGCCCCACGTTGGGCG	TCCTGGCACACTTAGGCTAA	TTACCTGCTTCTGCACGATGTCCGCGAATCCATAG	tatcttgtggaaaggacgaaacaccGCCCGGCTAGCTCAGTCGGTAGAGCATGAGACCTTAAATCTCAGGGTCGTGGGTTCGAGCCCCACGTTGGGCGTTTTTTTTTACCTGCTTCTGCACGATGTCCGCGAATCCATAGTCCTGGCACACTTAGGCTAACTGTCTCTTATACACATCTGACGCTGCCGACGActcgagtactaggatccattaggcg	1046.12	981.212	1101.15	0	0	0	1074.99	0	5.1801	0	0.547788	0.00235213
tRNA-Ala-AGC-4-1-AGC	tRNA-Ala-AGC-4-1	AGC	Control	GGGGATGTAGCTCAGTGGTAGAGCGCATGCTTAGCATGCATGAGGTCCCGGGTTCGATCCCCAGCATCTCCA	ATCATGACTGCCAACTTCGG	TCGTAGCTAGTGGCCTACAATCATAAGCCTCGACGA	tatcttgtggaaaggacgaaacaccGGGGATGTAGCTCAGTGGTAGAGCGCATGCTTAGCATGCATGAGGTCCCGGGTTCGATCCCCAGCATCTCCATTTTTTTTCGTAGCTAGTGGCCTACAATCATAAGCCTCGACGAATCATGACTGCCAACTTCGGCTGTCTCTTATACACATCTGACGCTGCCGACGActcgagtactaggatccattaggcg	1090.58	914.07	1094.76	0	0	651.807	2257.79	1.63735	3.4534	0	1.59156	0.00232505
tRNA-Ala-CGC-3-1-TTA	tRNA-Ala-CGC-3-1	TTA	TTA	GGGGATGTAGCTCAGTGGTAGAGCGCGCGCTTTTAATGTGTGAGGTCCCGGGTTCAATCCCCGGCATCTCCA	CTAACCACAAGGATTGCAGG	TTGCTGAACCATTGTCGCGATCCTCCGTTACTACGC	tatcttgtggaaaggacgaaacaccGGGGATGTAGCTCAGTGGTAGAGCGCGCGCTTTTAATGTGTGAGGTCCCGGGTTCAATCCCCGGCATCTCCATTTTTTTTTGCTGAACCATTGTCGCGATCCTCCGTTACTACGCCTAACCACAAGGATTGCAGGCTGTCTCTTATACACATCTGACGCTGCCGACGActcgagtactaggatccattaggcg	1240.29	1225.63	1125.56	0	0	0	263.358	0	5.1801	0	0.107438	0.00230113
tRNA-Lys-CTT-2-5-CTT	tRNA-Lys-CTT-2-5	CTT	Control	GCCCGGCTAGCTCAGTCGGTAGAGCATGAGACTCTTAATCTCAGGGTCGTGGGTTCGAGCCCCACGTTGGGCG	GTAGGATAACGCGATCTCGT	CCAGCGTGATTATGAGCAGAAGTGCATAAGTAGCT	tatcttgtggaaaggacgaaacaccGCCCGGCTAGCTCAGTCGGTAGAGCATGAGACTCTTAATCTCAGGGTCGTGGGTTCGAGCCCCACGTTGGGCGTTTTTTTCCAGCGTGATTATGAGCAGAAGTGCATAAGTAGCTGTAGGATAACGCGATCTCGTCTGTCTCTTATACACATCTGACGCTGCCGACGActcgagtactaggatccattaggcg	1744.75	1384.06	1511.39	593.38	2646.39	0	352.684	0	6.9068	0.928437	0.127409	0.00228491
tRNA-Cys-GCA-20-1-CTA	tRNA-Cys-GCA-20-1	CTA	CTA	GGGCGTATAGCTCAGGGGTAGAGCATTTGACTCTAGATCAAGAGGTCCCCAGTTCAAATCTGGGTGCCCCCT	TATGAGCAGATGACGCGAAC	GTGCACATAACGACGAACGTCACCTGTAGACAAGCA	tatcttgtggaaaggacgaaacaccGGGCGTATAGCTCAGGGGTAGAGCATTTGACTCTAGATCAAGAGGTCCCCAGTTCAAATCTGGGTGCCCCCTTTTTTTTGTGCACATAACGACGAACGTCACCTGTAGACAAGCATATGAGCAGATGACGCGAACCTGTCTCTTATACACATCTGACGCTGCCGACGActcgagtactaggatccattaggcg	637.835	611.343	378.866	0	4.59443	0	217.155	0	1.7267	0.00360159	0.177605	0.00227878
tRNA-Gln-CTG-2-1-TTA	tRNA-Gln-CTG-2-1	TTA	TTA	GGTTCCATGGTGTAATGGTTAGCACTCTGGACTTTAAATCCAGCGATCCGAGTTCAAGTCTCGGTGGAACCT	TGCCATGACGTGAGCAGTAA	CGGTCATGACCATCCTTCATACCGAGTTAAGAGTAG	tatcttgtggaaaggacgaaacaccGGTTCCATGGTGTAATGGTTAGCACTCTGGACTTTAAATCCAGCGATCCGAGTTCAAGTCTCGGTGGAACCTTTTTTTTCGGTCATGACCATCCTTCATACCGAGTTAAGAGTAGTGCCATGACGTGAGCAGTAACTGTCTCTTATACACATCTGACGCTGCCGACGActcgagtactaggatccattaggcg	1019.81	979.445	1149.38	0	0	17.6961	786.993	0	5.1801	0	0.410788	0.00225343
tRNA-Leu-AAG-4-1-TCA	tRNA-Leu-AAG-4-1	TCA	TCA	GGTAGCGTGGCCGAGTGGTCTAAGACGCTGGATTTCAGCTCCAGTCTCTTCGGGGGCGTGGGTTTGAATCCCACCGCTGCCA	TCCACAAGGAGTGGTAACAG	TGAGCAGTAATGCCACTCGTCCACGT	tatcttgtggaaaggacgaaacaccGGTAGCGTGGCCGAGTGGTCTAAGACGCTGGATTTCAGCTCCAGTCTCTTCGGGGGCGTGGGTTTGAATCCCACCGCTGCCATTTTTTTTGAGCAGTAATGCCACTCGTCCACGTTCCACAAGGAGTGGTAACAGCTGTCTCTTATACACATCTGACGCTGCCGACGActcgagtactaggatccattaggcg	835.627	792.744	767.61	0	1046	1.47468	303.4	0	3.4534	0.625877	0.192291	0.00224945
tRNA-Val-AAC-5-1-TTA	tRNA-Val-AAC-5-1	TTA	TTA	GTTTCCGTAGTGTAGTGGTTATCACGTTTGCCTTTAACGCGAAAGGTCCCCGGTTCGAAACCGGGCAGAAACA	TCAGCTCAAGCACTGCATTG	AACTACGAGGCACAGTCTCTTCGTACAAGACCAAT	tatcttgtggaaaggacgaaacaccGTTTCCGTAGTGTAGTGGTTATCACGTTTGCCTTTAACGCGAAAGGTCCCCGGTTCGAAACCGGGCAGAAACATTTTTTTAACTACGAGGCACAGTCTCTTCGTACAAGACCAATTCAGCTCAAGCACTGCATTGCTGTCTCTTATACACATCTGACGCTGCCGACGActcgagtactaggatccattaggcg	983.518	1064.26	1154.61	378.69	0	2244.46	2231.61	0	5.1801	0.192518	2.10291	0.00224323
tRNA-Lys-CTT-2-5-TCA	tRNA-Lys-CTT-2-5	TCA	TCA	GCCCGGCTAGCTCAGTCGGTAGAGCATGAGACTTCAAATCTCAGGGTCGTGGGTTCGAGCCCCACGTTGGGCG	GTACCTTGAATCCTGGCACA	TTCGATACGGAGTGGACTCTAGCAAGAAGATCTAG	tatcttgtggaaaggacgaaacaccGCCCGGCTAGCTCAGTCGGTAGAGCATGAGACTTCAAATCTCAGGGTCGTGGGTTCGAGCCCCACGTTGGGCGTTTTTTTTTCGATACGGAGTGGACTCTAGCAAGAAGATCTAGGTACCTTGAATCCTGGCACACTGTCTCTTATACACATCTGACGCTGCCGACGActcgagtactaggatccattaggcg	854.681	909.358	776.907	16.3999	6.12591	160.74	663.785	0	3.4534	0.0131779	0.453355	0.00222253
tRNA-Trp-CCA-4-1-CCA	tRNA-Trp-CCA-4-1	CCA	Control	GACCTCGTGGCGCAACGGTAGCGCGTCTGACTCCAGATCAGAAGGCTGCGTGTTCGAATCACGTCGGGGTCA	GTTAGCGTCGTAGATCAGAG	TACTTGGCAGGCTAGTTGAGGTTGCCTTATAAGTGC	tatcttgtggaaaggacgaaacaccGACCTCGTGGCGCAACGGTAGCGCGTCTGACTCCAGATCAGAAGGCTGCGTGTTCGAATCACGTCGGGGTCATTTTTTTTACTTGGCAGGCTAGTTGAGGTTGCCTTATAAGTGCGTTAGCGTCGTAGATCAGAGCTGTCTCTTATACACATCTGACGCTGCCGACGActcgagtactaggatccattaggcg	1005.29	1018.91	1187.15	101.381	483.947	0	204.834	0	5.1801	0.291123	0.100517	0.00218174
tRNA-Glu-CTC-1-1-CTC	tRNA-Glu-CTC-1-1	CTC	Control	TCCCTGGTGGTCTAGTGGTTAGGATTCGGCGCTCTCACCGCCGCGGCCCGGGTTCGATTCCCGGTCAGGGAA	TCTAACGCAAGTCGGCACTT	TCGTGAGGAAGCATGGTCTTGATTACGTACGTCTTC	tatcttgtggaaaggacgaaacaccTCCCTGGTGGTCTAGTGGTTAGGATTCGGCGCTCTCACCGCCGCGGCCCGGGTTCGATTCCCGGTCAGGGAATTTTTTTTCGTGAGGAAGCATGGTCTTGATTACGTACGTCTTCTCTAACGCAAGTCGGCACTTCTGTCTCTTATACACATCTGACGCTGCCGACGActcgagtactaggatccattaggcg	1302.89	922.315	809.447	0	3.06296	297.885	596.02	0	3.4534	0.00117545	0.484598	0.00213319
tRNA-Ala-AGC-10-1-AGC	tRNA-Ala-AGC-10-1	AGC	Control	GGGGAATTAGCTCAAGTGGTAGAGCGCTTGCTTAGCACGCAAGAGGTAGTGGGATCGATGCCCACATTCTCCA	TGCTTAGAGATGAGACCTCG	GTATAGGACAGCTGACATGGGGAGCTTACTGTTGC	tatcttgtggaaaggacgaaacaccGGGGAATTAGCTCAAGTGGTAGAGCGCTTGCTTAGCACGCAAGAGGTAGTGGGATCGATGCCCACATTCTCCATTTTTTTGTATAGGACAGCTGACATGGGGAGCTTACTGTTGCTGCTTAGAGATGAGACCTCGCTGTCTCTTATACACATCTGACGCTGCCGACGActcgagtactaggatccattaggcg	868.29	944.696	810.029	1689.19	748.893	2111.74	53.9036	0	3.4534	1.40396	1.14621	0.00213166
tRNA-Cys-GCA-3-1-TTA	tRNA-Cys-GCA-3-1	TTA	TTA	GGGGGTATAGCTCAGGGGTAGAGCACTTGACTTTAGATCAAGAGGTCCCTGGTTCAAATCCAGGTGCCCCCT	TTGCCACAGGCTATCAGGTA	TATAGAGACCTGGCAGAGTGCTCACACCTCAAGCGT	tatcttgtggaaaggacgaaacaccGGGGGTATAGCTCAGGGGTAGAGCACTTGACTTTAGATCAAGAGGTCCCTGGTTCAAATCCAGGTGCCCCCTTTTTTTTTATAGAGACCTGGCAGAGTGCTCACACCTCAAGCGTTTGCCACAGGCTATCAGGTACTGTCTCTTATACACATCTGACGCTGCCGACGActcgagtactaggatccattaggcg	599.728	444.667	409.663	0	87.2942	0	0	0	1.7267	0.0727782	0	0.00210747
tRNA-Ala-TGC-7-1-TCA	tRNA-Ala-TGC-7-1	TCA	TCA	GGGGGTGTAGCTCAGTGGTAGAGCGCATGCTTTCAATGTATGAGGCCTCGGTTCGATCCCCGACACCTCCA	CAATTGAGCACCAACTTCGG	ACTCAAGGCGCTCTATCCAATGTTAGACCATGACGCG	tatcttgtggaaaggacgaaacaccGGGGGTGTAGCTCAGTGGTAGAGCGCATGCTTTCAATGTATGAGGCCTCGGTTCGATCCCCGACACCTCCATTTTTTTACTCAAGGCGCTCTATCCAATGTTAGACCATGACGCGCAATTGAGCACCAACTTCGGCTGTCTCTTATACACATCTGACGCTGCCGACGActcgagtactaggatccattaggcg	858.31	799.811	825.718	0	0	0	3.08021	0	3.4534	0	0.00192558	0.00209115
tRNA-Ala-AGC-4-1-CTA	tRNA-Ala-AGC-4-1	CTA	CTA	GGGGATGTAGCTCAGTGGTAGAGCGCATGCTTCTAATGCATGAGGTCCCGGGTTCGATCCCCAGCATCTCCA	GAACGCTCCACTATCAGGTA	TGAGACCTCGACTGTGAACATGTGTAGGTGTATGCA	tatcttgtggaaaggacgaaacaccGGGGATGTAGCTCAGTGGTAGAGCGCATGCTTCTAATGCATGAGGTCCCGGGTTCGATCCCCAGCATCTCCATTTTTTTTGAGACCTCGACTGTGAACATGTGTAGGTGTATGCAGAACGCTCCACTATCAGGTACTGTCTCTTATACACATCTGACGCTGCCGACGActcgagtactaggatccattaggcg	724.936	1031.27	831.529	0	140.896	81.1072	4.62031	0	3.4534	0.0971782	0.0415639	0.00207654
tRNA-Asn-GTT-5-1-CTA	tRNA-Asn-GTT-5-1	CTA	CTA	GTCTCTGTGGCGCAATCGGTTAGCGCGTTCGGCTCTAAACTGAAAGGTTGGTGGTTCGAGCCCACCCAGGGACG	GCGATCTCGTACTGTGAACA	CTCCTAAGAACAGGACTCGACGCTCGATAATAGT	tatcttgtggaaaggacgaaacaccGTCTCTGTGGCGCAATCGGTTAGCGCGTTCGGCTCTAAACTGAAAGGTTGGTGGTTCGAGCCCACCCAGGGACGTTTTTTTCTCCTAAGAACAGGACTCGACGCTCGATAATAGTGCGATCTCGTACTGTGAACACTGTCTCTTATACACATCTGACGCTGCCGACGActcgagtactaggatccattaggcg	1086.04	1119.62	1252.23	681.343	3.06296	0	1.5401	0	5.1801	0.315092	0.000687781	0.00206835
tRNA-Lys-TTT-4-1-TTA	tRNA-Lys-TTT-4-1	TTA	TTA	GCCTGGATAGCTCAGTCGGTAGAGCATCAGACTTTAAATCTGAGGGTCCAGGGTTCAAGTCCCTGTTCAGGCG	TCTAACGCAAGGATACAGGC	AACACTTGCGTACCAACCTGTACCTTCGCAAGTGG	tatcttgtggaaaggacgaaacaccGCCTGGATAGCTCAGTCGGTAGAGCATCAGACTTTAAATCTGAGGGTCCAGGGTTCAAGTCCCTGTTCAGGCGTTTTTTTAACACTTGCGTACCAACCTGTACCTTCGCAAGTGGTCTAACGCAAGGATACAGGCCTGTCTCTTATACACATCTGACGCTGCCGACGActcgagtactaggatccattaggcg	642.371	625.478	855.934	1.4909	0	0	9.24062	0	3.4534	0.00116047	0.00738685	0.00201733
tRNA-Thr-CGT-3-1-CTA	tRNA-Thr-CGT-3-1	CTA	CTA	GGCTCTGTGGCTTAGTTGGCTAAAGCGCCTGTCTCTAAAACAGGAGATCCTGGGTTCGAATCCCAGCGGGGCCT	GCGACATTAACCAATCCGGA	CTATCAGGTAGATCTTGCGGAAGGTGTCTCGAGA	tatcttgtggaaaggacgaaacaccGGCTCTGTGGCTTAGTTGGCTAAAGCGCCTGTCTCTAAAACAGGAGATCCTGGGTTCGAATCCCAGCGGGGCCTTTTTTTTCTATCAGGTAGATCTTGCGGAAGGTGTCTCGAGAGCGACATTAACCAATCCGGACTGTCTCTTATACACATCTGACGCTGCCGACGActcgagtactaggatccattaggcg	632.391	842.216	869.299	360.799	128.644	0	214.074	0	3.4534	0.386978	0.12709	0.00198632
tRNA-Ile-AAT-4-1-AAT	tRNA-Ile-AAT-4-1	AAT	Control	GGCCGGTTAGCTCAGTTGGTTAGAGCGTGGTGCTAATAACGCCAAGGTCGCGGGTTCGAACCCCGTACGGGCCA	AGGTGGTAGCTGACTCATGA	TACAACATGCCGGCTGGTATTTACGACCAATCTT	tatcttgtggaaaggacgaaacaccGGCCGGTTAGCTCAGTTGGTTAGAGCGTGGTGCTAATAACGCCAAGGTCGCGGGTTCGAACCCCGTACGGGCCATTTTTTTTACAACATGCCGGCTGGTATTTACGACCAATCTTAGGTGGTAGCTGACTCATGACTGTCTCTTATACACATCTGACGCTGCCGACGActcgagtactaggatccattaggcg	1141.39	1033.63	878.015	0	7.65739	1639.84	7.70052	0	3.4534	0.00335442	0.796969	0.0019666
tRNA-Phe-GAA-4-1-TCA	tRNA-Phe-GAA-4-1	TCA	TCA	GCCGAAATAGCTCAGTTGGGAGAGCGTTAGACCTCAGATCTTAAAGGTCCCTGGTTCAATCCCGGGTTTCGGCA	GTACTACGCGTCATAAGCCT	TCAGACGGTCCGAATAGACTGTACCTTGAAGCGT	tatcttgtggaaaggacgaaacaccGCCGAAATAGCTCAGTTGGGAGAGCGTTAGACCTCAGATCTTAAAGGTCCCTGGTTCAATCCCGGGTTTCGGCATTTTTTTTCAGACGGTCCGAATAGACTGTACCTTGAAGCGTGTACTACGCGTCATAAGCCTCTGTCTCTTATACACATCTGACGCTGCCGACGActcgagtactaggatccattaggcg	857.403	904.057	883.826	158.036	206.75	1797.63	545.197	0	3.4534	0.212727	1.29573	0.00195367
tRNA-Trp-CCA-2-1-TTA	tRNA-Trp-CCA-2-1	TTA	TTA	GACCTCGTGGCGCAATGGTAGCGCGTCTGACTTTAGATCAGAAGGTTGCGTGTTCAAGTCACGTCGGGGTCA	CACTAAGTCAGTAGAGCGGT	GGAGCTTACTAGCCAAGCAAAGAGGCACAGTTATGC	tatcttgtggaaaggacgaaacaccGACCTCGTGGCGCAATGGTAGCGCGTCTGACTTTAGATCAGAAGGTTGCGTGTTCAAGTCACGTCGGGGTCATTTTTTTGGAGCTTACTAGCCAAGCAAAGAGGCACAGTTATGCCACTAAGTCAGTAGAGCGGTCTGTCTCTTATACACATCTGACGCTGCCGACGActcgagtactaggatccattaggcg	1447.15	1339.89	1328.93	1565.45	2389.11	1417.16	117.048	0	5.1801	1.36632	0.572514	0.00194897
tRNA-Phe-GAA-1-3-GAA	tRNA-Phe-GAA-1-3	GAA	Control	GCCGAAATAGCTCAGTTGGGAGAGCGTTAGACTGAAGATCTAAAGGTCCCTGGTTCGATCCCGGGTTTCGGCA	AGGCCACTTCGTATAGGACA	GTCAAGCTCCACGTAATGGTCTTCAGACAGCTGTT	tatcttgtggaaaggacgaaacaccGCCGAAATAGCTCAGTTGGGAGAGCGTTAGACTGAAGATCTAAAGGTCCCTGGTTCGATCCCGGGTTTCGGCATTTTTTTGTCAAGCTCCACGTAATGGTCTTCAGACAGCTGTTAGGCCACTTCGTATAGGACACTGTCTCTTATACACATCTGACGCTGCCGACGActcgagtactaggatccattaggcg	761.228	1078.98	887.312	0	0	81.1072	100.107	0	3.4534	0	0.0839747	0.00194599
tRNA-Phe-GAA-2-1-GAA	tRNA-Phe-GAA-2-1	GAA	Control	GCCGAAATAGCTCAGTTGGGAGAGCGTTAGACTGAAGATCTAAAGGTCCCTGGTTCAATCCCGGGTTTCGGCA	TGAGCAGTAACCATTGCCAC	CGACGAACGTCAAGTCTTCTGAGTTGGTGACAACA	tatcttgtggaaaggacgaaacaccGCCGAAATAGCTCAGTTGGGAGAGCGTTAGACTGAAGATCTAAAGGTCCCTGGTTCAATCCCGGGTTTCGGCATTTTTTTCGACGAACGTCAAGTCTTCTGAGTTGGTGACAACATGAGCAGTAACCATTGCCACCTGTCTCTTATACACATCTGACGCTGCCGACGActcgagtactaggatccattaggcg	914.563	911.714	887.894	56.6544	411.968	622.313	873.239	0	3.4534	0.2562	0.820187	0.00194472
tRNA-Trp-CCA-3-3-TCA	tRNA-Trp-CCA-3-3	TCA	TCA	GACCTCGTGGCGCAACGGTAGCGCGTCTGACTTCAGATCAGAAGGTTGCGTGTTCAAATCACGTCGGGGTCA	TTATCGAGAGGCGATCTCGT	GTCGGCACTTATGTTCGTAGGGCACCTAACATGGAT	tatcttgtggaaaggacgaaacaccGACCTCGTGGCGCAACGGTAGCGCGTCTGACTTCAGATCAGAAGGTTGCGTGTTCAAATCACGTCGGGGTCATTTTTTTGTCGGCACTTATGTTCGTAGGGCACCTAACATGGATTTATCGAGAGGCGATCTCGTCTGTCTCTTATACACATCTGACGCTGCCGACGActcgagtactaggatccattaggcg	1397.25	1379.35	1350.43	2276.61	2041.46	575.124	1031.87	0	5.1801	1.5452	0.582518	0.00191794
tRNA-Lys-TTT-1-1-TTA	tRNA-Lys-TTT-1-1	TTA	TTA	GCCTGGATAGCTCAGTTGGTAGAGCATCAGACTTTAAATCTGAGGGTCCAGGGTTCAAGTCCCTGTTCAGGCA	GTTCGCCGTAACGAGTTACA	ATCGGAGTTGCTGCGTTCTAAGTGCATAAGATGTC	tatcttgtggaaaggacgaaacaccGCCTGGATAGCTCAGTTGGTAGAGCATCAGACTTTAAATCTGAGGGTCCAGGGTTCAAGTCCCTGTTCAGGCATTTTTTTATCGGAGTTGCTGCGTTCTAAGTGCATAAGATGTCGTTCGCCGTAACGAGTTACACTGTCTCTTATACACATCTGACGCTGCCGACGActcgagtactaggatccattaggcg	1121.43	1019.49	905.326	0	245.036	811.072	1005.69	0	3.4534	0.109252	0.89101	0.00190727
tRNA-Trp-CCA-5-1-TCA	tRNA-Trp-CCA-5-1	TCA	TCA	GACCTCGTGGCGCAACGGCAGCGCGTCTGACTTCAGATCAGAAGGTTGCGTGTTCAAATCACGTCGGGGTCA	GTCCTCAAGGAGATAGCGAA	GTGATTGGATAACGATCGGCACACTCAGTGCTACGC	tatcttgtggaaaggacgaaacaccGACCTCGTGGCGCAACGGCAGCGCGTCTGACTTCAGATCAGAAGGTTGCGTGTTCAAATCACGTCGGGGTCATTTTTTTGTGATTGGATAACGATCGGCACACTCAGTGCTACGCGTCCTCAAGGAGATAGCGAACTGTCTCTTATACACATCTGACGCTGCCGACGActcgagtactaggatccattaggcg	1155.91	1571.35	1335.91	1604.21	902.041	650.332	1517	1.63735	3.4534	1.08411	0.68964	0.00190535
tRNA-Gly-GCC-2-4-CTA	tRNA-Gly-GCC-2-4	CTA	CTA	GCATTGGTGGTTCAGTGGTAGAATTCTCGCCTCTAACGCGGGAGGCCCGGGTTCGATTCCCGGCCAATGCA	CGTATCTCCATCGTGAGGAA	GCCATTACAAGCGTGACATGCTGTTCCACATCAGCTC	tatcttgtggaaaggacgaaacaccGCATTGGTGGTTCAGTGGTAGAATTCTCGCCTCTAACGCGGGAGGCCCGGGTTCGATTCCCGGCCAATGCATTTTTTTGCCATTACAAGCGTGACATGCTGTTCCACATCAGCTCCGTATCTCCATCGTGAGGAACTGTCTCTTATACACATCTGACGCTGCCGACGActcgagtactaggatccattaggcg	895.509	988.868	906.488	177.418	2150.2	54.563	304.94	0	3.4534	1.2996	0.181775	0.00190482
tRNA-Tyr-GTA-1-1-TTA	tRNA-Tyr-GTA-1-1	TTA	TTA	CCTTCGATAGCTCAGTTGGTAGAGCGGAGGACTTTAGTTGGCTGTGTCCTTAGACATCCTTAGGTCGCTGGTTCGAATCCGGCTCGAAGGA	GTTCCAACCAAGGCTCTGAA	CAATGTGCGATATGGTT	tatcttgtggaaaggacgaaacaccCCTTCGATAGCTCAGTTGGTAGAGCGGAGGACTTTAGTTGGCTGTGTCCTTAGACATCCTTAGGTCGCTGGTTCGAATCCGGCTCGAAGGATTTTTTTCAATGTGCGATATGGTTGTTCCAACCAAGGCTCTGAACTGTCTCTTATACACATCTGACGCTGCCGACGActcgagtactaggatccattaggcg	1532.44	1282.76	1360.89	0	131.707	148.942	0	0	5.1801	0.0429731	0.0580554	0.0019032
tRNA-Val-CAC-3-1-CTA	tRNA-Val-CAC-3-1	CTA	CTA	GTTTCCGTAGTGTAGCGGTTATCACATTCGCCTCTAACGCGAAAGGTCCCCGGTTCGATCCCGGGCGGAAACA	ACTGCTACTGCTAGAATCCG	CGAATAGACTCTTCGTCACGGGCACCTAACCTGTA	tatcttgtggaaaggacgaaacaccGTTTCCGTAGTGTAGCGGTTATCACATTCGCCTCTAACGCGAAAGGTCCCCGGTTCGATCCCGGGCGGAAACATTTTTTTCGAATAGACTCTTCGTCACGGGCACCTAACCTGTAACTGCTACTGCTAGAATCCGCTGTCTCTTATACACATCTGACGCTGCCGACGActcgagtactaggatccattaggcg	1250.27	1483.6	1399.83	0	1268.06	241.847	1053.43	0	5.1801	0.507118	0.436533	0.00185027
tRNA-Ala-AGC-12-1-TCA	tRNA-Ala-AGC-12-1	TCA	TCA	GGGGAATTAGCTCAAGTGGTAGAGCGCTTGCTTTCAATGCAAGAGGTAGTGGGATCGATGCCCACATTCTCCA	CACAATGAACCGGTGACTGA	ACACTCAGTGTCCTCCGTTAGACTCTAAGAGTCCT	tatcttgtggaaaggacgaaacaccGGGGAATTAGCTCAAGTGGTAGAGCGCTTGCTTTCAATGCAAGAGGTAGTGGGATCGATGCCCACATTCTCCATTTTTTTACACTCAGTGTCCTCCGTTAGACTCTAAGAGTCCTCACAATGAACCGGTGACTGACTGTCTCTTATACACATCTGACGCTGCCGACGActcgagtactaggatccattaggcg	1144.11	1118.44	921.596	872.179	0	1465.83	1455.4	1.63735	1.7267	0.38116	1.30594	0.00182512
tRNA-Ala-TGC-1-1-TTA	tRNA-Ala-TGC-1-1	TTA	TTA	GGGGGTGTAGCTCAGTGGTAGAGCGCATGCTTTTAATGTATGAGGTCCCGGGTTCGATCCCCGGCACCTCCA	CTTGAGGTCTTCCACAAGGA	AGTCAGGTGCAATAACCGCACGAATAGACTGAGCCG	tatcttgtggaaaggacgaaacaccGGGGGTGTAGCTCAGTGGTAGAGCGCATGCTTTTAATGTATGAGGTCCCGGGTTCGATCCCCGGCACCTCCATTTTTTTAGTCAGGTGCAATAACCGCACGAATAGACTGAGCCGCTTGAGGTCTTCCACAAGGACTGTCTCTTATACACATCTGACGCTGCCGACGActcgagtactaggatccattaggcg	452.745	506.508	480.555	1398.47	640.158	0	4.62031	0	1.7267	2.25141	0.00456095	0.00179657
tRNA-Ile-AAT-2-1-TTA	tRNA-Ile-AAT-2-1	TTA	TTA	GGCCGGTTAGCTCAGTTGGTTAGAGCGTGGTGCTTTAAACGCCAAGGTCGCGGGTTCGATCCCCGTACTGGCCA	GACGCAGCTATCTCGTGATA	CTTGTCAGCGTTCACGGTATCAACCTCGTGATGT	tatcttgtggaaaggacgaaacaccGGCCGGTTAGCTCAGTTGGTTAGAGCGTGGTGCTTTAAACGCCAAGGTCGCGGGTTCGATCCCCGTACTGGCCATTTTTTTCTTGTCAGCGTTCACGGTATCAACCTCGTGATGTGACGCAGCTATCTCGTGATACTGTCTCTTATACACATCTGACGCTGCCGACGActcgagtactaggatccattaggcg	1302.89	1244.48	1448.06	0	1098.07	0	3.08021	0	5.1801	0.421398	0.00123755	0.00178864
tRNA-Val-AAC-4-1-TCA	tRNA-Val-AAC-4-1	TCA	TCA	GTTTCCGTAGTGTAGTGGTTATCACGTTCGCCTTCAACGCGAAAGGTCCGCGGTTCGAAACCGGGCGGAAACA	GCTCGATACTCGTATCTCCA	GATTACGTACCAACCTCGTGTGGAATCGACCTGTT	tatcttgtggaaaggacgaaacaccGTTTCCGTAGTGTAGTGGTTATCACGTTCGCCTTCAACGCGAAAGGTCCGCGGTTCGAAACCGGGCGGAAACATTTTTTTGATTACGTACCAACCTCGTGTGGAATCGACCTGTTGCTCGATACTCGTATCTCCACTGTCTCTTATACACATCTGACGCTGCCGACGActcgagtactaggatccattaggcg	1297.45	1434.12	1457.94	0	0	128.297	343.443	0	5.1801	0	0.16447	0.00177652
tRNA-Cys-GCA-2-2-TCA	tRNA-Cys-GCA-2-2	TCA	TCA	GGGGGTATAGCTCAGTGGTAGAGCATTTGACTTCAGATCAAGAGGTCCCCGGTTCAAATCCGGGTGCCCCCT	GTGGTAACAGCTACGCTTAG	GTCTCAGAAGTTCGATACGGTGGCCTACAAGAGGAC	tatcttgtggaaaggacgaaacaccGGGGGTATAGCTCAGTGGTAGAGCATTTGACTTCAGATCAAGAGGTCCCCGGTTCAAATCCGGGTGCCCCCTTTTTTTTGTCTCAGAAGTTCGATACGGTGGCCTACAAGAGGACGTGGTAACAGCTACGCTTAGCTGTCTCTTATACACATCTGACGCTGCCGACGActcgagtactaggatccattaggcg	651.445	619	486.366	0	0	0	3.08021	0	1.7267	0	0.00248805	0.00177511
tRNA-Met-CAT-2-1-CAT	tRNA-Met-CAT-2-1	CAT	Control	GCCCTCTTAGCGCAGTGGGCAGCGCGTCAGTCTCATAATCTGAAGGTCCTGAGTTCGAGCCTCAGAGAGGGCA	AGGAGCATTATTGCCACAGG	GCGGTTCAGAGCCATTACAACGGAATATGGCTTCC	tatcttgtggaaaggacgaaacaccGCCCTCTTAGCGCAGTGGGCAGCGCGTCAGTCTCATAATCTGAAGGTCCTGAGTTCGAGCCTCAGAGAGGGCATTTTTTTGCGGTTCAGAGCCATTACAACGGAATATGGCTTCCAGGAGCATTATTGCCACAGGCTGTCTCTTATACACATCTGACGCTGCCGACGActcgagtactaggatccattaggcg	889.158	1069.56	967.502	1176.32	0	256.594	172.492	1.63735	1.7267	0.661481	0.20059	0.00173852
tRNA-Val-AAC-3-1-TTA	tRNA-Val-AAC-3-1	TTA	TTA	GTTTCCGTAGTGTAGTGGTTATCACGTTCGCCTTTAACGCGAAAGGTCCCTGGATCAAAACCAGGCGGAAACA	TGTTCGCAATAGTCAGGTGC	AGTTGCGACAGATTGGAACGCTCATTGTGATCCGT	tatcttgtggaaaggacgaaacaccGTTTCCGTAGTGTAGTGGTTATCACGTTCGCCTTTAACGCGAAAGGTCCCTGGATCAAAACCAGGCGGAAACATTTTTTTAGTTGCGACAGATTGGAACGCTCATTGTGATCCGTTGTTCGCAATAGTCAGGTGCCTGTCTCTTATACACATCTGACGCTGCCGACGActcgagtactaggatccattaggcg	1300.17	1013.6	1000.04	614.252	3.06296	0	56.9838	0	3.4534	0.237398	0.0281095	0.00172663
tRNA-Gln-CTG-4-1-CTG	tRNA-Gln-CTG-4-1	CTG	Control	GGTTCCATGGTGTAATGGTAAGCACTCTGGACTCTGAATCCAGCGATCCGAGTTCGAGTCTCGGTGGAACCT	GCAACCAATTGTCCTCAAGG	GCATCACCGAAGACTGGATACTTCAGACAGCACCTG	tatcttgtggaaaggacgaaacaccGGTTCCATGGTGTAATGGTAAGCACTCTGGACTCTGAATCCAGCGATCCGAGTTCGAGTCTCGGTGGAACCTTTTTTTTGCATCACCGAAGACTGGATACTTCAGACAGCACCTGGCAACCAATTGTCCTCAAGGCTGTCTCTTATACACATCTGACGCTGCCGACGActcgagtactaggatccattaggcg	888.251	1125.51	1007.02	356.326	6.12591	228.575	1433.84	0	3.4534	0.204026	0.738516	0.00171467
tRNA-Trp-CCA-3-3-TTA	tRNA-Trp-CCA-3-3	TTA	TTA	GACCTCGTGGCGCAACGGTAGCGCGTCTGACTTTAGATCAGAAGGTTGCGTGTTCAAATCACGTCGGGGTCA	ACTGTGAACAGGATTGCAGG	ATGGAACCTAACGGCCGAATACCATGTGGCTGTTCG	tatcttgtggaaaggacgaaacaccGACCTCGTGGCGCAACGGTAGCGCGTCTGACTTTAGATCAGAAGGTTGCGTGTTCAAATCACGTCGGGGTCATTTTTTTATGGAACCTAACGGCCGAATACCATGTGGCTGTTCGACTGTGAACAGGATTGCAGGCTGTCTCTTATACACATCTGACGCTGCCGACGActcgagtactaggatccattaggcg	1142.3	1127.86	1008.18	743.961	1370.67	39.8163	468.191	0	3.4534	0.925607	0.225208	0.0017127
tRNA-Arg-TCG-5-1-TTA	tRNA-Arg-TCG-5-1	TTA	TTA	GACCACGTGGCCTAATGGATAAGGCGTCTGACTTTAGATCAGAAGATTGAGGGTTCGAATCCCTTCGTGGTTG	GCTTCCAGAAGCATGGTCTT	CTTCCAGTACTCAGCTCAAGCGCGTTAATACGGTG	tatcttgtggaaaggacgaaacaccGACCACGTGGCCTAATGGATAAGGCGTCTGACTTTAGATCAGAAGATTGAGGGTTCGAATCCCTTCGTGGTTGTTTTTTTCTTCCAGTACTCAGCTCAAGCGCGTTAATACGGTGGCTTCCAGAAGCATGGTCTTCTGTCTCTTATACACATCTGACGCTGCCGACGActcgagtactaggatccattaggcg	1202.18	1232.11	1011.66	0	0	0	0	0	3.4534	0	0	0.00170679
tRNA-Arg-CCG-2-1-TTA	tRNA-Arg-CCG-2-1	TTA	TTA	GACCCAGTGGCCTAATGGATAAGGCATCAGCCTTTAGAGCTGGGGATTGTGGGTTCGAGTCCCATCTGGGTCG	GATACACTTGCGGTGACTGA	CAGATAGCAATCTTCTCGGCGCTATTGTTCACTCA	tatcttgtggaaaggacgaaacaccGACCCAGTGGCCTAATGGATAAGGCATCAGCCTTTAGAGCTGGGGATTGTGGGTTCGAGTCCCATCTGGGTCGTTTTTTTCAGATAGCAATCTTCTCGGCGCTATTGTTCACTCAGATACACTTGCGGTGACTGACTGTCTCTTATACACATCTGACGCTGCCGACGActcgagtactaggatccattaggcg	1005.29	1163.2	1015.15	0	196.029	0	10.7807	0	3.4534	0.0974985	0.00463408	0.00170093
tRNA-Gln-CTG-1-4-CTA	tRNA-Gln-CTG-1-4	CTA	CTA	GGTTCCATGGTGTAATGGTTAGCACTCTGGACTCTAAATCCAGCGATCCGAGTTCAAATCTCGGTGGAACCT	CAGGTTCTACTTGGTGCGAA	CTGTAGATTCTCCGCGAATCGTAAGTACGCGCACAT	tatcttgtggaaaggacgaaacaccGGTTCCATGGTGTAATGGTTAGCACTCTGGACTCTAAATCCAGCGATCCGAGTTCAAATCTCGGTGGAACCTTTTTTTTCTGTAGATTCTCCGCGAATCGTAAGTACGCGCACATCAGGTTCTACTTGGTGCGAACTGTCTCTTATACACATCTGACGCTGCCGACGActcgagtactaggatccattaggcg	706.79	835.149	992.488	0	6.12591	0	283.379	1.63735	1.7267	0.00433361	0.169658	0.00169476
tRNA-Ser-AGA-1-1-TTA	tRNA-Ser-AGA-1-1	TTA	TTA	GTAGTCGTGGCCGAGTGGTTAAGGCGATGGACTTTAAATCCATTGGGGTTTCCCCGCGCAGGTTCGAATCCTGCCGACTACG	ATGACTCGGATAGTGAACGG	TCTCGTGATACCATTGCCACCACAAT	tatcttgtggaaaggacgaaacaccGTAGTCGTGGCCGAGTGGTTAAGGCGATGGACTTTAAATCCATTGGGGTTTCCCCGCGCAGGTTCGAATCCTGCCGACTACGTTTTTTTTCTCGTGATACCATTGCCACCACAATATGACTCGGATAGTGAACGGCTGTCTCTTATACACATCTGACGCTGCCGACGActcgagtactaggatccattaggcg	1110.54	1196.77	1554.39	0	0	0	0	0	5.1801	0	0	0.00166628
tRNA-Ala-AGC-4-1-TTA	tRNA-Ala-AGC-4-1	TTA	TTA	GGGGATGTAGCTCAGTGGTAGAGCGCATGCTTTTAATGCATGAGGTCCCGGGTTCGATCCCCAGCATCTCCA	GCGACATTAATCCGCGAATC	AATCTCACACGGATTGCAGGTCTCTGTAAGGAGCCG	tatcttgtggaaaggacgaaacaccGGGGATGTAGCTCAGTGGTAGAGCGCATGCTTTTAATGCATGAGGTCCCGGGTTCGATCCCCAGCATCTCCATTTTTTTAATCTCACACGGATTGCAGGTCTCTGTAAGGAGCCGGCGACATTAATCCGCGAATCCTGTCTCTTATACACATCTGACGCTGCCGACGActcgagtactaggatccattaggcg	595.192	637.846	529.947	654.507	169.994	0	100.107	0	1.7267	0.692635	0.0784724	0.00162913
tRNA-Ala-CGC-1-1-TCA	tRNA-Ala-CGC-1-1	TCA	TCA	GGGGATGTAGCTCAGTGGTAGAGCGCATGCTTTCAATGTATGAGGTCCCGGGTTCGATCCCCGGCATCTCCA	CACTGCATTGCGACAACAAG	CTATCAGGTATGCCACTCGTATGCCGTTCACGATCT	tatcttgtggaaaggacgaaacaccGGGGATGTAGCTCAGTGGTAGAGCGCATGCTTTCAATGTATGAGGTCCCGGGTTCGATCCCCGGCATCTCCATTTTTTTCTATCAGGTATGCCACTCGTATGCCGTTCACGATCTCACTGCATTGCGACAACAAGCTGTCTCTTATACACATCTGACGCTGCCGACGActcgagtactaggatccattaggcg	1135.95	1169.09	1065.12	2527.08	2574.41	460.099	83.1656	0	3.4534	2.24549	0.232345	0.00162113
tRNA-Cys-GCA-7-1-TTA	tRNA-Cys-GCA-7-1	TTA	TTA	GGGGGTATAGCTCAGGTGGTAGAGCATTTGACTTTAGATCAAGAGGTCCCCGGTTCAAATCCGGGTGCCCCCT	GGTAAGGAAGTATGCACCAC	CGGTCATGACTTGTACCGTTTCGGATGTCAGGAGC	tatcttgtggaaaggacgaaacaccGGGGGTATAGCTCAGGTGGTAGAGCATTTGACTTTAGATCAAGAGGTCCCCGGTTCAAATCCGGGTGCCCCCTTTTTTTTCGGTCATGACTTGTACCGTTTCGGATGTCAGGAGCGGTAAGGAAGTATGCACCACCTGTCTCTTATACACATCTGACGCTGCCGACGActcgagtactaggatccattaggcg	506.276	667.883	532.852	0	0	0	0	0	1.7267	0	0	0.00162024
tRNA-Gln-CTG-6-1-TTA	tRNA-Gln-CTG-6-1	TTA	TTA	GGCCCCATGGTGTAATGGTCAGCACTCTGGACTTTAAATCCAGCGATCCGAGTTCAAATCTCGGTGGGACCC	TATCTATGGCAGGATTGCCG	GTTAGCGTCGTAGCCTTATCCTAGAATCCGACGCTA	tatcttgtggaaaggacgaaacaccGGCCCCATGGTGTAATGGTCAGCACTCTGGACTTTAAATCCAGCGATCCGAGTTCAAATCTCGGTGGGACCCTTTTTTTGTTAGCGTCGTAGCCTTATCCTAGAATCCGACGCTATATCTATGGCAGGATTGCCGCTGTCTCTTATACACATCTGACGCTGCCGACGActcgagtactaggatccattaggcg	1003.48	929.383	1043.04	44.7271	13.7833	1521.87	1105.79	1.63735	1.7267	0.0291538	1.41366	0.00161261
tRNA-Ile-TAT-1-1-TAT	tRNA-Ile-TAT-1-1	TAT	Control	GCTCCAGTGGCGCAATCGGTTAGCGCGCGGTACTTATATGACAGTGCGAGCGGAGCAATGCCGAGGTTGTGAGTTCGATCCTCACCTGGAGCA	TATGCTGTGTCCAGCGTGAT	CACGCATACCTATGC	tatcttgtggaaaggacgaaacaccGCTCCAGTGGCGCAATCGGTTAGCGCGCGGTACTTATATGACAGTGCGAGCGGAGCAATGCCGAGGTTGTGAGTTCGATCCTCACCTGGAGCATTTTTTTCACGCATACCTATGCTATGCTGTGTCCAGCGTGATCTGTCTCTTATACACATCTGACGCTGCCGACGActcgagtactaggatccattaggcg	1482.54	1608.46	1602.04	0	1.53148	418.808	489.753	1.63735	3.4534	0.000516506	0.282433	0.00158883
tRNA-Glu-TTC-1-2-TTC	tRNA-Glu-TTC-1-2	TTC	Control	TCCCATATGGTCTAGCGGTTAGGATTCCTGGTTTTCACCCAGGTGGCCCGGGTTCGACTCCCGGTATGGGAA	AACTACGAGGCAGGTTCTAC	ATGGAACCTACGCAAGTGCTTGTACCACGGCGAATA	tatcttgtggaaaggacgaaacaccTCCCATATGGTCTAGCGGTTAGGATTCCTGGTTTTCACCCAGGTGGCCCGGGTTCGACTCCCGGTATGGGAATTTTTTTATGGAACCTACGCAAGTGCTTGTACCACGGCGAATAAACTACGAGGCAGGTTCTACCTGTCTCTTATACACATCTGACGCTGCCGACGActcgagtactaggatccattaggcg	753.063	715	517.744	0	7.65739	272.815	366.545	1.63735	0	0.00508417	0.447104	0.00158123
tRNA-Ser-GCT-4-2-CTA	tRNA-Ser-GCT-4-2	CTA	CTA	GACGAGGTGGCCGAGTGGTTAAGGCGATGGACTCTAAATCCATTGTGCTCTGCACGCGTGGGTTCGAATCCCATCCTCGTCG	TAAGCCAACACGGTCATGAC	GATTACGTACGTAGAGCGGTCTAGAA	tatcttgtggaaaggacgaaacaccGACGAGGTGGCCGAGTGGTTAAGGCGATGGACTCTAAATCCATTGTGCTCTGCACGCGTGGGTTCGAATCCCATCCTCGTCGTTTTTTTGATTACGTACGTAGAGCGGTCTAGAATAAGCCAACACGGTCATGACCTGTCTCTTATACACATCTGACGCTGCCGACGActcgagtactaggatccattaggcg	1405.41	1676.78	1651.44	0	0	0	0	0	5.1801	0	0	0.00156836
tRNA-Leu-TAG-2-1-TAG	tRNA-Leu-TAG-2-1	TAG	Control	GGTAGTGTGGCCGAGCGGTCTAAGGCGCTGGATTTAGGCTCCAGTCTCTTCGGGGGCGTGGGTTCGAATCCCACCACTGCCA	TCTTCTCGGCTTAAGGTACG	ACAGTTGGAATCCGCGAATCCTTGAG	tatcttgtggaaaggacgaaacaccGGTAGTGTGGCCGAGCGGTCTAAGGCGCTGGATTTAGGCTCCAGTCTCTTCGGGGGCGTGGGTTCGAATCCCACCACTGCCATTTTTTTACAGTTGGAATCCGCGAATCCTTGAGTCTTCTCGGCTTAAGGTACGCTGTCTCTTATACACATCTGACGCTGCCGACGActcgagtactaggatccattaggcg	921.821	952.352	1104.06	0	0	103.227	3.08021	0	3.4534	0	0.0558131	0.00156396
tRNA-Asn-GTT-6-1-GTT	tRNA-Asn-GTT-6-1	GTT	Control	GTCTCTGTGGCGCAATGGGTTAGCGCGTTCGGCTGTTAACCGAAAGGTTGGTGGTTCGAGCCCATCCAGGGACG	AGTCAGGTGCAAGCTATACG	ATCAGCGGAAGCTTCCAGAAGATGTCCAAGCTAG	tatcttgtggaaaggacgaaacaccGTCTCTGTGGCGCAATGGGTTAGCGCGTTCGGCTGTTAACCGAAAGGTTGGTGGTTCGAGCCCATCCAGGGACGTTTTTTTATCAGCGGAAGCTTCCAGAAGATGTCCAAGCTAGAGTCAGGTGCAAGCTATACGCTGTCTCTTATACACATCTGACGCTGCCGACGActcgagtactaggatccattaggcg	1175.87	1152.6	1123.81	0	64.3221	143.044	0	0	3.4534	0.0273509	0.0620526	0.00153647
tRNA-Thr-TGT-5-1-CTA	tRNA-Thr-TGT-5-1	CTA	CTA	GGCCCTATAGCTCAGGGGTTAGAGCACTGGTCTCTAAAACCAGGGGTCGCGAGTTCAAATCTCGCTGGGGCCT	GTCTGATGCATACGTGAGGT	GATTACGTACTCCTGGCACACGCGTTAATAGTCCT	tatcttgtggaaaggacgaaacaccGGCCCTATAGCTCAGGGGTTAGAGCACTGGTCTCTAAAACCAGGGGTCGCGAGTTCAAATCTCGCTGGGGCCTTTTTTTTGATTACGTACTCCTGGCACACGCGTTAATAGTCCTGTCTGATGCATACGTGAGGTCTGTCTCTTATACACATCTGACGCTGCCGACGActcgagtactaggatccattaggcg	652.352	696.154	567.136	0	0	0	84.7057	0	1.7267	0	0.0608384	0.0015223
tRNA-Trp-CCA-1-1-CCA	tRNA-Trp-CCA-1-1	CCA	Control	GGCCTCGTGGCGCAACGGTAGCGCGTCTGACTCCAGATCAGAAGGTTGCGTGTTCAAATCACGTCGGGGTCA	CACAATGAACGTCAAGCTCC	TTATCGAGAGGTTAGCGTCGAACGTCCTTAAGGTGG	tatcttgtggaaaggacgaaacaccGGCCTCGTGGCGCAACGGTAGCGCGTCTGACTCCAGATCAGAAGGTTGCGTGTTCAAATCACGTCGGGGTCATTTTTTTTTATCGAGAGGTTAGCGTCGAACGTCCTTAAGGTGGCACAATGAACGTCAAGCTCCCTGTCTCTTATACACATCTGACGCTGCCGACGActcgagtactaggatccattaggcg	1119.61	1148.48	1144.15	234.072	1.53148	0	80.0854	0	3.4534	0.105216	0.0348659	0.00150916
tRNA-Tyr-GTA-8-1-CTA	tRNA-Tyr-GTA-8-1	CTA	CTA	CTTTCGATAGCTCAGTTGGTAGAGCGGAGGACTCTAGGTTCATTAAACTAAGGCATCCTTAGGTCGCTGGTTCGAATCCGGCTCGAAGGA	TTACGACCAAGCGTGACATG	CGCGTATCATGTGGTAAC	tatcttgtggaaaggacgaaacaccCTTTCGATAGCTCAGTTGGTAGAGCGGAGGACTCTAGGTTCATTAAACTAAGGCATCCTTAGGTCGCTGGTTCGAATCCGGCTCGAAGGATTTTTTTCGCGTATCATGTGGTAACTTACGACCAAGCGTGACATGCTGTCTCTTATACACATCTGACGCTGCCGACGActcgagtactaggatccattaggcg	1314.68	1260.97	1163.91	208.727	0	0	1008.77	0	3.4534	0.0793828	0.399997	0.00148354
tRNA-Phe-GAA-6-1-CTA	tRNA-Phe-GAA-6-1	CTA	CTA	GCTGAAATAGCTCAGTTGGGAGAGCGTTAGACTCTAGATCTTAAAGTTCCCTGGTTCAACCCTGGGTTTCAGCC	TACTTGGCAGGTCCAAGTGT	ATCAGCGGAAGCACATCCATGCTTCCAGAATTAA	tatcttgtggaaaggacgaaacaccGCTGAAATAGCTCAGTTGGGAGAGCGTTAGACTCTAGATCTTAAAGTTCCCTGGTTCAACCCTGGGTTTCAGCCTTTTTTTATCAGCGGAAGCACATCCATGCTTCCAGAATTAATACTTGGCAGGTCCAAGTGTCTGTCTCTTATACACATCTGACGCTGCCGACGActcgagtactaggatccattaggcg	652.352	596.619	585.15	55.1634	1013.84	14.7468	341.903	0	1.7267	0.819345	0.298892	0.00147543
tRNA-Asn-GTT-6-1-CTA	tRNA-Asn-GTT-6-1	CTA	CTA	GTCTCTGTGGCGCAATGGGTTAGCGCGTTCGGCTCTAAACCGAAAGGTTGGTGGTTCGAGCCCATCCAGGGACG	GCTAGTTGAGTACTTGGCAG	TCCGTACTGGTCTCGTGATATCCACAAGGAGTCT	tatcttgtggaaaggacgaaacaccGTCTCTGTGGCGCAATGGGTTAGCGCGTTCGGCTCTAAACCGAAAGGTTGGTGGTTCGAGCCCATCCAGGGACGTTTTTTTTCCGTACTGGTCTCGTGATATCCACAAGGAGTCTGCTAGTTGAGTACTTGGCAGCTGTCTCTTATACACATCTGACGCTGCCGACGActcgagtactaggatccattaggcg	1032.51	1199.72	1170.3	0	0	653.282	628.362	0	3.4534	0	0.534144	0.00147543
tRNA-Phe-GAA-1-3-TTA	tRNA-Phe-GAA-1-3	TTA	TTA	GCCGAAATAGCTCAGTTGGGAGAGCGTTAGACTTTAGATCTAAAGGTCCCTGGTTCGATCCCGGGTTTCGGCA	CTGTTGTCGGAACTCCTCAA	TGGATAACTCCTTGTCAGCGATAGCGACCTGTTGC	tatcttgtggaaaggacgaaacaccGCCGAAATAGCTCAGTTGGGAGAGCGTTAGACTTTAGATCTAAAGGTCCCTGGTTCGATCCCGGGTTTCGGCATTTTTTTTGGATAACTCCTTGTCAGCGATAGCGACCTGTTGCCTGTTGTCGGAACTCCTCAACTGTCTCTTATACACATCTGACGCTGCCGACGActcgagtactaggatccattaggcg	1165.89	1260.38	1175.53	0	0	67.8351	120.128	0	3.4534	0	0.0745661	0.00146887
tRNA-Leu-CAA-2-1-TCA	tRNA-Leu-CAA-2-1	TCA	TCA	GTCAGGATGGCCGAGTGGTCTAAGGCGCCAGACTTCAGCTTACTGCTTCCTGTGTTCGGGTCTTCTGGTCTCCGTATGGAGGCGTGGGTTCGAATCCCACTTCTGACA	TTAAGGTACGCTGTTGTCGG		tatcttgtggaaaggacgaaacaccGTCAGGATGGCCGAGTGGTCTAAGGCGCCAGACTTCAGCTTACTGCTTCCTGTGTTCGGGTCTTCTGGTCTCCGTATGGAGGCGTGGGTTCGAATCCCACTTCTGACATTTTTTTTTAAGGTACGCTGTTGTCGGCTGTCTCTTATACACATCTGACGCTGCCGACGActcgagtactaggatccattaggcg	1719.34	1313.98	1188.31	347.381	3.06296	0	135.529	0	3.4534	0.101912	0.0515722	0.00145307
tRNA-Arg-CCT-3-1-CTA	tRNA-Arg-CCT-3-1	CTA	CTA	GCCCCGGTGGCCTAATGGATAAGGCATTGGCCTCTAAAGCCAGGGATTGTGGGTTCGAGTCCCACCCGGGGTA	AGTTGTCCACTGCAGCAACT	GTTGCTCATCCGCGTATCATTACCAACCTGATGAC	tatcttgtggaaaggacgaaacaccGCCCCGGTGGCCTAATGGATAAGGCATTGGCCTCTAAAGCCAGGGATTGTGGGTTCGAGTCCCACCCGGGGTATTTTTTTGTTGCTCATCCGCGTATCATTACCAACCTGATGACAGTTGTCCACTGCAGCAACTCTGTCTCTTATACACATCTGACGCTGCCGACGActcgagtactaggatccattaggcg	900.046	934.095	1209.81	0	0	1890.53	1204.36	0	3.4534	0	1.65663	0.00142725
tRNA-Cys-GCA-17-1-GCA	tRNA-Cys-GCA-17-1	GCA	Control	GGGGATATAGCTCAGGGGTAGAGCATTTGACTGCAGATCAAGAGGTCCCCGGTTCAAATCCGGGTGCCCCCC	AGAAGTTGTCCTGTTGTCGG	TTACCTGCTTCAGGACTCGACGGTGACTGACTCTGG	tatcttgtggaaaggacgaaacaccGGGGATATAGCTCAGGGGTAGAGCATTTGACTGCAGATCAAGAGGTCCCCGGTTCAAATCCGGGTGCCCCCCTTTTTTTTTACCTGCTTCAGGACTCGACGGTGACTGACTCTGGAGAAGTTGTCCTGTTGTCGGCTGTCTCTTATACACATCTGACGCTGCCGACGActcgagtactaggatccattaggcg	616.967	658.46	612.461	1388.03	107.203	330.327	592.94	0	1.7267	1.21176	0.701081	0.00140964
tRNA-Lys-CTT-3-1-CTA	tRNA-Lys-CTT-3-1	CTA	CTA	GCCCGGCTAGCTCAGTCGGTAGAGCATGAGACCCTAAATCTCAGGGTCGTGGGTTCGAGCCCCACGTTGGGCG	GATGTCCAAGCAGGTTCTAC	TTCCAGTGACGGATTCGCAAGGTAAGGAAGGCTTC	tatcttgtggaaaggacgaaacaccGCCCGGCTAGCTCAGTCGGTAGAGCATGAGACCCTAAATCTCAGGGTCGTGGGTTCGAGCCCCACGTTGGGCGTTTTTTTTTCCAGTGACGGATTCGCAAGGTAAGGAAGGCTTCGATGTCCAAGCAGGTTCTACCTGTCTCTTATACACATCTGACGCTGCCGACGActcgagtactaggatccattaggcg	1249.36	1127.27	1227.83	0	487.01	0	297.24	0	3.4534	0.194904	0.13184	0.00140631
tRNA-Gly-GCC-3-1-TTA	tRNA-Gly-GCC-3-1	TTA	TTA	GCATTGGTGGTTCAGTGGTAGAATTCTCGCCTTTAACGCGGGAGGCCCGGGTTTGATTCCCGGCCAGTGCA	CCTGATCGTAGCCAACTGTA	CCTGGAACAATACCAACCTGCTAGTGGAAGCCTGGAA	tatcttgtggaaaggacgaaacaccGCATTGGTGGTTCAGTGGTAGAATTCTCGCCTTTAACGCGGGAGGCCCGGGTTTGATTCCCGGCCAGTGCATTTTTTTCCTGGAACAATACCAACCTGCTAGTGGAAGCCTGGAACCTGATCGTAGCCAACTGTACTGTCTCTTATACACATCTGACGCTGCCGACGActcgagtactaggatccattaggcg	655.074	663.761	621.758	95.4179	154.679	0	6.16041	0	1.7267	0.190892	0.00464054	0.00138856
tRNA-Arg-TCG-6-1-TTA	tRNA-Arg-TCG-6-1	TTA	TTA	GGCCGTGTGGCCTAATGGATAAGGCGTCTGACTTTAGATCAAAAGATTGCAGGTTTGAGTTCTGCCACGGTCG	TCGTACAAGAGCAGGCCTAA	TTGGTGCGAATGCAGCAACTCGGTCATGACGTAGG	tatcttgtggaaaggacgaaacaccGGCCGTGTGGCCTAATGGATAAGGCGTCTGACTTTAGATCAAAAGATTGCAGGTTTGAGTTCTGCCACGGTCGTTTTTTTTTGGTGCGAATGCAGCAACTCGGTCATGACGTAGGTCGTACAAGAGCAGGCCTAACTGTCTCTTATACACATCTGACGCTGCCGACGActcgagtactaggatccattaggcg	585.211	652.57	622.339	46.218	0	244.796	442.01	0	1.7267	0.0394883	0.526231	0.00138727
tRNA-Ala-AGC-16-1-AGC	tRNA-Ala-AGC-16-1	AGC	Control	GGGGAATTAGCCCAAGTGGTAGAGCGCTTGCTTAGCATGCAAGAGGTAGTGGGATCGATGCCCACATTCTCCA	AGTACGAGCCGGTCATTAGA	ATAACGCAACAGGCCACTTCTATCGGAGAACGCAG	tatcttgtggaaaggacgaaacaccGGGGAATTAGCCCAAGTGGTAGAGCGCTTGCTTAGCATGCAAGAGGTAGTGGGATCGATGCCCACATTCTCCATTTTTTTATAACGCAACAGGCCACTTCTATCGGAGAACGCAGAGTACGAGCCGGTCATTAGACTGTCTCTTATACACATCTGACGCTGCCGACGActcgagtactaggatccattaggcg	715.863	754.461	625.244	0	650.878	0	7.70052	0	1.7267	0.454611	0.00510332	0.00138082
tRNA-Thr-CGT-2-1-TCA	tRNA-Thr-CGT-2-1	TCA	TCA	GGCGCGGTGGCCAAGTGGTAAGGCGTCGGTCTTCAAAACCGAAGATCACGGGTTCGAACCCCGTCCGTGCCT	GGAATATTGCTTGGCAGGCT	GTATAGGACAGACGCAGCTAACACTCAGTGAGCATA	tatcttgtggaaaggacgaaacaccGGCGCGGTGGCCAAGTGGTAAGGCGTCGGTCTTCAAAACCGAAGATCACGGGTTCGAACCCCGTCCGTGCCTTTTTTTTGTATAGGACAGACGCAGCTAACACTCAGTGAGCATAGGAATATTGCTTGGCAGGCTCTGTCTCTTATACACATCTGACGCTGCCGACGActcgagtactaggatccattaggcg	732.195	628.423	636.866	0	0	0	0	0	1.7267	0	0	0.00135562
tRNA-Cys-GCA-21-1-TTA	tRNA-Cys-GCA-21-1	TTA	TTA	GGGGGTATAGCTCACAGGTAGAGCATTTGACTTTAGATCAAGAGGTCCCCGGTTCAAATCTGGGTGCCCCCT	ACGTAATGGTGCGATCTCGT	ACCTAACAACGATCTTGCGGGGATTCGCAATATGGT	tatcttgtggaaaggacgaaacaccGGGGGTATAGCTCACAGGTAGAGCATTTGACTTTAGATCAAGAGGTCCCCGGTTCAAATCTGGGTGCCCCCTTTTTTTTACCTAACAACGATCTTGCGGGGATTCGCAATATGGTACGTAATGGTGCGATCTCGTCTGTCTCTTATACACATCTGACGCTGCCGACGActcgagtactaggatccattaggcg	662.332	745.038	639.19	0	3.06296	498.441	443.55	0	1.7267	0.00231225	0.632176	0.00135069
tRNA-Cys-GCA-13-1-GCA	tRNA-Cys-GCA-13-1	GCA	Control	GGGGGTATAGCTCAGGGGTAGAGCATTTGACTGCAGATCAAGAGGTCCCCAGTTCAAATCTGGGTGCCCCCT	GCGATCTCGTTAAGCCAACA	ATCGCTGACACTAGAATCCGAACTCCTCAAGAACCG	tatcttgtggaaaggacgaaacaccGGGGGTATAGCTCAGGGGTAGAGCATTTGACTGCAGATCAAGAGGTCCCCAGTTCAAATCTGGGTGCCCCCTTTTTTTTATCGCTGACACTAGAATCCGAACTCCTCAAGAACCGGCGATCTCGTTAAGCCAACACTGTCTCTTATACACATCTGACGCTGCCGACGActcgagtactaggatccattaggcg	577.046	773.897	645.582	131.2	304.764	128.297	405.047	0	1.7267	0.377755	0.344583	0.00133732
tRNA-Gly-GCC-4-1-TCA	tRNA-Gly-GCC-4-1	TCA	TCA	GCATAGGTGGTTCAGTGGTAGAATTCTTGCCTTCAACGCAGGAGGCCCAGGTTTGATTCCTGGCCCATGCA	TGCGACAGAAGCATGGTCTT	TCGTCAATCCTTGCTGAACCTTCACGGTATTGTACCA	tatcttgtggaaaggacgaaacaccGCATAGGTGGTTCAGTGGTAGAATTCTTGCCTTCAACGCAGGAGGCCCAGGTTTGATTCCTGGCCCATGCATTTTTTTTCGTCAATCCTTGCTGAACCTTCACGGTATTGTACCATGCGACAGAAGCATGGTCTTCTGTCTCTTATACACATCTGACGCTGCCGACGActcgagtactaggatccattaggcg	1507.03	1223.86	1302.79	822.979	0	324.429	1010.31	0	3.4534	0.273046	0.545296	0.00132539
tRNA-Cys-GCA-13-1-CTA	tRNA-Cys-GCA-13-1	CTA	CTA	GGGGGTATAGCTCAGGGGTAGAGCATTTGACTCTAGATCAAGAGGTCCCCAGTTCAAATCTGGGTGCCCCCT	AATAACCGCACTTGTCAGCG	AGATAGCGAAGGTTATCGCGTTGCAGGCGACTCATT	tatcttgtggaaaggacgaaacaccGGGGGTATAGCTCAGGGGTAGAGCATTTGACTCTAGATCAAGAGGTCCCCAGTTCAAATCTGGGTGCCCCCTTTTTTTTAGATAGCGAAGGTTATCGCGTTGCAGGCGACTCATTAATAACCGCACTTGTCAGCGCTGTCTCTTATACACATCTGACGCTGCCGACGActcgagtactaggatccattaggcg	643.279	687.319	617.69	0	0	42.7656	1.5401	1.63735	0	0	0.0322308	0.00132538
tRNA-Lys-TTT-11-1-TCA	tRNA-Lys-TTT-11-1	TCA	TCA	ACCCAGATAGCTCAGTCAGTAGAGCATCAGACTTCAAATCTGAGGGTCCAAGGTTCATGTCCCTTTTTGGGTG	GATACACTTGCCACGTAGAC	CACTAAGTCAAGTCAGGTGCTATGGTTCCGCGTAC	tatcttgtggaaaggacgaaacaccACCCAGATAGCTCAGTCAGTAGAGCATCAGACTTCAAATCTGAGGGTCCAAGGTTCATGTCCCTTTTTGGGTGTTTTTTTCACTAAGTCAAGTCAGGTGCTATGGTTCCGCGTACGATACACTTGCCACGTAGACCTGTCTCTTATACACATCTGACGCTGCCGACGActcgagtactaggatccattaggcg	976.259	1225.63	1272.57	0	6.12591	41.2909	0	1.63735	1.7267	0.00313744	0.0168448	0.00132175
tRNA-Gln-CTG-5-1-TTA	tRNA-Gln-CTG-5-1	TTA	TTA	GGTTCCATGGTGTAATGGTTAGCACTCTGGACTTTAAATCCGGTAATCCGAGTTCAAATCTCGGTGGAACCT	GCTCGATACTCACCTGTAGA	ACGGCCGAATTACAACATGCAGCCAAGCAACAGGTT	tatcttgtggaaaggacgaaacaccGGTTCCATGGTGTAATGGTTAGCACTCTGGACTTTAAATCCGGTAATCCGAGTTCAAATCTCGGTGGAACCTTTTTTTTACGGCCGAATTACAACATGCAGCCAAGCAACAGGTTGCTCGATACTCACCTGTAGACTGTCTCTTATACACATCTGACGCTGCCGACGActcgagtactaggatccattaggcg	619.689	753.283	662.434	49.1998	84.2313	41.2909	130.909	0	1.7267	0.10766	0.114299	0.0013033
tRNA-Pro-AGG-2-4-AGG	tRNA-Pro-AGG-2-4	AGG	Control	GGCTCGTTGGTCTAGGGGTATGATTCTCGCTTAGGGTGCGAGAGGTCCCGGGTTCAAATCCCGGACGAGCCC	TGGTTCTATGCGGTCATGAC	TGTTAGACCAGCCTATGCTGTGACGCGAACTAGCCT	tatcttgtggaaaggacgaaacaccGGCTCGTTGGTCTAGGGGTATGATTCTCGCTTAGGGTGCGAGAGGTCCCGGGTTCAAATCCCGGACGAGCCCTTTTTTTTGTTAGACCAGCCTATGCTGTGACGCGAACTAGCCTTGGTTCTATGCGGTCATGACCTGTCTCTTATACACATCTGACGCTGCCGACGActcgagtactaggatccattaggcg	700.439	717.356	665.92	111.818	4.59443	75.2085	934.843	0	1.7267	0.0830995	0.70401	0.00129648
tRNA-Lys-TTT-6-1-TTA	tRNA-Lys-TTT-6-1	TTA	TTA	GCCTGGGTAGCTCAGTCGGTAGAGCATCAGACTTTAAATCTGAGGGTCCAGGGTTCAAGTCCCTGTCCAGGCG	ATAGTAAGGCCGCAAGTGCT	TAGCTCGCCTAAGCGTGTAAGCAACCAATTGTAGA	tatcttgtggaaaggacgaaacaccGCCTGGGTAGCTCAGTCGGTAGAGCATCAGACTTTAAATCTGAGGGTCCAGGGTTCAAGTCCCTGTCCAGGCGTTTTTTTTAGCTCGCCTAAGCGTGTAAGCAACCAATTGTAGAATAGTAAGGCCGCAAGTGCTCTGTCTCTTATACACATCTGACGCTGCCGACGActcgagtactaggatccattaggcg	807.501	683.785	670.569	0	0	0	89.326	0	1.7267	0	0.0653173	0.00128749
tRNA-Arg-TCT-3-2-TTA	tRNA-Arg-TCT-3-2	TTA	TTA	GGCTCTGTGGCGCAATGGATAGCGCATTGGACTTTAAGATAGTTAGAGAAATTCAAAGGTTGTGGGTTCGAGTCCCACCAGAGTCG	TCGTACAAGAGTTAGCGTCG	AAGATCCAGCCGCTCGATAAAG	tatcttgtggaaaggacgaaacaccGGCTCTGTGGCGCAATGGATAGCGCATTGGACTTTAAGATAGTTAGAGAAATTCAAAGGTTGTGGGTTCGAGTCCCACCAGAGTCGTTTTTTTAAGATCCAGCCGCTCGATAAAGTCGTACAAGAGTTAGCGTCGCTGTCTCTTATACACATCTGACGCTGCCGACGActcgagtactaggatccattaggcg	778.467	660.816	636.285	156.545	376.744	19.1708	617.582	1.63735	0	0.342525	0.481793	0.00128665
tRNA-Phe-GAA-2-1-CTA	tRNA-Phe-GAA-2-1	CTA	CTA	GCCGAAATAGCTCAGTTGGGAGAGCGTTAGACTCTAGATCTAAAGGTCCCTGGTTCAATCCCGGGTTTCGGCA	TGAGACCTCGAAGTCGCATA	AGTGCATAAGTGAGACCTCGAGGTGGTAGCCACTA	tatcttgtggaaaggacgaaacaccGCCGAAATAGCTCAGTTGGGAGAGCGTTAGACTCTAGATCTAAAGGTCCCTGGTTCAATCCCGGGTTTCGGCATTTTTTTAGTGCATAAGTGAGACCTCGAGGTGGTAGCCACTATGAGACCTCGAAGTCGCATACTGTCTCTTATACACATCTGACGCTGCCGACGActcgagtactaggatccattaggcg	754.877	732.08	672.312	196.799	127.113	193.183	394.267	0	1.7267	0.214546	0.401219	0.00128415
tRNA-Arg-TCG-4-1-TCA	tRNA-Arg-TCG-4-1	TCA	TCA	GACCACGTGGCCTAATGGATAAGGCGTCTGACTTCAGATCAGAAGATTGAGGGTTCGAATCCCTTCGTGGTTA	ATCCTTGGTCAGACCTAAGG	TAGATCAGAGCCTCTCGAGTTTAACCTGGCTCAGT	tatcttgtggaaaggacgaaacaccGACCACGTGGCCTAATGGATAAGGCGTCTGACTTCAGATCAGAAGATTGAGGGTTCGAATCCCTTCGTGGTTATTTTTTTTAGATCAGAGCCTCTCGAGTTTAACCTGGCTCAGTATCCTTGGTCAGACCTAAGGCTGTCTCTTATACACATCTGACGCTGCCGACGActcgagtactaggatccattaggcg	526.237	677.896	699.623	0	0	0	0	0	1.7267	0	0	0.00123402
tRNA-Gly-GCC-4-1-GCC	tRNA-Gly-GCC-4-1	GCC	Control	GCATAGGTGGTTCAGTGGTAGAATTCTTGCCTGCCACGCAGGAGGCCCAGGTTTGATTCCTGGCCCATGCA	ATCATGACTGCGTGTACAGC	CGTGTACAGCGTATAGGACACATTGACGAGTCGTGAG	tatcttgtggaaaggacgaaacaccGCATAGGTGGTTCAGTGGTAGAATTCTTGCCTGCCACGCAGGAGGCCCAGGTTTGATTCCTGGCCCATGCATTTTTTTCGTGTACAGCGTATAGGACACATTGACGAGTCGTGAGATCATGACTGCGTGTACAGCCTGTCTCTTATACACATCTGACGCTGCCGACGActcgagtactaggatccattaggcg	781.189	772.719	701.366	603.816	1338.51	1.47468	166.331	0	1.7267	1.24319	0.108581	0.00123096
tRNA-Thr-CGT-5-1-TCA	tRNA-Thr-CGT-5-1	TCA	TCA	GGCCCTGTAGCTCAGCGGTTGGAGCGCTGGTCTTCAAAACCTAGGGGTCGTGAGTTCAAATCTCACCAGGGCCT	GAACGCTCCAGTGCACATAA	TGGAATCGACGTGACTAACGTGCTTAGAGACGAG	tatcttgtggaaaggacgaaacaccGGCCCTGTAGCTCAGCGGTTGGAGCGCTGGTCTTCAAAACCTAGGGGTCGTGAGTTCAAATCTCACCAGGGCCTTTTTTTTTGGAATCGACGTGACTAACGTGCTTAGAGACGAGGAACGCTCCAGTGCACATAACTGTCTCTTATACACATCTGACGCTGCCGACGActcgagtactaggatccattaggcg	627.855	588.962	718.799	0	294.044	0	1.5401	0	1.7267	0.234165	0.00130747	0.0012011
tRNA-Lys-CTT-4-1-TCA	tRNA-Lys-CTT-4-1	TCA	TCA	GCCCGGCTAGCTCAGTCGGTAGAGCATGGGACTTCAAATCTCAGGGTCGTGGGTTCGAGCCCCACGTTGGGCG	CTTAGGCTAACCACGTAGAC	CCAATCCGGAACCGAGTTAAAGAGTGTGCGACGAG	tatcttgtggaaaggacgaaacaccGCCCGGCTAGCTCAGTCGGTAGAGCATGGGACTTCAAATCTCAGGGTCGTGGGTTCGAGCCCCACGTTGGGCGTTTTTTTCCAATCCGGAACCGAGTTAAAGAGTGTGCGACGAGCTTAGGCTAACCACGTAGACCTGTCTCTTATACACATCTGACGCTGCCGACGActcgagtactaggatccattaggcg	494.481	653.748	728.677	0	857.628	0	0	0	1.7267	0.8672	0	0.00118482
tRNA-Ala-AGC-2-1-AGC	tRNA-Ala-AGC-2-1	AGC	Control	GGGGGTGTAGCTCAGTGGTAGAGCGCGTGCTTAGCATGCACGAGGCCCCGGGTTCAATCCCCGGCACCTCCA	GTCTTCCGACGCAACCAATT	ATTCGATCGGTCAGTGTCGATTGCAGGCGACGAATA	tatcttgtggaaaggacgaaacaccGGGGGTGTAGCTCAGTGGTAGAGCGCGTGCTTAGCATGCACGAGGCCCCGGGTTCAATCCCCGGCACCTCCATTTTTTTATTCGATCGGTCAGTGTCGATTGCAGGCGACGAATAGTCTTCCGACGCAACCAATTCTGTCTCTTATACACATCTGACGCTGCCGACGActcgagtactaggatccattaggcg	615.152	718.534	734.488	0	0	0	18.4812	0	1.7267	0	0.0128604	0.00117545
tRNA-Lys-TTT-7-1-TTA	tRNA-Lys-TTT-7-1	TTA	TTA	GCCTGGATAGCTCAGTTGGTAGAACATCAGACTTTAAATCTGACGGTGCAGGGTTCAAGTCCCTGTTCAGGCG	CAGATAGCAAGCGGTTCAGA	TCCGCGAATCGATTACGTACTATTCCGGCGACAGT	tatcttgtggaaaggacgaaacaccGCCTGGATAGCTCAGTTGGTAGAACATCAGACTTTAAATCTGACGGTGCAGGGTTCAAGTCCCTGTTCAGGCGTTTTTTTTCCGCGAATCGATTACGTACTATTCCGGCGACAGTCAGATAGCAAGCGGTTCAGACTGTCTCTTATACACATCTGACGCTGCCGACGActcgagtactaggatccattaggcg	841.071	803.345	740.299	61.1271	18.3777	266.916	254.117	0	1.7267	0.047264	0.32429	0.00116622
tRNA-Asp-GTC-3-1-GTC	tRNA-Asp-GTC-3-1	GTC	Control	TCCTCGTTAGTATAGTGGTGAGTGTCCCCGTCTGTCACGCGGGAGACCGGGGTTCGATTCCCCGACGGGGAG	GAGGACAATCCACCTGTAGA	CGTTAAGCGGTGAGCAGTAAGCACATCCATGACATC	tatcttgtggaaaggacgaaacaccTCCTCGTTAGTATAGTGGTGAGTGTCCCCGTCTGTCACGCGGGAGACCGGGGTTCGATTCCCCGACGGGGAGTTTTTTTCGTTAAGCGGTGAGCAGTAAGCACATCCATGACATCGAGGACAATCCACCTGTAGACTGTCTCTTATACACATCTGACGCTGCCGACGActcgagtactaggatccattaggcg	690.459	729.725	740.88	0	0	117.974	0	0	1.7267	0	0.0808347	0.0011653
tRNA-Cys-GCA-11-1-TCA	tRNA-Cys-GCA-11-1	TCA	TCA	GGGGGTATAGCTTAGCGGTAGAGCATTTGACTTCAGATCAAGAGGTCCCCGGTTCAAATCCGGGTGCCCCCT	GATTACGTACGCTGACATGG	TCGGATGTCACGATCTACTCCTATCAGGTACCGAAC	tatcttgtggaaaggacgaaacaccGGGGGTATAGCTTAGCGGTAGAGCATTTGACTTCAGATCAAGAGGTCCCCGGTTCAAATCCGGGTGCCCCCTTTTTTTTTCGGATGTCACGATCTACTCCTATCAGGTACCGAACGATTACGTACGCTGACATGGCTGTCTCTTATACACATCTGACGCTGCCGACGActcgagtactaggatccattaggcg	713.141	951.763	744.366	132.69	3.06296	73.7338	805.474	0	1.7267	0.0951799	0.461884	0.00115985
tRNA-Gln-TTG-3-1-TTG	tRNA-Gln-TTG-3-1	TTG	Control	GGCCCCATGGTGTAATGGTTAGCACTCTGGACTTTGAATCCAGCGATCCGAGTTCAAATCTCGGTGGGACCT	TGCTGACGTCGTGATTGGAT	ATGGAACCTAGTCCTCAAGGTTCAACCAAGCGGTGT	tatcttgtggaaaggacgaaacaccGGCCCCATGGTGTAATGGTTAGCACTCTGGACTTTGAATCCAGCGATCCGAGTTCAAATCTCGGTGGGACCTTTTTTTTATGGAACCTAGTCCTCAAGGTTCAACCAAGCGGTGTTGCTGACGTCGTGATTGGATCTGTCTCTTATACACATCTGACGCTGCCGACGActcgagtactaggatccattaggcg	916.377	714.411	757.731	155.054	127.113	0	1.5401	0	1.7267	0.153958	0.00107788	0.00113939
tRNA-Ile-TAT-2-3-TTA	tRNA-Ile-TAT-2-3	TTA	TTA	GCTCCAGTGGCGCAATCGGTTAGCGCGCGGTACTTTAACAACAGTATATGTGCGGGTGATGCCGAGGTTGTGAGTTCGAGCCTCACCTGGAGCA	GGCGTTGTAGCAAGTCTTCT	GGTTATCGCGATAC	tatcttgtggaaaggacgaaacaccGCTCCAGTGGCGCAATCGGTTAGCGCGCGGTACTTTAACAACAGTATATGTGCGGGTGATGCCGAGGTTGTGAGTTCGAGCCTCACCTGGAGCATTTTTTTGGTTATCGCGATACGGCGTTGTAGCAAGTCTTCTCTGTCTCTTATACACATCTGACGCTGCCGACGActcgagtactaggatccattaggcg	1551.49	1541.31	1515.46	0	15.3148	1117.8	195.593	0	3.4534	0.00493551	0.426064	0.00113939
tRNA-Glu-TTC-2-1-TTC	tRNA-Glu-TTC-2-1	TTC	Control	TCCCACATGGTCTAGCGGTTAGGATTCCTGGTTTTCACCCAGGCGGCCCGGGTTCGACTCCCGGTGTGGGAA	GTACTACGCGGCGACATTAA	ACTCCGCCAATTGTACCGTTTCAGACGGTCGCTATT	tatcttgtggaaaggacgaaacaccTCCCACATGGTCTAGCGGTTAGGATTCCTGGTTTTCACCCAGGCGGCCCGGGTTCGACTCCCGGTGTGGGAATTTTTTTACTCCGCCAATTGTACCGTTTCAGACGGTCGCTATTGTACTACGCGGCGACATTAACTGTCTCTTATACACATCTGACGCTGCCGACGActcgagtactaggatccattaggcg	975.352	787.443	758.893	593.38	581.962	0	12.3208	0	1.7267	0.602522	0.00782332	0.00113764
tRNA-Asn-GTT-11-1-CTA	tRNA-Asn-GTT-11-1	CTA	CTA	GTCTCTGTGGTGCAATCGGTTAGCGCGTTCCGCTCTAAACCGAAAGCTTGGTGGTTCGAGCCCACCCAGGGATG	GCCAACTGTACGTATCTCCA	TCATAAGCCTCGAGAGAACCCGCTCGATAACACC	tatcttgtggaaaggacgaaacaccGTCTCTGTGGTGCAATCGGTTAGCGCGTTCCGCTCTAAACCGAAAGCTTGGTGGTTCGAGCCCACCCAGGGATGTTTTTTTTCATAAGCCTCGAGAGAACCCGCTCGATAACACCGCCAACTGTACGTATCTCCACTGTCTCTTATACACATCTGACGCTGCCGACGActcgagtactaggatccattaggcg	1391.8	1321.04	1524.76	169.963	263.414	29.4935	107.807	0	3.4534	0.155689	0.0519668	0.00113244
tRNA-Thr-AGT-2-1-AGT	tRNA-Thr-AGT-2-1	AGT	Control	GGCTCCGTGGCTTAGCTGGTTAAAGCGCCTGTCTAGTAAACAGGAGATCCTGGGTTCGAATCCCAGCGGGGCCT	TTCGATACGGTGCGACAGAA	ACGTAATGGTGGTCGTATCCTTACCTGCTTGCAT	tatcttgtggaaaggacgaaacaccGGCTCCGTGGCTTAGCTGGTTAAAGCGCCTGTCTAGTAAACAGGAGATCCTGGGTTCGAATCCCAGCGGGGCCTTTTTTTTACGTAATGGTGGTCGTATCCTTACCTGCTTGCATTTCGATACGGTGCGACAGAACTGTCTCTTATACACATCTGACGCTGCCGACGActcgagtactaggatccattaggcg	777.56	845.161	768.191	0	0	0	0	0	1.7267	0	0	0.00112388
tRNA-Ser-GCT-3-1-TTA	tRNA-Ser-GCT-3-1	TTA	TTA	GACGAGGTGGCCGAGTGGTTAAGGCGATGGACTTTAAATCCATTGTGCTTTGCACGCGTGGGTTCGAATCCCATCCTCGTCG	ACTCCGCCAAGTAGGATAAC	TGGAATCGACTGCAGGTCAACATAGC	tatcttgtggaaaggacgaaacaccGACGAGGTGGCCGAGTGGTTAAGGCGATGGACTTTAAATCCATTGTGCTTTGCACGCGTGGGTTCGAATCCCATCCTCGTCGTTTTTTTTGGAATCGACTGCAGGTCAACATAGCACTCCGCCAAGTAGGATAACCTGTCTCTTATACACATCTGACGCTGCCGACGActcgagtactaggatccattaggcg	1506.13	1437.66	1549.17	751.416	0	769.781	363.464	0	3.4534	0.249453	0.394129	0.0011146
tRNA-Ala-CGC-1-1-TTA	tRNA-Ala-CGC-1-1	TTA	TTA	GGGGATGTAGCTCAGTGGTAGAGCGCATGCTTTTAATGTATGAGGTCCCGGGTTCGATCCCCGGCATCTCCA	GCAATGATCGCACGGTTGAA	CATAGCAAGATGGCAGAGTGTTCAACCAAGCCTCTC	tatcttgtggaaaggacgaaacaccGGGGATGTAGCTCAGTGGTAGAGCGCATGCTTTTAATGTATGAGGTCCCGGGTTCGATCCCCGGCATCTCCATTTTTTTCATAGCAAGATGGCAGAGTGTTCAACCAAGCCTCTCGCAATGATCGCACGGTTGAACTGTCTCTTATACACATCTGACGCTGCCGACGActcgagtactaggatccattaggcg	1007.11	849.284	782.718	108.836	1468.69	0	0	0	1.7267	0.783195	0	0.00110302
tRNA-Ile-GAT-1-1-CTA	tRNA-Ile-GAT-1-1	CTA	CTA	GGCCGGTTAGCTCAGTTGGTAAGAGCGTGGTGCTCTAAACACCAAGGTCGCGGGCTCGACTCCCGCACCGGCCA	GAGGACAATCCGCGTATCAT	ACCATGTGGCTTCACGGTATTAATCGGAGCGAAT	tatcttgtggaaaggacgaaacaccGGCCGGTTAGCTCAGTTGGTAAGAGCGTGGTGCTCTAAACACCAAGGTCGCGGGCTCGACTCCCGCACCGGCCATTTTTTTACCATGTGGCTTCACGGTATTAATCGGAGCGAATGAGGACAATCCGCGTATCATCTGTCTCTTATACACATCTGACGCTGCCGACGActcgagtactaggatccattaggcg	696.81	885.8	790.272	667.925	735.109	0	0	0	1.7267	1.00676	0	0.00109247
tRNA-Ala-AGC-11-1-TCA	tRNA-Ala-AGC-11-1	TCA	TCA	GGGGAATTAGCTCAAATGGTAGAGCGCTCGCTTTCAATGCGAGAGGTAGCGGGATCGATGCCCGCATTCTCCA	GCGATCTCGTATGGAACCTA	CACTAAGTCAGCCTATGCTGTTATCGAGAGATGCG	tatcttgtggaaaggacgaaacaccGGGGAATTAGCTCAAATGGTAGAGCGCTCGCTTTCAATGCGAGAGGTAGCGGGATCGATGCCCGCATTCTCCATTTTTTTCACTAAGTCAGCCTATGCTGTTATCGAGAGATGCGGCGATCTCGTATGGAACCTACTGTCTCTTATACACATCTGACGCTGCCGACGActcgagtactaggatccattaggcg	898.231	948.819	751.339	332.472	1137.89	0	133.989	1.63735	0	0.818475	0.0706083	0.00108962
tRNA-Ala-CGC-3-1-TCA	tRNA-Ala-CGC-3-1	TCA	TCA	GGGGATGTAGCTCAGTGGTAGAGCGCGCGCTTTCAATGTGTGAGGTCCCGGGTTCAATCCCCGGCATCTCCA	TGAGACCTCGTCTCGTGATA	CTGTTGTCGGCTCTATCCAAACCGAGTTAAGGTCGT	tatcttgtggaaaggacgaaacaccGGGGATGTAGCTCAGTGGTAGAGCGCGCGCTTTCAATGTGTGAGGTCCCGGGTTCAATCCCCGGCATCTCCATTTTTTTCTGTTGTCGGCTCTATCCAAACCGAGTTAAGGTCGTTGAGACCTCGTCTCGTGATACTGTCTCTTATACACATCTGACGCTGCCGACGActcgagtactaggatccattaggcg	1013.46	899.346	802.474	0	1.53148	41.2909	18.4812	0	1.7267	0.00075557	0.0332309	0.00107586
tRNA-Val-CAC-5-1-CTA	tRNA-Val-CAC-5-1	CTA	CTA	GTTTCCGTAGTGTAGTGGTTATCACGTTCGCCTCTAACGCGTAAAGGTCCCCGGTTCGAAACCGGGCGGAAACA	AGACTGGATATCCGTACTGG	ATCCTTGGTCATGACTCGGAGTTAGCGTCGATAC	tatcttgtggaaaggacgaaacaccGTTTCCGTAGTGTAGTGGTTATCACGTTCGCCTCTAACGCGTAAAGGTCCCCGGTTCGAAACCGGGCGGAAACATTTTTTTATCCTTGGTCATGACTCGGAGTTAGCGTCGATACAGACTGGATATCCGTACTGGCTGTCTCTTATACACATCTGACGCTGCCGACGActcgagtactaggatccattaggcg	1096.02	813.357	802.474	678.361	7.65739	50.139	0	0	1.7267	0.312958	0.0308222	0.00107586
tRNA-Leu-CAA-3-1-TTA	tRNA-Leu-CAA-3-1	TTA	TTA	GTCAGGATGGCCGAGTGGTCTAAGGCGCCAGACTTTAGTTGCTACTTCCCAGGTTTGGGGCTTCTGGTCTCCGCATGGAGGCGTGGGTTCGAATCCCACTTCTGACA	CCTTCGGATGAACGTCCTTA	G	tatcttgtggaaaggacgaaacaccGTCAGGATGGCCGAGTGGTCTAAGGCGCCAGACTTTAGTTGCTACTTCCCAGGTTTGGGGCTTCTGGTCTCCGCATGGAGGCGTGGGTTCGAATCCCACTTCTGACATTTTTTTGCCTTCGGATGAACGTCCTTACTGTCTCTTATACACATCTGACGCTGCCGACGActcgagtactaggatccattaggcg	1412.67	1309.26	1614.25	0	64.3221	23.5948	6.16041	0	3.4534	0.0227661	0.0113633	0.00106966
tRNA-His-GTG-1-7-GTG	tRNA-His-GTG-1-7	GTG	Control	GCCGTGATCGTATAGTGGTTAGTACTCTGCGTTGTGGCCGCAGCAACCTCGGTTCGAATCCGAGTCACGGCA	ACTGGCTATCTTCCAGTGAC	GTCTGTCTGGTGAGCAGTAAGAACCGGTAGTATAGA	tatcttgtggaaaggacgaaacaccGCCGTGATCGTATAGTGGTTAGTACTCTGCGTTGTGGCCGCAGCAACCTCGGTTCGAATCCGAGTCACGGCATTTTTTTGTCTGTCTGGTGAGCAGTAAGAACCGGTAGTATAGAACTGGCTATCTTCCAGTGACCTGTCTCTTATACACATCTGACGCTGCCGACGActcgagtactaggatccattaggcg	742.175	915.837	807.704	0	0	0	0	0	1.7267	0	0	0.00106889
tRNA-Gln-TTG-1-1-TTA	tRNA-Gln-TTG-1-1	TTA	TTA	GGTCCCATGGTGTAATGGTTAGCACTCTGGACTTTAAATCCAGCGATCCGAGTTCAAATCTCGGTGGGACCT	CCTCCTATGAATAGCGACCT	CCGAAGAGAATTCGGCTAGACACCGAGATTCGGTAC	tatcttgtggaaaggacgaaacaccGGTCCCATGGTGTAATGGTTAGCACTCTGGACTTTAAATCCAGCGATCCGAGTTCAAATCTCGGTGGGACCTTTTTTTTCCGAAGAGAATTCGGCTAGACACCGAGATTCGGTACCCTCCTATGAATAGCGACCTCTGTCTCTTATACACATCTGACGCTGCCGACGActcgagtactaggatccattaggcg	697.717	894.634	815.839	128.218	0	0	0	0	1.7267	0.0918838	0	0.00105824
tRNA-Thr-AGT-4-1-CTA	tRNA-Thr-AGT-4-1	CTA	CTA	GGCTTCGTGGCTTAGCTGGTTAAAGCGCCTGTCTCTAAAACAGGAGATCCTGGGTTCGAATCCCAGCGAGGCCT	CGCTCGATAATGCGACAGAA	GGTCTACTAATGCCACTCGTCGGTACACATCACC	tatcttgtggaaaggacgaaacaccGGCTTCGTGGCTTAGCTGGTTAAAGCGCCTGTCTCTAAAACAGGAGATCCTGGGTTCGAATCCCAGCGAGGCCTTTTTTTTGGTCTACTAATGCCACTCGTCGGTACACATCACCCGCTCGATAATGCGACAGAACTGTCTCTTATACACATCTGACGCTGCCGACGActcgagtactaggatccattaggcg	860.125	848.106	818.745	0	378.275	277.239	1.5401	0	1.7267	0.219896	0.164354	0.00105448
tRNA-Ile-AAT-1-1-AAT	tRNA-Ile-AAT-1-1	AAT	Control	GGCCGGTTAGCTCAGTTGGTTAGAGCGTGGCGCTAATAACGCCAAGGTCGCGGGTTCGATCCCCGTACGGGCCA	GCCAACTGTAGTGAGAGAGA	GCCAACTGTAGAAGGTGATGCCACGTAGACTATC	tatcttgtggaaaggacgaaacaccGGCCGGTTAGCTCAGTTGGTTAGAGCGTGGCGCTAATAACGCCAAGGTCGCGGGTTCGATCCCCGTACGGGCCATTTTTTTGCCAACTGTAGAAGGTGATGCCACGTAGACTATCGCCAACTGTAGTGAGAGAGACTGTCTCTTATACACATCTGACGCTGCCGACGActcgagtactaggatccattaggcg	868.29	896.401	821.069	0	274.135	0	369.625	0	1.7267	0.157859	0.206172	0.0010515
tRNA-Thr-TGT-6-1-TGT	tRNA-Thr-TGT-6-1	TGT	Control	GGCTCCATAGCTCAGGGGTTAGAGCACTGGTCTTGTAAACCAGGGTCGCGAGTTCAAATCTCGCTGGGGCCT	GTTCGCCGTATGACTCATGA	GATACACTTGCGTGTACAGCGTCTCAGAAGCTACGC	tatcttgtggaaaggacgaaacaccGGCTCCATAGCTCAGGGGTTAGAGCACTGGTCTTGTAAACCAGGGTCGCGAGTTCAAATCTCGCTGGGGCCTTTTTTTTGATACACTTGCGTGTACAGCGTCTCAGAAGCTACGCGTTCGCCGTATGACTCATGACTGTCTCTTATACACATCTGACGCTGCCGACGActcgagtactaggatccattaggcg	1125.96	1134.93	835.596	0	1.53148	179.91	1090.39	0	1.7267	0.000680074	0.559639	0.00103322
tRNA-Asp-GTC-1-1-TTA	tRNA-Asp-GTC-1-1	TTA	TTA	TCCTCGTTAGTATAGTGGTTAGTATCCCCGCCTTTAACGCGGGAGACCGGGGTTCAATTCCCCGACGGGGAG	CGAATAGACTGCAGGCCTAA	CTATCAGGTAAGCTCAACCGCTGCGTTCTACAACAC	tatcttgtggaaaggacgaaacaccTCCTCGTTAGTATAGTGGTTAGTATCCCCGCCTTTAACGCGGGAGACCGGGGTTCAATTCCCCGACGGGGAGTTTTTTTCTATCAGGTAAGCTCAACCGCTGCGTTCTACAACACCGAATAGACTGCAGGCCTAACTGTCTCTTATACACATCTGACGCTGCCGACGActcgagtactaggatccattaggcg	612.43	825.136	844.312	67.0907	186.84	283.138	790.073	0	1.7267	0.207314	0.650323	0.00102255
tRNA-Val-AAC-3-1-AAC	tRNA-Val-AAC-3-1	AAC	Control	GTTTCCGTAGTGTAGTGGTTATCACGTTCGCCTAACACGCGAAAGGTCCCTGGATCAAAACCAGGCGGAAACA	CCAGCGTGATCTTAGGCTAA	AAGGTGTCTCCTTCAGACAGACCTATAGCACGACG	tatcttgtggaaaggacgaaacaccGTTTCCGTAGTGTAGTGGTTATCACGTTCGCCTAACACGCGAAAGGTCCCTGGATCAAAACCAGGCGGAAACATTTTTTTAAGGTGTCTCCTTCAGACAGACCTATAGCACGACGCCAGCGTGATCTTAGGCTAACTGTCTCTTATACACATCTGACGCTGCCGACGActcgagtactaggatccattaggcg	684.107	752.105	848.38	925.851	3.06296	364.245	69.3047	0	1.7267	0.678924	0.288224	0.00101765
tRNA-Lys-CTT-10-1-TTA	tRNA-Lys-CTT-10-1	TTA	TTA	GCCCAGCTAGCTCAGTCGGTAGAGCATAAGACTTTAAATCTCAGGGTTGTGGATTCGTGCCCCATGCTGGGTG	GGACCATCTGAATAACCGCA	GCATCACCGATATCGGAGAATACCAACCTGCTAGA	tatcttgtggaaaggacgaaacaccGCCCAGCTAGCTCAGTCGGTAGAGCATAAGACTTTAAATCTCAGGGTTGTGGATTCGTGCCCCATGCTGGGTGTTTTTTTGCATCACCGATATCGGAGAATACCAACCTGCTAGAGGACCATCTGAATAACCGCACTGTCTCTTATACACATCTGACGCTGCCGACGActcgagtactaggatccattaggcg	709.512	781.553	860.583	284.763	756.55	44.2403	169.411	0	1.7267	0.733823	0.136684	0.00100322
tRNA-Asp-GTC-2-9-TCA	tRNA-Asp-GTC-2-9	TCA	TCA	TCCTCGTTAGTATAGTGGTGAGTATCCCCGCCTTCAACGCGGGAGACCGGGGTTCGATTCCCCGACGGGGAG	ATAGTAAGGCGCGCTAGAAC	TGTACCACGGCAATTGAGCATCAGCTCAAGACACTC	tatcttgtggaaaggacgaaacaccTCCTCGTTAGTATAGTGGTGAGTATCCCCGCCTTCAACGCGGGAGACCGGGGTTCGATTCCCCGACGGGGAGTTTTTTTTGTACCACGGCAATTGAGCATCAGCTCAAGACACTCATAGTAAGGCGCGCTAGAACCTGTCTCTTATACACATCTGACGCTGCCGACGActcgagtactaggatccattaggcg	989.869	783.909	886.731	0	283.323	0	540.576	0	1.7267	0.143112	0.344795	0.000973633
tRNA-Arg-TCG-4-1-TTA	tRNA-Arg-TCG-4-1	TTA	TTA	GACCACGTGGCCTAATGGATAAGGCGTCTGACTTTAGATCAGAAGATTGAGGGTTCGAATCCCTTCGTGGTTA	ACACTTCTGCTGCAGCAACT	AGGAGCATTAGCGGTTCAGAGATGTCCAAGCGCTC	tatcttgtggaaaggacgaaacaccGACCACGTGGCCTAATGGATAAGGCGTCTGACTTTAGATCAGAAGATTGAGGGTTCGAATCCCTTCGTGGTTATTTTTTTAGGAGCATTAGCGGTTCAGAGATGTCCAAGCGCTCACACTTCTGCTGCAGCAACTCTGTCTCTTATACACATCTGACGCTGCCGACGActcgagtactaggatccattaggcg	762.136	865.775	896.029	0	0	0	0	0	1.7267	0	0	0.00096353
tRNA-Ala-AGC-16-1-TCA	tRNA-Ala-AGC-16-1	TCA	TCA	GGGGAATTAGCCCAAGTGGTAGAGCGCTTGCTTTCAATGCAAGAGGTAGTGGGATCGATGCCCACATTCTCCA	CTTCCAGTACGAGGACAATC	ACACTCAGTGCTGTTCCACATTGGCAGGCTGTACC	tatcttgtggaaaggacgaaacaccGGGGAATTAGCCCAAGTGGTAGAGCGCTTGCTTTCAATGCAAGAGGTAGTGGGATCGATGCCCACATTCTCCATTTTTTTACACTCAGTGCTGTTCCACATTGGCAGGCTGTACCCTTCCAGTACGAGGACAATCCTGTCTCTTATACACATCTGACGCTGCCGACGActcgagtactaggatccattaggcg	1093.3	1037.75	896.61	34.2908	442.597	175.486	676.105	0	1.7267	0.218095	0.410306	0.000962906
tRNA-Ala-AGC-6-1-TCA	tRNA-Ala-AGC-6-1	TCA	TCA	GGGGGTATAGCTCAGCGGTAGAGCGCGTGCTTTCAATGCACGAGGTCCTGGGTTCAATCCCCAATACCTCCA	AGTTGCGACAATTGTCGCGA	AGAGGCACAGCATCCTTCATTTGGCCATTGACGCTA	tatcttgtggaaaggacgaaacaccGGGGGTATAGCTCAGCGGTAGAGCGCGTGCTTTCAATGCACGAGGTCCTGGGTTCAATCCCCAATACCTCCATTTTTTTAGAGGCACAGCATCCTTCATTTGGCCATTGACGCTAAGTTGCGACAATTGTCGCGACTGTCTCTTATACACATCTGACGCTGCCGACGActcgagtactaggatccattaggcg	931.802	1000.06	899.515	0	4.59443	25.0695	3.08021	0	1.7267	0.00246535	0.014074	0.000959795
tRNA-Gly-GCC-5-1-CTA	tRNA-Gly-GCC-5-1	CTA	CTA	GCATTGGTGGTTCAGTGGTAGAATTCTCGCCTCTAATGCGGGCGGCCGGGCTTCGATTCCTGGCCAATGCA	GACCATAGAGAGAGATGCGT	AGTTGTCCACTCGTAGCTAGTCGGATGTCATCGTGAG	tatcttgtggaaaggacgaaacaccGCATTGGTGGTTCAGTGGTAGAATTCTCGCCTCTAATGCGGGCGGCCGGGCTTCGATTCCTGGCCAATGCATTTTTTTAGTTGTCCACTCGTAGCTAGTCGGATGTCATCGTGAGGACCATAGAGAGAGATGCGTCTGTCTCTTATACACATCTGACGCTGCCGACGActcgagtactaggatccattaggcg	1304.7	928.794	905.326	2266.17	623.312	134.196	115.508	0	1.7267	1.10733	0.134423	0.000953635
tRNA-Ile-AAT-9-1-TCA	tRNA-Ile-AAT-9-1	TCA	TCA	GGCTGGTTAGTTCAGTTGGTTAGAGCGTGGTGCTTCAAACGCCAAGGTCGTGGGTTCGATCCCCATATCGGCCA	ATGCCGTTCACGTACTGGAA	ACAACGGTGACCTGATCGTACTAGGTATCACGAC	tatcttgtggaaaggacgaaacaccGGCTGGTTAGTTCAGTTGGTTAGAGCGTGGTGCTTCAAACGCCAAGGTCGTGGGTTCGATCCCCATATCGGCCATTTTTTTACAACGGTGACCTGATCGTACTAGGTATCACGACATGCCGTTCACGTACTGGAACTGTCTCTTATACACATCTGACGCTGCCGACGActcgagtactaggatccattaggcg	816.574	968.843	933.218	0	44.4129	103.227	267.978	0	1.7267	0.0271946	0.191571	0.000925133
tRNA-Lys-CTT-8-1-CTA	tRNA-Lys-CTT-8-1	CTA	CTA	GCCTGGCTAGCTCAGTCGGCAAAGCATGAGACTCTAAATCTCAGGGTCGTGGGCTCGAGCTCCATGTTGGGCG	ATAGTAAGGCGGATACAGGC	GATTACGTACGGCGAACACATTGCCACAGGTTATG	tatcttgtggaaaggacgaaacaccGCCTGGCTAGCTCAGTCGGCAAAGCATGAGACTCTAAATCTCAGGGTCGTGGGCTCGAGCTCCATGTTGGGCGTTTTTTTGATTACGTACGGCGAACACATTGCCACAGGTTATGATAGTAAGGCGGATACAGGCCTGTCTCTTATACACATCTGACGCTGCCGACGActcgagtactaggatccattaggcg	880.085	901.113	885.569	0	9.18887	1.47468	4.62031	1.63735	0	0.00522044	0.00338192	0.00092446
tRNA-Tyr-GTA-8-1-GTA	tRNA-Tyr-GTA-8-1	GTA	Control	CTTTCGATAGCTCAGTTGGTAGAGCGGAGGACTGTAGGTTCATTAAACTAAGGCATCCTTAGGTCGCTGGTTCGAATCCGGCTCGAAGGA	TTACGACCAAGGATACAGGC	TCCTGCACACTATGAGCA	tatcttgtggaaaggacgaaacaccCTTTCGATAGCTCAGTTGGTAGAGCGGAGGACTGTAGGTTCATTAAACTAAGGCATCCTTAGGTCGCTGGTTCGAATCCGGCTCGAAGGATTTTTTTTCCTGCACACTATGAGCATTACGACCAAGGATACAGGCCTGTCTCTTATACACATCTGACGCTGCCGACGActcgagtactaggatccattaggcg	762.136	1073.09	940.772	122.254	269.54	0	154.01	0	1.7267	0.257037	0.0717602	0.000917704
tRNA-Glu-TTC-3-1-TCA	tRNA-Glu-TTC-3-1	TCA	TCA	TCCCTGGTGGTCTAGTGGCTAGGATTCGGCGCTTCAACCGCCGCGGCCCGGGTTCGATTCCCGGCCAGGGAA	ATTGTCGCGATTCGATACGG	CTTAAGTAGCGGATTGCAGGCGGTGACTGAATGTGG	tatcttgtggaaaggacgaaacaccTCCCTGGTGGTCTAGTGGCTAGGATTCGGCGCTTCAACCGCCGCGGCCCGGGTTCGATTCCCGGCCAGGGAATTTTTTTCTTAAGTAGCGGATTGCAGGCGGTGACTGAATGTGGATTGTCGCGATTCGATACGGCTGTCTCTTATACACATCTGACGCTGCCGACGActcgagtactaggatccattaggcg	691.366	994.169	950.069	0	0	188.759	46.2031	0	1.7267	0	0.11817	0.000908724
tRNA-Ile-AAT-7-1-TTA	tRNA-Ile-AAT-7-1	TTA	TTA	GGCCGGTTAGCTCAGTTGGTCAGAGCGTGGTGCTTTAAACGCCAAGGTCGCGGGTTCGATCCCCGTACGGGCCA	AGTGGTAGGACGATCCTAGA	TCCTGGCACATAGGAAGAAGCATTGACGAGGTCT	tatcttgtggaaaggacgaaacaccGGCCGGTTAGCTCAGTTGGTCAGAGCGTGGTGCTTTAAACGCCAAGGTCGCGGGTTCGATCCCCGTACGGGCCATTTTTTTTCCTGGCACATAGGAAGAAGCATTGACGAGGTCTAGTGGTAGGACGATCCTAGACTGTCTCTTATACACATCTGACGCTGCCGACGActcgagtactaggatccattaggcg	987.147	1062.49	962.272	0	4.59443	0	3.08021	0	1.7267	0.00232713	0.00144952	0.0008972
tRNA-Gly-GCC-2-4-GCC	tRNA-Gly-GCC-2-4	GCC	Control	GCATTGGTGGTTCAGTGGTAGAATTCTCGCCTGCCACGCGGGAGGCCCGGGTTCGATTCCCGGCCAATGCA	GTTGCCTTATCGCAAGTGCT	TTAACCTGGCAAGGTGTCTCTGCCACTCGTATGTGGA	tatcttgtggaaaggacgaaacaccGCATTGGTGGTTCAGTGGTAGAATTCTCGCCTGCCACGCGGGAGGCCCGGGTTCGATTCCCGGCCAATGCATTTTTTTTTAACCTGGCAAGGTGTCTCTGCCACTCGTATGTGGAGTTGCCTTATCGCAAGTGCTCTGTCTCTTATACACATCTGACGCTGCCGACGActcgagtactaggatccattaggcg	927.265	1064.26	967.502	3992.64	1692.28	1995.24	1518.54	0	1.7267	3.06543	1.65082	0.00089235
tRNA-Phe-GAA-2-1-TCA	tRNA-Phe-GAA-2-1	TCA	TCA	GCCGAAATAGCTCAGTTGGGAGAGCGTTAGACTTCAGATCTAAAGGTCCCTGGTTCAATCCCGGGTTTCGGCA	AAGTGCGGTCTTCAACCAAG	ACCTATAGCACCGGTATGCAGTCTGTCTGGTCTAA	tatcttgtggaaaggacgaaacaccGCCGAAATAGCTCAGTTGGGAGAGCGTTAGACTTCAGATCTAAAGGTCCCTGGTTCAATCCCGGGTTTCGGCATTTTTTTACCTATAGCACCGGTATGCAGTCTGTCTGGTCTAAAAGTGCGGTCTTCAACCAAGCTGTCTCTTATACACATCTGACGCTGCCGACGActcgagtactaggatccattaggcg	1057.01	1170.27	972.732	998.906	47.4758	116.499	571.378	0	1.7267	0.494973	0.293897	0.000887553
tRNA-Ile-AAT-3-1-CTA	tRNA-Ile-AAT-3-1	CTA	CTA	GGCTGGTTAGCTCAGTTGGTTAGAGCGTGGTGCTCTAAACGCCAAGGTCGCGGGTTCGATCCCCGTACTGGCCA	ATGCCGTTCACCAGAAGAGA	GATGGATTGAACTCAAGGCGGCAATGATCGTCGT	tatcttgtggaaaggacgaaacaccGGCTGGTTAGCTCAGTTGGTTAGAGCGTGGTGCTCTAAACGCCAAGGTCGCGGGTTCGATCCCCGTACTGGCCATTTTTTTGATGGATTGAACTCAAGGCGGCAATGATCGTCGTATGCCGTTCACCAGAAGAGACTGTCTCTTATACACATCTGACGCTGCCGACGActcgagtactaggatccattaggcg	837.442	974.144	991.326	0	1548.32	0	1.5401	0	1.7267	0.924437	0.000790491	0.000870905
tRNA-Met-CAT-3-1-TCA	tRNA-Met-CAT-3-1	TCA	TCA	GCCTCCTTAGCGCAGTAGGCAGCGCGTCAGTCTTCAAATCTGAAGGTCCTGAGTTCGAACCTCAGAGGGGGCA	TGCAGGTCAACAATGTGCGA	CTCTGGTAATCGGTCATGACCTCTGGTAATAACGA	tatcttgtggaaaggacgaaacaccGCCTCCTTAGCGCAGTAGGCAGCGCGTCAGTCTTCAAATCTGAAGGTCCTGAGTTCGAACCTCAGAGGGGGCATTTTTTTCTCTGGTAATCGGTCATGACCTCTGGTAATAACGATGCAGGTCAACAATGTGCGACTGTCTCTTATACACATCTGACGCTGCCGACGActcgagtactaggatccattaggcg	1198.55	951.174	1012.25	2200.57	594.213	203.505	283.379	0	1.7267	1.1659	0.255939	0.000852907
tRNA-Tyr-GTA-9-1-TCA	tRNA-Tyr-GTA-9-1	TCA	TCA	TCTTCAATAGCTCAGCTGGTAGAGCGGAGGACTTCAGGTGCACGCCCGTGGCCATTCTTAGGTGCTGGTTTGATTCCGACTTGGAGAG	CGTTAAGCGGCGAATAGACT	GGTTATCGCGCATAGCAAGA	tatcttgtggaaaggacgaaacaccTCTTCAATAGCTCAGCTGGTAGAGCGGAGGACTTCAGGTGCACGCCCGTGGCCATTCTTAGGTGCTGGTTTGATTCCGACTTGGAGAGTTTTTTTGGTTATCGCGCATAGCAAGACGTTAAGCGGCGAATAGACTCTGTCTCTTATACACATCTGACGCTGCCGACGActcgagtactaggatccattaggcg	974.445	962.954	1013.99	156.545	0	0	10.7807	0	1.7267	0.0803252	0.00559774	0.00085144
tRNA-Ala-AGC-9-1-TCA	tRNA-Ala-AGC-9-1	TCA	TCA	GGGGAATTAGCTCAGGCGGTAGAGCGCTCGCTTTCAATGCGAGAGGTAGCGGGATCGACGCCCGCATTCTCCA	CTGTTCCACAAGCCAAGCAA	AGGCTCTGAACTGTTCCACATCATAAGCCTGTTCG	tatcttgtggaaaggacgaaacaccGGGGAATTAGCTCAGGCGGTAGAGCGCTCGCTTTCAATGCGAGAGGTAGCGGGATCGACGCCCGCATTCTCCATTTTTTTAGGCTCTGAACTGTTCCACATCATAAGCCTGTTCGCTGTTCCACAAGCCAAGCAACTGTCTCTTATACACATCTGACGCTGCCGACGActcgagtactaggatccattaggcg	1035.23	964.721	1018.64	0	935.733	51.6137	204.834	0	1.7267	0.451943	0.132913	0.000847555
tRNA-Pro-TGG-1-1-TCA	tRNA-Pro-TGG-1-1	TCA	TCA	GGCTCGTTGGTCTAGTGGTATGATTCTCGCTTTCAGTGCGAGAGGTCCCGGGTTCAAATCCCGGACGAGCCC	AGATAGCGAATGCCATGACG	AGGTGGTAGCCAAGTCTTCTGATCTTGCGGCATAGC	tatcttgtggaaaggacgaaacaccGGCTCGTTGGTCTAGTGGTATGATTCTCGCTTTCAGTGCGAGAGGTCCCGGGTTCAAATCCCGGACGAGCCCTTTTTTTAGGTGGTAGCCAAGTCTTCTGATCTTGCGGCATAGCAGATAGCGAATGCCATGACGCTGTCTCTTATACACATCTGACGCTGCCGACGActcgagtactaggatccattaggcg	1129.59	1258.61	967.502	0	0	0	1.5401	1.63735	0	0	0.000611826	0.000846173
tRNA-Lys-CTT-7-1-TTA	tRNA-Lys-CTT-7-1	TTA	TTA	GCCCAGCTAGCTCAGTCGGTAGAGCATGAGACTTTAAATCTCAGGGTCATGGGTTTGAGCCCCACGTTTGGTG	GTCTGATGCACAATGTGCGA	TGACAATGCACCACAGCTCAGGTCATTAGATCCTG	tatcttgtggaaaggacgaaacaccGCCCAGCTAGCTCAGTCGGTAGAGCATGAGACTTTAAATCTCAGGGTCATGGGTTTGAGCCCCACGTTTGGTGTTTTTTTTGACAATGCACCACAGCTCAGGTCATTAGATCCTGGTCTGATGCACAATGTGCGACTGTCTCTTATACACATCTGACGCTGCCGACGActcgagtactaggatccattaggcg	1404.51	1188.53	1026.19	732.034	1326.26	849.413	937.923	0	1.7267	0.732746	0.751913	0.000841316
tRNA-Ser-CGA-2-1-TTA	tRNA-Ser-CGA-2-1	TTA	TTA	GCTGTGATGGCCGAGTGGTTAAGGCGTTGGACTTTAAATCCAATGGGGTCTCCCCGCGCAGGTTCAAATCCTGCTCACAGCG	AGGTGGTAGCACCTATAGCA	ATGTTCGTAGCCAACTTCGGATCAGC	tatcttgtggaaaggacgaaacaccGCTGTGATGGCCGAGTGGTTAAGGCGTTGGACTTTAAATCCAATGGGGTCTCCCCGCGCAGGTTCAAATCCTGCTCACAGCGTTTTTTTATGTTCGTAGCCAACTTCGGATCAGCAGGTGGTAGCACCTATAGCACTGTCTCTTATACACATCTGACGCTGCCGACGActcgagtactaggatccattaggcg	894.602	1160.85	1043.04	0	0	0	9.24062	0	1.7267	0	0.00398013	0.000827723
tRNA-Val-AAC-2-1-CTA	tRNA-Val-AAC-2-1	CTA	CTA	GTTTCCGTAGTGTAGTGGTCATCACGTTCGCCTCTAACGCGAAAGGTCCCCGGTTCGAAACCGGGCGGAAACA	CAATGTGCGAGATGTCCAAG	AGAGATGCGTAAGATCCAGCTACTTGGCAGATTGT	tatcttgtggaaaggacgaaacaccGTTTCCGTAGTGTAGTGGTCATCACGTTCGCCTCTAACGCGAAAGGTCCCCGGTTCGAAACCGGGCGGAAACATTTTTTTAGAGATGCGTAAGATCCAGCTACTTGGCAGATTGTCAATGTGCGAGATGTCCAAGCTGTCTCTTATACACATCTGACGCTGCCGACGActcgagtactaggatccattaggcg	795.706	973.555	1069.77	0	4.59443	0	178.652	0	1.7267	0.00288702	0.0917524	0.000807041
tRNA-Gln-CTG-4-1-CTA	tRNA-Gln-CTG-4-1	CTA	CTA	GGTTCCATGGTGTAATGGTAAGCACTCTGGACTCTAAATCCAGCGATCCGAGTTCGAGTCTCGGTGGAACCT	TCGTAGCTAGCAGACGTAAG	GTTGCTCATCAGTTGTCCACGCTCGATACTATATGT	tatcttgtggaaaggacgaaacaccGGTTCCATGGTGTAATGGTAAGCACTCTGGACTCTAAATCCAGCGATCCGAGTTCGAGTCTCGGTGGAACCTTTTTTTTGTTGCTCATCAGTTGTCCACGCTCGATACTATATGTTCGTAGCTAGCAGACGTAAGCTGTCTCTTATACACATCTGACGCTGCCGACGActcgagtactaggatccattaggcg	1422.65	1051.89	1024.45	0	1.53148	0	0	1.63735	0	0.000538247	0	0.000799136
tRNA-Leu-CAA-1-1-CTA	tRNA-Leu-CAA-1-1	CTA	CTA	GTCAGGATGGCCGAGTGGTCTAAGGCGCCAGACTCTAGCTAAGCTTCCTCCGCGGTGGGGATTCTGGTCTCCAATGGAGGCGTGGGTTCGAATCCCACTTCTGACA	AAGCGTGTAAGCAGGCCTAA	CG	tatcttgtggaaaggacgaaacaccGTCAGGATGGCCGAGTGGTCTAAGGCGCCAGACTCTAGCTAAGCTTCCTCCGCGGTGGGGATTCTGGTCTCCAATGGAGGCGTGGGTTCGAATCCCACTTCTGACATTTTTTTCGAAGCGTGTAAGCAGGCCTAACTGTCTCTTATACACATCTGACGCTGCCGACGActcgagtactaggatccattaggcg	978.981	1018.91	1080.81	305.635	1065.91	247.746	409.668	0	1.7267	0.700495	0.322608	0.000798797
tRNA-Trp-CCA-4-1-TTA	tRNA-Trp-CCA-4-1	TTA	TTA	GACCTCGTGGCGCAACGGTAGCGCGTCTGACTTTAGATCAGAAGGCTGCGTGTTCGAATCACGTCGGGGTCA	GAACGCTCCATGTTAGACCA	CACGGTTGAACACGGTTGAATATGGTTCCGGAGGAC	tatcttgtggaaaggacgaaacaccGACCTCGTGGCGCAACGGTAGCGCGTCTGACTTTAGATCAGAAGGCTGCGTGTTCGAATCACGTCGGGGTCATTTTTTTCACGGTTGAACACGGTTGAATATGGTTCCGGAGGACGAACGCTCCATGTTAGACCACTGTCTCTTATACACATCTGACGCTGCCGACGActcgagtactaggatccattaggcg	1026.16	1015.37	1093.6	0	902.041	32.4429	528.256	0	1.7267	0.439522	0.276105	0.00078946
tRNA-Tyr-GTA-9-1-CTA	tRNA-Tyr-GTA-9-1	CTA	CTA	TCTTCAATAGCTCAGCTGGTAGAGCGGAGGACTCTAGGTGCACGCCCGTGGCCATTCTTAGGTGCTGGTTTGATTCCGACTTGGAGAG	GGTCTACTAACGACGAACGT	AGACCTAAGGCTGAGAAGTG	tatcttgtggaaaggacgaaacaccTCTTCAATAGCTCAGCTGGTAGAGCGGAGGACTCTAGGTGCACGCCCGTGGCCATTCTTAGGTGCTGGTTTGATTCCGACTTGGAGAGTTTTTTTAGACCTAAGGCTGAGAAGTGGGTCTACTAACGACGAACGTCTGTCTCTTATACACATCTGACGCTGCCGACGActcgagtactaggatccattaggcg	940.875	1161.43	1108.12	0	3.06296	2529.07	15.401	0	1.7267	0.00162772	1.0954	0.00077911
tRNA-Gly-TCC-2-1-CTA	tRNA-Gly-TCC-2-1	CTA	CTA	GCGTTGGTGGTATAGTGGTGAGCATAGCTGCCTCTAAAGCAGTTGACCCGGGTTCGATTCCCGGCCAACGCA	AGGATTGCCGCAATTGAGCA	GCAATGATCGCGCTCGATAAGGTAAGGAAGCACCGA	tatcttgtggaaaggacgaaacaccGCGTTGGTGGTATAGTGGTGAGCATAGCTGCCTCTAAAGCAGTTGACCCGGGTTCGATTCCCGGCCAACGCATTTTTTTGCAATGATCGCGCTCGATAAGGTAAGGAAGCACCGAAGGATTGCCGCAATTGAGCACTGTCTCTTATACACATCTGACGCTGCCGACGActcgagtactaggatccattaggcg	1092.39	1170.27	1118	0	0	0	740.79	0	1.7267	0	0.316504	0.000772226
tRNA-Lys-CTT-1-1-CTT	tRNA-Lys-CTT-1-1	CTT	Control	GCCCGGCTAGCTCAGTCGGTAGAGCATGGGACTCTTAATCCCAGGGTCGTGGGTTCGAGCCCCACGTTGGGCG	TATCGGAGAATCCGCGAATC	TAAGCCAACACTGTTGTCGGTTATGCGTGTAGAGG	tatcttgtggaaaggacgaaacaccGCCCGGCTAGCTCAGTCGGTAGAGCATGGGACTCTTAATCCCAGGGTCGTGGGTTCGAGCCCCACGTTGGGCGTTTTTTTTAAGCCAACACTGTTGTCGGTTATGCGTGTAGAGGTATCGGAGAATCCGCGAATCCTGTCTCTTATACACATCTGACGCTGCCGACGActcgagtactaggatccattaggcg	1144.11	1261.56	1141.25	1930.72	142.427	0	87.7859	0	1.7267	0.906008	0.0347927	0.000756499
tRNA-Asn-GTT-11-1-GTT	tRNA-Asn-GTT-11-1	GTT	Control	GTCTCTGTGGTGCAATCGGTTAGCGCGTTCCGCTGTTAACCGAAAGCTTGGTGGTTCGAGCCCACCCAGGGATG	ACACTTCTGCCGTACTGGAA	TATTCCGGCGGCGACATTAATATTCCGGCGACGT	tatcttgtggaaaggacgaaacaccGTCTCTGTGGTGCAATCGGTTAGCGCGTTCCGCTGTTAACCGAAAGCTTGGTGGTTCGAGCCCACCCAGGGATGTTTTTTTTATTCCGGCGGCGACATTAATATTCCGGCGACGTACACTTCTGCCGTACTGGAACTGTCTCTTATACACATCTGACGCTGCCGACGActcgagtactaggatccattaggcg	764.858	1160.85	1165.65	214.69	350.708	0	0	0	1.7267	0.36961	0	0.00074066
tRNA-Leu-CAA-4-1-TCA	tRNA-Leu-CAA-4-1	TCA	TCA	GTCAGGATGGCCGAGTGGTCTAAGGCGCCAGACTTCAGGTAAGCACCTTGCCTGCGGGCTTTCTGGTCTCCGGATGGAGGCGTGGGTTCGAATCCCACTTCTGACA	AAGCTATACGTGCTGACGTC	AG	tatcttgtggaaaggacgaaacaccGTCAGGATGGCCGAGTGGTCTAAGGCGCCAGACTTCAGGTAAGCACCTTGCCTGCGGGCTTTCTGGTCTCCGGATGGAGGCGTGGGTTCGAATCCCACTTCTGACATTTTTTTAGAAGCTATACGTGCTGACGTCCTGTCTCTTATACACATCTGACGCTGCCGACGActcgagtactaggatccattaggcg	1370.03	962.365	1183.66	1814.43	5706.29	576.598	408.127	0	1.7267	2.74473	0.511618	0.000729388
tRNA-Trp-CCA-1-1-TCA	tRNA-Trp-CCA-1-1	TCA	TCA	GGCCTCGTGGCGCAACGGTAGCGCGTCTGACTTCAGATCAGAAGGTTGCGTGTTCAAATCACGTCGGGGTCA	CTGTAGATTCGAACCGGTAG	TGCCATGACGAACGTCCTTAGCGATCTCGTAGATAG	tatcttgtggaaaggacgaaacaccGGCCTCGTGGCGCAACGGTAGCGCGTCTGACTTCAGATCAGAAGGTTGCGTGTTCAAATCACGTCGGGGTCATTTTTTTTGCCATGACGAACGTCCTTAGCGATCTCGTAGATAGCTGTAGATTCGAACCGGTAGCTGTCTCTTATACACATCTGACGCTGCCGACGActcgagtactaggatccattaggcg	925.45	1179.69	1198.19	0	0	654.756	2485.73	0	1.7267	0	1.33106	0.000720545
tRNA-Trp-CCA-4-1-CTA	tRNA-Trp-CCA-4-1	CTA	CTA	GACCTCGTGGCGCAACGGTAGCGCGTCTGACTCTAGATCAGAAGGCTGCGTGTTCGAATCACGTCGGGGTCA	ACCATGTGGCGTATAGGACA	TCTAACGCAACGGTGTGAAGCATATGCGTCTGGCCT	tatcttgtggaaaggacgaaacaccGACCTCGTGGCGCAACGGTAGCGCGTCTGACTCTAGATCAGAAGGCTGCGTGTTCGAATCACGTCGGGGTCATTTTTTTTCTAACGCAACGGTGTGAAGCATATGCGTCTGGCCTACCATGTGGCGTATAGGACACTGTCTCTTATACACATCTGACGCTGCCGACGActcgagtactaggatccattaggcg	1037.05	1276.87	1205.75	0	0	1748.97	1469.26	0	1.7267	0	1.2602	0.000716031
tRNA-Asn-GTT-2-3-TTA	tRNA-Asn-GTT-2-3	TTA	TTA	GTCTCTGTGGCGCAATCGGTTAGCGCGTTCGGCTTTAAACCGAAAGGTTGGTGGTTCGAGCCCACCCAGGGACG	TGCCGAATAGCCTACACACA	CGACGAACGTACCTATAGCACTGCGTTCTACAGG	tatcttgtggaaaggacgaaacaccGTCTCTGTGGCGCAATCGGTTAGCGCGTTCGGCTTTAAACCGAAAGGTTGGTGGTTCGAGCCCACCCAGGGACGTTTTTTTCGACGAACGTACCTATAGCACTGCGTTCTACAGGTGCCGAATAGCCTACACACACTGTCTCTTATACACATCTGACGCTGCCGACGActcgagtactaggatccattaggcg	1153.18	1229.16	1209.23	0	0	39.8163	0	0	1.7267	0	0.0161965	0.000713966
tRNA-Ser-CGA-1-1-TTA	tRNA-Ser-CGA-1-1	TTA	TTA	GCTGTGATGGCCGAGTGGTTAAGGCGTTGGACTTTAAATCCAATGGGGTCTCCCCGCGCAGGTTCGAATCCTGCTCACAGCG	ACGCTAACGAAGTTGTCCAC	CCTAATACCTTGGACGGACACGAACC	tatcttgtggaaaggacgaaacaccGCTGTGATGGCCGAGTGGTTAAGGCGTTGGACTTTAAATCCAATGGGGTCTCCCCGCGCAGGTTCGAATCCTGCTCACAGCGTTTTTTTCCTAATACCTTGGACGGACACGAACCACGCTAACGAAGTTGTCCACCTGTCTCTTATACACATCTGACGCTGCCGACGActcgagtactaggatccattaggcg	1131.41	1012.43	1214.46	0	0	424.707	229.475	0	1.7267	0	0.323076	0.000710892
tRNA-Ser-AGA-4-1-TCA	tRNA-Ser-AGA-4-1	TCA	TCA	GTAGTCGTGGCCGAGTGGTTAAGGTGATGGACTTCAAACCCATTGGGGTCTCCCCGCGCAGGTTCGAATCCTGCCGACTACG	ATTGCGCTGGCTCTGGTAAT	CAACCTCGTGTATGAGCAGAGACGCA	tatcttgtggaaaggacgaaacaccGTAGTCGTGGCCGAGTGGTTAAGGTGATGGACTTCAAACCCATTGGGGTCTCCCCGCGCAGGTTCGAATCCTGCCGACTACGTTTTTTTCAACCTCGTGTATGAGCAGAGACGCAATTGCGCTGGCTCTGGTAATCTGTCTCTTATACACATCTGACGCTGCCGACGActcgagtactaggatccattaggcg	1041.59	1209.73	1223.76	1546.07	3432.04	84.0565	428.149	0	1.7267	2.38968	0.211703	0.000705491
tRNA-Thr-TGT-2-1-CTA	tRNA-Thr-TGT-2-1	CTA	CTA	GGCTCCATAGCTCAGTGGTTAGAGCACTGGTCTCTAAAACCAGGGGTCGCGAGTTCGATCCTCGCTGGGGCCT	TTCGATACGGCGCTCGATAA	CTCATTGTGAACCATGTGGCTTAAGGTACGAACCG	tatcttgtggaaaggacgaaacaccGGCTCCATAGCTCAGTGGTTAGAGCACTGGTCTCTAAAACCAGGGGTCGCGAGTTCGATCCTCGCTGGGGCCTTTTTTTTCTCATTGTGAACCATGTGGCTTAAGGTACGAACCGTTCGATACGGCGCTCGATAACTGTCTCTTATACACATCTGACGCTGCCGACGActcgagtactaggatccattaggcg	947.226	1379.35	1248.75	0	232.785	0	127.829	0	1.7267	0.122877	0.0463365	0.000691374
tRNA-Ser-CGA-1-1-CGA	tRNA-Ser-CGA-1-1	CGA	Control	GCTGTGATGGCCGAGTGGTTAAGGCGTTGGACTCGAAATCCAATGGGGTCTCCCCGCGCAGGTTCGAATCCTGCTCACAGCG	TGACTCATGATGTACCACGG	TTATGCGTGTATGTCAGCGCGCCAAC	tatcttgtggaaaggacgaaacaccGCTGTGATGGCCGAGTGGTTAAGGCGTTGGACTCGAAATCCAATGGGGTCTCCCCGCGCAGGTTCGAATCCTGCTCACAGCGTTTTTTTTTATGCGTGTATGTCAGCGCGCCAACTGACTCATGATGTACCACGGCTGTCTCTTATACACATCTGACGCTGCCGACGActcgagtactaggatccattaggcg	1007.11	1309.85	1265.6	58.1453	0	131.246	252.577	0	1.7267	0.0288674	0.146514	0.000682169
tRNA-Ile-AAT-3-1-TCA	tRNA-Ile-AAT-3-1	TCA	TCA	GGCTGGTTAGCTCAGTTGGTTAGAGCGTGGTGCTTCAAACGCCAAGGTCGCGGGTTCGATCCCCGTACTGGCCA	TCGACTGGTGATGTTCGTAG	CGCGTATCATCAATGTGCGAAACGATCGGCGGTC	tatcttgtggaaaggacgaaacaccGGCTGGTTAGCTCAGTTGGTTAGAGCGTGGTGCTTCAAACGCCAAGGTCGCGGGTTCGATCCCCGTACTGGCCATTTTTTTCGCGTATCATCAATGTGCGAAACGATCGGCGGTCTCGACTGGTGATGTTCGTAGCTGTCTCTTATACACATCTGACGCTGCCGACGActcgagtactaggatccattaggcg	1196.73	1206.78	1244.68	1048.11	773.396	777.154	129.369	1.63735	0	0.76103	0.375595	0.000657739
tRNA-Ser-CGA-4-1-TCA	tRNA-Ser-CGA-4-1	TCA	TCA	GTCACGGTGGCCGAGTGGTTAAGGCGTTGGACTTCAAATCCAATGGGGTTTCCCCGCACAGGTTCGAATCCTGTTCGTGACG	CACGCATACCTTGGAATTGC	TGGAATCGACACACTCAGTGCCTTGG	tatcttgtggaaaggacgaaacaccGTCACGGTGGCCGAGTGGTTAAGGCGTTGGACTTCAAATCCAATGGGGTTTCCCCGCACAGGTTCGAATCCTGTTCGTGACGTTTTTTTTGGAATCGACACACTCAGTGCCTTGGCACGCATACCTTGGAATTGCCTGTCTCTTATACACATCTGACGCTGCCGACGActcgagtactaggatccattaggcg	1338.27	1036.57	1356.25	0	0	14.7468	3.08021	0	1.7267	0	0.00859898	0.000636574
tRNA-Asn-GTT-7-1-TTA	tRNA-Asn-GTT-7-1	TTA	TTA	GTCTCTGTGGCGTAGTCGGTTAGCGCGTTCGGCTTTAAACCGAAAAGTTGGTGGTTCGAGCCCACCCAGGAACG	CTCTATCCAAGAGTAGTGCC	ATGCCGTTCAGTTGCTCATCGTCTGTCTGGAACG	tatcttgtggaaaggacgaaacaccGTCTCTGTGGCGTAGTCGGTTAGCGCGTTCGGCTTTAAACCGAAAAGTTGGTGGTTCGAGCCCACCCAGGAACGTTTTTTTATGCCGTTCAGTTGCTCATCGTCTGTCTGGAACGCTCTATCCAAGAGTAGTGCCCTGTCTCTTATACACATCTGACGCTGCCGACGActcgagtactaggatccattaggcg	1403.6	1409.39	1412.03	201.272	0	227.1	711.528	0	1.7267	0.0716985	0.332992	0.000611425
tRNA-Ser-AGA-2-6-CTA	tRNA-Ser-AGA-2-6	CTA	CTA	GTAGTCGTGGCCGAGTGGTTAAGGCGATGGACTCTAAATCCATTGGGGTCTCCCCGCGCAGGTTCGAATCCTGCCGACTACG	TCCACAAGGACTACGCTTAG	ACCACCATAGTGGCCTACAACTTAAG	tatcttgtggaaaggacgaaacaccGTAGTCGTGGCCGAGTGGTTAAGGCGATGGACTCTAAATCCATTGGGGTCTCCCCGCGCAGGTTCGAATCCTGCCGACTACGTTTTTTTACCACCATAGTGGCCTACAACTTAAGTCCACAAGGACTACGCTTAGCTGTCTCTTATACACATCTGACGCTGCCGACGActcgagtactaggatccattaggcg	1376.38	1291.01	1495.71	0	1.53148	0	0	0	1.7267	0.000556342	0	0.00057722
tRNA-Asn-GTT-3-1-CTA	tRNA-Asn-GTT-3-1	CTA	CTA	GTCTCTGTGGCGCAATCGGTTAGCGCATTCGGCTCTAAACCGAAAGGTTGGTGGTTCGAGCCCACCCAGGGACG	ATGTTCGTAGCTTCGTCACG	TGCCACTCGTTGAAGTCAGACGCGTTAATAGAGC	tatcttgtggaaaggacgaaacaccGTCTCTGTGGCGCAATCGGTTAGCGCATTCGGCTCTAAACCGAAAGGTTGGTGGTTCGAGCCCACCCAGGGACGTTTTTTTTGCCACTCGTTGAAGTCAGACGCGTTAATAGAGCATGTTCGTAGCTTCGTCACGCTGTCTCTTATACACATCTGACGCTGCCGACGActcgagtactaggatccattaggcg	1507.94	1543.67	1574.73	0	1.53148	0	0	0	1.7267	0.000507805	0	0.000548252
tRNA-Ser-GCT-5-1-CTA	tRNA-Ser-GCT-5-1	CTA	CTA	GACGAGGTGGCCGAGTGGTTAAGGCGATGGACTCTAAATCCATTGTGCTCTGCACACGTGGGTTCGAATCCCATCCTCGTCG	CTAGAATCCGTGCAGGTCAA	GTCCTGTCCTACCTATAGCATTACCT	tatcttgtggaaaggacgaaacaccGACGAGGTGGCCGAGTGGTTAAGGCGATGGACTCTAAATCCATTGTGCTCTGCACACGTGGGTTCGAATCCCATCCTCGTCGTTTTTTTGTCCTGTCCTACCTATAGCATTACCTCTAGAATCCGTGCAGGTCAACTGTCTCTTATACACATCTGACGCTGCCGACGActcgagtactaggatccattaggcg	1909.88	1861.71	2047.15	0	7.65739	0	0	0	1.7267	0.00200468	0	0.000421732
tRNA-Arg-TCT-1-1-TTA	tRNA-Arg-TCT-1-1	TTA	TTA	GGCTCCGTGGCGCAATGGATAGCGCATTGGACTTTAAGAGGCTGAAGGCATTCAAAGGTTCCGGGTTCGAGTCCCGGCGGAGTCG	ATGTGGACAACGACGAACGT	TCCGTACTGGAGCAAGAAGAGGA	tatcttgtggaaaggacgaaacaccGGCTCCGTGGCGCAATGGATAGCGCATTGGACTTTAAGAGGCTGAAGGCATTCAAAGGTTCCGGGTTCGAGTCCCGGCGGAGTCGTTTTTTTTCCGTACTGGAGCAAGAAGAGGAATGTGGACAACGACGAACGTCTGTCTCTTATACACATCTGACGCTGCCGACGActcgagtactaggatccattaggcg	645.093	709.111	742.042	2752.21	3323.31	1129.6	2453.38	0	0	4.70902	2.52639	0
tRNA-Arg-CCT-5-1-CCT	tRNA-Arg-CCT-5-1	CCT	Control	GCCCCAGTGGCCTGATGGATAAGGTACTGGCCTCCTAAGCCAGGGATTGTGGGTTCGAGTTCCACCTGGGGTA	GTGATTGGATCACGCATACC	GTTGCCTTATTGAGACCTCGCAGGACTCGAGTTAT	tatcttgtggaaaggacgaaacaccGCCCCAGTGGCCTGATGGATAAGGTACTGGCCTCCTAAGCCAGGGATTGTGGGTTCGAGTTCCACCTGGGGTATTTTTTTGTTGCCTTATTGAGACCTCGCAGGACTCGAGTTATGTGATTGGATCACGCATACCCTGTCTCTTATACACATCTGACGCTGCCGACGActcgagtactaggatccattaggcg	592.47	690.264	857.677	73.0543	330.799	1971.64	723.849	0	0	0.340822	1.95251	0
tRNA-Tyr-GTA-3-1-CTA	tRNA-Tyr-GTA-3-1	CTA	CTA	CCTTCGATAGCTCAGTTGGTAGAGCGGAGGACTCTAGGCTCATTAAGCAAGGTATCCTTAGGTCGCTGGTTCGAATCCGGCTCGGAGGA	TAGTGAACGGCAATGTGCGA	CTGAGAAGTGTGCGACAGA	tatcttgtggaaaggacgaaacaccCCTTCGATAGCTCAGTTGGTAGAGCGGAGGACTCTAGGCTCATTAAGCAAGGTATCCTTAGGTCGCTGGTTCGAATCCGGCTCGGAGGATTTTTTTCTGAGAAGTGTGCGACAGATAGTGAACGGCAATGTGCGACTGTCTCTTATACACATCTGACGCTGCCGACGActcgagtactaggatccattaggcg	1164.98	1212.08	961.11	4563.66	1840.84	1282.97	3432.89	0	0	2.74876	1.94535	0
tRNA-Asn-GTT-6-1-TCA	tRNA-Asn-GTT-6-1	TCA	TCA	GTCTCTGTGGCGCAATGGGTTAGCGCGTTCGGCTTCAAACCGAAAGGTTGGTGGTTCGAGCCCATCCAGGGACG	ACTAATCAGGCGTTAAGCGG	TGACAATGCAGTCTGTCTGGGTCTGTCTGGCTCT	tatcttgtggaaaggacgaaacaccGTCTCTGTGGCGCAATGGGTTAGCGCGTTCGGCTTCAAACCGAAAGGTTGGTGGTTCGAGCCCATCCAGGGACGTTTTTTTTGACAATGCAGTCTGTCTGGGTCTGTCTGGCTCTACTAATCAGGCGTTAAGCGGCTGTCTCTTATACACATCTGACGCTGCCGACGActcgagtactaggatccattaggcg	929.987	899.346	1048.85	0	0	1580.85	1880.47	0	0	0	1.92435	0
tRNA-Cys-GCA-23-1-CTA	tRNA-Cys-GCA-23-1	CTA	CTA	GGGGGTATAGCTCACAGGTAGAGCATTTGACTCTAGATCAAGAGGTCCCCGGTTCAAATCCGGTTACTCCCT	GTCTCAGAAGACTGGCTATC	ATCATGACTGATTGCGCTGGCTGCGTTCTACCAGAA	tatcttgtggaaaggacgaaacaccGGGGGTATAGCTCACAGGTAGAGCATTTGACTCTAGATCAAGAGGTCCCCGGTTCAAATCCGGTTACTCCCTTTTTTTTATCATGACTGATTGCGCTGGCTGCGTTCTACCAGAAGTCTCAGAAGACTGGCTATCCTGTCTCTTATACACATCTGACGCTGCCGACGActcgagtactaggatccattaggcg	678.664	563.048	550.285	1004.87	76.5739	1322.78	400.427	0	0	0.796745	1.53025	0
tRNA-Thr-TGT-1-1-TGT	tRNA-Thr-TGT-1-1	TGT	Control	GGCTCTATGGCTTAGTTGGTTAAAGCGCCTGTCTTGTAAACAGGAGATCCTGGGTTCGAATCCCAGTAGAGCCT	TATCGGAGAATATTCCGGCG	CGCAAGTGCTTGTTAGACCATCTCTGTAAGCCAA	tatcttgtggaaaggacgaaacaccGGCTCTATGGCTTAGTTGGTTAAAGCGCCTGTCTTGTAAACAGGAGATCCTGGGTTCGAATCCCAGTAGAGCCTTTTTTTTCGCAAGTGCTTGTTAGACCATCTCTGTAAGCCAATATCGGAGAATATTCCGGCGCTGTCTCTTATACACATCTGACGCTGCCGACGActcgagtactaggatccattaggcg	590.655	721.479	609.555	0	0	1097.16	1031.87	0	0	0	1.47546	0
tRNA-Arg-CCT-5-1-TTA	tRNA-Arg-CCT-5-1	TTA	TTA	GCCCCAGTGGCCTGATGGATAAGGTACTGGCCTTTAAAGCCAGGGATTGTGGGTTCGAGTTCCACCTGGGGTA	CGTATCTCCAAGTGGTAGGA	TTCGGCTAGACGGTACACATTTATCGAGAGGTACT	tatcttgtggaaaggacgaaacaccGCCCCAGTGGCCTGATGGATAAGGTACTGGCCTTTAAAGCCAGGGATTGTGGGTTCGAGTTCCACCTGGGGTATTTTTTTTTCGGCTAGACGGTACACATTTATCGAGAGGTACTCGTATCTCCAAGTGGTAGGACTGTCTCTTATACACATCTGACGCTGCCGACGActcgagtactaggatccattaggcg	722.214	822.192	918.11	717.125	1.53148	2038	306.481	0	0	0.497537	1.42575	0
tRNA-Ala-AGC-3-1-TTA	tRNA-Ala-AGC-3-1	TTA	TTA	GGGGGTGTAGCTCAGTGGTAGAGCGCGTGCTTTTAATGTACGAGGTCCCGGGTTCAATCCCCGGCACCTCCA	GAGGACAATCCGATCTACTC	TCTAACGCAATCTTCTCGGCCACTGCATTGATCGGA	tatcttgtggaaaggacgaaacaccGGGGGTGTAGCTCAGTGGTAGAGCGCGTGCTTTTAATGTACGAGGTCCCGGGTTCAATCCCCGGCACCTCCATTTTTTTTCTAACGCAATCTTCTCGGCCACTGCATTGATCGGAGAGGACAATCCGATCTACTCCTGTCTCTTATACACATCTGACGCTGCCGACGActcgagtactaggatccattaggcg	556.178	743.86	553.771	0	0	703.421	1185.88	0	0	0	1.26993	0
tRNA-Asn-GTT-9-1-TCA	tRNA-Asn-GTT-9-1	TCA	TCA	GTCTCTGTGGCGCAATCGGTTAGCGCGTTCGGCTTCAAACTGAAAGGTTAGTGGTTCGAGCCCACCCGGGGACG	CGTATCTCCATTAACCTGGC	GGACCATCTGCAGATAGCAACTAGTGGAAGGCCA	tatcttgtggaaaggacgaaacaccGTCTCTGTGGCGCAATCGGTTAGCGCGTTCGGCTTCAAACTGAAAGGTTAGTGGTTCGAGCCCACCCGGGGACGTTTTTTTGGACCATCTGCAGATAGCAACTAGTGGAAGGCCACGTATCTCCATTAACCTGGCCTGTCTCTTATACACATCTGACGCTGCCGACGActcgagtactaggatccattaggcg	1083.32	909.358	1142.41	290.726	15.3148	1309.51	973.345	0	0	0.141251	1.2552	0
tRNA-Ala-TGC-6-1-TCA	tRNA-Ala-TGC-6-1	TCA	TCA	GGGGGTGTAGCTCAGTGGTAGAGCACATGCTTTCAATGTGTGAGGCCCCGGGTTCGATCCCCGGCACCTCCA	GAGCCGACTTGCCATTACAA	AGGCTCTGAACGCTCGATAACAATGTGCGATTGCTG	tatcttgtggaaaggacgaaacaccGGGGGTGTAGCTCAGTGGTAGAGCACATGCTTTCAATGTGTGAGGCCCCGGGTTCGATCCCCGGCACCTCCATTTTTTTAGGCTCTGAACGCTCGATAACAATGTGCGATTGCTGGAGCCGACTTGCCATTACAACTGTCTCTTATACACATCTGACGCTGCCGACGActcgagtactaggatccattaggcg	604.265	786.265	694.974	295.199	473.227	808.123	1010.31	0	0	0.635835	1.15637	0
tRNA-Cys-GCA-5-1-TTA	tRNA-Cys-GCA-5-1	TTA	TTA	GGGGGTATAGCTCAGTGGGTAGAGCATTTGACTTTAGATCAAGAGGTCCCCGGTTCAAATCCGGGTGCCCCCT	TGACTCATGAGCAGGCCTAA	TTGGAATTGCACGGCCGAATCCTTCGGATGATACA	tatcttgtggaaaggacgaaacaccGGGGGTATAGCTCAGTGGGTAGAGCATTTGACTTTAGATCAAGAGGTCCCCGGTTCAAATCCGGGTGCCCCCTTTTTTTTTTGGAATTGCACGGCCGAATCCTTCGGATGATACATGACTCATGAGCAGGCCTAACTGTCTCTTATACACATCTGACGCTGCCGACGActcgagtactaggatccattaggcg	490.852	507.097	517.163	0	0	839.091	284.919	0	0	0	1.10828	0
tRNA-Gly-GCC-5-1-GCC	tRNA-Gly-GCC-5-1	GCC	Control	GCATTGGTGGTTCAGTGGTAGAATTCTCGCCTGCCATGCGGGCGGCCGGGCTTCGATTCCTGGCCAATGCA	TTACGACCAAGAACGCTCCA	AGGATTGCCGGTAGGATAACAGATAGCGAAGATCTTG	tatcttgtggaaaggacgaaacaccGCATTGGTGGTTCAGTGGTAGAATTCTCGCCTGCCATGCGGGCGGCCGGGCTTCGATTCCTGGCCAATGCATTTTTTTAGGATTGCCGGTAGGATAACAGATAGCGAAGATCTTGTTACGACCAAGAACGCTCCACTGTCTCTTATACACATCTGACGCTGCCGACGActcgagtactaggatccattaggcg	746.711	929.383	850.704	77.527	1352.3	2021.78	6.16041	0	0	0.957413	1.09102	0
tRNA-Asn-GTT-5-1-TCA	tRNA-Asn-GTT-5-1	TCA	TCA	GTCTCTGTGGCGCAATCGGTTAGCGCGTTCGGCTTCAAACTGAAAGGTTGGTGGTTCGAGCCCACCCAGGGACG	GATACACTTGAACCGAAGCC	TCTCGTGATACGTGTACAGCGTAGGATAACGAGC	tatcttgtggaaaggacgaaacaccGTCTCTGTGGCGCAATCGGTTAGCGCGTTCGGCTTCAAACTGAAAGGTTGGTGGTTCGAGCCCACCCAGGGACGTTTTTTTTCTCGTGATACGTGTACAGCGTAGGATAACGAGCGATACACTTGAACCGAAGCCCTGTCTCTTATACACATCTGACGCTGCCGACGActcgagtactaggatccattaggcg	1186.75	913.481	1084.88	153.563	1.53148	673.927	1282.91	0	0	0.065344	1.07109	0
tRNA-Arg-TCG-2-1-TCA	tRNA-Arg-TCG-2-1	TCA	TCA	GACCACGTGGCCTAATGGATAAGGCGTCTGACTTCAGATCAGAAGATTGAGGGTTCGAATCCCTCCGTGGTTA	TACTTGGCAGAAGGAGATCG	ACACTTCTGCGCTTCCAGAACAAGCAATGGCTGAG	tatcttgtggaaaggacgaaacaccGACCACGTGGCCTAATGGATAAGGCGTCTGACTTCAGATCAGAAGATTGAGGGTTCGAATCCCTCCGTGGTTATTTTTTTACACTTCTGCGCTTCCAGAACAAGCAATGGCTGAGTACTTGGCAGAAGGAGATCGCTGTCTCTTATACACATCTGACGCTGCCGACGActcgagtactaggatccattaggcg	743.99	807.468	717.636	353.344	0	1613.3	50.8234	0	0	0.237466	1.03046	0
tRNA-Ala-AGC-7-1-AGC	tRNA-Ala-AGC-7-1	AGC	Control	GGGGGTGTAGCTCAGTGGTAGAGCGCGTGCTTAGCATGCACGAGGCCCCGGGTTCAATCCCTGGCACCTCCA	GTCCAAGTGTAGCCAAGCAA	AAGAAGCCATCGTTAAGCGGCTCATTGTGAGAGTCT	tatcttgtggaaaggacgaaacaccGGGGGTGTAGCTCAGTGGTAGAGCGCGTGCTTAGCATGCACGAGGCCCCGGGTTCAATCCCTGGCACCTCCATTTTTTTAAGAAGCCATCGTTAAGCGGCTCATTGTGAGAGTCTGTCCAAGTGTAGCCAAGCAACTGTCTCTTATACACATCTGACGCTGCCGACGActcgagtactaggatccattaggcg	658.703	636.079	638.028	1027.23	64.3221	123.873	1115.03	0	0	0.828564	0.973862	0
tRNA-Met-CAT-1-1-CAT	tRNA-Met-CAT-1-1	CAT	Control	GCCTCGTTAGCGCAGTAGGTAGCGCGTCAGTCTCATAATCTGAAGGTCGTGAGTTCGATCCTCACACGGGGCA	GTCAAGCTCCAGACTGGATA	TTCCAGTGACCAATGTGCGAGCGCTAGAACAGACT	tatcttgtggaaaggacgaaacaccGCCTCGTTAGCGCAGTAGGTAGCGCGTCAGTCTCATAATCTGAAGGTCGTGAGTTCGATCCTCACACGGGGCATTTTTTTTTCCAGTGACCAATGTGCGAGCGCTAGAACAGACTGTCAAGCTCCAGACTGGATACTGTCTCTTATACACATCTGACGCTGCCGACGActcgagtactaggatccattaggcg	913.655	917.604	927.407	1493.89	825.467	1164.99	468.191	0	0	1.26927	0.889919	0
tRNA-Ser-AGA-1-1-CTA	tRNA-Ser-AGA-1-1	CTA	CTA	GTAGTCGTGGCCGAGTGGTTAAGGCGATGGACTCTAAATCCATTGGGGTTTCCCCGCGCAGGTTCGAATCCTGCCGACTACG	AGACCTAAGGAGTTGCGACA	TCGTCAATCCTCAGTGTCGATCAGCT	tatcttgtggaaaggacgaaacaccGTAGTCGTGGCCGAGTGGTTAAGGCGATGGACTCTAAATCCATTGGGGTTTCCCCGCGCAGGTTCGAATCCTGCCGACTACGTTTTTTTTCGTCAATCCTCAGTGTCGATCAGCTAGACCTAAGGAGTTGCGACACTGTCTCTTATACACATCTGACGCTGCCGACGActcgagtactaggatccattaggcg	1279.3	1368.16	1743.25	0	0	1794.68	611.421	0	0	0	0.87932	0
tRNA-Thr-AGT-3-1-TCA	tRNA-Thr-AGT-3-1	TCA	TCA	GGCTCCGTAGCTTAGTTGGTTAAAGCGCCTGTCTTCAAAACAGGAGATCCTGGGTTCGACTCCCAGCGGGGCCT	AGAGGCACAGCTATCAGGTA	ATGCCGTTCAGCTAGTTGAGGTTGAAGGAATGTA	tatcttgtggaaaggacgaaacaccGGCTCCGTAGCTTAGTTGGTTAAAGCGCCTGTCTTCAAAACAGGAGATCCTGGGTTCGACTCCCAGCGGGGCCTTTTTTTTATGCCGTTCAGCTAGTTGAGGTTGAAGGAATGTAAGAGGCACAGCTATCAGGTACTGTCTCTTATACACATCTGACGCTGCCGACGActcgagtactaggatccattaggcg	1251.17	769.774	791.434	0	0	289.037	1007.23	0	0	0	0.841977	0
tRNA-Cys-GCA-22-1-TCA	tRNA-Cys-GCA-22-1	TCA	TCA	GGGCGTATAGCTCAGGGGTAGAGCATTTGACTTCAGATCAAGAGGTCCCCAGTTCAAATCTGGGTGCCCA	GGTCATTAGACAGGACTCGA	ATGGATTGAGCTCACACCTCCACTAAGTCACCTCTCGA	tatcttgtggaaaggacgaaacaccGGGCGTATAGCTCAGGGGTAGAGCATTTGACTTCAGATCAAGAGGTCCCCAGTTCAAATCTGGGTGCCCATTTTTTTATGGATTGAGCTCACACCTCCACTAAGTCACCTCTCGAGGTCATTAGACAGGACTCGACTGTCTCTTATACACATCTGACGCTGCCGACGActcgagtactaggatccattaggcg	733.102	650.215	687.42	356.326	281.792	958.539	103.187	0	0	0.435218	0.816443	0
tRNA-Gln-CTG-3-1-TCA	tRNA-Gln-CTG-3-1	TCA	TCA	GGTTCCATGGTGTAATGGTGAGCACTCTGGACTTCAAATCCAGCGATCCGAGTTCGAGTCTCGGTGGAACCT	TATCGCCTGGTGTGTGATAC	TTAACCTGGCCAATGTGCGAACATAGACGGTACGTG	tatcttgtggaaaggacgaaacaccGGTTCCATGGTGTAATGGTGAGCACTCTGGACTTCAAATCCAGCGATCCGAGTTCGAGTCTCGGTGGAACCTTTTTTTTTTAACCTGGCCAATGTGCGAACATAGACGGTACGTGTATCGCCTGGTGTGTGATACCTGTCTCTTATACACATCTGACGCTGCCGACGActcgagtactaggatccattaggcg	573.416	802.167	895.448	0	0	843.515	446.63	0	0	0	0.804162	0
tRNA-Ala-TGC-4-1-TGC	tRNA-Ala-TGC-4-1	TGC	Control	GGGGATGTAGCTCAGTGGTAGAGCGCATGCTTTGCACGTATGAGGCCCCGGGTTCAATCCCCGGCATCTCCA	AAGTGCGGTCGACTCTAAGA	GGTCATTAGAGCAGGCCTAATCGTCAATCCACACTC	tatcttgtggaaaggacgaaacaccGGGGATGTAGCTCAGTGGTAGAGCGCATGCTTTGCACGTATGAGGCCCCGGGTTCAATCCCCGGCATCTCCATTTTTTTGGTCATTAGAGCAGGCCTAATCGTCAATCCACACTCAAGTGCGGTCGACTCTAAGACTGTCTCTTATACACATCTGACGCTGCCGACGActcgagtactaggatccattaggcg	808.408	879.91	715.312	688.798	343.051	816.971	594.48	0	0	0.638198	0.802043	0
tRNA-Ser-GCT-6-1-GCT	tRNA-Ser-GCT-6-1	GCT	Control	GGAGAGGCCTGGCCGAGTGGTTAAGGCGATGGACTGCTAATCCATTGTGCTCTGCACGCGTGGGTTCGAATCCCATCCTCGTCG	TAGGAAGAAGTGAGACCTCG	AGCTCAACCGTCTCTGTAAGTGAG	tatcttgtggaaaggacgaaacaccGGAGAGGCCTGGCCGAGTGGTTAAGGCGATGGACTGCTAATCCATTGTGCTCTGCACGCGTGGGTTCGAATCCCATCCTCGTCGTTTTTTTAGCTCAACCGTCTCTGTAAGTGAGTAGGAAGAAGTGAGACCTCGCTGTCTCTTATACACATCTGACGCTGCCGACGActcgagtactaggatccattaggcg	1274.76	1228.58	1362.06	657.489	1257.34	417.333	1510.84	0	0	0.751054	0.78472	0
tRNA-Cys-GCA-16-1-GCA	tRNA-Cys-GCA-16-1	GCA	Control	GGGGGTATAGCTCAGGGGTAGAGCACTTGACTGCAGATCAAGAAGTCCTTGGTTCAAATCCAGGTGCCCCCT	TCAGCTCAAGGTAAGTACGC	ATGACTCGGACAATGTGCGAATCCTTGGTCAGTTGC	tatcttgtggaaaggacgaaacaccGGGGGTATAGCTCAGGGGTAGAGCACTTGACTGCAGATCAAGAAGTCCTTGGTTCAAATCCAGGTGCCCCCTTTTTTTTATGACTCGGACAATGTGCGAATCCTTGGTCAGTTGCTCAGCTCAAGGTAAGTACGCCTGTCTCTTATACACATCTGACGCTGCCGACGActcgagtactaggatccattaggcg	670.498	624.3	709.501	314.581	30.6296	654.756	237.176	0	0	0.257428	0.714346	0
tRNA-Cys-GCA-18-1-TCA	tRNA-Cys-GCA-18-1	TCA	TCA	GGGGGTATAGTTCAGGGGTAGAGCATTTGACTTCAGATCAAGAGGTCCCTGGTTCAAATCCAGGTGCCCCCT	ACAAGAGAAGGCGATCTCGT	TGACAATGCAGTCCTCAAGGTTGGCCATTGTTCGGC	tatcttgtggaaaggacgaaacaccGGGGGTATAGTTCAGGGGTAGAGCATTTGACTTCAGATCAAGAGGTCCCTGGTTCAAATCCAGGTGCCCCCTTTTTTTTTGACAATGCAGTCCTCAAGGTTGGCCATTGTTCGGCACAAGAGAAGGCGATCTCGTCTGTCTCTTATACACATCTGACGCTGCCGACGActcgagtactaggatccattaggcg	514.442	703.81	593.866	163.999	0	884.806	92.4062	0	0	0.159396	0.69423	0
tRNA-Ala-CGC-4-1-CGC	tRNA-Ala-CGC-4-1	CGC	Control	GGGGGTGTAGCTCAGTGGTAGAGCGCGTGCTTCGCATGTACGAGGCCCCGGGTTCGACCCCCGGCTCCTCCA	CTAGTGGAAGGCTCGATACT	GACCATAGAGTGGCCTACAAGATACACTTGCTGCAC	tatcttgtggaaaggacgaaacaccGGGGGTGTAGCTCAGTGGTAGAGCGCGTGCTTCGCATGTACGAGGCCCCGGGTTCGACCCCCGGCTCCTCCATTTTTTTGACCATAGAGTGGCCTACAAGATACACTTGCTGCACCTAGTGGAAGGCTCGATACTCTGTCTCTTATACACATCTGACGCTGCCGACGActcgagtactaggatccattaggcg	616.06	561.87	475.906	0	21.4407	769.781	0	0	0	0.0174015	0.685017	0
tRNA-Ile-AAT-5-4-AAT	tRNA-Ile-AAT-5-4	AAT	Control	GGCCGGTTAGCTCAGTTGGTTAGAGCGTGGTGCTAATAACGCCAAGGTCGCGGGTTCGATCCCCGTACGGGCCA	TCGGATGTCAGAGGACAATC	ACGAAGGATCTATGCACCACACACTTCTGCTTGG	tatcttgtggaaaggacgaaacaccGGCCGGTTAGCTCAGTTGGTTAGAGCGTGGTGCTAATAACGCCAAGGTCGCGGGTTCGATCCCCGTACGGGCCATTTTTTTACGAAGGATCTATGCACCACACACTTCTGCTTGGTCGGATGTCAGAGGACAATCCTGTCTCTTATACACATCTGACGCTGCCGACGActcgagtactaggatccattaggcg	1262.97	1162.02	1021.54	848.324	826.998	1085.36	425.069	0	0	0.663248	0.649914	0
tRNA-Asp-GTC-2-9-GTC	tRNA-Asp-GTC-2-9	GTC	Control	TCCTCGTTAGTATAGTGGTGAGTATCCCCGCCTGTCACGCGGGAGACCGGGGTTCGATTCCCCGACGGGGAG	CAGCATAACACCAGCGTGAT	CATTGACGAGGAATGACTCCGGTCTACTAAGCGGTT	tatcttgtggaaaggacgaaacaccTCCTCGTTAGTATAGTGGTGAGTATCCCCGCCTGTCACGCGGGAGACCGGGGTTCGATTCCCCGACGGGGAGTTTTTTTCATTGACGAGGAATGACTCCGGTCTACTAAGCGGTTCAGCATAACACCAGCGTGATCTGTCTCTTATACACATCTGACGCTGCCGACGActcgagtactaggatccattaggcg	964.465	871.664	780.393	1267.27	1698.41	0	1042.65	0	0	1.53747	0.59808	0
tRNA-Cys-GCA-11-1-GCA	tRNA-Cys-GCA-11-1	GCA	Control	GGGGGTATAGCTTAGCGGTAGAGCATTTGACTGCAGATCAAGAGGTCCCCGGTTCAAATCCGGGTGCCCCCT	TATGCACCACCACTGCATTG	TACCTTCGCAGAGAGGATACCTTCAGACAGACATAG	tatcttgtggaaaggacgaaacaccGGGGGTATAGCTTAGCGGTAGAGCATTTGACTGCAGATCAAGAGGTCCCCGGTTCAAATCCGGGTGCCCCCTTTTTTTTTACCTTCGCAGAGAGGATACCTTCAGACAGACATAGTATGCACCACCACTGCATTGCTGTCTCTTATACACATCTGACGCTGCCGACGActcgagtactaggatccattaggcg	661.425	800.4	614.785	1232.98	1897.5	853.837	97.0265	0	0	2.36647	0.593993	0
tRNA-Ala-TGC-7-1-TTA	tRNA-Ala-TGC-7-1	TTA	TTA	GGGGGTGTAGCTCAGTGGTAGAGCGCATGCTTTTAATGTATGAGGCCTCGGTTCGATCCCCGACACCTCCA	TGCCATGACGCGAATAGACT	GTCTGATGCAGTCTGATGCATGGACGGACATCTCGTG	tatcttgtggaaaggacgaaacaccGGGGGTGTAGCTCAGTGGTAGAGCGCATGCTTTTAATGTATGAGGCCTCGGTTCGATCCCCGACACCTCCATTTTTTTGTCTGATGCAGTCTGATGCATGGACGGACATCTCGTGTGCCATGACGCGAATAGACTCTGTCTCTTATACACATCTGACGCTGCCGACGActcgagtactaggatccattaggcg	655.074	719.123	638.028	0	0	0	837.816	0	0	0	0.582526	0
tRNA-Thr-AGT-2-1-TCA	tRNA-Thr-AGT-2-1	TCA	TCA	GGCTCCGTGGCTTAGCTGGTTAAAGCGCCTGTCTTCAAAACAGGAGATCCTGGGTTCGAATCCCAGCGGGGCCT	CGGTGACTGACTATCAGGTA	GTATAGGACATCCTGCACACTAGAGTTGGTTAGC	tatcttgtggaaaggacgaaacaccGGCTCCGTGGCTTAGCTGGTTAAAGCGCCTGTCTTCAAAACAGGAGATCCTGGGTTCGAATCCCAGCGGGGCCTTTTTTTTGTATAGGACATCCTGCACACTAGAGTTGGTTAGCCGGTGACTGACTATCAGGTACTGTCTCTTATACACATCTGACGCTGCCGACGActcgagtactaggatccattaggcg	761.228	735.614	715.893	0	0	850.888	0	0	0	0	0.578352	0
tRNA-Cys-GCA-18-1-CTA	tRNA-Cys-GCA-18-1	CTA	CTA	GGGGGTATAGTTCAGGGGTAGAGCATTTGACTCTAGATCAAGAGGTCCCTGGTTCAAATCCAGGTGCCCCCT	ATGTCAGCGCACCTAACAAC	CGTGTACAGCGATTACGTACATGACTCGGAATCCTT	tatcttgtggaaaggacgaaacaccGGGGGTATAGTTCAGGGGTAGAGCATTTGACTCTAGATCAAGAGGTCCCTGGTTCAAATCCAGGTGCCCCCTTTTTTTTCGTGTACAGCGATTACGTACATGACTCGGAATCCTTATGTCAGCGCACCTAACAACCTGTCTCTTATACACATCTGACGCTGCCGACGActcgagtactaggatccattaggcg	615.152	714.411	533.433	0	352.24	101.753	679.186	0	0	0.286303	0.546561	0
tRNA-Ile-GAT-1-1-TCA	tRNA-Ile-GAT-1-1	TCA	TCA	GGCCGGTTAGCTCAGTTGGTAAGAGCGTGGTGCTTCAAACACCAAGGTCGCGGGCTCGACTCCCGCACCGGCCA	AGACTGGATAACAAGGCGCT	ATCGCTGACAAGAGATGCGTCGGTGACTGACACT	tatcttgtggaaaggacgaaacaccGGCCGGTTAGCTCAGTTGGTAAGAGCGTGGTGCTTCAAACACCAAGGTCGCGGGCTCGACTCCCGCACCGGCCATTTTTTTATCGCTGACAAGAGATGCGTCGGTGACTGACACTAGACTGGATAACAAGGCGCTCTGTCTCTTATACACATCTGACGCTGCCGACGActcgagtactaggatccattaggcg	1190.38	1173.8	989.583	0	1.53148	1254.95	0	0	0	0.000643271	0.534566	0
tRNA-Leu-AAG-1-1-CTA	tRNA-Leu-AAG-1-1	CTA	CTA	GGTAGCGTGGCCGAGCGGTCTAAGGCGCTGGATTCTAGCTCCAGTCTCTTCGGAGGCGTGGGTTCGAATCCCACCGCTGCCA	CAGGACTCGAGGTCTACTAA	CTGCGTTCTAAGTTGTCCACGGTTAT	tatcttgtggaaaggacgaaacaccGGTAGCGTGGCCGAGCGGTCTAAGGCGCTGGATTCTAGCTCCAGTCTCTTCGGAGGCGTGGGTTCGAATCCCACCGCTGCCATTTTTTTCTGCGTTCTAAGTTGTCCACGGTTATCAGGACTCGAGGTCTACTAACTGTCTCTTATACACATCTGACGCTGCCGACGActcgagtactaggatccattaggcg	816.574	963.543	954.137	237.054	776.459	0	1022.63	0	0	0.620589	0.530661	0
tRNA-Arg-ACG-2-1-TCA	tRNA-Arg-ACG-2-1	TCA	TCA	GGGCCAGTGGCGCAATGGATAACGCGTCTGACTTCAGATCAGAAGATTCTAGGTTCGACTCCTGGCTGGCTCG	GAGTCTCCAGCTCCTAAGAA	GTCTGTCTGGAAGGCAAGAAATGGAACCTACCACA	tatcttgtggaaaggacgaaacaccGGGCCAGTGGCGCAATGGATAACGCGTCTGACTTCAGATCAGAAGATTCTAGGTTCGACTCCTGGCTGGCTCGTTTTTTTGTCTGTCTGGAAGGCAAGAAATGGAACCTACCACAGAGTCTCCAGCTCCTAAGAACTGTCTCTTATACACATCTGACGCTGCCGACGActcgagtactaggatccattaggcg	563.436	724.424	768.772	751.416	612.591	154.841	597.56	0	0	1.21044	0.51931	0
tRNA-Thr-TGT-6-1-CTA	tRNA-Thr-TGT-6-1	CTA	CTA	GGCTCCATAGCTCAGGGGTTAGAGCACTGGTCTCTAAAACCAGGGTCGCGAGTTCAAATCTCGCTGGGGCCT	GGTCATTAGACACGCATACC	ACTAGAATGCGAACCGGTAGCACAGTCTCTAACACT	tatcttgtggaaaggacgaaacaccGGCTCCATAGCTCAGGGGTTAGAGCACTGGTCTCTAAAACCAGGGTCGCGAGTTCAAATCTCGCTGGGGCCTTTTTTTTACTAGAATGCGAACCGGTAGCACAGTCTCTAACACTGGTCATTAGACACGCATACCCTGTCTCTTATACACATCTGACGCTGCCGACGActcgagtactaggatccattaggcg	522.607	674.362	596.19	0	0	0	683.806	0	0	0	0.507002	0
tRNA-Arg-ACG-1-3-TTA	tRNA-Arg-ACG-1-3	TTA	TTA	GGGCCAGTGGCGCAATGGATAACGCGTCTGACTTTAGATCAGAAGATTCCAGGTTCGACTCCTGGCTGGCTCG	GGTCTACTAAGGATTGCAGG	CTTGAGGTCTGATGTCCAAGGGTAAGGAAGCTGCG	tatcttgtggaaaggacgaaacaccGGGCCAGTGGCGCAATGGATAACGCGTCTGACTTTAGATCAGAAGATTCCAGGTTCGACTCCTGGCTGGCTCGTTTTTTTCTTGAGGTCTGATGTCCAAGGGTAAGGAAGCTGCGGGTCTACTAAGGATTGCAGGCTGTCTCTTATACACATCTGACGCTGCCGACGActcgagtactaggatccattaggcg	1118.71	987.101	937.867	0	425.751	951.166	3.08021	0	0	0.190287	0.483358	0
tRNA-Glu-TTC-4-2-TTC	tRNA-Glu-TTC-4-2	TTC	Control	TCCCTGGTGGTCTAGTGGCTAGGATTCGGCGCTTTCACCGCCGCGGCCCGGGTTCGATTCCCGGTCAGGGAA	TCATAAGCCTCGGTGACTGA	TACCAACCTGCGGAATATGGCCACAGCTCAATGTGG	tatcttgtggaaaggacgaaacaccTCCCTGGTGGTCTAGTGGCTAGGATTCGGCGCTTTCACCGCCGCGGCCCGGGTTCGATTCCCGGTCAGGGAATTTTTTTTACCAACCTGCGGAATATGGCCACAGCTCAATGTGGTCATAAGCCTCGGTGACTGACTGTCTCTTATACACATCTGACGCTGCCGACGActcgagtactaggatccattaggcg	735.824	769.774	639.19	143.127	1363.02	204.98	489.753	0	0	1.02344	0.451258	0
tRNA-Lys-CTT-1-1-TTA	tRNA-Lys-CTT-1-1	TTA	TTA	GCCCGGCTAGCTCAGTCGGTAGAGCATGGGACTTTAAATCCCAGGGTCGTGGGTTCGAGCCCCACGTTGGGCG	TTCGGCTAGAGCTTCCAGAA	TGTACCACGGTGACTCATGACGTCACTGTCGTACC	tatcttgtggaaaggacgaaacaccGCCCGGCTAGCTCAGTCGGTAGAGCATGGGACTTTAAATCCCAGGGTCGTGGGTTCGAGCCCCACGTTGGGCGTTTTTTTTGTACCACGGTGACTCATGACGTCACTGTCGTACCTTCGGCTAGAGCTTCCAGAACTGTCTCTTATACACATCTGACGCTGCCGACGActcgagtactaggatccattaggcg	938.153	942.34	863.488	0	0	0	800.854	0	0	0	0.424928	0
tRNA-Gln-CTG-5-1-CTG	tRNA-Gln-CTG-5-1	CTG	Control	GGTTCCATGGTGTAATGGTTAGCACTCTGGACTCTGAATCCGGTAATCCGAGTTCAAATCTCGGTGGAACCT	TGACGCGAACAGACTGGATA	TTGGAATTGCCGGTCATGACCCGAACTTCCTATCTA	tatcttgtggaaaggacgaaacaccGGTTCCATGGTGTAATGGTTAGCACTCTGGACTCTGAATCCGGTAATCCGAGTTCAAATCTCGGTGGAACCTTTTTTTTTTGGAATTGCCGGTCATGACCCGAACTTCCTATCTATGACGCGAACAGACTGGATACTGTCTCTTATACACATCTGACGCTGCCGACGActcgagtactaggatccattaggcg	607.894	681.43	719.961	32.7999	9.18887	48.6643	528.256	0	0	0.0345363	0.423316	0
tRNA-Ile-AAT-1-1-TCA	tRNA-Ile-AAT-1-1	TCA	TCA	GGCCGGTTAGCTCAGTTGGTTAGAGCGTGGCGCTTCAAACGCCAAGGTCGCGGGTTCGATCCCCGTACGGGCCA	CATCCTTCATAGGTGGTAGC	TACTTGGCAGCCGAAGAGAATGGAATCGACACCA	tatcttgtggaaaggacgaaacaccGGCCGGTTAGCTCAGTTGGTTAGAGCGTGGCGCTTCAAACGCCAAGGTCGCGGGTTCGATCCCCGTACGGGCCATTTTTTTTACTTGGCAGCCGAAGAGAATGGAATCGACACCACATCCTTCATAGGTGGTAGCCTGTCTCTTATACACATCTGACGCTGCCGACGActcgagtactaggatccattaggcg	822.018	776.842	783.88	0	0	0	651.464	0	0	0	0.419303	0
tRNA-Pro-AGG-2-4-TCA	tRNA-Pro-AGG-2-4	TCA	TCA	GGCTCGTTGGTCTAGGGGTATGATTCTCGCTTTCAGTGCGAGAGGTCCCGGGTTCAAATCCCGGACGAGCCC	CTTGAGGTCTAAGGTGTCTC	AGAGTGTGCGTTACCTGCTTTCCGCGAATCCACAAT	tatcttgtggaaaggacgaaacaccGGCTCGTTGGTCTAGGGGTATGATTCTCGCTTTCAGTGCGAGAGGTCCCGGGTTCAAATCCCGGACGAGCCCTTTTTTTAGAGTGTGCGTTACCTGCTTTCCGCGAATCCACAATCTTGAGGTCTAAGGTGTCTCCTGTCTCTTATACACATCTGACGCTGCCGACGActcgagtactaggatccattaggcg	1233.93	1158.49	1065.12	132.69	1151.67	968.862	0	0	0	0.520434	0.418158	0
tRNA-Val-AAC-4-1-AAC	tRNA-Val-AAC-4-1	AAC	Control	GTTTCCGTAGTGTAGTGGTTATCACGTTCGCCTAACACGCGAAAGGTCCGCGGTTCGAAACCGGGCGGAAACA	CTATCAGGTAATTGCGCTGG	AAGGAGATCGGTCTCAGAAGAGAGTGTGCGCCTAA	tatcttgtggaaaggacgaaacaccGTTTCCGTAGTGTAGTGGTTATCACGTTCGCCTAACACGCGAAAGGTCCGCGGTTCGAAACCGGGCGGAAACATTTTTTTAAGGAGATCGGTCTCAGAAGAGAGTGTGCGCCTAACTATCAGGTAATTGCGCTGGCTGTCTCTTATACACATCTGACGCTGCCGACGActcgagtactaggatccattaggcg	1104.19	1066.61	1061.06	0	10.7203	780.104	98.5666	0	0	0.0048544	0.411898	0
tRNA-Gly-GCC-2-4-TTA	tRNA-Gly-GCC-2-4	TTA	TTA	GCATTGGTGGTTCAGTGGTAGAATTCTCGCCTTTAACGCGGGAGGCCCGGGTTCGATTCCCGGCCAATGCA	GACAAGTCGGTCATAAGCCT	GCAACCAATTAGGCCACTTCCACTGCATTGCTTGAGG	tatcttgtggaaaggacgaaacaccGCATTGGTGGTTCAGTGGTAGAATTCTCGCCTTTAACGCGGGAGGCCCGGGTTCGATTCCCGGCCAATGCATTTTTTTGCAACCAATTAGGCCACTTCCACTGCATTGCTTGAGGGACAAGTCGGTCATAAGCCTCTGTCTCTTATACACATCTGACGCTGCCGACGActcgagtactaggatccattaggcg	905.49	932.917	1018.06	0	12.2518	1.47468	759.271	0	0	0.0067653	0.407724	0
tRNA-Cys-GCA-9-1-CTA	tRNA-Cys-GCA-9-1	CTA	CTA	GGGGGTATAGCTCAGGGGTAGAGCATTTGACTCTAGATCAAGAGGTCCCTGGTTCAAATCCAGGTGCCCCCT	GCATGGTCTTACACTCAGTG	AGTGGACTCTCTACGCTTAGCGGCTGGTATTCTAAC	tatcttgtggaaaggacgaaacaccGGGGGTATAGCTCAGGGGTAGAGCATTTGACTCTAGATCAAGAGGTCCCTGGTTCAAATCCAGGTGCCCCCTTTTTTTTAGTGGACTCTCTACGCTTAGCGGCTGGTATTCTAACGCATGGTCTTACACTCAGTGCTGTCTCTTATACACATCTGACGCTGCCGACGActcgagtactaggatccattaggcg	568.88	598.386	513.677	0	0	227.1	252.577	0	0	0	0.400809	0
tRNA-Cys-GCA-13-1-TTA	tRNA-Cys-GCA-13-1	TTA	TTA	GGGGGTATAGCTCAGGGGTAGAGCATTTGACTTTAGATCAAGAGGTCCCCAGTTCAAATCTGGGTGCCCCCT	TATGCACCACTATGGTTCCG	TTGGCCATTGATCAGCGGAATAAGCCAACAACCATG	tatcttgtggaaaggacgaaacaccGGGGGTATAGCTCAGGGGTAGAGCATTTGACTTTAGATCAAGAGGTCCCCAGTTCAAATCTGGGTGCCCCCTTTTTTTTTTGGCCATTGATCAGCGGAATAAGCCAACAACCATGTATGCACCACTATGGTTCCGCTGTCTCTTATACACATCTGACGCTGCCGACGActcgagtactaggatccattaggcg	626.947	584.84	496.825	0	3.06296	465.998	0	0	0	0.00244275	0.398398	0
tRNA-Arg-ACG-1-3-CTA	tRNA-Arg-ACG-1-3	CTA	CTA	GGGCCAGTGGCGCAATGGATAACGCGTCTGACTCTAGATCAGAAGATTCCAGGTTCGACTCCTGGCTGGCTCG	AAGAAGCCATCTGCACGATG	AAGTGCGGTCACTGTGAACAGATTACGTACAACGA	tatcttgtggaaaggacgaaacaccGGGCCAGTGGCGCAATGGATAACGCGTCTGACTCTAGATCAGAAGATTCCAGGTTCGACTCCTGGCTGGCTCGTTTTTTTAAGTGCGGTCACTGTGAACAGATTACGTACAACGAAAGAAGCCATCTGCACGATGCTGTCTCTTATACACATCTGACGCTGCCGACGActcgagtactaggatccattaggcg	923.636	927.616	950.069	308.617	208.281	63.4111	648.384	0	0	0.279817	0.383669	0
tRNA-Cys-GCA-17-1-CTA	tRNA-Cys-GCA-17-1	CTA	CTA	GGGGATATAGCTCAGGGGTAGAGCATTTGACTCTAGATCAAGAGGTCCCCGGTTCAAATCCGGGTGCCCCCC	CACAGTCTCTCACCTGTAGA	AGCATACGAGCCTCCTATGAGCATGGTCTTACTGGC	tatcttgtggaaaggacgaaacaccGGGGATATAGCTCAGGGGTAGAGCATTTGACTCTAGATCAAGAGGTCCCCGGTTCAAATCCGGGTGCCCCCCTTTTTTTAGCATACGAGCCTCCTATGAGCATGGTCTTACTGGCCACAGTCTCTCACCTGTAGACTGTCTCTTATACACATCTGACGCTGCCGACGActcgagtactaggatccattaggcg	567.065	474.704	504.379	0	333.862	85.5312	277.219	0	0	0.294377	0.38208	0
tRNA-Ala-AGC-1-1-AGC	tRNA-Ala-AGC-1-1	AGC	Control	GGGGGTATAGCTCAGTGGTAGAGCGCGTGCTTAGCATGCACGAGGTCCTGGGTTCGATCCCCAGTACCTCCA	ATAGTAAGGCCGGTCATGAC	TAGCCTTATCGGACCATCTGCTAACCACAACCTTCG	tatcttgtggaaaggacgaaacaccGGGGGTATAGCTCAGTGGTAGAGCGCGTGCTTAGCATGCACGAGGTCCTGGGTTCGATCCCCAGTACCTCCATTTTTTTTAGCCTTATCGGACCATCTGCTAACCACAACCTTCGATAGTAAGGCCGGTCATGACCTGTCTCTTATACACATCTGACGCTGCCGACGActcgagtactaggatccattaggcg	854.681	979.445	872.785	0	3.06296	0	733.089	0	0	0.00179187	0.374237	0
tRNA-Ala-TGC-5-1-TCA	tRNA-Ala-TGC-5-1	TCA	TCA	GGGGGTGTAGCTCAGTGGTAGAGCGCATGCTTTCAATGTATGAGGCCTCGGGTTCGATCCCCGACACCTCCA	GTCTTCCGACATAGTAAGGC	CTTGTCAGCGCTAGGTATCAAGTTGTCCACCAAGCA	tatcttgtggaaaggacgaaacaccGGGGGTGTAGCTCAGTGGTAGAGCGCATGCTTTCAATGTATGAGGCCTCGGGTTCGATCCCCGACACCTCCATTTTTTTCTTGTCAGCGCTAGGTATCAAGTTGTCCACCAAGCAGTCTTCCGACATAGTAAGGCCTGTCTCTTATACACATCTGACGCTGCCGACGActcgagtactaggatccattaggcg	955.391	785.676	660.109	1.4909	1.53148	572.174	1.5401	0	0	0.00158175	0.365109	0
tRNA-Cys-GCA-11-1-CTA	tRNA-Cys-GCA-11-1	CTA	CTA	GGGGGTATAGCTTAGCGGTAGAGCATTTGACTCTAGATCAAGAGGTCCCCGGTTCAAATCCGGGTGCCCCCT	TGAGCAGTAACGCAGATAGG	TATAGAGACCTAGCTCGCCTAGTACGAGCCGCGACA	tatcttgtggaaaggacgaaacaccGGGGGTATAGCTTAGCGGTAGAGCATTTGACTCTAGATCAAGAGGTCCCCGGTTCAAATCCGGGTGCCCCCTTTTTTTTTATAGAGACCTAGCTCGCCTAGTACGAGCCGCGACATGAGCAGTAACGCAGATAGGCTGTCTCTTATACACATCTGACGCTGCCGACGActcgagtactaggatccattaggcg	576.138	378.703	381.19	67.0907	94.9516	39.8163	229.475	0	0	0.140628	0.355545	0
tRNA-Asp-GTC-1-1-CTA	tRNA-Asp-GTC-1-1	CTA	CTA	TCCTCGTTAGTATAGTGGTTAGTATCCCCGCCTCTAACGCGGGAGACCGGGGTTCAATTCCCCGACGGGGAG	AGAGTGTGCGCTTAAGTAGC	GCGGTTCAGACACTAAGTCAAAGGCAAGAATTGGCA	tatcttgtggaaaggacgaaacaccTCCTCGTTAGTATAGTGGTTAGTATCCCCGCCTCTAACGCGGGAGACCGGGGTTCAATTCCCCGACGGGGAGTTTTTTTGCGGTTCAGACACTAAGTCAAAGGCAAGAATTGGCAAGAGTGTGCGCTTAAGTAGCCTGTCTCTTATACACATCTGACGCTGCCGACGActcgagtactaggatccattaggcg	715.863	696.743	614.785	0	0	0	482.052	0	0	0	0.345933	0
tRNA-Leu-TAA-1-1-TCA	tRNA-Leu-TAA-1-1	TCA	TCA	ACCAGGATGGCCGAGTGGTTAAGGCGTTGGACTTCAGATCCAATGGACATATGTCCGCGTGGGTTCGAACCCCACTCCTGGTA	TGAGCAGTAAGCGATCTCGT	TCCGTACTGGTCGTACAAGAAAGTG	tatcttgtggaaaggacgaaacaccACCAGGATGGCCGAGTGGTTAAGGCGTTGGACTTCAGATCCAATGGACATATGTCCGCGTGGGTTCGAACCCCACTCCTGGTATTTTTTTTCCGTACTGGTCGTACAAGAAAGTGTGAGCAGTAAGCGATCTCGTCTGTCTCTTATACACATCTGACGCTGCCGACGActcgagtactaggatccattaggcg	1048.84	1057.78	1113.35	0	0	479.27	251.037	0	0	0	0.345208	0
tRNA-Glu-CTC-2-1-TTA	tRNA-Glu-CTC-2-1	TTA	TTA	TCCCTGGTGGTCTAGTGGTTAGGATTCGGCGCTTTAACCGCCGCGGCCCGGGTTCGATTCCCGGTCAGGAAA	GTCCTGTCCTCTATCAGGTA	TTGTACCGTTAGCTCAACCGCCTACACACAGTCTCA	tatcttgtggaaaggacgaaacaccTCCCTGGTGGTCTAGTGGTTAGGATTCGGCGCTTTAACCGCCGCGGCCCGGGTTCGATTCCCGGTCAGGAAATTTTTTTTTGTACCGTTAGCTCAACCGCCTACACACAGTCTCAGTCCTGTCCTCTATCAGGTACTGTCTCTTATACACATCTGACGCTGCCGACGActcgagtactaggatccattaggcg	962.65	905.824	776.326	311.599	301.701	25.0695	546.737	0	0	0.318548	0.315628	0
tRNA-Thr-CGT-3-1-TCA	tRNA-Thr-CGT-3-1	TCA	TCA	GGCTCTGTGGCTTAGTTGGCTAAAGCGCCTGTCTTCAAAACAGGAGATCCTGGGTTCGAATCCCAGCGGGGCCT	AAGCGTGTAACCAATCCGGA	AATCCAGAGAGTTAGCGTCGTCCGCGAATCATGT	tatcttgtggaaaggacgaaacaccGGCTCTGTGGCTTAGTTGGCTAAAGCGCCTGTCTTCAAAACAGGAGATCCTGGGTTCGAATCCCAGCGGGGCCTTTTTTTTAATCCAGAGAGTTAGCGTCGTCCGCGAATCATGTAAGCGTGTAACCAATCCGGACTGTCTCTTATACACATCTGACGCTGCCGACGActcgagtactaggatccattaggcg	871.919	722.657	777.488	0	0	0	454.331	0	0	0	0.314347	0
tRNA-Ala-AGC-1-1-TCA	tRNA-Ala-AGC-1-1	TCA	TCA	GGGGGTATAGCTCAGTGGTAGAGCGCGTGCTTTCAATGCACGAGGTCCTGGGTTCGATCCCCAGTACCTCCA	CGTTAAGCGGTGACAATGCA	TCAGTGTCGAGCTCGATACTCCAGCGTGATGCATAC	tatcttgtggaaaggacgaaacaccGGGGGTATAGCTCAGTGGTAGAGCGCGTGCTTTCAATGCACGAGGTCCTGGGTTCGATCCCCAGTACCTCCATTTTTTTTCAGTGTCGAGCTCGATACTCCAGCGTGATGCATACCGTTAAGCGGTGACAATGCACTGTCTCTTATACACATCTGACGCTGCCGACGActcgagtactaggatccattaggcg	994.406	763.884	804.218	0	0	23.5948	442.01	0	0	0	0.304761	0
tRNA-Arg-ACG-2-1-ACG	tRNA-Arg-ACG-2-1	ACG	Control	GGGCCAGTGGCGCAATGGATAACGCGTCTGACTACGGATCAGAAGATTCTAGGTTCGACTCCTGGCTGGCTCG	CTGCGTTCTATCGTGAGGAA	AGGAGCATTAGTTCGCCGTAGTCTGATGCACTTCC	tatcttgtggaaaggacgaaacaccGGGCCAGTGGCGCAATGGATAACGCGTCTGACTACGGATCAGAAGATTCTAGGTTCGACTCCTGGCTGGCTCGTTTTTTTAGGAGCATTAGTTCGCCGTAGTCTGATGCACTTCCCTGCGTTCTATCGTGAGGAACTGTCTCTTATACACATCTGACGCTGCCGACGActcgagtactaggatccattaggcg	829.276	977.089	817.002	1584.83	992.398	324.429	264.898	0	0	1.5539	0.301573	0
tRNA-Asn-GTT-4-1-TTA	tRNA-Asn-GTT-4-1	TTA	TTA	GTCTCTGTGGCGCAATCGGTTAGCGCGTTCGGCTTTAAACCGAAAGATTGGTGGTTCGAGCCCACCCAGGGACG	TATGGTTCCGTGCAGGTCAA	CAATGTGCGACATTGACGAGCTGTAGATTCAGAG	tatcttgtggaaaggacgaaacaccGTCTCTGTGGCGCAATCGGTTAGCGCGTTCGGCTTTAAACCGAAAGATTGGTGGTTCGAGCCCACCCAGGGACGTTTTTTTCAATGTGCGACATTGACGAGCTGTAGATTCAGAGTATGGTTCCGTGCAGGTCAACTGTCTCTTATACACATCTGACGCTGCCGACGActcgagtactaggatccattaggcg	1312.87	1430	1428.3	341.417	0	654.756	201.754	0	0	0.130027	0.299479	0
tRNA-Glu-TTC-2-1-CTA	tRNA-Glu-TTC-2-1	CTA	CTA	TCCCACATGGTCTAGCGGTTAGGATTCCTGGTTCTAACCCAGGCGGCCCGGGTTCGACTCCCGGTGTGGGAA	TAATCGGAGCATGACTCGGA	CGCAGATAGGCTCTGGTAATCAGCATAACAATGCGC	tatcttgtggaaaggacgaaacaccTCCCACATGGTCTAGCGGTTAGGATTCCTGGTTCTAACCCAGGCGGCCCGGGTTCGACTCCCGGTGTGGGAATTTTTTTCGCAGATAGGCTCTGGTAATCAGCATAACAATGCGCTAATCGGAGCATGACTCGGACTGTCTCTTATACACATCTGACGCTGCCGACGActcgagtactaggatccattaggcg	743.082	735.614	694.974	0	183.777	418.808	3.08021	0	0	0.123659	0.286759	0
tRNA-Lys-CTT-4-1-CTA	tRNA-Lys-CTT-4-1	CTA	CTA	GCCCGGCTAGCTCAGTCGGTAGAGCATGGGACTCTAAATCTCAGGGTCGTGGGTTCGAGCCCCACGTTGGGCG	TGCAGCAACTGAGGACAATC	CTGCGTTCTATCAGTGTCGAGTACCTTGAATTGGC	tatcttgtggaaaggacgaaacaccGCCCGGCTAGCTCAGTCGGTAGAGCATGGGACTCTAAATCTCAGGGTCGTGGGTTCGAGCCCCACGTTGGGCGTTTTTTTCTGCGTTCTATCAGTGTCGAGTACCTTGAATTGGCTGCAGCAACTGAGGACAATCCTGTCTCTTATACACATCTGACGCTGCCGACGActcgagtactaggatccattaggcg	989.869	1019.49	984.353	1483.45	1.53148	138.62	432.769	0	0	0.75009	0.280231	0
tRNA-Arg-TCG-6-1-TCG	tRNA-Arg-TCG-6-1	TCG	Control	GGCCGTGTGGCCTAATGGATAAGGCGTCTGACTTCGGATCAAAAGATTGCAGGTTTGAGTTCTGCCACGGTCG	CAACCTCGTGCACAATGAAC	GTATAGGACAGGTTATCGCGCGGTACACATACTGC	tatcttgtggaaaggacgaaacaccGGCCGTGTGGCCTAATGGATAAGGCGTCTGACTTCGGATCAAAAGATTGCAGGTTTGAGTTCTGCCACGGTCGTTTTTTTGTATAGGACAGGTTATCGCGCGGTACACATACTGCCAACCTCGTGCACAATGAACCTGTCTCTTATACACATCTGACGCTGCCGACGActcgagtactaggatccattaggcg	414.638	725.013	627.569	632.143	1153.2	30.9682	369.625	0	0	2.1529	0.276266	0
tRNA-Gln-TTG-1-1-CTA	tRNA-Gln-TTG-1-1	CTA	CTA	GGTCCCATGGTGTAATGGTTAGCACTCTGGACTCTAAATCCAGCGATCCGAGTTCAAATCTCGGTGGGACCT	TCAGCTCAAGGAAGGTGATG	TATGCACCACGATGTCCAAGAAGGTGTCTCGACATC	tatcttgtggaaaggacgaaacaccGGTCCCATGGTGTAATGGTTAGCACTCTGGACTCTAAATCCAGCGATCCGAGTTCAAATCTCGGTGGGACCTTTTTTTTTATGCACCACGATGTCCAAGAAGGTGTCTCGACATCTCAGCTCAAGGAAGGTGATGCTGTCTCTTATACACATCTGACGCTGCCGACGActcgagtactaggatccattaggcg	891.88	922.315	1059.89	0	1.53148	238.898	261.818	0	0	0.000858567	0.271445	0
tRNA-Ala-CGC-4-1-TTA	tRNA-Ala-CGC-4-1	TTA	TTA	GGGGGTGTAGCTCAGTGGTAGAGCGCGTGCTTTTAATGTACGAGGCCCCGGGTTCGACCCCCGGCTCCTCCA	TTCGGCTAGATGCAGGTCAA	GGCGTTGTAGTGTTAGACCATCAGTGTCGACTACGC	tatcttgtggaaaggacgaaacaccGGGGGTGTAGCTCAGTGGTAGAGCGCGTGCTTTTAATGTACGAGGCCCCGGGTTCGACCCCCGGCTCCTCCATTTTTTTGGCGTTGTAGTGTTAGACCATCAGTGTCGACTACGCTTCGGCTAGATGCAGGTCAACTGTCTCTTATACACATCTGACGCTGCCGACGActcgagtactaggatccattaggcg	1099.65	762.706	701.947	174.436	0	63.4111	349.604	0	0	0.079314	0.270756	0
tRNA-Gly-CCC-2-2-TTA	tRNA-Gly-CCC-2-2	TTA	TTA	GCGCCGCTGGTGTAGTGGTATCATGCAAGATTTTAATTCTTGCGACCCGGGTTCGATTCCCGGGCGGCGCA	CAGGTTCTACGACCATAGAG	GACGCAGCTAACTAATCAGGTCTCGTGATATCAGACG	tatcttgtggaaaggacgaaacaccGCGCCGCTGGTGTAGTGGTATCATGCAAGATTTTAATTCTTGCGACCCGGGTTCGATTCCCGGGCGGCGCATTTTTTTGACGCAGCTAACTAATCAGGTCTCGTGATATCAGACGCAGGTTCTACGACCATAGAGCTGTCTCTTATACACATCTGACGCTGCCGACGActcgagtactaggatccattaggcg	669.591	649.037	672.893	0	110.266	44.2403	291.08	0	0	0.0823387	0.258321	0
tRNA-Ala-AGC-12-1-TTA	tRNA-Ala-AGC-12-1	TTA	TTA	GGGGAATTAGCTCAAGTGGTAGAGCGCTTGCTTTTAATGCAAGAGGTAGTGGGATCGATGCCCACATTCTCCA	TATGCTGTGTTGAGACCTCG	CCTCTCGAGTTCTCGTGATATTGTACCGTTCCACG	tatcttgtggaaaggacgaaacaccGGGGAATTAGCTCAAGTGGTAGAGCGCTTGCTTTTAATGCAAGAGGTAGTGGGATCGATGCCCACATTCTCCATTTTTTTCCTCTCGAGTTCTCGTGATATTGTACCGTTCCACGTATGCTGTGTTGAGACCTCGCTGTCTCTTATACACATCTGACGCTGCCGACGActcgagtactaggatccattaggcg	1381.82	1178.51	1130.79	67.0907	1.53148	299.359	306.481	0	0	0.0248303	0.257036	0
tRNA-Val-CAC-1-1-CAC	tRNA-Val-CAC-1-1	CAC	Control	GTTTCCGTAGTGTAGTGGTTATCACGTTCGCCTCACACGCGAAAGGTCCCCGGTTCGAAACCGGGCGGAAACA	GCCAACTGTACGCTCGATAA	GAAGAGACAACTGTTGTCGGGTTGCCTTATGTCCT	tatcttgtggaaaggacgaaacaccGTTTCCGTAGTGTAGTGGTTATCACGTTCGCCTCACACGCGAAAGGTCCCCGGTTCGAAACCGGGCGGAAACATTTTTTTGAAGAGACAACTGTTGTCGGGTTGCCTTATGTCCTGCCAACTGTACGCTCGATAACTGTCTCTTATACACATCTGACGCTGCCGACGActcgagtactaggatccattaggcg	1008.02	1088.4	1165.07	457.708	9.18887	322.954	214.074	0	0	0.231592	0.246705	0
[truncated: 197 more rows]
