# Supplementary material for: Prime editing-installed suppressor tRNAs for disease-agnostic genome editing
Source: Nature. 2025 Nov 19;648(8092):191–202. doi: 10.1038/s41586-025-09732-2 (PMC12675287; doi:10.1038/s41586-025-09732-2)
Supplement: Supplementary file 6 — Design and results for sup-tRNA leader sequence screen. [file 41586_2025_9732_MOESM6_ESM.xlsx]

## Sheet: Column_Descriptions
Column_Name	Description
Name_leader_sequence	Name of the endogenous tRNA associated with the leader sequence upstream of the tRNA in the screen - also indicates "Control" for a non-sup-tRNA or "Sup" for a sup-tRNA
Type	"Control" for a non sup-tRNA sequence (Leu-TAA-3-1) or "Sup" for a sup-tRNA sequence (Leu-TAA-3-1 with the anticodon switched to CTA)
Anticodon	Anticodon sequence at the DNA level for that specific tRNA element - either TAA for controls or CTA for sup-tRNA elements
Leader_sequence	5' to 3' 40 bp leader sequence upstream of the tRNA for that library element
tRNA_sequence	tRNA sequence for that library element - either the endogenous Leu-TAA-3-1 sequence or the Leu-TAA-3-1 sequence with the anticodon switched to CTA
Oligo_sequence	Oligo sequence ordered as a pool with Gibson ends on either side
Normalized_Counts_GFP_all_Rep1	Normalized counts for all GFP-positive cells sorted out of the population - Replicate 1
Normalized_Counts_GFP_0_25_Rep1	Normalized counts for a bin of GFP-positive cells that were the lowest quartile (0-25%) of GFP-positive cells sorted out of the population - Replicate 1
Normalized_Counts_GFP_26_50_Rep1	Normalized counts for a bin of GFP-positive cells that were a middle quartile (25-50%) of GFP-positive cells sorted out of the population - Replicate 1
Normalized_Counts_GFP_51_75_Rep1	Normalized counts for a bin of GFP-positive cells that were a middle quartile (51-75%) of GFP-positive cells sorted out of the population - Replicate 1
Normalized_Counts_GFP_76_100_Rep1	Normalized counts for a bin of GFP-positive cells that were a middle quartile (76-100%) of GFP-positive cells sorted out of the population - Replicate 1
Normalized_Counts_GFP_all_Rep2	Normalized counts for all GFP-positive cells sorted out of the population - Replicate 2
Normalized_Counts_GFP_0_25_Rep2	Normalized counts for a bin of GFP-positive cells that were the lowest quartile (0-25%) of GFP-positive cells sorted out of the population - Replicate 2
Normalized_Counts_GFP_26_50_Rep2	Normalized counts for a bin of GFP-positive cells that were a middle quartile (25-50%) of GFP-positive cells sorted out of the population - Replicate 2
Normalized_Counts_GFP_51_75_Rep2	Normalized counts for a bin of GFP-positive cells that were a middle quartile (51-75%) of GFP-positive cells sorted out of the population - Replicate 2
Normalized_Counts_GFP_76_100_Rep2	Normalized counts for a bin of GFP-positive cells that were a middle quartile (76-100%) of GFP-positive cells sorted out of the population - Replicate 2
Normalized_Counts_Bulk_Rep1	Normalized counts for the bulk transduced, unsorted cells - Replicate 1
Normalized_Counts_Bulk_Rep2	Normalized counts for the bulk transduced, unsorted cells - Replicate 2
Fold_Enrichment_GFP_all_versus_Bulk	Fold enrichment of all GFP-positive cells compared to the bulk population

## Sheet: Leader_Sequence_Screen
Name_leader_sequence	Type	Anticodon	Leader_sequence	tRNA_sequence	Oligo_sequence	Normalized_Counts_GFP_all_Rep1	Normalized_Counts_GFP_0_25_Rep1	Normalized_Counts_GFP_26_50_Rep1	Normalized_Counts_GFP_51_75_Rep1	Normalized_Counts_GFP_76_100_Rep1	Normalized_Counts_GFP_all_Rep2	Normalized_Counts_GFP_0_25_Rep2	Normalized_Counts_GFP_26_50_Rep2	Normalized_Counts_GFP_51_75_Rep2	Normalized_Counts_GFP_76_100_Rep2	Normalized_Counts_Bulk_Rep1	Normalized_Counts_Bulk_Rep2	Fold_Enrichment_GFP_all_versus_Bulk
Control-tRNA-Leu-TAA-4-1	Control	TAA	TCTAGCCTAGTAAACGTTGACAACAAAACTGGCTGTTATC	ACCGGGATGGCTGAGTGGTTAAGGCGTTGGACTTAAGATCCAATGGACAGGTGTCCGCGTGGGTTCGAGCCCCACTCCCGGTA	tatcttgtggaaaggacgaaacaccTCTAGCCTAGTAAACGTTGACAACAAAACTGGCTGTTATCACCGGGATGGCTGAGTGGTTAAGGCGTTGGACTTAAGATCCAATGGACAGGTGTCCGCGTGGGTTCGAGCCCCACTCCCGGTATTTTTTTTCAGACGGTCATGCCACTGCTACTGCGATCCTAGACTGTCTCTTATACACATCTGACGCTGCCGACGActcgagtactaggatccattaggcg	957.75	631.175	839.912	462.623	538.078	1112.26	927.803	664.561	1221.79	683.892	1166.24	1101.09	0.912169
Control-tRNA-Glu-TTC-1-2	Control	TAA	TATGCTTGTCAGGTGGGTCACGGCAGTTTCTCATAGCACT	ACCGGGATGGCTGAGTGGTTAAGGCGTTGGACTTAAGATCCAATGGACAGGTGTCCGCGTGGGTTCGAGCCCCACTCCCGGTA	tatcttgtggaaaggacgaaacaccTATGCTTGTCAGGTGGGTCACGGCAGTTTCTCATAGCACTACCGGGATGGCTGAGTGGTTAAGGCGTTGGACTTAAGATCCAATGGACAGGTGTCCGCGTGGGTTCGAGCCCCACTCCCGGTATTTTTTTTCAGACGGTCATGCCACTGCTACTGCGATCCTAGACTGTCTCTTATACACATCTGACGCTGCCGACGActcgagtactaggatccattaggcg	321.271	121.38	125.36	238.216	204.099	233.402	235.312	100.185	235.984	197.503	229.174	199.968	1.28652
Control-tRNA-Pro-TGG-3-4	Control	TAA	AAAAACAACAACAACAACAACAAAACAGAGGGGAAGCGGC	ACCGGGATGGCTGAGTGGTTAAGGCGTTGGACTTAAGATCCAATGGACAGGTGTCCGCGTGGGTTCGAGCCCCACTCCCGGTA	tatcttgtggaaaggacgaaacaccAAAAACAACAACAACAACAACAAAACAGAGGGGAAGCGGCACCGGGATGGCTGAGTGGTTAAGGCGTTGGACTTAAGATCCAATGGACAGGTGTCCGCGTGGGTTCGAGCCCCACTCCCGGTATTTTTTTTCAGACGGTCATGCCACTGCTACTGCGATCCTAGACTGTCTCTTATACACATCTGACGCTGCCGACGActcgagtactaggatccattaggcg	327.332	793.015	673.81	359.05	324.702	527.315	363.053	394.061	376.813	338.998	567.842	842.901	0.604956
Control-tRNA-Ala-AGC-4-1	Control	TAA	CTTTCATAAAAGCAGTTTAAAGACGAACGTTTTTCGAGGT	ACCGGGATGGCTGAGTGGTTAAGGCGTTGGACTTAAGATCCAATGGACAGGTGTCCGCGTGGGTTCGAGCCCCACTCCCGGTA	tatcttgtggaaaggacgaaacaccCTTTCATAAAAGCAGTTTAAAGACGAACGTTTTTCGAGGTACCGGGATGGCTGAGTGGTTAAGGCGTTGGACTTAAGATCCAATGGACAGGTGTCCGCGTGGGTTCGAGCCCCACTCCCGGTATTTTTTTTCAGACGGTCATGCCACTGCTACTGCGATCCTAGACTGTCTCTTATACACATCTGACGCTGCCGACGActcgagtactaggatccattaggcg	254.592	364.14	263.256	255.478	255.123	270.861	312.629	250.463	247.402	501.128	730.81	670.777	0.374364
Control-tRNA-Leu-CAG-2-1	Control	TAA	GAGGAACTACATCAGACCCCAAAATAGTCTCTCCTAGGAA	ACCGGGATGGCTGAGTGGTTAAGGCGTTGGACTTAAGATCCAATGGACAGGTGTCCGCGTGGGTTCGAGCCCCACTCCCGGTA	tatcttgtggaaaggacgaaacaccGAGGAACTACATCAGACCCCAAAATAGTCTCTCCTAGGAAACCGGGATGGCTGAGTGGTTAAGGCGTTGGACTTAAGATCCAATGGACAGGTGTCCGCGTGGGTTCGAGCCCCACTCCCGGTATTTTTTTTCAGACGGTCATGCCACTGCTACTGCGATCCTAGACTGTCTCTTATACACATCTGACGCTGCCGACGActcgagtactaggatccattaggcg	963.812	542.163	868.118	835.482	774.647	671.39	813.508	677.919	624.215	285.937	1171.33	840.37	0.812037
Control-tRNA-Cys-GCA-20-1	Control	TAA	ACCAACATGAAAAGTGGTTATTAGACACTTATGACAAGCA	ACCGGGATGGCTGAGTGGTTAAGGCGTTGGACTTAAGATCCAATGGACAGGTGTCCGCGTGGGTTCGAGCCCCACTCCCGGTA	tatcttgtggaaaggacgaaacaccACCAACATGAAAAGTGGTTATTAGACACTTATGACAAGCAACCGGGATGGCTGAGTGGTTAAGGCGTTGGACTTAAGATCCAATGGACAGGTGTCCGCGTGGGTTCGAGCCCCACTCCCGGTATTTTTTTTCAGACGGTCATGCCACTGCTACTGCGATCCTAGACTGTCTCTTATACACATCTGACGCTGCCGACGActcgagtactaggatccattaggcg	509.183	542.163	357.276	687.029	612.296	486.974	1082.44	691.277	730.788	291.833	784.284	564.466	0.737485
Control-tRNA-Ser-AGA-2-1	Control	TAA	ATGGAAACATGTAAGACATTTAATAAGGTTTTTGGTATCT	ACCGGGATGGCTGAGTGGTTAAGGCGTTGGACTTAAGATCCAATGGACAGGTGTCCGCGTGGGTTCGAGCCCCACTCCCGGTA	tatcttgtggaaaggacgaaacaccATGGAAACATGTAAGACATTTAATAAGGTTTTTGGTATCTACCGGGATGGCTGAGTGGTTAAGGCGTTGGACTTAAGATCCAATGGACAGGTGTCCGCGTGGGTTCGAGCCCCACTCCCGGTATTTTTTTTCAGACGGTCATGCCACTGCTACTGCGATCCTAGACTGTCTCTTATACACATCTGACGCTGCCGACGActcgagtactaggatccattaggcg	84.8639	89.0119	137.896	13.8096	18.5544	72.0376	90.7633	163.636	68.5114	79.5908	99.3087	169.593	0.579183
Control-tRNA-Lys-CTT-4-1	Control	TAA	CCACCCCGCCAATTACTAGACATAAAACGTTCCCAGGGAA	ACCGGGATGGCTGAGTGGTTAAGGCGTTGGACTTAAGATCCAATGGACAGGTGTCCGCGTGGGTTCGAGCCCCACTCCCGGTA	tatcttgtggaaaggacgaaacaccCCACCCCGCCAATTACTAGACATAAAACGTTCCCAGGGAAACCGGGATGGCTGAGTGGTTAAGGCGTTGGACTTAAGATCCAATGGACAGGTGTCCGCGTGGGTTCGAGCCCCACTCCCGGTATTTTTTTTCAGACGGTCATGCCACTGCTACTGCGATCCTAGACTGTCTCTTATACACATCTGACGCTGCCGACGActcgagtactaggatccattaggcg	794.084	704.003	805.438	604.171	436.029	141.194	1102.61	948.418	639.44	371.424	656.965	812.527	0.635598
Control-tRNA-Gly-GCC-5-1	Control	TAA	CTTGCCAAAAGCCCTGCAGATGCTCTACCAAACAGCTGGA	ACCGGGATGGCTGAGTGGTTAAGGCGTTGGACTTAAGATCCAATGGACAGGTGTCCGCGTGGGTTCGAGCCCCACTCCCGGTA	tatcttgtggaaaggacgaaacaccCTTGCCAAAAGCCCTGCAGATGCTCTACCAAACAGCTGGAACCGGGATGGCTGAGTGGTTAAGGCGTTGGACTTAAGATCCAATGGACAGGTGTCCGCGTGGGTTCGAGCCCCACTCCCGGTATTTTTTTTCAGACGGTCATGCCACTGCTACTGCGATCCTAGACTGTCTCTTATACACATCTGACGCTGCCGACGActcgagtactaggatccattaggcg	757.714	712.095	633.068	1025.36	732.9	873.096	884.102	671.24	1119.02	421.537	1038.92	916.307	0.833224
Control-tRNA-Trp-CCA-3-1	Control	TAA	ATTAGATACTTATCTTAAAAGGAAAATGGAGGGTCTCCGT	ACCGGGATGGCTGAGTGGTTAAGGCGTTGGACTTAAGATCCAATGGACAGGTGTCCGCGTGGGTTCGAGCCCCACTCCCGGTA	tatcttgtggaaaggacgaaacaccATTAGATACTTATCTTAAAAGGAAAATGGAGGGTCTCCGTACCGGGATGGCTGAGTGGTTAAGGCGTTGGACTTAAGATCCAATGGACAGGTGTCCGCGTGGGTTCGAGCCCCACTCCCGGTATTTTTTTTCAGACGGTCATGCCACTGCTACTGCGATCCTAGACTGTCTCTTATACACATCTGACGCTGCCGACGActcgagtactaggatccattaggcg	66.6788	48.5519	87.752	55.2385	64.9405	57.6301	40.3393	136.92	38.0619	79.5908	465.987	273.373	0.167677
Control-tRNA-Gln-CTG-7-1	Control	TAA	TATTAGGAATCCACACACCTGCAGAAAACTTGCATTGTGA	ACCGGGATGGCTGAGTGGTTAAGGCGTTGGACTTAAGATCCAATGGACAGGTGTCCGCGTGGGTTCGAGCCCCACTCCCGGTA	tatcttgtggaaaggacgaaacaccTATTAGGAATCCACACACCTGCAGAAAACTTGCATTGTGAACCGGGATGGCTGAGTGGTTAAGGCGTTGGACTTAAGATCCAATGGACAGGTGTCCGCGTGGGTTCGAGCCCCACTCCCGGTATTTTTTTTCAGACGGTCATGCCACTGCTACTGCGATCCTAGACTGTCTCTTATACACATCTGACGCTGCCGACGActcgagtactaggatccattaggcg	406.134	267.036	288.328	107.025	287.594	469.685	67.2321	290.537	277.852	327.207	883.592	817.589	0.514226
Control-tRNA-Arg-TCG-1-1	Control	TAA	ACGTTTTTATAAGTTGCTCAAGAGACGGTAACAACCGACG	ACCGGGATGGCTGAGTGGTTAAGGCGTTGGACTTAAGATCCAATGGACAGGTGTCCGCGTGGGTTCGAGCCCCACTCCCGGTA	tatcttgtggaaaggacgaaacaccACGTTTTTATAAGTTGCTCAAGAGACGGTAACAACCGACGACCGGGATGGCTGAGTGGTTAAGGCGTTGGACTTAAGATCCAATGGACAGGTGTCCGCGTGGGTTCGAGCCCCACTCCCGGTATTTTTTTTCAGACGGTCATGCCACTGCTACTGCGATCCTAGACTGTCTCTTATACACATCTGACGCTGCCGACGActcgagtactaggatccattaggcg	703.158	250.852	438.76	386.67	250.485	729.02	470.625	410.759	635.634	209.294	555.11	721.402	1.12019
Control-tRNA-Pro-TGG-3-5	Control	TAA	AAAAAAAAAAAAAAAAAGAAAAAAGAAAAAAGGAAGCGGC	ACCGGGATGGCTGAGTGGTTAAGGCGTTGGACTTAAGATCCAATGGACAGGTGTCCGCGTGGGTTCGAGCCCCACTCCCGGTA	tatcttgtggaaaggacgaaacaccAAAAAAAAAAAAAAAAAGAAAAAAGAAAAAAGGAAGCGGCACCGGGATGGCTGAGTGGTTAAGGCGTTGGACTTAAGATCCAATGGACAGGTGTCCGCGTGGGTTCGAGCCCCACTCCCGGTATTTTTTTTCAGACGGTCATGCCACTGCTACTGCGATCCTAGACTGTCTCTTATACACATCTGACGCTGCCGACGActcgagtactaggatccattaggcg	24.2468	32.368	9.402	0	18.5544	46.1041	0	16.6975	11.4186	26.5303	140.051	101.249	0.289153
Control-tRNA-Leu-TAG-3-1	Control	TAA	TCACACTAATATGCCGGCATAGGAAGCCCTACGATCGGGA	ACCGGGATGGCTGAGTGGTTAAGGCGTTGGACTTAAGATCCAATGGACAGGTGTCCGCGTGGGTTCGAGCCCCACTCCCGGTA	tatcttgtggaaaggacgaaacaccTCACACTAATATGCCGGCATAGGAAGCCCTACGATCGGGAACCGGGATGGCTGAGTGGTTAAGGCGTTGGACTTAAGATCCAATGGACAGGTGTCCGCGTGGGTTCGAGCCCCACTCCCGGTATTTTTTTTCAGACGGTCATGCCACTGCTACTGCGATCCTAGACTGTCTCTTATACACATCTGACGCTGCCGACGActcgagtactaggatccattaggcg	757.714	873.935	874.386	759.53	848.865	680.035	1230.35	804.82	985.803	616.092	1082.21	1121.34	0.651878
Control-tRNA-Lys-TTT-5-1	Control	TAA	TTTTCCTGTGGATAGACTAAGCAAACGCTTTTCTTCAGGG	ACCGGGATGGCTGAGTGGTTAAGGCGTTGGACTTAAGATCCAATGGACAGGTGTCCGCGTGGGTTCGAGCCCCACTCCCGGTA	tatcttgtggaaaggacgaaacaccTTTTCCTGTGGATAGACTAAGCAAACGCTTTTCTTCAGGGACCGGGATGGCTGAGTGGTTAAGGCGTTGGACTTAAGATCCAATGGACAGGTGTCCGCGTGGGTTCGAGCCCCACTCCCGGTATTTTTTTTCAGACGGTCATGCCACTGCTACTGCGATCCTAGACTGTCTCTTATACACATCTGACGCTGCCGACGActcgagtactaggatccattaggcg	606.171	226.576	651.872	490.242	436.029	302.558	440.37	540.999	498.611	297.729	809.748	764.433	0.576538
Control-tRNA-Tyr-GTA-4-1	Control	TAA	TTTGCAGAAAGTCCAATGAACCAGCTTTGATAGCATGCAT	ACCGGGATGGCTGAGTGGTTAAGGCGTTGGACTTAAGATCCAATGGACAGGTGTCCGCGTGGGTTCGAGCCCCACTCCCGGTA	tatcttgtggaaaggacgaaacaccTTTGCAGAAAGTCCAATGAACCAGCTTTGATAGCATGCATACCGGGATGGCTGAGTGGTTAAGGCGTTGGACTTAAGATCCAATGGACAGGTGTCCGCGTGGGTTCGAGCCCCACTCCCGGTATTTTTTTTCAGACGGTCATGCCACTGCTACTGCGATCCTAGACTGTCTCTTATACACATCTGACGCTGCCGACGActcgagtactaggatccattaggcg	757.714	436.967	529.646	383.217	524.162	705.968	541.218	701.295	578.541	424.485	590.759	602.434	1.22464
Control-tRNA-Tyr-ATA-1-1	Control	TAA	TTAAAAATAAGACTGAATTCTGATATCAAGAGTTAAGGTC	ACCGGGATGGCTGAGTGGTTAAGGCGTTGGACTTAAGATCCAATGGACAGGTGTCCGCGTGGGTTCGAGCCCCACTCCCGGTA	tatcttgtggaaaggacgaaacaccTTAAAAATAAGACTGAATTCTGATATCAAGAGTTAAGGTCACCGGGATGGCTGAGTGGTTAAGGCGTTGGACTTAAGATCCAATGGACAGGTGTCCGCGTGGGTTCGAGCCCCACTCCCGGTATTTTTTTTCAGACGGTCATGCCACTGCTACTGCGATCCTAGACTGTCTCTTATACACATCTGACGCTGCCGACGActcgagtactaggatccattaggcg	109.111	145.656	37.608	10.3572	23.193	80.6821	3.3616	33.395	15.2248	50.1128	224.081	235.405	0.411265
Control-tRNA-Pro-TGG-1-1	Control	TAA	ATAAATGAACACTCTTAAAGAATAGAATCTCTCCAGTTCT	ACCGGGATGGCTGAGTGGTTAAGGCGTTGGACTTAAGATCCAATGGACAGGTGTCCGCGTGGGTTCGAGCCCCACTCCCGGTA	tatcttgtggaaaggacgaaacaccATAAATGAACACTCTTAAAGAATAGAATCTCTCCAGTTCTACCGGGATGGCTGAGTGGTTAAGGCGTTGGACTTAAGATCCAATGGACAGGTGTCCGCGTGGGTTCGAGCCCCACTCCCGGTATTTTTTTTCAGACGGTCATGCCACTGCTACTGCGATCCTAGACTGTCTCTTATACACATCTGACGCTGCCGACGActcgagtactaggatccattaggcg	303.085	202.3	75.216	107.025	153.074	48.9856	90.7633	73.469	83.7362	132.651	218.988	283.498	0.69788
Control-tRNA-Leu-CAA-5-1	Control	TAA	ATAGAACTGTATATTATAGGAAGCAAAGCATCTTTTAGCT	ACCGGGATGGCTGAGTGGTTAAGGCGTTGGACTTAAGATCCAATGGACAGGTGTCCGCGTGGGTTCGAGCCCCACTCCCGGTA	tatcttgtggaaaggacgaaacaccATAGAACTGTATATTATAGGAAGCAAAGCATCTTTTAGCTACCGGGATGGCTGAGTGGTTAAGGCGTTGGACTTAAGATCCAATGGACAGGTGTCCGCGTGGGTTCGAGCCCCACTCCCGGTATTTTTTTTCAGACGGTCATGCCACTGCTACTGCGATCCTAGACTGTCTCTTATACACATCTGACGCTGCCGACGActcgagtactaggatccattaggcg	490.998	145.656	147.298	124.287	273.678	184.416	134.464	210.389	194.116	138.547	483.811	556.872	0.647766
Control-tRNA-Val-CAC-1-1	Control	TAA	GACTTTTCAGAGTCATTTGTGGAAAACCTGCCACCGCCTG	ACCGGGATGGCTGAGTGGTTAAGGCGTTGGACTTAAGATCCAATGGACAGGTGTCCGCGTGGGTTCGAGCCCCACTCCCGGTA	tatcttgtggaaaggacgaaacaccGACTTTTCAGAGTCATTTGTGGAAAACCTGCCACCGCCTGACCGGGATGGCTGAGTGGTTAAGGCGTTGGACTTAAGATCCAATGGACAGGTGTCCGCGTGGGTTCGAGCCCCACTCCCGGTATTTTTTTTCAGACGGTCATGCCACTGCTACTGCGATCCTAGACTGTCTCTTATACACATCTGACGCTGCCGACGActcgagtactaggatccattaggcg	587.986	728.279	476.368	535.123	709.707	596.471	971.504	758.067	696.533	512.919	1066.93	1301.06	0.499774
Control-tRNA-Arg-CCT-5-1	Control	TAA	ATTCTGTCTTTTAATATTCTCAGTAGGGCACGTGGTAACT	ACCGGGATGGCTGAGTGGTTAAGGCGTTGGACTTAAGATCCAATGGACAGGTGTCCGCGTGGGTTCGAGCCCCACTCCCGGTA	tatcttgtggaaaggacgaaacaccATTCTGTCTTTTAATATTCTCAGTAGGGCACGTGGTAACTACCGGGATGGCTGAGTGGTTAAGGCGTTGGACTTAAGATCCAATGGACAGGTGTCCGCGTGGGTTCGAGCCCCACTCCCGGTATTTTTTTTCAGACGGTCATGCCACTGCTACTGCGATCCTAGACTGTCTCTTATACACATCTGACGCTGCCGACGActcgagtactaggatccattaggcg	424.32	412.691	134.762	100.12	269.039	296.795	242.036	267.16	323.526	114.965	522.007	473.341	0.723032
Control-tRNA-Val-CAC-1-2	Control	TAA	GTGTCGTGACTAATTATGATGGCAGAAAAGCATCAAGCCG	ACCGGGATGGCTGAGTGGTTAAGGCGTTGGACTTAAGATCCAATGGACAGGTGTCCGCGTGGGTTCGAGCCCCACTCCCGGTA	tatcttgtggaaaggacgaaacaccGTGTCGTGACTAATTATGATGGCAGAAAAGCATCAAGCCGACCGGGATGGCTGAGTGGTTAAGGCGTTGGACTTAAGATCCAATGGACAGGTGTCCGCGTGGGTTCGAGCCCCACTCCCGGTATTTTTTTTCAGACGGTCATGCCACTGCTACTGCGATCCTAGACTGTCTCTTATACACATCTGACGCTGCCGACGActcgagtactaggatccattaggcg	1060.8	679.727	680.078	752.625	825.672	1279.39	1119.41	868.27	818.331	630.831	1377.59	1230.18	0.896702
Control-tRNA-Trp-CCA-3-3	Control	TAA	CAGTGGTCATGGGGAGACCTGAGCTGCCGAGTGGCCGGCC	ACCGGGATGGCTGAGTGGTTAAGGCGTTGGACTTAAGATCCAATGGACAGGTGTCCGCGTGGGTTCGAGCCCCACTCCCGGTA	tatcttgtggaaaggacgaaacaccCAGTGGTCATGGGGAGACCTGAGCTGCCGAGTGGCCGGCCACCGGGATGGCTGAGTGGTTAAGGCGTTGGACTTAAGATCCAATGGACAGGTGTCCGCGTGGGTTCGAGCCCCACTCCCGGTATTTTTTTTCAGACGGTCATGCCACTGCTACTGCGATCCTAGACTGTCTCTTATACACATCTGACGCTGCCGACGActcgagtactaggatccattaggcg	539.492	801.107	620.532	182.978	366.45	207.468	951.334	330.611	483.386	327.207	718.078	761.902	0.504029
Control-tRNA-Ser-AGA-2-3	Control	TAA	GTCATTTCACCAATCTATCAAAGGGTGAAGTTCCACAGCT	ACCGGGATGGCTGAGTGGTTAAGGCGTTGGACTTAAGATCCAATGGACAGGTGTCCGCGTGGGTTCGAGCCCCACTCCCGGTA	tatcttgtggaaaggacgaaacaccGTCATTTCACCAATCTATCAAAGGGTGAAGTTCCACAGCTACCGGGATGGCTGAGTGGTTAAGGCGTTGGACTTAAGATCCAATGGACAGGTGTCCGCGTGGGTTCGAGCCCCACTCCCGGTATTTTTTTTCAGACGGTCATGCCACTGCTACTGCGATCCTAGACTGTCTCTTATACACATCTGACGCTGCCGACGActcgagtactaggatccattaggcg	103.049	331.772	294.596	138.096	69.5791	170.009	94.1249	217.068	304.495	144.443	415.059	384.748	0.340553
Control-tRNA-Asn-GTT-7-1	Control	TAA	CCCTTCCTATAGCGCCCAGTAGAACTGACTGACAGTACCT	ACCGGGATGGCTGAGTGGTTAAGGCGTTGGACTTAAGATCCAATGGACAGGTGTCCGCGTGGGTTCGAGCCCCACTCCCGGTA	tatcttgtggaaaggacgaaacaccCCCTTCCTATAGCGCCCAGTAGAACTGACTGACAGTACCTACCGGGATGGCTGAGTGGTTAAGGCGTTGGACTTAAGATCCAATGGACAGGTGTCCGCGTGGGTTCGAGCCCCACTCCCGGTATTTTTTTTCAGACGGTCATGCCACTGCTACTGCGATCCTAGACTGTCTCTTATACACATCTGACGCTGCCGACGActcgagtactaggatccattaggcg	315.209	307.496	523.378	507.504	556.633	651.22	1452.21	517.623	498.611	300.677	511.822	696.09	0.79876
Control-tRNA-Met-CAT-7-1	Control	TAA	ACACTTCGACAAAATGGATGTTGCCCAAGCTCAACAGCAA	ACCGGGATGGCTGAGTGGTTAAGGCGTTGGACTTAAGATCCAATGGACAGGTGTCCGCGTGGGTTCGAGCCCCACTCCCGGTA	tatcttgtggaaaggacgaaacaccACACTTCGACAAAATGGATGTTGCCCAAGCTCAACAGCAAACCGGGATGGCTGAGTGGTTAAGGCGTTGGACTTAAGATCCAATGGACAGGTGTCCGCGTGGGTTCGAGCCCCACTCCCGGTATTTTTTTTCAGACGGTCATGCCACTGCTACTGCGATCCTAGACTGTCTCTTATACACATCTGACGCTGCCGACGActcgagtactaggatccattaggcg	175.79	428.875	269.524	586.909	603.019	334.254	964.78	450.833	289.27	106.121	488.904	670.777	0.439057
Control-tRNA-iMet-CAT-2-1	Control	TAA	CTGCATGATAAATAAGAAGAGTAGAAGCGTGTTTTCCGTT	ACCGGGATGGCTGAGTGGTTAAGGCGTTGGACTTAAGATCCAATGGACAGGTGTCCGCGTGGGTTCGAGCCCCACTCCCGGTA	tatcttgtggaaaggacgaaacaccCTGCATGATAAATAAGAAGAGTAGAAGCGTGTTTTCCGTTACCGGGATGGCTGAGTGGTTAAGGCGTTGGACTTAAGATCCAATGGACAGGTGTCCGCGTGGGTTCGAGCCCCACTCCCGGTATTTTTTTTCAGACGGTCATGCCACTGCTACTGCGATCCTAGACTGTCTCTTATACACATCTGACGCTGCCGACGActcgagtactaggatccattaggcg	648.603	525.979	231.916	293.455	417.475	360.188	527.772	193.691	433.906	333.102	557.656	551.809	0.907622
Control-tRNA-Thr-CGT-4-1	Control	TAA	TCCCCTCCACTGAGAGATTCCACCGGTCCCTGGGCTGTCA	ACCGGGATGGCTGAGTGGTTAAGGCGTTGGACTTAAGATCCAATGGACAGGTGTCCGCGTGGGTTCGAGCCCCACTCCCGGTA	tatcttgtggaaaggacgaaacaccTCCCCTCCACTGAGAGATTCCACCGGTCCCTGGGCTGTCAACCGGGATGGCTGAGTGGTTAAGGCGTTGGACTTAAGATCCAATGGACAGGTGTCCGCGTGGGTTCGAGCCCCACTCCCGGTATTTTTTTTCAGACGGTCATGCCACTGCTACTGCGATCCTAGACTGTCTCTTATACACATCTGACGCTGCCGACGActcgagtactaggatccattaggcg	757.714	534.071	686.346	586.909	844.226	535.96	1048.82	888.307	1035.28	232.877	817.387	721.402	0.839618
Control-tRNA-Ile-AAT-8-1	Control	TAA	TTTATATATGGTTTCCTTTAAAACAGCAGCGCATTCGTGT	ACCGGGATGGCTGAGTGGTTAAGGCGTTGGACTTAAGATCCAATGGACAGGTGTCCGCGTGGGTTCGAGCCCCACTCCCGGTA	tatcttgtggaaaggacgaaacaccTTTATATATGGTTTCCTTTAAAACAGCAGCGCATTCGTGTACCGGGATGGCTGAGTGGTTAAGGCGTTGGACTTAAGATCCAATGGACAGGTGTCCGCGTGGGTTCGAGCCCCACTCCCGGTATTTTTTTTCAGACGGTCATGCCACTGCTACTGCGATCCTAGACTGTCTCTTATACACATCTGACGCTGCCGACGActcgagtactaggatccattaggcg	145.481	121.38	78.35	62.1433	23.193	187.298	0	40.074	41.8681	82.5387	282.648	164.53	0.740862
Control-tRNA-Ala-TGC-1-1	Control	TAA	ACCTCCTGGAAATTATTACAAGAAGGATTTTTTTCAGGAA	ACCGGGATGGCTGAGTGGTTAAGGCGTTGGACTTAAGATCCAATGGACAGGTGTCCGCGTGGGTTCGAGCCCCACTCCCGGTA	tatcttgtggaaaggacgaaacaccACCTCCTGGAAATTATTACAAGAAGGATTTTTTTCAGGAAACCGGGATGGCTGAGTGGTTAAGGCGTTGGACTTAAGATCCAATGGACAGGTGTCCGCGTGGGTTCGAGCCCCACTCCCGGTATTTTTTTTCAGACGGTCATGCCACTGCTACTGCGATCCTAGACTGTCTCTTATACACATCTGACGCTGCCGACGActcgagtactaggatccattaggcg	1212.34	801.107	861.85	635.243	974.107	933.607	1072.35	1068.64	639.44	621.988	1474.35	1174.49	0.809534
Control-tRNA-Trp-CCA-3-2	Control	TAA	GAATCAGATTGACAGGTAAATAAAACGTAGGTGTCCCGGA	ACCGGGATGGCTGAGTGGTTAAGGCGTTGGACTTAAGATCCAATGGACAGGTGTCCGCGTGGGTTCGAGCCCCACTCCCGGTA	tatcttgtggaaaggacgaaacaccGAATCAGATTGACAGGTAAATAAAACGTAGGTGTCCCGGAACCGGGATGGCTGAGTGGTTAAGGCGTTGGACTTAAGATCCAATGGACAGGTGTCCGCGTGGGTTCGAGCCCCACTCCCGGTATTTTTTTTCAGACGGTCATGCCACTGCTACTGCGATCCTAGACTGTCTCTTATACACATCTGACGCTGCCGACGActcgagtactaggatccattaggcg	96.9873	48.5519	28.206	96.6674	69.5791	152.72	154.634	116.883	30.4495	70.7474	40.742	86.062	1.93866
Control-tRNA-Leu-CAG-2-2	Control	TAA	GAACTTGTGAAGAGGCTTTATGCGCCACACACTGCAAGCA	ACCGGGATGGCTGAGTGGTTAAGGCGTTGGACTTAAGATCCAATGGACAGGTGTCCGCGTGGGTTCGAGCCCCACTCCCGGTA	tatcttgtggaaaggacgaaacaccGAACTTGTGAAGAGGCTTTATGCGCCACACACTGCAAGCAACCGGGATGGCTGAGTGGTTAAGGCGTTGGACTTAAGATCCAATGGACAGGTGTCCGCGTGGGTTCGAGCCCCACTCCCGGTATTTTTTTTCAGACGGTCATGCCACTGCTACTGCGATCCTAGACTGTCTCTTATACACATCTGACGCTGCCGACGActcgagtactaggatccattaggcg	709.22	873.935	454.43	324.526	417.475	559.012	712.66	320.592	681.308	218.138	934.52	685.965	0.78166
Control-tRNA-Ser-AGA-2-2	Control	TAA	AATTCTGTTTAAAGATGTGAAGGGAGCCTTCTCCATTCGT	ACCGGGATGGCTGAGTGGTTAAGGCGTTGGACTTAAGATCCAATGGACAGGTGTCCGCGTGGGTTCGAGCCCCACTCCCGGTA	tatcttgtggaaaggacgaaacaccAATTCTGTTTAAAGATGTGAAGGGAGCCTTCTCCATTCGTACCGGGATGGCTGAGTGGTTAAGGCGTTGGACTTAAGATCCAATGGACAGGTGTCCGCGTGGGTTCGAGCCCCACTCCCGGTATTTTTTTTCAGACGGTCATGCCACTGCTACTGCGATCCTAGACTGTCTCTTATACACATCTGACGCTGCCGACGActcgagtactaggatccattaggcg	369.764	380.324	463.832	258.931	287.594	230.52	161.357	270.5	235.984	168.025	679.882	731.527	0.424707
Control-tRNA-Thr-TGT-5-1	Control	TAA	TTTTCCTTTTCTGTGAAAGGAAGAGGCGGTTTCTGCGTGA	ACCGGGATGGCTGAGTGGTTAAGGCGTTGGACTTAAGATCCAATGGACAGGTGTCCGCGTGGGTTCGAGCCCCACTCCCGGTA	tatcttgtggaaaggacgaaacaccTTTTCCTTTTCTGTGAAAGGAAGAGGCGGTTTCTGCGTGAACCGGGATGGCTGAGTGGTTAAGGCGTTGGACTTAAGATCCAATGGACAGGTGTCCGCGTGGGTTCGAGCCCCACTCCCGGTATTTTTTTTCAGACGGTCATGCCACTGCTACTGCGATCCTAGACTGTCTCTTATACACATCTGACGCTGCCGACGActcgagtactaggatccattaggcg	581.924	501.703	213.112	93.215	241.208	481.211	73.9553	100.185	365.394	288.885	501.636	435.372	1.13219
Control-tRNA-Val-CAC-1-3	Control	TAA	GTGTCGTGACTAATTATGATGGCAGAAAAGCATCAAGCCG	ACCGGGATGGCTGAGTGGTTAAGGCGTTGGACTTAAGATCCAATGGACAGGTGTCCGCGTGGGTTCGAGCCCCACTCCCGGTA	tatcttgtggaaaggacgaaacaccGTGTCGTGACTAATTATGATGGCAGAAAAGCATCAAGCCGACCGGGATGGCTGAGTGGTTAAGGCGTTGGACTTAAGATCCAATGGACAGGTGTCCGCGTGGGTTCGAGCCCCACTCCCGGTATTTTTTTTCAGACGGTCATGCCACTGCTACTGCGATCCTAGACTGTCTCTTATACACATCTGACGCTGCCGACGActcgagtactaggatccattaggcg	0	0	0	0	0	0	0	0	0	0	0	0	0
Control-tRNA-Cys-GCA-12-1	Control	TAA	ATACAGGTTTATAGTGGTTAGTAGAGACAAGTAAGTGGGT	ACCGGGATGGCTGAGTGGTTAAGGCGTTGGACTTAAGATCCAATGGACAGGTGTCCGCGTGGGTTCGAGCCCCACTCCCGGTA	tatcttgtggaaaggacgaaacaccATACAGGTTTATAGTGGTTAGTAGAGACAAGTAAGTGGGTACCGGGATGGCTGAGTGGTTAAGGCGTTGGACTTAAGATCCAATGGACAGGTGTCCGCGTGGGTTCGAGCCCCACTCCCGGTATTTTTTTTCAGACGGTCATGCCACTGCTACTGCGATCCTAGACTGTCTCTTATACACATCTGACGCTGCCGACGActcgagtactaggatccattaggcg	103.049	48.5519	134.762	162.263	129.881	230.52	80.6785	103.525	137.023	200.451	606.037	280.967	0.375217
Control-tRNA-Cys-GCA-6-1	Control	TAA	AAAATGGAATAAATGGTTTTTTGAAGGTTATTGGCATCAA	ACCGGGATGGCTGAGTGGTTAAGGCGTTGGACTTAAGATCCAATGGACAGGTGTCCGCGTGGGTTCGAGCCCCACTCCCGGTA	tatcttgtggaaaggacgaaacaccAAAATGGAATAAATGGTTTTTTGAAGGTTATTGGCATCAAACCGGGATGGCTGAGTGGTTAAGGCGTTGGACTTAAGATCCAATGGACAGGTGTCCGCGTGGGTTCGAGCCCCACTCCCGGTATTTTTTTTCAGACGGTCATGCCACTGCTACTGCGATCCTAGACTGTCTCTTATACACATCTGACGCTGCCGACGActcgagtactaggatccattaggcg	460.69	356.048	385.482	179.525	259.762	340.017	70.5937	253.802	197.922	215.19	982.901	804.933	0.447364
Control-tRNA-Asn-GTT-10-1	Control	TAA	AGCTTACCCTCTTTTAGAACGAAATCAGGAGCTCAGCCAT	ACCGGGATGGCTGAGTGGTTAAGGCGTTGGACTTAAGATCCAATGGACAGGTGTCCGCGTGGGTTCGAGCCCCACTCCCGGTA	tatcttgtggaaaggacgaaacaccAGCTTACCCTCTTTTAGAACGAAATCAGGAGCTCAGCCATACCGGGATGGCTGAGTGGTTAAGGCGTTGGACTTAAGATCCAATGGACAGGTGTCCGCGTGGGTTCGAGCCCCACTCCCGGTATTTTTTTTCAGACGGTCATGCCACTGCTACTGCGATCCTAGACTGTCTCTTATACACATCTGACGCTGCCGACGActcgagtactaggatccattaggcg	1673.03	1310.9	749.026	935.602	1308.09	1322.61	1203.45	941.739	1480.61	940.351	2332.48	2174.33	0.664397
Control-tRNA-Arg-TCT-4-1	Control	TAA	GCTTTTTCAGTTCTGGTGCTGATGCTGTGTGTGTGGTGAG	ACCGGGATGGCTGAGTGGTTAAGGCGTTGGACTTAAGATCCAATGGACAGGTGTCCGCGTGGGTTCGAGCCCCACTCCCGGTA	tatcttgtggaaaggacgaaacaccGCTTTTTCAGTTCTGGTGCTGATGCTGTGTGTGTGGTGAGACCGGGATGGCTGAGTGGTTAAGGCGTTGGACTTAAGATCCAATGGACAGGTGTCCGCGTGGGTTCGAGCCCCACTCCCGGTATTTTTTTTCAGACGGTCATGCCACTGCTACTGCGATCCTAGACTGTCTCTTATACACATCTGACGCTGCCGACGActcgagtactaggatccattaggcg	733.467	412.691	479.502	314.169	394.282	501.382	527.772	454.172	658.471	350.789	952.345	802.402	0.702918
Control-tRNA-Val-AAC-5-1	Control	TAA	TTTAACTAATTCAAAACTGAAAAACACTCTCACTAAGCGA	ACCGGGATGGCTGAGTGGTTAAGGCGTTGGACTTAAGATCCAATGGACAGGTGTCCGCGTGGGTTCGAGCCCCACTCCCGGTA	tatcttgtggaaaggacgaaacaccTTTAACTAATTCAAAACTGAAAAACACTCTCACTAAGCGAACCGGGATGGCTGAGTGGTTAAGGCGTTGGACTTAAGATCCAATGGACAGGTGTCCGCGTGGGTTCGAGCCCCACTCCCGGTATTTTTTTTCAGACGGTCATGCCACTGCTACTGCGATCCTAGACTGTCTCTTATACACATCTGACGCTGCCGACGActcgagtactaggatccattaggcg	418.258	210.392	303.998	103.572	269.039	559.012	16.808	280.518	125.604	58.9562	524.553	473.341	0.977373
Control-tRNA-Ser-GCT-5-1	Control	TAA	CTACACAGACGAAGAAATTCAAGTTGTTGATTCTTTGTGT	ACCGGGATGGCTGAGTGGTTAAGGCGTTGGACTTAAGATCCAATGGACAGGTGTCCGCGTGGGTTCGAGCCCCACTCCCGGTA	tatcttgtggaaaggacgaaacaccCTACACAGACGAAGAAATTCAAGTTGTTGATTCTTTGTGTACCGGGATGGCTGAGTGGTTAAGGCGTTGGACTTAAGATCCAATGGACAGGTGTCCGCGTGGGTTCGAGCCCCACTCCCGGTATTTTTTTTCAGACGGTCATGCCACTGCTACTGCGATCCTAGACTGTCTCTTATACACATCTGACGCTGCCGACGActcgagtactaggatccattaggcg	703.158	663.543	1096.9	483.337	575.187	354.425	991.673	601.11	1065.73	368.476	1102.58	1093.49	0.481141
Control-tRNA-Glu-TTC-1-1	Control	TAA	TGTCACGTATACAGACACGGTGGCGTCACCTTTCAGCAGT	ACCGGGATGGCTGAGTGGTTAAGGCGTTGGACTTAAGATCCAATGGACAGGTGTCCGCGTGGGTTCGAGCCCCACTCCCGGTA	tatcttgtggaaaggacgaaacaccTGTCACGTATACAGACACGGTGGCGTCACCTTTCAGCAGTACCGGGATGGCTGAGTGGTTAAGGCGTTGGACTTAAGATCCAATGGACAGGTGTCCGCGTGGGTTCGAGCCCCACTCCCGGTATTTTTTTTCAGACGGTCATGCCACTGCTACTGCGATCCTAGACTGTCTCTTATACACATCTGACGCTGCCGACGActcgagtactaggatccattaggcg	436.443	347.956	429.358	383.217	417.475	265.098	621.897	310.574	388.231	445.119	313.204	394.873	0.987979
Control-tRNA-Lys-TTT-7-1	Control	TAA	AAATCTAGATTACATACTCCGTGGGTTGCGTCTACCCAGG	ACCGGGATGGCTGAGTGGTTAAGGCGTTGGACTTAAGATCCAATGGACAGGTGTCCGCGTGGGTTCGAGCCCCACTCCCGGTA	tatcttgtggaaaggacgaaacaccAAATCTAGATTACATACTCCGTGGGTTGCGTCTACCCAGGACCGGGATGGCTGAGTGGTTAAGGCGTTGGACTTAAGATCCAATGGACAGGTGTCCGCGTGGGTTCGAGCCCCACTCCCGGTATTTTTTTTCAGACGGTCATGCCACTGCTACTGCGATCCTAGACTGTCTCTTATACACATCTGACGCTGCCGACGActcgagtactaggatccattaggcg	406.134	250.852	231.916	189.882	329.341	357.306	245.397	250.463	353.976	238.773	641.687	501.185	0.666836
Control-tRNA-Leu-TAG-1-1	Control	TAA	GTCTCTTAGGAGGACAACGGGGACAGTAAGTTTTCGTGCA	ACCGGGATGGCTGAGTGGTTAAGGCGTTGGACTTAAGATCCAATGGACAGGTGTCCGCGTGGGTTCGAGCCCCACTCCCGGTA	tatcttgtggaaaggacgaaacaccGTCTCTTAGGAGGACAACGGGGACAGTAAGTTTTCGTGCAACCGGGATGGCTGAGTGGTTAAGGCGTTGGACTTAAGATCCAATGGACAGGTGTCCGCGTGGGTTCGAGCCCCACTCCCGGTATTTTTTTTCAGACGGTCATGCCACTGCTACTGCGATCCTAGACTGTCTCTTATACACATCTGACGCTGCCGACGActcgagtactaggatccattaggcg	18.1851	24.276	131.628	65.5957	78.8563	152.72	77.3169	240.444	79.93	88.4343	213.896	192.374	0.418608
Control-tRNA-Tyr-GTA-6-1	Control	TAA	TAGGTAAATCCTAAAGAATCCAAAACGAGGGTAATGACAT	ACCGGGATGGCTGAGTGGTTAAGGCGTTGGACTTAAGATCCAATGGACAGGTGTCCGCGTGGGTTCGAGCCCCACTCCCGGTA	tatcttgtggaaaggacgaaacaccTAGGTAAATCCTAAAGAATCCAAAACGAGGGTAATGACATACCGGGATGGCTGAGTGGTTAAGGCGTTGGACTTAAGATCCAATGGACAGGTGTCCGCGTGGGTTCGAGCCCCACTCCCGGTATTTTTTTTCAGACGGTCATGCCACTGCTACTGCGATCCTAGACTGTCTCTTATACACATCTGACGCTGCCGACGActcgagtactaggatccattaggcg	527.369	339.864	363.544	141.549	139.158	305.439	332.799	143.599	110.379	179.816	465.987	518.903	0.843871
Control-tRNA-Val-CAC-1-5	Control	TAA	GTGTCTTCAGGACGATGCCGGCAGGAAAGTAGCCAAGGTG	ACCGGGATGGCTGAGTGGTTAAGGCGTTGGACTTAAGATCCAATGGACAGGTGTCCGCGTGGGTTCGAGCCCCACTCCCGGTA	tatcttgtggaaaggacgaaacaccGTGTCTTCAGGACGATGCCGGCAGGAAAGTAGCCAAGGTGACCGGGATGGCTGAGTGGTTAAGGCGTTGGACTTAAGATCCAATGGACAGGTGTCCGCGTGGGTTCGAGCCCCACTCCCGGTATTTTTTTTCAGACGGTCATGCCACTGCTACTGCGATCCTAGACTGTCTCTTATACACATCTGACGCTGCCGACGActcgagtactaggatccattaggcg	181.851	178.024	260.122	20.7144	176.267	242.046	326.076	193.691	266.433	126.756	486.358	275.905	0.554649
Control-tRNA-Gln-TTG-4-1	Control	TAA	TTATTTCACATAGCATGCCTGTATTAAAACATTTTGGATT	ACCGGGATGGCTGAGTGGTTAAGGCGTTGGACTTAAGATCCAATGGACAGGTGTCCGCGTGGGTTCGAGCCCCACTCCCGGTA	tatcttgtggaaaggacgaaacaccTTATTTCACATAGCATGCCTGTATTAAAACATTTTGGATTACCGGGATGGCTGAGTGGTTAAGGCGTTGGACTTAAGATCCAATGGACAGGTGTCCGCGTGGGTTCGAGCCCCACTCCCGGTATTTTTTTTCAGACGGTCATGCCACTGCTACTGCGATCCTAGACTGTCTCTTATACACATCTGACGCTGCCGACGActcgagtactaggatccattaggcg	466.752	453.151	253.854	165.716	166.99	181.535	208.419	153.617	213.147	212.242	374.317	529.028	0.716065
Control-tRNA-Arg-CCG-2-1	Control	TAA	ATCGCGTAAGGAGAGGGTGTGAGAAGCCGGATCCTGTGGT	ACCGGGATGGCTGAGTGGTTAAGGCGTTGGACTTAAGATCCAATGGACAGGTGTCCGCGTGGGTTCGAGCCCCACTCCCGGTA	tatcttgtggaaaggacgaaacaccATCGCGTAAGGAGAGGGTGTGAGAAGCCGGATCCTGTGGTACCGGGATGGCTGAGTGGTTAAGGCGTTGGACTTAAGATCCAATGGACAGGTGTCCGCGTGGGTTCGAGCCCCACTCCCGGTATTTTTTTTCAGACGGTCATGCCACTGCTACTGCGATCCTAGACTGTCTCTTATACACATCTGACGCTGCCGACGActcgagtactaggatccattaggcg	594.047	550.255	658.14	983.936	969.469	639.694	1358.09	697.956	407.262	527.658	735.903	789.745	0.807608
Control-tRNA-Ser-AGA-2-4	Control	TAA	TCTCATGTCTATACCGTGAAAAAAAACGTTGTGATTCTGT	ACCGGGATGGCTGAGTGGTTAAGGCGTTGGACTTAAGATCCAATGGACAGGTGTCCGCGTGGGTTCGAGCCCCACTCCCGGTA	tatcttgtggaaaggacgaaacaccTCTCATGTCTATACCGTGAAAAAAAACGTTGTGATTCTGTACCGGGATGGCTGAGTGGTTAAGGCGTTGGACTTAAGATCCAATGGACAGGTGTCCGCGTGGGTTCGAGCCCCACTCCCGGTATTTTTTTTCAGACGGTCATGCCACTGCTACTGCGATCCTAGACTGTCTCTTATACACATCTGACGCTGCCGACGActcgagtactaggatccattaggcg	527.369	712.095	633.068	438.456	500.969	510.026	423.562	390.722	589.959	530.606	1069.48	901.12	0.525903
Control-tRNA-Lys-CTT-11-1	Control	TAA	TAGCCTCAGAAGTTATGTTGTGTCACCTCTGTTGCATTCT	ACCGGGATGGCTGAGTGGTTAAGGCGTTGGACTTAAGATCCAATGGACAGGTGTCCGCGTGGGTTCGAGCCCCACTCCCGGTA	tatcttgtggaaaggacgaaacaccTAGCCTCAGAAGTTATGTTGTGTCACCTCTGTTGCATTCTACCGGGATGGCTGAGTGGTTAAGGCGTTGGACTTAAGATCCAATGGACAGGTGTCCGCGTGGGTTCGAGCCCCACTCCCGGTATTTTTTTTCAGACGGTCATGCCACTGCTACTGCGATCCTAGACTGTCTCTTATACACATCTGACGCTGCCGACGActcgagtactaggatccattaggcg	442.505	655.451	485.77	379.765	315.425	293.913	396.669	390.722	551.897	359.633	618.769	572.059	0.617371
Control-tRNA-Cys-GCA-18-1	Control	TAA	ATTATTAATATATCTTTATTGAAAGAAGATGAGTACCTTG	ACCGGGATGGCTGAGTGGTTAAGGCGTTGGACTTAAGATCCAATGGACAGGTGTCCGCGTGGGTTCGAGCCCCACTCCCGGTA	tatcttgtggaaaggacgaaacaccATTATTAATATATCTTTATTGAAAGAAGATGAGTACCTTGACCGGGATGGCTGAGTGGTTAAGGCGTTGGACTTAAGATCCAATGGACAGGTGTCCGCGTGGGTTCGAGCCCCACTCCCGGTATTTTTTTTCAGACGGTCATGCCACTGCTACTGCGATCCTAGACTGTCTCTTATACACATCTGACGCTGCCGACGActcgagtactaggatccattaggcg	24.2468	24.276	21.938	0	0	69.1561	0	3.3395	41.8681	8.84343	353.946	154.405	0.183017
Control-tRNA-Pro-TGG-3-1	Control	TAA	AACACAATCATGAAAAGATTCAGCGAGCAACTAGACAGCC	ACCGGGATGGCTGAGTGGTTAAGGCGTTGGACTTAAGATCCAATGGACAGGTGTCCGCGTGGGTTCGAGCCCCACTCCCGGTA	tatcttgtggaaaggacgaaacaccAACACAATCATGAAAAGATTCAGCGAGCAACTAGACAGCCACCGGGATGGCTGAGTGGTTAAGGCGTTGGACTTAAGATCCAATGGACAGGTGTCCGCGTGGGTTCGAGCCCCACTCCCGGTATTTTTTTTCAGACGGTCATGCCACTGCTACTGCGATCCTAGACTGTCTCTTATACACATCTGACGCTGCCGACGActcgagtactaggatccattaggcg	1030.49	347.956	1291.21	1097.87	556.633	734.783	1008.48	617.808	647.052	533.553	1359.76	1217.52	0.684403
Control-tRNA-Val-CAC-3-1	Control	TAA	TATCTCTATAGGAGAATTTAAAGAACCCTGACGCCTACCG	ACCGGGATGGCTGAGTGGTTAAGGCGTTGGACTTAAGATCCAATGGACAGGTGTCCGCGTGGGTTCGAGCCCCACTCCCGGTA	tatcttgtggaaaggacgaaacaccTATCTCTATAGGAGAATTTAAAGAACCCTGACGCCTACCGACCGGGATGGCTGAGTGGTTAAGGCGTTGGACTTAAGATCCAATGGACAGGTGTCCGCGTGGGTTCGAGCCCCACTCCCGGTATTTTTTTTCAGACGGTCATGCCACTGCTACTGCGATCCTAGACTGTCTCTTATACACATCTGACGCTGCCGACGActcgagtactaggatccattaggcg	503.122	469.335	457.564	276.193	371.088	527.315	215.143	270.5	289.27	430.38	1010.91	944.151	0.526522
Control-tRNA-Ser-AGA-2-5	Control	TAA	GAGTCTACATGCACTCTCACCGCAAAAATTCACACAGCCA	ACCGGGATGGCTGAGTGGTTAAGGCGTTGGACTTAAGATCCAATGGACAGGTGTCCGCGTGGGTTCGAGCCCCACTCCCGGTA	tatcttgtggaaaggacgaaacaccGAGTCTACATGCACTCTCACCGCAAAAATTCACACAGCCAACCGGGATGGCTGAGTGGTTAAGGCGTTGGACTTAAGATCCAATGGACAGGTGTCCGCGTGGGTTCGAGCCCCACTCCCGGTATTTTTTTTCAGACGGTCATGCCACTGCTACTGCGATCCTAGACTGTCTCTTATACACATCTGACGCTGCCGACGActcgagtactaggatccattaggcg	1091.11	1286.63	792.902	669.767	839.588	933.607	1311.03	761.406	810.718	621.988	1481.99	1182.09	0.759436
Control-tRNA-Pro-CGG-2-1	Control	TAA	TAAATCCTACAGTAAATATAAGCAAAAGCCATTTCTAAGT	ACCGGGATGGCTGAGTGGTTAAGGCGTTGGACTTAAGATCCAATGGACAGGTGTCCGCGTGGGTTCGAGCCCCACTCCCGGTA	tatcttgtggaaaggacgaaacaccTAAATCCTACAGTAAATATAAGCAAAAGCCATTTCTAAGTACCGGGATGGCTGAGTGGTTAAGGCGTTGGACTTAAGATCCAATGGACAGGTGTCCGCGTGGGTTCGAGCCCCACTCCCGGTATTTTTTTTCAGACGGTCATGCCACTGCTACTGCGATCCTAGACTGTCTCTTATACACATCTGACGCTGCCGACGActcgagtactaggatccattaggcg	557.677	517.887	498.306	255.478	222.653	535.96	527.772	457.512	255.015	274.146	570.388	716.34	0.848617
Control-tRNA-Val-CAC-1-4	Control	TAA	GTGTGGTGGCTCATTGTGATGGCACAGGTATCCCATGCAG	ACCGGGATGGCTGAGTGGTTAAGGCGTTGGACTTAAGATCCAATGGACAGGTGTCCGCGTGGGTTCGAGCCCCACTCCCGGTA	tatcttgtggaaaggacgaaacaccGTGTGGTGGCTCATTGTGATGGCACAGGTATCCCATGCAGACCGGGATGGCTGAGTGGTTAAGGCGTTGGACTTAAGATCCAATGGACAGGTGTCCGCGTGGGTTCGAGCCCCACTCCCGGTATTTTTTTTCAGACGGTCATGCCACTGCTACTGCGATCCTAGACTGTCTCTTATACACATCTGACGCTGCCGACGActcgagtactaggatccattaggcg	630.418	404.599	445.028	262.383	524.162	351.543	601.727	507.604	304.495	330.155	769.006	577.122	0.728389
Control-tRNA-Ile-AAT-2-1	Control	TAA	ATAGTAGCTTATAATGTGGAAGTAAGGCATCCTGTCATCC	ACCGGGATGGCTGAGTGGTTAAGGCGTTGGACTTAAGATCCAATGGACAGGTGTCCGCGTGGGTTCGAGCCCCACTCCCGGTA	tatcttgtggaaaggacgaaacaccATAGTAGCTTATAATGTGGAAGTAAGGCATCCTGTCATCCACCGGGATGGCTGAGTGGTTAAGGCGTTGGACTTAAGATCCAATGGACAGGTGTCCGCGTGGGTTCGAGCCCCACTCCCGGTATTTTTTTTCAGACGGTCATGCCACTGCTACTGCGATCCTAGACTGTCTCTTATACACATCTGACGCTGCCGACGActcgagtactaggatccattaggcg	169.728	202.3	213.112	238.216	250.485	279.506	201.696	310.574	228.371	132.651	600.945	296.155	0.499649
Control-tRNA-Val-TAC-2-1	Control	TAA	ATGCAGAATTGCTAAATCCAGAGACAGCCATTCCGCACGC	ACCGGGATGGCTGAGTGGTTAAGGCGTTGGACTTAAGATCCAATGGACAGGTGTCCGCGTGGGTTCGAGCCCCACTCCCGGTA	tatcttgtggaaaggacgaaacaccATGCAGAATTGCTAAATCCAGAGACAGCCATTCCGCACGCACCGGGATGGCTGAGTGGTTAAGGCGTTGGACTTAAGATCCAATGGACAGGTGTCCGCGTGGGTTCGAGCCCCACTCCCGGTATTTTTTTTCAGACGGTCATGCCACTGCTACTGCGATCCTAGACTGTCTCTTATACACATCTGACGCTGCCGACGActcgagtactaggatccattaggcg	1442.69	1068.14	868.118	611.076	607.657	651.22	958.057	1118.73	875.423	610.196	949.798	1009.96	1.06736
Control-tRNA-Ala-TGC-3-2	Control	TAA	GTATAGCAAGGACTTCCAAAAGCAAGTACAGGAAAGGGAG	ACCGGGATGGCTGAGTGGTTAAGGCGTTGGACTTAAGATCCAATGGACAGGTGTCCGCGTGGGTTCGAGCCCCACTCCCGGTA	tatcttgtggaaaggacgaaacaccGTATAGCAAGGACTTCCAAAAGCAAGTACAGGAAAGGGAGACCGGGATGGCTGAGTGGTTAAGGCGTTGGACTTAAGATCCAATGGACAGGTGTCCGCGTGGGTTCGAGCCCCACTCCCGGTATTTTTTTTCAGACGGTCATGCCACTGCTACTGCGATCCTAGACTGTCTCTTATACACATCTGACGCTGCCGACGActcgagtactaggatccattaggcg	254.592	258.944	432.492	355.598	412.836	299.676	440.37	400.74	353.976	436.276	570.388	430.31	0.552777
Control-tRNA-Trp-CCA-1-1	Control	TAA	ATTGCTGCTCAACAGACCCATCAAGTCACGCTGTTGGACA	ACCGGGATGGCTGAGTGGTTAAGGCGTTGGACTTAAGATCCAATGGACAGGTGTCCGCGTGGGTTCGAGCCCCACTCCCGGTA	tatcttgtggaaaggacgaaacaccATTGCTGCTCAACAGACCCATCAAGTCACGCTGTTGGACAACCGGGATGGCTGAGTGGTTAAGGCGTTGGACTTAAGATCCAATGGACAGGTGTCCGCGTGGGTTCGAGCCCCACTCCCGGTATTTTTTTTCAGACGGTCATGCCACTGCTACTGCGATCCTAGACTGTCTCTTATACACATCTGACGCTGCCGACGActcgagtactaggatccattaggcg	521.307	258.944	150.432	365.955	431.39	510.026	1102.61	297.216	616.603	221.086	631.501	465.747	0.938216
Control-tRNA-Cys-GCA-22-1	Control	TAA	ACCAACATGAAAGGTGCTTATTAGACACTTATGACAAGCA	ACCGGGATGGCTGAGTGGTTAAGGCGTTGGACTTAAGATCCAATGGACAGGTGTCCGCGTGGGTTCGAGCCCCACTCCCGGTA	tatcttgtggaaaggacgaaacaccACCAACATGAAAGGTGCTTATTAGACACTTATGACAAGCAACCGGGATGGCTGAGTGGTTAAGGCGTTGGACTTAAGATCCAATGGACAGGTGTCCGCGTGGGTTCGAGCCCCACTCCCGGTATTTTTTTTCAGACGGTCATGCCACTGCTACTGCGATCCTAGACTGTCTCTTATACACATCTGACGCTGCCGACGActcgagtactaggatccattaggcg	557.677	339.864	529.646	314.169	500.969	377.477	574.834	340.629	190.309	188.66	432.884	531.559	0.967624
Control-tRNA-Thr-AGT-2-1	Control	TAA	ATCTCTTTTCTATGCTCATTTGTACCACCGCAGGCATGGT	ACCGGGATGGCTGAGTGGTTAAGGCGTTGGACTTAAGATCCAATGGACAGGTGTCCGCGTGGGTTCGAGCCCCACTCCCGGTA	tatcttgtggaaaggacgaaacaccATCTCTTTTCTATGCTCATTTGTACCACCGCAGGCATGGTACCGGGATGGCTGAGTGGTTAAGGCGTTGGACTTAAGATCCAATGGACAGGTGTCCGCGTGGGTTCGAGCCCCACTCCCGGTATTTTTTTTCAGACGGTCATGCCACTGCTACTGCGATCCTAGACTGTCTCTTATACACATCTGACGCTGCCGACGActcgagtactaggatccattaggcg	872.886	420.783	401.152	176.073	227.292	334.254	211.781	287.197	255.015	218.138	967.623	587.247	0.775364
Control-tRNA-Ala-AGC-6-1	Control	TAA	ATAGTCATCAAAATATTCTCTAAAAGGCAAGTCTTCCAGA	ACCGGGATGGCTGAGTGGTTAAGGCGTTGGACTTAAGATCCAATGGACAGGTGTCCGCGTGGGTTCGAGCCCCACTCCCGGTA	tatcttgtggaaaggacgaaacaccATAGTCATCAAAATATTCTCTAAAAGGCAAGTCTTCCAGAACCGGGATGGCTGAGTGGTTAAGGCGTTGGACTTAAGATCCAATGGACAGGTGTCCGCGTGGGTTCGAGCCCCACTCCCGGTATTTTTTTTCAGACGGTCATGCCACTGCTACTGCGATCCTAGACTGTCTCTTATACACATCTGACGCTGCCGACGActcgagtactaggatccattaggcg	218.221	258.944	109.69	193.335	88.1335	146.957	161.357	250.463	365.394	168.025	404.874	336.654	0.491142
Control-tRNA-Ala-AGC-15-1	Control	TAA	GGCTCCTGTTTTCTACATAGGATGACCATCAGGATCACAT	ACCGGGATGGCTGAGTGGTTAAGGCGTTGGACTTAAGATCCAATGGACAGGTGTCCGCGTGGGTTCGAGCCCCACTCCCGGTA	tatcttgtggaaaggacgaaacaccGGCTCCTGTTTTCTACATAGGATGACCATCAGGATCACATACCGGGATGGCTGAGTGGTTAAGGCGTTGGACTTAAGATCCAATGGACAGGTGTCCGCGTGGGTTCGAGCCCCACTCCCGGTATTTTTTTTCAGACGGTCATGCCACTGCTACTGCGATCCTAGACTGTCTCTTATACACATCTGACGCTGCCGACGActcgagtactaggatccattaggcg	333.394	428.875	363.544	383.217	329.341	394.766	789.977	303.895	411.068	492.284	598.398	577.122	0.618384
Control-tRNA-Arg-TCG-3-1	Control	TAA	GCCATCAAATTGGCCTCTCTAGGAGGTAGCTGCAGCCGGA	ACCGGGATGGCTGAGTGGTTAAGGCGTTGGACTTAAGATCCAATGGACAGGTGTCCGCGTGGGTTCGAGCCCCACTCCCGGTA	tatcttgtggaaaggacgaaacaccGCCATCAAATTGGCCTCTCTAGGAGGTAGCTGCAGCCGGAACCGGGATGGCTGAGTGGTTAAGGCGTTGGACTTAAGATCCAATGGACAGGTGTCCGCGTGGGTTCGAGCCCCACTCCCGGTATTTTTTTTCAGACGGTCATGCCACTGCTACTGCGATCCTAGACTGTCTCTTATACACATCTGACGCTGCCGACGActcgagtactaggatccattaggcg	933.503	995.315	413.688	569.647	394.282	489.856	1149.67	343.969	529.06	459.858	832.665	807.464	0.866776
Control-tRNA-Gln-CTG-5-1	Control	TAA	TAGGTCACCTATGACTTTAGGAAATGCTAGTTCAGCTTCA	ACCGGGATGGCTGAGTGGTTAAGGCGTTGGACTTAAGATCCAATGGACAGGTGTCCGCGTGGGTTCGAGCCCCACTCCCGGTA	tatcttgtggaaaggacgaaacaccTAGGTCACCTATGACTTTAGGAAATGCTAGTTCAGCTTCAACCGGGATGGCTGAGTGGTTAAGGCGTTGGACTTAAGATCCAATGGACAGGTGTCCGCGTGGGTTCGAGCCCCACTCCCGGTATTTTTTTTCAGACGGTCATGCCACTGCTACTGCGATCCTAGACTGTCTCTTATACACATCTGACGCTGCCGACGActcgagtactaggatccattaggcg	303.085	598.807	200.576	435.003	338.618	210.35	282.375	270.5	441.518	321.311	674.79	556.872	0.416188
Control-tRNA-Thr-AGT-2-2	Control	TAA	AGTTTTCAAGTAGTATACGATCGAGGGCTTTCTCGGCTGT	ACCGGGATGGCTGAGTGGTTAAGGCGTTGGACTTAAGATCCAATGGACAGGTGTCCGCGTGGGTTCGAGCCCCACTCCCGGTA	tatcttgtggaaaggacgaaacaccAGTTTTCAAGTAGTATACGATCGAGGGCTTTCTCGGCTGTACCGGGATGGCTGAGTGGTTAAGGCGTTGGACTTAAGATCCAATGGACAGGTGTCCGCGTGGGTTCGAGCCCCACTCCCGGTATTTTTTTTCAGACGGTCATGCCACTGCTACTGCGATCCTAGACTGTCTCTTATACACATCTGACGCTGCCGACGActcgagtactaggatccattaggcg	557.677	501.703	269.524	207.144	338.618	244.928	295.821	420.777	171.278	235.825	1031.28	741.652	0.452189
Control-tRNA-Ala-TGC-3-1	Control	TAA	GACCAATAGGGACCATCTGGGAGAGCTGCTGAGAGTAGGT	ACCGGGATGGCTGAGTGGTTAAGGCGTTGGACTTAAGATCCAATGGACAGGTGTCCGCGTGGGTTCGAGCCCCACTCCCGGTA	tatcttgtggaaaggacgaaacaccGACCAATAGGGACCATCTGGGAGAGCTGCTGAGAGTAGGTACCGGGATGGCTGAGTGGTTAAGGCGTTGGACTTAAGATCCAATGGACAGGTGTCCGCGTGGGTTCGAGCCCCACTCCCGGTATTTTTTTTCAGACGGTCATGCCACTGCTACTGCGATCCTAGACTGTCTCTTATACACATCTGACGCTGCCGACGActcgagtactaggatccattaggcg	72.7405	32.368	188.04	127.739	83.4949	46.1041	205.058	123.562	137.023	76.643	190.978	278.436	0.252102
Control-tRNA-Asn-GTT-12-1	Control	TAA	AGCTTACCCTCTTTTAGAACGAAATCAGGAGCTCAGCCAT	ACCGGGATGGCTGAGTGGTTAAGGCGTTGGACTTAAGATCCAATGGACAGGTGTCCGCGTGGGTTCGAGCCCCACTCCCGGTA	tatcttgtggaaaggacgaaacaccAGCTTACCCTCTTTTAGAACGAAATCAGGAGCTCAGCCATACCGGGATGGCTGAGTGGTTAAGGCGTTGGACTTAAGATCCAATGGACAGGTGTCCGCGTGGGTTCGAGCCCCACTCCCGGTATTTTTTTTCAGACGGTCATGCCACTGCTACTGCGATCCTAGACTGTCTCTTATACACATCTGACGCTGCCGACGActcgagtactaggatccattaggcg	0	0	0	0	0	0	0	0	0	0	0	0	0
Control-tRNA-Cys-GCA-4-1	Control	TAA	TTAGCACCCAAGGAGCCGCCTCCAGGCGCTGTAGAGGCGC	ACCGGGATGGCTGAGTGGTTAAGGCGTTGGACTTAAGATCCAATGGACAGGTGTCCGCGTGGGTTCGAGCCCCACTCCCGGTA	tatcttgtggaaaggacgaaacaccTTAGCACCCAAGGAGCCGCCTCCAGGCGCTGTAGAGGCGCACCGGGATGGCTGAGTGGTTAAGGCGTTGGACTTAAGATCCAATGGACAGGTGTCCGCGTGGGTTCGAGCCCCACTCCCGGTATTTTTTTTCAGACGGTCATGCCACTGCTACTGCGATCCTAGACTGTCTCTTATACACATCTGACGCTGCCGACGActcgagtactaggatccattaggcg	878.948	582.623	614.264	583.457	705.068	691.561	595.004	641.184	616.603	330.155	972.716	1012.49	0.790308
Control-tRNA-Pro-TGG-3-3	Control	TAA	GGACCTCCAAGTACAGACGTCAGAGAACGTTTGTCGTCCT	ACCGGGATGGCTGAGTGGTTAAGGCGTTGGACTTAAGATCCAATGGACAGGTGTCCGCGTGGGTTCGAGCCCCACTCCCGGTA	tatcttgtggaaaggacgaaacaccGGACCTCCAAGTACAGACGTCAGAGAACGTTTGTCGTCCTACCGGGATGGCTGAGTGGTTAAGGCGTTGGACTTAAGATCCAATGGACAGGTGTCCGCGTGGGTTCGAGCCCCACTCCCGGTATTTTTTTTCAGACGGTCATGCCACTGCTACTGCGATCCTAGACTGTCTCTTATACACATCTGACGCTGCCGACGActcgagtactaggatccattaggcg	788.022	631.175	896.324	700.839	598.38	414.937	1768.2	828.196	715.564	480.493	1563.47	916.307	0.484716
Control-tRNA-Cys-GCA-10-1	Control	TAA	GATTATTAATACATCTTTATTGAAAGAAGATGAGTACCTT	ACCGGGATGGCTGAGTGGTTAAGGCGTTGGACTTAAGATCCAATGGACAGGTGTCCGCGTGGGTTCGAGCCCCACTCCCGGTA	tatcttgtggaaaggacgaaacaccGATTATTAATACATCTTTATTGAAAGAAGATGAGTACCTTACCGGGATGGCTGAGTGGTTAAGGCGTTGGACTTAAGATCCAATGGACAGGTGTCCGCGTGGGTTCGAGCCCCACTCCCGGTATTTTTTTTCAGACGGTCATGCCACTGCTACTGCGATCCTAGACTGTCTCTTATACACATCTGACGCTGCCGACGActcgagtactaggatccattaggcg	175.79	56.6439	250.72	48.3337	9.27721	282.387	3.3616	53.432	34.2557	94.3299	353.946	316.404	0.681455
Control-tRNA-Ser-AGA-2-6	Control	TAA	AGTAAGAAAGGCATTGGATGAAAACGAAGCCCTAAGCCTC	ACCGGGATGGCTGAGTGGTTAAGGCGTTGGACTTAAGATCCAATGGACAGGTGTCCGCGTGGGTTCGAGCCCCACTCCCGGTA	tatcttgtggaaaggacgaaacaccAGTAAGAAAGGCATTGGATGAAAACGAAGCCCTAAGCCTCACCGGGATGGCTGAGTGGTTAAGGCGTTGGACTTAAGATCCAATGGACAGGTGTCCGCGTGGGTTCGAGCCCCACTCCCGGTATTTTTTTTCAGACGGTCATGCCACTGCTACTGCGATCCTAGACTGTCTCTTATACACATCTGACGCTGCCGACGActcgagtactaggatccattaggcg	684.973	436.967	338.472	327.979	426.752	181.535	114.295	280.518	468.161	277.094	812.294	989.713	0.480324
Control-tRNA-Glu-TTC-3-1	Control	TAA	CTTCTGACAGAAGAAGGGAGACAAAGCTCCCTCCTGTGTG	ACCGGGATGGCTGAGTGGTTAAGGCGTTGGACTTAAGATCCAATGGACAGGTGTCCGCGTGGGTTCGAGCCCCACTCCCGGTA	tatcttgtggaaaggacgaaacaccCTTCTGACAGAAGAAGGGAGACAAAGCTCCCTCCTGTGTGACCGGGATGGCTGAGTGGTTAAGGCGTTGGACTTAAGATCCAATGGACAGGTGTCCGCGTGGGTTCGAGCCCCACTCCCGGTATTTTTTTTCAGACGGTCATGCCACTGCTACTGCGATCCTAGACTGTCTCTTATACACATCTGACGCTGCCGACGActcgagtactaggatccattaggcg	763.775	1051.96	589.192	652.505	881.335	403.411	1297.58	707.974	510.029	554.188	1191.7	934.026	0.548559
Control-tRNA-Pro-TGG-3-2	Control	TAA	GAGAAATTCAGAGTGATAGGAAGCACCACTCAGCTACAGT	ACCGGGATGGCTGAGTGGTTAAGGCGTTGGACTTAAGATCCAATGGACAGGTGTCCGCGTGGGTTCGAGCCCCACTCCCGGTA	tatcttgtggaaaggacgaaacaccGAGAAATTCAGAGTGATAGGAAGCACCACTCAGCTACAGTACCGGGATGGCTGAGTGGTTAAGGCGTTGGACTTAAGATCCAATGGACAGGTGTCCGCGTGGGTTCGAGCCCCACTCCCGGTATTTTTTTTCAGACGGTCATGCCACTGCTACTGCGATCCTAGACTGTCTCTTATACACATCTGACGCTGCCGACGActcgagtactaggatccattaggcg	297.024	267.036	188.04	148.453	473.138	354.425	299.183	243.784	289.27	200.451	486.358	663.184	0.565719
Control-tRNA-Met-CAT-5-1	Control	TAA	ACACTTCGACAAAATGGATGTTGCCCGAGCTCAACAGCAA	ACCGGGATGGCTGAGTGGTTAAGGCGTTGGACTTAAGATCCAATGGACAGGTGTCCGCGTGGGTTCGAGCCCCACTCCCGGTA	tatcttgtggaaaggacgaaacaccACACTTCGACAAAATGGATGTTGCCCGAGCTCAACAGCAAACCGGGATGGCTGAGTGGTTAAGGCGTTGGACTTAAGATCCAATGGACAGGTGTCCGCGTGGGTTCGAGCCCCACTCCCGGTATTTTTTTTCAGACGGTCATGCCACTGCTACTGCGATCCTAGACTGTCTCTTATACACATCTGACGCTGCCGACGActcgagtactaggatccattaggcg	563.739	436.967	557.852	438.456	417.475	270.861	524.41	430.796	536.673	294.781	361.585	698.621	0.785723
Control-tRNA-Pro-AGG-2-8	Control	TAA	TAGGACGCCCACAAAGATAACCTTAATGCGTAAATCGTGT	ACCGGGATGGCTGAGTGGTTAAGGCGTTGGACTTAAGATCCAATGGACAGGTGTCCGCGTGGGTTCGAGCCCCACTCCCGGTA	tatcttgtggaaaggacgaaacaccTAGGACGCCCACAAAGATAACCTTAATGCGTAAATCGTGTACCGGGATGGCTGAGTGGTTAAGGCGTTGGACTTAAGATCCAATGGACAGGTGTCCGCGTGGGTTCGAGCCCCACTCCCGGTATTTTTTTTCAGACGGTCATGCCACTGCTACTGCGATCCTAGACTGTCTCTTATACACATCTGACGCTGCCGACGActcgagtactaggatccattaggcg	575.862	566.439	391.75	245.121	324.702	92.2081	467.263	444.154	525.254	415.641	277.555	463.216	0.89943
Control-tRNA-Asn-GTT-5-1	Control	TAA	GTGCGCCCTTCCTAGATGCCCAGTAGAGTTGGAAGCGCTT	ACCGGGATGGCTGAGTGGTTAAGGCGTTGGACTTAAGATCCAATGGACAGGTGTCCGCGTGGGTTCGAGCCCCACTCCCGGTA	tatcttgtggaaaggacgaaacaccGTGCGCCCTTCCTAGATGCCCAGTAGAGTTGGAAGCGCTTACCGGGATGGCTGAGTGGTTAAGGCGTTGGACTTAAGATCCAATGGACAGGTGTCCGCGTGGGTTCGAGCCCCACTCCCGGTATTTTTTTTCAGACGGTCATGCCACTGCTACTGCGATCCTAGACTGTCTCTTATACACATCTGACGCTGCCGACGActcgagtactaggatccattaggcg	303.085	372.232	570.388	252.026	468.499	279.506	373.138	230.426	281.658	288.885	417.606	420.185	0.693734
Control-tRNA-Glu-CTC-2-1	Control	TAA	TTATTTAGTATAGCATATTGCTAAATGACGCATCATGTCT	ACCGGGATGGCTGAGTGGTTAAGGCGTTGGACTTAAGATCCAATGGACAGGTGTCCGCGTGGGTTCGAGCCCCACTCCCGGTA	tatcttgtggaaaggacgaaacaccTTATTTAGTATAGCATATTGCTAAATGACGCATCATGTCTACCGGGATGGCTGAGTGGTTAAGGCGTTGGACTTAAGATCCAATGGACAGGTGTCCGCGTGGGTTCGAGCCCCACTCCCGGTATTTTTTTTCAGACGGTCATGCCACTGCTACTGCGATCCTAGACTGTCTCTTATACACATCTGACGCTGCCGACGActcgagtactaggatccattaggcg	133.358	178.024	84.618	6.90481	32.4702	288.15	26.8928	83.4875	64.7052	50.1128	287.74	141.749	0.976867
Control-tRNA-Ala-CGC-2-1	Control	TAA	TAACATGACAGGAATTCTCCGTTACAACCGACTTGTGCCA	ACCGGGATGGCTGAGTGGTTAAGGCGTTGGACTTAAGATCCAATGGACAGGTGTCCGCGTGGGTTCGAGCCCCACTCCCGGTA	tatcttgtggaaaggacgaaacaccTAACATGACAGGAATTCTCCGTTACAACCGACTTGTGCCAACCGGGATGGCTGAGTGGTTAAGGCGTTGGACTTAAGATCCAATGGACAGGTGTCCGCGTGGGTTCGAGCCCCACTCCCGGTATTTTTTTTCAGACGGTCATGCCACTGCTACTGCGATCCTAGACTGTCTCTTATACACATCTGACGCTGCCGACGActcgagtactaggatccattaggcg	781.96	1019.59	592.326	424.646	640.128	377.477	642.066	641.184	407.262	586.614	1263	789.745	0.564272
Control-tRNA-Leu-AAG-4-1	Control	TAA	TTTTAAATCATTAAGATGAGTCCTAATACTGGACTAGCGT	ACCGGGATGGCTGAGTGGTTAAGGCGTTGGACTTAAGATCCAATGGACAGGTGTCCGCGTGGGTTCGAGCCCCACTCCCGGTA	tatcttgtggaaaggacgaaacaccTTTTAAATCATTAAGATGAGTCCTAATACTGGACTAGCGTACCGGGATGGCTGAGTGGTTAAGGCGTTGGACTTAAGATCCAATGGACAGGTGTCCGCGTGGGTTCGAGCCCCACTCCCGGTATTTTTTTTCAGACGGTCATGCCACTGCTACTGCGATCCTAGACTGTCTCTTATACACATCTGACGCTGCCGACGActcgagtactaggatccattaggcg	272.777	113.288	40.742	17.262	37.1088	190.179	0	66.79	110.379	50.1128	346.307	323.998	0.68861
Control-tRNA-Lys-TTT-11-1	Control	TAA	GAGTATATATCTTTTAAAAGTATAATAATTAAGAGAATGC	ACCGGGATGGCTGAGTGGTTAAGGCGTTGGACTTAAGATCCAATGGACAGGTGTCCGCGTGGGTTCGAGCCCCACTCCCGGTA	tatcttgtggaaaggacgaaacaccGAGTATATATCTTTTAAAAGTATAATAATTAAGAGAATGCACCGGGATGGCTGAGTGGTTAAGGCGTTGGACTTAAGATCCAATGGACAGGTGTCCGCGTGGGTTCGAGCCCCACTCCCGGTATTTTTTTTCAGACGGTCATGCCACTGCTACTGCGATCCTAGACTGTCTCTTATACACATCTGACGCTGCCGACGActcgagtactaggatccattaggcg	193.975	129.472	68.948	6.90481	60.3019	184.416	0	26.716	19.0309	88.4343	409.967	432.841	0.447902
Control-tRNA-Ser-CGA-4-1	Control	TAA	GACCCCTTCTGTAAGCGCGCGATAAAGCGCGGTTTTGGAA	ACCGGGATGGCTGAGTGGTTAAGGCGTTGGACTTAAGATCCAATGGACAGGTGTCCGCGTGGGTTCGAGCCCCACTCCCGGTA	tatcttgtggaaaggacgaaacaccGACCCCTTCTGTAAGCGCGCGATAAAGCGCGGTTTTGGAAACCGGGATGGCTGAGTGGTTAAGGCGTTGGACTTAAGATCCAATGGACAGGTGTCCGCGTGGGTTCGAGCCCCACTCCCGGTATTTTTTTTCAGACGGTCATGCCACTGCTACTGCGATCCTAGACTGTCTCTTATACACATCTGACGCTGCCGACGActcgagtactaggatccattaggcg	557.677	525.979	507.708	628.338	593.742	593.59	890.825	721.332	883.036	468.702	720.624	797.339	0.757431
Control-tRNA-His-GTG-2-1	Control	TAA	AGTAGAGCAAGCTCAGCTATCATCGCTTGGCCTGTGGCTC	ACCGGGATGGCTGAGTGGTTAAGGCGTTGGACTTAAGATCCAATGGACAGGTGTCCGCGTGGGTTCGAGCCCCACTCCCGGTA	tatcttgtggaaaggacgaaacaccAGTAGAGCAAGCTCAGCTATCATCGCTTGGCCTGTGGCTCACCGGGATGGCTGAGTGGTTAAGGCGTTGGACTTAAGATCCAATGGACAGGTGTCCGCGTGGGTTCGAGCCCCACTCCCGGTATTTTTTTTCAGACGGTCATGCCACTGCTACTGCGATCCTAGACTGTCTCTTATACACATCTGACGCTGCCGACGActcgagtactaggatccattaggcg	418.258	914.395	626.8	504.051	589.103	354.425	598.366	717.993	928.71	439.224	825.026	1058.06	0.409893
Control-tRNA-Val-CAC-1-6	Control	TAA	CAGGAAGAACTATTTACTCTGAAAAATAAGCCCTTAGTGG	ACCGGGATGGCTGAGTGGTTAAGGCGTTGGACTTAAGATCCAATGGACAGGTGTCCGCGTGGGTTCGAGCCCCACTCCCGGTA	tatcttgtggaaaggacgaaacaccCAGGAAGAACTATTTACTCTGAAAAATAAGCCCTTAGTGGACCGGGATGGCTGAGTGGTTAAGGCGTTGGACTTAAGATCCAATGGACAGGTGTCCGCGTGGGTTCGAGCCCCACTCCCGGTATTTTTTTTCAGACGGTCATGCCACTGCTACTGCGATCCTAGACTGTCTCTTATACACATCTGACGCTGCCGACGActcgagtactaggatccattaggcg	533.43	169.932	253.854	186.43	398.92	734.783	621.897	390.722	277.852	215.19	812.294	529.028	0.944088
Control-tRNA-Gly-GCC-1-3	Control	TAA	AGTTCCGCTGTGCCAGCTTCCGTTGGCGTTTGCCATCGGT	ACCGGGATGGCTGAGTGGTTAAGGCGTTGGACTTAAGATCCAATGGACAGGTGTCCGCGTGGGTTCGAGCCCCACTCCCGGTA	tatcttgtggaaaggacgaaacaccAGTTCCGCTGTGCCAGCTTCCGTTGGCGTTTGCCATCGGTACCGGGATGGCTGAGTGGTTAAGGCGTTGGACTTAAGATCCAATGGACAGGTGTCCGCGTGGGTTCGAGCCCCACTCCCGGTATTTTTTTTCAGACGGTCATGCCACTGCTACTGCGATCCTAGACTGTCTCTTATACACATCTGACGCTGCCGACGActcgagtactaggatccattaggcg	3455.17	3277.26	3146.54	2975.97	2759.97	2604.88	3415.39	2234.13	3440.79	2479.11	4654.78	4012.01	0.699066
Control-tRNA-Asn-GTT-3-1	Control	TAA	TGCGCCCTTCCTATAGCGCCCAGTAGAACTGACAGTACCT	ACCGGGATGGCTGAGTGGTTAAGGCGTTGGACTTAAGATCCAATGGACAGGTGTCCGCGTGGGTTCGAGCCCCACTCCCGGTA	tatcttgtggaaaggacgaaacaccTGCGCCCTTCCTATAGCGCCCAGTAGAACTGACAGTACCTACCGGGATGGCTGAGTGGTTAAGGCGTTGGACTTAAGATCCAATGGACAGGTGTCCGCGTGGGTTCGAGCCCCACTCCCGGTATTTTTTTTCAGACGGTCATGCCACTGCTACTGCGATCCTAGACTGTCTCTTATACACATCTGACGCTGCCGACGActcgagtactaggatccattaggcg	1157.79	995.315	999.746	1056.44	533.44	527.315	1220.26	884.968	1004.83	795.908	1334.3	1032.74	0.7113
Control-tRNA-Met-CAT-3-1	Control	TAA	TCATCTTGGTAGAGCCGTTGGTTAAGCGGGAGAGACAGTT	ACCGGGATGGCTGAGTGGTTAAGGCGTTGGACTTAAGATCCAATGGACAGGTGTCCGCGTGGGTTCGAGCCCCACTCCCGGTA	tatcttgtggaaaggacgaaacaccTCATCTTGGTAGAGCCGTTGGTTAAGCGGGAGAGACAGTTACCGGGATGGCTGAGTGGTTAAGGCGTTGGACTTAAGATCCAATGGACAGGTGTCCGCGTGGGTTCGAGCCCCACTCCCGGTATTTTTTTTCAGACGGTCATGCCACTGCTACTGCGATCCTAGACTGTCTCTTATACACATCTGACGCTGCCGACGActcgagtactaggatccattaggcg	284.9	558.347	219.38	265.835	403.559	351.543	231.951	477.549	392.037	448.067	1028.74	544.216	0.404104
Control-tRNA-Ala-AGC-8-1	Control	TAA	GTGAACCTGTAAGGCAAAGGGAAAGAACTAAGCAGCAGGC	ACCGGGATGGCTGAGTGGTTAAGGCGTTGGACTTAAGATCCAATGGACAGGTGTCCGCGTGGGTTCGAGCCCCACTCCCGGTA	tatcttgtggaaaggacgaaacaccGTGAACCTGTAAGGCAAAGGGAAAGAACTAAGCAGCAGGCACCGGGATGGCTGAGTGGTTAAGGCGTTGGACTTAAGATCCAATGGACAGGTGTCCGCGTGGGTTCGAGCCCCACTCCCGGTATTTTTTTTCAGACGGTCATGCCACTGCTACTGCGATCCTAGACTGTCTCTTATACACATCTGACGCTGCCGACGActcgagtactaggatccattaggcg	466.752	347.956	398.018	383.217	505.608	371.714	712.66	250.463	342.557	456.91	687.521	642.934	0.629264
Control-tRNA-Lys-CTT-8-1	Control	TAA	ATTCTGAGTATTAGGGTGGGAAGCAAGTATTATTACATCA	ACCGGGATGGCTGAGTGGTTAAGGCGTTGGACTTAAGATCCAATGGACAGGTGTCCGCGTGGGTTCGAGCCCCACTCCCGGTA	tatcttgtggaaaggacgaaacaccATTCTGAGTATTAGGGTGGGAAGCAAGTATTATTACATCAACCGGGATGGCTGAGTGGTTAAGGCGTTGGACTTAAGATCCAATGGACAGGTGTCCGCGTGGGTTCGAGCCCCACTCCCGGTATTTTTTTTCAGACGGTCATGCCACTGCTACTGCGATCCTAGACTGTCTCTTATACACATCTGACGCTGCCGACGActcgagtactaggatccattaggcg	454.628	436.967	410.554	169.168	227.292	515.789	137.826	490.907	498.611	297.729	789.377	663.184	0.667155
Control-tRNA-Arg-CCT-1-1	Control	TAA	CGCTTATGAGGGGAAGGGATGGCACGGCCACGTGCCCCAA	ACCGGGATGGCTGAGTGGTTAAGGCGTTGGACTTAAGATCCAATGGACAGGTGTCCGCGTGGGTTCGAGCCCCACTCCCGGTA	tatcttgtggaaaggacgaaacaccCGCTTATGAGGGGAAGGGATGGCACGGCCACGTGCCCCAAACCGGGATGGCTGAGTGGTTAAGGCGTTGGACTTAAGATCCAATGGACAGGTGTCCGCGTGGGTTCGAGCCCCACTCCCGGTATTTTTTTTCAGACGGTCATGCCACTGCTACTGCGATCCTAGACTGTCTCTTATACACATCTGACGCTGCCGACGActcgagtactaggatccattaggcg	400.073	178.024	535.914	303.812	398.92	282.387	157.995	510.944	323.526	88.4343	603.491	511.31	0.611085
Control-tRNA-Leu-CAA-1-2	Control	TAA	TCGAAGATTATATTAATTTGCGATGGTAAGTGTCCCAGGT	ACCGGGATGGCTGAGTGGTTAAGGCGTTGGACTTAAGATCCAATGGACAGGTGTCCGCGTGGGTTCGAGCCCCACTCCCGGTA	tatcttgtggaaaggacgaaacaccTCGAAGATTATATTAATTTGCGATGGTAAGTGTCCCAGGTACCGGGATGGCTGAGTGGTTAAGGCGTTGGACTTAAGATCCAATGGACAGGTGTCCGCGTGGGTTCGAGCCCCACTCCCGGTATTTTTTTTCAGACGGTCATGCCACTGCTACTGCGATCCTAGACTGTCTCTTATACACATCTGACGCTGCCGACGActcgagtactaggatccattaggcg	42.432	8.09199	72.082	0	0	2.8815	26.8928	103.525	60.899	32.4259	20.371	86.062	0.417894
Control-tRNA-Ala-CGC-4-1	Control	TAA	GATATTTTATATATAAGCCAACAGAACTCTCATGCGGTCA	ACCGGGATGGCTGAGTGGTTAAGGCGTTGGACTTAAGATCCAATGGACAGGTGTCCGCGTGGGTTCGAGCCCCACTCCCGGTA	tatcttgtggaaaggacgaaacaccGATATTTTATATATAAGCCAACAGAACTCTCATGCGGTCAACCGGGATGGCTGAGTGGTTAAGGCGTTGGACTTAAGATCCAATGGACAGGTGTCCGCGTGGGTTCGAGCCCCACTCCCGGTATTTTTTTTCAGACGGTCATGCCACTGCTACTGCGATCCTAGACTGTCTCTTATACACATCTGACGCTGCCGACGActcgagtactaggatccattaggcg	200.036	161.84	78.35	58.6909	37.1088	244.928	43.7009	110.204	22.8371	73.6952	547.471	465.747	0.438294
Control-tRNA-Phe-GAA-1-4	Control	TAA	ACGACCAGGAGGATAAAAGAGCATCGCAGTCGTAACGGCT	ACCGGGATGGCTGAGTGGTTAAGGCGTTGGACTTAAGATCCAATGGACAGGTGTCCGCGTGGGTTCGAGCCCCACTCCCGGTA	tatcttgtggaaaggacgaaacaccACGACCAGGAGGATAAAAGAGCATCGCAGTCGTAACGGCTACCGGGATGGCTGAGTGGTTAAGGCGTTGGACTTAAGATCCAATGGACAGGTGTCCGCGTGGGTTCGAGCCCCACTCCCGGTATTTTTTTTCAGACGGTCATGCCACTGCTACTGCGATCCTAGACTGTCTCTTATACACATCTGACGCTGCCGACGActcgagtactaggatccattaggcg	527.369	202.3	269.524	217.502	385.004	216.113	803.423	307.234	312.107	194.555	323.39	521.435	0.877964
Control-tRNA-Arg-ACG-2-4	Control	TAA	ATTATGAAAAGAGTAACAGTTAAGACAGCGTTACAGGCAG	ACCGGGATGGCTGAGTGGTTAAGGCGTTGGACTTAAGATCCAATGGACAGGTGTCCGCGTGGGTTCGAGCCCCACTCCCGGTA	tatcttgtggaaaggacgaaacaccATTATGAAAAGAGTAACAGTTAAGACAGCGTTACAGGCAGACCGGGATGGCTGAGTGGTTAAGGCGTTGGACTTAAGATCCAATGGACAGGTGTCCGCGTGGGTTCGAGCCCCACTCCCGGTATTTTTTTTCAGACGGTCATGCCACTGCTACTGCGATCCTAGACTGTCTCTTATACACATCTGACGCTGCCGACGActcgagtactaggatccattaggcg	260.653	339.864	178.638	86.3102	134.52	253.572	104.21	150.278	220.759	224.033	781.737	635.34	0.362366
Control-tRNA-Ser-CGA-2-1	Control	TAA	CGTATGTGTTTTTGATGCATAAATAGTAACCATTTAGAGG	ACCGGGATGGCTGAGTGGTTAAGGCGTTGGACTTAAGATCCAATGGACAGGTGTCCGCGTGGGTTCGAGCCCCACTCCCGGTA	tatcttgtggaaaggacgaaacaccCGTATGTGTTTTTGATGCATAAATAGTAACCATTTAGAGGACCGGGATGGCTGAGTGGTTAAGGCGTTGGACTTAAGATCCAATGGACAGGTGTCCGCGTGGGTTCGAGCCCCACTCCCGGTATTTTTTTTCAGACGGTCATGCCACTGCTACTGCGATCCTAGACTGTCTCTTATACACATCTGACGCTGCCGACGActcgagtactaggatccattaggcg	175.79	315.588	325.936	110.477	153.074	267.98	134.464	150.278	129.41	159.182	524.553	480.935	0.440471
Control-tRNA-Pro-AGG-2-5	Control	TAA	GTTTTATTAAAGTTTAGTAACCCAACCGAAATTCATAGGT	ACCGGGATGGCTGAGTGGTTAAGGCGTTGGACTTAAGATCCAATGGACAGGTGTCCGCGTGGGTTCGAGCCCCACTCCCGGTA	tatcttgtggaaaggacgaaacaccGTTTTATTAAAGTTTAGTAACCCAACCGAAATTCATAGGTACCGGGATGGCTGAGTGGTTAAGGCGTTGGACTTAAGATCCAATGGACAGGTGTCCGCGTGGGTTCGAGCCCCACTCCCGGTATTTTTTTTCAGACGGTCATGCCACTGCTACTGCGATCCTAGACTGTCTCTTATACACATCTGACGCTGCCGACGActcgagtactaggatccattaggcg	103.049	105.196	43.876	27.6193	102.049	89.3266	10.0848	83.4875	216.953	67.7996	254.638	192.374	0.428443
Control-tRNA-Ile-GAT-1-3	Control	TAA	GAGCCCTTTTATACGCTCCAGGGGCACTGTGCCGTCGGGC	ACCGGGATGGCTGAGTGGTTAAGGCGTTGGACTTAAGATCCAATGGACAGGTGTCCGCGTGGGTTCGAGCCCCACTCCCGGTA	tatcttgtggaaaggacgaaacaccGAGCCCTTTTATACGCTCCAGGGGCACTGTGCCGTCGGGCACCGGGATGGCTGAGTGGTTAAGGCGTTGGACTTAAGATCCAATGGACAGGTGTCCGCGTGGGTTCGAGCCCCACTCCCGGTATTTTTTTTCAGACGGTCATGCCACTGCTACTGCGATCCTAGACTGTCTCTTATACACATCTGACGCTGCCGACGActcgagtactaggatccattaggcg	1939.75	1043.87	1422.84	1108.22	1396.22	1210.23	1223.62	1051.94	1198.95	1211.55	1606.76	1521.27	1.00637
Control-tRNA-Leu-AAG-2-1	Control	TAA	CATAACTGAAGGAAAATATGTAAATACCCAGCGGCAAAGA	ACCGGGATGGCTGAGTGGTTAAGGCGTTGGACTTAAGATCCAATGGACAGGTGTCCGCGTGGGTTCGAGCCCCACTCCCGGTA	tatcttgtggaaaggacgaaacaccCATAACTGAAGGAAAATATGTAAATACCCAGCGGCAAAGAACCGGGATGGCTGAGTGGTTAAGGCGTTGGACTTAAGATCCAATGGACAGGTGTCCGCGTGGGTTCGAGCCCCACTCCCGGTATTTTTTTTCAGACGGTCATGCCACTGCTACTGCGATCCTAGACTGTCTCTTATACACATCTGACGCTGCCGACGActcgagtactaggatccattaggcg	315.209	436.967	282.06	113.929	315.425	233.402	423.562	283.858	274.046	321.311	677.336	561.934	0.441975
Control-tRNA-Cys-GCA-2-1	Control	TAA	AAGGAAAAACCTATAACATTTTAAAACTACAAGCAGTGGT	ACCGGGATGGCTGAGTGGTTAAGGCGTTGGACTTAAGATCCAATGGACAGGTGTCCGCGTGGGTTCGAGCCCCACTCCCGGTA	tatcttgtggaaaggacgaaacaccAAGGAAAAACCTATAACATTTTAAAACTACAAGCAGTGGTACCGGGATGGCTGAGTGGTTAAGGCGTTGGACTTAAGATCCAATGGACAGGTGTCCGCGTGGGTTCGAGCCCCACTCCCGGTATTTTTTTTCAGACGGTCATGCCACTGCTACTGCGATCCTAGACTGTCTCTTATACACATCTGACGCTGCCGACGActcgagtactaggatccattaggcg	206.098	129.472	197.442	186.43	129.881	236.283	141.187	203.71	144.635	226.981	371.771	488.528	0.513025
Control-tRNA-Phe-GAA-3-1	Control	TAA	TGTATTTTGAAGAAATGACAAAAGCAGTAGGATCACGGTG	ACCGGGATGGCTGAGTGGTTAAGGCGTTGGACTTAAGATCCAATGGACAGGTGTCCGCGTGGGTTCGAGCCCCACTCCCGGTA	tatcttgtggaaaggacgaaacaccTGTATTTTGAAGAAATGACAAAAGCAGTAGGATCACGGTGACCGGGATGGCTGAGTGGTTAAGGCGTTGGACTTAAGATCCAATGGACAGGTGTCCGCGTGGGTTCGAGCCCCACTCCCGGTATTTTTTTTCAGACGGTCATGCCACTGCTACTGCGATCCTAGACTGTCTCTTATACACATCTGACGCTGCCGACGActcgagtactaggatccattaggcg	1151.72	1035.77	805.438	234.764	496.331	680.035	255.482	574.394	506.223	719.265	1186.61	1273.21	0.744066
Control-tRNA-Gln-CTG-3-2	Control	TAA	TATTGGGAATTCAGACGCTTCCGGCAAACTTGCACGATGA	ACCGGGATGGCTGAGTGGTTAAGGCGTTGGACTTAAGATCCAATGGACAGGTGTCCGCGTGGGTTCGAGCCCCACTCCCGGTA	tatcttgtggaaaggacgaaacaccTATTGGGAATTCAGACGCTTCCGGCAAACTTGCACGATGAACCGGGATGGCTGAGTGGTTAAGGCGTTGGACTTAAGATCCAATGGACAGGTGTCCGCGTGGGTTCGAGCCCCACTCCCGGTATTTTTTTTCAGACGGTCATGCCACTGCTACTGCGATCCTAGACTGTCTCTTATACACATCTGACGCTGCCGACGActcgagtactaggatccattaggcg	1351.76	1238.07	1062.43	593.814	1326.64	1455.16	497.517	908.344	913.485	784.117	2256.09	1371.93	0.773252
Control-tRNA-Cys-GCA-16-1	Control	TAA	ATAGGTGAAAAGGTATTTAGTAGAAACTCCTAGAAGCTGA	ACCGGGATGGCTGAGTGGTTAAGGCGTTGGACTTAAGATCCAATGGACAGGTGTCCGCGTGGGTTCGAGCCCCACTCCCGGTA	tatcttgtggaaaggacgaaacaccATAGGTGAAAAGGTATTTAGTAGAAACTCCTAGAAGCTGAACCGGGATGGCTGAGTGGTTAAGGCGTTGGACTTAAGATCCAATGGACAGGTGTCCGCGTGGGTTCGAGCCCCACTCCCGGTATTTTTTTTCAGACGGTCATGCCACTGCTACTGCGATCCTAGACTGTCTCTTATACACATCTGACGCTGCCGACGActcgagtactaggatccattaggcg	121.234	80.9199	285.194	55.2385	208.737	213.231	124.379	173.654	213.147	117.912	460.894	440.435	0.370259
Control-tRNA-Ala-AGC-13-2	Control	TAA	CCAGGACACCCACTAAGGATCAATAAAGCTCCCCTGACGT	ACCGGGATGGCTGAGTGGTTAAGGCGTTGGACTTAAGATCCAATGGACAGGTGTCCGCGTGGGTTCGAGCCCCACTCCCGGTA	tatcttgtggaaaggacgaaacaccCCAGGACACCCACTAAGGATCAATAAAGCTCCCCTGACGTACCGGGATGGCTGAGTGGTTAAGGCGTTGGACTTAAGATCCAATGGACAGGTGTCCGCGTGGGTTCGAGCCCCACTCCCGGTATTTTTTTTCAGACGGTCATGCCACTGCTACTGCGATCCTAGACTGTCTCTTATACACATCTGACGCTGCCGACGActcgagtactaggatccattaggcg	733.467	728.279	642.47	514.409	802.479	530.197	729.468	484.228	422.487	468.702	702.8	779.621	0.851284
Control-tRNA-Thr-TGT-1-1	Control	TAA	AGCAGGAATAGATTCAATAGGCAACTTCACTGCACATGTA	ACCGGGATGGCTGAGTGGTTAAGGCGTTGGACTTAAGATCCAATGGACAGGTGTCCGCGTGGGTTCGAGCCCCACTCCCGGTA	tatcttgtggaaaggacgaaacaccAGCAGGAATAGATTCAATAGGCAACTTCACTGCACATGTAACCGGGATGGCTGAGTGGTTAAGGCGTTGGACTTAAGATCCAATGGACAGGTGTCCGCGTGGGTTCGAGCCCCACTCCCGGTATTTTTTTTCAGACGGTCATGCCACTGCTACTGCGATCCTAGACTGTCTCTTATACACATCTGACGCTGCCGACGActcgagtactaggatccattaggcg	745.59	938.671	598.594	210.597	431.39	607.997	668.959	337.29	483.386	344.894	822.479	792.277	0.837224
Control-tRNA-Ser-TGA-3-1	Control	TAA	ATTCCTCATGGGAATATATCCAGGTTGTTGAAGGAGGTAC	ACCGGGATGGCTGAGTGGTTAAGGCGTTGGACTTAAGATCCAATGGACAGGTGTCCGCGTGGGTTCGAGCCCCACTCCCGGTA	tatcttgtggaaaggacgaaacaccATTCCTCATGGGAATATATCCAGGTTGTTGAAGGAGGTACACCGGGATGGCTGAGTGGTTAAGGCGTTGGACTTAAGATCCAATGGACAGGTGTCCGCGTGGGTTCGAGCCCCACTCCCGGTATTTTTTTTCAGACGGTCATGCCACTGCTACTGCGATCCTAGACTGTCTCTTATACACATCTGACGCTGCCGACGActcgagtactaggatccattaggcg	1012.31	428.875	745.892	441.908	459.222	498.5	625.258	390.722	761.238	336.05	537.285	610.028	1.31453
Control-tRNA-Gly-TCC-1-1	Control	TAA	CCACTATTAAGGATATCCGGAGAGGATGCTACCTATCAGG	ACCGGGATGGCTGAGTGGTTAAGGCGTTGGACTTAAGATCCAATGGACAGGTGTCCGCGTGGGTTCGAGCCCCACTCCCGGTA	tatcttgtggaaaggacgaaacaccCCACTATTAAGGATATCCGGAGAGGATGCTACCTATCAGGACCGGGATGGCTGAGTGGTTAAGGCGTTGGACTTAAGATCCAATGGACAGGTGTCCGCGTGGGTTCGAGCCCCACTCCCGGTATTTTTTTTCAGACGGTCATGCCACTGCTACTGCGATCCTAGACTGTCTCTTATACACATCTGACGCTGCCGACGActcgagtactaggatccattaggcg	206.098	477.427	307.132	203.692	162.351	305.439	558.026	370.685	102.767	253.512	473.626	478.403	0.536186
Control-tRNA-Gly-GCC-1-2	Control	TAA	AGTTCCGCTGTGCCAGCTTCCGTTGGCGTTTGCCATCGGT	ACCGGGATGGCTGAGTGGTTAAGGCGTTGGACTTAAGATCCAATGGACAGGTGTCCGCGTGGGTTCGAGCCCCACTCCCGGTA	tatcttgtggaaaggacgaaacaccAGTTCCGCTGTGCCAGCTTCCGTTGGCGTTTGCCATCGGTACCGGGATGGCTGAGTGGTTAAGGCGTTGGACTTAAGATCCAATGGACAGGTGTCCGCGTGGGTTCGAGCCCCACTCCCGGTATTTTTTTTCAGACGGTCATGCCACTGCTACTGCGATCCTAGACTGTCTCTTATACACATCTGACGCTGCCGACGActcgagtactaggatccattaggcg	0	0	0	0	0	0	0	0	0	0	0	0	0
Control-tRNA-Ala-TGC-5-1	Control	TAA	GTTACCTCCTGAAAATTATTACAAAGAGACCTTATAGTGA	ACCGGGATGGCTGAGTGGTTAAGGCGTTGGACTTAAGATCCAATGGACAGGTGTCCGCGTGGGTTCGAGCCCCACTCCCGGTA	tatcttgtggaaaggacgaaacaccGTTACCTCCTGAAAATTATTACAAAGAGACCTTATAGTGAACCGGGATGGCTGAGTGGTTAAGGCGTTGGACTTAAGATCCAATGGACAGGTGTCCGCGTGGGTTCGAGCCCCACTCCCGGTATTTTTTTTCAGACGGTCATGCCACTGCTACTGCGATCCTAGACTGTCTCTTATACACATCTGACGCTGCCGACGActcgagtactaggatccattaggcg	715.282	647.359	476.368	645.6	700.43	486.974	1405.15	848.233	757.432	568.927	1257.91	860.62	0.56696
Control-tRNA-Phe-GAA-1-5	Control	TAA	GCGCTCAGTGATAGTTTACTCAGGAGACAACCCAGAACGT	ACCGGGATGGCTGAGTGGTTAAGGCGTTGGACTTAAGATCCAATGGACAGGTGTCCGCGTGGGTTCGAGCCCCACTCCCGGTA	tatcttgtggaaaggacgaaacaccGCGCTCAGTGATAGTTTACTCAGGAGACAACCCAGAACGTACCGGGATGGCTGAGTGGTTAAGGCGTTGGACTTAAGATCCAATGGACAGGTGTCCGCGTGGGTTCGAGCCCCACTCCCGGTATTTTTTTTCAGACGGTCATGCCACTGCTACTGCGATCCTAGACTGTCTCTTATACACATCTGACGCTGCCGACGActcgagtactaggatccattaggcg	594.047	865.843	504.574	573.1	343.257	193.061	534.495	717.993	430.099	445.119	891.232	774.558	0.471947
Control-tRNA-Ser-GCT-1-1	Control	TAA	AAACTCTGAAATAAAATACTCGGGAAACGTGGGTTATCAA	ACCGGGATGGCTGAGTGGTTAAGGCGTTGGACTTAAGATCCAATGGACAGGTGTCCGCGTGGGTTCGAGCCCCACTCCCGGTA	tatcttgtggaaaggacgaaacaccAAACTCTGAAATAAAATACTCGGGAAACGTGGGTTATCAAACCGGGATGGCTGAGTGGTTAAGGCGTTGGACTTAAGATCCAATGGACAGGTGTCCGCGTGGGTTCGAGCCCCACTCCCGGTATTTTTTTTCAGACGGTCATGCCACTGCTACTGCGATCCTAGACTGTCTCTTATACACATCTGACGCTGCCGACGActcgagtactaggatccattaggcg	436.443	639.267	438.76	286.55	306.148	386.122	191.611	320.592	327.332	200.451	687.521	668.246	0.605821
Control-tRNA-Ile-GAT-1-2	Control	TAA	GAGCCCTTTTATACGCTCCAGGGGCACTGTGCCGTCGGGC	ACCGGGATGGCTGAGTGGTTAAGGCGTTGGACTTAAGATCCAATGGACAGGTGTCCGCGTGGGTTCGAGCCCCACTCCCGGTA	tatcttgtggaaaggacgaaacaccGAGCCCTTTTATACGCTCCAGGGGCACTGTGCCGTCGGGCACCGGGATGGCTGAGTGGTTAAGGCGTTGGACTTAAGATCCAATGGACAGGTGTCCGCGTGGGTTCGAGCCCCACTCCCGGTATTTTTTTTCAGACGGTCATGCCACTGCTACTGCGATCCTAGACTGTCTCTTATACACATCTGACGCTGCCGACGActcgagtactaggatccattaggcg	0	0	0	0	0	0	0	0	0	0	0	0	0
Control-tRNA-Pro-AGG-2-4	Control	TAA	ATTCTACTTACAAAGCGAAACGAAAACTCTTACGAGCGAC	ACCGGGATGGCTGAGTGGTTAAGGCGTTGGACTTAAGATCCAATGGACAGGTGTCCGCGTGGGTTCGAGCCCCACTCCCGGTA	tatcttgtggaaaggacgaaacaccATTCTACTTACAAAGCGAAACGAAAACTCTTACGAGCGACACCGGGATGGCTGAGTGGTTAAGGCGTTGGACTTAAGATCCAATGGACAGGTGTCCGCGTGGGTTCGAGCCCCACTCCCGGTATTTTTTTTCAGACGGTCATGCCACTGCTACTGCGATCCTAGACTGTCTCTTATACACATCTGACGCTGCCGACGActcgagtactaggatccattaggcg	945.626	768.739	915.128	497.147	547.356	760.717	527.772	571.055	761.238	465.754	1683.15	913.776	0.656556
Control-tRNA-Ile-TAT-1-1	Control	TAA	GAACCACTGAAGAAGACCCCGGCGCAGGGGTGCGGCCGGA	ACCGGGATGGCTGAGTGGTTAAGGCGTTGGACTTAAGATCCAATGGACAGGTGTCCGCGTGGGTTCGAGCCCCACTCCCGGTA	tatcttgtggaaaggacgaaacaccGAACCACTGAAGAAGACCCCGGCGCAGGGGTGCGGCCGGAACCGGGATGGCTGAGTGGTTAAGGCGTTGGACTTAAGATCCAATGGACAGGTGTCCGCGTGGGTTCGAGCCCCACTCCCGGTATTTTTTTTCAGACGGTCATGCCACTGCTACTGCGATCCTAGACTGTCTCTTATACACATCTGACGCTGCCGACGActcgagtactaggatccattaggcg	278.839	283.22	325.936	397.027	394.282	573.419	467.263	297.216	616.603	386.163	646.779	637.871	0.662385
Control-tRNA-Val-AAC-1-1	Control	TAA	TTACATATCAAGGACTTTACAAAACCCTCTCCAAAGTGGG	ACCGGGATGGCTGAGTGGTTAAGGCGTTGGACTTAAGATCCAATGGACAGGTGTCCGCGTGGGTTCGAGCCCCACTCCCGGTA	tatcttgtggaaaggacgaaacaccTTACATATCAAGGACTTTACAAAACCCTCTCCAAAGTGGGACCGGGATGGCTGAGTGGTTAAGGCGTTGGACTTAAGATCCAATGGACAGGTGTCCGCGTGGGTTCGAGCCCCACTCCCGGTATTTTTTTTCAGACGGTCATGCCACTGCTACTGCGATCCTAGACTGTCTCTTATACACATCTGACGCTGCCGACGActcgagtactaggatccattaggcg	757.714	347.956	529.646	286.55	296.871	363.069	258.844	407.419	403.456	280.042	1102.58	946.682	0.546387
Control-tRNA-Tyr-GTA-8-1	Control	TAA	CATTATTTTAGGAATTCTAGAAGATGAAGGGCTAGGGGTC	ACCGGGATGGCTGAGTGGTTAAGGCGTTGGACTTAAGATCCAATGGACAGGTGTCCGCGTGGGTTCGAGCCCCACTCCCGGTA	tatcttgtggaaaggacgaaacaccCATTATTTTAGGAATTCTAGAAGATGAAGGGCTAGGGGTCACCGGGATGGCTGAGTGGTTAAGGCGTTGGACTTAAGATCCAATGGACAGGTGTCCGCGTGGGTTCGAGCCCCACTCCCGGTATTTTTTTTCAGACGGTCATGCCACTGCTACTGCGATCCTAGACTGTCTCTTATACACATCTGACGCTGCCGACGActcgagtactaggatccattaggcg	812.269	105.196	216.246	107.025	324.702	103.734	20.1696	56.7715	121.798	215.19	692.614	488.528	0.774212
Control-tRNA-Val-AAC-1-2	Control	TAA	GTGTGGTGGCTCATTGTGGTGGGTCAGAAAACGCGTGCAA	ACCGGGATGGCTGAGTGGTTAAGGCGTTGGACTTAAGATCCAATGGACAGGTGTCCGCGTGGGTTCGAGCCCCACTCCCGGTA	tatcttgtggaaaggacgaaacaccGTGTGGTGGCTCATTGTGGTGGGTCAGAAAACGCGTGCAAACCGGGATGGCTGAGTGGTTAAGGCGTTGGACTTAAGATCCAATGGACAGGTGTCCGCGTGGGTTCGAGCCCCACTCCCGGTATTTTTTTTCAGACGGTCATGCCACTGCTACTGCGATCCTAGACTGTCTCTTATACACATCTGACGCTGCCGACGActcgagtactaggatccattaggcg	248.53	299.404	213.112	196.787	231.93	175.772	672.321	283.858	353.976	206.347	369.225	440.435	0.522758
Control-tRNA-Leu-AAG-2-3	Control	TAA	AGGAAAGGGTAGAGAATAGGTTCCCAACTGTTAGCCAGTA	ACCGGGATGGCTGAGTGGTTAAGGCGTTGGACTTAAGATCCAATGGACAGGTGTCCGCGTGGGTTCGAGCCCCACTCCCGGTA	tatcttgtggaaaggacgaaacaccAGGAAAGGGTAGAGAATAGGTTCCCAACTGTTAGCCAGTAACCGGGATGGCTGAGTGGTTAAGGCGTTGGACTTAAGATCCAATGGACAGGTGTCCGCGTGGGTTCGAGCCCCACTCCCGGTATTTTTTTTCAGACGGTCATGCCACTGCTACTGCGATCCTAGACTGTCTCTTATACACATCTGACGCTGCCGACGActcgagtactaggatccattaggcg	412.196	793.015	363.544	348.693	463.861	109.497	685.767	490.907	296.883	427.432	776.645	564.466	0.388422
Control-tRNA-Ile-GAT-1-1	Control	TAA	GAGCCCTTTTATACGCTCCAGGGGCACTGTGCCGTCAGGC	ACCGGGATGGCTGAGTGGTTAAGGCGTTGGACTTAAGATCCAATGGACAGGTGTCCGCGTGGGTTCGAGCCCCACTCCCGGTA	tatcttgtggaaaggacgaaacaccGAGCCCTTTTATACGCTCCAGGGGCACTGTGCCGTCAGGCACCGGGATGGCTGAGTGGTTAAGGCGTTGGACTTAAGATCCAATGGACAGGTGTCCGCGTGGGTTCGAGCCCCACTCCCGGTATTTTTTTTCAGACGGTCATGCCACTGCTACTGCGATCCTAGACTGTCTCTTATACACATCTGACGCTGCCGACGActcgagtactaggatccattaggcg	424.32	566.439	564.12	407.384	542.717	524.434	729.468	627.826	471.967	324.259	623.862	607.497	0.769244
Control-tRNA-Pro-AGG-2-7	Control	TAA	ACGAAGGCCACAAAGACAAGCCGGAGGCTACGGGGCGTGT	ACCGGGATGGCTGAGTGGTTAAGGCGTTGGACTTAAGATCCAATGGACAGGTGTCCGCGTGGGTTCGAGCCCCACTCCCGGTA	tatcttgtggaaaggacgaaacaccACGAAGGCCACAAAGACAAGCCGGAGGCTACGGGGCGTGTACCGGGATGGCTGAGTGGTTAAGGCGTTGGACTTAAGATCCAATGGACAGGTGTCCGCGTGGGTTCGAGCCCCACTCCCGGTATTTTTTTTCAGACGGTCATGCCACTGCTACTGCGATCCTAGACTGTCTCTTATACACATCTGACGCTGCCGACGActcgagtactaggatccattaggcg	400.073	267.036	498.306	497.147	436.029	360.188	867.294	410.759	658.471	395.006	631.501	556.872	0.638674
Control-tRNA-Gln-CTG-1-5	Control	TAA	GTCCAGTAATGTACACAATCTTGAAAGACACCACGAGGGA	ACCGGGATGGCTGAGTGGTTAAGGCGTTGGACTTAAGATCCAATGGACAGGTGTCCGCGTGGGTTCGAGCCCCACTCCCGGTA	tatcttgtggaaaggacgaaacaccGTCCAGTAATGTACACAATCTTGAAAGACACCACGAGGGAACCGGGATGGCTGAGTGGTTAAGGCGTTGGACTTAAGATCCAATGGACAGGTGTCCGCGTGGGTTCGAGCCCCACTCCCGGTATTTTTTTTCAGACGGTCATGCCACTGCTACTGCGATCCTAGACTGTCTCTTATACACATCTGACGCTGCCGACGActcgagtactaggatccattaggcg	284.9	331.772	407.42	397.027	282.955	296.795	359.692	280.518	411.068	126.756	664.604	498.653	0.499199
Control-tRNA-Val-TAC-4-1	Control	TAA	TTAATTCTCCCTTAACGAAGGAAGCCAACGCAGCACACAG	ACCGGGATGGCTGAGTGGTTAAGGCGTTGGACTTAAGATCCAATGGACAGGTGTCCGCGTGGGTTCGAGCCCCACTCCCGGTA	tatcttgtggaaaggacgaaacaccTTAATTCTCCCTTAACGAAGGAAGCCAACGCAGCACACAGACCGGGATGGCTGAGTGGTTAAGGCGTTGGACTTAAGATCCAATGGACAGGTGTCCGCGTGGGTTCGAGCCCCACTCCCGGTATTTTTTTTCAGACGGTCATGCCACTGCTACTGCGATCCTAGACTGTCTCTTATACACATCTGACGCTGCCGACGActcgagtactaggatccattaggcg	745.59	453.151	310.266	390.122	389.643	357.306	131.103	200.37	517.642	362.581	840.304	663.184	0.732584
Control-tRNA-Ile-AAT-4-1	Control	TAA	TACCCTATATTAAGATTTGAAGTAGACCCGGAAAGTTAGT	ACCGGGATGGCTGAGTGGTTAAGGCGTTGGACTTAAGATCCAATGGACAGGTGTCCGCGTGGGTTCGAGCCCCACTCCCGGTA	tatcttgtggaaaggacgaaacaccTACCCTATATTAAGATTTGAAGTAGACCCGGAAAGTTAGTACCGGGATGGCTGAGTGGTTAAGGCGTTGGACTTAAGATCCAATGGACAGGTGTCCGCGTGGGTTCGAGCCCCACTCCCGGTATTTTTTTTCAGACGGTCATGCCACTGCTACTGCGATCCTAGACTGTCTCTTATACACATCTGACGCTGCCGACGActcgagtactaggatccattaggcg	260.653	218.484	517.11	58.6909	366.45	106.616	228.589	143.599	224.565	232.877	710.439	551.809	0.290504
Control-tRNA-Phe-GAA-1-6	Control	TAA	GCGCGGGACGGAGTCCCGGCGAGAGCGACTCTGCCGCCCA	ACCGGGATGGCTGAGTGGTTAAGGCGTTGGACTTAAGATCCAATGGACAGGTGTCCGCGTGGGTTCGAGCCCCACTCCCGGTA	tatcttgtggaaaggacgaaacaccGCGCGGGACGGAGTCCCGGCGAGAGCGACTCTGCCGCCCAACCGGGATGGCTGAGTGGTTAAGGCGTTGGACTTAAGATCCAATGGACAGGTGTCCGCGTGGGTTCGAGCCCCACTCCCGGTATTTTTTTTCAGACGGTCATGCCACTGCTACTGCGATCCTAGACTGTCTCTTATACACATCTGACGCTGCCGACGActcgagtactaggatccattaggcg	503.122	542.163	529.646	324.526	338.618	325.61	403.393	227.086	433.906	374.372	580.574	650.528	0.672071
Control-tRNA-Lys-CTT-2-5	Control	TAA	GCTGTAATCTAGAAATCCACTAAGGTAACGTTGGCGTGTC	ACCGGGATGGCTGAGTGGTTAAGGCGTTGGACTTAAGATCCAATGGACAGGTGTCCGCGTGGGTTCGAGCCCCACTCCCGGTA	tatcttgtggaaaggacgaaacaccGCTGTAATCTAGAAATCCACTAAGGTAACGTTGGCGTGTCACCGGGATGGCTGAGTGGTTAAGGCGTTGGACTTAAGATCCAATGGACAGGTGTCCGCGTGGGTTCGAGCCCCACTCCCGGTATTTTTTTTCAGACGGTCATGCCACTGCTACTGCGATCCTAGACTGTCTCTTATACACATCTGACGCTGCCGACGActcgagtactaggatccattaggcg	297.024	105.196	228.782	214.049	69.5791	132.549	437.009	257.142	293.077	215.19	364.132	306.279	0.638854
Control-tRNA-Lys-TTT-3-4	Control	TAA	AACAGAGTCTTCATTAATGGAAGCAACGTTACTACCGTGA	ACCGGGATGGCTGAGTGGTTAAGGCGTTGGACTTAAGATCCAATGGACAGGTGTCCGCGTGGGTTCGAGCCCCACTCCCGGTA	tatcttgtggaaaggacgaaacaccAACAGAGTCTTCATTAATGGAAGCAACGTTACTACCGTGAACCGGGATGGCTGAGTGGTTAAGGCGTTGGACTTAAGATCCAATGGACAGGTGTCCGCGTGGGTTCGAGCCCCACTCCCGGTATTTTTTTTCAGACGGTCATGCCACTGCTACTGCGATCCTAGACTGTCTCTTATACACATCTGACGCTGCCGACGActcgagtactaggatccattaggcg	303.085	574.531	266.39	397.027	612.296	495.619	396.669	280.518	540.479	188.66	547.471	741.652	0.618612
Control-tRNA-Arg-TCG-5-1	Control	TAA	TACAACATTTCTCATATTTTTTGCAGTTGCTAAGCCATGG	ACCGGGATGGCTGAGTGGTTAAGGCGTTGGACTTAAGATCCAATGGACAGGTGTCCGCGTGGGTTCGAGCCCCACTCCCGGTA	tatcttgtggaaaggacgaaacaccTACAACATTTCTCATATTTTTTGCAGTTGCTAAGCCATGGACCGGGATGGCTGAGTGGTTAAGGCGTTGGACTTAAGATCCAATGGACAGGTGTCCGCGTGGGTTCGAGCCCCACTCCCGGTATTTTTTTTCAGACGGTCATGCCACTGCTACTGCGATCCTAGACTGTCTCTTATACACATCTGACGCTGCCGACGActcgagtactaggatccattaggcg	878.948	752.555	702.016	417.741	612.296	855.807	558.026	657.882	837.362	565.979	1260.46	1460.52	0.63708
Control-tRNA-Gln-CTG-3-1	Control	TAA	TATTGGGAATTCAGACGCTTCCGGCAAACTTGCACGATGA	ACCGGGATGGCTGAGTGGTTAAGGCGTTGGACTTAAGATCCAATGGACAGGTGTCCGCGTGGGTTCGAGCCCCACTCCCGGTA	tatcttgtggaaaggacgaaacaccTATTGGGAATTCAGACGCTTCCGGCAAACTTGCACGATGAACCGGGATGGCTGAGTGGTTAAGGCGTTGGACTTAAGATCCAATGGACAGGTGTCCGCGTGGGTTCGAGCCCCACTCCCGGTATTTTTTTTCAGACGGTCATGCCACTGCTACTGCGATCCTAGACTGTCTCTTATACACATCTGACGCTGCCGACGActcgagtactaggatccattaggcg	0	0	0	0	0	0	0	0	0	0	0	0	0
Control-tRNA-Cys-GCA-2-2	Control	TAA	AATCGATGTAAAAACAATTTACCAGAGAGCCACCGCCAGA	ACCGGGATGGCTGAGTGGTTAAGGCGTTGGACTTAAGATCCAATGGACAGGTGTCCGCGTGGGTTCGAGCCCCACTCCCGGTA	tatcttgtggaaaggacgaaacaccAATCGATGTAAAAACAATTTACCAGAGAGCCACCGCCAGAACCGGGATGGCTGAGTGGTTAAGGCGTTGGACTTAAGATCCAATGGACAGGTGTCCGCGTGGGTTCGAGCCCCACTCCCGGTATTTTTTTTCAGACGGTCATGCCACTGCTACTGCGATCCTAGACTGTCTCTTATACACATCTGACGCTGCCGACGActcgagtactaggatccattaggcg	1182.03	234.668	821.108	510.956	556.633	556.13	544.58	711.314	403.456	439.224	926.881	1045.4	0.880403
Control-tRNA-Thr-AGT-4-1	Control	TAA	TTTTATAAAATAATAAATTACCCCTACACAACACAGGTGA	ACCGGGATGGCTGAGTGGTTAAGGCGTTGGACTTAAGATCCAATGGACAGGTGTCCGCGTGGGTTCGAGCCCCACTCCCGGTA	tatcttgtggaaaggacgaaacaccTTTTATAAAATAATAAATTACCCCTACACAACACAGGTGAACCGGGATGGCTGAGTGGTTAAGGCGTTGGACTTAAGATCCAATGGACAGGTGTCCGCGTGGGTTCGAGCCCCACTCCCGGTATTTTTTTTCAGACGGTCATGCCACTGCTACTGCGATCCTAGACTGTCTCTTATACACATCTGACGCTGCCGACGActcgagtactaggatccattaggcg	84.8639	0	6.268	0	0	72.0376	0	13.358	3.80619	2.94781	308.111	88.5932	0.393528
Control-tRNA-Gly-GCC-1-1	Control	TAA	AGTTCCGCTGTGCCAGCTTCCGTTGGCGTTTGCCATCGGT	ACCGGGATGGCTGAGTGGTTAAGGCGTTGGACTTAAGATCCAATGGACAGGTGTCCGCGTGGGTTCGAGCCCCACTCCCGGTA	tatcttgtggaaaggacgaaacaccAGTTCCGCTGTGCCAGCTTCCGTTGGCGTTTGCCATCGGTACCGGGATGGCTGAGTGGTTAAGGCGTTGGACTTAAGATCCAATGGACAGGTGTCCGCGTGGGTTCGAGCCCCACTCCCGGTATTTTTTTTCAGACGGTCATGCCACTGCTACTGCGATCCTAGACTGTCTCTTATACACATCTGACGCTGCCGACGActcgagtactaggatccattaggcg	0	0	0	0	0	0	0	0	0	0	0	0	0
Control-tRNA-Ala-AGC-13-1	Control	TAA	CCAGGACACCCACTAAAGATCAAGAAAGCTCCCCTGACGT	ACCGGGATGGCTGAGTGGTTAAGGCGTTGGACTTAAGATCCAATGGACAGGTGTCCGCGTGGGTTCGAGCCCCACTCCCGGTA	tatcttgtggaaaggacgaaacaccCCAGGACACCCACTAAAGATCAAGAAAGCTCCCCTGACGTACCGGGATGGCTGAGTGGTTAAGGCGTTGGACTTAAGATCCAATGGACAGGTGTCCGCGTGGGTTCGAGCCCCACTCCCGGTATTTTTTTTCAGACGGTCATGCCACTGCTACTGCGATCCTAGACTGTCTCTTATACACATCTGACGCTGCCGACGActcgagtactaggatccattaggcg	909.256	954.855	1328.82	731.91	542.717	633.931	1348	561.036	1065.73	624.936	934.52	746.714	0.916799
Control-tRNA-Gln-TTG-2-1	Control	TAA	TTTAACCACGACTATACTTACCTACTGTACCCTTGTGGTT	ACCGGGATGGCTGAGTGGTTAAGGCGTTGGACTTAAGATCCAATGGACAGGTGTCCGCGTGGGTTCGAGCCCCACTCCCGGTA	tatcttgtggaaaggacgaaacaccTTTAACCACGACTATACTTACCTACTGTACCCTTGTGGTTACCGGGATGGCTGAGTGGTTAAGGCGTTGGACTTAAGATCCAATGGACAGGTGTCCGCGTGGGTTCGAGCCCCACTCCCGGTATTTTTTTTCAGACGGTCATGCCACTGCTACTGCGATCCTAGACTGTCTCTTATACACATCTGACGCTGCCGACGActcgagtactaggatccattaggcg	484.937	372.232	520.244	279.645	255.123	311.202	504.241	477.549	342.557	103.173	644.233	483.466	0.704736
Control-tRNA-Lys-CTT-2-4	Control	TAA	ATTCTCTTAGTGTATTGGGGGAAGAGCTACGTTCGGGTGA	ACCGGGATGGCTGAGTGGTTAAGGCGTTGGACTTAAGATCCAATGGACAGGTGTCCGCGTGGGTTCGAGCCCCACTCCCGGTA	tatcttgtggaaaggacgaaacaccATTCTCTTAGTGTATTGGGGGAAGAGCTACGTTCGGGTGAACCGGGATGGCTGAGTGGTTAAGGCGTTGGACTTAAGATCCAATGGACAGGTGTCCGCGTGGGTTCGAGCCCCACTCCCGGTATTTTTTTTCAGACGGTCATGCCACTGCTACTGCGATCCTAGACTGTCTCTTATACACATCTGACGCTGCCGACGActcgagtactaggatccattaggcg	703.158	258.944	338.472	258.931	245.846	322.728	171.442	320.592	373.007	226.981	779.191	683.434	0.700443
Control-tRNA-Asp-GTC-1-1	Control	TAA	TCCTTGAAGGGCTGTCTGAGAAAATACACAGCCTAACGAC	ACCGGGATGGCTGAGTGGTTAAGGCGTTGGACTTAAGATCCAATGGACAGGTGTCCGCGTGGGTTCGAGCCCCACTCCCGGTA	tatcttgtggaaaggacgaaacaccTCCTTGAAGGGCTGTCTGAGAAAATACACAGCCTAACGACACCGGGATGGCTGAGTGGTTAAGGCGTTGGACTTAAGATCCAATGGACAGGTGTCCGCGTGGGTTCGAGCCCCACTCCCGGTATTTTTTTTCAGACGGTCATGCCACTGCTACTGCGATCCTAGACTGTCTCTTATACACATCTGACGCTGCCGACGActcgagtactaggatccattaggcg	594.047	906.303	792.902	538.575	542.717	855.807	961.419	607.789	635.634	524.71	799.562	556.872	1.0673
Control-tRNA-Pro-AGG-2-6	Control	TAA	GAATGAGCCTTAGTGCAAAACTTAAGAGTATCTGTATCGC	ACCGGGATGGCTGAGTGGTTAAGGCGTTGGACTTAAGATCCAATGGACAGGTGTCCGCGTGGGTTCGAGCCCCACTCCCGGTA	tatcttgtggaaaggacgaaacaccGAATGAGCCTTAGTGCAAAACTTAAGAGTATCTGTATCGCACCGGGATGGCTGAGTGGTTAAGGCGTTGGACTTAAGATCCAATGGACAGGTGTCCGCGTGGGTTCGAGCCCCACTCCCGGTATTTTTTTTCAGACGGTCATGCCACTGCTACTGCGATCCTAGACTGTCTCTTATACACATCTGACGCTGCCGACGActcgagtactaggatccattaggcg	618.294	307.496	219.38	331.431	361.811	198.824	363.053	480.888	274.046	324.259	280.101	617.621	0.908189
Control-tRNA-Gln-CTG-1-4	Control	TAA	CTGAGGATTAGACAGCCGAAGGCAGCTACACATGCGTGGC	ACCGGGATGGCTGAGTGGTTAAGGCGTTGGACTTAAGATCCAATGGACAGGTGTCCGCGTGGGTTCGAGCCCCACTCCCGGTA	tatcttgtggaaaggacgaaacaccCTGAGGATTAGACAGCCGAAGGCAGCTACACATGCGTGGCACCGGGATGGCTGAGTGGTTAAGGCGTTGGACTTAAGATCCAATGGACAGGTGTCCGCGTGGGTTCGAGCCCCACTCCCGGTATTTTTTTTCAGACGGTCATGCCACTGCTACTGCGATCCTAGACTGTCTCTTATACACATCTGACGCTGCCGACGActcgagtactaggatccattaggcg	569.801	436.967	300.864	397.027	463.861	455.278	339.522	454.172	620.409	312.468	522.007	683.434	0.848968
Control-tRNA-Leu-AAG-2-2	Control	TAA	CACTTGGGTGAAACTGAAAGCGGCGACGCACCCTGTGGGT	ACCGGGATGGCTGAGTGGTTAAGGCGTTGGACTTAAGATCCAATGGACAGGTGTCCGCGTGGGTTCGAGCCCCACTCCCGGTA	tatcttgtggaaaggacgaaacaccCACTTGGGTGAAACTGAAAGCGGCGACGCACCCTGTGGGTACCGGGATGGCTGAGTGGTTAAGGCGTTGGACTTAAGATCCAATGGACAGGTGTCCGCGTGGGTTCGAGCCCCACTCCCGGTATTTTTTTTCAGACGGTCATGCCACTGCTACTGCGATCCTAGACTGTCTCTTATACACATCTGACGCTGCCGACGActcgagtactaggatccattaggcg	369.764	412.691	586.058	341.788	324.702	423.581	450.455	307.234	464.355	191.608	669.697	541.684	0.65383
Control-tRNA-Val-AAC-1-3	Control	TAA	GTGTGGTGGCTCATTGTGGTGGGCCAGAAAACGCGTGCAA	ACCGGGATGGCTGAGTGGTTAAGGCGTTGGACTTAAGATCCAATGGACAGGTGTCCGCGTGGGTTCGAGCCCCACTCCCGGTA	tatcttgtggaaaggacgaaacaccGTGTGGTGGCTCATTGTGGTGGGCCAGAAAACGCGTGCAAACCGGGATGGCTGAGTGGTTAAGGCGTTGGACTTAAGATCCAATGGACAGGTGTCCGCGTGGGTTCGAGCCCCACTCCCGGTATTTTTTTTCAGACGGTCATGCCACTGCTACTGCGATCCTAGACTGTCTCTTATACACATCTGACGCTGCCGACGActcgagtactaggatccattaggcg	369.764	550.255	206.844	448.813	194.821	288.15	739.553	217.068	213.147	224.033	371.771	372.092	0.882086
Control-tRNA-Lys-TTT-1-1	Control	TAA	GTTATTTATTACTGCATTAAAATAAACTAGCAGGGAAGAA	ACCGGGATGGCTGAGTGGTTAAGGCGTTGGACTTAAGATCCAATGGACAGGTGTCCGCGTGGGTTCGAGCCCCACTCCCGGTA	tatcttgtggaaaggacgaaacaccGTTATTTATTACTGCATTAAAATAAACTAGCAGGGAAGAAACCGGGATGGCTGAGTGGTTAAGGCGTTGGACTTAAGATCCAATGGACAGGTGTCCGCGTGGGTTCGAGCCCCACTCCCGGTATTTTTTTTCAGACGGTCATGCCACTGCTACTGCGATCCTAGACTGTCTCTTATACACATCTGACGCTGCCGACGActcgagtactaggatccattaggcg	212.16	364.14	162.968	79.4054	139.158	380.359	73.9553	40.074	213.147	132.651	488.904	399.935	0.665124
Control-tRNA-Val-CAC-5-1	Control	TAA	ATTTTCATGGTTATATTTTGCCGTGCAGGTTCCGCCTGTG	ACCGGGATGGCTGAGTGGTTAAGGCGTTGGACTTAAGATCCAATGGACAGGTGTCCGCGTGGGTTCGAGCCCCACTCCCGGTA	tatcttgtggaaaggacgaaacaccATTTTCATGGTTATATTTTGCCGTGCAGGTTCCGCCTGTGACCGGGATGGCTGAGTGGTTAAGGCGTTGGACTTAAGATCCAATGGACAGGTGTCCGCGTGGGTTCGAGCCCCACTCCCGGTATTTTTTTTCAGACGGTCATGCCACTGCTACTGCGATCCTAGACTGTCTCTTATACACATCTGACGCTGCCGACGActcgagtactaggatccattaggcg	400.073	283.22	294.596	200.24	236.569	463.922	272.29	310.574	388.231	218.138	585.666	756.839	0.642611
Control-tRNA-Ala-AGC-8-2	Control	TAA	CCTTCTCTAAAGGAACAGATAATAAGCCGTGCCCAGCCGT	ACCGGGATGGCTGAGTGGTTAAGGCGTTGGACTTAAGATCCAATGGACAGGTGTCCGCGTGGGTTCGAGCCCCACTCCCGGTA	tatcttgtggaaaggacgaaacaccCCTTCTCTAAAGGAACAGATAATAAGCCGTGCCCAGCCGTACCGGGATGGCTGAGTGGTTAAGGCGTTGGACTTAAGATCCAATGGACAGGTGTCCGCGTGGGTTCGAGCCCCACTCCCGGTATTTTTTTTCAGACGGTCATGCCACTGCTACTGCGATCCTAGACTGTCTCTTATACACATCTGACGCTGCCGACGActcgagtactaggatccattaggcg	854.701	598.807	774.098	517.861	454.583	391.885	497.517	293.876	487.192	409.745	959.984	696.09	0.751828
Control-tRNA-Met-CAT-3-2	Control	TAA	ATCAGTGTTGAAAACACCTGCTGAGGAGCACTAGTTGTCT	ACCGGGATGGCTGAGTGGTTAAGGCGTTGGACTTAAGATCCAATGGACAGGTGTCCGCGTGGGTTCGAGCCCCACTCCCGGTA	tatcttgtggaaaggacgaaacaccATCAGTGTTGAAAACACCTGCTGAGGAGCACTAGTTGTCTACCGGGATGGCTGAGTGGTTAAGGCGTTGGACTTAAGATCCAATGGACAGGTGTCCGCGTGGGTTCGAGCCCCACTCCCGGTATTTTTTTTCAGACGGTCATGCCACTGCTACTGCGATCCTAGACTGTCTCTTATACACATCTGACGCTGCCGACGActcgagtactaggatccattaggcg	994.12	663.543	786.634	535.123	686.514	446.633	729.468	480.888	666.083	731.057	906.51	1133.99	0.705386
Control-tRNA-Asn-GTT-3-2	Control	TAA	TGCGCCCTTCCTATAGCGCCCAGTAGAACTGACAGTACCT	ACCGGGATGGCTGAGTGGTTAAGGCGTTGGACTTAAGATCCAATGGACAGGTGTCCGCGTGGGTTCGAGCCCCACTCCCGGTA	tatcttgtggaaaggacgaaacaccTGCGCCCTTCCTATAGCGCCCAGTAGAACTGACAGTACCTACCGGGATGGCTGAGTGGTTAAGGCGTTGGACTTAAGATCCAATGGACAGGTGTCCGCGTGGGTTCGAGCCCCACTCCCGGTATTTTTTTTCAGACGGTCATGCCACTGCTACTGCGATCCTAGACTGTCTCTTATACACATCTGACGCTGCCGACGActcgagtactaggatccattaggcg	0	0	0	0	0	0	0	0	0	0	0	0	0
Control-tRNA-Leu-CAA-1-1	Control	TAA	TCTCTATTTTAGTGCAAAAATCAGGGCTGTTATGCAGTGT	ACCGGGATGGCTGAGTGGTTAAGGCGTTGGACTTAAGATCCAATGGACAGGTGTCCGCGTGGGTTCGAGCCCCACTCCCGGTA	tatcttgtggaaaggacgaaacaccTCTCTATTTTAGTGCAAAAATCAGGGCTGTTATGCAGTGTACCGGGATGGCTGAGTGGTTAAGGCGTTGGACTTAAGATCCAATGGACAGGTGTCCGCGTGGGTTCGAGCCCCACTCCCGGTATTTTTTTTCAGACGGTCATGCCACTGCTACTGCGATCCTAGACTGTCTCTTATACACATCTGACGCTGCCGACGActcgagtactaggatccattaggcg	369.764	388.416	222.514	155.358	218.014	242.046	151.272	140.259	121.798	147.39	1038.92	351.842	0.439278
Control-tRNA-Cys-GCA-2-3	Control	TAA	ATACCACTAAACGACTACGTGCGGTCGGTTTGCCGGCAGA	ACCGGGATGGCTGAGTGGTTAAGGCGTTGGACTTAAGATCCAATGGACAGGTGTCCGCGTGGGTTCGAGCCCCACTCCCGGTA	tatcttgtggaaaggacgaaacaccATACCACTAAACGACTACGTGCGGTCGGTTTGCCGGCAGAACCGGGATGGCTGAGTGGTTAAGGCGTTGGACTTAAGATCCAATGGACAGGTGTCCGCGTGGGTTCGAGCCCCACTCCCGGTATTTTTTTTCAGACGGTCATGCCACTGCTACTGCGATCCTAGACTGTCTCTTATACACATCTGACGCTGCCGACGActcgagtactaggatccattaggcg	963.812	865.843	419.956	462.623	783.924	619.523	951.334	694.616	593.765	409.745	1064.39	936.557	0.790505
Control-tRNA-Lys-TTT-3-5	Control	TAA	AGAACCCTCTTATAAGCAAAAAGTAAAGCTCTCGTGAAGA	ACCGGGATGGCTGAGTGGTTAAGGCGTTGGACTTAAGATCCAATGGACAGGTGTCCGCGTGGGTTCGAGCCCCACTCCCGGTA	tatcttgtggaaaggacgaaacaccAGAACCCTCTTATAAGCAAAAAGTAAAGCTCTCGTGAAGAACCGGGATGGCTGAGTGGTTAAGGCGTTGGACTTAAGATCCAATGGACAGGTGTCCGCGTGGGTTCGAGCCCCACTCCCGGTATTTTTTTTCAGACGGTCATGCCACTGCTACTGCGATCCTAGACTGTCTCTTATACACATCTGACGCTGCCGACGActcgagtactaggatccattaggcg	636.479	631.175	216.246	583.457	338.618	296.795	675.682	250.463	479.58	442.171	532.193	574.59	0.84171
Control-tRNA-Val-AAC-1-5	Control	TAA	TAGTCTTTTAGGTCAAAAAGAAGAAGCTTTGTAACCGTTG	ACCGGGATGGCTGAGTGGTTAAGGCGTTGGACTTAAGATCCAATGGACAGGTGTCCGCGTGGGTTCGAGCCCCACTCCCGGTA	tatcttgtggaaaggacgaaacaccTAGTCTTTTAGGTCAAAAAGAAGAAGCTTTGTAACCGTTGACCGGGATGGCTGAGTGGTTAAGGCGTTGGACTTAAGATCCAATGGACAGGTGTCCGCGTGGGTTCGAGCCCCACTCCCGGTATTTTTTTTCAGACGGTCATGCCACTGCTACTGCGATCCTAGACTGTCTCTTATACACATCTGACGCTGCCGACGActcgagtactaggatccattaggcg	575.862	380.324	498.306	148.453	366.45	360.188	114.295	701.295	293.077	327.207	789.377	665.715	0.64241
Control-tRNA-Cys-GCA-14-1	Control	TAA	AACACTACATTTAAGACGCAGTCTTCCTTTTTTTGGTAGA	ACCGGGATGGCTGAGTGGTTAAGGCGTTGGACTTAAGATCCAATGGACAGGTGTCCGCGTGGGTTCGAGCCCCACTCCCGGTA	tatcttgtggaaaggacgaaacaccAACACTACATTTAAGACGCAGTCTTCCTTTTTTTGGTAGAACCGGGATGGCTGAGTGGTTAAGGCGTTGGACTTAAGATCCAATGGACAGGTGTCCGCGTGGGTTCGAGCCCCACTCCCGGTATTTTTTTTCAGACGGTCATGCCACTGCTACTGCGATCCTAGACTGTCTCTTATACACATCTGACGCTGCCGACGActcgagtactaggatccattaggcg	297.024	671.635	413.688	283.097	389.643	256.454	457.178	480.888	525.254	126.756	547.471	896.057	0.382889
Control-tRNA-Leu-AAG-2-4	Control	TAA	AAGCATTAAGTAGCTTTCTGGCATAAACATATTGCAGCTG	ACCGGGATGGCTGAGTGGTTAAGGCGTTGGACTTAAGATCCAATGGACAGGTGTCCGCGTGGGTTCGAGCCCCACTCCCGGTA	tatcttgtggaaaggacgaaacaccAAGCATTAAGTAGCTTTCTGGCATAAACATATTGCAGCTGACCGGGATGGCTGAGTGGTTAAGGCGTTGGACTTAAGATCCAATGGACAGGTGTCCGCGTGGGTTCGAGCCCCACTCCCGGTATTTTTTTTCAGACGGTCATGCCACTGCTACTGCGATCCTAGACTGTCTCTTATACACATCTGACGCTGCCGACGActcgagtactaggatccattaggcg	527.369	793.015	702.016	642.148	616.935	826.992	625.258	377.364	525.254	642.622	1049.11	863.151	0.707512
Control-tRNA-Gln-CTG-1-2	Control	TAA	TTCCTTCAGGAAGGCCTGTTAAAAACACGAGCTATTGCGA	ACCGGGATGGCTGAGTGGTTAAGGCGTTGGACTTAAGATCCAATGGACAGGTGTCCGCGTGGGTTCGAGCCCCACTCCCGGTA	tatcttgtggaaaggacgaaacaccTTCCTTCAGGAAGGCCTGTTAAAAACACGAGCTATTGCGAACCGGGATGGCTGAGTGGTTAAGGCGTTGGACTTAAGATCCAATGGACAGGTGTCCGCGTGGGTTCGAGCCCCACTCCCGGTATTTTTTTTCAGACGGTCATGCCACTGCTACTGCGATCCTAGACTGTCTCTTATACACATCTGACGCTGCCGACGActcgagtactaggatccattaggcg	466.752	323.68	134.762	258.931	352.534	233.402	208.419	156.957	548.091	162.129	539.832	369.56	0.768224
Control-tRNA-Arg-ACG-2-1	Control	TAA	AAGGGTGATCAGCTATCACGGAGAAGGCTTTAGCAAGTCG	ACCGGGATGGCTGAGTGGTTAAGGCGTTGGACTTAAGATCCAATGGACAGGTGTCCGCGTGGGTTCGAGCCCCACTCCCGGTA	tatcttgtggaaaggacgaaacaccAAGGGTGATCAGCTATCACGGAGAAGGCTTTAGCAAGTCGACCGGGATGGCTGAGTGGTTAAGGCGTTGGACTTAAGATCCAATGGACAGGTGTCCGCGTGGGTTCGAGCCCCACTCCCGGTATTTTTTTTCAGACGGTCATGCCACTGCTACTGCGATCCTAGACTGTCTCTTATACACATCTGACGCTGCCGACGActcgagtactaggatccattaggcg	527.369	388.416	576.656	276.193	579.826	521.552	675.682	427.456	300.689	474.597	1061.84	853.026	0.547206
Control-tRNA-Phe-GAA-1-1	Control	TAA	TTATATTTTGAAGAAACACCTAAAACAACAAATTCGGGAA	ACCGGGATGGCTGAGTGGTTAAGGCGTTGGACTTAAGATCCAATGGACAGGTGTCCGCGTGGGTTCGAGCCCCACTCCCGGTA	tatcttgtggaaaggacgaaacaccTTATATTTTGAAGAAACACCTAAAACAACAAATTCGGGAAACCGGGATGGCTGAGTGGTTAAGGCGTTGGACTTAAGATCCAATGGACAGGTGTCCGCGTGGGTTCGAGCCCCACTCCCGGTATTTTTTTTCAGACGGTCATGCCACTGCTACTGCGATCCTAGACTGTCTCTTATACACATCTGACGCTGCCGACGActcgagtactaggatccattaggcg	666.788	380.324	128.494	100.12	287.594	685.798	26.8928	207.049	125.604	238.773	896.324	523.966	0.950992
Control-tRNA-Ala-TGC-7-1	Control	TAA	GTTACCTCCTGAAAATTATTACAAATGGGTGTTATAGTAA	ACCGGGATGGCTGAGTGGTTAAGGCGTTGGACTTAAGATCCAATGGACAGGTGTCCGCGTGGGTTCGAGCCCCACTCCCGGTA	tatcttgtggaaaggacgaaacaccGTTACCTCCTGAAAATTATTACAAATGGGTGTTATAGTAAACCGGGATGGCTGAGTGGTTAAGGCGTTGGACTTAAGATCCAATGGACAGGTGTCCGCGTGGGTTCGAGCCCCACTCCCGGTATTTTTTTTCAGACGGTCATGCCACTGCTACTGCGATCCTAGACTGTCTCTTATACACATCTGACGCTGCCGACGActcgagtactaggatccattaggcg	648.603	558.347	589.192	580.004	357.173	694.442	1284.13	490.907	715.564	477.545	873.407	1030.21	0.704781
Control-tRNA-Lys-CTT-2-2	Control	TAA	TGATCTAGAATGAAAAATTGTTGAGATACGGTCATCGGGC	ACCGGGATGGCTGAGTGGTTAAGGCGTTGGACTTAAGATCCAATGGACAGGTGTCCGCGTGGGTTCGAGCCCCACTCCCGGTA	tatcttgtggaaaggacgaaacaccTGATCTAGAATGAAAAATTGTTGAGATACGGTCATCGGGCACCGGGATGGCTGAGTGGTTAAGGCGTTGGACTTAAGATCCAATGGACAGGTGTCCGCGTGGGTTCGAGCCCCACTCCCGGTATTTTTTTTCAGACGGTCATGCCACTGCTACTGCGATCCTAGACTGTCTCTTATACACATCTGACGCTGCCGACGActcgagtactaggatccattaggcg	430.381	550.255	363.544	214.049	310.787	198.824	547.942	394.061	178.891	271.198	873.407	759.371	0.384887
Control-tRNA-Thr-TGT-3-1	Control	TAA	ATCTATAAGATGAAAGGAAGAGAAACTAAAAGCAGACGAG	ACCGGGATGGCTGAGTGGTTAAGGCGTTGGACTTAAGATCCAATGGACAGGTGTCCGCGTGGGTTCGAGCCCCACTCCCGGTA	tatcttgtggaaaggacgaaacaccATCTATAAGATGAAAGGAAGAGAAACTAAAAGCAGACGAGACCGGGATGGCTGAGTGGTTAAGGCGTTGGACTTAAGATCCAATGGACAGGTGTCCGCGTGGGTTCGAGCCCCACTCCCGGTATTTTTTTTCAGACGGTCATGCCACTGCTACTGCGATCCTAGACTGTCTCTTATACACATCTGACGCTGCCGACGActcgagtactaggatccattaggcg	175.79	234.668	162.968	127.739	190.183	129.668	94.1249	180.333	175.085	200.451	519.461	450.56	0.31425
Control-tRNA-Gly-TCC-3-1	Control	TAA	ACCTGAGGTATGAAAACCAGGAAAGAGAGCTAGCACCGGA	ACCGGGATGGCTGAGTGGTTAAGGCGTTGGACTTAAGATCCAATGGACAGGTGTCCGCGTGGGTTCGAGCCCCACTCCCGGTA	tatcttgtggaaaggacgaaacaccACCTGAGGTATGAAAACCAGGAAAGAGAGCTAGCACCGGAACCGGGATGGCTGAGTGGTTAAGGCGTTGGACTTAAGATCCAATGGACAGGTGTCCGCGTGGGTTCGAGCCCCACTCCCGGTATTTTTTTTCAGACGGTCATGCCACTGCTACTGCGATCCTAGACTGTCTCTTATACACATCTGACGCTGCCGACGActcgagtactaggatccattaggcg	309.147	129.472	203.71	162.263	180.906	193.061	87.4017	210.389	437.712	262.355	290.287	329.061	0.808256
Control-tRNA-Ser-TGA-1-1	Control	TAA	TGTTACACTAAAGTGTCTCCGCCTGTCGAATATTCTCGTG	ACCGGGATGGCTGAGTGGTTAAGGCGTTGGACTTAAGATCCAATGGACAGGTGTCCGCGTGGGTTCGAGCCCCACTCCCGGTA	tatcttgtggaaaggacgaaacaccTGTTACACTAAAGTGTCTCCGCCTGTCGAATATTCTCGTGACCGGGATGGCTGAGTGGTTAAGGCGTTGGACTTAAGATCCAATGGACAGGTGTCCGCGTGGGTTCGAGCCCCACTCCCGGTATTTTTTTTCAGACGGTCATGCCACTGCTACTGCGATCCTAGACTGTCTCTTATACACATCTGACGCTGCCGACGActcgagtactaggatccattaggcg	48.4937	0	43.876	34.5241	32.4702	118.142	73.9553	30.0555	38.0619	91.3821	73.8449	60.7497	1.21993
Control-tRNA-Asn-GTT-9-2	Control	TAA	GGCGCCCTTCCCATAGCGCACAGTAAAAGCAGTAGTTCTT	ACCGGGATGGCTGAGTGGTTAAGGCGTTGGACTTAAGATCCAATGGACAGGTGTCCGCGTGGGTTCGAGCCCCACTCCCGGTA	tatcttgtggaaaggacgaaacaccGGCGCCCTTCCCATAGCGCACAGTAAAAGCAGTAGTTCTTACCGGGATGGCTGAGTGGTTAAGGCGTTGGACTTAAGATCCAATGGACAGGTGTCCGCGTGGGTTCGAGCCCCACTCCCGGTATTTTTTTTCAGACGGTCATGCCACTGCTACTGCGATCCTAGACTGTCTCTTATACACATCTGACGCTGCCGACGActcgagtactaggatccattaggcg	587.986	679.727	767.83	438.456	394.282	293.913	588.281	374.024	719.37	262.355	774.098	779.621	0.566876
Control-tRNA-Ala-AGC-2-2	Control	TAA	TAACAGGTCATAGAAATATTTTGGCCCACGTTGAGCGTTG	ACCGGGATGGCTGAGTGGTTAAGGCGTTGGACTTAAGATCCAATGGACAGGTGTCCGCGTGGGTTCGAGCCCCACTCCCGGTA	tatcttgtggaaaggacgaaacaccTAACAGGTCATAGAAATATTTTGGCCCACGTTGAGCGTTGACCGGGATGGCTGAGTGGTTAAGGCGTTGGACTTAAGATCCAATGGACAGGTGTCCGCGTGGGTTCGAGCCCCACTCCCGGTATTTTTTTTCAGACGGTCATGCCACTGCTACTGCGATCCTAGACTGTCTCTTATACACATCTGACGCTGCCGACGActcgagtactaggatccattaggcg	1030.49	1375.64	623.666	428.098	756.093	351.543	887.464	547.678	563.316	539.449	1273.19	941.62	0.623434
Control-tRNA-Val-AAC-3-1	Control	TAA	CACCCTAGGTGCTTCAATTCTCACTCCCACCAGCAGGGTT	ACCGGGATGGCTGAGTGGTTAAGGCGTTGGACTTAAGATCCAATGGACAGGTGTCCGCGTGGGTTCGAGCCCCACTCCCGGTA	tatcttgtggaaaggacgaaacaccCACCCTAGGTGCTTCAATTCTCACTCCCACCAGCAGGGTTACCGGGATGGCTGAGTGGTTAAGGCGTTGGACTTAAGATCCAATGGACAGGTGTCCGCGTGGGTTCGAGCCCCACTCCCGGTATTTTTTTTCAGACGGTCATGCCACTGCTACTGCGATCCTAGACTGTCTCTTATACACATCTGACGCTGCCGACGActcgagtactaggatccattaggcg	660.726	461.243	363.544	493.694	547.356	377.477	1032.01	490.907	677.502	94.3299	677.336	708.746	0.747941
Control-tRNA-Ile-TAT-3-1	Control	TAA	ATCTTCTCTTATACCTTTCCAAATCCTTATTATTTCTGTG	ACCGGGATGGCTGAGTGGTTAAGGCGTTGGACTTAAGATCCAATGGACAGGTGTCCGCGTGGGTTCGAGCCCCACTCCCGGTA	tatcttgtggaaaggacgaaacaccATCTTCTCTTATACCTTTCCAAATCCTTATTATTTCTGTGACCGGGATGGCTGAGTGGTTAAGGCGTTGGACTTAAGATCCAATGGACAGGTGTCCGCGTGGGTTCGAGCCCCACTCCCGGTATTTTTTTTCAGACGGTCATGCCACTGCTACTGCGATCCTAGACTGTCTCTTATACACATCTGACGCTGCCGACGActcgagtactaggatccattaggcg	157.604	380.324	300.864	162.263	213.376	429.344	134.464	166.975	544.285	321.311	435.43	453.091	0.659107
Control-tRNA-Lys-TTT-3-3	Control	TAA	TTACTCACTAGAATGTGCAGGAAGAAGGCTTTTGCAGGGA	ACCGGGATGGCTGAGTGGTTAAGGCGTTGGACTTAAGATCCAATGGACAGGTGTCCGCGTGGGTTCGAGCCCCACTCCCGGTA	tatcttgtggaaaggacgaaacaccTTACTCACTAGAATGTGCAGGAAGAAGGCTTTTGCAGGGAACCGGGATGGCTGAGTGGTTAAGGCGTTGGACTTAAGATCCAATGGACAGGTGTCCGCGTGGGTTCGAGCCCCACTCCCGGTATTTTTTTTCAGACGGTCATGCCACTGCTACTGCGATCCTAGACTGTCTCTTATACACATCTGACGCTGCCGACGActcgagtactaggatccattaggcg	939.565	566.439	319.668	476.432	737.538	1040.22	510.964	1028.57	810.718	548.292	1308.84	1027.68	0.846599
Control-tRNA-Ser-GCT-3-1	Control	TAA	AGATGAGAGATAAGTGAATGTGGACAAACCTGTCACGTAG	ACCGGGATGGCTGAGTGGTTAAGGCGTTGGACTTAAGATCCAATGGACAGGTGTCCGCGTGGGTTCGAGCCCCACTCCCGGTA	tatcttgtggaaaggacgaaacaccAGATGAGAGATAAGTGAATGTGGACAAACCTGTCACGTAGACCGGGATGGCTGAGTGGTTAAGGCGTTGGACTTAAGATCCAATGGACAGGTGTCCGCGTGGGTTCGAGCCCCACTCCCGGTATTTTTTTTCAGACGGTCATGCCACTGCTACTGCGATCCTAGACTGTCTCTTATACACATCTGACGCTGCCGACGActcgagtactaggatccattaggcg	206.098	339.864	109.69	141.549	106.688	262.217	181.527	300.555	194.116	129.704	366.678	225.28	0.788465
Control-tRNA-Arg-TCT-2-1	Control	TAA	CTAGTACCCGTAAGCTACAAGACGCCGCCGTTCGTCGGGT	ACCGGGATGGCTGAGTGGTTAAGGCGTTGGACTTAAGATCCAATGGACAGGTGTCCGCGTGGGTTCGAGCCCCACTCCCGGTA	tatcttgtggaaaggacgaaacaccCTAGTACCCGTAAGCTACAAGACGCCGCCGTTCGTCGGGTACCGGGATGGCTGAGTGGTTAAGGCGTTGGACTTAAGATCCAATGGACAGGTGTCCGCGTGGGTTCGAGCCCCACTCCCGGTATTTTTTTTCAGACGGTCATGCCACTGCTACTGCGATCCTAGACTGTCTCTTATACACATCTGACGCTGCCGACGActcgagtactaggatccattaggcg	375.826	736.371	485.77	407.384	872.058	397.648	766.446	340.629	548.091	527.658	995.633	850.495	0.418517
Control-tRNA-Met-CAT-1-1	Control	TAA	TATAGCCTCAGAATGATCCGTCCGGAAACCCTTACTAGGT	ACCGGGATGGCTGAGTGGTTAAGGCGTTGGACTTAAGATCCAATGGACAGGTGTCCGCGTGGGTTCGAGCCCCACTCCCGGTA	tatcttgtggaaaggacgaaacaccTATAGCCTCAGAATGATCCGTCCGGAAACCCTTACTAGGTACCGGGATGGCTGAGTGGTTAAGGCGTTGGACTTAAGATCCAATGGACAGGTGTCCGCGTGGGTTCGAGCCCCACTCCCGGTATTTTTTTTCAGACGGTCATGCCACTGCTACTGCGATCCTAGACTGTCTCTTATACACATCTGACGCTGCCGACGActcgagtactaggatccattaggcg	606.171	647.359	360.41	283.097	589.103	386.122	299.183	440.814	285.464	843.073	909.056	450.56	0.728761
Control-tRNA-Asn-GTT-1-1	Control	TAA	CTTCAGTGAAGTGACTTGGCAGCCAAAATCGCCAACGCCC	ACCGGGATGGCTGAGTGGTTAAGGCGTTGGACTTAAGATCCAATGGACAGGTGTCCGCGTGGGTTCGAGCCCCACTCCCGGTA	tatcttgtggaaaggacgaaacaccCTTCAGTGAAGTGACTTGGCAGCCAAAATCGCCAACGCCCACCGGGATGGCTGAGTGGTTAAGGCGTTGGACTTAAGATCCAATGGACAGGTGTCCGCGTGGGTTCGAGCCCCACTCCCGGTATTTTTTTTCAGACGGTCATGCCACTGCTACTGCGATCCTAGACTGTCTCTTATACACATCTGACGCTGCCGACGActcgagtactaggatccattaggcg	521.307	210.392	432.492	352.145	556.633	325.61	574.834	377.364	456.743	109.069	432.884	665.715	0.769506
Control-tRNA-Lys-CTT-2-3	Control	TAA	CCTCCATCTTCAGAGACAAAGTTAGAATACAGACATGGCC	ACCGGGATGGCTGAGTGGTTAAGGCGTTGGACTTAAGATCCAATGGACAGGTGTCCGCGTGGGTTCGAGCCCCACTCCCGGTA	tatcttgtggaaaggacgaaacaccCCTCCATCTTCAGAGACAAAGTTAGAATACAGACATGGCCACCGGGATGGCTGAGTGGTTAAGGCGTTGGACTTAAGATCCAATGGACAGGTGTCCGCGTGGGTTCGAGCCCCACTCCCGGTATTTTTTTTCAGACGGTCATGCCACTGCTACTGCGATCCTAGACTGTCTCTTATACACATCTGACGCTGCCGACGActcgagtactaggatccattaggcg	739.528	906.303	535.914	673.219	533.44	414.937	732.83	821.517	696.533	551.24	1168.79	617.621	0.645527
Control-tRNA-Gln-CTG-1-3	Control	TAA	AGACCCCAGGTGGATCGAGTATCCATTTTTTGTTAAGTAG	ACCGGGATGGCTGAGTGGTTAAGGCGTTGGACTTAAGATCCAATGGACAGGTGTCCGCGTGGGTTCGAGCCCCACTCCCGGTA	tatcttgtggaaaggacgaaacaccAGACCCCAGGTGGATCGAGTATCCATTTTTTGTTAAGTAGACCGGGATGGCTGAGTGGTTAAGGCGTTGGACTTAAGATCCAATGGACAGGTGTCCGCGTGGGTTCGAGCCCCACTCCCGGTATTTTTTTTCAGACGGTCATGCCACTGCTACTGCGATCCTAGACTGTCTCTTATACACATCTGACGCTGCCGACGActcgagtactaggatccattaggcg	812.269	776.831	864.984	403.932	426.752	573.419	941.249	561.036	586.153	333.102	784.284	658.121	0.959349
Control-tRNA-Pro-AGG-2-1	Control	TAA	ATGTGTTCCTTTCTGATGACAGTAAGGTGGAGTTTGTGTC	ACCGGGATGGCTGAGTGGTTAAGGCGTTGGACTTAAGATCCAATGGACAGGTGTCCGCGTGGGTTCGAGCCCCACTCCCGGTA	tatcttgtggaaaggacgaaacaccATGTGTTCCTTTCTGATGACAGTAAGGTGGAGTTTGTGTCACCGGGATGGCTGAGTGGTTAAGGCGTTGGACTTAAGATCCAATGGACAGGTGTCCGCGTGGGTTCGAGCCCCACTCCCGGTATTTTTTTTCAGACGGTCATGCCACTGCTACTGCGATCCTAGACTGTCTCTTATACACATCTGACGCTGCCGACGActcgagtactaggatccattaggcg	327.332	396.507	416.822	186.43	143.797	351.543	144.549	210.389	315.914	138.547	616.223	544.216	0.58401
Control-tRNA-Arg-CCT-3-1	Control	TAA	GAGAAACTGGTCTAAGACAAGCGACAGCGTTTTGTTATCC	ACCGGGATGGCTGAGTGGTTAAGGCGTTGGACTTAAGATCCAATGGACAGGTGTCCGCGTGGGTTCGAGCCCCACTCCCGGTA	tatcttgtggaaaggacgaaacaccGAGAAACTGGTCTAAGACAAGCGACAGCGTTTTGTTATCCACCGGGATGGCTGAGTGGTTAAGGCGTTGGACTTAAGATCCAATGGACAGGTGTCCGCGTGGGTTCGAGCCCCACTCCCGGTATTTTTTTTCAGACGGTCATGCCACTGCTACTGCGATCCTAGACTGTCTCTTATACACATCTGACGCTGCCGACGActcgagtactaggatccattaggcg	472.813	493.611	623.666	334.883	417.475	665.627	887.464	594.431	274.046	327.207	896.324	685.965	0.718581
Control-tRNA-Val-AAC-1-4	Control	TAA	ATAACACTTATAAAAGTCATAGAGTAACCTCTCCGCATCT	ACCGGGATGGCTGAGTGGTTAAGGCGTTGGACTTAAGATCCAATGGACAGGTGTCCGCGTGGGTTCGAGCCCCACTCCCGGTA	tatcttgtggaaaggacgaaacaccATAACACTTATAAAAGTCATAGAGTAACCTCTCCGCATCTACCGGGATGGCTGAGTGGTTAAGGCGTTGGACTTAAGATCCAATGGACAGGTGTCCGCGTGGGTTCGAGCCCCACTCCCGGTATTTTTTTTCAGACGGTCATGCCACTGCTACTGCGATCCTAGACTGTCTCTTATACACATCTGACGCTGCCGACGActcgagtactaggatccattaggcg	248.53	258.944	235.05	44.8813	148.435	149.838	121.018	260.481	129.41	123.808	417.606	397.404	0.487593
Control-tRNA-Gly-CCC-2-1	Control	TAA	ATTTCCTCCTAAAATACTGTGGCGGCTGGGCATGTCAACA	ACCGGGATGGCTGAGTGGTTAAGGCGTTGGACTTAAGATCCAATGGACAGGTGTCCGCGTGGGTTCGAGCCCCACTCCCGGTA	tatcttgtggaaaggacgaaacaccATTTCCTCCTAAAATACTGTGGCGGCTGGGCATGTCAACAACCGGGATGGCTGAGTGGTTAAGGCGTTGGACTTAAGATCCAATGGACAGGTGTCCGCGTGGGTTCGAGCCCCACTCCCGGTATTTTTTTTCAGACGGTCATGCCACTGCTACTGCGATCCTAGACTGTCTCTTATACACATCTGACGCTGCCGACGActcgagtactaggatccattaggcg	369.764	566.439	219.38	200.24	231.93	576.301	194.973	424.117	220.759	262.355	595.852	640.403	0.764031
Control-tRNA-Thr-CGT-2-1	Control	TAA	GCGCCAGGATAGAGGTTCGCGAGACCGCCATCGCAACGCA	ACCGGGATGGCTGAGTGGTTAAGGCGTTGGACTTAAGATCCAATGGACAGGTGTCCGCGTGGGTTCGAGCCCCACTCCCGGTA	tatcttgtggaaaggacgaaacaccGCGCCAGGATAGAGGTTCGCGAGACCGCCATCGCAACGCAACCGGGATGGCTGAGTGGTTAAGGCGTTGGACTTAAGATCCAATGGACAGGTGTCCGCGTGGGTTCGAGCCCCACTCCCGGTATTTTTTTTCAGACGGTCATGCCACTGCTACTGCGATCCTAGACTGTCTCTTATACACATCTGACGCTGCCGACGActcgagtactaggatccattaggcg	424.32	704.003	159.834	303.812	269.039	204.587	279.013	100.185	460.549	324.259	478.719	341.717	0.764688
Control-tRNA-Cys-GCA-2-4	Control	TAA	TCCATAGAAATTAACTCTAATGACAACGTAGTGGCGTGGC	ACCGGGATGGCTGAGTGGTTAAGGCGTTGGACTTAAGATCCAATGGACAGGTGTCCGCGTGGGTTCGAGCCCCACTCCCGGTA	tatcttgtggaaaggacgaaacaccTCCATAGAAATTAACTCTAATGACAACGTAGTGGCGTGGCACCGGGATGGCTGAGTGGTTAAGGCGTTGGACTTAAGATCCAATGGACAGGTGTCCGCGTGGGTTCGAGCCCCACTCCCGGTATTTTTTTTCAGACGGTCATGCCACTGCTACTGCGATCCTAGACTGTCTCTTATACACATCTGACGCTGCCGACGActcgagtactaggatccattaggcg	666.788	445.059	372.946	252.026	157.713	435.107	221.866	213.728	338.751	274.146	763.913	599.903	0.806767
Control-tRNA-Lys-TTT-3-2	Control	TAA	CTTATGTAAGAAACGGCAGAACAAGCTGTTGTCTACGGGA	ACCGGGATGGCTGAGTGGTTAAGGCGTTGGACTTAAGATCCAATGGACAGGTGTCCGCGTGGGTTCGAGCCCCACTCCCGGTA	tatcttgtggaaaggacgaaacaccCTTATGTAAGAAACGGCAGAACAAGCTGTTGTCTACGGGAACCGGGATGGCTGAGTGGTTAAGGCGTTGGACTTAAGATCCAATGGACAGGTGTCCGCGTGGGTTCGAGCCCCACTCCCGGTATTTTTTTTCAGACGGTCATGCCACTGCTACTGCGATCCTAGACTGTCTCTTATACACATCTGACGCTGCCGACGActcgagtactaggatccattaggcg	278.839	339.864	385.482	372.86	171.628	253.572	315.991	380.703	274.046	280.042	595.852	498.653	0.485553
Control-tRNA-Asp-GTC-3-1	Control	TAA	TTCAATTGAGTTTCTTTTCACGATTTTTTTTGTTAAGTCT	ACCGGGATGGCTGAGTGGTTAAGGCGTTGGACTTAAGATCCAATGGACAGGTGTCCGCGTGGGTTCGAGCCCCACTCCCGGTA	tatcttgtggaaaggacgaaacaccTTCAATTGAGTTTCTTTTCACGATTTTTTTTGTTAAGTCTACCGGGATGGCTGAGTGGTTAAGGCGTTGGACTTAAGATCCAATGGACAGGTGTCCGCGTGGGTTCGAGCCCCACTCCCGGTATTTTTTTTCAGACGGTCATGCCACTGCTACTGCGATCCTAGACTGTCTCTTATACACATCTGACGCTGCCGACGActcgagtactaggatccattaggcg	739.528	291.312	216.246	310.717	222.653	556.13	198.335	270.5	312.107	315.416	901.417	602.434	0.860416
Control-tRNA-Gly-GCC-1-4	Control	TAA	AGTTCCGCTGTGCCAGCTTCCGTTGGCGTTTGCCATCGGT	ACCGGGATGGCTGAGTGGTTAAGGCGTTGGACTTAAGATCCAATGGACAGGTGTCCGCGTGGGTTCGAGCCCCACTCCCGGTA	tatcttgtggaaaggacgaaacaccAGTTCCGCTGTGCCAGCTTCCGTTGGCGTTTGCCATCGGTACCGGGATGGCTGAGTGGTTAAGGCGTTGGACTTAAGATCCAATGGACAGGTGTCCGCGTGGGTTCGAGCCCCACTCCCGGTATTTTTTTTCAGACGGTCATGCCACTGCTACTGCGATCCTAGACTGTCTCTTATACACATCTGACGCTGCCGACGActcgagtactaggatccattaggcg	0	0	0	0	0	0	0	0	0	0	0	0	0
Control-tRNA-Tyr-GTA-2-1	Control	TAA	AGCATTAGAGGGCTATCAGCAGCATCTTATCGCAGCGGAG	ACCGGGATGGCTGAGTGGTTAAGGCGTTGGACTTAAGATCCAATGGACAGGTGTCCGCGTGGGTTCGAGCCCCACTCCCGGTA	tatcttgtggaaaggacgaaacaccAGCATTAGAGGGCTATCAGCAGCATCTTATCGCAGCGGAGACCGGGATGGCTGAGTGGTTAAGGCGTTGGACTTAAGATCCAATGGACAGGTGTCCGCGTGGGTTCGAGCCCCACTCCCGGTATTTTTTTTCAGACGGTCATGCCACTGCTACTGCGATCCTAGACTGTCTCTTATACACATCTGACGCTGCCGACGActcgagtactaggatccattaggcg	800.145	679.727	676.944	435.003	524.162	654.101	803.423	945.079	673.695	480.493	730.81	918.838	0.880482
Control-tRNA-Lys-TTT-3-1	Control	TAA	ACCTATATGGAGTGAACAGAAAGAGCTTTTCTTCGGGAGC	ACCGGGATGGCTGAGTGGTTAAGGCGTTGGACTTAAGATCCAATGGACAGGTGTCCGCGTGGGTTCGAGCCCCACTCCCGGTA	tatcttgtggaaaggacgaaacaccACCTATATGGAGTGAACAGAAAGAGCTTTTCTTCGGGAGCACCGGGATGGCTGAGTGGTTAAGGCGTTGGACTTAAGATCCAATGGACAGGTGTCCGCGTGGGTTCGAGCCCCACTCCCGGTATTTTTTTTCAGACGGTCATGCCACTGCTACTGCGATCCTAGACTGTCTCTTATACACATCTGACGCTGCCGACGActcgagtactaggatccattaggcg	521.307	436.967	595.46	476.432	213.376	259.335	426.924	364.006	308.301	418.589	715.532	508.778	0.636578
Control-tRNA-Gly-CCC-2-2	Control	TAA	CACAGTCTCTTGTCTCCGCGGGCAGCAACTGTCTTAGACA	ACCGGGATGGCTGAGTGGTTAAGGCGTTGGACTTAAGATCCAATGGACAGGTGTCCGCGTGGGTTCGAGCCCCACTCCCGGTA	tatcttgtggaaaggacgaaacaccCACAGTCTCTTGTCTCCGCGGGCAGCAACTGTCTTAGACAACCGGGATGGCTGAGTGGTTAAGGCGTTGGACTTAAGATCCAATGGACAGGTGTCCGCGTGGGTTCGAGCCCCACTCCCGGTATTTTTTTTCAGACGGTCATGCCACTGCTACTGCGATCCTAGACTGTCTCTTATACACATCTGACGCTGCCGACGActcgagtactaggatccattaggcg	351.579	453.151	441.894	573.1	245.846	492.737	430.285	480.888	315.914	253.512	644.233	432.841	0.782445
Control-tRNA-Cys-GCA-8-1	Control	TAA	TCACCATAAGTGGACAAGGAAGGAGTTCCTGATAGGTGAA	ACCGGGATGGCTGAGTGGTTAAGGCGTTGGACTTAAGATCCAATGGACAGGTGTCCGCGTGGGTTCGAGCCCCACTCCCGGTA	tatcttgtggaaaggacgaaacaccTCACCATAAGTGGACAAGGAAGGAGTTCCTGATAGGTGAAACCGGGATGGCTGAGTGGTTAAGGCGTTGGACTTAAGATCCAATGGACAGGTGTCCGCGTGGGTTCGAGCCCCACTCCCGGTATTTTTTTTCAGACGGTCATGCCACTGCTACTGCGATCCTAGACTGTCTCTTATACACATCTGACGCTGCCGACGActcgagtactaggatccattaggcg	745.59	590.715	288.328	403.932	375.727	299.676	389.946	424.117	540.479	442.171	710.439	372.092	0.963796
Control-tRNA-Phe-GAA-1-3	Control	TAA	TTTAAATTTCCTTGACAGGGCGGGACTGTCTCATGTCTTC	ACCGGGATGGCTGAGTGGTTAAGGCGTTGGACTTAAGATCCAATGGACAGGTGTCCGCGTGGGTTCGAGCCCCACTCCCGGTA	tatcttgtggaaaggacgaaacaccTTTAAATTTCCTTGACAGGGCGGGACTGTCTCATGTCTTCACCGGGATGGCTGAGTGGTTAAGGCGTTGGACTTAAGATCCAATGGACAGGTGTCCGCGTGGGTTCGAGCCCCACTCCCGGTATTTTTTTTCAGACGGTCATGCCACTGCTACTGCGATCCTAGACTGTCTCTTATACACATCTGACGCTGCCGACGActcgagtactaggatccattaggcg	345.517	299.404	247.586	113.929	231.93	112.379	67.2321	257.142	376.813	238.773	539.832	622.684	0.393207
Control-tRNA-Leu-CAA-3-1	Control	TAA	CTACGAGTTACATAATGAAACTTAAGGAGTAACAGTGCGT	ACCGGGATGGCTGAGTGGTTAAGGCGTTGGACTTAAGATCCAATGGACAGGTGTCCGCGTGGGTTCGAGCCCCACTCCCGGTA	tatcttgtggaaaggacgaaacaccCTACGAGTTACATAATGAAACTTAAGGAGTAACAGTGCGTACCGGGATGGCTGAGTGGTTAAGGCGTTGGACTTAAGATCCAATGGACAGGTGTCCGCGTGGGTTCGAGCCCCACTCCCGGTATTTTTTTTCAGACGGTCATGCCACTGCTACTGCGATCCTAGACTGTCTCTTATACACATCTGACGCTGCCGACGActcgagtactaggatccattaggcg	424.32	226.576	332.204	220.954	408.197	115.26	285.736	116.883	293.077	165.077	221.535	450.56	0.800451
Control-tRNA-Arg-ACG-2-3	Control	TAA	AGACGCAGACTGAGTGGCCAGTAGTCAAAAGCGCAACCGA	ACCGGGATGGCTGAGTGGTTAAGGCGTTGGACTTAAGATCCAATGGACAGGTGTCCGCGTGGGTTCGAGCCCCACTCCCGGTA	tatcttgtggaaaggacgaaacaccAGACGCAGACTGAGTGGCCAGTAGTCAAAAGCGCAACCGAACCGGGATGGCTGAGTGGTTAAGGCGTTGGACTTAAGATCCAATGGACAGGTGTCCGCGTGGGTTCGAGCCCCACTCCCGGTATTTTTTTTCAGACGGTCATGCCACTGCTACTGCGATCCTAGACTGTCTCTTATACACATCTGACGCTGCCGACGActcgagtactaggatccattaggcg	345.517	299.404	560.986	390.122	292.232	201.705	473.986	293.876	171.278	256.459	468.533	577.122	0.522331
Control-tRNA-Pro-AGG-2-2	Control	TAA	GGTAAATATTTAACGCATCTAAAATAATAAATGCTCAGGC	ACCGGGATGGCTGAGTGGTTAAGGCGTTGGACTTAAGATCCAATGGACAGGTGTCCGCGTGGGTTCGAGCCCCACTCCCGGTA	tatcttgtggaaaggacgaaacaccGGTAAATATTTAACGCATCTAAAATAATAAATGCTCAGGCACCGGGATGGCTGAGTGGTTAAGGCGTTGGACTTAAGATCCAATGGACAGGTGTCCGCGTGGGTTCGAGCCCCACTCCCGGTATTTTTTTTCAGACGGTCATGCCACTGCTACTGCGATCCTAGACTGTCTCTTATACACATCTGACGCTGCCGACGActcgagtactaggatccattaggcg	121.234	186.116	90.886	62.1433	88.1335	97.9711	40.3393	16.6975	79.93	235.825	218.988	154.405	0.583934
Control-tRNA-Ile-AAT-6-1	Control	TAA	TAAACTTCTCAAGAGGTTTAGGGGGGGTTTTAGTAAGCGG	ACCGGGATGGCTGAGTGGTTAAGGCGTTGGACTTAAGATCCAATGGACAGGTGTCCGCGTGGGTTCGAGCCCCACTCCCGGTA	tatcttgtggaaaggacgaaacaccTAAACTTCTCAAGAGGTTTAGGGGGGGTTTTAGTAAGCGGACCGGGATGGCTGAGTGGTTAAGGCGTTGGACTTAAGATCCAATGGACAGGTGTCCGCGTGGGTTCGAGCCCCACTCCCGGTATTTTTTTTCAGACGGTCATGCCACTGCTACTGCGATCCTAGACTGTCTCTTATACACATCTGACGCTGCCGACGActcgagtactaggatccattaggcg	387.949	323.68	263.256	72.5005	329.341	308.321	30.2544	293.876	281.658	250.564	376.864	559.403	0.742081
Control-tRNA-Leu-TAA-2-1	Control	TAA	TTGTTATAAAAAAATGATTGCCTTGAAACTTGCCCCAGTC	ACCGGGATGGCTGAGTGGTTAAGGCGTTGGACTTAAGATCCAATGGACAGGTGTCCGCGTGGGTTCGAGCCCCACTCCCGGTA	tatcttgtggaaaggacgaaacaccTTGTTATAAAAAAATGATTGCCTTGAAACTTGCCCCAGTCACCGGGATGGCTGAGTGGTTAAGGCGTTGGACTTAAGATCCAATGGACAGGTGTCCGCGTGGGTTCGAGCCCCACTCCCGGTATTTTTTTTCAGACGGTCATGCCACTGCTACTGCGATCCTAGACTGTCTCTTATACACATCTGACGCTGCCGACGActcgagtactaggatccattaggcg	551.615	299.404	231.916	75.953	236.569	579.182	114.295	126.901	216.953	176.869	919.242	579.653	0.753416
Control-tRNA-Gly-GCC-1-5	Control	TAA	TCCAATCATGTTACTGCTTTTCCCCAACTCTTCTATCGGT	ACCGGGATGGCTGAGTGGTTAAGGCGTTGGACTTAAGATCCAATGGACAGGTGTCCGCGTGGGTTCGAGCCCCACTCCCGGTA	tatcttgtggaaaggacgaaacaccTCCAATCATGTTACTGCTTTTCCCCAACTCTTCTATCGGTACCGGGATGGCTGAGTGGTTAAGGCGTTGGACTTAAGATCCAATGGACAGGTGTCCGCGTGGGTTCGAGCCCCACTCCCGGTATTTTTTTTCAGACGGTCATGCCACTGCTACTGCGATCCTAGACTGTCTCTTATACACATCTGACGCTGCCGACGActcgagtactaggatccattaggcg	800.145	655.451	796.036	552.385	1206.04	391.885	1021.93	748.048	864.005	739.9	1268.1	928.963	0.542064
Control-tRNA-Arg-ACG-2-2	Control	TAA	ATCCTAATGAAGAATAGATAATCGAGAGACCCACAACGAC	ACCGGGATGGCTGAGTGGTTAAGGCGTTGGACTTAAGATCCAATGGACAGGTGTCCGCGTGGGTTCGAGCCCCACTCCCGGTA	tatcttgtggaaaggacgaaacaccATCCTAATGAAGAATAGATAATCGAGAGACCCACAACGACACCGGGATGGCTGAGTGGTTAAGGCGTTGGACTTAAGATCCAATGGACAGGTGTCCGCGTGGGTTCGAGCCCCACTCCCGGTATTTTTTTTCAGACGGTCATGCCACTGCTACTGCGATCCTAGACTGTCTCTTATACACATCTGACGCTGCCGACGActcgagtactaggatccattaggcg	363.702	267.036	592.326	182.978	426.752	279.506	514.325	327.271	258.821	162.129	422.698	473.341	0.716236
Control-tRNA-Phe-GAA-1-2	Control	TAA	ATAAATTCATTAAGCCTTATTTTTAAGTGGCGTGGGCGGA	ACCGGGATGGCTGAGTGGTTAAGGCGTTGGACTTAAGATCCAATGGACAGGTGTCCGCGTGGGTTCGAGCCCCACTCCCGGTA	tatcttgtggaaaggacgaaacaccATAAATTCATTAAGCCTTATTTTTAAGTGGCGTGGGCGGAACCGGGATGGCTGAGTGGTTAAGGCGTTGGACTTAAGATCCAATGGACAGGTGTCCGCGTGGGTTCGAGCCCCACTCCCGGTATTTTTTTTCAGACGGTCATGCCACTGCTACTGCGATCCTAGACTGTCTCTTATACACATCTGACGCTGCCGACGActcgagtactaggatccattaggcg	218.221	226.576	125.36	227.859	259.762	291.032	40.3393	63.4505	262.627	173.921	705.346	523.966	0.413586
Control-tRNA-Pro-AGG-2-3	Control	TAA	GTGGCAGGGAGAGCACATCTGGCAAGAGATAACTACCAGT	ACCGGGATGGCTGAGTGGTTAAGGCGTTGGACTTAAGATCCAATGGACAGGTGTCCGCGTGGGTTCGAGCCCCACTCCCGGTA	tatcttgtggaaaggacgaaacaccGTGGCAGGGAGAGCACATCTGGCAAGAGATAACTACCAGTACCGGGATGGCTGAGTGGTTAAGGCGTTGGACTTAAGATCCAATGGACAGGTGTCCGCGTGGGTTCGAGCCCCACTCCCGGTATTTTTTTTCAGACGGTCATGCCACTGCTACTGCGATCCTAGACTGTCTCTTATACACATCTGACGCTGCCGACGActcgagtactaggatccattaggcg	466.752	275.128	579.79	317.621	445.306	386.122	1112.69	564.376	319.72	159.182	618.769	569.528	0.716521
Control-tRNA-Gln-CTG-1-1	Control	TAA	TCTGCTGCCTGAATTTCTAGAATAAAACAGCAGGGAGGAG	ACCGGGATGGCTGAGTGGTTAAGGCGTTGGACTTAAGATCCAATGGACAGGTGTCCGCGTGGGTTCGAGCCCCACTCCCGGTA	tatcttgtggaaaggacgaaacaccTCTGCTGCCTGAATTTCTAGAATAAAACAGCAGGGAGGAGACCGGGATGGCTGAGTGGTTAAGGCGTTGGACTTAAGATCCAATGGACAGGTGTCCGCGTGGGTTCGAGCCCCACTCCCGGTATTTTTTTTCAGACGGTCATGCCACTGCTACTGCGATCCTAGACTGTCTCTTATACACATCTGACGCTGCCGACGActcgagtactaggatccattaggcg	406.134	469.335	313.4	214.049	227.292	149.838	312.629	210.389	251.208	150.338	313.204	177.186	1.12913
Control-tRNA-Ala-AGC-2-1	Control	TAA	TCTGATCTTGAATATACTCTCGAGAGAACCGTTTCAGTAC	ACCGGGATGGCTGAGTGGTTAAGGCGTTGGACTTAAGATCCAATGGACAGGTGTCCGCGTGGGTTCGAGCCCCACTCCCGGTA	tatcttgtggaaaggacgaaacaccTCTGATCTTGAATATACTCTCGAGAGAACCGTTTCAGTACACCGGGATGGCTGAGTGGTTAAGGCGTTGGACTTAAGATCCAATGGACAGGTGTCCGCGTGGGTTCGAGCCCCACTCCCGGTATTTTTTTTCAGACGGTCATGCCACTGCTACTGCGATCCTAGACTGTCTCTTATACACATCTGACGCTGCCGACGActcgagtactaggatccattaggcg	363.702	566.439	607.996	283.097	547.356	386.122	631.982	667.9	414.875	312.468	832.665	564.466	0.535921
Control-tRNA-Asn-GTT-9-1	Control	TAA	GGCGCCCTTCCCATAGCGCACAGTAAAAGCAGTAGTTCTT	ACCGGGATGGCTGAGTGGTTAAGGCGTTGGACTTAAGATCCAATGGACAGGTGTCCGCGTGGGTTCGAGCCCCACTCCCGGTA	tatcttgtggaaaggacgaaacaccGGCGCCCTTCCCATAGCGCACAGTAAAAGCAGTAGTTCTTACCGGGATGGCTGAGTGGTTAAGGCGTTGGACTTAAGATCCAATGGACAGGTGTCCGCGTGGGTTCGAGCCCCACTCCCGGTATTTTTTTTCAGACGGTCATGCCACTGCTACTGCGATCCTAGACTGTCTCTTATACACATCTGACGCTGCCGACGActcgagtactaggatccattaggcg	0	0	0	0	0	0	0	0	0	0	0	0	0
Control-tRNA-Ala-AGC-11-1	Control	TAA	ATCAAAGAGGGTAAAGGATATAAGAGACGTTTTCCCACAC	ACCGGGATGGCTGAGTGGTTAAGGCGTTGGACTTAAGATCCAATGGACAGGTGTCCGCGTGGGTTCGAGCCCCACTCCCGGTA	tatcttgtggaaaggacgaaacaccATCAAAGAGGGTAAAGGATATAAGAGACGTTTTCCCACACACCGGGATGGCTGAGTGGTTAAGGCGTTGGACTTAAGATCCAATGGACAGGTGTCCGCGTGGGTTCGAGCCCCACTCCCGGTATTTTTTTTCAGACGGTCATGCCACTGCTACTGCGATCCTAGACTGTCTCTTATACACATCTGACGCTGCCGACGActcgagtactaggatccattaggcg	563.739	194.208	263.256	390.122	500.969	331.373	527.772	280.518	228.371	274.146	392.142	387.279	1.14549
Control-tRNA-Trp-CCA-5-1	Control	TAA	TTTAGGGTCCATCTAAAGCACAAAAAAGTTAGGTTTCCAA	ACCGGGATGGCTGAGTGGTTAAGGCGTTGGACTTAAGATCCAATGGACAGGTGTCCGCGTGGGTTCGAGCCCCACTCCCGGTA	tatcttgtggaaaggacgaaacaccTTTAGGGTCCATCTAAAGCACAAAAAAGTTAGGTTTCCAAACCGGGATGGCTGAGTGGTTAAGGCGTTGGACTTAAGATCCAATGGACAGGTGTCCGCGTGGGTTCGAGCCCCACTCCCGGTATTTTTTTTCAGACGGTCATGCCACTGCTACTGCGATCCTAGACTGTCTCTTATACACATCTGACGCTGCCGACGActcgagtactaggatccattaggcg	230.345	428.875	404.286	182.978	88.1335	204.587	70.5937	130.241	64.7052	179.816	308.111	432.841	0.58541
Control-tRNA-Gly-GCC-3-1	Control	TAA	TGGGTCGTGGCCTCAACTAAAAACATCCCTACCAGCTGGA	ACCGGGATGGCTGAGTGGTTAAGGCGTTGGACTTAAGATCCAATGGACAGGTGTCCGCGTGGGTTCGAGCCCCACTCCCGGTA	tatcttgtggaaaggacgaaacaccTGGGTCGTGGCCTCAACTAAAAACATCCCTACCAGCTGGAACCGGGATGGCTGAGTGGTTAAGGCGTTGGACTTAAGATCCAATGGACAGGTGTCCGCGTGGGTTCGAGCCCCACTCCCGGTATTTTTTTTCAGACGGTCATGCCACTGCTACTGCGATCCTAGACTGTCTCTTATACACATCTGACGCTGCCGACGActcgagtactaggatccattaggcg	751.652	493.611	457.564	317.621	616.935	414.937	1334.56	587.752	506.223	300.677	707.892	670.777	0.844944
Control-tRNA-Lys-CTT-2-1	Control	TAA	GTGGAAAATGATTCCACATAAGAAGACGCCAGTAATCAGT	ACCGGGATGGCTGAGTGGTTAAGGCGTTGGACTTAAGATCCAATGGACAGGTGTCCGCGTGGGTTCGAGCCCCACTCCCGGTA	tatcttgtggaaaggacgaaacaccGTGGAAAATGATTCCACATAAGAAGACGCCAGTAATCAGTACCGGGATGGCTGAGTGGTTAAGGCGTTGGACTTAAGATCCAATGGACAGGTGTCCGCGTGGGTTCGAGCCCCACTCCCGGTATTTTTTTTCAGACGGTCATGCCACTGCTACTGCGATCCTAGACTGTCTCTTATACACATCTGACGCTGCCGACGActcgagtactaggatccattaggcg	594.047	234.668	394.884	169.168	329.341	472.567	383.223	484.228	388.231	129.704	695.161	670.777	0.779724
Control-tRNA-Ser-AGA-4-1	Control	TAA	GTAGTTGTGCTGTCATGTCTGTAGTCATGCTGTCATGTCT	ACCGGGATGGCTGAGTGGTTAAGGCGTTGGACTTAAGATCCAATGGACAGGTGTCCGCGTGGGTTCGAGCCCCACTCCCGGTA	tatcttgtggaaaggacgaaacaccGTAGTTGTGCTGTCATGTCTGTAGTCATGCTGTCATGTCTACCGGGATGGCTGAGTGGTTAAGGCGTTGGACTTAAGATCCAATGGACAGGTGTCCGCGTGGGTTCGAGCCCCACTCCCGGTATTTTTTTTCAGACGGTCATGCCACTGCTACTGCGATCCTAGACTGTCTCTTATACACATCTGACGCTGCCGACGActcgagtactaggatccattaggcg	430.381	339.864	513.976	220.954	463.861	296.795	490.794	417.438	319.72	395.006	842.85	701.152	0.470359
Control-tRNA-Thr-AGT-6-1	Control	TAA	ATGTTATAAATACGATATATCTGAACATATGCCCAACAGG	ACCGGGATGGCTGAGTGGTTAAGGCGTTGGACTTAAGATCCAATGGACAGGTGTCCGCGTGGGTTCGAGCCCCACTCCCGGTA	tatcttgtggaaaggacgaaacaccATGTTATAAATACGATATATCTGAACATATGCCCAACAGGACCGGGATGGCTGAGTGGTTAAGGCGTTGGACTTAAGATCCAATGGACAGGTGTCCGCGTGGGTTCGAGCCCCACTCCCGGTATTTTTTTTCAGACGGTCATGCCACTGCTACTGCGATCCTAGACTGTCTCTTATACACATCTGACGCTGCCGACGActcgagtactaggatccattaggcg	139.419	64.7359	175.504	75.953	120.604	144.075	33.616	66.79	186.503	123.808	155.329	235.405	0.721849
Control-tRNA-Thr-CGT-5-1	Control	TAA	AAATAGCTTTAGTAAGAGGAATTAAGTTCAATTCTATCGT	ACCGGGATGGCTGAGTGGTTAAGGCGTTGGACTTAAGATCCAATGGACAGGTGTCCGCGTGGGTTCGAGCCCCACTCCCGGTA	tatcttgtggaaaggacgaaacaccAAATAGCTTTAGTAAGAGGAATTAAGTTCAATTCTATCGTACCGGGATGGCTGAGTGGTTAAGGCGTTGGACTTAAGATCCAATGGACAGGTGTCCGCGTGGGTTCGAGCCCCACTCCCGGTATTTTTTTTCAGACGGTCATGCCACTGCTACTGCGATCCTAGACTGTCTCTTATACACATCTGACGCTGCCGACGActcgagtactaggatccattaggcg	278.839	202.3	247.586	62.1433	185.544	190.179	221.866	96.8455	110.379	162.129	455.801	384.748	0.556665
Control-tRNA-Ile-AAT-9-1	Control	TAA	GGGGAGGGGGAGTGGTGTGGGGGAAGAGACCCAAAATGTT	ACCGGGATGGCTGAGTGGTTAAGGCGTTGGACTTAAGATCCAATGGACAGGTGTCCGCGTGGGTTCGAGCCCCACTCCCGGTA	tatcttgtggaaaggacgaaacaccGGGGAGGGGGAGTGGTGTGGGGGAAGAGACCCAAAATGTTACCGGGATGGCTGAGTGGTTAAGGCGTTGGACTTAAGATCCAATGGACAGGTGTCCGCGTGGGTTCGAGCCCCACTCCCGGTATTTTTTTTCAGACGGTCATGCCACTGCTACTGCGATCCTAGACTGTCTCTTATACACATCTGACGCTGCCGACGActcgagtactaggatccattaggcg	175.79	347.956	235.05	110.477	9.27721	218.994	315.991	190.352	159.86	76.643	397.235	167.062	0.697133
Control-tRNA-Ala-CGC-1-1	Control	TAA	AACAACTAGGGAGAGCTACAAAGAACGGTTTCTTAGGGTA	ACCGGGATGGCTGAGTGGTTAAGGCGTTGGACTTAAGATCCAATGGACAGGTGTCCGCGTGGGTTCGAGCCCCACTCCCGGTA	tatcttgtggaaaggacgaaacaccAACAACTAGGGAGAGCTACAAAGAACGGTTTCTTAGGGTAACCGGGATGGCTGAGTGGTTAAGGCGTTGGACTTAAGATCCAATGGACAGGTGTCCGCGTGGGTTCGAGCCCCACTCCCGGTATTTTTTTTCAGACGGTCATGCCACTGCTACTGCGATCCTAGACTGTCTCTTATACACATCTGACGCTGCCGACGActcgagtactaggatccattaggcg	1091.11	663.543	667.542	531.671	510.247	374.596	1263.96	567.715	799.3	633.779	1301.2	1240.31	0.576254
Control-tRNA-Tyr-GTA-5-2	Control	TAA	TTATGGAGACAAGGCGGCACCCGGGAAGCTGTGCCCGCTC	ACCGGGATGGCTGAGTGGTTAAGGCGTTGGACTTAAGATCCAATGGACAGGTGTCCGCGTGGGTTCGAGCCCCACTCCCGGTA	tatcttgtggaaaggacgaaacaccTTATGGAGACAAGGCGGCACCCGGGAAGCTGTGCCCGCTCACCGGGATGGCTGAGTGGTTAAGGCGTTGGACTTAAGATCCAATGGACAGGTGTCCGCGTGGGTTCGAGCCCCACTCCCGGTATTTTTTTTCAGACGGTCATGCCACTGCTACTGCGATCCTAGACTGTCTCTTATACACATCTGACGCTGCCGACGActcgagtactaggatccattaggcg	606.171	404.599	401.152	566.195	320.064	455.278	591.642	510.944	247.402	442.171	1107.67	688.496	0.590294
Control-tRNA-Leu-CAG-1-7	Control	TAA	GAGACAGAAGTGAGTCCTGAGCACAATGTAGCATAAGCGC	ACCGGGATGGCTGAGTGGTTAAGGCGTTGGACTTAAGATCCAATGGACAGGTGTCCGCGTGGGTTCGAGCCCCACTCCCGGTA	tatcttgtggaaaggacgaaacaccGAGACAGAAGTGAGTCCTGAGCACAATGTAGCATAAGCGCACCGGGATGGCTGAGTGGTTAAGGCGTTGGACTTAAGATCCAATGGACAGGTGTCCGCGTGGGTTCGAGCCCCACTCCCGGTATTTTTTTTCAGACGGTCATGCCACTGCTACTGCGATCCTAGACTGTCTCTTATACACATCTGACGCTGCCGACGActcgagtactaggatccattaggcg	709.22	250.852	470.1	593.814	584.464	247.809	359.692	190.352	255.015	285.937	740.995	647.996	0.688019
Control-tRNA-Pro-CGG-1-3	Control	TAA	GCACGACCTCTAAGGCGGTTCGCGGCAACGTCCGCACGTC	ACCGGGATGGCTGAGTGGTTAAGGCGTTGGACTTAAGATCCAATGGACAGGTGTCCGCGTGGGTTCGAGCCCCACTCCCGGTA	tatcttgtggaaaggacgaaacaccGCACGACCTCTAAGGCGGTTCGCGGCAACGTCCGCACGTCACCGGGATGGCTGAGTGGTTAAGGCGTTGGACTTAAGATCCAATGGACAGGTGTCCGCGTGGGTTCGAGCCCCACTCCCGGTATTTTTTTTCAGACGGTCATGCCACTGCTACTGCGATCCTAGACTGTCTCTTATACACATCTGACGCTGCCGACGActcgagtactaggatccattaggcg	418.258	623.083	335.338	452.265	361.811	247.809	668.959	434.135	510.029	123.808	603.491	731.527	0.498174
Control-tRNA-Arg-CCG-1-2	Control	TAA	TTCCCTTTGTGTGCTATATAAGCATCTGTCTTTGGCGGTT	ACCGGGATGGCTGAGTGGTTAAGGCGTTGGACTTAAGATCCAATGGACAGGTGTCCGCGTGGGTTCGAGCCCCACTCCCGGTA	tatcttgtggaaaggacgaaacaccTTCCCTTTGTGTGCTATATAAGCATCTGTCTTTGGCGGTTACCGGGATGGCTGAGTGGTTAAGGCGTTGGACTTAAGATCCAATGGACAGGTGTCCGCGTGGGTTCGAGCCCCACTCCCGGTATTTTTTTTCAGACGGTCATGCCACTGCTACTGCGATCCTAGACTGTCTCTTATACACATCTGACGCTGCCGACGActcgagtactaggatccattaggcg	1127.48	914.395	980.942	1052.98	1094.71	1221.76	611.812	661.221	1256.04	955.09	1970.89	1538.99	0.668938
Control-tRNA-His-GTG-1-1	Control	TAA	CATTAAATCCAGCTGTAGCGCGCCGCCTGGTTAGTGGCTC	ACCGGGATGGCTGAGTGGTTAAGGCGTTGGACTTAAGATCCAATGGACAGGTGTCCGCGTGGGTTCGAGCCCCACTCCCGGTA	tatcttgtggaaaggacgaaacaccCATTAAATCCAGCTGTAGCGCGCCGCCTGGTTAGTGGCTCACCGGGATGGCTGAGTGGTTAAGGCGTTGGACTTAAGATCCAATGGACAGGTGTCCGCGTGGGTTCGAGCCCCACTCCCGGTATTTTTTTTCAGACGGTCATGCCACTGCTACTGCGATCCTAGACTGTCTCTTATACACATCTGACGCTGCCGACGActcgagtactaggatccattaggcg	533.43	428.875	269.524	258.931	357.173	152.72	114.295	293.876	300.689	47.1649	613.677	445.497	0.646595
Control-tRNA-iMet-CAT-1-5	Control	TAA	GATGATTGAAATTAAGATCAGTGGTCTTCAGAAACCGCTT	ACCGGGATGGCTGAGTGGTTAAGGCGTTGGACTTAAGATCCAATGGACAGGTGTCCGCGTGGGTTCGAGCCCCACTCCCGGTA	tatcttgtggaaaggacgaaacaccGATGATTGAAATTAAGATCAGTGGTCTTCAGAAACCGCTTACCGGGATGGCTGAGTGGTTAAGGCGTTGGACTTAAGATCCAATGGACAGGTGTCCGCGTGGGTTCGAGCCCCACTCCCGGTATTTTTTTTCAGACGGTCATGCCACTGCTACTGCGATCCTAGACTGTCTCTTATACACATCTGACGCTGCCGACGActcgagtactaggatccattaggcg	709.22	194.208	379.214	334.883	357.173	461.041	396.669	203.71	308.301	374.372	707.892	632.809	0.871572
Control-tRNA-Arg-CCT-4-1	Control	TAA	AAATAGTTGAATATGTTGTGTGAGCGCGTCGTTTGCAGAA	ACCGGGATGGCTGAGTGGTTAAGGCGTTGGACTTAAGATCCAATGGACAGGTGTCCGCGTGGGTTCGAGCCCCACTCCCGGTA	tatcttgtggaaaggacgaaacaccAAATAGTTGAATATGTTGTGTGAGCGCGTCGTTTGCAGAAACCGGGATGGCTGAGTGGTTAAGGCGTTGGACTTAAGATCCAATGGACAGGTGTCCGCGTGGGTTCGAGCCCCACTCCCGGTATTTTTTTTCAGACGGTCATGCCACTGCTACTGCGATCCTAGACTGTCTCTTATACACATCTGACGCTGCCGACGActcgagtactaggatccattaggcg	351.579	64.7359	169.236	17.262	134.52	178.653	84.0401	160.296	129.41	103.173	310.658	323.998	0.83284
Control-tRNA-Glu-CTC-1-1	Control	TAA	AGTAGAATCATATAGCTGCAACCGGGAAGGGTTAGCAGCT	ACCGGGATGGCTGAGTGGTTAAGGCGTTGGACTTAAGATCCAATGGACAGGTGTCCGCGTGGGTTCGAGCCCCACTCCCGGTA	tatcttgtggaaaggacgaaacaccAGTAGAATCATATAGCTGCAACCGGGAAGGGTTAGCAGCTACCGGGATGGCTGAGTGGTTAAGGCGTTGGACTTAAGATCCAATGGACAGGTGTCCGCGTGGGTTCGAGCCCCACTCCCGGTATTTTTTTTCAGACGGTCATGCCACTGCTACTGCGATCCTAGACTGTCTCTTATACACATCTGACGCTGCCGACGActcgagtactaggatccattaggcg	272.777	137.564	231.916	100.12	153.074	187.298	80.6785	300.555	178.891	176.869	669.697	422.716	0.420385
Control-tRNA-Asn-GTT-6-1	Control	TAA	TGTGCCCTTCCTATATTGCCTATTAGAACTGGTAGTGCTT	ACCGGGATGGCTGAGTGGTTAAGGCGTTGGACTTAAGATCCAATGGACAGGTGTCCGCGTGGGTTCGAGCCCCACTCCCGGTA	tatcttgtggaaaggacgaaacaccTGTGCCCTTCCTATATTGCCTATTAGAACTGGTAGTGCTTACCGGGATGGCTGAGTGGTTAAGGCGTTGGACTTAAGATCCAATGGACAGGTGTCCGCGTGGGTTCGAGCCCCACTCCCGGTATTTTTTTTCAGACGGTCATGCCACTGCTACTGCGATCCTAGACTGTCTCTTATACACATCTGACGCTGCCGACGActcgagtactaggatccattaggcg	660.726	550.255	448.162	562.742	157.713	530.197	534.495	504.265	829.749	433.328	427.791	809.995	0.960587
Control-tRNA-Thr-AGT-1-3	Control	TAA	ATAGTAATGAAGAATAGTTTAGGAAAGTACCTGTACGGGT	ACCGGGATGGCTGAGTGGTTAAGGCGTTGGACTTAAGATCCAATGGACAGGTGTCCGCGTGGGTTCGAGCCCCACTCCCGGTA	tatcttgtggaaaggacgaaacaccATAGTAATGAAGAATAGTTTAGGAAAGTACCTGTACGGGTACCGGGATGGCTGAGTGGTTAAGGCGTTGGACTTAAGATCCAATGGACAGGTGTCCGCGTGGGTTCGAGCCCCACTCCCGGTATTTTTTTTCAGACGGTCATGCCACTGCTACTGCGATCCTAGACTGTCTCTTATACACATCTGACGCTGCCGACGActcgagtactaggatccattaggcg	139.419	72.8279	109.69	37.9765	106.688	95.0896	0	36.7345	53.2866	79.5908	351.4	296.155	0.36103
Control-tRNA-Met-CAT-6-1	Control	TAA	TATCTCCACAAAAGCCGCGGCGCGAAGTGGTCGCCGAGCA	ACCGGGATGGCTGAGTGGTTAAGGCGTTGGACTTAAGATCCAATGGACAGGTGTCCGCGTGGGTTCGAGCCCCACTCCCGGTA	tatcttgtggaaaggacgaaacaccTATCTCCACAAAAGCCGCGGCGCGAAGTGGTCGCCGAGCAACCGGGATGGCTGAGTGGTTAAGGCGTTGGACTTAAGATCCAATGGACAGGTGTCCGCGTGGGTTCGAGCCCCACTCCCGGTATTTTTTTTCAGACGGTCATGCCACTGCTACTGCGATCCTAGACTGTCTCTTATACACATCTGACGCTGCCGACGActcgagtactaggatccattaggcg	254.592	331.772	347.874	269.288	352.534	60.5116	339.522	13.358	247.402	412.693	409.967	351.842	0.412542
Control-tRNA-Pro-CGG-1-2	Control	TAA	GGCAGGTGTCTGAAATGTCAGCGGAAATACACGCACGGGA	ACCGGGATGGCTGAGTGGTTAAGGCGTTGGACTTAAGATCCAATGGACAGGTGTCCGCGTGGGTTCGAGCCCCACTCCCGGTA	tatcttgtggaaaggacgaaacaccGGCAGGTGTCTGAAATGTCAGCGGAAATACACGCACGGGAACCGGGATGGCTGAGTGGTTAAGGCGTTGGACTTAAGATCCAATGGACAGGTGTCCGCGTGGGTTCGAGCCCCACTCCCGGTATTTTTTTTCAGACGGTCATGCCACTGCTACTGCGATCCTAGACTGTCTCTTATACACATCTGACGCTGCCGACGActcgagtactaggatccattaggcg	448.566	509.795	601.728	497.147	310.787	201.705	729.468	240.444	255.015	206.347	407.42	587.247	0.652446
Control-tRNA-Arg-TCT-5-1	Control	TAA	TAATTAGCAACCTCAGGACAAAACGGGGGGAGCTCAAGCA	ACCGGGATGGCTGAGTGGTTAAGGCGTTGGACTTAAGATCCAATGGACAGGTGTCCGCGTGGGTTCGAGCCCCACTCCCGGTA	tatcttgtggaaaggacgaaacaccTAATTAGCAACCTCAGGACAAAACGGGGGGAGCTCAAGCAACCGGGATGGCTGAGTGGTTAAGGCGTTGGACTTAAGATCCAATGGACAGGTGTCCGCGTGGGTTCGAGCCCCACTCCCGGTATTTTTTTTCAGACGGTCATGCCACTGCTACTGCGATCCTAGACTGTCTCTTATACACATCTGACGCTGCCGACGActcgagtactaggatccattaggcg	569.801	267.036	291.462	283.097	519.524	285.269	383.223	333.95	346.363	173.921	572.935	407.529	0.870332
Control-tRNA-Leu-CAG-1-6	Control	TAA	GATAAAATTAGGAGAAATTAGGAAGCATGGTAAAACATGT	ACCGGGATGGCTGAGTGGTTAAGGCGTTGGACTTAAGATCCAATGGACAGGTGTCCGCGTGGGTTCGAGCCCCACTCCCGGTA	tatcttgtggaaaggacgaaacaccGATAAAATTAGGAGAAATTAGGAAGCATGGTAAAACATGTACCGGGATGGCTGAGTGGTTAAGGCGTTGGACTTAAGATCCAATGGACAGGTGTCCGCGTGGGTTCGAGCCCCACTCCCGGTATTTTTTTTCAGACGGTCATGCCACTGCTACTGCGATCCTAGACTGTCTCTTATACACATCTGACGCTGCCGACGActcgagtactaggatccattaggcg	66.6788	89.0119	213.112	34.5241	106.688	218.994	73.9553	110.204	57.0928	70.7474	336.122	232.874	0.500307
Control-tRNA-Arg-CCG-1-3	Control	TAA	GAAAGCTTTATGAGAATAGCTGGGAGCCATACAGCCGCAG	ACCGGGATGGCTGAGTGGTTAAGGCGTTGGACTTAAGATCCAATGGACAGGTGTCCGCGTGGGTTCGAGCCCCACTCCCGGTA	tatcttgtggaaaggacgaaacaccGAAAGCTTTATGAGAATAGCTGGGAGCCATACAGCCGCAGACCGGGATGGCTGAGTGGTTAAGGCGTTGGACTTAAGATCCAATGGACAGGTGTCCGCGTGGGTTCGAGCCCCACTCCCGGTATTTTTTTTCAGACGGTCATGCCACTGCTACTGCGATCCTAGACTGTCTCTTATACACATCTGACGCTGCCGACGActcgagtactaggatccattaggcg	466.752	364.14	545.316	207.144	385.004	345.78	379.861	677.919	601.378	218.138	1166.24	807.464	0.411262
Control-tRNA-Tyr-GTA-5-3	Control	TAA	TTTGCTGAAAGATCAATGACCCAACCCCAGAAACGTGCGC	ACCGGGATGGCTGAGTGGTTAAGGCGTTGGACTTAAGATCCAATGGACAGGTGTCCGCGTGGGTTCGAGCCCCACTCCCGGTA	tatcttgtggaaaggacgaaacaccTTTGCTGAAAGATCAATGACCCAACCCCAGAAACGTGCGCACCGGGATGGCTGAGTGGTTAAGGCGTTGGACTTAAGATCCAATGGACAGGTGTCCGCGTGGGTTCGAGCCCCACTCCCGGTATTTTTTTTCAGACGGTCATGCCACTGCTACTGCGATCCTAGACTGTCTCTTATACACATCTGACGCTGCCGACGActcgagtactaggatccattaggcg	612.233	704.003	702.016	393.574	310.787	622.405	1153.03	384.043	681.308	377.32	891.232	774.558	0.740284
Control-tRNA-Val-AAC-4-1	Control	TAA	TATACTTCCATGTTTCAAGGTAAGGGAGCAGAAAGAGGGT	ACCGGGATGGCTGAGTGGTTAAGGCGTTGGACTTAAGATCCAATGGACAGGTGTCCGCGTGGGTTCGAGCCCCACTCCCGGTA	tatcttgtggaaaggacgaaacaccTATACTTCCATGTTTCAAGGTAAGGGAGCAGAAAGAGGGTACCGGGATGGCTGAGTGGTTAAGGCGTTGGACTTAAGATCCAATGGACAGGTGTCCGCGTGGGTTCGAGCCCCACTCCCGGTATTTTTTTTCAGACGGTCATGCCACTGCTACTGCGATCCTAGACTGTCTCTTATACACATCTGACGCTGCCGACGActcgagtactaggatccattaggcg	54.5554	40.4599	28.206	58.6909	41.7475	167.127	50.4241	123.562	34.2557	47.1649	112.041	113.906	0.972522
Control-tRNA-Ser-GCT-4-1	Control	TAA	TGTGCGGAGGAAGAAAATGACTTTGCCACGCTTAGCATGT	ACCGGGATGGCTGAGTGGTTAAGGCGTTGGACTTAAGATCCAATGGACAGGTGTCCGCGTGGGTTCGAGCCCCACTCCCGGTA	tatcttgtggaaaggacgaaacaccTGTGCGGAGGAAGAAAATGACTTTGCCACGCTTAGCATGTACCGGGATGGCTGAGTGGTTAAGGCGTTGGACTTAAGATCCAATGGACAGGTGTCCGCGTGGGTTCGAGCCCCACTCCCGGTATTTTTTTTCAGACGGTCATGCCACTGCTACTGCGATCCTAGACTGTCTCTTATACACATCTGACGCTGCCGACGActcgagtactaggatccattaggcg	418.258	695.911	864.984	690.481	644.766	547.486	1677.44	390.722	894.454	489.336	1199.34	807.464	0.480755
Control-tRNA-Val-TAC-1-2	Control	TAA	AGTCTATGAATAAAGTCCCAACAATATTCTTCCTCGTAGA	ACCGGGATGGCTGAGTGGTTAAGGCGTTGGACTTAAGATCCAATGGACAGGTGTCCGCGTGGGTTCGAGCCCCACTCCCGGTA	tatcttgtggaaaggacgaaacaccAGTCTATGAATAAAGTCCCAACAATATTCTTCCTCGTAGAACCGGGATGGCTGAGTGGTTAAGGCGTTGGACTTAAGATCCAATGGACAGGTGTCCGCGTGGGTTCGAGCCCCACTCCCGGTATTTTTTTTCAGACGGTCATGCCACTGCTACTGCGATCCTAGACTGTCTCTTATACACATCTGACGCTGCCGACGActcgagtactaggatccattaggcg	412.196	477.427	485.77	324.526	482.415	452.396	480.709	534.32	673.695	362.581	965.076	597.372	0.55265
Control-tRNA-Thr-AGT-1-2	Control	TAA	ATTCTTGTAGATGAATTTCAGGAACCTTTATGGCAGCTTC	ACCGGGATGGCTGAGTGGTTAAGGCGTTGGACTTAAGATCCAATGGACAGGTGTCCGCGTGGGTTCGAGCCCCACTCCCGGTA	tatcttgtggaaaggacgaaacaccATTCTTGTAGATGAATTTCAGGAACCTTTATGGCAGCTTCACCGGGATGGCTGAGTGGTTAAGGCGTTGGACTTAAGATCCAATGGACAGGTGTCCGCGTGGGTTCGAGCCCCACTCCCGGTATTTTTTTTCAGACGGTCATGCCACTGCTACTGCGATCCTAGACTGTCTCTTATACACATCTGACGCTGCCGACGActcgagtactaggatccattaggcg	1024.43	971.039	755.294	573.1	658.682	1031.58	551.303	664.561	848.78	698.631	1655.14	1554.18	0.640237
Control-tRNA-Thr-TGT-4-1	Control	TAA	TGCATAATAGATTGATTGTTAAATGTTTGCTCTCTGTGGC	ACCGGGATGGCTGAGTGGTTAAGGCGTTGGACTTAAGATCCAATGGACAGGTGTCCGCGTGGGTTCGAGCCCCACTCCCGGTA	tatcttgtggaaaggacgaaacaccTGCATAATAGATTGATTGTTAAATGTTTGCTCTCTGTGGCACCGGGATGGCTGAGTGGTTAAGGCGTTGGACTTAAGATCCAATGGACAGGTGTCCGCGTGGGTTCGAGCCCCACTCCCGGTATTTTTTTTCAGACGGTCATGCCACTGCTACTGCGATCCTAGACTGTCTCTTATACACATCTGACGCTGCCGACGActcgagtactaggatccattaggcg	12.1234	56.6439	134.762	31.0717	92.7721	23.052	30.2544	63.4505	72.3176	141.495	48.3811	172.124	0.158088
Control-tRNA-Gly-TCC-4-1	Control	TAA	GAGCCCCGGGCCGGCGCGGCGGGGCTGCCCGCGCCGTGCG	ACCGGGATGGCTGAGTGGTTAAGGCGTTGGACTTAAGATCCAATGGACAGGTGTCCGCGTGGGTTCGAGCCCCACTCCCGGTA	tatcttgtggaaaggacgaaacaccGAGCCCCGGGCCGGCGCGGCGGGGCTGCCCGCGCCGTGCGACCGGGATGGCTGAGTGGTTAAGGCGTTGGACTTAAGATCCAATGGACAGGTGTCCGCGTGGGTTCGAGCCCCACTCCCGGTATTTTTTTTCAGACGGTCATGCCACTGCTACTGCGATCCTAGACTGTCTCTTATACACATCTGACGCTGCCGACGActcgagtactaggatccattaggcg	2976.3	3188.24	2770.46	3345.38	3316.6	3031.34	4269.24	3292.75	3764.32	2213.8	4097.12	4290.44	0.716085
Control-tRNA-Cys-GCA-13-1	Control	TAA	CACAGGGAAAGGTTGTTAATTGGACCTTACTAATGTAACT	ACCGGGATGGCTGAGTGGTTAAGGCGTTGGACTTAAGATCCAATGGACAGGTGTCCGCGTGGGTTCGAGCCCCACTCCCGGTA	tatcttgtggaaaggacgaaacaccCACAGGGAAAGGTTGTTAATTGGACCTTACTAATGTAACTACCGGGATGGCTGAGTGGTTAAGGCGTTGGACTTAAGATCCAATGGACAGGTGTCCGCGTGGGTTCGAGCCCCACTCCCGGTATTTTTTTTCAGACGGTCATGCCACTGCTACTGCGATCCTAGACTGTCTCTTATACACATCTGACGCTGCCGACGActcgagtactaggatccattaggcg	278.839	501.703	335.338	424.646	171.628	466.804	403.393	183.673	525.254	451.015	774.098	602.434	0.540896
Control-tRNA-Asn-GTT-11-1	Control	TAA	TGCGCCCTTCCTATATGGCCCAGTGGAGTTAGCAGTGCTT	ACCGGGATGGCTGAGTGGTTAAGGCGTTGGACTTAAGATCCAATGGACAGGTGTCCGCGTGGGTTCGAGCCCCACTCCCGGTA	tatcttgtggaaaggacgaaacaccTGCGCCCTTCCTATATGGCCCAGTGGAGTTAGCAGTGCTTACCGGGATGGCTGAGTGGTTAAGGCGTTGGACTTAAGATCCAATGGACAGGTGTCCGCGTGGGTTCGAGCCCCACTCCCGGTATTTTTTTTCAGACGGTCATGCCACTGCTACTGCGATCCTAGACTGTCTCTTATACACATCTGACGCTGCCGACGActcgagtactaggatccattaggcg	721.343	865.843	908.86	749.172	783.924	890.385	921.08	587.752	422.487	563.032	641.687	822.652	1.09915
Control-tRNA-iMet-CAT-1-4	Control	TAA	AAAAAAGGTGACTATTAACTCTGGGACCTGTGACTCGCGT	ACCGGGATGGCTGAGTGGTTAAGGCGTTGGACTTAAGATCCAATGGACAGGTGTCCGCGTGGGTTCGAGCCCCACTCCCGGTA	tatcttgtggaaaggacgaaacaccAAAAAAGGTGACTATTAACTCTGGGACCTGTGACTCGCGTACCGGGATGGCTGAGTGGTTAAGGCGTTGGACTTAAGATCCAATGGACAGGTGTCCGCGTGGGTTCGAGCCCCACTCCCGGTATTTTTTTTCAGACGGTCATGCCACTGCTACTGCGATCCTAGACTGTCTCTTATACACATCTGACGCTGCCGACGActcgagtactaggatccattaggcg	224.283	48.5519	3.134	37.9765	106.688	83.5636	110.933	16.6975	106.573	47.1649	81.484	172.124	1.20437
Control-tRNA-Phe-GAA-6-1	Control	TAA	TATATTTTGAAGAAATGACTAAGGGTGTGTGCTTAGAGTA	ACCGGGATGGCTGAGTGGTTAAGGCGTTGGACTTAAGATCCAATGGACAGGTGTCCGCGTGGGTTCGAGCCCCACTCCCGGTA	tatcttgtggaaaggacgaaacaccTATATTTTGAAGAAATGACTAAGGGTGTGTGCTTAGAGTAACCGGGATGGCTGAGTGGTTAAGGCGTTGGACTTAAGATCCAATGGACAGGTGTCCGCGTGGGTTCGAGCCCCACTCCCGGTATTTTTTTTCAGACGGTCATGCCACTGCTACTGCGATCCTAGACTGTCTCTTATACACATCTGACGCTGCCGACGActcgagtactaggatccattaggcg	266.715	291.312	112.824	27.6193	143.797	198.824	0	93.506	129.41	120.86	458.348	265.78	0.641126
Control-tRNA-Cys-GCA-7-1	Control	TAA	TCACCGTAAGTGGACAAGGAGGGAGCTTTTAACAGGTAAA	ACCGGGATGGCTGAGTGGTTAAGGCGTTGGACTTAAGATCCAATGGACAGGTGTCCGCGTGGGTTCGAGCCCCACTCCCGGTA	tatcttgtggaaaggacgaaacaccTCACCGTAAGTGGACAAGGAGGGAGCTTTTAACAGGTAAAACCGGGATGGCTGAGTGGTTAAGGCGTTGGACTTAAGATCCAATGGACAGGTGTCCGCGTGGGTTCGAGCCCCACTCCCGGTATTTTTTTTCAGACGGTCATGCCACTGCTACTGCGATCCTAGACTGTCTCTTATACACATCTGACGCTGCCGACGActcgagtactaggatccattaggcg	266.715	153.748	322.802	62.1433	148.435	175.772	228.589	233.765	194.116	218.138	84.0304	268.311	1.24876
Control-tRNA-Ala-AGC-16-1	Control	TAA	CCAGGCCACCCACTAAGGATAAACAAAGCTTCCCTGATAT	ACCGGGATGGCTGAGTGGTTAAGGCGTTGGACTTAAGATCCAATGGACAGGTGTCCGCGTGGGTTCGAGCCCCACTCCCGGTA	tatcttgtggaaaggacgaaacaccCCAGGCCACCCACTAAGGATAAACAAAGCTTCCCTGATATACCGGGATGGCTGAGTGGTTAAGGCGTTGGACTTAAGATCCAATGGACAGGTGTCCGCGTGGGTTCGAGCCCCACTCCCGGTATTTTTTTTCAGACGGTCATGCCACTGCTACTGCGATCCTAGACTGTCTCTTATACACATCTGACGCTGCCGACGActcgagtactaggatccattaggcg	1745.77	2192.93	1773.84	1550.13	1326.64	1947.9	2662.39	2381.06	1830.78	937.403	2434.34	2409.74	0.762199
Control-tRNA-Ala-AGC-5-1	Control	TAA	GACAGCCAGTTATAAAATATAGCAAAAAAGCTAGCTTTAA	ACCGGGATGGCTGAGTGGTTAAGGCGTTGGACTTAAGATCCAATGGACAGGTGTCCGCGTGGGTTCGAGCCCCACTCCCGGTA	tatcttgtggaaaggacgaaacaccGACAGCCAGTTATAAAATATAGCAAAAAAGCTAGCTTTAAACCGGGATGGCTGAGTGGTTAAGGCGTTGGACTTAAGATCCAATGGACAGGTGTCCGCGTGGGTTCGAGCCCCACTCCCGGTATTTTTTTTCAGACGGTCATGCCACTGCTACTGCGATCCTAGACTGTCTCTTATACACATCTGACGCTGCCGACGActcgagtactaggatccattaggcg	436.443	525.979	319.668	314.169	677.237	458.159	668.959	447.493	388.231	277.094	687.521	660.652	0.662583
Control-tRNA-Glu-CTC-1-3	Control	TAA	CTGGGGCCAGGAGGCGCAAGCCGGGCCCTGAAGCCGCCTC	ACCGGGATGGCTGAGTGGTTAAGGCGTTGGACTTAAGATCCAATGGACAGGTGTCCGCGTGGGTTCGAGCCCCACTCCCGGTA	tatcttgtggaaaggacgaaacaccCTGGGGCCAGGAGGCGCAAGCCGGGCCCTGAAGCCGCCTCACCGGGATGGCTGAGTGGTTAAGGCGTTGGACTTAAGATCCAATGGACAGGTGTCCGCGTGGGTTCGAGCCCCACTCCCGGTATTTTTTTTCAGACGGTCATGCCACTGCTACTGCGATCCTAGACTGTCTCTTATACACATCTGACGCTGCCGACGActcgagtactaggatccattaggcg	2842.94	1893.53	2294.09	2206.09	2421.35	1573.3	2780.05	2050.45	2729.04	1470.96	2579.48	2941.3	0.799642
Control-tRNA-Trp-CCA-2-1	Control	TAA	AAACGAGGTCTTTAGCGATGCGGAGTCACCACTTTGGTGT	ACCGGGATGGCTGAGTGGTTAAGGCGTTGGACTTAAGATCCAATGGACAGGTGTCCGCGTGGGTTCGAGCCCCACTCCCGGTA	tatcttgtggaaaggacgaaacaccAAACGAGGTCTTTAGCGATGCGGAGTCACCACTTTGGTGTACCGGGATGGCTGAGTGGTTAAGGCGTTGGACTTAAGATCCAATGGACAGGTGTCCGCGTGGGTTCGAGCCCCACTCCCGGTATTTTTTTTCAGACGGTCATGCCACTGCTACTGCGATCCTAGACTGTCTCTTATACACATCTGACGCTGCCGACGActcgagtactaggatccattaggcg	4867.55	3795.14	4876.5	3055.38	4406.68	3258.98	5102.92	3526.51	3790.96	3021.5	5663.14	5877.53	0.704043
Control-tRNA-Lys-CTT-5-1	Control	TAA	CTCGGCCCATTTGTAGATATGGAAAAGATCCTATAAGGAA	ACCGGGATGGCTGAGTGGTTAAGGCGTTGGACTTAAGATCCAATGGACAGGTGTCCGCGTGGGTTCGAGCCCCACTCCCGGTA	tatcttgtggaaaggacgaaacaccCTCGGCCCATTTGTAGATATGGAAAAGATCCTATAAGGAAACCGGGATGGCTGAGTGGTTAAGGCGTTGGACTTAAGATCCAATGGACAGGTGTCCGCGTGGGTTCGAGCCCCACTCCCGGTATTTTTTTTCAGACGGTCATGCCACTGCTACTGCGATCCTAGACTGTCTCTTATACACATCTGACGCTGCCGACGActcgagtactaggatccattaggcg	612.233	323.68	413.688	635.243	366.45	236.283	494.156	350.648	464.355	176.869	394.688	498.653	0.947701
Control-tRNA-Gly-GCC-4-1	Control	TAA	AGCTCTGCTGTGACAGCTTCCATTGGCATTTGCCATCAGT	ACCGGGATGGCTGAGTGGTTAAGGCGTTGGACTTAAGATCCAATGGACAGGTGTCCGCGTGGGTTCGAGCCCCACTCCCGGTA	tatcttgtggaaaggacgaaacaccAGCTCTGCTGTGACAGCTTCCATTGGCATTTGCCATCAGTACCGGGATGGCTGAGTGGTTAAGGCGTTGGACTTAAGATCCAATGGACAGGTGTCCGCGTGGGTTCGAGCCCCACTCCCGGTATTTTTTTTCAGACGGTCATGCCACTGCTACTGCGATCCTAGACTGTCTCTTATACACATCTGACGCTGCCGACGActcgagtactaggatccattaggcg	575.862	477.427	705.15	738.815	519.524	703.087	749.638	871.61	757.432	825.387	1003.27	969.463	0.647656
Control-tRNA-Ser-AGA-3-1	Control	TAA	CAGTACAGTGACTTATGCTAATGGACAAAGTGTCCTTCAC	ACCGGGATGGCTGAGTGGTTAAGGCGTTGGACTTAAGATCCAATGGACAGGTGTCCGCGTGGGTTCGAGCCCCACTCCCGGTA	tatcttgtggaaaggacgaaacaccCAGTACAGTGACTTATGCTAATGGACAAAGTGTCCTTCACACCGGGATGGCTGAGTGGTTAAGGCGTTGGACTTAAGATCCAATGGACAGGTGTCCGCGTGGGTTCGAGCCCCACTCCCGGTATTTTTTTTCAGACGGTCATGCCACTGCTACTGCGATCCTAGACTGTCTCTTATACACATCTGACGCTGCCGACGActcgagtactaggatccattaggcg	412.196	445.059	153.566	403.932	292.232	579.182	480.709	417.438	346.363	215.19	399.781	483.466	1.11989
Control-tRNA-Thr-AGT-1-1	Control	TAA	GACCTGGCCAAGGAAACAAGATCCTAAGCGTCTTTCCGGC	ACCGGGATGGCTGAGTGGTTAAGGCGTTGGACTTAAGATCCAATGGACAGGTGTCCGCGTGGGTTCGAGCCCCACTCCCGGTA	tatcttgtggaaaggacgaaacaccGACCTGGCCAAGGAAACAAGATCCTAAGCGTCTTTCCGGCACCGGGATGGCTGAGTGGTTAAGGCGTTGGACTTAAGATCCAATGGACAGGTGTCCGCGTGGGTTCGAGCCCCACTCCCGGTATTTTTTTTCAGACGGTCATGCCACTGCTACTGCGATCCTAGACTGTCTCTTATACACATCTGACGCTGCCGACGActcgagtactaggatccattaggcg	472.813	493.611	413.688	462.623	505.608	625.286	783.254	607.789	772.656	563.032	529.646	1030.21	0.703072
Control-tRNA-Cys-GCA-21-1	Control	TAA	CACAGGTGAAATATGCTAAGGAGGAATGTCCACCAGGCAA	ACCGGGATGGCTGAGTGGTTAAGGCGTTGGACTTAAGATCCAATGGACAGGTGTCCGCGTGGGTTCGAGCCCCACTCCCGGTA	tatcttgtggaaaggacgaaacaccCACAGGTGAAATATGCTAAGGAGGAATGTCCACCAGGCAAACCGGGATGGCTGAGTGGTTAAGGCGTTGGACTTAAGATCCAATGGACAGGTGTCCGCGTGGGTTCGAGCCCCACTCCCGGTATTTTTTTTCAGACGGTCATGCCACTGCTACTGCGATCCTAGACTGTCTCTTATACACATCTGACGCTGCCGACGActcgagtactaggatccattaggcg	387.949	793.015	416.822	383.217	445.306	161.364	447.093	357.327	281.658	250.564	572.935	612.559	0.462582
Control-tRNA-iMet-CAT-1-7	Control	TAA	ACATCATAAAGAATTCACTGCAAATATCACTACCGTATAG	ACCGGGATGGCTGAGTGGTTAAGGCGTTGGACTTAAGATCCAATGGACAGGTGTCCGCGTGGGTTCGAGCCCCACTCCCGGTA	tatcttgtggaaaggacgaaacaccACATCATAAAGAATTCACTGCAAATATCACTACCGTATAGACCGGGATGGCTGAGTGGTTAAGGCGTTGGACTTAAGATCCAATGGACAGGTGTCCGCGTGGGTTCGAGCCCCACTCCCGGTATTTTTTTTCAGACGGTCATGCCACTGCTACTGCGATCCTAGACTGTCTCTTATACACATCTGACGCTGCCGACGActcgagtactaggatccattaggcg	315.209	938.671	388.616	338.336	380.366	432.226	305.906	454.172	487.192	229.929	606.037	665.715	0.586797
Control-tRNA-Asn-GTT-11-2	Control	TAA	TGCGCCCTTCCTATATGGCCCAGTGGAGTTAGCAGTGCTT	ACCGGGATGGCTGAGTGGTTAAGGCGTTGGACTTAAGATCCAATGGACAGGTGTCCGCGTGGGTTCGAGCCCCACTCCCGGTA	tatcttgtggaaaggacgaaacaccTGCGCCCTTCCTATATGGCCCAGTGGAGTTAGCAGTGCTTACCGGGATGGCTGAGTGGTTAAGGCGTTGGACTTAAGATCCAATGGACAGGTGTCCGCGTGGGTTCGAGCCCCACTCCCGGTATTTTTTTTCAGACGGTCATGCCACTGCTACTGCGATCCTAGACTGTCTCTTATACACATCTGACGCTGCCGACGActcgagtactaggatccattaggcg	0	0	0	0	0	0	0	0	0	0	0	0	0
Control-tRNA-Gln-CTG-6-1	Control	TAA	CTAGGTCATGAAAGAATTCAGGGAAAATCGCTAAGAACTT	ACCGGGATGGCTGAGTGGTTAAGGCGTTGGACTTAAGATCCAATGGACAGGTGTCCGCGTGGGTTCGAGCCCCACTCCCGGTA	tatcttgtggaaaggacgaaacaccCTAGGTCATGAAAGAATTCAGGGAAAATCGCTAAGAACTTACCGGGATGGCTGAGTGGTTAAGGCGTTGGACTTAAGATCCAATGGACAGGTGTCCGCGTGGGTTCGAGCCCCACTCCCGGTATTTTTTTTCAGACGGTCATGCCACTGCTACTGCGATCCTAGACTGTCTCTTATACACATCTGACGCTGCCGACGActcgagtactaggatccattaggcg	521.307	712.095	307.132	196.787	347.895	354.425	131.103	437.475	327.332	153.286	616.223	579.653	0.731071
Control-tRNA-His-GTG-1-3	Control	TAA	GCTAGAGCAAGCTCCGCCATCGCGGCTTAGCCTGTGGCTC	ACCGGGATGGCTGAGTGGTTAAGGCGTTGGACTTAAGATCCAATGGACAGGTGTCCGCGTGGGTTCGAGCCCCACTCCCGGTA	tatcttgtggaaaggacgaaacaccGCTAGAGCAAGCTCCGCCATCGCGGCTTAGCCTGTGGCTCACCGGGATGGCTGAGTGGTTAAGGCGTTGGACTTAAGATCCAATGGACAGGTGTCCGCGTGGGTTCGAGCCCCACTCCCGGTATTTTTTTTCAGACGGTCATGCCACTGCTACTGCGATCCTAGACTGTCTCTTATACACATCTGACGCTGCCGACGActcgagtactaggatccattaggcg	1673.03	1286.63	1234.8	1163.46	1507.55	1267.86	2548.1	1676.43	1678.53	990.464	1683.15	2050.3	0.787292
Control-tRNA-Pro-CGG-1-1	Control	TAA	AAGGCTGAAGGGAAGCTCTGGGAGTGCCCTTGCCGAGAGC	ACCGGGATGGCTGAGTGGTTAAGGCGTTGGACTTAAGATCCAATGGACAGGTGTCCGCGTGGGTTCGAGCCCCACTCCCGGTA	tatcttgtggaaaggacgaaacaccAAGGCTGAAGGGAAGCTCTGGGAGTGCCCTTGCCGAGAGCACCGGGATGGCTGAGTGGTTAAGGCGTTGGACTTAAGATCCAATGGACAGGTGTCCGCGTGGGTTCGAGCCCCACTCCCGGTATTTTTTTTCAGACGGTCATGCCACTGCTACTGCGATCCTAGACTGTCTCTTATACACATCTGACGCTGCCGACGActcgagtactaggatccattaggcg	763.775	420.783	1043.62	410.836	255.123	181.535	521.049	187.012	871.617	371.424	613.677	564.466	0.801014
Control-tRNA-Leu-CAG-1-5	Control	TAA	GGGTCCCAGCCATGCCAGCGGCGACGCGCCCCGGCGCGCC	ACCGGGATGGCTGAGTGGTTAAGGCGTTGGACTTAAGATCCAATGGACAGGTGTCCGCGTGGGTTCGAGCCCCACTCCCGGTA	tatcttgtggaaaggacgaaacaccGGGTCCCAGCCATGCCAGCGGCGACGCGCCCCGGCGCGCCACCGGGATGGCTGAGTGGTTAAGGCGTTGGACTTAAGATCCAATGGACAGGTGTCCGCGTGGGTTCGAGCCCCACTCCCGGTATTTTTTTTCAGACGGTCATGCCACTGCTACTGCGATCCTAGACTGTCTCTTATACACATCTGACGCTGCCGACGActcgagtactaggatccattaggcg	1867.01	1869.25	1867.86	1577.75	1521.46	1296.68	1711.06	1449.34	1267.46	1143.75	2823.93	2569.2	0.586396
Control-tRNA-SeC-TCA-1-1	Control	TAA	TTGCGATCCTTATATAGCTGCGCGGGAATAAGGTTGTCCT	ACCGGGATGGCTGAGTGGTTAAGGCGTTGGACTTAAGATCCAATGGACAGGTGTCCGCGTGGGTTCGAGCCCCACTCCCGGTA	tatcttgtggaaaggacgaaacaccTTGCGATCCTTATATAGCTGCGCGGGAATAAGGTTGTCCTACCGGGATGGCTGAGTGGTTAAGGCGTTGGACTTAAGATCCAATGGACAGGTGTCCGCGTGGGTTCGAGCCCCACTCCCGGTATTTTTTTTCAGACGGTCATGCCACTGCTACTGCGATCCTAGACTGTCTCTTATACACATCTGACGCTGCCGACGActcgagtactaggatccattaggcg	309.147	275.128	667.542	435.003	366.45	291.032	403.393	353.987	403.456	341.946	646.779	688.496	0.448807
Control-tRNA-Ile-AAT-1-1	Control	TAA	TAAACTCCTCAAGAGAGGTAGGGTCCGTTCCCCCCGGCGG	ACCGGGATGGCTGAGTGGTTAAGGCGTTGGACTTAAGATCCAATGGACAGGTGTCCGCGTGGGTTCGAGCCCCACTCCCGGTA	tatcttgtggaaaggacgaaacaccTAAACTCCTCAAGAGAGGTAGGGTCCGTTCCCCCCGGCGGACCGGGATGGCTGAGTGGTTAAGGCGTTGGACTTAAGATCCAATGGACAGGTGTCCGCGTGGGTTCGAGCCCCACTCCCGGTATTTTTTTTCAGACGGTCATGCCACTGCTACTGCGATCCTAGACTGTCTCTTATACACATCTGACGCTGCCGACGActcgagtactaggatccattaggcg	521.307	169.932	523.378	334.883	607.657	524.434	480.709	450.833	388.231	409.745	743.542	741.652	0.703164
Control-tRNA-Val-TAC-1-1	Control	TAA	AACAATTATCAAATCCTGGAGGAACGTTTTAGTCGTGTGG	ACCGGGATGGCTGAGTGGTTAAGGCGTTGGACTTAAGATCCAATGGACAGGTGTCCGCGTGGGTTCGAGCCCCACTCCCGGTA	tatcttgtggaaaggacgaaacaccAACAATTATCAAATCCTGGAGGAACGTTTTAGTCGTGTGGACCGGGATGGCTGAGTGGTTAAGGCGTTGGACTTAAGATCCAATGGACAGGTGTCCGCGTGGGTTCGAGCCCCACTCCCGGTATTTTTTTTCAGACGGTCATGCCACTGCTACTGCGATCCTAGACTGTCTCTTATACACATCTGACGCTGCCGACGActcgagtactaggatccattaggcg	515.245	614.991	341.606	279.645	273.678	547.486	332.799	180.333	376.813	170.973	906.51	825.183	0.612987
Control-tRNA-Ser-GCT-4-2	Control	TAA	TATTACTCCCTATAGCAATCAGGAAACAGTAACTTACCGG	ACCGGGATGGCTGAGTGGTTAAGGCGTTGGACTTAAGATCCAATGGACAGGTGTCCGCGTGGGTTCGAGCCCCACTCCCGGTA	tatcttgtggaaaggacgaaacaccTATTACTCCCTATAGCAATCAGGAAACAGTAACTTACCGGACCGGGATGGCTGAGTGGTTAAGGCGTTGGACTTAAGATCCAATGGACAGGTGTCCGCGTGGGTTCGAGCCCCACTCCCGGTATTTTTTTTCAGACGGTCATGCCACTGCTACTGCGATCCTAGACTGTCTCTTATACACATCTGACGCTGCCGACGActcgagtactaggatccattaggcg	648.603	679.727	128.494	365.955	347.895	227.639	121.018	320.592	540.479	147.39	781.737	599.903	0.633287
Control-tRNA-Leu-CAA-4-1	Control	TAA	ACAAGTATGAGGCTAAGTGAGAAGCGCTCTGCTTCCGAGT	ACCGGGATGGCTGAGTGGTTAAGGCGTTGGACTTAAGATCCAATGGACAGGTGTCCGCGTGGGTTCGAGCCCCACTCCCGGTA	tatcttgtggaaaggacgaaacaccACAAGTATGAGGCTAAGTGAGAAGCGCTCTGCTTCCGAGTACCGGGATGGCTGAGTGGTTAAGGCGTTGGACTTAAGATCCAATGGACAGGTGTCCGCGTGGGTTCGAGCCCCACTCCCGGTATTTTTTTTCAGACGGTCATGCCACTGCTACTGCGATCCTAGACTGTCTCTTATACACATCTGACGCTGCCGACGActcgagtactaggatccattaggcg	303.085	89.0119	181.772	265.835	227.292	198.824	554.665	106.864	117.992	291.833	613.677	303.748	0.545895
Control-tRNA-iMet-CAT-1-6	Control	TAA	TTAAGTTACTTGGAGATAAGGCACAACAGCTGAAGGGGAC	ACCGGGATGGCTGAGTGGTTAAGGCGTTGGACTTAAGATCCAATGGACAGGTGTCCGCGTGGGTTCGAGCCCCACTCCCGGTA	tatcttgtggaaaggacgaaacaccTTAAGTTACTTGGAGATAAGGCACAACAGCTGAAGGGGACACCGGGATGGCTGAGTGGTTAAGGCGTTGGACTTAAGATCCAATGGACAGGTGTCCGCGTGGGTTCGAGCCCCACTCCCGGTATTTTTTTTCAGACGGTCATGCCACTGCTACTGCGATCCTAGACTGTCTCTTATACACATCTGACGCTGCCGACGActcgagtactaggatccattaggcg	151.543	202.3	131.628	51.7861	64.9405	17.289	50.4241	160.296	15.2248	73.6952	320.843	205.03	0.319834
Control-tRNA-Glu-CTC-1-2	Control	TAA	CTGGGGCCAGGAGGCGCAAGCCGGGCCCTGAAGCCGCCTC	ACCGGGATGGCTGAGTGGTTAAGGCGTTGGACTTAAGATCCAATGGACAGGTGTCCGCGTGGGTTCGAGCCCCACTCCCGGTA	tatcttgtggaaaggacgaaacaccCTGGGGCCAGGAGGCGCAAGCCGGGCCCTGAAGCCGCCTCACCGGGATGGCTGAGTGGTTAAGGCGTTGGACTTAAGATCCAATGGACAGGTGTCCGCGTGGGTTCGAGCCCCACTCCCGGTATTTTTTTTCAGACGGTCATGCCACTGCTACTGCGATCCTAGACTGTCTCTTATACACATCTGACGCTGCCGACGActcgagtactaggatccattaggcg	0	0	0	0	0	0	0	0	0	0	0	0	0
Control-tRNA-Lys-TTT-4-1	Control	TAA	TTATTAGCACTTCTTAGTGAGTTAGAGCCCAGTGTAGAGA	ACCGGGATGGCTGAGTGGTTAAGGCGTTGGACTTAAGATCCAATGGACAGGTGTCCGCGTGGGTTCGAGCCCCACTCCCGGTA	tatcttgtggaaaggacgaaacaccTTATTAGCACTTCTTAGTGAGTTAGAGCCCAGTGTAGAGAACCGGGATGGCTGAGTGGTTAAGGCGTTGGACTTAAGATCCAATGGACAGGTGTCCGCGTGGGTTCGAGCCCCACTCCCGGTATTTTTTTTCAGACGGTCATGCCACTGCTACTGCGATCCTAGACTGTCTCTTATACACATCTGACGCTGCCGACGActcgagtactaggatccattaggcg	272.777	145.656	247.586	158.811	148.435	239.165	141.187	370.685	319.72	173.921	626.408	427.779	0.484707
Control-tRNA-Leu-TAG-2-1	Control	TAA	CAGAATGAAGAAGGTAATTGCAAACTCCTATAACGTGTGT	ACCGGGATGGCTGAGTGGTTAAGGCGTTGGACTTAAGATCCAATGGACAGGTGTCCGCGTGGGTTCGAGCCCCACTCCCGGTA	tatcttgtggaaaggacgaaacaccCAGAATGAAGAAGGTAATTGCAAACTCCTATAACGTGTGTACCGGGATGGCTGAGTGGTTAAGGCGTTGGACTTAAGATCCAATGGACAGGTGTCCGCGTGGGTTCGAGCCCCACTCCCGGTATTTTTTTTCAGACGGTCATGCCACTGCTACTGCGATCCTAGACTGTCTCTTATACACATCTGACGCTGCCGACGActcgagtactaggatccattaggcg	18.1851	48.5519	43.876	145.001	102.049	17.289	0	70.1295	106.573	0	25.4638	169.593	0.18002
Control-tRNA-Ser-GCT-4-3	Control	TAA	GAGATGCGGAGGGCAGTCTGAACAGCGAGGGCTGTCTGCA	ACCGGGATGGCTGAGTGGTTAAGGCGTTGGACTTAAGATCCAATGGACAGGTGTCCGCGTGGGTTCGAGCCCCACTCCCGGTA	tatcttgtggaaaggacgaaacaccGAGATGCGGAGGGCAGTCTGAACAGCGAGGGCTGTCTGCAACCGGGATGGCTGAGTGGTTAAGGCGTTGGACTTAAGATCCAATGGACAGGTGTCCGCGTGGGTTCGAGCCCCACTCCCGGTATTTTTTTTCAGACGGTCATGCCACTGCTACTGCGATCCTAGACTGTCTCTTATACACATCTGACGCTGCCGACGActcgagtactaggatccattaggcg	363.702	234.668	517.11	258.931	153.074	417.818	736.191	617.808	464.355	117.912	511.822	420.185	0.83674
Control-tRNA-His-GTG-1-2	Control	TAA	GCTAGAGCAAGGTCAAGCATCACCGCTTGCCTTGTGGCCC	ACCGGGATGGCTGAGTGGTTAAGGCGTTGGACTTAAGATCCAATGGACAGGTGTCCGCGTGGGTTCGAGCCCCACTCCCGGTA	tatcttgtggaaaggacgaaacaccGCTAGAGCAAGGTCAAGCATCACCGCTTGCCTTGTGGCCCACCGGGATGGCTGAGTGGTTAAGGCGTTGGACTTAAGATCCAATGGACAGGTGTCCGCGTGGGTTCGAGCCCCACTCCCGGTATTTTTTTTCAGACGGTCATGCCACTGCTACTGCGATCCTAGACTGTCTCTTATACACATCTGACGCTGCCGACGActcgagtactaggatccattaggcg	369.764	801.107	918.262	562.742	644.766	798.177	450.455	417.438	924.904	451.015	812.294	734.058	0.754312
Control-tRNA-Arg-CCG-1-1	Control	TAA	ACACTTCAGTCTTGATGTGTGCAAATTAGCACCCGCGTGC	ACCGGGATGGCTGAGTGGTTAAGGCGTTGGACTTAAGATCCAATGGACAGGTGTCCGCGTGGGTTCGAGCCCCACTCCCGGTA	tatcttgtggaaaggacgaaacaccACACTTCAGTCTTGATGTGTGCAAATTAGCACCCGCGTGCACCGGGATGGCTGAGTGGTTAAGGCGTTGGACTTAAGATCCAATGGACAGGTGTCCGCGTGGGTTCGAGCCCCACTCCCGGTATTTTTTTTCAGACGGTCATGCCACTGCTACTGCGATCCTAGACTGTCTCTTATACACATCTGACGCTGCCGACGActcgagtactaggatccattaggcg	557.677	631.175	645.604	397.027	366.45	486.974	621.897	427.456	525.254	280.042	886.139	688.496	0.662583
Control-tRNA-Leu-CAG-1-4	Control	TAA	GGGTCCCAGCCATGCCAGCGGCGACGCGCCCCGGCGCGCC	ACCGGGATGGCTGAGTGGTTAAGGCGTTGGACTTAAGATCCAATGGACAGGTGTCCGCGTGGGTTCGAGCCCCACTCCCGGTA	tatcttgtggaaaggacgaaacaccGGGTCCCAGCCATGCCAGCGGCGACGCGCCCCGGCGCGCCACCGGGATGGCTGAGTGGTTAAGGCGTTGGACTTAAGATCCAATGGACAGGTGTCCGCGTGGGTTCGAGCCCCACTCCCGGTATTTTTTTTCAGACGGTCATGCCACTGCTACTGCGATCCTAGACTGTCTCTTATACACATCTGACGCTGCCGACGActcgagtactaggatccattaggcg	0	0	0	0	0	0	0	0	0	0	0	0	0
Control-tRNA-Tyr-GTA-5-1	Control	TAA	CTGTGCTGAACCTCAGGGGACGCCGACACACGTACACGTC	ACCGGGATGGCTGAGTGGTTAAGGCGTTGGACTTAAGATCCAATGGACAGGTGTCCGCGTGGGTTCGAGCCCCACTCCCGGTA	tatcttgtggaaaggacgaaacaccCTGTGCTGAACCTCAGGGGACGCCGACACACGTACACGTCACCGGGATGGCTGAGTGGTTAAGGCGTTGGACTTAAGATCCAATGGACAGGTGTCCGCGTGGGTTCGAGCCCCACTCCCGGTATTTTTTTTCAGACGGTCATGCCACTGCTACTGCGATCCTAGACTGTCTCTTATACACATCTGACGCTGCCGACGActcgagtactaggatccattaggcg	672.85	364.14	645.604	573.1	482.415	351.543	406.754	621.147	380.619	392.059	738.449	640.403	0.741856
Control-tRNA-Glu-CTC-1-4	Control	TAA	CTGGGGCCAGGAGGCGCAAGCCGGGCCCTGAAGCCGCCTC	ACCGGGATGGCTGAGTGGTTAAGGCGTTGGACTTAAGATCCAATGGACAGGTGTCCGCGTGGGTTCGAGCCCCACTCCCGGTA	tatcttgtggaaaggacgaaacaccCTGGGGCCAGGAGGCGCAAGCCGGGCCCTGAAGCCGCCTCACCGGGATGGCTGAGTGGTTAAGGCGTTGGACTTAAGATCCAATGGACAGGTGTCCGCGTGGGTTCGAGCCCCACTCCCGGTATTTTTTTTCAGACGGTCATGCCACTGCTACTGCGATCCTAGACTGTCTCTTATACACATCTGACGCTGCCGACGActcgagtactaggatccattaggcg	0	0	0	0	0	0	0	0	0	0	0	0	0
Control-tRNA-Glu-TTC-2-1	Control	TAA	AAGACTCAATTTGTCTAGGCTTGGAGTCGCTATTGCCGTC	ACCGGGATGGCTGAGTGGTTAAGGCGTTGGACTTAAGATCCAATGGACAGGTGTCCGCGTGGGTTCGAGCCCCACTCCCGGTA	tatcttgtggaaaggacgaaacaccAAGACTCAATTTGTCTAGGCTTGGAGTCGCTATTGCCGTCACCGGGATGGCTGAGTGGTTAAGGCGTTGGACTTAAGATCCAATGGACAGGTGTCCGCGTGGGTTCGAGCCCCACTCCCGGTATTTTTTTTCAGACGGTCATGCCACTGCTACTGCGATCCTAGACTGTCTCTTATACACATCTGACGCTGCCGACGActcgagtactaggatccattaggcg	284.9	420.783	664.408	258.931	296.871	610.879	225.227	220.407	308.301	397.954	496.543	521.435	0.878234
Control-tRNA-Ser-GCT-6-1	Control	TAA	CCAAATGAAACTGTTGAGAAGAGAAACATTACACATATCA	ACCGGGATGGCTGAGTGGTTAAGGCGTTGGACTTAAGATCCAATGGACAGGTGTCCGCGTGGGTTCGAGCCCCACTCCCGGTA	tatcttgtggaaaggacgaaacaccCCAAATGAAACTGTTGAGAAGAGAAACATTACACATATCAACCGGGATGGCTGAGTGGTTAAGGCGTTGGACTTAAGATCCAATGGACAGGTGTCCGCGTGGGTTCGAGCCCCACTCCCGGTATTTTTTTTCAGACGGTCATGCCACTGCTACTGCGATCCTAGACTGTCTCTTATACACATCTGACGCTGCCGACGActcgagtactaggatccattaggcg	484.937	267.036	382.348	217.502	324.702	112.379	359.692	480.888	445.324	185.712	863.221	579.653	0.413403
Control-tRNA-Val-AAC-6-1	Control	TAA	ATAGCATATAATAAATCAGTAAGAAAACGGCATTGTAAGT	ACCGGGATGGCTGAGTGGTTAAGGCGTTGGACTTAAGATCCAATGGACAGGTGTCCGCGTGGGTTCGAGCCCCACTCCCGGTA	tatcttgtggaaaggacgaaacaccATAGCATATAATAAATCAGTAAGAAAACGGCATTGTAAGTACCGGGATGGCTGAGTGGTTAAGGCGTTGGACTTAAGATCCAATGGACAGGTGTCCGCGTGGGTTCGAGCCCCACTCCCGGTATTTTTTTTCAGACGGTCATGCCACTGCTACTGCGATCCTAGACTGTCTCTTATACACATCTGACGCTGCCGACGActcgagtactaggatccattaggcg	278.839	347.956	134.762	189.882	241.208	164.246	57.1473	100.185	79.93	176.869	522.007	513.841	0.426926
Control-tRNA-Thr-TGT-6-1	Control	TAA	CAGCGTCAACTGCTTTTGTGTCAAAAGGAAACCAACAGCC	ACCGGGATGGCTGAGTGGTTAAGGCGTTGGACTTAAGATCCAATGGACAGGTGTCCGCGTGGGTTCGAGCCCCACTCCCGGTA	tatcttgtggaaaggacgaaacaccCAGCGTCAACTGCTTTTGTGTCAAAAGGAAACCAACAGCCACCGGGATGGCTGAGTGGTTAAGGCGTTGGACTTAAGATCCAATGGACAGGTGTCCGCGTGGGTTCGAGCCCCACTCCCGGTATTTTTTTTCAGACGGTCATGCCACTGCTACTGCGATCCTAGACTGTCTCTTATACACATCTGACGCTGCCGACGActcgagtactaggatccattaggcg	1206.28	1124.79	1118.84	904.531	1076.16	850.044	2047.22	948.418	928.71	610.196	1222.26	1460.52	0.765918
Control-tRNA-Ser-TGA-4-1	Control	TAA	ACATCTTCAAAAGCTTAAACCAAGAGCACTACACAGGTGC	ACCGGGATGGCTGAGTGGTTAAGGCGTTGGACTTAAGATCCAATGGACAGGTGTCCGCGTGGGTTCGAGCCCCACTCCCGGTA	tatcttgtggaaaggacgaaacaccACATCTTCAAAAGCTTAAACCAAGAGCACTACACAGGTGCACCGGGATGGCTGAGTGGTTAAGGCGTTGGACTTAAGATCCAATGGACAGGTGTCCGCGTGGGTTCGAGCCCCACTCCCGGTATTTTTTTTCAGACGGTCATGCCACTGCTACTGCGATCCTAGACTGTCTCTTATACACATCTGACGCTGCCGACGActcgagtactaggatccattaggcg	569.801	744.463	460.698	424.646	612.296	726.139	524.41	694.616	749.819	288.885	931.974	906.182	0.704255
Control-tRNA-Ala-TGC-2-1	Control	TAA	TTTTTAAAAACTTTTTTTGGAACAACAAGGGTCTATGTGT	ACCGGGATGGCTGAGTGGTTAAGGCGTTGGACTTAAGATCCAATGGACAGGTGTCCGCGTGGGTTCGAGCCCCACTCCCGGTA	tatcttgtggaaaggacgaaacaccTTTTTAAAAACTTTTTTTGGAACAACAAGGGTCTATGTGTACCGGGATGGCTGAGTGGTTAAGGCGTTGGACTTAAGATCCAATGGACAGGTGTCCGCGTGGGTTCGAGCCCCACTCCCGGTATTTTTTTTCAGACGGTCATGCCACTGCTACTGCGATCCTAGACTGTCTCTTATACACATCTGACGCTGCCGACGActcgagtactaggatccattaggcg	109.111	40.4599	47.01	17.262	143.797	224.757	6.72321	56.7715	163.666	32.4259	336.122	377.154	0.466768
Control-tRNA-His-GTG-1-4	Control	TAA	GCTAGAGCAAGCTCCGCCATCGCGGCTTAGCCTGTGGCTC	ACCGGGATGGCTGAGTGGTTAAGGCGTTGGACTTAAGATCCAATGGACAGGTGTCCGCGTGGGTTCGAGCCCCACTCCCGGTA	tatcttgtggaaaggacgaaacaccGCTAGAGCAAGCTCCGCCATCGCGGCTTAGCCTGTGGCTCACCGGGATGGCTGAGTGGTTAAGGCGTTGGACTTAAGATCCAATGGACAGGTGTCCGCGTGGGTTCGAGCCCCACTCCCGGTATTTTTTTTCAGACGGTCATGCCACTGCTACTGCGATCCTAGACTGTCTCTTATACACATCTGACGCTGCCGACGActcgagtactaggatccattaggcg	0	0	0	0	0	0	0	0	0	0	0	0	0
Control-tRNA-Leu-CAG-1-2	Control	TAA	GGGTCCCAGCCATGCCAGCGGCGACGCGCCCCGGCGCGCC	ACCGGGATGGCTGAGTGGTTAAGGCGTTGGACTTAAGATCCAATGGACAGGTGTCCGCGTGGGTTCGAGCCCCACTCCCGGTA	tatcttgtggaaaggacgaaacaccGGGTCCCAGCCATGCCAGCGGCGACGCGCCCCGGCGCGCCACCGGGATGGCTGAGTGGTTAAGGCGTTGGACTTAAGATCCAATGGACAGGTGTCCGCGTGGGTTCGAGCCCCACTCCCGGTATTTTTTTTCAGACGGTCATGCCACTGCTACTGCGATCCTAGACTGTCTCTTATACACATCTGACGCTGCCGACGActcgagtactaggatccattaggcg	0	0	0	0	0	0	0	0	0	0	0	0	0
Control-tRNA-Phe-GAA-4-1	Control	TAA	TATATTTTGAAGAAATGACCAACGGGACAGCTCCAGAGTA	ACCGGGATGGCTGAGTGGTTAAGGCGTTGGACTTAAGATCCAATGGACAGGTGTCCGCGTGGGTTCGAGCCCCACTCCCGGTA	tatcttgtggaaaggacgaaacaccTATATTTTGAAGAAATGACCAACGGGACAGCTCCAGAGTAACCGGGATGGCTGAGTGGTTAAGGCGTTGGACTTAAGATCCAATGGACAGGTGTCCGCGTGGGTTCGAGCCCCACTCCCGGTATTTTTTTTCAGACGGTCATGCCACTGCTACTGCGATCCTAGACTGTCTCTTATACACATCTGACGCTGCCGACGActcgagtactaggatccattaggcg	363.702	137.564	59.546	86.3102	88.1335	146.957	13.4464	193.691	190.309	135.599	504.182	369.56	0.583115
Control-tRNA-Cys-GCA-5-1	Control	TAA	TCACCATAAGTGGACAAGGAAGGAACCTCTAACAGTTGAA	ACCGGGATGGCTGAGTGGTTAAGGCGTTGGACTTAAGATCCAATGGACAGGTGTCCGCGTGGGTTCGAGCCCCACTCCCGGTA	tatcttgtggaaaggacgaaacaccTCACCATAAGTGGACAAGGAAGGAACCTCTAACAGTTGAAACCGGGATGGCTGAGTGGTTAAGGCGTTGGACTTAAGATCCAATGGACAGGTGTCCGCGTGGGTTCGAGCCCCACTCCCGGTATTTTTTTTCAGACGGTCATGCCACTGCTACTGCGATCCTAGACTGTCTCTTATACACATCTGACGCTGCCGACGActcgagtactaggatccattaggcg	909.256	404.599	510.842	649.052	565.91	610.879	810.147	400.74	704.145	527.658	819.933	617.621	1.05598
Control-tRNA-Gln-CTG-4-2	Control	TAA	TATTAGGAATTCAGACGCTTCTGGCAAATTCGCATTGTGA	ACCGGGATGGCTGAGTGGTTAAGGCGTTGGACTTAAGATCCAATGGACAGGTGTCCGCGTGGGTTCGAGCCCCACTCCCGGTA	tatcttgtggaaaggacgaaacaccTATTAGGAATTCAGACGCTTCTGGCAAATTCGCATTGTGAACCGGGATGGCTGAGTGGTTAAGGCGTTGGACTTAAGATCCAATGGACAGGTGTCCGCGTGGGTTCGAGCCCCACTCCCGGTATTTTTTTTCAGACGGTCATGCCACTGCTACTGCGATCCTAGACTGTCTCTTATACACATCTGACGCTGCCGACGActcgagtactaggatccattaggcg	321.271	598.807	209.978	113.929	115.965	221.876	137.826	343.969	365.394	165.077	896.324	506.247	0.386699
Control-tRNA-Cys-GCA-11-1	Control	TAA	TGACTACGAAGACGTGAGTGACGCTTTCCTCCCGTGTGAC	ACCGGGATGGCTGAGTGGTTAAGGCGTTGGACTTAAGATCCAATGGACAGGTGTCCGCGTGGGTTCGAGCCCCACTCCCGGTA	tatcttgtggaaaggacgaaacaccTGACTACGAAGACGTGAGTGACGCTTTCCTCCCGTGTGACACCGGGATGGCTGAGTGGTTAAGGCGTTGGACTTAAGATCCAATGGACAGGTGTCCGCGTGGGTTCGAGCCCCACTCCCGGTATTTTTTTTCAGACGGTCATGCCACTGCTACTGCGATCCTAGACTGTCTCTTATACACATCTGACGCTGCCGACGActcgagtactaggatccattaggcg	466.752	364.14	488.904	352.145	78.8563	714.613	373.138	283.858	479.58	209.294	572.935	529.028	1.07011
Control-tRNA-Ala-CGC-3-1	Control	TAA	GACTGAATGAGTATGGACACCAGAAATATGCTTTCGGCTG	ACCGGGATGGCTGAGTGGTTAAGGCGTTGGACTTAAGATCCAATGGACAGGTGTCCGCGTGGGTTCGAGCCCCACTCCCGGTA	tatcttgtggaaaggacgaaacaccGACTGAATGAGTATGGACACCAGAAATATGCTTTCGGCTGACCGGGATGGCTGAGTGGTTAAGGCGTTGGACTTAAGATCCAATGGACAGGTGTCCGCGTGGGTTCGAGCCCCACTCCCGGTATTTTTTTTCAGACGGTCATGCCACTGCTACTGCGATCCTAGACTGTCTCTTATACACATCTGACGCTGCCGACGActcgagtactaggatccattaggcg	569.801	752.555	727.088	652.505	621.573	507.145	806.785	888.307	605.184	306.572	888.685	761.902	0.651672
Control-tRNA-iMet-CAT-1-1	Control	TAA	TAGTGTTCTATAACAATCATGAGAAATTTTAGTTCTAGAT	ACCGGGATGGCTGAGTGGTTAAGGCGTTGGACTTAAGATCCAATGGACAGGTGTCCGCGTGGGTTCGAGCCCCACTCCCGGTA	tatcttgtggaaaggacgaaacaccTAGTGTTCTATAACAATCATGAGAAATTTTAGTTCTAGATACCGGGATGGCTGAGTGGTTAAGGCGTTGGACTTAAGATCCAATGGACAGGTGTCCGCGTGGGTTCGAGCCCCACTCCCGGTATTTTTTTTCAGACGGTCATGCCACTGCTACTGCGATCCTAGACTGTCTCTTATACACATCTGACGCTGCCGACGActcgagtactaggatccattaggcg	236.407	242.76	278.926	182.978	394.282	201.705	124.379	180.333	197.922	165.077	374.317	351.842	0.601671
Control-tRNA-Glu-CTC-1-5	Control	TAA	CTGGGGCCAGGAGGCGCAAGCCGGGCCCTGAAGCCGCCTC	ACCGGGATGGCTGAGTGGTTAAGGCGTTGGACTTAAGATCCAATGGACAGGTGTCCGCGTGGGTTCGAGCCCCACTCCCGGTA	tatcttgtggaaaggacgaaacaccCTGGGGCCAGGAGGCGCAAGCCGGGCCCTGAAGCCGCCTCACCGGGATGGCTGAGTGGTTAAGGCGTTGGACTTAAGATCCAATGGACAGGTGTCCGCGTGGGTTCGAGCCCCACTCCCGGTATTTTTTTTCAGACGGTCATGCCACTGCTACTGCGATCCTAGACTGTCTCTTATACACATCTGACGCTGCCGACGActcgagtactaggatccattaggcg	0	0	0	0	0	0	0	0	0	0	0	0	0
Control-tRNA-His-GTG-1-5	Control	TAA	GCAAAGGAAGAGCCCCACAAGCAGCGGCCTCTGGTGGCGT	ACCGGGATGGCTGAGTGGTTAAGGCGTTGGACTTAAGATCCAATGGACAGGTGTCCGCGTGGGTTCGAGCCCCACTCCCGGTA	tatcttgtggaaaggacgaaacaccGCAAAGGAAGAGCCCCACAAGCAGCGGCCTCTGGTGGCGTACCGGGATGGCTGAGTGGTTAAGGCGTTGGACTTAAGATCCAATGGACAGGTGTCCGCGTGGGTTCGAGCCCCACTCCCGGTATTTTTTTTCAGACGGTCATGCCACTGCTACTGCGATCCTAGACTGTCTCTTATACACATCTGACGCTGCCGACGActcgagtactaggatccattaggcg	515.245	194.208	470.1	407.384	333.98	244.928	1190.01	497.586	392.037	144.443	710.439	551.809	0.601285
Control-tRNA-Leu-CAG-1-3	Control	TAA	GGGTCCCAGCCATGCCAGCGGCGACGCGCCCCGGCGCGCC	ACCGGGATGGCTGAGTGGTTAAGGCGTTGGACTTAAGATCCAATGGACAGGTGTCCGCGTGGGTTCGAGCCCCACTCCCGGTA	tatcttgtggaaaggacgaaacaccGGGTCCCAGCCATGCCAGCGGCGACGCGCCCCGGCGCGCCACCGGGATGGCTGAGTGGTTAAGGCGTTGGACTTAAGATCCAATGGACAGGTGTCCGCGTGGGTTCGAGCCCCACTCCCGGTATTTTTTTTCAGACGGTCATGCCACTGCTACTGCGATCCTAGACTGTCTCTTATACACATCTGACGCTGCCGACGActcgagtactaggatccattaggcg	0	0	0	0	0	0	0	0	0	0	0	0	0
Control-tRNA-Met-CAT-4-1	Control	TAA	GGAAATTCCTGTGGAAGCTGGCGCGTTGATGCACTTCGTC	ACCGGGATGGCTGAGTGGTTAAGGCGTTGGACTTAAGATCCAATGGACAGGTGTCCGCGTGGGTTCGAGCCCCACTCCCGGTA	tatcttgtggaaaggacgaaacaccGGAAATTCCTGTGGAAGCTGGCGCGTTGATGCACTTCGTCACCGGGATGGCTGAGTGGTTAAGGCGTTGGACTTAAGATCCAATGGACAGGTGTCCGCGTGGGTTCGAGCCCCACTCCCGGTATTTTTTTTCAGACGGTCATGCCACTGCTACTGCGATCCTAGACTGTCTCTTATACACATCTGACGCTGCCGACGActcgagtactaggatccattaggcg	1345.7	1488.93	802.304	787.149	705.068	1126.67	268.928	898.326	616.603	704.526	807.201	1556.71	1.045
Control-tRNA-Asn-GTT-4-1	Control	TAA	GTGGGCCCTTCCCATATCACCAGTAGAAGCGGAAGCGCTT	ACCGGGATGGCTGAGTGGTTAAGGCGTTGGACTTAAGATCCAATGGACAGGTGTCCGCGTGGGTTCGAGCCCCACTCCCGGTA	tatcttgtggaaaggacgaaacaccGTGGGCCCTTCCCATATCACCAGTAGAAGCGGAAGCGCTTACCGGGATGGCTGAGTGGTTAAGGCGTTGGACTTAAGATCCAATGGACAGGTGTCCGCGTGGGTTCGAGCCCCACTCCCGGTATTTTTTTTCAGACGGTCATGCCACTGCTACTGCGATCCTAGACTGTCTCTTATACACATCTGACGCTGCCGACGActcgagtactaggatccattaggcg	303.085	461.243	322.802	300.359	301.509	305.439	652.151	253.802	277.852	85.4865	578.027	612.559	0.510256
Control-tRNA-Cys-GCA-19-1	Control	TAA	ATACAGGTTTATAGTTCTTATTGGAGACAGGCAATTACAT	ACCGGGATGGCTGAGTGGTTAAGGCGTTGGACTTAAGATCCAATGGACAGGTGTCCGCGTGGGTTCGAGCCCCACTCCCGGTA	tatcttgtggaaaggacgaaacaccATACAGGTTTATAGTTCTTATTGGAGACAGGCAATTACATACCGGGATGGCTGAGTGGTTAAGGCGTTGGACTTAAGATCCAATGGACAGGTGTCCGCGTGGGTTCGAGCCCCACTCCCGGTATTTTTTTTCAGACGGTCATGCCACTGCTACTGCGATCCTAGACTGTCTCTTATACACATCTGACGCTGCCGACGActcgagtactaggatccattaggcg	266.715	178.024	134.762	107.025	143.797	152.72	84.0401	73.469	87.5423	262.355	458.348	382.217	0.497808
Control-tRNA-Lys-CTT-10-1	Control	TAA	AACGATCTCAACCTATTCTCAAACTTTAAATGGGCAAGAA	ACCGGGATGGCTGAGTGGTTAAGGCGTTGGACTTAAGATCCAATGGACAGGTGTCCGCGTGGGTTCGAGCCCCACTCCCGGTA	tatcttgtggaaaggacgaaacaccAACGATCTCAACCTATTCTCAAACTTTAAATGGGCAAGAAACCGGGATGGCTGAGTGGTTAAGGCGTTGGACTTAAGATCCAATGGACAGGTGTCCGCGTGGGTTCGAGCCCCACTCCCGGTATTTTTTTTCAGACGGTCATGCCACTGCTACTGCGATCCTAGACTGTCTCTTATACACATCTGACGCTGCCGACGActcgagtactaggatccattaggcg	1151.72	712.095	896.324	586.909	714.345	999.882	1549.7	908.344	776.463	701.579	1624.59	1885.77	0.612582
Control-tRNA-Leu-CAA-6-1	Control	TAA	GATAAAATTAGGAGAAATTAGGAAGTTTAGCAAAACGTGT	ACCGGGATGGCTGAGTGGTTAAGGCGTTGGACTTAAGATCCAATGGACAGGTGTCCGCGTGGGTTCGAGCCCCACTCCCGGTA	tatcttgtggaaaggacgaaacaccGATAAAATTAGGAGAAATTAGGAAGTTTAGCAAAACGTGTACCGGGATGGCTGAGTGGTTAAGGCGTTGGACTTAAGATCCAATGGACAGGTGTCCGCGTGGGTTCGAGCCCCACTCCCGGTATTTTTTTTCAGACGGTCATGCCACTGCTACTGCGATCCTAGACTGTCTCTTATACACATCTGACGCTGCCGACGActcgagtactaggatccattaggcg	654.664	776.831	564.12	314.169	315.425	633.931	379.861	417.438	498.611	397.954	1296.11	1113.74	0.534277
Control-tRNA-Asp-GTC-2-11	Control	TAA	TCTCAGATCAAGGATTCGGAGAAAGGTCTCTACAGGTCCC	ACCGGGATGGCTGAGTGGTTAAGGCGTTGGACTTAAGATCCAATGGACAGGTGTCCGCGTGGGTTCGAGCCCCACTCCCGGTA	tatcttgtggaaaggacgaaacaccTCTCAGATCAAGGATTCGGAGAAAGGTCTCTACAGGTCCCACCGGGATGGCTGAGTGGTTAAGGCGTTGGACTTAAGATCCAATGGACAGGTGTCCGCGTGGGTTCGAGCCCCACTCCCGGTATTTTTTTTCAGACGGTCATGCCACTGCTACTGCGATCCTAGACTGTCTCTTATACACATCTGACGCTGCCGACGActcgagtactaggatccattaggcg	697.096	752.555	661.274	700.839	157.713	544.604	467.263	557.697	1027.67	607.249	1041.47	1217.52	0.549184
Control-tRNA-Pro-TGG-2-1	Control	TAA	ATCGCCTCTAGTAAATTCGAGGAGACCTTGCTCAGCAGAT	ACCGGGATGGCTGAGTGGTTAAGGCGTTGGACTTAAGATCCAATGGACAGGTGTCCGCGTGGGTTCGAGCCCCACTCCCGGTA	tatcttgtggaaaggacgaaacaccATCGCCTCTAGTAAATTCGAGGAGACCTTGCTCAGCAGATACCGGGATGGCTGAGTGGTTAAGGCGTTGGACTTAAGATCCAATGGACAGGTGTCCGCGTGGGTTCGAGCCCCACTCCCGGTATTTTTTTTCAGACGGTCATGCCACTGCTACTGCGATCCTAGACTGTCTCTTATACACATCTGACGCTGCCGACGActcgagtactaggatccattaggcg	727.405	404.599	629.934	466.075	514.885	458.159	611.812	734.69	513.835	675.048	1105.13	916.307	0.585917
Control-tRNA-Val-CAC-2-1	Control	TAA	TTTTCTTCTTCTCCTAGGAGAAAAACTATCAAATGTCAGG	ACCGGGATGGCTGAGTGGTTAAGGCGTTGGACTTAAGATCCAATGGACAGGTGTCCGCGTGGGTTCGAGCCCCACTCCCGGTA	tatcttgtggaaaggacgaaacaccTTTTCTTCTTCTCCTAGGAGAAAAACTATCAAATGTCAGGACCGGGATGGCTGAGTGGTTAAGGCGTTGGACTTAAGATCCAATGGACAGGTGTCCGCGTGGGTTCGAGCCCCACTCCCGGTATTTTTTTTCAGACGGTCATGCCACTGCTACTGCGATCCTAGACTGTCTCTTATACACATCTGACGCTGCCGACGActcgagtactaggatccattaggcg	612.233	428.875	313.4	196.787	269.039	420.7	63.8705	323.932	361.588	282.99	830.119	822.652	0.624215
Control-tRNA-Tyr-GTA-5-5	Control	TAA	GTCTCGAGTAGGGATTTTTAGGAGAGTTGTTTCCGTGCTT	ACCGGGATGGCTGAGTGGTTAAGGCGTTGGACTTAAGATCCAATGGACAGGTGTCCGCGTGGGTTCGAGCCCCACTCCCGGTA	tatcttgtggaaaggacgaaacaccGTCTCGAGTAGGGATTTTTAGGAGAGTTGTTTCCGTGCTTACCGGGATGGCTGAGTGGTTAAGGCGTTGGACTTAAGATCCAATGGACAGGTGTCCGCGTGGGTTCGAGCCCCACTCCCGGTATTTTTTTTCAGACGGTCATGCCACTGCTACTGCGATCCTAGACTGTCTCTTATACACATCTGACGCTGCCGACGActcgagtactaggatccattaggcg	387.949	493.611	705.15	276.193	153.074	126.786	346.245	574.394	140.829	321.311	789.377	559.403	0.381066
Control-tRNA-Met-CAT-4-2	Control	TAA	GGAAATTCCTGTGGAAGCTGGCGCGGCATTATACTTCGTC	ACCGGGATGGCTGAGTGGTTAAGGCGTTGGACTTAAGATCCAATGGACAGGTGTCCGCGTGGGTTCGAGCCCCACTCCCGGTA	tatcttgtggaaaggacgaaacaccGGAAATTCCTGTGGAAGCTGGCGCGGCATTATACTTCGTCACCGGGATGGCTGAGTGGTTAAGGCGTTGGACTTAAGATCCAATGGACAGGTGTCCGCGTGGGTTCGAGCCCCACTCCCGGTATTTTTTTTCAGACGGTCATGCCACTGCTACTGCGATCCTAGACTGTCTCTTATACACATCTGACGCTGCCGACGActcgagtactaggatccattaggcg	345.517	469.335	344.74	310.717	259.762	308.321	285.736	253.802	365.394	150.338	476.172	579.653	0.618097
Control-tRNA-His-GTG-1-6	Control	TAA	GCTCTTAGAGAAAGCTTAGTGCTCAGCTCTTCAGTAGCTT	ACCGGGATGGCTGAGTGGTTAAGGCGTTGGACTTAAGATCCAATGGACAGGTGTCCGCGTGGGTTCGAGCCCCACTCCCGGTA	tatcttgtggaaaggacgaaacaccGCTCTTAGAGAAAGCTTAGTGCTCAGCTCTTCAGTAGCTTACCGGGATGGCTGAGTGGTTAAGGCGTTGGACTTAAGATCCAATGGACAGGTGTCCGCGTGGGTTCGAGCCCCACTCCCGGTATTTTTTTTCAGACGGTCATGCCACTGCTACTGCGATCCTAGACTGTCTCTTATACACATCTGACGCTGCCGACGActcgagtactaggatccattaggcg	484.937	558.347	498.306	500.599	551.994	340.017	470.625	527.641	517.642	147.39	639.14	440.435	0.762734
Control-tRNA-iMet-CAT-1-2	Control	TAA	AGTAGTTAAGAGTACTGTGAGACCGTGTGCCTGGCAGAAC	ACCGGGATGGCTGAGTGGTTAAGGCGTTGGACTTAAGATCCAATGGACAGGTGTCCGCGTGGGTTCGAGCCCCACTCCCGGTA	tatcttgtggaaaggacgaaacaccAGTAGTTAAGAGTACTGTGAGACCGTGTGCCTGGCAGAACACCGGGATGGCTGAGTGGTTAAGGCGTTGGACTTAAGATCCAATGGACAGGTGTCCGCGTGGGTTCGAGCCCCACTCCCGGTATTTTTTTTCAGACGGTCATGCCACTGCTACTGCGATCCTAGACTGTCTCTTATACACATCTGACGCTGCCGACGActcgagtactaggatccattaggcg	394.011	347.956	325.936	55.2385	111.327	282.387	147.911	90.1665	76.1238	109.069	374.317	258.186	1.06603
Control-tRNA-Asp-GTC-2-8	Control	TAA	ACGTAGAAAAGGCCTATCAGAAGGCTTTCTTTCGTGCGGT	ACCGGGATGGCTGAGTGGTTAAGGCGTTGGACTTAAGATCCAATGGACAGGTGTCCGCGTGGGTTCGAGCCCCACTCCCGGTA	tatcttgtggaaaggacgaaacaccACGTAGAAAAGGCCTATCAGAAGGCTTTCTTTCGTGCGGTACCGGGATGGCTGAGTGGTTAAGGCGTTGGACTTAAGATCCAATGGACAGGTGTCCGCGTGGGTTCGAGCCCCACTCCCGGTATTTTTTTTCAGACGGTCATGCCACTGCTACTGCGATCCTAGACTGTCTCTTATACACATCTGACGCTGCCGACGActcgagtactaggatccattaggcg	575.862	841.567	642.47	562.742	603.019	619.523	964.78	694.616	589.959	792.961	957.437	936.557	0.630479
Control-tRNA-Lys-TTT-6-1	Control	TAA	GATCCTATTTGTAGAACTGTATGAAACAGTTCCCTAAGGA	ACCGGGATGGCTGAGTGGTTAAGGCGTTGGACTTAAGATCCAATGGACAGGTGTCCGCGTGGGTTCGAGCCCCACTCCCGGTA	tatcttgtggaaaggacgaaacaccGATCCTATTTGTAGAACTGTATGAAACAGTTCCCTAAGGAACCGGGATGGCTGAGTGGTTAAGGCGTTGGACTTAAGATCCAATGGACAGGTGTCCGCGTGGGTTCGAGCCCCACTCCCGGTATTTTTTTTCAGACGGTCATGCCACTGCTACTGCGATCCTAGACTGTCTCTTATACACATCTGACGCTGCCGACGActcgagtactaggatccattaggcg	472.813	606.899	573.522	362.503	278.316	432.226	356.33	654.542	502.417	539.449	356.493	706.215	0.850035
Control-tRNA-Tyr-GTA-7-1	Control	TAA	TTTGCAGAAAGTCCAGTGACCCAGCCTTAACAGTGTGCAT	ACCGGGATGGCTGAGTGGTTAAGGCGTTGGACTTAAGATCCAATGGACAGGTGTCCGCGTGGGTTCGAGCCCCACTCCCGGTA	tatcttgtggaaaggacgaaacaccTTTGCAGAAAGTCCAGTGACCCAGCCTTAACAGTGTGCATACCGGGATGGCTGAGTGGTTAAGGCGTTGGACTTAAGATCCAATGGACAGGTGTCCGCGTGGGTTCGAGCCCCACTCCCGGTATTTTTTTTCAGACGGTCATGCCACTGCTACTGCGATCCTAGACTGTCTCTTATACACATCTGACGCTGCCGACGActcgagtactaggatccattaggcg	672.85	566.439	582.924	441.908	343.257	368.833	547.942	407.419	338.751	565.979	636.594	835.308	0.706751
Control-tRNA-Glu-CTC-1-6	Control	TAA	TCTCGCTTCATAAATATGTTTTAATAAACCTACTTCAGCT	ACCGGGATGGCTGAGTGGTTAAGGCGTTGGACTTAAGATCCAATGGACAGGTGTCCGCGTGGGTTCGAGCCCCACTCCCGGTA	tatcttgtggaaaggacgaaacaccTCTCGCTTCATAAATATGTTTTAATAAACCTACTTCAGCTACCGGGATGGCTGAGTGGTTAAGGCGTTGGACTTAAGATCCAATGGACAGGTGTCCGCGTGGGTTCGAGCCCCACTCCCGGTATTTTTTTTCAGACGGTCATGCCACTGCTACTGCGATCCTAGACTGTCTCTTATACACATCTGACGCTGCCGACGActcgagtactaggatccattaggcg	345.517	509.795	379.214	497.147	547.356	262.217	568.111	323.932	536.673	539.449	659.511	660.652	0.459651
Control-tRNA-Met-CAT-4-3	Control	TAA	GGAAATTCCTGTGGAAGCTGGCGCGTTGATGCACTTCGTC	ACCGGGATGGCTGAGTGGTTAAGGCGTTGGACTTAAGATCCAATGGACAGGTGTCCGCGTGGGTTCGAGCCCCACTCCCGGTA	tatcttgtggaaaggacgaaacaccGGAAATTCCTGTGGAAGCTGGCGCGTTGATGCACTTCGTCACCGGGATGGCTGAGTGGTTAAGGCGTTGGACTTAAGATCCAATGGACAGGTGTCCGCGTGGGTTCGAGCCCCACTCCCGGTATTTTTTTTCAGACGGTCATGCCACTGCTACTGCGATCCTAGACTGTCTCTTATACACATCTGACGCTGCCGACGActcgagtactaggatccattaggcg	0	0	0	0	0	0	0	0	0	0	0	0	0
Control-tRNA-Ser-AGA-1-1	Control	TAA	CAGTACAGTGACTTATGCTAATGGGCAAAGCATTCTTTGT	ACCGGGATGGCTGAGTGGTTAAGGCGTTGGACTTAAGATCCAATGGACAGGTGTCCGCGTGGGTTCGAGCCCCACTCCCGGTA	tatcttgtggaaaggacgaaacaccCAGTACAGTGACTTATGCTAATGGGCAAAGCATTCTTTGTACCGGGATGGCTGAGTGGTTAAGGCGTTGGACTTAAGATCCAATGGACAGGTGTCCGCGTGGGTTCGAGCCCCACTCCCGGTATTTTTTTTCAGACGGTCATGCCACTGCTACTGCGATCCTAGACTGTCTCTTATACACATCTGACGCTGCCGACGActcgagtactaggatccattaggcg	581.924	574.531	548.45	559.29	542.717	414.937	1018.57	687.937	483.386	648.518	809.748	797.339	0.619519
Control-tRNA-Thr-AGT-3-1	Control	TAA	GGTATACTCTGATAGAAGGAAACCAAAAACAGTCTCCGTG	ACCGGGATGGCTGAGTGGTTAAGGCGTTGGACTTAAGATCCAATGGACAGGTGTCCGCGTGGGTTCGAGCCCCACTCCCGGTA	tatcttgtggaaaggacgaaacaccGGTATACTCTGATAGAAGGAAACCAAAAACAGTCTCCGTGACCGGGATGGCTGAGTGGTTAAGGCGTTGGACTTAAGATCCAATGGACAGGTGTCCGCGTGGGTTCGAGCCCCACTCCCGGTATTTTTTTTCAGACGGTCATGCCACTGCTACTGCGATCCTAGACTGTCTCTTATACACATCTGACGCTGCCGACGActcgagtactaggatccattaggcg	0	8.09199	12.536	20.7144	18.5544	138.312	63.8705	0	34.2557	0	30.5565	2.53124	3.94189
Control-tRNA-Cys-GCA-23-1	Control	TAA	CACAGGTGAAATATGCTAAGGAGGAATGTCCACCAGGCAA	ACCGGGATGGCTGAGTGGTTAAGGCGTTGGACTTAAGATCCAATGGACAGGTGTCCGCGTGGGTTCGAGCCCCACTCCCGGTA	tatcttgtggaaaggacgaaacaccCACAGGTGAAATATGCTAAGGAGGAATGTCCACCAGGCAAACCGGGATGGCTGAGTGGTTAAGGCGTTGGACTTAAGATCCAATGGACAGGTGTCCGCGTGGGTTCGAGCCCCACTCCCGGTATTTTTTTTCAGACGGTCATGCCACTGCTACTGCGATCCTAGACTGTCTCTTATACACATCTGACGCTGCCGACGActcgagtactaggatccattaggcg	0	0	0	0	0	0	0	0	0	0	0	0	0
Control-tRNA-Leu-CAG-1-1	Control	TAA	GGGTCCCAGCCATGCCAGCGGCGAAGCGCCCCGGCGCGCC	ACCGGGATGGCTGAGTGGTTAAGGCGTTGGACTTAAGATCCAATGGACAGGTGTCCGCGTGGGTTCGAGCCCCACTCCCGGTA	tatcttgtggaaaggacgaaacaccGGGTCCCAGCCATGCCAGCGGCGAAGCGCCCCGGCGCGCCACCGGGATGGCTGAGTGGTTAAGGCGTTGGACTTAAGATCCAATGGACAGGTGTCCGCGTGGGTTCGAGCCCCACTCCCGGTATTTTTTTTCAGACGGTCATGCCACTGCTACTGCGATCCTAGACTGTCTCTTATACACATCTGACGCTGCCGACGActcgagtactaggatccattaggcg	327.332	574.531	479.502	638.695	644.766	651.22	564.75	410.759	955.353	489.336	590.759	703.683	0.754798
Control-tRNA-His-GTG-1-7	Control	TAA	GGATAATCAGAAGCCAACCCCTACGGGTCCCCGGTAGCTC	ACCGGGATGGCTGAGTGGTTAAGGCGTTGGACTTAAGATCCAATGGACAGGTGTCCGCGTGGGTTCGAGCCCCACTCCCGGTA	tatcttgtggaaaggacgaaacaccGGATAATCAGAAGCCAACCCCTACGGGTCCCCGGTAGCTCACCGGGATGGCTGAGTGGTTAAGGCGTTGGACTTAAGATCCAATGGACAGGTGTCCGCGTGGGTTCGAGCCCCACTCCCGGTATTTTTTTTCAGACGGTCATGCCACTGCTACTGCGATCCTAGACTGTCTCTTATACACATCTGACGCTGCCGACGActcgagtactaggatccattaggcg	648.603	1092.42	438.76	421.194	556.633	550.367	894.187	671.24	806.912	686.84	1479.44	1217.52	0.444233
Control-tRNA-Lys-CTT-7-1	Control	TAA	AGATAGCAATGTTGGGAATGAAGTTTTTGGTGTTGCAAAA	ACCGGGATGGCTGAGTGGTTAAGGCGTTGGACTTAAGATCCAATGGACAGGTGTCCGCGTGGGTTCGAGCCCCACTCCCGGTA	tatcttgtggaaaggacgaaacaccAGATAGCAATGTTGGGAATGAAGTTTTTGGTGTTGCAAAAACCGGGATGGCTGAGTGGTTAAGGCGTTGGACTTAAGATCCAATGGACAGGTGTCCGCGTGGGTTCGAGCCCCACTCCCGGTATTTTTTTTCAGACGGTCATGCCACTGCTACTGCGATCCTAGACTGTCTCTTATACACATCTGACGCTGCCGACGActcgagtactaggatccattaggcg	309.147	420.783	401.152	227.859	422.113	273.743	178.165	527.641	452.936	277.094	695.161	615.09	0.444191
Control-tRNA-Tyr-GTA-5-4	Control	TAA	TTTGCGGAAAGTCCAGTGATCCAGCTCTTGCAGCGTGCAC	ACCGGGATGGCTGAGTGGTTAAGGCGTTGGACTTAAGATCCAATGGACAGGTGTCCGCGTGGGTTCGAGCCCCACTCCCGGTA	tatcttgtggaaaggacgaaacaccTTTGCGGAAAGTCCAGTGATCCAGCTCTTGCAGCGTGCACACCGGGATGGCTGAGTGGTTAAGGCGTTGGACTTAAGATCCAATGGACAGGTGTCCGCGTGGGTTCGAGCCCCACTCCCGGTATTTTTTTTCAGACGGTCATGCCACTGCTACTGCGATCCTAGACTGTCTCTTATACACATCTGACGCTGCCGACGActcgagtactaggatccattaggcg	818.331	922.487	736.49	731.91	635.489	760.717	1179.92	604.45	989.609	551.24	916.695	1063.12	0.796769
Control-tRNA-Ala-AGC-7-1	Control	TAA	TAAATTATAATGTTTAGAACAAAAAAAAGGCTATTGCAAC	ACCGGGATGGCTGAGTGGTTAAGGCGTTGGACTTAAGATCCAATGGACAGGTGTCCGCGTGGGTTCGAGCCCCACTCCCGGTA	tatcttgtggaaaggacgaaacaccTAAATTATAATGTTTAGAACAAAAAAAAGGCTATTGCAACACCGGGATGGCTGAGTGGTTAAGGCGTTGGACTTAAGATCCAATGGACAGGTGTCCGCGTGGGTTCGAGCCCCACTCCCGGTATTTTTTTTCAGACGGTCATGCCACTGCTACTGCGATCCTAGACTGTCTCTTATACACATCTGACGCTGCCGACGActcgagtactaggatccattaggcg	127.296	145.656	31.34	0	27.8316	158.483	0	20.037	22.8371	47.1649	249.545	205.03	0.625918
Control-tRNA-Ala-AGC-14-1	Control	TAA	CCAGGCCACCCACTAAGGATAAACAAAGCTTCCCTGATAT	ACCGGGATGGCTGAGTGGTTAAGGCGTTGGACTTAAGATCCAATGGACAGGTGTCCGCGTGGGTTCGAGCCCCACTCCCGGTA	tatcttgtggaaaggacgaaacaccCCAGGCCACCCACTAAGGATAAACAAAGCTTCCCTGATATACCGGGATGGCTGAGTGGTTAAGGCGTTGGACTTAAGATCCAATGGACAGGTGTCCGCGTGGGTTCGAGCCCCACTCCCGGTATTTTTTTTCAGACGGTCATGCCACTGCTACTGCGATCCTAGACTGTCTCTTATACACATCTGACGCTGCCGACGActcgagtactaggatccattaggcg	0	0	0	0	0	0	0	0	0	0	0	0	0
Control-tRNA-Asp-GTC-2-10	Control	TAA	GGACATAAGAAGGGAGCTGCAGGGAACACAGTACGGCTTG	ACCGGGATGGCTGAGTGGTTAAGGCGTTGGACTTAAGATCCAATGGACAGGTGTCCGCGTGGGTTCGAGCCCCACTCCCGGTA	tatcttgtggaaaggacgaaacaccGGACATAAGAAGGGAGCTGCAGGGAACACAGTACGGCTTGACCGGGATGGCTGAGTGGTTAAGGCGTTGGACTTAAGATCCAATGGACAGGTGTCCGCGTGGGTTCGAGCCCCACTCCCGGTATTTTTTTTCAGACGGTCATGCCACTGCTACTGCGATCCTAGACTGTCTCTTATACACATCTGACGCTGCCGACGActcgagtactaggatccattaggcg	618.294	315.588	661.274	327.979	505.608	172.89	591.642	407.419	308.301	176.869	781.737	896.057	0.471001
Control-tRNA-Arg-TCG-2-1	Control	TAA	ATTATTTTCCATCAAAAAATAGTTCTGATTTGTAACCCGG	ACCGGGATGGCTGAGTGGTTAAGGCGTTGGACTTAAGATCCAATGGACAGGTGTCCGCGTGGGTTCGAGCCCCACTCCCGGTA	tatcttgtggaaaggacgaaacaccATTATTTTCCATCAAAAAATAGTTCTGATTTGTAACCCGGACCGGGATGGCTGAGTGGTTAAGGCGTTGGACTTAAGATCCAATGGACAGGTGTCCGCGTGGGTTCGAGCCCCACTCCCGGTATTTTTTTTCAGACGGTCATGCCACTGCTACTGCGATCCTAGACTGTCTCTTATACACATCTGACGCTGCCGACGActcgagtactaggatccattaggcg	781.96	331.772	394.884	338.336	394.282	772.243	36.9776	387.382	315.914	344.894	1105.13	794.808	0.81717
Control-tRNA-Gln-CTG-4-1	Control	TAA	GGGAACTAATTCAGACACCTTTAACAACTTTATGTTGCAT	ACCGGGATGGCTGAGTGGTTAAGGCGTTGGACTTAAGATCCAATGGACAGGTGTCCGCGTGGGTTCGAGCCCCACTCCCGGTA	tatcttgtggaaaggacgaaacaccGGGAACTAATTCAGACACCTTTAACAACTTTATGTTGCATACCGGGATGGCTGAGTGGTTAAGGCGTTGGACTTAAGATCCAATGGACAGGTGTCCGCGTGGGTTCGAGCCCCACTCCCGGTATTTTTTTTCAGACGGTCATGCCACTGCTACTGCGATCCTAGACTGTCTCTTATACACATCTGACGCTGCCGACGActcgagtactaggatccattaggcg	254.592	388.416	366.678	345.241	366.45	484.093	716.022	430.796	502.417	268.251	1102.58	734.058	0.401756
Control-tRNA-Glu-CTC-1-7	Control	TAA	TAACACAACAAATATATTTAGGAAGAAGCGTTGTGCAAGT	ACCGGGATGGCTGAGTGGTTAAGGCGTTGGACTTAAGATCCAATGGACAGGTGTCCGCGTGGGTTCGAGCCCCACTCCCGGTA	tatcttgtggaaaggacgaaacaccTAACACAACAAATATATTTAGGAAGAAGCGTTGTGCAAGTACCGGGATGGCTGAGTGGTTAAGGCGTTGGACTTAAGATCCAATGGACAGGTGTCCGCGTGGGTTCGAGCCCCACTCCCGGTATTTTTTTTCAGACGGTCATGCCACTGCTACTGCGATCCTAGACTGTCTCTTATACACATCTGACGCTGCCGACGActcgagtactaggatccattaggcg	466.752	56.6439	360.41	390.122	292.232	190.179	342.884	327.271	209.34	229.929	690.068	622.684	0.499661
Control-tRNA-Glu-TTC-2-2	Control	TAA	ATGATTCAATTGGTTTAGAATTCAACGGTTACTTGTCATC	ACCGGGATGGCTGAGTGGTTAAGGCGTTGGACTTAAGATCCAATGGACAGGTGTCCGCGTGGGTTCGAGCCCCACTCCCGGTA	tatcttgtggaaaggacgaaacaccATGATTCAATTGGTTTAGAATTCAACGGTTACTTGTCATCACCGGGATGGCTGAGTGGTTAAGGCGTTGGACTTAAGATCCAATGGACAGGTGTCCGCGTGGGTTCGAGCCCCACTCCCGGTATTTTTTTTCAGACGGTCATGCCACTGCTACTGCGATCCTAGACTGTCTCTTATACACATCTGACGCTGCCGACGActcgagtactaggatccattaggcg	327.332	307.496	376.08	234.764	269.039	406.292	107.571	410.759	380.619	374.372	572.935	483.466	0.693144
Control-tRNA-Val-TAC-3-1	Control	TAA	CATGGCCTCATAGTCTAGCTTTGAAACTCAGCTAGCCTGT	ACCGGGATGGCTGAGTGGTTAAGGCGTTGGACTTAAGATCCAATGGACAGGTGTCCGCGTGGGTTCGAGCCCCACTCCCGGTA	tatcttgtggaaaggacgaaacaccCATGGCCTCATAGTCTAGCTTTGAAACTCAGCTAGCCTGTACCGGGATGGCTGAGTGGTTAAGGCGTTGGACTTAAGATCCAATGGACAGGTGTCCGCGTGGGTTCGAGCCCCACTCCCGGTATTTTTTTTCAGACGGTCATGCCACTGCTACTGCGATCCTAGACTGTCTCTTATACACATCTGACGCTGCCGACGActcgagtactaggatccattaggcg	1157.79	1229.98	1065.56	911.435	732.9	685.798	749.638	784.783	704.145	521.762	1285.92	1144.12	0.758041
Control-tRNA-Asp-GTC-2-9	Control	TAA	ACCTTAAAACAGTCTCTTGAAGAACCTGTTTTATGGGCGG	ACCGGGATGGCTGAGTGGTTAAGGCGTTGGACTTAAGATCCAATGGACAGGTGTCCGCGTGGGTTCGAGCCCCACTCCCGGTA	tatcttgtggaaaggacgaaacaccACCTTAAAACAGTCTCTTGAAGAACCTGTTTTATGGGCGGACCGGGATGGCTGAGTGGTTAAGGCGTTGGACTTAAGATCCAATGGACAGGTGTCCGCGTGGGTTCGAGCCCCACTCCCGGTATTTTTTTTCAGACGGTCATGCCACTGCTACTGCGATCCTAGACTGTCTCTTATACACATCTGACGCTGCCGACGActcgagtactaggatccattaggcg	309.147	194.208	297.73	207.144	333.98	440.87	225.227	397.401	125.604	185.712	580.574	589.778	0.639755
Control-tRNA-Ile-AAT-3-1	Control	TAA	AAGGGCGGGGGGTGGGGGGGGAAGAGCTGCACCCAGCGTC	ACCGGGATGGCTGAGTGGTTAAGGCGTTGGACTTAAGATCCAATGGACAGGTGTCCGCGTGGGTTCGAGCCCCACTCCCGGTA	tatcttgtggaaaggacgaaacaccAAGGGCGGGGGGTGGGGGGGGAAGAGCTGCACCCAGCGTCACCGGGATGGCTGAGTGGTTAAGGCGTTGGACTTAAGATCCAATGGACAGGTGTCCGCGTGGGTTCGAGCCCCACTCCCGGTATTTTTTTTCAGACGGTCATGCCACTGCTACTGCGATCCTAGACTGTCTCTTATACACATCTGACGCTGCCGACGActcgagtactaggatccattaggcg	84.8639	32.368	97.154	20.7144	27.8316	66.2746	70.5937	73.469	79.93	38.3215	147.69	91.1245	0.627614
Control-tRNA-iMet-CAT-1-3	Control	TAA	AATGTTGAAACAGCAGAGTGGCGGAGCGGACTGTCGAGAC	ACCGGGATGGCTGAGTGGTTAAGGCGTTGGACTTAAGATCCAATGGACAGGTGTCCGCGTGGGTTCGAGCCCCACTCCCGGTA	tatcttgtggaaaggacgaaacaccAATGTTGAAACAGCAGAGTGGCGGAGCGGACTGTCGAGACACCGGGATGGCTGAGTGGTTAAGGCGTTGGACTTAAGATCCAATGGACAGGTGTCCGCGTGGGTTCGAGCCCCACTCCCGGTATTTTTTTTCAGACGGTCATGCCACTGCTACTGCGATCCTAGACTGTCTCTTATACACATCTGACGCTGCCGACGActcgagtactaggatccattaggcg	181.851	299.404	178.638	155.358	208.737	181.535	292.46	293.876	133.217	215.19	598.398	242.999	0.43086
Control-tRNA-Arg-TCG-4-1	Control	TAA	TTTATTTTCTAAGTATTGCAGCAACAACGGAACTGCGGGG	ACCGGGATGGCTGAGTGGTTAAGGCGTTGGACTTAAGATCCAATGGACAGGTGTCCGCGTGGGTTCGAGCCCCACTCCCGGTA	tatcttgtggaaaggacgaaacaccTTTATTTTCTAAGTATTGCAGCAACAACGGAACTGCGGGGACCGGGATGGCTGAGTGGTTAAGGCGTTGGACTTAAGATCCAATGGACAGGTGTCCGCGTGGGTTCGAGCCCCACTCCCGGTATTTTTTTTCAGACGGTCATGCCACTGCTACTGCGATCCTAGACTGTCTCTTATACACATCTGACGCTGCCGACGActcgagtactaggatccattaggcg	430.381	477.427	231.916	176.073	231.93	570.538	90.7633	243.784	251.208	156.234	758.82	597.372	0.73695
Control-tRNA-Arg-ACG-1-2	Control	TAA	CTAGTTTCTTATGAAATACCTCGCCCCTAAGGTACGCGCA	ACCGGGATGGCTGAGTGGTTAAGGCGTTGGACTTAAGATCCAATGGACAGGTGTCCGCGTGGGTTCGAGCCCCACTCCCGGTA	tatcttgtggaaaggacgaaacaccCTAGTTTCTTATGAAATACCTCGCCCCTAAGGTACGCGCAACCGGGATGGCTGAGTGGTTAAGGCGTTGGACTTAAGATCCAATGGACAGGTGTCCGCGTGGGTTCGAGCCCCACTCCCGGTATTTTTTTTCAGACGGTCATGCCACTGCTACTGCGATCCTAGACTGTCTCTTATACACATCTGACGCTGCCGACGActcgagtactaggatccattaggcg	533.43	283.22	369.812	110.477	292.232	423.581	94.1249	293.876	117.992	120.86	506.729	303.748	1.17789
Control-tRNA-Gln-CTG-2-1	Control	TAA	ACCCAGCATGAGCAATATTTGGGTGAAGCGTACCAAGAGG	ACCGGGATGGCTGAGTGGTTAAGGCGTTGGACTTAAGATCCAATGGACAGGTGTCCGCGTGGGTTCGAGCCCCACTCCCGGTA	tatcttgtggaaaggacgaaacaccACCCAGCATGAGCAATATTTGGGTGAAGCGTACCAAGAGGACCGGGATGGCTGAGTGGTTAAGGCGTTGGACTTAAGATCCAATGGACAGGTGTCCGCGTGGGTTCGAGCCCCACTCCCGGTATTTTTTTTCAGACGGTCATGCCACTGCTACTGCGATCCTAGACTGTCTCTTATACACATCTGACGCTGCCGACGActcgagtactaggatccattaggcg	351.579	590.715	827.376	638.695	834.949	662.746	813.508	327.271	749.819	433.328	858.129	807.464	0.608257
Control-tRNA-Asp-GTC-2-4	Control	TAA	GTCGGAGTGGGGTCTGGCGTCCCGGCGACCGTCGCCGTCG	ACCGGGATGGCTGAGTGGTTAAGGCGTTGGACTTAAGATCCAATGGACAGGTGTCCGCGTGGGTTCGAGCCCCACTCCCGGTA	tatcttgtggaaaggacgaaacaccGTCGGAGTGGGGTCTGGCGTCCCGGCGACCGTCGCCGTCGACCGGGATGGCTGAGTGGTTAAGGCGTTGGACTTAAGATCCAATGGACAGGTGTCCGCGTGGGTTCGAGCCCCACTCCCGGTATTTTTTTTCAGACGGTCATGCCACTGCTACTGCGATCCTAGACTGTCTCTTATACACATCTGACGCTGCCGACGActcgagtactaggatccattaggcg	2691.4	3366.27	3246.82	2140.49	2161.59	2238.93	3724.66	2895.35	2782.32	2098.84	3610.76	3733.57	0.671128
Control-tRNA-Lys-CTT-1-1	Control	TAA	CAGTCCTCAAGAAGTAAAAAAGCAGGCTAACGTAACAGGC	ACCGGGATGGCTGAGTGGTTAAGGCGTTGGACTTAAGATCCAATGGACAGGTGTCCGCGTGGGTTCGAGCCCCACTCCCGGTA	tatcttgtggaaaggacgaaacaccCAGTCCTCAAGAAGTAAAAAAGCAGGCTAACGTAACAGGCACCGGGATGGCTGAGTGGTTAAGGCGTTGGACTTAAGATCCAATGGACAGGTGTCCGCGTGGGTTCGAGCCCCACTCCCGGTATTTTTTTTCAGACGGTCATGCCACTGCTACTGCGATCCTAGACTGTCTCTTATACACATCTGACGCTGCCGACGActcgagtactaggatccattaggcg	963.812	663.543	485.77	531.671	603.019	754.954	1462.3	734.69	902.067	477.545	1082.21	870.745	0.879184
Control-tRNA-Asn-GTT-2-3	Control	TAA	CTTCATAAAGGCTGAGGCAGAAGGGGAAAATGACACCGAA	ACCGGGATGGCTGAGTGGTTAAGGCGTTGGACTTAAGATCCAATGGACAGGTGTCCGCGTGGGTTCGAGCCCCACTCCCGGTA	tatcttgtggaaaggacgaaacaccCTTCATAAAGGCTGAGGCAGAAGGGGAAAATGACACCGAAACCGGGATGGCTGAGTGGTTAAGGCGTTGGACTTAAGATCCAATGGACAGGTGTCCGCGTGGGTTCGAGCCCCACTCCCGGTATTTTTTTTCAGACGGTCATGCCACTGCTACTGCGATCCTAGACTGTCTCTTATACACATCTGACGCTGCCGACGActcgagtactaggatccattaggcg	327.332	323.68	357.276	269.288	218.014	279.506	198.335	240.444	64.7052	141.495	506.729	384.748	0.679187
Control-tRNA-Thr-AGT-5-1	Control	TAA	CTAAGAGTTGATTTATCTTGAGGAACACCTGTTTTACGCC	ACCGGGATGGCTGAGTGGTTAAGGCGTTGGACTTAAGATCCAATGGACAGGTGTCCGCGTGGGTTCGAGCCCCACTCCCGGTA	tatcttgtggaaaggacgaaacaccCTAAGAGTTGATTTATCTTGAGGAACACCTGTTTTACGCCACCGGGATGGCTGAGTGGTTAAGGCGTTGGACTTAAGATCCAATGGACAGGTGTCCGCGTGGGTTCGAGCCCCACTCCCGGTATTTTTTTTCAGACGGTCATGCCACTGCTACTGCGATCCTAGACTGTCTCTTATACACATCTGACGCTGCCGACGActcgagtactaggatccattaggcg	745.59	323.68	532.78	258.931	310.787	409.174	215.143	427.456	247.402	235.825	1018.55	766.964	0.646016
Control-tRNA-Ala-AGC-12-1	Control	TAA	CAGGCCACCCACTAAGGATCAATAAAGCTCCCCTGATGTG	ACCGGGATGGCTGAGTGGTTAAGGCGTTGGACTTAAGATCCAATGGACAGGTGTCCGCGTGGGTTCGAGCCCCACTCCCGGTA	tatcttgtggaaaggacgaaacaccCAGGCCACCCACTAAGGATCAATAAAGCTCCCCTGATGTGACCGGGATGGCTGAGTGGTTAAGGCGTTGGACTTAAGATCCAATGGACAGGTGTCCGCGTGGGTTCGAGCCCCACTCCCGGTATTTTTTTTCAGACGGTCATGCCACTGCTACTGCGATCCTAGACTGTCTCTTATACACATCTGACGCTGCCGACGActcgagtactaggatccattaggcg	854.701	582.623	789.768	507.504	607.657	622.405	739.553	450.833	1237.01	728.109	1125.5	928.963	0.718275
Control-tRNA-Ala-AGC-1-1	Control	TAA	GGCCGTCACCAAAGCGTTTTCCGAAGGCCCTGAGTCCAGA	ACCGGGATGGCTGAGTGGTTAAGGCGTTGGACTTAAGATCCAATGGACAGGTGTCCGCGTGGGTTCGAGCCCCACTCCCGGTA	tatcttgtggaaaggacgaaacaccGGCCGTCACCAAAGCGTTTTCCGAAGGCCCTGAGTCCAGAACCGGGATGGCTGAGTGGTTAAGGCGTTGGACTTAAGATCCAATGGACAGGTGTCCGCGTGGGTTCGAGCCCCACTCCCGGTATTTTTTTTCAGACGGTCATGCCACTGCTACTGCGATCCTAGACTGTCTCTTATACACATCTGACGCTGCCGACGActcgagtactaggatccattaggcg	684.973	509.795	567.254	486.789	431.39	584.945	541.218	270.5	529.06	277.094	651.872	711.277	0.930241
Control-tRNA-Cys-GCA-9-4	Control	TAA	GCACAGTTAAAAGGTCTTGCTTAGGCTTACACTTCCATCA	ACCGGGATGGCTGAGTGGTTAAGGCGTTGGACTTAAGATCCAATGGACAGGTGTCCGCGTGGGTTCGAGCCCCACTCCCGGTA	tatcttgtggaaaggacgaaacaccGCACAGTTAAAAGGTCTTGCTTAGGCTTACACTTCCATCAACCGGGATGGCTGAGTGGTTAAGGCGTTGGACTTAAGATCCAATGGACAGGTGTCCGCGTGGGTTCGAGCCCCACTCCCGGTATTTTTTTTCAGACGGTCATGCCACTGCTACTGCGATCCTAGACTGTCTCTTATACACATCTGACGCTGCCGACGActcgagtactaggatccattaggcg	600.109	728.279	639.336	445.36	1006.58	628.168	816.87	687.937	692.726	362.581	942.159	1058.06	0.613459
Control-tRNA-Ile-AAT-5-1	Control	TAA	AAATTCTTGATGCAGTTTTTAAAACTTCTTGGAGACAGGT	ACCGGGATGGCTGAGTGGTTAAGGCGTTGGACTTAAGATCCAATGGACAGGTGTCCGCGTGGGTTCGAGCCCCACTCCCGGTA	tatcttgtggaaaggacgaaacaccAAATTCTTGATGCAGTTTTTAAAACTTCTTGGAGACAGGTACCGGGATGGCTGAGTGGTTAAGGCGTTGGACTTAAGATCCAATGGACAGGTGTCCGCGTGGGTTCGAGCCCCACTCCCGGTATTTTTTTTCAGACGGTCATGCCACTGCTACTGCGATCCTAGACTGTCTCTTATACACATCTGACGCTGCCGACGActcgagtactaggatccattaggcg	454.628	291.312	473.234	258.931	500.969	654.101	228.589	327.271	422.487	459.858	628.955	673.309	0.850081
Control-tRNA-Glu-TTC-4-2	Control	TAA	ATCTTTTCTCAGAAGGTGCTGCCCACAGTGTCACCAGCCC	ACCGGGATGGCTGAGTGGTTAAGGCGTTGGACTTAAGATCCAATGGACAGGTGTCCGCGTGGGTTCGAGCCCCACTCCCGGTA	tatcttgtggaaaggacgaaacaccATCTTTTCTCAGAAGGTGCTGCCCACAGTGTCACCAGCCCACCGGGATGGCTGAGTGGTTAAGGCGTTGGACTTAAGATCCAATGGACAGGTGTCCGCGTGGGTTCGAGCCCCACTCCCGGTATTTTTTTTCAGACGGTCATGCCACTGCTACTGCGATCCTAGACTGTCTCTTATACACATCTGACGCTGCCGACGActcgagtactaggatccattaggcg	1497.24	704.003	586.058	859.649	913.805	775.125	487.433	791.462	776.463	303.624	1571.11	1009.96	0.879713
Control-tRNA-Gly-GCC-2-5	Control	TAA	GGGTTAAAGGGAGGTGCGCACACAGCTGCTCACATCTGGG	ACCGGGATGGCTGAGTGGTTAAGGCGTTGGACTTAAGATCCAATGGACAGGTGTCCGCGTGGGTTCGAGCCCCACTCCCGGTA	tatcttgtggaaaggacgaaacaccGGGTTAAAGGGAGGTGCGCACACAGCTGCTCACATCTGGGACCGGGATGGCTGAGTGGTTAAGGCGTTGGACTTAAGATCCAATGGACAGGTGTCCGCGTGGGTTCGAGCCCCACTCCCGGTATTTTTTTTCAGACGGTCATGCCACTGCTACTGCGATCCTAGACTGTCTCTTATACACATCTGACGCTGCCGACGActcgagtactaggatccattaggcg	321.271	275.128	498.306	455.718	171.628	242.046	564.75	317.253	315.914	297.729	407.42	655.59	0.528931
Control-tRNA-Leu-TAA-1-1	Control	TAA	ATGCCTTGTAAGCGGAGCAAAAACAAGGTTCAACGTCTGC	ACCGGGATGGCTGAGTGGTTAAGGCGTTGGACTTAAGATCCAATGGACAGGTGTCCGCGTGGGTTCGAGCCCCACTCCCGGTA	tatcttgtggaaaggacgaaacaccATGCCTTGTAAGCGGAGCAAAAACAAGGTTCAACGTCTGCACCGGGATGGCTGAGTGGTTAAGGCGTTGGACTTAAGATCCAATGGACAGGTGTCCGCGTGGGTTCGAGCCCCACTCCCGGTATTTTTTTTCAGACGGTCATGCCACTGCTACTGCGATCCTAGACTGTCTCTTATACACATCTGACGCTGCCGACGActcgagtactaggatccattaggcg	709.22	865.843	717.686	642.148	473.138	524.434	1095.88	677.919	555.704	536.501	937.066	825.183	0.699251
Control-tRNA-Gly-TCC-2-6	Control	TAA	TTATCTTATATATAGATATCTAAAACTCCAAACCGGGTAC	ACCGGGATGGCTGAGTGGTTAAGGCGTTGGACTTAAGATCCAATGGACAGGTGTCCGCGTGGGTTCGAGCCCCACTCCCGGTA	tatcttgtggaaaggacgaaacaccTTATCTTATATATAGATATCTAAAACTCCAAACCGGGTACACCGGGATGGCTGAGTGGTTAAGGCGTTGGACTTAAGATCCAATGGACAGGTGTCCGCGTGGGTTCGAGCCCCACTCCCGGTATTTTTTTTCAGACGGTCATGCCACTGCTACTGCGATCCTAGACTGTCTCTTATACACATCTGACGCTGCCGACGActcgagtactaggatccattaggcg	200.036	32.368	25.072	0	9.27721	195.942	0	20.037	11.4186	44.2171	552.564	303.748	0.461346
Control-tRNA-Val-CAC-4-1	Control	TAA	ATTTTCATGGTTATGTTTTGCCGCGCAGGTTCCGCGTGTG	ACCGGGATGGCTGAGTGGTTAAGGCGTTGGACTTAAGATCCAATGGACAGGTGTCCGCGTGGGTTCGAGCCCCACTCCCGGTA	tatcttgtggaaaggacgaaacaccATTTTCATGGTTATGTTTTGCCGCGCAGGTTCCGCGTGTGACCGGGATGGCTGAGTGGTTAAGGCGTTGGACTTAAGATCCAATGGACAGGTGTCCGCGTGGGTTCGAGCCCCACTCCCGGTATTTTTTTTCAGACGGTCATGCCACTGCTACTGCGATCCTAGACTGTCTCTTATACACATCTGACGCTGCCGACGActcgagtactaggatccattaggcg	515.245	695.911	282.06	258.931	528.801	440.87	53.7857	404.08	384.425	226.981	870.861	698.621	0.608417
Control-tRNA-Asp-GTC-2-5	Control	TAA	GTCGGAGTGGGGTCTGGCGTCCCGGCGACCGTCGCCGTCG	ACCGGGATGGCTGAGTGGTTAAGGCGTTGGACTTAAGATCCAATGGACAGGTGTCCGCGTGGGTTCGAGCCCCACTCCCGGTA	tatcttgtggaaaggacgaaacaccGTCGGAGTGGGGTCTGGCGTCCCGGCGACCGTCGCCGTCGACCGGGATGGCTGAGTGGTTAAGGCGTTGGACTTAAGATCCAATGGACAGGTGTCCGCGTGGGTTCGAGCCCCACTCCCGGTATTTTTTTTCAGACGGTCATGCCACTGCTACTGCGATCCTAGACTGTCTCTTATACACATCTGACGCTGCCGACGActcgagtactaggatccattaggcg	0	0	0	0	0	0	0	0	0	0	0	0	0
Control-tRNA-Ala-AGC-9-2	Control	TAA	GATAACCAGGAAAATGGGTGGGGGGTGGTGTATCCTCAGT	ACCGGGATGGCTGAGTGGTTAAGGCGTTGGACTTAAGATCCAATGGACAGGTGTCCGCGTGGGTTCGAGCCCCACTCCCGGTA	tatcttgtggaaaggacgaaacaccGATAACCAGGAAAATGGGTGGGGGGTGGTGTATCCTCAGTACCGGGATGGCTGAGTGGTTAAGGCGTTGGACTTAAGATCCAATGGACAGGTGTCCGCGTGGGTTCGAGCCCCACTCCCGGTATTTTTTTTCAGACGGTCATGCCACTGCTACTGCGATCCTAGACTGTCTCTTATACACATCTGACGCTGCCGACGActcgagtactaggatccattaggcg	418.258	574.531	316.534	372.86	343.257	314.084	695.852	384.043	407.262	241.72	758.82	602.434	0.537201
Control-tRNA-Asn-GTT-2-2	Control	TAA	ATCTATAAATATGATCTACAAGAACAGGCCATTCGTGTCA	ACCGGGATGGCTGAGTGGTTAAGGCGTTGGACTTAAGATCCAATGGACAGGTGTCCGCGTGGGTTCGAGCCCCACTCCCGGTA	tatcttgtggaaaggacgaaacaccATCTATAAATATGATCTACAAGAACAGGCCATTCGTGTCAACCGGGATGGCTGAGTGGTTAAGGCGTTGGACTTAAGATCCAATGGACAGGTGTCCGCGTGGGTTCGAGCCCCACTCCCGGTATTTTTTTTCAGACGGTCATGCCACTGCTACTGCGATCCTAGACTGTCTCTTATACACATCTGACGCTGCCGACGActcgagtactaggatccattaggcg	418.258	453.151	153.566	172.62	143.797	293.913	10.0848	173.654	186.503	106.121	748.635	485.997	0.575896
Control-tRNA-Arg-ACG-1-3	Control	TAA	ACCTTGAAGTACCATCACGGAGAGAAACAGTGCCATCTCA	ACCGGGATGGCTGAGTGGTTAAGGCGTTGGACTTAAGATCCAATGGACAGGTGTCCGCGTGGGTTCGAGCCCCACTCCCGGTA	tatcttgtggaaaggacgaaacaccACCTTGAAGTACCATCACGGAGAGAAACAGTGCCATCTCAACCGGGATGGCTGAGTGGTTAAGGCGTTGGACTTAAGATCCAATGGACAGGTGTCCGCGTGGGTTCGAGCCCCACTCCCGGTATTTTTTTTCAGACGGTCATGCCACTGCTACTGCGATCCTAGACTGTCTCTTATACACATCTGACGCTGCCGACGActcgagtactaggatccattaggcg	691.035	453.151	614.264	621.433	292.232	573.419	1200.09	551.018	711.757	465.754	786.83	617.621	0.899038
Control-tRNA-Tyr-GTA-1-1	Control	TAA	AGAGATGGCATCCCCAGCGGGAAGTGAAAGTCGTGTGAAT	ACCGGGATGGCTGAGTGGTTAAGGCGTTGGACTTAAGATCCAATGGACAGGTGTCCGCGTGGGTTCGAGCCCCACTCCCGGTA	tatcttgtggaaaggacgaaacaccAGAGATGGCATCCCCAGCGGGAAGTGAAAGTCGTGTGAATACCGGGATGGCTGAGTGGTTAAGGCGTTGGACTTAAGATCCAATGGACAGGTGTCCGCGTGGGTTCGAGCCCCACTCCCGGTATTTTTTTTCAGACGGTCATGCCACTGCTACTGCGATCCTAGACTGTCTCTTATACACATCTGACGCTGCCGACGActcgagtactaggatccattaggcg	206.098	712.095	144.164	196.787	320.064	155.601	517.687	243.784	247.402	200.451	420.152	561.934	0.367548
Control-tRNA-Gln-TTG-3-1	Control	TAA	TCAGTATTTTTATAAATTCATGAAATTGGTGGCGGAAGGC	ACCGGGATGGCTGAGTGGTTAAGGCGTTGGACTTAAGATCCAATGGACAGGTGTCCGCGTGGGTTCGAGCCCCACTCCCGGTA	tatcttgtggaaaggacgaaacaccTCAGTATTTTTATAAATTCATGAAATTGGTGGCGGAAGGCACCGGGATGGCTGAGTGGTTAAGGCGTTGGACTTAAGATCCAATGGACAGGTGTCCGCGTGGGTTCGAGCCCCACTCCCGGTATTTTTTTTCAGACGGTCATGCCACTGCTACTGCGATCCTAGACTGTCTCTTATACACATCTGACGCTGCCGACGActcgagtactaggatccattaggcg	242.468	493.611	325.936	75.953	255.123	288.15	137.826	180.333	209.34	159.182	639.14	432.841	0.494067
Control-tRNA-Gly-GCC-2-4	Control	TAA	AGCAACAAAACAGCTGGAGGCAGAACAGCACTCAGCTGGA	ACCGGGATGGCTGAGTGGTTAAGGCGTTGGACTTAAGATCCAATGGACAGGTGTCCGCGTGGGTTCGAGCCCCACTCCCGGTA	tatcttgtggaaaggacgaaacaccAGCAACAAAACAGCTGGAGGCAGAACAGCACTCAGCTGGAACCGGGATGGCTGAGTGGTTAAGGCGTTGGACTTAAGATCCAATGGACAGGTGTCCGCGTGGGTTCGAGCCCCACTCCCGGTATTTTTTTTCAGACGGTCATGCCACTGCTACTGCGATCCTAGACTGTCTCTTATACACATCTGACGCTGCCGACGActcgagtactaggatccattaggcg	769.837	817.291	686.346	352.145	570.549	746.31	1220.26	500.925	989.609	601.353	827.572	906.182	0.87348
Control-tRNA-Gly-CCC-1-2	Control	TAA	TACTCTTTTCTGTTATCCTCCAGGCGGTAGTTACGCAGAG	ACCGGGATGGCTGAGTGGTTAAGGCGTTGGACTTAAGATCCAATGGACAGGTGTCCGCGTGGGTTCGAGCCCCACTCCCGGTA	tatcttgtggaaaggacgaaacaccTACTCTTTTCTGTTATCCTCCAGGCGGTAGTTACGCAGAGACCGGGATGGCTGAGTGGTTAAGGCGTTGGACTTAAGATCCAATGGACAGGTGTCCGCGTGGGTTCGAGCCCCACTCCCGGTATTTTTTTTCAGACGGTCATGCCACTGCTACTGCGATCCTAGACTGTCTCTTATACACATCTGACGCTGCCGACGActcgagtactaggatccattaggcg	430.381	509.795	539.048	217.502	292.232	481.211	228.589	283.858	380.619	262.355	797.016	696.09	0.609718
Control-tRNA-Gly-TCC-2-4	Control	TAA	GAGCCCCGGGCCGGCGCGGCGGGGCTGCCCGCGCCGTGCG	ACCGGGATGGCTGAGTGGTTAAGGCGTTGGACTTAAGATCCAATGGACAGGTGTCCGCGTGGGTTCGAGCCCCACTCCCGGTA	tatcttgtggaaaggacgaaacaccGAGCCCCGGGCCGGCGCGGCGGGGCTGCCCGCGCCGTGCGACCGGGATGGCTGAGTGGTTAAGGCGTTGGACTTAAGATCCAATGGACAGGTGTCCGCGTGGGTTCGAGCCCCACTCCCGGTATTTTTTTTCAGACGGTCATGCCACTGCTACTGCGATCCTAGACTGTCTCTTATACACATCTGACGCTGCCGACGActcgagtactaggatccattaggcg	0	0	0	0	0	0	0	0	0	0	0	0	0
Control-tRNA-Gln-TTG-3-2	Control	TAA	TCATGTTATCAAAAATATGTCAGGAGATTACTGTGTTGTT	ACCGGGATGGCTGAGTGGTTAAGGCGTTGGACTTAAGATCCAATGGACAGGTGTCCGCGTGGGTTCGAGCCCCACTCCCGGTA	tatcttgtggaaaggacgaaacaccTCATGTTATCAAAAATATGTCAGGAGATTACTGTGTTGTTACCGGGATGGCTGAGTGGTTAAGGCGTTGGACTTAAGATCCAATGGACAGGTGTCCGCGTGGGTTCGAGCCCCACTCCCGGTATTTTTTTTCAGACGGTCATGCCACTGCTACTGCGATCCTAGACTGTCTCTTATACACATCTGACGCTGCCGACGActcgagtactaggatccattaggcg	672.85	704.003	181.772	248.573	431.39	510.026	292.46	390.722	373.007	271.198	552.564	777.089	0.888276
Control-tRNA-Leu-AAG-3-1	Control	TAA	TCTACTAGGGAAAATGCGGAAGAACACAGTTGTAATCAAC	ACCGGGATGGCTGAGTGGTTAAGGCGTTGGACTTAAGATCCAATGGACAGGTGTCCGCGTGGGTTCGAGCCCCACTCCCGGTA	tatcttgtggaaaggacgaaacaccTCTACTAGGGAAAATGCGGAAGAACACAGTTGTAATCAACACCGGGATGGCTGAGTGGTTAAGGCGTTGGACTTAAGATCCAATGGACAGGTGTCCGCGTGGGTTCGAGCCCCACTCCCGGTATTTTTTTTCAGACGGTCATGCCACTGCTACTGCGATCCTAGACTGTCTCTTATACACATCTGACGCTGCCGACGActcgagtactaggatccattaggcg	648.603	817.291	711.418	452.265	654.043	420.7	789.977	597.771	947.741	536.501	1181.52	1166.9	0.454941
Control-tRNA-Gly-CCC-1-1	Control	TAA	TACTGTTTTCTGTTATCCTGCAGGCGGTTGTTACGCAGAG	ACCGGGATGGCTGAGTGGTTAAGGCGTTGGACTTAAGATCCAATGGACAGGTGTCCGCGTGGGTTCGAGCCCCACTCCCGGTA	tatcttgtggaaaggacgaaacaccTACTGTTTTCTGTTATCCTGCAGGCGGTTGTTACGCAGAGACCGGGATGGCTGAGTGGTTAAGGCGTTGGACTTAAGATCCAATGGACAGGTGTCCGCGTGGGTTCGAGCCCCACTCCCGGTATTTTTTTTCAGACGGTCATGCCACTGCTACTGCGATCCTAGACTGTCTCTTATACACATCTGACGCTGCCGACGActcgagtactaggatccattaggcg	697.096	436.967	510.842	379.765	524.162	553.249	104.21	527.641	650.858	386.163	998.179	817.589	0.687846
Control-tRNA-Ser-CGA-3-1	Control	TAA	GCCTAACACGACTTCCTCTGAAACAAAAAGTGTCCTCGGA	ACCGGGATGGCTGAGTGGTTAAGGCGTTGGACTTAAGATCCAATGGACAGGTGTCCGCGTGGGTTCGAGCCCCACTCCCGGTA	tatcttgtggaaaggacgaaacaccGCCTAACACGACTTCCTCTGAAACAAAAAGTGTCCTCGGAACCGGGATGGCTGAGTGGTTAAGGCGTTGGACTTAAGATCCAATGGACAGGTGTCCGCGTGGGTTCGAGCCCCACTCCCGGTATTTTTTTTCAGACGGTCATGCCACTGCTACTGCGATCCTAGACTGTCTCTTATACACATCTGACGCTGCCGACGActcgagtactaggatccattaggcg	442.505	331.772	517.11	593.814	385.004	579.182	816.87	387.382	483.386	250.564	659.511	807.464	0.69551
Control-tRNA-Thr-CGT-1-1	Control	TAA	TAAAATGAGATAGATTCACCTCTAAAGAGTGCTTCCGCGT	ACCGGGATGGCTGAGTGGTTAAGGCGTTGGACTTAAGATCCAATGGACAGGTGTCCGCGTGGGTTCGAGCCCCACTCCCGGTA	tatcttgtggaaaggacgaaacaccTAAAATGAGATAGATTCACCTCTAAAGAGTGCTTCCGCGTACCGGGATGGCTGAGTGGTTAAGGCGTTGGACTTAAGATCCAATGGACAGGTGTCCGCGTGGGTTCGAGCCCCACTCCCGGTATTTTTTTTCAGACGGTCATGCCACTGCTACTGCGATCCTAGACTGTCTCTTATACACATCTGACGCTGCCGACGActcgagtactaggatccattaggcg	497.06	299.404	278.926	124.287	190.183	391.885	114.295	374.024	369.2	141.495	784.284	683.434	0.604841
Control-tRNA-His-GTG-1-8	Control	TAA	GTTCAGGCGACAAGCCGAGGTCCTGTGTCCCTAGTAGCTC	ACCGGGATGGCTGAGTGGTTAAGGCGTTGGACTTAAGATCCAATGGACAGGTGTCCGCGTGGGTTCGAGCCCCACTCCCGGTA	tatcttgtggaaaggacgaaacaccGTTCAGGCGACAAGCCGAGGTCCTGTGTCCCTAGTAGCTCACCGGGATGGCTGAGTGGTTAAGGCGTTGGACTTAAGATCCAATGGACAGGTGTCCGCGTGGGTTCGAGCCCCACTCCCGGTATTTTTTTTCAGACGGTCATGCCACTGCTACTGCGATCCTAGACTGTCTCTTATACACATCTGACGCTGCCGACGActcgagtactaggatccattaggcg	939.565	728.279	802.304	497.147	728.261	844.281	1210.18	764.746	883.036	462.806	1031.28	1080.84	0.843777
Control-tRNA-Ile-AAT-5-3	Control	TAA	TTTGCTTTTTTAAAATTGAAAGAACAACTGTTTTCCGGGT	ACCGGGATGGCTGAGTGGTTAAGGCGTTGGACTTAAGATCCAATGGACAGGTGTCCGCGTGGGTTCGAGCCCCACTCCCGGTA	tatcttgtggaaaggacgaaacaccTTTGCTTTTTTAAAATTGAAAGAACAACTGTTTTCCGGGTACCGGGATGGCTGAGTGGTTAAGGCGTTGGACTTAAGATCCAATGGACAGGTGTCCGCGTGGGTTCGAGCCCCACTCCCGGTATTTTTTTTCAGACGGTCATGCCACTGCTACTGCGATCCTAGACTGTCTCTTATACACATCTGACGCTGCCGACGActcgagtactaggatccattaggcg	897.133	946.763	573.522	497.147	510.247	631.049	406.754	450.833	433.906	577.771	1413.24	1301.06	0.562598
Control-tRNA-Asn-GTT-2-1	Control	TAA	TGCGCCCTTCCTATAGCGCCCAGTAGAACTAACAGTACCT	ACCGGGATGGCTGAGTGGTTAAGGCGTTGGACTTAAGATCCAATGGACAGGTGTCCGCGTGGGTTCGAGCCCCACTCCCGGTA	tatcttgtggaaaggacgaaacaccTGCGCCCTTCCTATAGCGCCCAGTAGAACTAACAGTACCTACCGGGATGGCTGAGTGGTTAAGGCGTTGGACTTAAGATCCAATGGACAGGTGTCCGCGTGGGTTCGAGCCCCACTCCCGGTATTTTTTTTCAGACGGTCATGCCACTGCTACTGCGATCCTAGACTGTCTCTTATACACATCTGACGCTGCCGACGActcgagtactaggatccattaggcg	539.492	469.335	560.986	580.004	292.232	504.263	779.892	504.265	395.844	589.562	682.429	531.559	0.85836
Control-tRNA-Ala-AGC-9-1	Control	TAA	GATAACCAGGAAAATGGGTGGGGGGTGGTGTATCCTCAGT	ACCGGGATGGCTGAGTGGTTAAGGCGTTGGACTTAAGATCCAATGGACAGGTGTCCGCGTGGGTTCGAGCCCCACTCCCGGTA	tatcttgtggaaaggacgaaacaccGATAACCAGGAAAATGGGTGGGGGGTGGTGTATCCTCAGTACCGGGATGGCTGAGTGGTTAAGGCGTTGGACTTAAGATCCAATGGACAGGTGTCCGCGTGGGTTCGAGCCCCACTCCCGGTATTTTTTTTCAGACGGTCATGCCACTGCTACTGCGATCCTAGACTGTCTCTTATACACATCTGACGCTGCCGACGActcgagtactaggatccattaggcg	0	0	0	0	0	0	0	0	0	0	0	0	0
Control-tRNA-Met-CAT-2-1	Control	TAA	GCATTTTCTTACAGGAGGTAGCAAGCTTGTCTAAGCAGAG	ACCGGGATGGCTGAGTGGTTAAGGCGTTGGACTTAAGATCCAATGGACAGGTGTCCGCGTGGGTTCGAGCCCCACTCCCGGTA	tatcttgtggaaaggacgaaacaccGCATTTTCTTACAGGAGGTAGCAAGCTTGTCTAAGCAGAGACCGGGATGGCTGAGTGGTTAAGGCGTTGGACTTAAGATCCAATGGACAGGTGTCCGCGTGGGTTCGAGCCCCACTCCCGGTATTTTTTTTCAGACGGTCATGCCACTGCTACTGCGATCCTAGACTGTCTCTTATACACATCTGACGCTGCCGACGActcgagtactaggatccattaggcg	1054.74	687.819	532.78	469.527	616.935	267.98	551.303	450.833	658.471	436.276	481.265	711.277	1.1073
Control-tRNA-Asp-GTC-2-6	Control	TAA	CTTCACAGGGATTTCCTAAGAGCTCCATTTTCACGTCAAT	ACCGGGATGGCTGAGTGGTTAAGGCGTTGGACTTAAGATCCAATGGACAGGTGTCCGCGTGGGTTCGAGCCCCACTCCCGGTA	tatcttgtggaaaggacgaaacaccCTTCACAGGGATTTCCTAAGAGCTCCATTTTCACGTCAATACCGGGATGGCTGAGTGGTTAAGGCGTTGGACTTAAGATCCAATGGACAGGTGTCCGCGTGGGTTCGAGCCCCACTCCCGGTATTTTTTTTCAGACGGTCATGCCACTGCTACTGCGATCCTAGACTGTCTCTTATACACATCTGACGCTGCCGACGActcgagtactaggatccattaggcg	72.7405	129.472	325.936	407.384	139.158	106.616	272.29	337.29	182.697	165.077	460.894	455.622	0.195267
Control-tRNA-Lys-CTT-9-1	Control	TAA	ACTCATATGACCATCAATTACACTATAACCATGAAATCAA	ACCGGGATGGCTGAGTGGTTAAGGCGTTGGACTTAAGATCCAATGGACAGGTGTCCGCGTGGGTTCGAGCCCCACTCCCGGTA	tatcttgtggaaaggacgaaacaccACTCATATGACCATCAATTACACTATAACCATGAAATCAAACCGGGATGGCTGAGTGGTTAAGGCGTTGGACTTAAGATCCAATGGACAGGTGTCCGCGTGGGTTCGAGCCCCACTCCCGGTATTTTTTTTCAGACGGTCATGCCACTGCTACTGCGATCCTAGACTGTCTCTTATACACATCTGACGCTGCCGACGActcgagtactaggatccattaggcg	430.381	436.967	667.542	466.075	505.608	541.723	467.263	420.777	471.967	324.259	896.324	772.027	0.581976
Control-tRNA-Ala-AGC-12-3	Control	TAA	CCAGGCCACCCGCTAACAATAAATAATGCTCCCCTGATGT	ACCGGGATGGCTGAGTGGTTAAGGCGTTGGACTTAAGATCCAATGGACAGGTGTCCGCGTGGGTTCGAGCCCCACTCCCGGTA	tatcttgtggaaaggacgaaacaccCCAGGCCACCCGCTAACAATAAATAATGCTCCCCTGATGTACCGGGATGGCTGAGTGGTTAAGGCGTTGGACTTAAGATCCAATGGACAGGTGTCCGCGTGGGTTCGAGCCCCACTCCCGGTATTTTTTTTCAGACGGTCATGCCACTGCTACTGCGATCCTAGACTGTCTCTTATACACATCTGACGCTGCCGACGActcgagtactaggatccattaggcg	709.22	679.727	604.862	462.623	538.078	380.359	645.428	297.216	650.858	400.902	730.81	642.934	0.791992
Control-tRNA-Pro-AGG-1-1	Control	TAA	CCACGGCTGCCACAAAGAAAAGTAAAGGGCCTGCTGCTGT	ACCGGGATGGCTGAGTGGTTAAGGCGTTGGACTTAAGATCCAATGGACAGGTGTCCGCGTGGGTTCGAGCCCCACTCCCGGTA	tatcttgtggaaaggacgaaacaccCCACGGCTGCCACAAAGAAAAGTAAAGGGCCTGCTGCTGTACCGGGATGGCTGAGTGGTTAAGGCGTTGGACTTAAGATCCAATGGACAGGTGTCCGCGTGGGTTCGAGCCCCACTCCCGGTATTTTTTTTCAGACGGTCATGCCACTGCTACTGCGATCCTAGACTGTCTCTTATACACATCTGACGCTGCCGACGActcgagtactaggatccattaggcg	272.777	291.312	523.378	348.693	310.787	311.202	447.093	524.302	460.549	495.232	626.408	627.746	0.464894
Control-tRNA-Glu-TTC-4-1	Control	TAA	CTTCTGACAGAAGAAGGGAGAGAAAGCTCCCTCCTGTGTG	ACCGGGATGGCTGAGTGGTTAAGGCGTTGGACTTAAGATCCAATGGACAGGTGTCCGCGTGGGTTCGAGCCCCACTCCCGGTA	tatcttgtggaaaggacgaaacaccCTTCTGACAGAAGAAGGGAGAGAAAGCTCCCTCCTGTGTGACCGGGATGGCTGAGTGGTTAAGGCGTTGGACTTAAGATCCAATGGACAGGTGTCCGCGTGGGTTCGAGCCCCACTCCCGGTATTTTTTTTCAGACGGTCATGCCACTGCTACTGCGATCCTAGACTGTCTCTTATACACATCTGACGCTGCCGACGActcgagtactaggatccattaggcg	527.369	525.979	564.12	607.624	626.212	498.5	292.46	447.493	540.479	477.545	939.613	853.026	0.57163
Control-tRNA-Ile-AAT-5-2	Control	TAA	TGATTTAAATAAACATAAGAAAAGACCCTCCCACCAAGGA	ACCGGGATGGCTGAGTGGTTAAGGCGTTGGACTTAAGATCCAATGGACAGGTGTCCGCGTGGGTTCGAGCCCCACTCCCGGTA	tatcttgtggaaaggacgaaacaccTGATTTAAATAAACATAAGAAAAGACCCTCCCACCAAGGAACCGGGATGGCTGAGTGGTTAAGGCGTTGGACTTAAGATCCAATGGACAGGTGTCCGCGTGGGTTCGAGCCCCACTCCCGGTATTTTTTTTCAGACGGTCATGCCACTGCTACTGCGATCCTAGACTGTCTCTTATACACATCTGACGCTGCCGACGActcgagtactaggatccattaggcg	381.888	291.312	241.318	210.597	143.797	256.454	124.379	200.37	422.487	112.017	906.51	911.245	0.350784
Control-tRNA-His-GTG-1-9	Control	TAA	AACACTGGGTCAGCTGCTCGTCGTGGCGTCCCGGTAGCTC	ACCGGGATGGCTGAGTGGTTAAGGCGTTGGACTTAAGATCCAATGGACAGGTGTCCGCGTGGGTTCGAGCCCCACTCCCGGTA	tatcttgtggaaaggacgaaacaccAACACTGGGTCAGCTGCTCGTCGTGGCGTCCCGGTAGCTCACCGGGATGGCTGAGTGGTTAAGGCGTTGGACTTAAGATCCAATGGACAGGTGTCCGCGTGGGTTCGAGCCCCACTCCCGGTATTTTTTTTCAGACGGTCATGCCACTGCTACTGCGATCCTAGACTGTCTCTTATACACATCTGACGCTGCCGACGActcgagtactaggatccattaggcg	1054.74	1157.15	1006.01	870.007	1131.82	662.746	1374.9	748.048	1252.24	577.771	1217.17	1202.34	0.709263
Control-tRNA-Gly-TCC-2-5	Control	TAA	GAGCCCCGGGCCGGCGCGGCGGGGCTGCCCGCGCCGTGCG	ACCGGGATGGCTGAGTGGTTAAGGCGTTGGACTTAAGATCCAATGGACAGGTGTCCGCGTGGGTTCGAGCCCCACTCCCGGTA	tatcttgtggaaaggacgaaacaccGAGCCCCGGGCCGGCGCGGCGGGGCTGCCCGCGCCGTGCGACCGGGATGGCTGAGTGGTTAAGGCGTTGGACTTAAGATCCAATGGACAGGTGTCCGCGTGGGTTCGAGCCCCACTCCCGGTATTTTTTTTCAGACGGTCATGCCACTGCTACTGCGATCCTAGACTGTCTCTTATACACATCTGACGCTGCCGACGActcgagtactaggatccattaggcg	0	0	0	0	0	0	0	0	0	0	0	0	0
Control-tRNA-Gln-TTG-3-3	Control	TAA	TATTTGTCAGAAGAAAAACTTCATAAGCAGGCTTATAGGT	ACCGGGATGGCTGAGTGGTTAAGGCGTTGGACTTAAGATCCAATGGACAGGTGTCCGCGTGGGTTCGAGCCCCACTCCCGGTA	tatcttgtggaaaggacgaaacaccTATTTGTCAGAAGAAAAACTTCATAAGCAGGCTTATAGGTACCGGGATGGCTGAGTGGTTAAGGCGTTGGACTTAAGATCCAATGGACAGGTGTCCGCGTGGGTTCGAGCCCCACTCCCGGTATTTTTTTTCAGACGGTCATGCCACTGCTACTGCGATCCTAGACTGTCTCTTATACACATCTGACGCTGCCGACGActcgagtactaggatccattaggcg	521.307	331.772	272.658	158.811	371.088	265.098	275.652	407.419	235.984	235.825	965.076	597.372	0.502673
Control-tRNA-Arg-TCT-1-1	Control	TAA	TCTGGCTTAACATAGCAGATGCGCTGAGACTCCAACAGGT	ACCGGGATGGCTGAGTGGTTAAGGCGTTGGACTTAAGATCCAATGGACAGGTGTCCGCGTGGGTTCGAGCCCCACTCCCGGTA	tatcttgtggaaaggacgaaacaccTCTGGCTTAACATAGCAGATGCGCTGAGACTCCAACAGGTACCGGGATGGCTGAGTGGTTAAGGCGTTGGACTTAAGATCCAATGGACAGGTGTCCGCGTGGGTTCGAGCCCCACTCCCGGTATTTTTTTTCAGACGGTCATGCCACTGCTACTGCGATCCTAGACTGTCTCTTATACACATCTGACGCTGCCGACGActcgagtactaggatccattaggcg	297.024	64.7359	169.236	148.453	143.797	95.0896	60.5089	80.148	95.1547	114.965	183.339	248.061	0.904737
Control-tRNA-Gly-GCC-2-6	Control	TAA	TACAATCTCAGATAGGATCCCCGCAGAATCTTTAAGCCGC	ACCGGGATGGCTGAGTGGTTAAGGCGTTGGACTTAAGATCCAATGGACAGGTGTCCGCGTGGGTTCGAGCCCCACTCCCGGTA	tatcttgtggaaaggacgaaacaccTACAATCTCAGATAGGATCCCCGCAGAATCTTTAAGCCGCACCGGGATGGCTGAGTGGTTAAGGCGTTGGACTTAAGATCCAATGGACAGGTGTCCGCGTGGGTTCGAGCCCCACTCCCGGTATTTTTTTTCAGACGGTCATGCCACTGCTACTGCGATCCTAGACTGTCTCTTATACACATCTGACGCTGCCGACGActcgagtactaggatccattaggcg	612.233	469.335	749.026	476.432	867.419	659.864	635.343	798.141	563.316	621.988	1079.66	941.62	0.628729
Control-tRNA-Tyr-GTA-9-1	Control	TAA	GCCAGAGAATAATGCTGAGTTTAAAAAGCCAGTCCTGCCC	ACCGGGATGGCTGAGTGGTTAAGGCGTTGGACTTAAGATCCAATGGACAGGTGTCCGCGTGGGTTCGAGCCCCACTCCCGGTA	tatcttgtggaaaggacgaaacaccGCCAGAGAATAATGCTGAGTTTAAAAAGCCAGTCCTGCCCACCGGGATGGCTGAGTGGTTAAGGCGTTGGACTTAAGATCCAATGGACAGGTGTCCGCGTGGGTTCGAGCCCCACTCCCGGTATTTTTTTTCAGACGGTCATGCCACTGCTACTGCGATCCTAGACTGTCTCTTATACACATCTGACGCTGCCGACGActcgagtactaggatccattaggcg	1157.79	1440.37	1454.18	1039.17	899.89	766.48	1613.57	991.832	1564.34	840.126	2080.39	1414.96	0.550207
Control-tRNA-Phe-GAA-2-1	Control	TAA	TATAATTATGTAGAAAAAAAGAAAAACGTCTTCCACGGCA	ACCGGGATGGCTGAGTGGTTAAGGCGTTGGACTTAAGATCCAATGGACAGGTGTCCGCGTGGGTTCGAGCCCCACTCCCGGTA	tatcttgtggaaaggacgaaacaccTATAATTATGTAGAAAAAAAGAAAAACGTCTTCCACGGCAACCGGGATGGCTGAGTGGTTAAGGCGTTGGACTTAAGATCCAATGGACAGGTGTCCGCGTGGGTTCGAGCCCCACTCCCGGTATTTTTTTTCAGACGGTCATGCCACTGCTACTGCGATCCTAGACTGTCTCTTATACACATCTGACGCTGCCGACGActcgagtactaggatccattaggcg	272.777	56.6439	31.34	17.262	27.8316	141.194	0	26.716	26.6433	70.7474	425.245	199.968	0.660017
Control-tRNA-Cys-GCA-3-1	Control	TAA	ATACAGGTTTATAGTAGTTATTAGAGATAGGTAGTCAAAT	ACCGGGATGGCTGAGTGGTTAAGGCGTTGGACTTAAGATCCAATGGACAGGTGTCCGCGTGGGTTCGAGCCCCACTCCCGGTA	tatcttgtggaaaggacgaaacaccATACAGGTTTATAGTAGTTATTAGAGATAGGTAGTCAAATACCGGGATGGCTGAGTGGTTAAGGCGTTGGACTTAAGATCCAATGGACAGGTGTCCGCGTGGGTTCGAGCCCCACTCCCGGTATTTTTTTTCAGACGGTCATGCCACTGCTACTGCGATCCTAGACTGTCTCTTATACACATCTGACGCTGCCGACGActcgagtactaggatccattaggcg	151.543	56.6439	59.546	20.7144	37.1088	46.1041	30.2544	36.7345	26.6433	100.226	356.493	248.061	0.325852
Control-tRNA-Arg-ACG-1-1	Control	TAA	TTTTTTTCTATAGGTATAACGCCTGTCTTCGTTCGTCAGA	ACCGGGATGGCTGAGTGGTTAAGGCGTTGGACTTAAGATCCAATGGACAGGTGTCCGCGTGGGTTCGAGCCCCACTCCCGGTA	tatcttgtggaaaggacgaaacaccTTTTTTTCTATAGGTATAACGCCTGTCTTCGTTCGTCAGAACCGGGATGGCTGAGTGGTTAAGGCGTTGGACTTAAGATCCAATGGACAGGTGTCCGCGTGGGTTCGAGCCCCACTCCCGGTATTTTTTTTCAGACGGTCATGCCACTGCTACTGCGATCCTAGACTGTCTCTTATACACATCTGACGCTGCCGACGActcgagtactaggatccattaggcg	484.937	380.324	206.844	86.3102	352.534	501.382	124.379	80.148	319.72	61.904	1028.74	721.402	0.562923
Control-tRNA-Cys-GCA-17-1	Control	TAA	CACCATGAAATAATGCCAGCTGGAAAACTTTGTGGCCCAT	ACCGGGATGGCTGAGTGGTTAAGGCGTTGGACTTAAGATCCAATGGACAGGTGTCCGCGTGGGTTCGAGCCCCACTCCCGGTA	tatcttgtggaaaggacgaaacaccCACCATGAAATAATGCCAGCTGGAAAACTTTGTGGCCCATACCGGGATGGCTGAGTGGTTAAGGCGTTGGACTTAAGATCCAATGGACAGGTGTCCGCGTGGGTTCGAGCCCCACTCCCGGTATTTTTTTTCAGACGGTCATGCCACTGCTACTGCGATCCTAGACTGTCTCTTATACACATCTGACGCTGCCGACGActcgagtactaggatccattaggcg	812.269	542.163	893.19	493.694	514.885	682.916	1297.58	768.085	955.353	610.196	1303.74	1227.65	0.590191
Control-tRNA-Ser-TGA-2-1	Control	TAA	ATTATAAGTTCACCCCAGCCGTCAGCGATGGCGTAGGTAG	ACCGGGATGGCTGAGTGGTTAAGGCGTTGGACTTAAGATCCAATGGACAGGTGTCCGCGTGGGTTCGAGCCCCACTCCCGGTA	tatcttgtggaaaggacgaaacaccATTATAAGTTCACCCCAGCCGTCAGCGATGGCGTAGGTAGACCGGGATGGCTGAGTGGTTAAGGCGTTGGACTTAAGATCCAATGGACAGGTGTCCGCGTGGGTTCGAGCCCCACTCCCGGTATTTTTTTTCAGACGGTCATGCCACTGCTACTGCGATCCTAGACTGTCTCTTATACACATCTGACGCTGCCGACGActcgagtactaggatccattaggcg	957.75	242.76	570.388	279.645	375.727	498.5	289.098	364.006	209.34	294.781	682.429	683.434	1.06462
Control-tRNA-Ala-AGC-12-2	Control	TAA	CCAGGCCACCCACTAAGGATAAACAAAGCTTCCCTGATAT	ACCGGGATGGCTGAGTGGTTAAGGCGTTGGACTTAAGATCCAATGGACAGGTGTCCGCGTGGGTTCGAGCCCCACTCCCGGTA	tatcttgtggaaaggacgaaacaccCCAGGCCACCCACTAAGGATAAACAAAGCTTCCCTGATATACCGGGATGGCTGAGTGGTTAAGGCGTTGGACTTAAGATCCAATGGACAGGTGTCCGCGTGGGTTCGAGCCCCACTCCCGGTATTTTTTTTCAGACGGTCATGCCACTGCTACTGCGATCCTAGACTGTCTCTTATACACATCTGACGCTGCCGACGActcgagtactaggatccattaggcg	0	0	0	0	0	0	0	0	0	0	0	0	0
Control-tRNA-Lys-CTT-1-2	Control	TAA	TTCCTTTGAAAAGATCTAGGAACAACACTTTTCTCTAACT	ACCGGGATGGCTGAGTGGTTAAGGCGTTGGACTTAAGATCCAATGGACAGGTGTCCGCGTGGGTTCGAGCCCCACTCCCGGTA	tatcttgtggaaaggacgaaacaccTTCCTTTGAAAAGATCTAGGAACAACACTTTTCTCTAACTACCGGGATGGCTGAGTGGTTAAGGCGTTGGACTTAAGATCCAATGGACAGGTGTCCGCGTGGGTTCGAGCCCCACTCCCGGTATTTTTTTTCAGACGGTCATGCCACTGCTACTGCGATCCTAGACTGTCTCTTATACACATCTGACGCTGCCGACGActcgagtactaggatccattaggcg	830.454	469.335	717.686	234.764	375.727	308.321	319.352	90.1665	251.208	97.2777	636.594	604.965	0.915738
Control-tRNA-Ala-TGC-4-1	Control	TAA	CCTGTATCACCATCCCCAGAAAAGACCAACACAAGGGGTA	ACCGGGATGGCTGAGTGGTTAAGGCGTTGGACTTAAGATCCAATGGACAGGTGTCCGCGTGGGTTCGAGCCCCACTCCCGGTA	tatcttgtggaaaggacgaaacaccCCTGTATCACCATCCCCAGAAAAGACCAACACAAGGGGTAACCGGGATGGCTGAGTGGTTAAGGCGTTGGACTTAAGATCCAATGGACAGGTGTCCGCGTGGGTTCGAGCCCCACTCCCGGTATTTTTTTTCAGACGGTCATGCCACTGCTACTGCGATCCTAGACTGTCTCTTATACACATCTGACGCTGCCGACGActcgagtactaggatccattaggcg	533.43	639.267	382.348	393.574	357.173	561.893	995.035	353.987	784.075	568.927	1056.75	769.496	0.599113
Control-tRNA-Asp-GTC-2-7	Control	TAA	GTTTATTAGAGGTAGTCAAAACTCGCTGACGCAGAGTTCT	ACCGGGATGGCTGAGTGGTTAAGGCGTTGGACTTAAGATCCAATGGACAGGTGTCCGCGTGGGTTCGAGCCCCACTCCCGGTA	tatcttgtggaaaggacgaaacaccGTTTATTAGAGGTAGTCAAAACTCGCTGACGCAGAGTTCTACCGGGATGGCTGAGTGGTTAAGGCGTTGGACTTAAGATCCAATGGACAGGTGTCCGCGTGGGTTCGAGCCCCACTCCCGGTATTTTTTTTCAGACGGTCATGCCACTGCTACTGCGATCCTAGACTGTCTCTTATACACATCTGACGCTGCCGACGActcgagtactaggatccattaggcg	394.011	372.232	272.658	214.049	255.123	152.72	90.7633	193.691	323.526	318.363	529.646	599.903	0.48317
Control-tRNA-Gly-TCC-2-3	Control	TAA	GAGCCCCGGGCCGGCGCGGCGGGGCTGCCCGCGCCGTGCG	ACCGGGATGGCTGAGTGGTTAAGGCGTTGGACTTAAGATCCAATGGACAGGTGTCCGCGTGGGTTCGAGCCCCACTCCCGGTA	tatcttgtggaaaggacgaaacaccGAGCCCCGGGCCGGCGCGGCGGGGCTGCCCGCGCCGTGCGACCGGGATGGCTGAGTGGTTAAGGCGTTGGACTTAAGATCCAATGGACAGGTGTCCGCGTGGGTTCGAGCCCCACTCCCGGTATTTTTTTTCAGACGGTCATGCCACTGCTACTGCGATCCTAGACTGTCTCTTATACACATCTGACGCTGCCGACGActcgagtactaggatccattaggcg	0	0	0	0	0	0	0	0	0	0	0	0	0
Control-tRNA-Val-CAC-6-1	Control	TAA	ATGGGGGCGGGGGGGATGTGGGTAACCCTTTCCCACAGTT	ACCGGGATGGCTGAGTGGTTAAGGCGTTGGACTTAAGATCCAATGGACAGGTGTCCGCGTGGGTTCGAGCCCCACTCCCGGTA	tatcttgtggaaaggacgaaacaccATGGGGGCGGGGGGGATGTGGGTAACCCTTTCCCACAGTTACCGGGATGGCTGAGTGGTTAAGGCGTTGGACTTAAGATCCAATGGACAGGTGTCCGCGTGGGTTCGAGCCCCACTCCCGGTATTTTTTTTCAGACGGTCATGCCACTGCTACTGCGATCCTAGACTGTCTCTTATACACATCTGACGCTGCCGACGActcgagtactaggatccattaggcg	230.345	145.656	144.164	138.096	204.099	54.7486	94.1249	250.463	167.472	156.234	224.081	240.467	0.611069
Control-tRNA-Cys-GCA-9-1	Control	TAA	GAGAGAGAGAGATAGACTATAAAAGCAAGCTTACCAGCAT	ACCGGGATGGCTGAGTGGTTAAGGCGTTGGACTTAAGATCCAATGGACAGGTGTCCGCGTGGGTTCGAGCCCCACTCCCGGTA	tatcttgtggaaaggacgaaacaccGAGAGAGAGAGATAGACTATAAAAGCAAGCTTACCAGCATACCGGGATGGCTGAGTGGTTAAGGCGTTGGACTTAAGATCCAATGGACAGGTGTCCGCGTGGGTTCGAGCCCCACTCCCGGTATTTTTTTTCAGACGGTCATGCCACTGCTACTGCGATCCTAGACTGTCTCTTATACACATCTGACGCTGCCGACGActcgagtactaggatccattaggcg	133.358	372.232	222.514	141.549	329.341	253.572	608.45	374.024	163.666	333.102	455.801	617.621	0.359793
Control-tRNA-Ile-AAT-5-4	Control	TAA	GAGCCCTCTTAGGCGCTCCCGTGGGGGCCCAACGTCAGGC	ACCGGGATGGCTGAGTGGTTAAGGCGTTGGACTTAAGATCCAATGGACAGGTGTCCGCGTGGGTTCGAGCCCCACTCCCGGTA	tatcttgtggaaaggacgaaacaccGAGCCCTCTTAGGCGCTCCCGTGGGGGCCCAACGTCAGGCACCGGGATGGCTGAGTGGTTAAGGCGTTGGACTTAAGATCCAATGGACAGGTGTCCGCGTGGGTTCGAGCCCCACTCCCGGTATTTTTTTTCAGACGGTCATGCCACTGCTACTGCGATCCTAGACTGTCTCTTATACACATCTGACGCTGCCGACGActcgagtactaggatccattaggcg	430.381	517.887	661.274	642.148	440.668	429.344	742.915	317.253	841.168	288.885	1112.77	723.933	0.467572
Control-tRNA-Leu-CAA-2-1	Control	TAA	ATTACTCATCATGTATAGTTTCAAGGATTTTTGTCACAGT	ACCGGGATGGCTGAGTGGTTAAGGCGTTGGACTTAAGATCCAATGGACAGGTGTCCGCGTGGGTTCGAGCCCCACTCCCGGTA	tatcttgtggaaaggacgaaacaccATTACTCATCATGTATAGTTTCAAGGATTTTTGTCACAGTACCGGGATGGCTGAGTGGTTAAGGCGTTGGACTTAAGATCCAATGGACAGGTGTCCGCGTGGGTTCGAGCCCCACTCCCGGTATTTTTTTTCAGACGGTCATGCCACTGCTACTGCGATCCTAGACTGTCTCTTATACACATCTGACGCTGCCGACGActcgagtactaggatccattaggcg	915.318	647.359	466.966	407.384	445.306	299.676	346.245	237.105	464.355	383.215	804.655	617.621	0.853061
Control-tRNA-Asn-GTT-2-6	Control	TAA	ATCCTTTGTAAGGTCTCCCAGGGCGCCGGAGCGCAGTGTC	ACCGGGATGGCTGAGTGGTTAAGGCGTTGGACTTAAGATCCAATGGACAGGTGTCCGCGTGGGTTCGAGCCCCACTCCCGGTA	tatcttgtggaaaggacgaaacaccATCCTTTGTAAGGTCTCCCAGGGCGCCGGAGCGCAGTGTCACCGGGATGGCTGAGTGGTTAAGGCGTTGGACTTAAGATCCAATGGACAGGTGTCCGCGTGGGTTCGAGCCCCACTCCCGGTATTTTTTTTCAGACGGTCATGCCACTGCTACTGCGATCCTAGACTGTCTCTTATACACATCTGACGCTGCCGACGActcgagtactaggatccattaggcg	587.986	356.048	714.552	331.431	598.38	389.003	346.245	561.036	487.192	321.311	985.447	574.59	0.625458
Control-tRNA-Asp-GTC-2-1	Control	TAA	GTCGGAGTGGGGTCTGGCGTCCCGGCGACCGTCGCCGTCG	ACCGGGATGGCTGAGTGGTTAAGGCGTTGGACTTAAGATCCAATGGACAGGTGTCCGCGTGGGTTCGAGCCCCACTCCCGGTA	tatcttgtggaaaggacgaaacaccGTCGGAGTGGGGTCTGGCGTCCCGGCGACCGTCGCCGTCGACCGGGATGGCTGAGTGGTTAAGGCGTTGGACTTAAGATCCAATGGACAGGTGTCCGCGTGGGTTCGAGCCCCACTCCCGGTATTTTTTTTCAGACGGTCATGCCACTGCTACTGCGATCCTAGACTGTCTCTTATACACATCTGACGCTGCCGACGActcgagtactaggatccattaggcg	0	0	0	0	0	0	0	0	0	0	0	0	0
Control-tRNA-Tyr-GTA-3-1	Control	TAA	AACGCAGAACTACGTGTCTAAAAAGGACAGCGTTCCGTGT	ACCGGGATGGCTGAGTGGTTAAGGCGTTGGACTTAAGATCCAATGGACAGGTGTCCGCGTGGGTTCGAGCCCCACTCCCGGTA	tatcttgtggaaaggacgaaacaccAACGCAGAACTACGTGTCTAAAAAGGACAGCGTTCCGTGTACCGGGATGGCTGAGTGGTTAAGGCGTTGGACTTAAGATCCAATGGACAGGTGTCCGCGTGGGTTCGAGCCCCACTCCCGGTATTTTTTTTCAGACGGTCATGCCACTGCTACTGCGATCCTAGACTGTCTCTTATACACATCTGACGCTGCCGACGActcgagtactaggatccattaggcg	624.356	461.243	789.768	586.909	807.117	380.359	1704.33	424.117	1099.99	527.658	1234.99	1199.81	0.412309
Control-tRNA-Gln-TTG-1-1	Control	TAA	CTAGCTTGAGGAGACTCGCGGCCGCCTTAAGAAGCCAGCA	ACCGGGATGGCTGAGTGGTTAAGGCGTTGGACTTAAGATCCAATGGACAGGTGTCCGCGTGGGTTCGAGCCCCACTCCCGGTA	tatcttgtggaaaggacgaaacaccCTAGCTTGAGGAGACTCGCGGCCGCCTTAAGAAGCCAGCAACCGGGATGGCTGAGTGGTTAAGGCGTTGGACTTAAGATCCAATGGACAGGTGTCCGCGTGGGTTCGAGCCCCACTCCCGGTATTTTTTTTCAGACGGTCATGCCACTGCTACTGCGATCCTAGACTGTCTCTTATACACATCTGACGCTGCCGACGActcgagtactaggatccattaggcg	351.579	679.727	379.214	386.67	760.731	437.989	581.558	450.833	555.704	350.789	1224.81	802.402	0.389101
Control-tRNA-Ile-TAT-2-3	Control	TAA	TGGCTCTGTAGAGTGCGCATGGCCAAGCAAAGGAAAGCAT	ACCGGGATGGCTGAGTGGTTAAGGCGTTGGACTTAAGATCCAATGGACAGGTGTCCGCGTGGGTTCGAGCCCCACTCCCGGTA	tatcttgtggaaaggacgaaacaccTGGCTCTGTAGAGTGCGCATGGCCAAGCAAAGGAAAGCATACCGGGATGGCTGAGTGGTTAAGGCGTTGGACTTAAGATCCAATGGACAGGTGTCCGCGTGGGTTCGAGCCCCACTCCCGGTATTTTTTTTCAGACGGTCATGCCACTGCTACTGCGATCCTAGACTGTCTCTTATACACATCTGACGCTGCCGACGActcgagtactaggatccattaggcg	175.79	169.932	213.112	72.5005	227.292	40.3411	396.669	220.407	194.116	91.3821	63.6594	149.343	1.00525
Control-tRNA-Lys-TTT-2-1	Control	TAA	TAGGGGAAAGGGAGAATGGGGAGAAACTGAGTAATGGGTA	ACCGGGATGGCTGAGTGGTTAAGGCGTTGGACTTAAGATCCAATGGACAGGTGTCCGCGTGGGTTCGAGCCCCACTCCCGGTA	tatcttgtggaaaggacgaaacaccTAGGGGAAAGGGAGAATGGGGAGAAACTGAGTAATGGGTAACCGGGATGGCTGAGTGGTTAAGGCGTTGGACTTAAGATCCAATGGACAGGTGTCCGCGTGGGTTCGAGCCCCACTCCCGGTATTTTTTTTCAGACGGTCATGCCACTGCTACTGCGATCCTAGACTGTCTCTTATACACATCTGACGCTGCCGACGActcgagtactaggatccattaggcg	303.085	291.312	266.39	417.741	102.049	570.538	315.991	293.876	144.635	306.572	348.853	346.779	1.25227
Control-tRNA-Leu-AAG-1-2	Control	TAA	TTATAAGGAAGGAAAAGATGTAGGTGAAGCCCAGAAGGAG	ACCGGGATGGCTGAGTGGTTAAGGCGTTGGACTTAAGATCCAATGGACAGGTGTCCGCGTGGGTTCGAGCCCCACTCCCGGTA	tatcttgtggaaaggacgaaacaccTTATAAGGAAGGAAAAGATGTAGGTGAAGCCCAGAAGGAGACCGGGATGGCTGAGTGGTTAAGGCGTTGGACTTAAGATCCAATGGACAGGTGTCCGCGTGGGTTCGAGCCCCACTCCCGGTATTTTTTTTCAGACGGTCATGCCACTGCTACTGCGATCCTAGACTGTCTCTTATACACATCTGACGCTGCCGACGActcgagtactaggatccattaggcg	418.258	299.404	313.4	182.978	310.787	77.8006	84.0401	197.031	102.767	224.033	710.439	640.403	0.366679
Control-tRNA-Ile-AAT-5-5	Control	TAA	TGTAACTAAATAGATTTATTTCAAGCTTTTCGTAGCAACT	ACCGGGATGGCTGAGTGGTTAAGGCGTTGGACTTAAGATCCAATGGACAGGTGTCCGCGTGGGTTCGAGCCCCACTCCCGGTA	tatcttgtggaaaggacgaaacaccTGTAACTAAATAGATTTATTTCAAGCTTTTCGTAGCAACTACCGGGATGGCTGAGTGGTTAAGGCGTTGGACTTAAGATCCAATGGACAGGTGTCCGCGTGGGTTCGAGCCCCACTCCCGGTATTTTTTTTCAGACGGTCATGCCACTGCTACTGCGATCCTAGACTGTCTCTTATACACATCTGACGCTGCCGACGActcgagtactaggatccattaggcg	430.381	169.932	94.02	96.6674	208.737	242.046	84.0401	166.975	308.301	126.756	847.943	468.279	0.510102
Control-tRNA-Arg-TCG-6-1	Control	TAA	AGGCTCTTGGCATTTTGAACAAAGACTTGGCCAACCAGCT	ACCGGGATGGCTGAGTGGTTAAGGCGTTGGACTTAAGATCCAATGGACAGGTGTCCGCGTGGGTTCGAGCCCCACTCCCGGTA	tatcttgtggaaaggacgaaacaccAGGCTCTTGGCATTTTGAACAAAGACTTGGCCAACCAGCTACCGGGATGGCTGAGTGGTTAAGGCGTTGGACTTAAGATCCAATGGACAGGTGTCCGCGTGGGTTCGAGCCCCACTCCCGGTATTTTTTTTCAGACGGTCATGCCACTGCTACTGCGATCCTAGACTGTCTCTTATACACATCTGACGCTGCCGACGActcgagtactaggatccattaggcg	448.566	817.291	745.892	483.337	519.524	452.396	359.692	985.153	445.324	377.32	797.016	946.682	0.516105
Control-tRNA-Gly-TCC-2-2	Control	TAA	GAGCCCCGGGCCGGCGCGGCGGGGCTGCCCGCGCCGTGCG	ACCGGGATGGCTGAGTGGTTAAGGCGTTGGACTTAAGATCCAATGGACAGGTGTCCGCGTGGGTTCGAGCCCCACTCCCGGTA	tatcttgtggaaaggacgaaacaccGAGCCCCGGGCCGGCGCGGCGGGGCTGCCCGCGCCGTGCGACCGGGATGGCTGAGTGGTTAAGGCGTTGGACTTAAGATCCAATGGACAGGTGTCCGCGTGGGTTCGAGCCCCACTCCCGGTATTTTTTTTCAGACGGTCATGCCACTGCTACTGCGATCCTAGACTGTCTCTTATACACATCTGACGCTGCCGACGActcgagtactaggatccattaggcg	0	0	0	0	0	0	0	0	0	0	0	0	0
Control-tRNA-Ala-AGC-3-1	Control	TAA	ATAAATCATGAAAGAAATGCAAAGCAACCTGTCTGTGGTT	ACCGGGATGGCTGAGTGGTTAAGGCGTTGGACTTAAGATCCAATGGACAGGTGTCCGCGTGGGTTCGAGCCCCACTCCCGGTA	tatcttgtggaaaggacgaaacaccATAAATCATGAAAGAAATGCAAAGCAACCTGTCTGTGGTTACCGGGATGGCTGAGTGGTTAAGGCGTTGGACTTAAGATCCAATGGACAGGTGTCCGCGTGGGTTCGAGCCCCACTCCCGGTATTTTTTTTCAGACGGTCATGCCACTGCTACTGCGATCCTAGACTGTCTCTTATACACATCTGACGCTGCCGACGActcgagtactaggatccattaggcg	303.085	145.656	344.74	179.525	204.099	242.046	47.0625	280.518	156.054	224.033	468.533	440.435	0.598409
Control-tRNA-Ala-AGC-10-1	Control	TAA	CCAGGCCACCTGCTAACAATAAATAATGCTGCCCTGATGT	ACCGGGATGGCTGAGTGGTTAAGGCGTTGGACTTAAGATCCAATGGACAGGTGTCCGCGTGGGTTCGAGCCCCACTCCCGGTA	tatcttgtggaaaggacgaaacaccCCAGGCCACCTGCTAACAATAAATAATGCTGCCCTGATGTACCGGGATGGCTGAGTGGTTAAGGCGTTGGACTTAAGATCCAATGGACAGGTGTCCGCGTGGGTTCGAGCCCCACTCCCGGTATTTTTTTTCAGACGGTCATGCCACTGCTACTGCGATCCTAGACTGTCTCTTATACACATCTGACGCTGCCGACGActcgagtactaggatccattaggcg	1036.55	768.739	520.244	566.195	621.573	308.321	1210.18	607.789	601.378	666.205	1115.31	726.465	0.729412
Control-tRNA-Asn-GTT-8-1	Control	TAA	AGCTTACCCTCTTATAGAACGAAATTAGGAGCTCAGCCAT	ACCGGGATGGCTGAGTGGTTAAGGCGTTGGACTTAAGATCCAATGGACAGGTGTCCGCGTGGGTTCGAGCCCCACTCCCGGTA	tatcttgtggaaaggacgaaacaccAGCTTACCCTCTTATAGAACGAAATTAGGAGCTCAGCCATACCGGGATGGCTGAGTGGTTAAGGCGTTGGACTTAAGATCCAATGGACAGGTGTCCGCGTGGGTTCGAGCCCCACTCCCGGTATTTTTTTTCAGACGGTCATGCCACTGCTACTGCGATCCTAGACTGTCTCTTATACACATCTGACGCTGCCGACGActcgagtactaggatccattaggcg	672.85	817.291	313.4	424.646	565.91	466.804	1028.65	477.549	650.858	468.702	784.284	718.871	0.757167
Control-tRNA-Gly-GCC-2-1	Control	TAA	AGCTTTAAGAGACAATACTGCAGGTCTTTAGCTGACAGTA	ACCGGGATGGCTGAGTGGTTAAGGCGTTGGACTTAAGATCCAATGGACAGGTGTCCGCGTGGGTTCGAGCCCCACTCCCGGTA	tatcttgtggaaaggacgaaacaccAGCTTTAAGAGACAATACTGCAGGTCTTTAGCTGACAGTAACCGGGATGGCTGAGTGGTTAAGGCGTTGGACTTAAGATCCAATGGACAGGTGTCCGCGTGGGTTCGAGCCCCACTCCCGGTATTTTTTTTCAGACGGTCATGCCACTGCTACTGCGATCCTAGACTGTCTCTTATACACATCTGACGCTGCCGACGActcgagtactaggatccattaggcg	521.307	420.783	438.76	255.478	296.871	236.283	393.308	190.352	403.456	100.226	519.461	485.997	0.751982
Control-tRNA-Lys-CTT-3-1	Control	TAA	AGCTCCAACAGAGGTGTGGGAAACCATTTTCCTCATAGCC	ACCGGGATGGCTGAGTGGTTAAGGCGTTGGACTTAAGATCCAATGGACAGGTGTCCGCGTGGGTTCGAGCCCCACTCCCGGTA	tatcttgtggaaaggacgaaacaccAGCTCCAACAGAGGTGTGGGAAACCATTTTCCTCATAGCCACCGGGATGGCTGAGTGGTTAAGGCGTTGGACTTAAGATCCAATGGACAGGTGTCCGCGTGGGTTCGAGCCCCACTCCCGGTATTTTTTTTCAGACGGTCATGCCACTGCTACTGCGATCCTAGACTGTCTCTTATACACATCTGACGCTGCCGACGActcgagtactaggatccattaggcg	1121.42	1132.88	611.13	545.48	872.058	648.338	1085.8	1225.6	746.013	577.771	1186.61	949.213	0.82783
Control-tRNA-Trp-CCA-4-1	Control	TAA	ACTGGTGTCCTAAGAAACTGCGCGAGCCACAGCCCAGCAG	ACCGGGATGGCTGAGTGGTTAAGGCGTTGGACTTAAGATCCAATGGACAGGTGTCCGCGTGGGTTCGAGCCCCACTCCCGGTA	tatcttgtggaaaggacgaaacaccACTGGTGTCCTAAGAAACTGCGCGAGCCACAGCCCAGCAGACCGGGATGGCTGAGTGGTTAAGGCGTTGGACTTAAGATCCAATGGACAGGTGTCCGCGTGGGTTCGAGCCCCACTCCCGGTATTTTTTTTCAGACGGTCATGCCACTGCTACTGCGATCCTAGACTGTCTCTTATACACATCTGACGCTGCCGACGActcgagtactaggatccattaggcg	587.986	534.071	432.492	431.551	440.668	420.7	305.906	303.895	338.751	371.424	779.191	610.028	0.725037
Control-tRNA-Leu-AAG-1-3	Control	TAA	TTATAAGGAAGGAAAAGATGCAGGTGAACCCCCGGAGGAA	ACCGGGATGGCTGAGTGGTTAAGGCGTTGGACTTAAGATCCAATGGACAGGTGTCCGCGTGGGTTCGAGCCCCACTCCCGGTA	tatcttgtggaaaggacgaaacaccTTATAAGGAAGGAAAAGATGCAGGTGAACCCCCGGAGGAAACCGGGATGGCTGAGTGGTTAAGGCGTTGGACTTAAGATCCAATGGACAGGTGTCCGCGTGGGTTCGAGCCCCACTCCCGGTATTTTTTTTCAGACGGTCATGCCACTGCTACTGCGATCCTAGACTGTCTCTTATACACATCTGACGCTGCCGACGActcgagtactaggatccattaggcg	448.566	129.472	266.39	189.882	194.821	340.017	50.4241	136.92	213.147	194.555	763.913	501.185	0.622355
Control-tRNA-Ile-AAT-7-1	Control	TAA	TTAAACTTCTCAAGAGAGGTAGGGTCCGTTCCGCCGGCGG	ACCGGGATGGCTGAGTGGTTAAGGCGTTGGACTTAAGATCCAATGGACAGGTGTCCGCGTGGGTTCGAGCCCCACTCCCGGTA	tatcttgtggaaaggacgaaacaccTTAAACTTCTCAAGAGAGGTAGGGTCCGTTCCGCCGGCGGACCGGGATGGCTGAGTGGTTAAGGCGTTGGACTTAAGATCCAATGGACAGGTGTCCGCGTGGGTTCGAGCCCCACTCCCGGTATTTTTTTTCAGACGGTCATGCCACTGCTACTGCGATCCTAGACTGTCTCTTATACACATCTGACGCTGCCGACGActcgagtactaggatccattaggcg	836.516	728.279	347.874	507.504	505.608	1031.58	121.018	537.66	765.044	536.501	1084.76	1179.56	0.824288
Control-tRNA-Ile-TAT-2-2	Control	TAA	TGTAGGCTGTGTAAGGAGTGACCGGAAGTAGAAACTGGGT	ACCGGGATGGCTGAGTGGTTAAGGCGTTGGACTTAAGATCCAATGGACAGGTGTCCGCGTGGGTTCGAGCCCCACTCCCGGTA	tatcttgtggaaaggacgaaacaccTGTAGGCTGTGTAAGGAGTGACCGGAAGTAGAAACTGGGTACCGGGATGGCTGAGTGGTTAAGGCGTTGGACTTAAGATCCAATGGACAGGTGTCCGCGTGGGTTCGAGCCCCACTCCCGGTATTTTTTTTCAGACGGTCATGCCACTGCTACTGCGATCCTAGACTGTCTCTTATACACATCTGACGCTGCCGACGActcgagtactaggatccattaggcg	551.615	364.14	548.45	407.384	408.197	795.295	746.276	617.808	281.658	120.86	606.037	625.215	1.09216
Control-tRNA-Leu-TAA-3-1	Control	TAA	TACCCGAGTTGCTTTAAAATAAAACATTGTTTTATCAGTT	ACCGGGATGGCTGAGTGGTTAAGGCGTTGGACTTAAGATCCAATGGACAGGTGTCCGCGTGGGTTCGAGCCCCACTCCCGGTA	tatcttgtggaaaggacgaaacaccTACCCGAGTTGCTTTAAAATAAAACATTGTTTTATCAGTTACCGGGATGGCTGAGTGGTTAAGGCGTTGGACTTAAGATCCAATGGACAGGTGTCCGCGTGGGTTCGAGCCCCACTCCCGGTATTTTTTTTCAGACGGTCATGCCACTGCTACTGCGATCCTAGACTGTCTCTTATACACATCTGACGCTGCCGACGActcgagtactaggatccattaggcg	751.652	558.347	548.45	414.289	519.524	484.093	692.491	557.697	319.72	421.537	560.203	637.871	1.02972
Control-tRNA-Arg-TCT-3-2	Control	TAA	CTCCCCTGATGTGTTCATCGCGGAGAGGTCGCACGTGTCT	ACCGGGATGGCTGAGTGGTTAAGGCGTTGGACTTAAGATCCAATGGACAGGTGTCCGCGTGGGTTCGAGCCCCACTCCCGGTA	tatcttgtggaaaggacgaaacaccCTCCCCTGATGTGTTCATCGCGGAGAGGTCGCACGTGTCTACCGGGATGGCTGAGTGGTTAAGGCGTTGGACTTAAGATCCAATGGACAGGTGTCCGCGTGGGTTCGAGCCCCACTCCCGGTATTTTTTTTCAGACGGTCATGCCACTGCTACTGCGATCCTAGACTGTCTCTTATACACATCTGACGCTGCCGACGActcgagtactaggatccattaggcg	351.579	914.395	745.892	638.695	510.247	737.665	1166.48	470.87	974.384	489.336	1031.28	809.995	0.590928
Control-tRNA-Ile-TAT-2-1	Control	TAA	GCGCACCCTGATAGAGCCATCACGAGGCCCATTCAGCAGA	ACCGGGATGGCTGAGTGGTTAAGGCGTTGGACTTAAGATCCAATGGACAGGTGTCCGCGTGGGTTCGAGCCCCACTCCCGGTA	tatcttgtggaaaggacgaaacaccGCGCACCCTGATAGAGCCATCACGAGGCCCATTCAGCAGAACCGGGATGGCTGAGTGGTTAAGGCGTTGGACTTAAGATCCAATGGACAGGTGTCCGCGTGGGTTCGAGCCCCACTCCCGGTATTTTTTTTCAGACGGTCATGCCACTGCTACTGCGATCCTAGACTGTCTCTTATACACATCTGACGCTGCCGACGActcgagtactaggatccattaggcg	854.701	938.671	802.304	1184.18	500.969	760.717	1542.98	1105.37	1145.66	695.683	1377.59	1265.62	0.610696
Control-tRNA-Val-AAC-2-1	Control	TAA	CTGCTAGCAGACAATATTATGGCGACAGAGGTAGGTGTGG	ACCGGGATGGCTGAGTGGTTAAGGCGTTGGACTTAAGATCCAATGGACAGGTGTCCGCGTGGGTTCGAGCCCCACTCCCGGTA	tatcttgtggaaaggacgaaacaccCTGCTAGCAGACAATATTATGGCGACAGAGGTAGGTGTGGACCGGGATGGCTGAGTGGTTAAGGCGTTGGACTTAAGATCCAATGGACAGGTGTCCGCGTGGGTTCGAGCCCCACTCCCGGTATTTTTTTTCAGACGGTCATGCCACTGCTACTGCGATCCTAGACTGTCTCTTATACACATCTGACGCTGCCGACGActcgagtactaggatccattaggcg	72.7405	178.024	354.142	355.598	55.6633	89.3266	53.7857	163.636	228.371	318.363	415.059	232.874	0.24936
Control-tRNA-Ile-AAT-7-2	Control	TAA	TTAAACTTCTCAAGAGAGGTAGGGTCCGTTCCGCCGGCGG	ACCGGGATGGCTGAGTGGTTAAGGCGTTGGACTTAAGATCCAATGGACAGGTGTCCGCGTGGGTTCGAGCCCCACTCCCGGTA	tatcttgtggaaaggacgaaacaccTTAAACTTCTCAAGAGAGGTAGGGTCCGTTCCGCCGGCGGACCGGGATGGCTGAGTGGTTAAGGCGTTGGACTTAAGATCCAATGGACAGGTGTCCGCGTGGGTTCGAGCCCCACTCCCGGTATTTTTTTTCAGACGGTCATGCCACTGCTACTGCGATCCTAGACTGTCTCTTATACACATCTGACGCTGCCGACGActcgagtactaggatccattaggcg	0	0	0	0	0	0	0	0	0	0	0	0	0
Control-tRNA-Ser-GCT-2-1	Control	TAA	GCCTTAAAGGAGTATCCCAAAAACACATTTTCCCCAGAAG	ACCGGGATGGCTGAGTGGTTAAGGCGTTGGACTTAAGATCCAATGGACAGGTGTCCGCGTGGGTTCGAGCCCCACTCCCGGTA	tatcttgtggaaaggacgaaacaccGCCTTAAAGGAGTATCCCAAAAACACATTTTCCCCAGAAGACCGGGATGGCTGAGTGGTTAAGGCGTTGGACTTAAGATCCAATGGACAGGTGTCCGCGTGGGTTCGAGCCCCACTCCCGGTATTTTTTTTCAGACGGTCATGCCACTGCTACTGCGATCCTAGACTGTCTCTTATACACATCTGACGCTGCCGACGActcgagtactaggatccattaggcg	830.454	817.291	858.716	441.908	783.924	873.096	752.999	617.808	978.191	539.449	1049.11	954.276	0.849489
Control-tRNA-Asp-GTC-2-3	Control	TAA	GTCGGAGTGGGGTCTGGCGTCCCGGCGACCGTCGCCGTCG	ACCGGGATGGCTGAGTGGTTAAGGCGTTGGACTTAAGATCCAATGGACAGGTGTCCGCGTGGGTTCGAGCCCCACTCCCGGTA	tatcttgtggaaaggacgaaacaccGTCGGAGTGGGGTCTGGCGTCCCGGCGACCGTCGCCGTCGACCGGGATGGCTGAGTGGTTAAGGCGTTGGACTTAAGATCCAATGGACAGGTGTCCGCGTGGGTTCGAGCCCCACTCCCGGTATTTTTTTTCAGACGGTCATGCCACTGCTACTGCGATCCTAGACTGTCTCTTATACACATCTGACGCTGCCGACGActcgagtactaggatccattaggcg	0	0	0	0	0	0	0	0	0	0	0	0	0
Control-tRNA-Arg-TCT-3-1	Control	TAA	TTTCAGGCAGAGGTGAGCGGGGCGGCCGGGTTCCGCAGCC	ACCGGGATGGCTGAGTGGTTAAGGCGTTGGACTTAAGATCCAATGGACAGGTGTCCGCGTGGGTTCGAGCCCCACTCCCGGTA	tatcttgtggaaaggacgaaacaccTTTCAGGCAGAGGTGAGCGGGGCGGCCGGGTTCCGCAGCCACCGGGATGGCTGAGTGGTTAAGGCGTTGGACTTAAGATCCAATGGACAGGTGTCCGCGTGGGTTCGAGCCCCACTCCCGGTATTTTTTTTCAGACGGTCATGCCACTGCTACTGCGATCCTAGACTGTCTCTTATACACATCTGACGCTGCCGACGActcgagtactaggatccattaggcg	103.049	202.3	134.762	231.311	60.3019	28.815	70.5937	166.975	285.464	58.9562	353.946	273.373	0.209534
Control-tRNA-Asn-GTT-2-4	Control	TAA	CGGAAATCTGTACACACCGCAGCGCGGCCTGAGTAACTGG	ACCGGGATGGCTGAGTGGTTAAGGCGTTGGACTTAAGATCCAATGGACAGGTGTCCGCGTGGGTTCGAGCCCCACTCCCGGTA	tatcttgtggaaaggacgaaacaccCGGAAATCTGTACACACCGCAGCGCGGCCTGAGTAACTGGACCGGGATGGCTGAGTGGTTAAGGCGTTGGACTTAAGATCCAATGGACAGGTGTCCGCGTGGGTTCGAGCCCCACTCCCGGTATTTTTTTTCAGACGGTCATGCCACTGCTACTGCGATCCTAGACTGTCTCTTATACACATCTGACGCTGCCGACGActcgagtactaggatccattaggcg	927.441	590.715	802.304	559.29	862.781	340.017	588.281	621.147	635.634	365.528	743.542	977.057	0.735783
Control-tRNA-Cys-GCA-15-1	Control	TAA	CACATGAAAAGGGTGTTAATTACACTGTCTACCTATGACT	ACCGGGATGGCTGAGTGGTTAAGGCGTTGGACTTAAGATCCAATGGACAGGTGTCCGCGTGGGTTCGAGCCCCACTCCCGGTA	tatcttgtggaaaggacgaaacaccCACATGAAAAGGGTGTTAATTACACTGTCTACCTATGACTACCGGGATGGCTGAGTGGTTAAGGCGTTGGACTTAAGATCCAATGGACAGGTGTCCGCGTGGGTTCGAGCCCCACTCCCGGTATTTTTTTTCAGACGGTCATGCCACTGCTACTGCGATCCTAGACTGTCTCTTATACACATCTGACGCTGCCGACGActcgagtactaggatccattaggcg	375.826	242.76	235.05	158.811	440.668	51.8671	329.437	497.586	262.627	224.033	300.472	336.654	0.669183
Control-tRNA-Cys-GCA-9-3	Control	TAA	CACATGAAAAGGGTGTTAATTACACCCTCTCCCTGGGCCT	ACCGGGATGGCTGAGTGGTTAAGGCGTTGGACTTAAGATCCAATGGACAGGTGTCCGCGTGGGTTCGAGCCCCACTCCCGGTA	tatcttgtggaaaggacgaaacaccCACATGAAAAGGGTGTTAATTACACCCTCTCCCTGGGCCTACCGGGATGGCTGAGTGGTTAAGGCGTTGGACTTAAGATCCAATGGACAGGTGTCCGCGTGGGTTCGAGCCCCACTCCCGGTATTTTTTTTCAGACGGTCATGCCACTGCTACTGCGATCCTAGACTGTCTCTTATACACATCTGACGCTGCCGACGActcgagtactaggatccattaggcg	387.949	388.416	670.676	290.002	310.787	374.596	457.178	340.629	414.875	397.954	677.336	584.715	0.603255
Control-tRNA-Cys-GCA-1-1	Control	TAA	CAAAGCTGAAATAATATTAATAGGAAACATAATGGCAGCA	ACCGGGATGGCTGAGTGGTTAAGGCGTTGGACTTAAGATCCAATGGACAGGTGTCCGCGTGGGTTCGAGCCCCACTCCCGGTA	tatcttgtggaaaggacgaaacaccCAAAGCTGAAATAATATTAATAGGAAACATAATGGCAGCAACCGGGATGGCTGAGTGGTTAAGGCGTTGGACTTAAGATCCAATGGACAGGTGTCCGCGTGGGTTCGAGCCCCACTCCCGGTATTTTTTTTCAGACGGTCATGCCACTGCTACTGCGATCCTAGACTGTCTCTTATACACATCTGACGCTGCCGACGActcgagtactaggatccattaggcg	606.171	153.748	128.494	407.384	310.787	492.737	379.861	360.666	300.689	341.946	435.43	445.497	1.24462
Control-tRNA-Ala-TGC-6-1	Control	TAA	GTTACCTCCTGAAAATTATTACAAAACAGTCTTTCAGGAG	ACCGGGATGGCTGAGTGGTTAAGGCGTTGGACTTAAGATCCAATGGACAGGTGTCCGCGTGGGTTCGAGCCCCACTCCCGGTA	tatcttgtggaaaggacgaaacaccGTTACCTCCTGAAAATTATTACAAAACAGTCTTTCAGGAGACCGGGATGGCTGAGTGGTTAAGGCGTTGGACTTAAGATCCAATGGACAGGTGTCCGCGTGGGTTCGAGCCCCACTCCCGGTATTTTTTTTCAGACGGTCATGCCACTGCTACTGCGATCCTAGACTGTCTCTTATACACATCTGACGCTGCCGACGActcgagtactaggatccattaggcg	278.839	169.932	300.864	200.24	213.376	210.35	554.665	327.271	148.441	79.5908	506.729	501.185	0.484386
Control-tRNA-Gly-GCC-2-2	Control	TAA	GTGTCTTCTAGTAAGCAATAGAAAAGCACATTTGCTATAA	ACCGGGATGGCTGAGTGGTTAAGGCGTTGGACTTAAGATCCAATGGACAGGTGTCCGCGTGGGTTCGAGCCCCACTCCCGGTA	tatcttgtggaaaggacgaaacaccGTGTCTTCTAGTAAGCAATAGAAAAGCACATTTGCTATAAACCGGGATGGCTGAGTGGTTAAGGCGTTGGACTTAAGATCCAATGGACAGGTGTCCGCGTGGGTTCGAGCCCCACTCCCGGTATTTTTTTTCAGACGGTCATGCCACTGCTACTGCGATCCTAGACTGTCTCTTATACACATCTGACGCTGCCGACGActcgagtactaggatccattaggcg	569.801	436.967	319.668	276.193	375.727	518.671	228.589	384.043	384.425	291.833	692.614	663.184	0.801645
Control-tRNA-Thr-TGT-2-1	Control	TAA	TGGTAAGATCTGTGAATTCCTGAAAACAACGCCTCACGTG	ACCGGGATGGCTGAGTGGTTAAGGCGTTGGACTTAAGATCCAATGGACAGGTGTCCGCGTGGGTTCGAGCCCCACTCCCGGTA	tatcttgtggaaaggacgaaacaccTGGTAAGATCTGTGAATTCCTGAAAACAACGCCTCACGTGACCGGGATGGCTGAGTGGTTAAGGCGTTGGACTTAAGATCCAATGGACAGGTGTCCGCGTGGGTTCGAGCCCCACTCCCGGTATTTTTTTTCAGACGGTCATGCCACTGCTACTGCGATCCTAGACTGTCTCTTATACACATCTGACGCTGCCGACGActcgagtactaggatccattaggcg	115.172	186.116	231.916	224.406	153.074	5.76301	70.5937	197.031	114.186	106.121	193.525	268.311	0.260729
Control-tRNA-Gly-TCC-2-1	Control	TAA	TTAGTTCTGATACTCTAAAGGAATCAAGTGTATTTCAGAT	ACCGGGATGGCTGAGTGGTTAAGGCGTTGGACTTAAGATCCAATGGACAGGTGTCCGCGTGGGTTCGAGCCCCACTCCCGGTA	tatcttgtggaaaggacgaaacaccTTAGTTCTGATACTCTAAAGGAATCAAGTGTATTTCAGATACCGGGATGGCTGAGTGGTTAAGGCGTTGGACTTAAGATCCAATGGACAGGTGTCCGCGTGGGTTCGAGCCCCACTCCCGGTATTTTTTTTCAGACGGTCATGCCACTGCTACTGCGATCCTAGACTGTCTCTTATACACATCTGACGCTGCCGACGActcgagtactaggatccattaggcg	363.702	323.68	238.184	72.5005	41.7475	239.165	20.1696	140.259	190.309	129.704	555.11	384.748	0.640083
Control-tRNA-iMet-CAT-1-8	Control	TAA	CCTGTGGTCATGATCTGACTCAGGCTCCCCCCTTATAGCC	ACCGGGATGGCTGAGTGGTTAAGGCGTTGGACTTAAGATCCAATGGACAGGTGTCCGCGTGGGTTCGAGCCCCACTCCCGGTA	tatcttgtggaaaggacgaaacaccCCTGTGGTCATGATCTGACTCAGGCTCCCCCCTTATAGCCACCGGGATGGCTGAGTGGTTAAGGCGTTGGACTTAAGATCCAATGGACAGGTGTCCGCGTGGGTTCGAGCCCCACTCCCGGTATTTTTTTTCAGACGGTCATGCCACTGCTACTGCGATCCTAGACTGTCTCTTATACACATCTGACGCTGCCGACGActcgagtactaggatccattaggcg	927.441	736.371	601.728	655.957	848.865	498.5	800.062	828.196	403.456	403.85	845.397	683.434	0.931482
Control-tRNA-Asp-GTC-2-2	Control	TAA	GTCGGAGTGGGGTCTGGCGTCCCGGCGACCGTCGCCGTCG	ACCGGGATGGCTGAGTGGTTAAGGCGTTGGACTTAAGATCCAATGGACAGGTGTCCGCGTGGGTTCGAGCCCCACTCCCGGTA	tatcttgtggaaaggacgaaacaccGTCGGAGTGGGGTCTGGCGTCCCGGCGACCGTCGCCGTCGACCGGGATGGCTGAGTGGTTAAGGCGTTGGACTTAAGATCCAATGGACAGGTGTCCGCGTGGGTTCGAGCCCCACTCCCGGTATTTTTTTTCAGACGGTCATGCCACTGCTACTGCGATCCTAGACTGTCTCTTATACACATCTGACGCTGCCGACGActcgagtactaggatccattaggcg	0	0	0	0	0	0	0	0	0	0	0	0	0
Control-tRNA-Asn-GTT-2-5	Control	TAA	CCCATTGACTCGGCTCACTACTACGCCGGTAGTCGACTCG	ACCGGGATGGCTGAGTGGTTAAGGCGTTGGACTTAAGATCCAATGGACAGGTGTCCGCGTGGGTTCGAGCCCCACTCCCGGTA	tatcttgtggaaaggacgaaacaccCCCATTGACTCGGCTCACTACTACGCCGGTAGTCGACTCGACCGGGATGGCTGAGTGGTTAAGGCGTTGGACTTAAGATCCAATGGACAGGTGTCCGCGTGGGTTCGAGCCCCACTCCCGGTATTTTTTTTCAGACGGTCATGCCACTGCTACTGCGATCCTAGACTGTCTCTTATACACATCTGACGCTGCCGACGActcgagtactaggatccattaggcg	945.626	542.163	689.48	562.742	1201.4	729.02	1257.24	534.32	323.526	993.412	1158.6	1009.96	0.771526
Control-tRNA-Leu-AAG-1-1	Control	TAA	TTATAAGGAAGGAAAAGATGTAGGTGAAGCCCAGAAGGAG	ACCGGGATGGCTGAGTGGTTAAGGCGTTGGACTTAAGATCCAATGGACAGGTGTCCGCGTGGGTTCGAGCCCCACTCCCGGTA	tatcttgtggaaaggacgaaacaccTTATAAGGAAGGAAAAGATGTAGGTGAAGCCCAGAAGGAGACCGGGATGGCTGAGTGGTTAAGGCGTTGGACTTAAGATCCAATGGACAGGTGTCCGCGTGGGTTCGAGCCCCACTCCCGGTATTTTTTTTCAGACGGTCATGCCACTGCTACTGCGATCCTAGACTGTCTCTTATACACATCTGACGCTGCCGACGActcgagtactaggatccattaggcg	0	0	0	0	0	0	0	0	0	0	0	0	0
Control-tRNA-Ser-CGA-1-1	Control	TAA	GATAGGCAGCTATAGTTGCACAGGGCCGACAGCGCACGCG	ACCGGGATGGCTGAGTGGTTAAGGCGTTGGACTTAAGATCCAATGGACAGGTGTCCGCGTGGGTTCGAGCCCCACTCCCGGTA	tatcttgtggaaaggacgaaacaccGATAGGCAGCTATAGTTGCACAGGGCCGACAGCGCACGCGACCGGGATGGCTGAGTGGTTAAGGCGTTGGACTTAAGATCCAATGGACAGGTGTCCGCGTGGGTTCGAGCCCCACTCCCGGTATTTTTTTTCAGACGGTCATGCCACTGCTACTGCGATCCTAGACTGTCTCTTATACACATCTGACGCTGCCGACGActcgagtactaggatccattaggcg	345.517	534.071	325.936	138.096	245.846	380.359	578.196	437.475	768.85	253.512	427.791	329.061	0.956545
Control-tRNA-Gly-CCC-3-1	Control	TAA	CCTGACACTTCTTAAATTTGTTTTTATAAATTAGTTAAAA	ACCGGGATGGCTGAGTGGTTAAGGCGTTGGACTTAAGATCCAATGGACAGGTGTCCGCGTGGGTTCGAGCCCCACTCCCGGTA	tatcttgtggaaaggacgaaacaccCCTGACACTTCTTAAATTTGTTTTTATAAATTAGTTAAAAACCGGGATGGCTGAGTGGTTAAGGCGTTGGACTTAAGATCCAATGGACAGGTGTCCGCGTGGGTTCGAGCCCCACTCCCGGTATTTTTTTTCAGACGGTCATGCCACTGCTACTGCGATCCTAGACTGTCTCTTATACACATCTGACGCTGCCGACGActcgagtactaggatccattaggcg	230.345	356.048	448.162	227.859	218.014	351.543	211.781	223.747	369.2	365.528	376.864	531.559	0.639141
Control-tRNA-Thr-CGT-3-1	Control	TAA	GCAATTCGGTCATAAAAGAAGCCACAGAATCAGCACGGCT	ACCGGGATGGCTGAGTGGTTAAGGCGTTGGACTTAAGATCCAATGGACAGGTGTCCGCGTGGGTTCGAGCCCCACTCCCGGTA	tatcttgtggaaaggacgaaacaccGCAATTCGGTCATAAAAGAAGCCACAGAATCAGCACGGCTACCGGGATGGCTGAGTGGTTAAGGCGTTGGACTTAAGATCCAATGGACAGGTGTCCGCGTGGGTTCGAGCCCCACTCCCGGTATTTTTTTTCAGACGGTCATGCCACTGCTACTGCGATCCTAGACTGTCTCTTATACACATCTGACGCTGCCGACGActcgagtactaggatccattaggcg	594.047	590.715	457.564	569.647	473.138	299.676	430.285	681.258	479.58	226.981	715.532	620.153	0.668113
Control-tRNA-Gly-GCC-2-3	Control	TAA	AAGCCTTCCTAGAGACGACAAGGCTTCTTTTGTACGCGAG	ACCGGGATGGCTGAGTGGTTAAGGCGTTGGACTTAAGATCCAATGGACAGGTGTCCGCGTGGGTTCGAGCCCCACTCCCGGTA	tatcttgtggaaaggacgaaacaccAAGCCTTCCTAGAGACGACAAGGCTTCTTTTGTACGCGAGACCGGGATGGCTGAGTGGTTAAGGCGTTGGACTTAAGATCCAATGGACAGGTGTCCGCGTGGGTTCGAGCCCCACTCCCGGTATTTTTTTTCAGACGGTCATGCCACTGCTACTGCGATCCTAGACTGTCTCTTATACACATCTGACGCTGCCGACGActcgagtactaggatccattaggcg	927.441	946.763	523.378	497.147	779.286	766.48	1371.53	851.573	624.215	630.831	1031.28	999.838	0.833163
Control-tRNA-Arg-CCT-2-1	Control	TAA	AACACCTATCAAGGAGCACGTGGGTTTAGCGTCTTACCGC	ACCGGGATGGCTGAGTGGTTAAGGCGTTGGACTTAAGATCCAATGGACAGGTGTCCGCGTGGGTTCGAGCCCCACTCCCGGTA	tatcttgtggaaaggacgaaacaccAACACCTATCAAGGAGCACGTGGGTTTAGCGTCTTACCGCACCGGGATGGCTGAGTGGTTAAGGCGTTGGACTTAAGATCCAATGGACAGGTGTCCGCGTGGGTTCGAGCCCCACTCCCGGTATTTTTTTTCAGACGGTCATGCCACTGCTACTGCGATCCTAGACTGTCTCTTATACACATCTGACGCTGCCGACGActcgagtactaggatccattaggcg	872.886	574.531	799.17	583.457	728.261	579.182	931.164	454.172	639.44	471.649	903.963	989.713	0.765989
Control-tRNA-Cys-GCA-9-2	Control	TAA	CACAGTTGTAAAGGTGAAATTAAGATGTAGAACAAGGCCT	ACCGGGATGGCTGAGTGGTTAAGGCGTTGGACTTAAGATCCAATGGACAGGTGTCCGCGTGGGTTCGAGCCCCACTCCCGGTA	tatcttgtggaaaggacgaaacaccCACAGTTGTAAAGGTGAAATTAAGATGTAGAACAAGGCCTACCGGGATGGCTGAGTGGTTAAGGCGTTGGACTTAAGATCCAATGGACAGGTGTCCGCGTGGGTTCGAGCCCCACTCCCGGTATTTTTTTTCAGACGGTCATGCCACTGCTACTGCGATCCTAGACTGTCTCTTATACACATCTGACGCTGCCGACGActcgagtactaggatccattaggcg	278.839	331.772	203.71	155.358	269.039	308.321	329.437	193.691	422.487	247.616	295.38	420.185	0.818267
Sup-tRNA-Leu-TAA-4-1	Sup	CTA	TCTAGCCTAGTAAACGTTGACAACAAAACTGGCTGTTATC	ACCGGGATGGCTGAGTGGTTAAGGCGTTGGACTCTAGATCCAATGGACAGGTGTCCGCGTGGGTTCGAGCCCCACTCCCGGTA	tatcttgtggaaaggacgaaacaccTCTAGCCTAGTAAACGTTGACAACAAAACTGGCTGTTATCACCGGGATGGCTGAGTGGTTAAGGCGTTGGACTCTAGATCCAATGGACAGGTGTCCGCGTGGGTTCGAGCCCCACTCCCGGTATTTTTTTTGGAATCGACAGGCCTCGTGAGGAAGCACATCCATCTGTCTCTTATACACATCTGACGCTGCCGACGActcgagtactaggatccattaggcg	3212.71	3172.06	2620.02	4004.79	4123.72	3653.75	4205.37	2855.27	4065.01	3440.09	2752.63	3179.23	1.15716
Sup-tRNA-Glu-TTC-1-2	Sup	CTA	TATGCTTGTCAGGTGGGTCACGGCAGTTTCTCATAGCACT	ACCGGGATGGCTGAGTGGTTAAGGCGTTGGACTCTAGATCCAATGGACAGGTGTCCGCGTGGGTTCGAGCCCCACTCCCGGTA	tatcttgtggaaaggacgaaacaccTATGCTTGTCAGGTGGGTCACGGCAGTTTCTCATAGCACTACCGGGATGGCTGAGTGGTTAAGGCGTTGGACTCTAGATCCAATGGACAGGTGTCCGCGTGGGTTCGAGCCCCACTCCCGGTATTTTTTTTGGAATCGACAGGCCTCGTGAGGAAGCACATCCATCTGTCTCTTATACACATCTGACGCTGCCGACGActcgagtactaggatccattaggcg	472.813	574.531	1093.77	1063.34	779.286	855.807	598.366	754.727	1050.51	492.284	987.994	837.839	0.726883
Sup-tRNA-Pro-TGG-3-4	Sup	CTA	AAAAACAACAACAACAACAACAAAACAGAGGGGAAGCGGC	ACCGGGATGGCTGAGTGGTTAAGGCGTTGGACTCTAGATCCAATGGACAGGTGTCCGCGTGGGTTCGAGCCCCACTCCCGGTA	tatcttgtggaaaggacgaaacaccAAAAACAACAACAACAACAACAAAACAGAGGGGAAGCGGCACCGGGATGGCTGAGTGGTTAAGGCGTTGGACTCTAGATCCAATGGACAGGTGTCCGCGTGGGTTCGAGCCCCACTCCCGGTATTTTTTTTGGAATCGACAGGCCTCGTGAGGAAGCACATCCATCTGTCTCTTATACACATCTGACGCTGCCGACGActcgagtactaggatccattaggcg	769.837	1990.63	1175.25	704.291	1015.85	1613.64	1213.54	1679.77	567.122	1388.42	1245.18	1268.15	0.947582
Sup-tRNA-Ala-AGC-4-1	Sup	CTA	CTTTCATAAAAGCAGTTTAAAGACGAACGTTTTTCGAGGT	ACCGGGATGGCTGAGTGGTTAAGGCGTTGGACTCTAGATCCAATGGACAGGTGTCCGCGTGGGTTCGAGCCCCACTCCCGGTA	tatcttgtggaaaggacgaaacaccCTTTCATAAAAGCAGTTTAAAGACGAACGTTTTTCGAGGTACCGGGATGGCTGAGTGGTTAAGGCGTTGGACTCTAGATCCAATGGACAGGTGTCCGCGTGGGTTCGAGCCCCACTCCCGGTATTTTTTTTGGAATCGACAGGCCTCGTGAGGAAGCACATCCATCTGTCTCTTATACACATCTGACGCTGCCGACGActcgagtactaggatccattaggcg	2242.83	1286.63	2049.64	2682.52	3270.22	4431.75	897.548	1987	2352.22	3331.02	1352.13	2083.21	1.94179
Sup-tRNA-Leu-CAG-2-1	Sup	CTA	GAGGAACTACATCAGACCCCAAAATAGTCTCTCCTAGGAA	ACCGGGATGGCTGAGTGGTTAAGGCGTTGGACTCTAGATCCAATGGACAGGTGTCCGCGTGGGTTCGAGCCCCACTCCCGGTA	tatcttgtggaaaggacgaaacaccGAGGAACTACATCAGACCCCAAAATAGTCTCTCCTAGGAAACCGGGATGGCTGAGTGGTTAAGGCGTTGGACTCTAGATCCAATGGACAGGTGTCCGCGTGGGTTCGAGCCCCACTCCCGGTATTTTTTTTGGAATCGACAGGCCTCGTGAGGAAGCACATCCATCTGTCTCTTATACACATCTGACGCTGCCGACGActcgagtactaggatccattaggcg	2157.97	1537.48	1676.69	2061.09	2282.19	1763.48	2222.02	2007.04	2230.43	2437.84	1657.69	1574.43	1.21252
Sup-tRNA-Cys-GCA-20-1	Sup	CTA	ACCAACATGAAAAGTGGTTATTAGACACTTATGACAAGCA	ACCGGGATGGCTGAGTGGTTAAGGCGTTGGACTCTAGATCCAATGGACAGGTGTCCGCGTGGGTTCGAGCCCCACTCCCGGTA	tatcttgtggaaaggacgaaacaccACCAACATGAAAAGTGGTTATTAGACACTTATGACAAGCAACCGGGATGGCTGAGTGGTTAAGGCGTTGGACTCTAGATCCAATGGACAGGTGTCCGCGTGGGTTCGAGCCCCACTCCCGGTATTTTTTTTGGAATCGACAGGCCTCGTGAGGAAGCACATCCATCTGTCTCTTATACACATCTGACGCTGCCGACGActcgagtactaggatccattaggcg	3303.63	2354.77	3720.06	4277.53	4731.38	3806.47	3674.23	2798.5	3726.26	5285.42	2907.96	2703.36	1.26665
Sup-tRNA-Ser-AGA-2-1	Sup	CTA	ATGGAAACATGTAAGACATTTAATAAGGTTTTTGGTATCT	ACCGGGATGGCTGAGTGGTTAAGGCGTTGGACTCTAGATCCAATGGACAGGTGTCCGCGTGGGTTCGAGCCCCACTCCCGGTA	tatcttgtggaaaggacgaaacaccATGGAAACATGTAAGACATTTAATAAGGTTTTTGGTATCTACCGGGATGGCTGAGTGGTTAAGGCGTTGGACTCTAGATCCAATGGACAGGTGTCCGCGTGGGTTCGAGCCCCACTCCCGGTATTTTTTTTGGAATCGACAGGCCTCGTGAGGAAGCACATCCATCTGTCTCTTATACACATCTGACGCTGCCGACGActcgagtactaggatccattaggcg	260.653	121.38	329.07	535.123	292.232	337.136	137.826	156.957	620.409	713.37	193.525	245.53	1.35536
Sup-tRNA-Lys-CTT-4-1	Sup	CTA	CCACCCCGCCAATTACTAGACATAAAACGTTCCCAGGGAA	ACCGGGATGGCTGAGTGGTTAAGGCGTTGGACTCTAGATCCAATGGACAGGTGTCCGCGTGGGTTCGAGCCCCACTCCCGGTA	tatcttgtggaaaggacgaaacaccCCACCCCGCCAATTACTAGACATAAAACGTTCCCAGGGAAACCGGGATGGCTGAGTGGTTAAGGCGTTGGACTCTAGATCCAATGGACAGGTGTCCGCGTGGGTTCGAGCCCCACTCCCGGTATTTTTTTTGGAATCGACAGGCCTCGTGAGGAAGCACATCCATCTGTCTCTTATACACATCTGACGCTGCCGACGActcgagtactaggatccattaggcg	1709.4	2969.76	1877.27	2620.38	1790.5	2091.97	3102.76	2638.21	2120.05	1627.19	2156.78	2065.49	0.899889
Sup-tRNA-Gly-GCC-5-1	Sup	CTA	CTTGCCAAAAGCCCTGCAGATGCTCTACCAAACAGCTGGA	ACCGGGATGGCTGAGTGGTTAAGGCGTTGGACTCTAGATCCAATGGACAGGTGTCCGCGTGGGTTCGAGCCCCACTCCCGGTA	tatcttgtggaaaggacgaaacaccCTTGCCAAAAGCCCTGCAGATGCTCTACCAAACAGCTGGAACCGGGATGGCTGAGTGGTTAAGGCGTTGGACTCTAGATCCAATGGACAGGTGTCCGCGTGGGTTCGAGCCCCACTCCCGGTATTTTTTTTGGAATCGACAGGCCTCGTGAGGAAGCACATCCATCTGTCTCTTATACACATCTGACGCTGCCGACGActcgagtactaggatccattaggcg	1430.56	2629.9	2676.44	4567.53	3850.04	2207.23	3166.63	3850.44	1720.4	2918.33	1886.86	2146.49	0.901481
Sup-tRNA-Trp-CCA-3-1	Sup	CTA	ATTAGATACTTATCTTAAAAGGAAAATGGAGGGTCTCCGT	ACCGGGATGGCTGAGTGGTTAAGGCGTTGGACTCTAGATCCAATGGACAGGTGTCCGCGTGGGTTCGAGCCCCACTCCCGGTA	tatcttgtggaaaggacgaaacaccATTAGATACTTATCTTAAAAGGAAAATGGAGGGTCTCCGTACCGGGATGGCTGAGTGGTTAAGGCGTTGGACTCTAGATCCAATGGACAGGTGTCCGCGTGGGTTCGAGCCCCACTCCCGGTATTTTTTTTGGAATCGACAGGCCTCGTGAGGAAGCACATCCATCTGTCTCTTATACACATCTGACGCTGCCGACGActcgagtactaggatccattaggcg	842.577	623.083	479.502	638.695	630.85	1556.01	349.607	768.085	422.487	695.683	769.006	1096.02	1.28471
Sup-tRNA-Gln-CTG-7-1	Sup	CTA	TATTAGGAATCCACACACCTGCAGAAAACTTGCATTGTGA	ACCGGGATGGCTGAGTGGTTAAGGCGTTGGACTCTAGATCCAATGGACAGGTGTCCGCGTGGGTTCGAGCCCCACTCCCGGTA	tatcttgtggaaaggacgaaacaccTATTAGGAATCCACACACCTGCAGAAAACTTGCATTGTGAACCGGGATGGCTGAGTGGTTAAGGCGTTGGACTCTAGATCCAATGGACAGGTGTCCGCGTGGGTTCGAGCCCCACTCCCGGTATTTTTTTTGGAATCGACAGGCCTCGTGAGGAAGCACATCCATCTGTCTCTTATACACATCTGACGCTGCCGACGActcgagtactaggatccattaggcg	1406.32	2290.03	1761.31	1084.06	988.023	2103.5	1035.37	1382.55	875.423	1058.26	2406.33	1819.96	0.83008
Sup-tRNA-Arg-TCG-1-1	Sup	CTA	ACGTTTTTATAAGTTGCTCAAGAGACGGTAACAACCGACG	ACCGGGATGGCTGAGTGGTTAAGGCGTTGGACTCTAGATCCAATGGACAGGTGTCCGCGTGGGTTCGAGCCCCACTCCCGGTA	tatcttgtggaaaggacgaaacaccACGTTTTTATAAGTTGCTCAAGAGACGGTAACAACCGACGACCGGGATGGCTGAGTGGTTAAGGCGTTGGACTCTAGATCCAATGGACAGGTGTCCGCGTGGGTTCGAGCCCCACTCCCGGTATTTTTTTTGGAATCGACAGGCCTCGTGAGGAAGCACATCCATCTGTCTCTTATACACATCTGACGCTGCCGACGActcgagtactaggatccattaggcg	1357.82	1521.29	1209.72	1332.63	1869.36	1527.2	941.249	1606.3	1176.11	1827.64	1313.93	1541.52	1.00965
Sup-tRNA-Pro-TGG-3-5	Sup	CTA	AAAAAAAAAAAAAAAAAGAAAAAAGAAAAAAGGAAGCGGC	ACCGGGATGGCTGAGTGGTTAAGGCGTTGGACTCTAGATCCAATGGACAGGTGTCCGCGTGGGTTCGAGCCCCACTCCCGGTA	tatcttgtggaaaggacgaaacaccAAAAAAAAAAAAAAAAAGAAAAAAGAAAAAAGGAAGCGGCACCGGGATGGCTGAGTGGTTAAGGCGTTGGACTCTAGATCCAATGGACAGGTGTCCGCGTGGGTTCGAGCCCCACTCCCGGTATTTTTTTTGGAATCGACAGGCCTCGTGAGGAAGCACATCCATCTGTCTCTTATACACATCTGACGCTGCCGACGActcgagtactaggatccattaggcg	24.2468	97.1039	40.742	10.3572	41.7475	46.1041	3.3616	6.679	7.61238	53.0606	264.823	199.968	0.150712
Sup-tRNA-Leu-TAG-3-1	Sup	CTA	TCACACTAATATGCCGGCATAGGAAGCCCTACGATCGGGA	ACCGGGATGGCTGAGTGGTTAAGGCGTTGGACTCTAGATCCAATGGACAGGTGTCCGCGTGGGTTCGAGCCCCACTCCCGGTA	tatcttgtggaaaggacgaaacaccTCACACTAATATGCCGGCATAGGAAGCCCTACGATCGGGAACCGGGATGGCTGAGTGGTTAAGGCGTTGGACTCTAGATCCAATGGACAGGTGTCCGCGTGGGTTCGAGCCCCACTCCCGGTATTTTTTTTGGAATCGACAGGCCTCGTGAGGAAGCACATCCATCTGTCTCTTATACACATCTGACGCTGCCGACGActcgagtactaggatccattaggcg	2370.13	1497.02	1469.85	2941.45	3571.73	2408.94	1263.96	2788.48	3307.58	3899.95	847.943	1771.86	1.82281
Sup-tRNA-Lys-TTT-5-1	Sup	CTA	TTTTCCTGTGGATAGACTAAGCAAACGCTTTTCTTCAGGG	ACCGGGATGGCTGAGTGGTTAAGGCGTTGGACTCTAGATCCAATGGACAGGTGTCCGCGTGGGTTCGAGCCCCACTCCCGGTA	tatcttgtggaaaggacgaaacaccTTTTCCTGTGGATAGACTAAGCAAACGCTTTTCTTCAGGGACCGGGATGGCTGAGTGGTTAAGGCGTTGGACTCTAGATCCAATGGACAGGTGTCCGCGTGGGTTCGAGCCCCACTCCCGGTATTTTTTTTGGAATCGACAGGCCTCGTGAGGAAGCACATCCATCTGTCTCTTATACACATCTGACGCTGCCGACGActcgagtactaggatccattaggcg	2564.1	2589.44	2080.98	2703.23	3339.8	3083.21	1206.82	3289.41	3497.89	3042.14	2439.43	2166.74	1.2255
Sup-tRNA-Tyr-GTA-4-1	Sup	CTA	TTTGCAGAAAGTCCAATGAACCAGCTTTGATAGCATGCAT	ACCGGGATGGCTGAGTGGTTAAGGCGTTGGACTCTAGATCCAATGGACAGGTGTCCGCGTGGGTTCGAGCCCCACTCCCGGTA	tatcttgtggaaaggacgaaacaccTTTGCAGAAAGTCCAATGAACCAGCTTTGATAGCATGCATACCGGGATGGCTGAGTGGTTAAGGCGTTGGACTCTAGATCCAATGGACAGGTGTCCGCGTGGGTTCGAGCCCCACTCCCGGTATTTTTTTTGGAATCGACAGGCCTCGTGAGGAAGCACATCCATCTGTCTCTTATACACATCTGACGCTGCCGACGActcgagtactaggatccattaggcg	3630.96	2120.1	3459.94	4194.67	4620.05	4189.71	2652.31	3740.24	5187.84	3811.52	2441.97	3121.01	1.40533
Sup-tRNA-Tyr-ATA-1-1	Sup	CTA	TTAAAAATAAGACTGAATTCTGATATCAAGAGTTAAGGTC	ACCGGGATGGCTGAGTGGTTAAGGCGTTGGACTCTAGATCCAATGGACAGGTGTCCGCGTGGGTTCGAGCCCCACTCCCGGTA	tatcttgtggaaaggacgaaacaccTTAAAAATAAGACTGAATTCTGATATCAAGAGTTAAGGTCACCGGGATGGCTGAGTGGTTAAGGCGTTGGACTCTAGATCCAATGGACAGGTGTCCGCGTGGGTTCGAGCCCCACTCCCGGTATTTTTTTTGGAATCGACAGGCCTCGTGAGGAAGCACATCCATCTGTCTCTTATACACATCTGACGCTGCCGACGActcgagtactaggatccattaggcg	1072.92	736.371	482.636	279.645	208.737	1020.05	50.4241	504.265	300.689	663.257	1150.96	1009.96	0.967659
Sup-tRNA-Pro-TGG-1-1	Sup	CTA	ATAAATGAACACTCTTAAAGAATAGAATCTCTCCAGTTCT	ACCGGGATGGCTGAGTGGTTAAGGCGTTGGACTCTAGATCCAATGGACAGGTGTCCGCGTGGGTTCGAGCCCCACTCCCGGTA	tatcttgtggaaaggacgaaacaccATAAATGAACACTCTTAAAGAATAGAATCTCTCCAGTTCTACCGGGATGGCTGAGTGGTTAAGGCGTTGGACTCTAGATCCAATGGACAGGTGTCCGCGTGGGTTCGAGCCCCACTCCCGGTATTTTTTTTGGAATCGACAGGCCTCGTGAGGAAGCACATCCATCTGTCTCTTATACACATCTGACGCTGCCGACGActcgagtactaggatccattaggcg	1224.47	525.979	557.852	611.076	649.405	530.197	100.848	744.709	631.827	792.961	802.108	723.933	1.14831
Sup-tRNA-Leu-CAA-5-1	Sup	CTA	ATAGAACTGTATATTATAGGAAGCAAAGCATCTTTTAGCT	ACCGGGATGGCTGAGTGGTTAAGGCGTTGGACTCTAGATCCAATGGACAGGTGTCCGCGTGGGTTCGAGCCCCACTCCCGGTA	tatcttgtggaaaggacgaaacaccATAGAACTGTATATTATAGGAAGCAAAGCATCTTTTAGCTACCGGGATGGCTGAGTGGTTAAGGCGTTGGACTCTAGATCCAATGGACAGGTGTCCGCGTGGGTTCGAGCCCCACTCCCGGTATTTTTTTTGGAATCGACAGGCCTCGTGAGGAAGCACATCCATCTGTCTCTTATACACATCTGACGCTGCCGACGActcgagtactaggatccattaggcg	945.626	1488.93	1049.89	838.935	760.731	1169.89	595.004	814.838	753.625	639.675	1283.37	1250.43	0.834259
Sup-tRNA-Val-CAC-1-1	Sup	CTA	GACTTTTCAGAGTCATTTGTGGAAAACCTGCCACCGCCTG	ACCGGGATGGCTGAGTGGTTAAGGCGTTGGACTCTAGATCCAATGGACAGGTGTCCGCGTGGGTTCGAGCCCCACTCCCGGTA	tatcttgtggaaaggacgaaacaccGACTTTTCAGAGTCATTTGTGGAAAACCTGCCACCGCCTGACCGGGATGGCTGAGTGGTTAAGGCGTTGGACTCTAGATCCAATGGACAGGTGTCCGCGTGGGTTCGAGCCCCACTCCCGGTATTTTTTTTGGAATCGACAGGCCTCGTGAGGAAGCACATCCATCTGTCTCTTATACACATCTGACGCTGCCGACGActcgagtactaggatccattaggcg	2309.51	4652.89	2247.08	1836.68	2824.91	1884.5	3210.33	3720.2	2116.24	1644.88	2261.18	3184.29	0.7699
Sup-tRNA-Arg-CCT-5-1	Sup	CTA	ATTCTGTCTTTTAATATTCTCAGTAGGGCACGTGGTAACT	ACCGGGATGGCTGAGTGGTTAAGGCGTTGGACTCTAGATCCAATGGACAGGTGTCCGCGTGGGTTCGAGCCCCACTCCCGGTA	tatcttgtggaaaggacgaaacaccATTCTGTCTTTTAATATTCTCAGTAGGGCACGTGGTAACTACCGGGATGGCTGAGTGGTTAAGGCGTTGGACTCTAGATCCAATGGACAGGTGTCCGCGTGGGTTCGAGCCCCACTCCCGGTATTTTTTTTGGAATCGACAGGCCTCGTGAGGAAGCACATCCATCTGTCTCTTATACACATCTGACGCTGCCGACGActcgagtactaggatccattaggcg	2388.31	1424.19	1739.37	1229.06	1785.86	1775.01	1435.41	1482.74	768.85	1609.5	2210.25	1599.74	1.09216
Sup-tRNA-Val-CAC-1-2	Sup	CTA	GTGTCGTGACTAATTATGATGGCAGAAAAGCATCAAGCCG	ACCGGGATGGCTGAGTGGTTAAGGCGTTGGACTCTAGATCCAATGGACAGGTGTCCGCGTGGGTTCGAGCCCCACTCCCGGTA	tatcttgtggaaaggacgaaacaccGTGTCGTGACTAATTATGATGGCAGAAAAGCATCAAGCCGACCGGGATGGCTGAGTGGTTAAGGCGTTGGACTCTAGATCCAATGGACAGGTGTCCGCGTGGGTTCGAGCCCCACTCCCGGTATTTTTTTTGGAATCGACAGGCCTCGTGAGGAAGCACATCCATCTGTCTCTTATACACATCTGACGCTGCCGACGActcgagtactaggatccattaggcg	2418.62	2856.47	2516.6	2789.54	2518.76	1844.16	4158.3	3820.39	1922.13	1736.26	1848.67	1604.8	1.23363
Sup-tRNA-Trp-CCA-3-3	Sup	CTA	CAGTGGTCATGGGGAGACCTGAGCTGCCGAGTGGCCGGCC	ACCGGGATGGCTGAGTGGTTAAGGCGTTGGACTCTAGATCCAATGGACAGGTGTCCGCGTGGGTTCGAGCCCCACTCCCGGTA	tatcttgtggaaaggacgaaacaccCAGTGGTCATGGGGAGACCTGAGCTGCCGAGTGGCCGGCCACCGGGATGGCTGAGTGGTTAAGGCGTTGGACTCTAGATCCAATGGACAGGTGTCCGCGTGGGTTCGAGCCCCACTCCCGGTATTTTTTTTGGAATCGACAGGCCTCGTGAGGAAGCACATCCATCTGTCTCTTATACACATCTGACGCTGCCGACGActcgagtactaggatccattaggcg	1915.5	3568.57	3406.66	2924.19	2291.47	3241.69	4111.24	2885.33	1929.74	1942.61	1522.73	2103.46	1.42142
Sup-tRNA-Ser-AGA-2-3	Sup	CTA	GTCATTTCACCAATCTATCAAAGGGTGAAGTTCCACAGCT	ACCGGGATGGCTGAGTGGTTAAGGCGTTGGACTCTAGATCCAATGGACAGGTGTCCGCGTGGGTTCGAGCCCCACTCCCGGTA	tatcttgtggaaaggacgaaacaccGTCATTTCACCAATCTATCAAAGGGTGAAGTTCCACAGCTACCGGGATGGCTGAGTGGTTAAGGCGTTGGACTCTAGATCCAATGGACAGGTGTCCGCGTGGGTTCGAGCCCCACTCCCGGTATTTTTTTTGGAATCGACAGGCCTCGTGAGGAAGCACATCCATCTGTCTCTTATACACATCTGACGCTGCCGACGActcgagtactaggatccattaggcg	2042.8	1626.49	2792.39	2578.95	2356.41	1495.5	1421.96	1592.94	2257.07	2726.72	1560.93	1607.33	1.11609
Sup-tRNA-Asn-GTT-7-1	Sup	CTA	CCCTTCCTATAGCGCCCAGTAGAACTGACTGACAGTACCT	ACCGGGATGGCTGAGTGGTTAAGGCGTTGGACTCTAGATCCAATGGACAGGTGTCCGCGTGGGTTCGAGCCCCACTCCCGGTA	tatcttgtggaaaggacgaaacaccCCCTTCCTATAGCGCCCAGTAGAACTGACTGACAGTACCTACCGGGATGGCTGAGTGGTTAAGGCGTTGGACTCTAGATCCAATGGACAGGTGTCCGCGTGGGTTCGAGCCCCACTCCCGGTATTTTTTTTGGAATCGACAGGCCTCGTGAGGAAGCACATCCATCTGTCTCTTATACACATCTGACGCTGCCGACGActcgagtactaggatccattaggcg	2418.62	2856.47	2400.64	3176.21	3437.21	3385.77	3331.35	5132.81	3299.97	3345.76	1716.26	1556.71	1.77235
Sup-tRNA-Met-CAT-7-1	Sup	CTA	ACACTTCGACAAAATGGATGTTGCCCAAGCTCAACAGCAA	ACCGGGATGGCTGAGTGGTTAAGGCGTTGGACTCTAGATCCAATGGACAGGTGTCCGCGTGGGTTCGAGCCCCACTCCCGGTA	tatcttgtggaaaggacgaaacaccACACTTCGACAAAATGGATGTTGCCCAAGCTCAACAGCAAACCGGGATGGCTGAGTGGTTAAGGCGTTGGACTCTAGATCCAATGGACAGGTGTCCGCGTGGGTTCGAGCCCCACTCCCGGTATTTTTTTTGGAATCGACAGGCCTCGTGAGGAAGCACATCCATCTGTCTCTTATACACATCTGACGCTGCCGACGActcgagtactaggatccattaggcg	1054.74	857.751	1498.05	1443.11	1122.54	1607.88	1485.83	1001.85	1332.17	1730.36	677.336	1417.49	1.26983
Sup-tRNA-iMet-CAT-2-1	Sup	CTA	CTGCATGATAAATAAGAAGAGTAGAAGCGTGTTTTCCGTT	ACCGGGATGGCTGAGTGGTTAAGGCGTTGGACTCTAGATCCAATGGACAGGTGTCCGCGTGGGTTCGAGCCCCACTCCCGGTA	tatcttgtggaaaggacgaaacaccCTGCATGATAAATAAGAAGAGTAGAAGCGTGTTTTCCGTTACCGGGATGGCTGAGTGGTTAAGGCGTTGGACTCTAGATCCAATGGACAGGTGTCCGCGTGGGTTCGAGCCCCACTCCCGGTATTTTTTTTGGAATCGACAGGCCTCGTGAGGAAGCACATCCATCTGTCTCTTATACACATCTGACGCTGCCGACGActcgagtactaggatccattaggcg	1345.7	1165.25	2196.93	1525.96	1414.77	2380.12	1613.57	1799.99	1610.02	1910.18	1436.16	1217.52	1.40296
Sup-tRNA-Thr-CGT-4-1	Sup	CTA	TCCCCTCCACTGAGAGATTCCACCGGTCCCTGGGCTGTCA	ACCGGGATGGCTGAGTGGTTAAGGCGTTGGACTCTAGATCCAATGGACAGGTGTCCGCGTGGGTTCGAGCCCCACTCCCGGTA	tatcttgtggaaaggacgaaacaccTCCCCTCCACTGAGAGATTCCACCGGTCCCTGGGCTGTCAACCGGGATGGCTGAGTGGTTAAGGCGTTGGACTCTAGATCCAATGGACAGGTGTCCGCGTGGGTTCGAGCCCCACTCCCGGTATTTTTTTTGGAATCGACAGGCCTCGTGAGGAAGCACATCCATCTGTCTCTTATACACATCTGACGCTGCCGACGActcgagtactaggatccattaggcg	1691.22	3892.25	3206.08	2264.78	2968.71	3319.49	5160.06	2925.4	2671.94	2803.37	2515.82	2733.73	0.954138
Sup-tRNA-Ile-AAT-8-1	Sup	CTA	TTTATATATGGTTTCCTTTAAAACAGCAGCGCATTCGTGT	ACCGGGATGGCTGAGTGGTTAAGGCGTTGGACTCTAGATCCAATGGACAGGTGTCCGCGTGGGTTCGAGCCCCACTCCCGGTA	tatcttgtggaaaggacgaaacaccTTTATATATGGTTTCCTTTAAAACAGCAGCGCATTCGTGTACCGGGATGGCTGAGTGGTTAAGGCGTTGGACTCTAGATCCAATGGACAGGTGTCCGCGTGGGTTCGAGCCCCACTCCCGGTATTTTTTTTGGAATCGACAGGCCTCGTGAGGAAGCACATCCATCTGTCTCTTATACACATCTGACGCTGCCGACGActcgagtactaggatccattaggcg	1182.03	590.715	570.388	224.406	505.608	1541.6	211.781	584.413	277.852	689.787	1021.1	880.87	1.43051
Sup-tRNA-Ala-TGC-1-1	Sup	CTA	ACCTCCTGGAAATTATTACAAGAAGGATTTTTTTCAGGAA	ACCGGGATGGCTGAGTGGTTAAGGCGTTGGACTCTAGATCCAATGGACAGGTGTCCGCGTGGGTTCGAGCCCCACTCCCGGTA	tatcttgtggaaaggacgaaacaccACCTCCTGGAAATTATTACAAGAAGGATTTTTTTCAGGAAACCGGGATGGCTGAGTGGTTAAGGCGTTGGACTCTAGATCCAATGGACAGGTGTCCGCGTGGGTTCGAGCCCCACTCCCGGTATTTTTTTTGGAATCGACAGGCCTCGTGAGGAAGCACATCCATCTGTCTCTTATACACATCTGACGCTGCCGACGActcgagtactaggatccattaggcg	3618.84	3026.4	2482.13	4681.46	3863.96	2936.25	4396.98	4294.6	3863.28	5034.86	2559.11	2799.55	1.22282
Sup-tRNA-Trp-CCA-3-2	Sup	CTA	GAATCAGATTGACAGGTAAATAAAACGTAGGTGTCCCGGA	ACCGGGATGGCTGAGTGGTTAAGGCGTTGGACTCTAGATCCAATGGACAGGTGTCCGCGTGGGTTCGAGCCCCACTCCCGGTA	tatcttgtggaaaggacgaaacaccGAATCAGATTGACAGGTAAATAAAACGTAGGTGTCCCGGAACCGGGATGGCTGAGTGGTTAAGGCGTTGGACTCTAGATCCAATGGACAGGTGTCCGCGTGGGTTCGAGCCCCACTCCCGGTATTTTTTTTGGAATCGACAGGCCTCGTGAGGAAGCACATCCATCTGTCTCTTATACACATCTGACGCTGCCGACGActcgagtactaggatccattaggcg	509.183	550.255	419.956	113.929	199.46	365.951	443.732	217.068	95.1547	61.904	412.513	159.468	1.52468
Sup-tRNA-Leu-CAG-2-2	Sup	CTA	GAACTTGTGAAGAGGCTTTATGCGCCACACACTGCAAGCA	ACCGGGATGGCTGAGTGGTTAAGGCGTTGGACTCTAGATCCAATGGACAGGTGTCCGCGTGGGTTCGAGCCCCACTCCCGGTA	tatcttgtggaaaggacgaaacaccGAACTTGTGAAGAGGCTTTATGCGCCACACACTGCAAGCAACCGGGATGGCTGAGTGGTTAAGGCGTTGGACTCTAGATCCAATGGACAGGTGTCCGCGTGGGTTCGAGCCCCACTCCCGGTATTTTTTTTGGAATCGACAGGCCTCGTGAGGAAGCACATCCATCTGTCTCTTATACACATCTGACGCTGCCGACGActcgagtactaggatccattaggcg	842.577	477.427	1563.87	1097.87	1572.49	368.833	668.959	681.258	1179.92	1753.95	1049.11	1088.43	0.566202
Sup-tRNA-Ser-AGA-2-2	Sup	CTA	AATTCTGTTTAAAGATGTGAAGGGAGCCTTCTCCATTCGT	ACCGGGATGGCTGAGTGGTTAAGGCGTTGGACTCTAGATCCAATGGACAGGTGTCCGCGTGGGTTCGAGCCCCACTCCCGGTA	tatcttgtggaaaggacgaaacaccAATTCTGTTTAAAGATGTGAAGGGAGCCTTCTCCATTCGTACCGGGATGGCTGAGTGGTTAAGGCGTTGGACTCTAGATCCAATGGACAGGTGTCCGCGTGGGTTCGAGCCCCACTCCCGGTATTTTTTTTGGAATCGACAGGCCTCGTGAGGAAGCACATCCATCTGTCTCTTATACACATCTGACGCTGCCGACGActcgagtactaggatccattaggcg	1812.45	1974.45	1701.76	1108.22	1516.82	1717.38	833.678	1709.82	1324.55	2275.71	1678.06	1969.3	0.967245
Sup-tRNA-Thr-TGT-5-1	Sup	CTA	TTTTCCTTTTCTGTGAAAGGAAGAGGCGGTTTCTGCGTGA	ACCGGGATGGCTGAGTGGTTAAGGCGTTGGACTCTAGATCCAATGGACAGGTGTCCGCGTGGGTTCGAGCCCCACTCCCGGTA	tatcttgtggaaaggacgaaacaccTTTTCCTTTTCTGTGAAAGGAAGAGGCGGTTTCTGCGTGAACCGGGATGGCTGAGTGGTTAAGGCGTTGGACTCTAGATCCAATGGACAGGTGTCCGCGTGGGTTCGAGCCCCACTCCCGGTATTTTTTTTGGAATCGACAGGCCTCGTGAGGAAGCACATCCATCTGTCTCTTATACACATCTGACGCTGCCGACGActcgagtactaggatccattaggcg	2054.92	1901.62	1422.84	1394.77	1892.55	2740.31	541.218	1172.16	2858.45	2688.4	2589.66	1551.65	1.15734
Sup-tRNA-Val-CAC-1-3	Sup	CTA	GTGTCGTGACTAATTATGATGGCAGAAAAGCATCAAGCCG	ACCGGGATGGCTGAGTGGTTAAGGCGTTGGACTCTAGATCCAATGGACAGGTGTCCGCGTGGGTTCGAGCCCCACTCCCGGTA	tatcttgtggaaaggacgaaacaccGTGTCGTGACTAATTATGATGGCAGAAAAGCATCAAGCCGACCGGGATGGCTGAGTGGTTAAGGCGTTGGACTCTAGATCCAATGGACAGGTGTCCGCGTGGGTTCGAGCCCCACTCCCGGTATTTTTTTTGGAATCGACAGGCCTCGTGAGGAAGCACATCCATCTGTCTCTTATACACATCTGACGCTGCCGACGActcgagtactaggatccattaggcg	0	0	0	0	0	0	0	0	0	0	0	0	0
Sup-tRNA-Cys-GCA-12-1	Sup	CTA	ATACAGGTTTATAGTGGTTAGTAGAGACAAGTAAGTGGGT	ACCGGGATGGCTGAGTGGTTAAGGCGTTGGACTCTAGATCCAATGGACAGGTGTCCGCGTGGGTTCGAGCCCCACTCCCGGTA	tatcttgtggaaaggacgaaacaccATACAGGTTTATAGTGGTTAGTAGAGACAAGTAAGTGGGTACCGGGATGGCTGAGTGGTTAAGGCGTTGGACTCTAGATCCAATGGACAGGTGTCCGCGTGGGTTCGAGCCCCACTCCCGGTATTTTTTTTGGAATCGACAGGCCTCGTGAGGAAGCACATCCATCTGTCTCTTATACACATCTGACGCTGCCGACGActcgagtactaggatccattaggcg	1291.14	784.923	1491.78	752.625	1637.43	1129.55	534.495	941.739	1583.37	1615.4	1186.61	1126.4	1.04565
Sup-tRNA-Cys-GCA-6-1	Sup	CTA	AAAATGGAATAAATGGTTTTTTGAAGGTTATTGGCATCAA	ACCGGGATGGCTGAGTGGTTAAGGCGTTGGACTCTAGATCCAATGGACAGGTGTCCGCGTGGGTTCGAGCCCCACTCCCGGTA	tatcttgtggaaaggacgaaacaccAAAATGGAATAAATGGTTTTTTGAAGGTTATTGGCATCAAACCGGGATGGCTGAGTGGTTAAGGCGTTGGACTCTAGATCCAATGGACAGGTGTCCGCGTGGGTTCGAGCCCCACTCCCGGTATTTTTTTTGGAATCGACAGGCCTCGTGAGGAAGCACATCCATCTGTCTCTTATACACATCTGACGCTGCCGACGActcgagtactaggatccattaggcg	2806.57	1229.98	1087.5	1063.34	1776.59	2158.25	702.575	1195.54	1160.89	2431.94	1759.55	1921.21	1.34813
Sup-tRNA-Asn-GTT-10-1	Sup	CTA	AGCTTACCCTCTTTTAGAACGAAATCAGGAGCTCAGCCAT	ACCGGGATGGCTGAGTGGTTAAGGCGTTGGACTCTAGATCCAATGGACAGGTGTCCGCGTGGGTTCGAGCCCCACTCCCGGTA	tatcttgtggaaaggacgaaacaccAGCTTACCCTCTTTTAGAACGAAATCAGGAGCTCAGCCATACCGGGATGGCTGAGTGGTTAAGGCGTTGGACTCTAGATCCAATGGACAGGTGTCCGCGTGGGTTCGAGCCCCACTCCCGGTATTTTTTTTGGAATCGACAGGCCTCGTGAGGAAGCACATCCATCTGTCTCTTATACACATCTGACGCTGCCGACGActcgagtactaggatccattaggcg	6680	6125.64	5619.26	6828.86	5130.3	5829.28	7089.62	7771.02	5126.94	4153.46	5744.62	5743.37	1.08871
Sup-tRNA-Arg-TCT-4-1	Sup	CTA	GCTTTTTCAGTTCTGGTGCTGATGCTGTGTGTGTGGTGAG	ACCGGGATGGCTGAGTGGTTAAGGCGTTGGACTCTAGATCCAATGGACAGGTGTCCGCGTGGGTTCGAGCCCCACTCCCGGTA	tatcttgtggaaaggacgaaacaccGCTTTTTCAGTTCTGGTGCTGATGCTGTGTGTGTGGTGAGACCGGGATGGCTGAGTGGTTAAGGCGTTGGACTCTAGATCCAATGGACAGGTGTCCGCGTGGGTTCGAGCCCCACTCCCGGTATTTTTTTTGGAATCGACAGGCCTCGTGAGGAAGCACATCCATCTGTCTCTTATACACATCTGACGCTGCCGACGActcgagtactaggatccattaggcg	2309.51	3277.26	2663.9	3438.6	2922.32	4039.87	2302.7	2801.84	2527.31	3499.05	3035.28	2404.67	1.16675
Sup-tRNA-Val-AAC-5-1	Sup	CTA	TTTAACTAATTCAAAACTGAAAAACACTCTCACTAAGCGA	ACCGGGATGGCTGAGTGGTTAAGGCGTTGGACTCTAGATCCAATGGACAGGTGTCCGCGTGGGTTCGAGCCCCACTCCCGGTA	tatcttgtggaaaggacgaaacaccTTTAACTAATTCAAAACTGAAAAACACTCTCACTAAGCGAACCGGGATGGCTGAGTGGTTAAGGCGTTGGACTCTAGATCCAATGGACAGGTGTCCGCGTGGGTTCGAGCCCCACTCCCGGTATTTTTTTTGGAATCGACAGGCCTCGTGAGGAAGCACATCCATCTGTCTCTTATACACATCTGACGCTGCCGACGActcgagtactaggatccattaggcg	2236.77	2014.91	1156.45	1028.82	1846.17	2184.18	447.093	1415.95	1777.49	1093.64	1986.17	2138.89	1.07121
Sup-tRNA-Ser-GCT-5-1	Sup	CTA	CTACACAGACGAAGAAATTCAAGTTGTTGATTCTTTGTGT	ACCGGGATGGCTGAGTGGTTAAGGCGTTGGACTCTAGATCCAATGGACAGGTGTCCGCGTGGGTTCGAGCCCCACTCCCGGTA	tatcttgtggaaaggacgaaacaccCTACACAGACGAAGAAATTCAAGTTGTTGATTCTTTGTGTACCGGGATGGCTGAGTGGTTAAGGCGTTGGACTCTAGATCCAATGGACAGGTGTCCGCGTGGGTTCGAGCCCCACTCCCGGTATTTTTTTTGGAATCGACAGGCCTCGTGAGGAAGCACATCCATCTGTCTCTTATACACATCTGACGCTGCCGACGActcgagtactaggatccattaggcg	1703.34	3018.31	1836.52	2844.78	2054.9	1403.29	1526.17	1726.52	1910.71	2278.66	1263	1389.65	1.17026
Sup-tRNA-Glu-TTC-1-1	Sup	CTA	TGTCACGTATACAGACACGGTGGCGTCACCTTTCAGCAGT	ACCGGGATGGCTGAGTGGTTAAGGCGTTGGACTCTAGATCCAATGGACAGGTGTCCGCGTGGGTTCGAGCCCCACTCCCGGTA	tatcttgtggaaaggacgaaacaccTGTCACGTATACAGACACGGTGGCGTCACCTTTCAGCAGTACCGGGATGGCTGAGTGGTTAAGGCGTTGGACTCTAGATCCAATGGACAGGTGTCCGCGTGGGTTCGAGCCCCACTCCCGGTATTTTTTTTGGAATCGACAGGCCTCGTGAGGAAGCACATCCATCTGTCTCTTATACACATCTGACGCTGCCGACGActcgagtactaggatccattaggcg	1994.3	2152.47	2867.61	3355.74	2036.35	1815.35	3062.42	2651.56	2980.25	2434.89	1650.05	1951.58	1.05717
Sup-tRNA-Lys-TTT-7-1	Sup	CTA	AAATCTAGATTACATACTCCGTGGGTTGCGTCTACCCAGG	ACCGGGATGGCTGAGTGGTTAAGGCGTTGGACTCTAGATCCAATGGACAGGTGTCCGCGTGGGTTCGAGCCCCACTCCCGGTA	tatcttgtggaaaggacgaaacaccAAATCTAGATTACATACTCCGTGGGTTGCGTCTACCCAGGACCGGGATGGCTGAGTGGTTAAGGCGTTGGACTCTAGATCCAATGGACAGGTGTCCGCGTGGGTTCGAGCCCCACTCCCGGTATTTTTTTTGGAATCGACAGGCCTCGTGAGGAAGCACATCCATCTGTCTCTTATACACATCTGACGCTGCCGACGActcgagtactaggatccattaggcg	2406.5	1602.21	1419.7	1567.39	2875.94	2215.88	668.959	1656.39	2207.59	3074.56	1316.48	1306.12	1.76118
Sup-tRNA-Leu-TAG-1-1	Sup	CTA	GTCTCTTAGGAGGACAACGGGGACAGTAAGTTTTCGTGCA	ACCGGGATGGCTGAGTGGTTAAGGCGTTGGACTCTAGATCCAATGGACAGGTGTCCGCGTGGGTTCGAGCCCCACTCCCGGTA	tatcttgtggaaaggacgaaacaccGTCTCTTAGGAGGACAACGGGGACAGTAAGTTTTCGTGCAACCGGGATGGCTGAGTGGTTAAGGCGTTGGACTCTAGATCCAATGGACAGGTGTCCGCGTGGGTTCGAGCCCCACTCCCGGTATTTTTTTTGGAATCGACAGGCCTCGTGAGGAAGCACATCCATCTGTCTCTTATACACATCTGACGCTGCCGACGActcgagtactaggatccattaggcg	854.701	129.472	576.656	1025.36	723.623	642.575	1142.95	1516.13	715.564	784.117	443.069	539.153	1.52128
Sup-tRNA-Tyr-GTA-6-1	Sup	CTA	TAGGTAAATCCTAAAGAATCCAAAACGAGGGTAATGACAT	ACCGGGATGGCTGAGTGGTTAAGGCGTTGGACTCTAGATCCAATGGACAGGTGTCCGCGTGGGTTCGAGCCCCACTCCCGGTA	tatcttgtggaaaggacgaaacaccTAGGTAAATCCTAAAGAATCCAAAACGAGGGTAATGACATACCGGGATGGCTGAGTGGTTAAGGCGTTGGACTCTAGATCCAATGGACAGGTGTCCGCGTGGGTTCGAGCCCCACTCCCGGTATTTTTTTTGGAATCGACAGGCCTCGTGAGGAAGCACATCCATCTGTCTCTTATACACATCTGACGCTGCCGACGActcgagtactaggatccattaggcg	1091.11	1246.17	1115.7	614.528	1340.56	1780.77	981.588	1572.9	1450.16	619.04	1484.54	1182.09	1.07616
Sup-tRNA-Val-CAC-1-5	Sup	CTA	GTGTCTTCAGGACGATGCCGGCAGGAAAGTAGCCAAGGTG	ACCGGGATGGCTGAGTGGTTAAGGCGTTGGACTCTAGATCCAATGGACAGGTGTCCGCGTGGGTTCGAGCCCCACTCCCGGTA	tatcttgtggaaaggacgaaacaccGTGTCTTCAGGACGATGCCGGCAGGAAAGTAGCCAAGGTGACCGGGATGGCTGAGTGGTTAAGGCGTTGGACTCTAGATCCAATGGACAGGTGTCCGCGTGGGTTCGAGCCCCACTCCCGGTATTTTTTTTGGAATCGACAGGCCTCGTGAGGAAGCACATCCATCTGTCTCTTATACACATCTGACGCTGCCGACGActcgagtactaggatccattaggcg	891.071	380.324	786.634	1211.79	941.637	1288.03	1408.51	975.134	757.432	1276.4	310.658	782.152	1.99039
Sup-tRNA-Gln-TTG-4-1	Sup	CTA	TTATTTCACATAGCATGCCTGTATTAAAACATTTTGGATT	ACCGGGATGGCTGAGTGGTTAAGGCGTTGGACTCTAGATCCAATGGACAGGTGTCCGCGTGGGTTCGAGCCCCACTCCCGGTA	tatcttgtggaaaggacgaaacaccTTATTTCACATAGCATGCCTGTATTAAAACATTTTGGATTACCGGGATGGCTGAGTGGTTAAGGCGTTGGACTCTAGATCCAATGGACAGGTGTCCGCGTGGGTTCGAGCCCCACTCCCGGTATTTTTTTTGGAATCGACAGGCCTCGTGAGGAAGCACATCCATCTGTCTCTTATACACATCTGACGCTGCCGACGActcgagtactaggatccattaggcg	1503.3	2079.64	1115.7	687.029	992.662	1429.23	1032.01	1449.34	837.362	1043.52	1685.7	1506.09	0.918199
Sup-tRNA-Arg-CCG-2-1	Sup	CTA	ATCGCGTAAGGAGAGGGTGTGAGAAGCCGGATCCTGTGGT	ACCGGGATGGCTGAGTGGTTAAGGCGTTGGACTCTAGATCCAATGGACAGGTGTCCGCGTGGGTTCGAGCCCCACTCCCGGTA	tatcttgtggaaaggacgaaacaccATCGCGTAAGGAGAGGGTGTGAGAAGCCGGATCCTGTGGTACCGGGATGGCTGAGTGGTTAAGGCGTTGGACTCTAGATCCAATGGACAGGTGTCCGCGTGGGTTCGAGCCCCACTCCCGGTATTTTTTTTGGAATCGACAGGCCTCGTGAGGAAGCACATCCATCTGTCTCTTATACACATCTGACGCTGCCGACGActcgagtactaggatccattaggcg	1739.71	825.383	1711.16	2554.78	2031.71	2400.29	1956.45	2464.55	2180.95	2278.66	993.087	1184.62	1.89934
Sup-tRNA-Ser-AGA-2-4	Sup	CTA	TCTCATGTCTATACCGTGAAAAAAAACGTTGTGATTCTGT	ACCGGGATGGCTGAGTGGTTAAGGCGTTGGACTCTAGATCCAATGGACAGGTGTCCGCGTGGGTTCGAGCCCCACTCCCGGTA	tatcttgtggaaaggacgaaacaccTCTCATGTCTATACCGTGAAAAAAAACGTTGTGATTCTGTACCGGGATGGCTGAGTGGTTAAGGCGTTGGACTCTAGATCCAATGGACAGGTGTCCGCGTGGGTTCGAGCCCCACTCCCGGTATTTTTTTTGGAATCGACAGGCCTCGTGAGGAAGCACATCCATCTGTCTCTTATACACATCTGACGCTGCCGACGActcgagtactaggatccattaggcg	2321.63	3269.16	2917.75	3062.28	2899.13	2261.98	2796.85	2831.9	3273.32	2151.9	2744.99	2432.52	0.884951
Sup-tRNA-Lys-CTT-11-1	Sup	CTA	TAGCCTCAGAAGTTATGTTGTGTCACCTCTGTTGCATTCT	ACCGGGATGGCTGAGTGGTTAAGGCGTTGGACTCTAGATCCAATGGACAGGTGTCCGCGTGGGTTCGAGCCCCACTCCCGGTA	tatcttgtggaaaggacgaaacaccTAGCCTCAGAAGTTATGTTGTGTCACCTCTGTTGCATTCTACCGGGATGGCTGAGTGGTTAAGGCGTTGGACTCTAGATCCAATGGACAGGTGTCCGCGTGGGTTCGAGCCCCACTCCCGGTATTTTTTTTGGAATCGACAGGCCTCGTGAGGAAGCACATCCATCTGTCTCTTATACACATCTGACGCTGCCGACGActcgagtactaggatccattaggcg	2473.18	4078.36	3604.1	3234.91	2913.04	2867.1	4921.39	3463.06	3086.82	2476.16	2643.14	3399.45	0.88348
Sup-tRNA-Cys-GCA-18-1	Sup	CTA	ATTATTAATATATCTTTATTGAAAGAAGATGAGTACCTTG	ACCGGGATGGCTGAGTGGTTAAGGCGTTGGACTCTAGATCCAATGGACAGGTGTCCGCGTGGGTTCGAGCCCCACTCCCGGTA	tatcttgtggaaaggacgaaacaccATTATTAATATATCTTTATTGAAAGAAGATGAGTACCTTGACCGGGATGGCTGAGTGGTTAAGGCGTTGGACTCTAGATCCAATGGACAGGTGTCCGCGTGGGTTCGAGCCCCACTCCCGGTATTTTTTTTGGAATCGACAGGCCTCGTGAGGAAGCACATCCATCTGTCTCTTATACACATCTGACGCTGCCGACGActcgagtactaggatccattaggcg	236.407	210.392	15.67	0	27.8316	414.937	0	0	0	32.4259	585.666	448.029	0.628895
Sup-tRNA-Pro-TGG-3-1	Sup	CTA	AACACAATCATGAAAAGATTCAGCGAGCAACTAGACAGCC	ACCGGGATGGCTGAGTGGTTAAGGCGTTGGACTCTAGATCCAATGGACAGGTGTCCGCGTGGGTTCGAGCCCCACTCCCGGTA	tatcttgtggaaaggacgaaacaccAACACAATCATGAAAAGATTCAGCGAGCAACTAGACAGCCACCGGGATGGCTGAGTGGTTAAGGCGTTGGACTCTAGATCCAATGGACAGGTGTCCGCGTGGGTTCGAGCCCCACTCCCGGTATTTTTTTTGGAATCGACAGGCCTCGTGAGGAAGCACATCCATCTGTCTCTTATACACATCTGACGCTGCCGACGActcgagtactaggatccattaggcg	2503.49	1537.48	2745.38	2975.97	2249.72	1962.3	2295.98	2558.06	2378.87	2933.07	1981.08	1144.12	1.42805
Sup-tRNA-Val-CAC-3-1	Sup	CTA	TATCTCTATAGGAGAATTTAAAGAACCCTGACGCCTACCG	ACCGGGATGGCTGAGTGGTTAAGGCGTTGGACTCTAGATCCAATGGACAGGTGTCCGCGTGGGTTCGAGCCCCACTCCCGGTA	tatcttgtggaaaggacgaaacaccTATCTCTATAGGAGAATTTAAAGAACCCTGACGCCTACCGACCGGGATGGCTGAGTGGTTAAGGCGTTGGACTCTAGATCCAATGGACAGGTGTCCGCGTGGGTTCGAGCCCCACTCCCGGTATTTTTTTTGGAATCGACAGGCCTCGTGAGGAAGCACATCCATCTGTCTCTTATACACATCTGACGCTGCCGACGActcgagtactaggatccattaggcg	2345.88	2379.04	2209.47	1363.7	1521.46	2296.56	1532.89	1723.18	1826.97	2119.47	2116.04	2273.05	1.05724
Sup-tRNA-Ser-AGA-2-5	Sup	CTA	GAGTCTACATGCACTCTCACCGCAAAAATTCACACAGCCA	ACCGGGATGGCTGAGTGGTTAAGGCGTTGGACTCTAGATCCAATGGACAGGTGTCCGCGTGGGTTCGAGCCCCACTCCCGGTA	tatcttgtggaaaggacgaaacaccGAGTCTACATGCACTCTCACCGCAAAAATTCACACAGCCAACCGGGATGGCTGAGTGGTTAAGGCGTTGGACTCTAGATCCAATGGACAGGTGTCCGCGTGGGTTCGAGCCCCACTCCCGGTATTTTTTTTGGAATCGACAGGCCTCGTGAGGAAGCACATCCATCTGTCTCTTATACACATCTGACGCTGCCGACGActcgagtactaggatccattaggcg	2133.72	1933.99	2080.98	1664.06	1628.15	2014.17	2390.1	2548.04	1956.38	2782.73	2266.27	1627.58	1.06469
Sup-tRNA-Pro-CGG-2-1	Sup	CTA	TAAATCCTACAGTAAATATAAGCAAAAGCCATTTCTAAGT	ACCGGGATGGCTGAGTGGTTAAGGCGTTGGACTCTAGATCCAATGGACAGGTGTCCGCGTGGGTTCGAGCCCCACTCCCGGTA	tatcttgtggaaaggacgaaacaccTAAATCCTACAGTAAATATAAGCAAAAGCCATTTCTAAGTACCGGGATGGCTGAGTGGTTAAGGCGTTGGACTCTAGATCCAATGGACAGGTGTCCGCGTGGGTTCGAGCCCCACTCCCGGTATTTTTTTTGGAATCGACAGGCCTCGTGAGGAAGCACATCCATCTGTCTCTTATACACATCTGACGCTGCCGACGActcgagtactaggatccattaggcg	2157.97	2621.8	2127.99	2226.8	2579.07	1867.21	1485.83	2871.97	2142.88	3092.25	2144.05	2133.83	0.94049
Sup-tRNA-Val-CAC-1-4	Sup	CTA	GTGTGGTGGCTCATTGTGATGGCACAGGTATCCCATGCAG	ACCGGGATGGCTGAGTGGTTAAGGCGTTGGACTCTAGATCCAATGGACAGGTGTCCGCGTGGGTTCGAGCCCCACTCCCGGTA	tatcttgtggaaaggacgaaacaccGTGTGGTGGCTCATTGTGATGGCACAGGTATCCCATGCAGACCGGGATGGCTGAGTGGTTAAGGCGTTGGACTCTAGATCCAATGGACAGGTGTCCGCGTGGGTTCGAGCCCCACTCCCGGTATTTTTTTTGGAATCGACAGGCCTCGTGAGGAAGCACATCCATCTGTCTCTTATACACATCTGACGCTGCCGACGActcgagtactaggatccattaggcg	1442.69	1343.27	1021.68	2237.16	1864.72	1118.02	1243.79	1476.06	1096.18	2128.32	1319.02	1440.27	0.927358
Sup-tRNA-Ile-AAT-2-1	Sup	CTA	ATAGTAGCTTATAATGTGGAAGTAAGGCATCCTGTCATCC	ACCGGGATGGCTGAGTGGTTAAGGCGTTGGACTCTAGATCCAATGGACAGGTGTCCGCGTGGGTTCGAGCCCCACTCCCGGTA	tatcttgtggaaaggacgaaacaccATAGTAGCTTATAATGTGGAAGTAAGGCATCCTGTCATCCACCGGGATGGCTGAGTGGTTAAGGCGTTGGACTCTAGATCCAATGGACAGGTGTCCGCGTGGGTTCGAGCCCCACTCCCGGTATTTTTTTTGGAATCGACAGGCCTCGTGAGGAAGCACATCCATCTGTCTCTTATACACATCTGACGCTGCCGACGActcgagtactaggatccattaggcg	2588.35	1076.23	993.478	1632.99	3214.55	1362.95	279.013	1021.89	1358.81	2505.64	1232.45	1321.3	1.54604
Sup-tRNA-Val-TAC-2-1	Sup	CTA	ATGCAGAATTGCTAAATCCAGAGACAGCCATTCCGCACGC	ACCGGGATGGCTGAGTGGTTAAGGCGTTGGACTCTAGATCCAATGGACAGGTGTCCGCGTGGGTTCGAGCCCCACTCCCGGTA	tatcttgtggaaaggacgaaacaccATGCAGAATTGCTAAATCCAGAGACAGCCATTCCGCACGCACCGGGATGGCTGAGTGGTTAAGGCGTTGGACTCTAGATCCAATGGACAGGTGTCCGCGTGGGTTCGAGCCCCACTCCCGGTATTTTTTTTGGAATCGACAGGCCTCGTGAGGAAGCACATCCATCTGTCTCTTATACACATCTGACGCTGCCGACGActcgagtactaggatccattaggcg	2830.82	3706.13	3682.45	3759.67	2337.86	1890.27	3193.52	2871.97	2953.6	2546.91	1397.96	2386.96	1.24668
Sup-tRNA-Ala-TGC-3-2	Sup	CTA	GTATAGCAAGGACTTCCAAAAGCAAGTACAGGAAAGGGAG	ACCGGGATGGCTGAGTGGTTAAGGCGTTGGACTCTAGATCCAATGGACAGGTGTCCGCGTGGGTTCGAGCCCCACTCCCGGTA	tatcttgtggaaaggacgaaacaccGTATAGCAAGGACTTCCAAAAGCAAGTACAGGAAAGGGAGACCGGGATGGCTGAGTGGTTAAGGCGTTGGACTCTAGATCCAATGGACAGGTGTCCGCGTGGGTTCGAGCCCCACTCCCGGTATTTTTTTTGGAATCGACAGGCCTCGTGAGGAAGCACATCCATCTGTCTCTTATACACATCTGACGCTGCCGACGActcgagtactaggatccattaggcg	975.935	1529.39	1378.96	1867.75	1284.89	775.125	1139.58	2103.89	1286.49	1568.23	761.366	1050.46	0.965394
Sup-tRNA-Trp-CCA-1-1	Sup	CTA	ATTGCTGCTCAACAGACCCATCAAGTCACGCTGTTGGACA	ACCGGGATGGCTGAGTGGTTAAGGCGTTGGACTCTAGATCCAATGGACAGGTGTCCGCGTGGGTTCGAGCCCCACTCCCGGTA	tatcttgtggaaaggacgaaacaccATTGCTGCTCAACAGACCCATCAAGTCACGCTGTTGGACAACCGGGATGGCTGAGTGGTTAAGGCGTTGGACTCTAGATCCAATGGACAGGTGTCCGCGTGGGTTCGAGCCCCACTCCCGGTATTTTTTTTGGAATCGACAGGCCTCGTGAGGAAGCACATCCATCTGTCTCTTATACACATCTGACGCTGCCGACGActcgagtactaggatccattaggcg	975.935	1327.09	1372.69	1087.51	848.865	262.217	2248.91	530.981	1092.38	934.455	697.707	1118.81	0.680859
Sup-tRNA-Cys-GCA-22-1	Sup	CTA	ACCAACATGAAAGGTGCTTATTAGACACTTATGACAAGCA	ACCGGGATGGCTGAGTGGTTAAGGCGTTGGACTCTAGATCCAATGGACAGGTGTCCGCGTGGGTTCGAGCCCCACTCCCGGTA	tatcttgtggaaaggacgaaacaccACCAACATGAAAGGTGCTTATTAGACACTTATGACAAGCAACCGGGATGGCTGAGTGGTTAAGGCGTTGGACTCTAGATCCAATGGACAGGTGTCCGCGTGGGTTCGAGCCCCACTCCCGGTATTTTTTTTGGAATCGACAGGCCTCGTGAGGAAGCACATCCATCTGTCTCTTATACACATCTGACGCTGCCGACGActcgagtactaggatccattaggcg	2454.99	1537.48	1425.97	2572.04	2272.92	2166.89	1542.98	1148.79	2416.93	3354.61	987.994	1422.55	1.91577
Sup-tRNA-Thr-AGT-2-1	Sup	CTA	ATCTCTTTTCTATGCTCATTTGTACCACCGCAGGCATGGT	ACCGGGATGGCTGAGTGGTTAAGGCGTTGGACTCTAGATCCAATGGACAGGTGTCCGCGTGGGTTCGAGCCCCACTCCCGGTA	tatcttgtggaaaggacgaaacaccATCTCTTTTCTATGCTCATTTGTACCACCGCAGGCATGGTACCGGGATGGCTGAGTGGTTAAGGCGTTGGACTCTAGATCCAATGGACAGGTGTCCGCGTGGGTTCGAGCCCCACTCCCGGTATTTTTTTTGGAATCGACAGGCCTCGTGAGGAAGCACATCCATCTGTCTCTTATACACATCTGACGCTGCCGACGActcgagtactaggatccattaggcg	3752.2	2387.14	2757.92	3083	4485.53	4610.41	1785.01	3219.28	4023.14	4315.59	2895.23	3045.08	1.4073
Sup-tRNA-Ala-AGC-6-1	Sup	CTA	ATAGTCATCAAAATATTCTCTAAAAGGCAAGTCTTCCAGA	ACCGGGATGGCTGAGTGGTTAAGGCGTTGGACTCTAGATCCAATGGACAGGTGTCCGCGTGGGTTCGAGCCCCACTCCCGGTA	tatcttgtggaaaggacgaaacaccATAGTCATCAAAATATTCTCTAAAAGGCAAGTCTTCCAGAACCGGGATGGCTGAGTGGTTAAGGCGTTGGACTCTAGATCCAATGGACAGGTGTCCGCGTGGGTTCGAGCCCCACTCCCGGTATTTTTTTTGGAATCGACAGGCCTCGTGAGGAAGCACATCCATCTGTCTCTTATACACATCTGACGCTGCCGACGActcgagtactaggatccattaggcg	654.664	1124.79	752.16	379.765	575.187	461.041	245.397	427.456	277.852	330.155	522.007	630.278	0.966577
Sup-tRNA-Ala-AGC-15-1	Sup	CTA	GGCTCCTGTTTTCTACATAGGATGACCATCAGGATCACAT	ACCGGGATGGCTGAGTGGTTAAGGCGTTGGACTCTAGATCCAATGGACAGGTGTCCGCGTGGGTTCGAGCCCCACTCCCGGTA	tatcttgtggaaaggacgaaacaccGGCTCCTGTTTTCTACATAGGATGACCATCAGGATCACATACCGGGATGGCTGAGTGGTTAAGGCGTTGGACTCTAGATCCAATGGACAGGTGTCCGCGTGGGTTCGAGCCCCACTCCCGGTATTTTTTTTGGAATCGACAGGCCTCGTGAGGAAGCACATCCATCTGTCTCTTATACACATCTGACGCTGCCGACGActcgagtactaggatccattaggcg	1685.15	1027.68	1933.68	1891.92	1419.41	1486.86	2057.3	1369.2	776.463	2166.64	797.016	1144.12	1.63242
Sup-tRNA-Arg-TCG-3-1	Sup	CTA	GCCATCAAATTGGCCTCTCTAGGAGGTAGCTGCAGCCGGA	ACCGGGATGGCTGAGTGGTTAAGGCGTTGGACTCTAGATCCAATGGACAGGTGTCCGCGTGGGTTCGAGCCCCACTCCCGGTA	tatcttgtggaaaggacgaaacaccGCCATCAAATTGGCCTCTCTAGGAGGTAGCTGCAGCCGGAACCGGGATGGCTGAGTGGTTAAGGCGTTGGACTCTAGATCCAATGGACAGGTGTCCGCGTGGGTTCGAGCCCCACTCCCGGTATTTTTTTTGGAATCGACAGGCCTCGTGAGGAAGCACATCCATCTGTCTCTTATACACATCTGACGCTGCCGACGActcgagtactaggatccattaggcg	2370.13	2290.03	2046.5	2585.85	2129.12	2221.64	4323.02	3155.83	1815.55	3472.52	2645.68	2062.96	0.974765
Sup-tRNA-Gln-CTG-5-1	Sup	CTA	TAGGTCACCTATGACTTTAGGAAATGCTAGTTCAGCTTCA	ACCGGGATGGCTGAGTGGTTAAGGCGTTGGACTCTAGATCCAATGGACAGGTGTCCGCGTGGGTTCGAGCCCCACTCCCGGTA	tatcttgtggaaaggacgaaacaccTAGGTCACCTATGACTTTAGGAAATGCTAGTTCAGCTTCAACCGGGATGGCTGAGTGGTTAAGGCGTTGGACTCTAGATCCAATGGACAGGTGTCCGCGTGGGTTCGAGCCCCACTCCCGGTATTTTTTTTGGAATCGACAGGCCTCGTGAGGAAGCACATCCATCTGTCTCTTATACACATCTGACGCTGCCGACGActcgagtactaggatccattaggcg	1436.62	1561.75	830.51	1311.91	1716.28	1662.63	1959.82	1432.65	898.261	1031.73	1932.7	1731.37	0.84539
Sup-tRNA-Thr-AGT-2-2	Sup	CTA	AGTTTTCAAGTAGTATACGATCGAGGGCTTTCTCGGCTGT	ACCGGGATGGCTGAGTGGTTAAGGCGTTGGACTCTAGATCCAATGGACAGGTGTCCGCGTGGGTTCGAGCCCCACTCCCGGTA	tatcttgtggaaaggacgaaacaccAGTTTTCAAGTAGTATACGATCGAGGGCTTTCTCGGCTGTACCGGGATGGCTGAGTGGTTAAGGCGTTGGACTCTAGATCCAATGGACAGGTGTCCGCGTGGGTTCGAGCCCCACTCCCGGTATTTTTTTTGGAATCGACAGGCCTCGTGAGGAAGCACATCCATCTGTCTCTTATACACATCTGACGCTGCCGACGActcgagtactaggatccattaggcg	2351.94	2192.93	1755.04	2530.61	3613.47	3325.26	699.214	1629.68	2253.26	3283.86	2620.22	2308.49	1.1514
Sup-tRNA-Ala-TGC-3-1	Sup	CTA	GACCAATAGGGACCATCTGGGAGAGCTGCTGAGAGTAGGT	ACCGGGATGGCTGAGTGGTTAAGGCGTTGGACTCTAGATCCAATGGACAGGTGTCCGCGTGGGTTCGAGCCCCACTCCCGGTA	tatcttgtggaaaggacgaaacaccGACCAATAGGGACCATCTGGGAGAGCTGCTGAGAGTAGGTACCGGGATGGCTGAGTGGTTAAGGCGTTGGACTCTAGATCCAATGGACAGGTGTCCGCGTGGGTTCGAGCCCCACTCCCGGTATTTTTTTTGGAATCGACAGGCCTCGTGAGGAAGCACATCCATCTGTCTCTTATACACATCTGACGCTGCCGACGActcgagtactaggatccattaggcg	757.714	679.727	1178.38	2385.61	1410.14	1043.1	443.732	1148.79	1065.73	1329.46	646.779	723.933	1.31187
Sup-tRNA-Asn-GTT-12-1	Sup	CTA	AGCTTACCCTCTTTTAGAACGAAATCAGGAGCTCAGCCAT	ACCGGGATGGCTGAGTGGTTAAGGCGTTGGACTCTAGATCCAATGGACAGGTGTCCGCGTGGGTTCGAGCCCCACTCCCGGTA	tatcttgtggaaaggacgaaacaccAGCTTACCCTCTTTTAGAACGAAATCAGGAGCTCAGCCATACCGGGATGGCTGAGTGGTTAAGGCGTTGGACTCTAGATCCAATGGACAGGTGTCCGCGTGGGTTCGAGCCCCACTCCCGGTATTTTTTTTGGAATCGACAGGCCTCGTGAGGAAGCACATCCATCTGTCTCTTATACACATCTGACGCTGCCGACGActcgagtactaggatccattaggcg	0	0	0	0	0	0	0	0	0	0	0	0	0
Sup-tRNA-Cys-GCA-4-1	Sup	CTA	TTAGCACCCAAGGAGCCGCCTCCAGGCGCTGTAGAGGCGC	ACCGGGATGGCTGAGTGGTTAAGGCGTTGGACTCTAGATCCAATGGACAGGTGTCCGCGTGGGTTCGAGCCCCACTCCCGGTA	tatcttgtggaaaggacgaaacaccTTAGCACCCAAGGAGCCGCCTCCAGGCGCTGTAGAGGCGCACCGGGATGGCTGAGTGGTTAAGGCGTTGGACTCTAGATCCAATGGACAGGTGTCCGCGTGGGTTCGAGCCCCACTCCCGGTATTTTTTTTGGAATCGACAGGCCTCGTGAGGAAGCACATCCATCTGTCTCTTATACACATCTGACGCTGCCGACGActcgagtactaggatccattaggcg	1660.91	2573.25	2131.12	2613.47	2245.09	2578.95	3351.52	3105.74	1811.75	2455.52	2938.52	2100.93	0.841
Sup-tRNA-Pro-TGG-3-3	Sup	CTA	GGACCTCCAAGTACAGACGTCAGAGAACGTTTGTCGTCCT	ACCGGGATGGCTGAGTGGTTAAGGCGTTGGACTCTAGATCCAATGGACAGGTGTCCGCGTGGGTTCGAGCCCCACTCCCGGTA	tatcttgtggaaaggacgaaacaccGGACCTCCAAGTACAGACGTCAGAGAACGTTTGTCGTCCTACCGGGATGGCTGAGTGGTTAAGGCGTTGGACTCTAGATCCAATGGACAGGTGTCCGCGTGGGTTCGAGCCCCACTCCCGGTATTTTTTTTGGAATCGACAGGCCTCGTGAGGAAGCACATCCATCTGTCTCTTATACACATCTGACGCTGCCGACGActcgagtactaggatccattaggcg	1430.56	2192.93	2287.82	2264.78	2170.87	1887.39	3922.99	2598.13	1937.35	1417.9	1609.31	1878.18	0.950841
Sup-tRNA-Cys-GCA-10-1	Sup	CTA	GATTATTAATACATCTTTATTGAAAGAAGATGAGTACCTT	ACCGGGATGGCTGAGTGGTTAAGGCGTTGGACTCTAGATCCAATGGACAGGTGTCCGCGTGGGTTCGAGCCCCACTCCCGGTA	tatcttgtggaaaggacgaaacaccGATTATTAATACATCTTTATTGAAAGAAGATGAGTACCTTACCGGGATGGCTGAGTGGTTAAGGCGTTGGACTCTAGATCCAATGGACAGGTGTCCGCGTGGGTTCGAGCCCCACTCCCGGTATTTTTTTTGGAATCGACAGGCCTCGTGAGGAAGCACATCCATCTGTCTCTTATACACATCTGACGCTGCCGACGActcgagtactaggatccattaggcg	442.505	445.059	388.616	103.572	264.401	602.234	87.4017	621.147	490.998	341.946	911.603	448.029	0.76727
Sup-tRNA-Ser-AGA-2-6	Sup	CTA	AGTAAGAAAGGCATTGGATGAAAACGAAGCCCTAAGCCTC	ACCGGGATGGCTGAGTGGTTAAGGCGTTGGACTCTAGATCCAATGGACAGGTGTCCGCGTGGGTTCGAGCCCCACTCCCGGTA	tatcttgtggaaaggacgaaacaccAGTAAGAAAGGCATTGGATGAAAACGAAGCCCTAAGCCTCACCGGGATGGCTGAGTGGTTAAGGCGTTGGACTCTAGATCCAATGGACAGGTGTCCGCGTGGGTTCGAGCCCCACTCCCGGTATTTTTTTTGGAATCGACAGGCCTCGTGAGGAAGCACATCCATCTGTCTCTTATACACATCTGACGCTGCCGACGActcgagtactaggatccattaggcg	466.752	720.187	758.428	376.312	589.103	437.989	578.196	617.808	589.959	453.963	809.748	939.088	0.516748
Sup-tRNA-Glu-TTC-3-1	Sup	CTA	CTTCTGACAGAAGAAGGGAGACAAAGCTCCCTCCTGTGTG	ACCGGGATGGCTGAGTGGTTAAGGCGTTGGACTCTAGATCCAATGGACAGGTGTCCGCGTGGGTTCGAGCCCCACTCCCGGTA	tatcttgtggaaaggacgaaacaccCTTCTGACAGAAGAAGGGAGACAAAGCTCCCTCCTGTGTGACCGGGATGGCTGAGTGGTTAAGGCGTTGGACTCTAGATCCAATGGACAGGTGTCCGCGTGGGTTCGAGCCCCACTCCCGGTATTTTTTTTGGAATCGACAGGCCTCGTGAGGAAGCACATCCATCTGTCTCTTATACACATCTGACGCTGCCGACGActcgagtactaggatccattaggcg	2073.1	1901.62	2397.51	2492.64	1892.55	2126.55	1630.38	2698.32	1994.44	2381.83	2194.98	1746.55	1.06495
Sup-tRNA-Pro-TGG-3-2	Sup	CTA	GAGAAATTCAGAGTGATAGGAAGCACCACTCAGCTACAGT	ACCGGGATGGCTGAGTGGTTAAGGCGTTGGACTCTAGATCCAATGGACAGGTGTCCGCGTGGGTTCGAGCCCCACTCCCGGTA	tatcttgtggaaaggacgaaacaccGAGAAATTCAGAGTGATAGGAAGCACCACTCAGCTACAGTACCGGGATGGCTGAGTGGTTAAGGCGTTGGACTCTAGATCCAATGGACAGGTGTCCGCGTGGGTTCGAGCCCCACTCCCGGTATTTTTTTTGGAATCGACAGGCCTCGTGAGGAAGCACATCCATCTGTCTCTTATACACATCTGACGCTGCCGACGActcgagtactaggatccattaggcg	2018.55	1278.53	1523.12	1660.61	1785.86	1498.38	1341.28	1549.53	2219.01	2081.15	1525.28	1670.62	1.09976
Sup-tRNA-Met-CAT-5-1	Sup	CTA	ACACTTCGACAAAATGGATGTTGCCCGAGCTCAACAGCAA	ACCGGGATGGCTGAGTGGTTAAGGCGTTGGACTCTAGATCCAATGGACAGGTGTCCGCGTGGGTTCGAGCCCCACTCCCGGTA	tatcttgtggaaaggacgaaacaccACACTTCGACAAAATGGATGTTGCCCGAGCTCAACAGCAAACCGGGATGGCTGAGTGGTTAAGGCGTTGGACTCTAGATCCAATGGACAGGTGTCCGCGTGGGTTCGAGCCCCACTCCCGGTATTTTTTTTGGAATCGACAGGCCTCGTGAGGAAGCACATCCATCTGTCTCTTATACACATCTGACGCTGCCGACGActcgagtactaggatccattaggcg	1242.65	1642.67	1871	1726.2	2133.76	1169.89	1946.37	2207.41	1747.04	1134.91	1257.91	1265.62	0.955262
Sup-tRNA-Pro-AGG-2-8	Sup	CTA	TAGGACGCCCACAAAGATAACCTTAATGCGTAAATCGTGT	ACCGGGATGGCTGAGTGGTTAAGGCGTTGGACTCTAGATCCAATGGACAGGTGTCCGCGTGGGTTCGAGCCCCACTCCCGGTA	tatcttgtggaaaggacgaaacaccTAGGACGCCCACAAAGATAACCTTAATGCGTAAATCGTGTACCGGGATGGCTGAGTGGTTAAGGCGTTGGACTCTAGATCCAATGGACAGGTGTCCGCGTGGGTTCGAGCCCCACTCCCGGTATTTTTTTTGGAATCGACAGGCCTCGTGAGGAAGCACATCCATCTGTCTCTTATACACATCTGACGCTGCCGACGActcgagtactaggatccattaggcg	2509.55	3787.05	2334.83	3300.5	3400.1	1893.15	4353.28	1846.74	2866.06	2172.54	1965.8	2716.02	0.93998
Sup-tRNA-Asn-GTT-5-1	Sup	CTA	GTGCGCCCTTCCTAGATGCCCAGTAGAGTTGGAAGCGCTT	ACCGGGATGGCTGAGTGGTTAAGGCGTTGGACTCTAGATCCAATGGACAGGTGTCCGCGTGGGTTCGAGCCCCACTCCCGGTA	tatcttgtggaaaggacgaaacaccGTGCGCCCTTCCTAGATGCCCAGTAGAGTTGGAAGCGCTTACCGGGATGGCTGAGTGGTTAAGGCGTTGGACTCTAGATCCAATGGACAGGTGTCCGCGTGGGTTCGAGCCCCACTCCCGGTATTTTTTTTGGAATCGACAGGCCTCGTGAGGAAGCACATCCATCTGTCTCTTATACACATCTGACGCTGCCGACGActcgagtactaggatccattaggcg	1982.18	3180.15	2999.24	3431.69	2486.29	2648.1	5089.47	2317.61	2873.67	2090	1902.14	1614.93	1.31577
Sup-tRNA-Glu-CTC-2-1	Sup	CTA	TTATTTAGTATAGCATATTGCTAAATGACGCATCATGTCT	ACCGGGATGGCTGAGTGGTTAAGGCGTTGGACTCTAGATCCAATGGACAGGTGTCCGCGTGGGTTCGAGCCCCACTCCCGGTA	tatcttgtggaaaggacgaaacaccTTATTTAGTATAGCATATTGCTAAATGACGCATCATGTCTACCGGGATGGCTGAGTGGTTAAGGCGTTGGACTCTAGATCCAATGGACAGGTGTCCGCGTGGGTTCGAGCCCCACTCCCGGTATTTTTTTTGGAATCGACAGGCCTCGTGAGGAAGCACATCCATCTGTCTCTTATACACATCTGACGCTGCCGACGActcgagtactaggatccattaggcg	703.158	736.371	441.894	400.479	241.208	731.902	36.9776	651.203	597.572	377.32	565.295	668.246	1.16148
Sup-tRNA-Ala-CGC-2-1	Sup	CTA	TAACATGACAGGAATTCTCCGTTACAACCGACTTGTGCCA	ACCGGGATGGCTGAGTGGTTAAGGCGTTGGACTCTAGATCCAATGGACAGGTGTCCGCGTGGGTTCGAGCCCCACTCCCGGTA	tatcttgtggaaaggacgaaacaccTAACATGACAGGAATTCTCCGTTACAACCGACTTGTGCCAACCGGGATGGCTGAGTGGTTAAGGCGTTGGACTCTAGATCCAATGGACAGGTGTCCGCGTGGGTTCGAGCCCCACTCCCGGTATTTTTTTTGGAATCGACAGGCCTCGTGAGGAAGCACATCCATCTGTCTCTTATACACATCTGACGCTGCCGACGActcgagtactaggatccattaggcg	1697.28	2427.6	2033.97	1639.89	1614.23	567.656	1364.81	1008.53	1526.28	1494.54	2047.29	903.651	0.767011
Sup-tRNA-Leu-AAG-4-1	Sup	CTA	TTTTAAATCATTAAGATGAGTCCTAATACTGGACTAGCGT	ACCGGGATGGCTGAGTGGTTAAGGCGTTGGACTCTAGATCCAATGGACAGGTGTCCGCGTGGGTTCGAGCCCCACTCCCGGTA	tatcttgtggaaaggacgaaacaccTTTTAAATCATTAAGATGAGTCCTAATACTGGACTAGCGTACCGGGATGGCTGAGTGGTTAAGGCGTTGGACTCTAGATCCAATGGACAGGTGTCCGCGTGGGTTCGAGCCCCACTCCCGGTATTTTTTTTGGAATCGACAGGCCTCGTGAGGAAGCACATCCATCTGTCTCTTATACACATCTGACGCTGCCGACGActcgagtactaggatccattaggcg	903.195	695.911	539.048	327.979	394.282	1264.98	191.611	547.678	255.015	677.996	926.881	1356.74	0.948614
Sup-tRNA-Lys-TTT-11-1	Sup	CTA	GAGTATATATCTTTTAAAAGTATAATAATTAAGAGAATGC	ACCGGGATGGCTGAGTGGTTAAGGCGTTGGACTCTAGATCCAATGGACAGGTGTCCGCGTGGGTTCGAGCCCCACTCCCGGTA	tatcttgtggaaaggacgaaacaccGAGTATATATCTTTTAAAAGTATAATAATTAAGAGAATGCACCGGGATGGCTGAGTGGTTAAGGCGTTGGACTCTAGATCCAATGGACAGGTGTCCGCGTGGGTTCGAGCCCCACTCCCGGTATTTTTTTTGGAATCGACAGGCCTCGTGAGGAAGCACATCCATCTGTCTCTTATACACATCTGACGCTGCCGACGActcgagtactaggatccattaggcg	569.801	315.588	128.494	6.90481	153.074	244.928	0	240.444	49.4805	247.616	1461.62	875.807	0.34826
Sup-tRNA-Ser-CGA-4-1	Sup	CTA	GACCCCTTCTGTAAGCGCGCGATAAAGCGCGGTTTTGGAA	ACCGGGATGGCTGAGTGGTTAAGGCGTTGGACTCTAGATCCAATGGACAGGTGTCCGCGTGGGTTCGAGCCCCACTCCCGGTA	tatcttgtggaaaggacgaaacaccGACCCCTTCTGTAAGCGCGCGATAAAGCGCGGTTTTGGAAACCGGGATGGCTGAGTGGTTAAGGCGTTGGACTCTAGATCCAATGGACAGGTGTCCGCGTGGGTTCGAGCCCCACTCCCGGTATTTTTTTTGGAATCGACAGGCCTCGTGAGGAAGCACATCCATCTGTCTCTTATACACATCTGACGCTGCCGACGActcgagtactaggatccattaggcg	2115.54	2144.38	3152.8	2175.02	2240.45	1532.96	2843.92	2220.77	1400.68	1329.46	2556.56	2505.92	0.720408
Sup-tRNA-His-GTG-2-1	Sup	CTA	AGTAGAGCAAGCTCAGCTATCATCGCTTGGCCTGTGGCTC	ACCGGGATGGCTGAGTGGTTAAGGCGTTGGACTCTAGATCCAATGGACAGGTGTCCGCGTGGGTTCGAGCCCCACTCCCGGTA	tatcttgtggaaaggacgaaacaccAGTAGAGCAAGCTCAGCTATCATCGCTTGGCCTGTGGCTCACCGGGATGGCTGAGTGGTTAAGGCGTTGGACTCTAGATCCAATGGACAGGTGTCCGCGTGGGTTCGAGCCCCACTCCCGGTATTTTTTTTGGAATCGACAGGCCTCGTGAGGAAGCACATCCATCTGTCTCTTATACACATCTGACGCTGCCGACGActcgagtactaggatccattaggcg	2097.35	1853.07	2952.23	1847.04	2671.84	1947.9	1808.54	1639.69	2272.29	2862.32	1247.72	1450.4	1.49817
Sup-tRNA-Val-CAC-1-6	Sup	CTA	CAGGAAGAACTATTTACTCTGAAAAATAAGCCCTTAGTGG	ACCGGGATGGCTGAGTGGTTAAGGCGTTGGACTCTAGATCCAATGGACAGGTGTCCGCGTGGGTTCGAGCCCCACTCCCGGTA	tatcttgtggaaaggacgaaacaccCAGGAAGAACTATTTACTCTGAAAAATAAGCCCTTAGTGGACCGGGATGGCTGAGTGGTTAAGGCGTTGGACTCTAGATCCAATGGACAGGTGTCCGCGTGGGTTCGAGCCCCACTCCCGGTATTTTTTTTGGAATCGACAGGCCTCGTGAGGAAGCACATCCATCTGTCTCTTATACACATCTGACGCTGCCGACGActcgagtactaggatccattaggcg	2248.89	4021.72	2090.38	2050.73	2110.57	2613.52	2941.4	2541.36	2257.07	1585.92	2342.67	1789.58	1.17613
Sup-tRNA-Gly-GCC-1-3	Sup	CTA	AGTTCCGCTGTGCCAGCTTCCGTTGGCGTTTGCCATCGGT	ACCGGGATGGCTGAGTGGTTAAGGCGTTGGACTCTAGATCCAATGGACAGGTGTCCGCGTGGGTTCGAGCCCCACTCCCGGTA	tatcttgtggaaaggacgaaacaccAGTTCCGCTGTGCCAGCTTCCGTTGGCGTTTGCCATCGGTACCGGGATGGCTGAGTGGTTAAGGCGTTGGACTCTAGATCCAATGGACAGGTGTCCGCGTGGGTTCGAGCCCCACTCCCGGTATTTTTTTTGGAATCGACAGGCCTCGTGAGGAAGCACATCCATCTGTCTCTTATACACATCTGACGCTGCCGACGActcgagtactaggatccattaggcg	11450.6	16175.9	16886	16008.8	13178.3	11638.4	19692.3	16129.8	13401.6	13235.7	11850.8	11828.5	0.974987
Sup-tRNA-Asn-GTT-3-1	Sup	CTA	TGCGCCCTTCCTATAGCGCCCAGTAGAACTGACAGTACCT	ACCGGGATGGCTGAGTGGTTAAGGCGTTGGACTCTAGATCCAATGGACAGGTGTCCGCGTGGGTTCGAGCCCCACTCCCGGTA	tatcttgtggaaaggacgaaacaccTGCGCCCTTCCTATAGCGCCCAGTAGAACTGACAGTACCTACCGGGATGGCTGAGTGGTTAAGGCGTTGGACTCTAGATCCAATGGACAGGTGTCCGCGTGGGTTCGAGCCCCACTCCCGGTATTTTTTTTGGAATCGACAGGCCTCGTGAGGAAGCACATCCATCTGTCTCTTATACACATCTGACGCTGCCGACGActcgagtactaggatccattaggcg	4891.8	6433.13	8471.2	6594.1	3822.21	4783.3	9604.1	6335.03	5656	5105.61	4155.69	5047.28	1.05107
Sup-tRNA-Met-CAT-3-1	Sup	CTA	TCATCTTGGTAGAGCCGTTGGTTAAGCGGGAGAGACAGTT	ACCGGGATGGCTGAGTGGTTAAGGCGTTGGACTCTAGATCCAATGGACAGGTGTCCGCGTGGGTTCGAGCCCCACTCCCGGTA	tatcttgtggaaaggacgaaacaccTCATCTTGGTAGAGCCGTTGGTTAAGCGGGAGAGACAGTTACCGGGATGGCTGAGTGGTTAAGGCGTTGGACTCTAGATCCAATGGACAGGTGTCCGCGTGGGTTCGAGCCCCACTCCCGGTATTTTTTTTGGAATCGACAGGCCTCGTGAGGAAGCACATCCATCTGTCTCTTATACACATCTGACGCTGCCGACGActcgagtactaggatccattaggcg	2358	2184.84	2250.21	3611.22	4021.67	3045.75	1684.16	2354.35	2405.51	3056.88	2365.58	1827.55	1.2881
Sup-tRNA-Ala-AGC-8-1	Sup	CTA	GTGAACCTGTAAGGCAAAGGGAAAGAACTAAGCAGCAGGC	ACCGGGATGGCTGAGTGGTTAAGGCGTTGGACTCTAGATCCAATGGACAGGTGTCCGCGTGGGTTCGAGCCCCACTCCCGGTA	tatcttgtggaaaggacgaaacaccGTGAACCTGTAAGGCAAAGGGAAAGAACTAAGCAGCAGGCACCGGGATGGCTGAGTGGTTAAGGCGTTGGACTCTAGATCCAATGGACAGGTGTCCGCGTGGGTTCGAGCCCCACTCCCGGTATTTTTTTTGGAATCGACAGGCCTCGTGAGGAAGCACATCCATCTGTCTCTTATACACATCTGACGCTGCCGACGActcgagtactaggatccattaggcg	1873.07	1003.41	2422.58	3007.05	3511.42	1628.05	1724.5	1773.27	2070.57	1972.08	771.552	1136.52	1.83297
Sup-tRNA-Lys-CTT-8-1	Sup	CTA	ATTCTGAGTATTAGGGTGGGAAGCAAGTATTATTACATCA	ACCGGGATGGCTGAGTGGTTAAGGCGTTGGACTCTAGATCCAATGGACAGGTGTCCGCGTGGGTTCGAGCCCCACTCCCGGTA	tatcttgtggaaaggacgaaacaccATTCTGAGTATTAGGGTGGGAAGCAAGTATTATTACATCAACCGGGATGGCTGAGTGGTTAAGGCGTTGGACTCTAGATCCAATGGACAGGTGTCCGCGTGGGTTCGAGCCCCACTCCCGGTATTTTTTTTGGAATCGACAGGCCTCGTGAGGAAGCACATCCATCTGTCTCTTATACACATCTGACGCTGCCGACGActcgagtactaggatccattaggcg	2703.52	1456.56	1488.65	1771.08	2017.79	1870.1	867.294	1041.92	1701.37	2234.44	1841.03	1554.18	1.34629
Sup-tRNA-Arg-CCT-1-1	Sup	CTA	CGCTTATGAGGGGAAGGGATGGCACGGCCACGTGCCCCAA	ACCGGGATGGCTGAGTGGTTAAGGCGTTGGACTCTAGATCCAATGGACAGGTGTCCGCGTGGGTTCGAGCCCCACTCCCGGTA	tatcttgtggaaaggacgaaacaccCGCTTATGAGGGGAAGGGATGGCACGGCCACGTGCCCCAAACCGGGATGGCTGAGTGGTTAAGGCGTTGGACTCTAGATCCAATGGACAGGTGTCCGCGTGGGTTCGAGCCCCACTCCCGGTATTTTTTTTGGAATCGACAGGCCTCGTGAGGAAGCACATCCATCTGTCTCTTATACACATCTGACGCTGCCGACGActcgagtactaggatccattaggcg	1054.74	2322.4	1726.83	1436.2	1349.83	2045.87	2248.91	1906.85	1549.12	969.829	1184.06	1457.99	1.17267
Sup-tRNA-Leu-CAA-1-2	Sup	CTA	TCGAAGATTATATTAATTTGCGATGGTAAGTGTCCCAGGT	ACCGGGATGGCTGAGTGGTTAAGGCGTTGGACTCTAGATCCAATGGACAGGTGTCCGCGTGGGTTCGAGCCCCACTCCCGGTA	tatcttgtggaaaggacgaaacaccTCGAAGATTATATTAATTTGCGATGGTAAGTGTCCCAGGTACCGGGATGGCTGAGTGGTTAAGGCGTTGGACTCTAGATCCAATGGACAGGTGTCCGCGTGGGTTCGAGCCCCACTCCCGGTATTTTTTTTGGAATCGACAGGCCTCGTGAGGAAGCACATCCATCTGTCTCTTATACACATCTGACGCTGCCGACGActcgagtactaggatccattaggcg	218.221	186.116	213.112	290.002	440.668	322.728	141.187	227.086	628.021	191.608	180.793	197.436	1.42269
Sup-tRNA-Ala-CGC-4-1	Sup	CTA	GATATTTTATATATAAGCCAACAGAACTCTCATGCGGTCA	ACCGGGATGGCTGAGTGGTTAAGGCGTTGGACTCTAGATCCAATGGACAGGTGTCCGCGTGGGTTCGAGCCCCACTCCCGGTA	tatcttgtggaaaggacgaaacaccGATATTTTATATATAAGCCAACAGAACTCTCATGCGGTCAACCGGGATGGCTGAGTGGTTAAGGCGTTGGACTCTAGATCCAATGGACAGGTGTCCGCGTGGGTTCGAGCCCCACTCCCGGTATTTTTTTTGGAATCGACAGGCCTCGTGAGGAAGCACATCCATCTGTCTCTTATACACATCTGACGCTGCCGACGActcgagtactaggatccattaggcg	1636.66	987.223	817.974	438.456	389.643	919.2	127.741	734.69	597.572	1388.42	1975.99	1331.43	0.772299
Sup-tRNA-Phe-GAA-1-4	Sup	CTA	ACGACCAGGAGGATAAAAGAGCATCGCAGTCGTAACGGCT	ACCGGGATGGCTGAGTGGTTAAGGCGTTGGACTCTAGATCCAATGGACAGGTGTCCGCGTGGGTTCGAGCCCCACTCCCGGTA	tatcttgtggaaaggacgaaacaccACGACCAGGAGGATAAAAGAGCATCGCAGTCGTAACGGCTACCGGGATGGCTGAGTGGTTAAGGCGTTGGACTCTAGATCCAATGGACAGGTGTCCGCGTGGGTTCGAGCCCCACTCCCGGTATTTTTTTTGGAATCGACAGGCCTCGTGAGGAAGCACATCCATCTGTCTCTTATACACATCTGACGCTGCCGACGActcgagtactaggatccattaggcg	836.516	1602.21	1300.61	1139.29	1136.46	775.125	2185.04	1883.48	1457.77	1037.63	570.388	797.339	1.17661
Sup-tRNA-Arg-ACG-2-4	Sup	CTA	ATTATGAAAAGAGTAACAGTTAAGACAGCGTTACAGGCAG	ACCGGGATGGCTGAGTGGTTAAGGCGTTGGACTCTAGATCCAATGGACAGGTGTCCGCGTGGGTTCGAGCCCCACTCCCGGTA	tatcttgtggaaaggacgaaacaccATTATGAAAAGAGTAACAGTTAAGACAGCGTTACAGGCAGACCGGGATGGCTGAGTGGTTAAGGCGTTGGACTCTAGATCCAATGGACAGGTGTCCGCGTGGGTTCGAGCCCCACTCCCGGTATTTTTTTTGGAATCGACAGGCCTCGTGAGGAAGCACATCCATCTGTCTCTTATACACATCTGACGCTGCCGACGActcgagtactaggatccattaggcg	1509.37	1238.07	695.748	952.864	1261.7	1443.63	497.517	724.672	1434.93	1335.36	1214.62	1622.52	1.0401
Sup-tRNA-Ser-CGA-2-1	Sup	CTA	CGTATGTGTTTTTGATGCATAAATAGTAACCATTTAGAGG	ACCGGGATGGCTGAGTGGTTAAGGCGTTGGACTCTAGATCCAATGGACAGGTGTCCGCGTGGGTTCGAGCCCCACTCCCGGTA	tatcttgtggaaaggacgaaacaccCGTATGTGTTTTTGATGCATAAATAGTAACCATTTAGAGGACCGGGATGGCTGAGTGGTTAAGGCGTTGGACTCTAGATCCAATGGACAGGTGTCCGCGTGGGTTCGAGCCCCACTCCCGGTATTTTTTTTGGAATCGACAGGCCTCGTGAGGAAGCACATCCATCTGTCTCTTATACACATCTGACGCTGCCGACGActcgagtactaggatccattaggcg	545.554	1577.94	1554.46	507.504	459.222	1141.08	820.231	497.586	449.13	931.508	1270.64	1252.96	0.667812
Sup-tRNA-Pro-AGG-2-5	Sup	CTA	GTTTTATTAAAGTTTAGTAACCCAACCGAAATTCATAGGT	ACCGGGATGGCTGAGTGGTTAAGGCGTTGGACTCTAGATCCAATGGACAGGTGTCCGCGTGGGTTCGAGCCCCACTCCCGGTA	tatcttgtggaaaggacgaaacaccGTTTTATTAAAGTTTAGTAACCCAACCGAAATTCATAGGTACCGGGATGGCTGAGTGGTTAAGGCGTTGGACTCTAGATCCAATGGACAGGTGTCCGCGTGGGTTCGAGCCCCACTCCCGGTATTTTTTTTGGAATCGACAGGCCTCGTGAGGAAGCACATCCATCTGTCTCTTATACACATCTGACGCTGCCGACGActcgagtactaggatccattaggcg	794.084	663.543	564.12	500.599	760.731	1060.39	117.656	440.814	456.743	669.153	931.974	977.057	0.970407
Sup-tRNA-Ile-GAT-1-3	Sup	CTA	GAGCCCTTTTATACGCTCCAGGGGCACTGTGCCGTCGGGC	ACCGGGATGGCTGAGTGGTTAAGGCGTTGGACTCTAGATCCAATGGACAGGTGTCCGCGTGGGTTCGAGCCCCACTCCCGGTA	tatcttgtggaaaggacgaaacaccGAGCCCTTTTATACGCTCCAGGGGCACTGTGCCGTCGGGCACCGGGATGGCTGAGTGGTTAAGGCGTTGGACTCTAGATCCAATGGACAGGTGTCCGCGTGGGTTCGAGCCCCACTCCCGGTATTTTTTTTGGAATCGACAGGCCTCGTGAGGAAGCACATCCATCTGTCTCTTATACACATCTGACGCTGCCGACGActcgagtactaggatccattaggcg	8850.09	3139.69	5105.29	10436.6	9690.05	6558.3	5022.24	4955.82	8906.48	7319.41	4389.95	5768.69	1.51648
Sup-tRNA-Leu-AAG-2-1	Sup	CTA	CATAACTGAAGGAAAATATGTAAATACCCAGCGGCAAAGA	ACCGGGATGGCTGAGTGGTTAAGGCGTTGGACTCTAGATCCAATGGACAGGTGTCCGCGTGGGTTCGAGCCCCACTCCCGGTA	tatcttgtggaaaggacgaaacaccCATAACTGAAGGAAAATATGTAAATACCCAGCGGCAAAGAACCGGGATGGCTGAGTGGTTAAGGCGTTGGACTCTAGATCCAATGGACAGGTGTCCGCGTGGGTTCGAGCCCCACTCCCGGTATTTTTTTTGGAATCGACAGGCCTCGTGAGGAAGCACATCCATCTGTCTCTTATACACATCTGACGCTGCCGACGActcgagtactaggatccattaggcg	951.688	898.211	770.964	621.433	816.395	1241.93	1993.43	928.381	875.423	728.109	1316.48	1154.24	0.887127
Sup-tRNA-Cys-GCA-2-1	Sup	CTA	AAGGAAAAACCTATAACATTTTAAAACTACAAGCAGTGGT	ACCGGGATGGCTGAGTGGTTAAGGCGTTGGACTCTAGATCCAATGGACAGGTGTCCGCGTGGGTTCGAGCCCCACTCCCGGTA	tatcttgtggaaaggacgaaacaccAAGGAAAAACCTATAACATTTTAAAACTACAAGCAGTGGTACCGGGATGGCTGAGTGGTTAAGGCGTTGGACTCTAGATCCAATGGACAGGTGTCCGCGTGGGTTCGAGCCCCACTCCCGGTATTTTTTTTGGAATCGACAGGCCTCGTGAGGAAGCACATCCATCTGTCTCTTATACACATCTGACGCTGCCGACGActcgagtactaggatccattaggcg	1745.77	1140.97	1078.1	1170.37	1674.54	1512.79	988.312	1810.01	1663.3	2033.99	1545.65	1630.12	1.02543
Sup-tRNA-Phe-GAA-3-1	Sup	CTA	TGTATTTTGAAGAAATGACAAAAGCAGTAGGATCACGGTG	ACCGGGATGGCTGAGTGGTTAAGGCGTTGGACTCTAGATCCAATGGACAGGTGTCCGCGTGGGTTCGAGCCCCACTCCCGGTA	tatcttgtggaaaggacgaaacaccTGTATTTTGAAGAAATGACAAAAGCAGTAGGATCACGGTGACCGGGATGGCTGAGTGGTTAAGGCGTTGGACTCTAGATCCAATGGACAGGTGTCCGCGTGGGTTCGAGCCCCACTCCCGGTATTTTTTTTGGAATCGACAGGCCTCGTGAGGAAGCACATCCATCTGTCTCTTATACACATCTGACGCTGCCGACGActcgagtactaggatccattaggcg	1436.62	1497.02	1472.98	535.123	1062.24	1383.12	598.366	831.536	1119.02	1420.84	2004	2052.83	0.694719
Sup-tRNA-Gln-CTG-3-2	Sup	CTA	TATTGGGAATTCAGACGCTTCCGGCAAACTTGCACGATGA	ACCGGGATGGCTGAGTGGTTAAGGCGTTGGACTCTAGATCCAATGGACAGGTGTCCGCGTGGGTTCGAGCCCCACTCCCGGTA	tatcttgtggaaaggacgaaacaccTATTGGGAATTCAGACGCTTCCGGCAAACTTGCACGATGAACCGGGATGGCTGAGTGGTTAAGGCGTTGGACTCTAGATCCAATGGACAGGTGTCCGCGTGGGTTCGAGCCCCACTCCCGGTATTTTTTTTGGAATCGACAGGCCTCGTGAGGAAGCACATCCATCTGTCTCTTATACACATCTGACGCTGCCGACGActcgagtactaggatccattaggcg	2739.89	3560.48	2115.45	1795.25	2129.12	3146.6	1378.26	2735.05	1670.92	1709.73	2009.09	2708.42	1.24727
Sup-tRNA-Cys-GCA-16-1	Sup	CTA	ATAGGTGAAAAGGTATTTAGTAGAAACTCCTAGAAGCTGA	ACCGGGATGGCTGAGTGGTTAAGGCGTTGGACTCTAGATCCAATGGACAGGTGTCCGCGTGGGTTCGAGCCCCACTCCCGGTA	tatcttgtggaaaggacgaaacaccATAGGTGAAAAGGTATTTAGTAGAAACTCCTAGAAGCTGAACCGGGATGGCTGAGTGGTTAAGGCGTTGGACTCTAGATCCAATGGACAGGTGTCCGCGTGGGTTCGAGCCCCACTCCCGGTATTTTTTTTGGAATCGACAGGCCTCGTGAGGAAGCACATCCATCTGTCTCTTATACACATCTGACGCTGCCGACGActcgagtactaggatccattaggcg	1018.37	954.855	667.542	535.123	895.251	1380.24	524.41	1309.08	871.617	987.516	784.284	1017.56	1.32972
Sup-tRNA-Ala-AGC-13-2	Sup	CTA	CCAGGACACCCACTAAGGATCAATAAAGCTCCCCTGACGT	ACCGGGATGGCTGAGTGGTTAAGGCGTTGGACTCTAGATCCAATGGACAGGTGTCCGCGTGGGTTCGAGCCCCACTCCCGGTA	tatcttgtggaaaggacgaaacaccCCAGGACACCCACTAAGGATCAATAAAGCTCCCCTGACGTACCGGGATGGCTGAGTGGTTAAGGCGTTGGACTCTAGATCCAATGGACAGGTGTCCGCGTGGGTTCGAGCCCCACTCCCGGTATTTTTTTTGGAATCGACAGGCCTCGTGAGGAAGCACATCCATCTGTCTCTTATACACATCTGACGCTGCCGACGActcgagtactaggatccattaggcg	1285.08	2014.91	1651.62	2240.61	1345.2	1089.21	2178.32	1880.14	2055.34	934.455	1313.93	1278.27	0.915229
Sup-tRNA-Thr-TGT-1-1	Sup	CTA	AGCAGGAATAGATTCAATAGGCAACTTCACTGCACATGTA	ACCGGGATGGCTGAGTGGTTAAGGCGTTGGACTCTAGATCCAATGGACAGGTGTCCGCGTGGGTTCGAGCCCCACTCCCGGTA	tatcttgtggaaaggacgaaacaccAGCAGGAATAGATTCAATAGGCAACTTCACTGCACATGTAACCGGGATGGCTGAGTGGTTAAGGCGTTGGACTCTAGATCCAATGGACAGGTGTCCGCGTGGGTTCGAGCCCCACTCCCGGTATTTTTTTTGGAATCGACAGGCCTCGTGAGGAAGCACATCCATCTGTCTCTTATACACATCTGACGCTGCCGACGActcgagtactaggatccattaggcg	2291.33	2087.73	2717.18	3600.86	3511.42	3097.62	2124.53	1976.98	3402.73	2520.38	1968.35	2399.61	1.23318
Sup-tRNA-Ser-TGA-3-1	Sup	CTA	ATTCCTCATGGGAATATATCCAGGTTGTTGAAGGAGGTAC	ACCGGGATGGCTGAGTGGTTAAGGCGTTGGACTCTAGATCCAATGGACAGGTGTCCGCGTGGGTTCGAGCCCCACTCCCGGTA	tatcttgtggaaaggacgaaacaccATTCCTCATGGGAATATATCCAGGTTGTTGAAGGAGGTACACCGGGATGGCTGAGTGGTTAAGGCGTTGGACTCTAGATCCAATGGACAGGTGTCCGCGTGGGTTCGAGCCCCACTCCCGGTATTTTTTTTGGAATCGACAGGCCTCGTGAGGAAGCACATCCATCTGTCTCTTATACACATCTGACGCTGCCGACGActcgagtactaggatccattaggcg	2915.68	2727	3190.41	2654.9	1679.18	2774.89	2010.24	1796.65	2127.66	2010.41	2197.52	1582.02	1.50483
Sup-tRNA-Gly-TCC-1-1	Sup	CTA	CCACTATTAAGGATATCCGGAGAGGATGCTACCTATCAGG	ACCGGGATGGCTGAGTGGTTAAGGCGTTGGACTCTAGATCCAATGGACAGGTGTCCGCGTGGGTTCGAGCCCCACTCCCGGTA	tatcttgtggaaaggacgaaacaccCCACTATTAAGGATATCCGGAGAGGATGCTACCTATCAGGACCGGGATGGCTGAGTGGTTAAGGCGTTGGACTCTAGATCCAATGGACAGGTGTCCGCGTGGGTTCGAGCCCCACTCCCGGTATTTTTTTTGGAATCGACAGGCCTCGTGAGGAAGCACATCCATCTGTCTCTTATACACATCTGACGCTGCCGACGActcgagtactaggatccattaggcg	303.085	275.128	1031.09	700.839	1215.31	244.928	460.54	975.134	635.634	963.934	807.201	577.122	0.3953
Sup-tRNA-Gly-GCC-1-2	Sup	CTA	AGTTCCGCTGTGCCAGCTTCCGTTGGCGTTTGCCATCGGT	ACCGGGATGGCTGAGTGGTTAAGGCGTTGGACTCTAGATCCAATGGACAGGTGTCCGCGTGGGTTCGAGCCCCACTCCCGGTA	tatcttgtggaaaggacgaaacaccAGTTCCGCTGTGCCAGCTTCCGTTGGCGTTTGCCATCGGTACCGGGATGGCTGAGTGGTTAAGGCGTTGGACTCTAGATCCAATGGACAGGTGTCCGCGTGGGTTCGAGCCCCACTCCCGGTATTTTTTTTGGAATCGACAGGCCTCGTGAGGAAGCACATCCATCTGTCTCTTATACACATCTGACGCTGCCGACGActcgagtactaggatccattaggcg	0	0	0	0	0	0	0	0	0	0	0	0	0
Sup-tRNA-Ala-TGC-5-1	Sup	CTA	GTTACCTCCTGAAAATTATTACAAAGAGACCTTATAGTGA	ACCGGGATGGCTGAGTGGTTAAGGCGTTGGACTCTAGATCCAATGGACAGGTGTCCGCGTGGGTTCGAGCCCCACTCCCGGTA	tatcttgtggaaaggacgaaacaccGTTACCTCCTGAAAATTATTACAAAGAGACCTTATAGTGAACCGGGATGGCTGAGTGGTTAAGGCGTTGGACTCTAGATCCAATGGACAGGTGTCCGCGTGGGTTCGAGCCCCACTCCCGGTATTTTTTTTGGAATCGACAGGCCTCGTGAGGAAGCACATCCATCTGTCTCTTATACACATCTGACGCTGCCGACGActcgagtactaggatccattaggcg	2661.09	3131.6	2215.74	2793	2156.95	1979.59	2343.04	2915.38	1963.99	1933.76	3124.4	2516.05	0.822459
Sup-tRNA-Phe-GAA-1-5	Sup	CTA	GCGCTCAGTGATAGTTTACTCAGGAGACAACCCAGAACGT	ACCGGGATGGCTGAGTGGTTAAGGCGTTGGACTCTAGATCCAATGGACAGGTGTCCGCGTGGGTTCGAGCCCCACTCCCGGTA	tatcttgtggaaaggacgaaacaccGCGCTCAGTGATAGTTTACTCAGGAGACAACCCAGAACGTACCGGGATGGCTGAGTGGTTAAGGCGTTGGACTCTAGATCCAATGGACAGGTGTCCGCGTGGGTTCGAGCCCCACTCCCGGTATTTTTTTTGGAATCGACAGGCCTCGTGAGGAAGCACATCCATCTGTCTCTTATACACATCTGACGCTGCCGACGActcgagtactaggatccattaggcg	1654.85	1610.31	2507.2	2858.59	2221.89	1345.66	3005.27	1796.65	2040.12	1470.96	929.427	1260.56	1.36886
Sup-tRNA-Ser-GCT-1-1	Sup	CTA	AAACTCTGAAATAAAATACTCGGGAAACGTGGGTTATCAA	ACCGGGATGGCTGAGTGGTTAAGGCGTTGGACTCTAGATCCAATGGACAGGTGTCCGCGTGGGTTCGAGCCCCACTCCCGGTA	tatcttgtggaaaggacgaaacaccAAACTCTGAAATAAAATACTCGGGAAACGTGGGTTATCAAACCGGGATGGCTGAGTGGTTAAGGCGTTGGACTCTAGATCCAATGGACAGGTGTCCGCGTGGGTTCGAGCCCCACTCCCGGTATTTTTTTTGGAATCGACAGGCCTCGTGAGGAAGCACATCCATCTGTCTCTTATACACATCTGACGCTGCCGACGActcgagtactaggatccattaggcg	2291.33	2370.95	1933.68	1774.54	1665.26	2812.35	2366.57	1693.13	1929.74	1798.16	2604.94	1779.46	1.16352
Sup-tRNA-Ile-GAT-1-2	Sup	CTA	GAGCCCTTTTATACGCTCCAGGGGCACTGTGCCGTCGGGC	ACCGGGATGGCTGAGTGGTTAAGGCGTTGGACTCTAGATCCAATGGACAGGTGTCCGCGTGGGTTCGAGCCCCACTCCCGGTA	tatcttgtggaaaggacgaaacaccGAGCCCTTTTATACGCTCCAGGGGCACTGTGCCGTCGGGCACCGGGATGGCTGAGTGGTTAAGGCGTTGGACTCTAGATCCAATGGACAGGTGTCCGCGTGGGTTCGAGCCCCACTCCCGGTATTTTTTTTGGAATCGACAGGCCTCGTGAGGAAGCACATCCATCTGTCTCTTATACACATCTGACGCTGCCGACGActcgagtactaggatccattaggcg	0	0	0	0	0	0	0	0	0	0	0	0	0
Sup-tRNA-Pro-AGG-2-4	Sup	CTA	ATTCTACTTACAAAGCGAAACGAAAACTCTTACGAGCGAC	ACCGGGATGGCTGAGTGGTTAAGGCGTTGGACTCTAGATCCAATGGACAGGTGTCCGCGTGGGTTCGAGCCCCACTCCCGGTA	tatcttgtggaaaggacgaaacaccATTCTACTTACAAAGCGAAACGAAAACTCTTACGAGCGACACCGGGATGGCTGAGTGGTTAAGGCGTTGGACTCTAGATCCAATGGACAGGTGTCCGCGTGGGTTCGAGCCCCACTCCCGGTATTTTTTTTGGAATCGACAGGCCTCGTGAGGAAGCACATCCATCTGTCTCTTATACACATCTGACGCTGCCGACGActcgagtactaggatccattaggcg	2176.15	1933.99	2140.52	1746.92	1261.7	2094.85	1102.61	1709.82	1549.12	1668.46	1237.54	1295.99	1.68446
Sup-tRNA-Ile-TAT-1-1	Sup	CTA	GAACCACTGAAGAAGACCCCGGCGCAGGGGTGCGGCCGGA	ACCGGGATGGCTGAGTGGTTAAGGCGTTGGACTCTAGATCCAATGGACAGGTGTCCGCGTGGGTTCGAGCCCCACTCCCGGTA	tatcttgtggaaaggacgaaacaccGAACCACTGAAGAAGACCCCGGCGCAGGGGTGCGGCCGGAACCGGGATGGCTGAGTGGTTAAGGCGTTGGACTCTAGATCCAATGGACAGGTGTCCGCGTGGGTTCGAGCCCCACTCCCGGTATTTTTTTTGGAATCGACAGGCCTCGTGAGGAAGCACATCCATCTGTCTCTTATACACATCTGACGCTGCCGACGActcgagtactaggatccattaggcg	788.022	679.727	755.294	911.435	825.672	1466.69	921.08	2374.38	529.06	772.326	934.52	787.214	1.30804
Sup-tRNA-Val-AAC-1-1	Sup	CTA	TTACATATCAAGGACTTTACAAAACCCTCTCCAAAGTGGG	ACCGGGATGGCTGAGTGGTTAAGGCGTTGGACTCTAGATCCAATGGACAGGTGTCCGCGTGGGTTCGAGCCCCACTCCCGGTA	tatcttgtggaaaggacgaaacaccTTACATATCAAGGACTTTACAAAACCCTCTCCAAAGTGGGACCGGGATGGCTGAGTGGTTAAGGCGTTGGACTCTAGATCCAATGGACAGGTGTCCGCGTGGGTTCGAGCCCCACTCCCGGTATTTTTTTTGGAATCGACAGGCCTCGTGAGGAAGCACATCCATCTGTCTCTTATACACATCTGACGCTGCCGACGActcgagtactaggatccattaggcg	1666.97	1658.86	1266.14	1180.72	932.36	1702.97	1226.99	1345.82	1423.51	1783.42	1397.96	1918.68	1.01546
Sup-tRNA-Tyr-GTA-8-1	Sup	CTA	CATTATTTTAGGAATTCTAGAAGATGAAGGGCTAGGGGTC	ACCGGGATGGCTGAGTGGTTAAGGCGTTGGACTCTAGATCCAATGGACAGGTGTCCGCGTGGGTTCGAGCCCCACTCCCGGTA	tatcttgtggaaaggacgaaacaccCATTATTTTAGGAATTCTAGAAGATGAAGGGCTAGGGGTCACCGGGATGGCTGAGTGGTTAAGGCGTTGGACTCTAGATCCAATGGACAGGTGTCCGCGTGGGTTCGAGCCCCACTCCCGGTATTTTTTTTGGAATCGACAGGCCTCGTGAGGAAGCACATCCATCTGTCTCTTATACACATCTGACGCTGCCGACGActcgagtactaggatccattaggcg	727.405	849.659	341.606	372.86	774.647	1074.8	221.866	240.444	380.619	333.102	1326.66	1318.77	0.680736
Sup-tRNA-Val-AAC-1-2	Sup	CTA	GTGTGGTGGCTCATTGTGGTGGGTCAGAAAACGCGTGCAA	ACCGGGATGGCTGAGTGGTTAAGGCGTTGGACTCTAGATCCAATGGACAGGTGTCCGCGTGGGTTCGAGCCCCACTCCCGGTA	tatcttgtggaaaggacgaaacaccGTGTGGTGGCTCATTGTGGTGGGTCAGAAAACGCGTGCAAACCGGGATGGCTGAGTGGTTAAGGCGTTGGACTCTAGATCCAATGGACAGGTGTCCGCGTGGGTTCGAGCCCCACTCCCGGTATTTTTTTTGGAATCGACAGGCCTCGTGAGGAAGCACATCCATCTGTCTCTTATACACATCTGACGCTGCCGACGActcgagtactaggatccattaggcg	2000.36	1618.4	3193.55	2371.8	1878.64	2002.65	1472.38	2427.82	3052.56	2066.41	1998.91	1665.55	1.09179
Sup-tRNA-Leu-AAG-2-3	Sup	CTA	AGGAAAGGGTAGAGAATAGGTTCCCAACTGTTAGCCAGTA	ACCGGGATGGCTGAGTGGTTAAGGCGTTGGACTCTAGATCCAATGGACAGGTGTCCGCGTGGGTTCGAGCCCCACTCCCGGTA	tatcttgtggaaaggacgaaacaccAGGAAAGGGTAGAGAATAGGTTCCCAACTGTTAGCCAGTAACCGGGATGGCTGAGTGGTTAAGGCGTTGGACTCTAGATCCAATGGACAGGTGTCCGCGTGGGTTCGAGCCCCACTCCCGGTATTTTTTTTGGAATCGACAGGCCTCGTGAGGAAGCACATCCATCTGTCTCTTATACACATCTGACGCTGCCGACGActcgagtactaggatccattaggcg	1224.47	1310.9	1147.04	2009.3	969.469	1311.08	2114.45	1078.66	1294.1	1459.17	616.223	883.401	1.68854
Sup-tRNA-Ile-GAT-1-1	Sup	CTA	GAGCCCTTTTATACGCTCCAGGGGCACTGTGCCGTCAGGC	ACCGGGATGGCTGAGTGGTTAAGGCGTTGGACTCTAGATCCAATGGACAGGTGTCCGCGTGGGTTCGAGCCCCACTCCCGGTA	tatcttgtggaaaggacgaaacaccGAGCCCTTTTATACGCTCCAGGGGCACTGTGCCGTCAGGCACCGGGATGGCTGAGTGGTTAAGGCGTTGGACTCTAGATCCAATGGACAGGTGTCCGCGTGGGTTCGAGCCCCACTCCCGGTATTTTTTTTGGAATCGACAGGCCTCGTGAGGAAGCACATCCATCTGTCTCTTATACACATCTGACGCTGCCGACGActcgagtactaggatccattaggcg	3770.38	1828.79	2789.26	4225.75	4397.4	3129.31	1378.26	2391.08	4274.35	3796.78	2686.43	2510.99	1.32701
Sup-tRNA-Pro-AGG-2-7	Sup	CTA	ACGAAGGCCACAAAGACAAGCCGGAGGCTACGGGGCGTGT	ACCGGGATGGCTGAGTGGTTAAGGCGTTGGACTCTAGATCCAATGGACAGGTGTCCGCGTGGGTTCGAGCCCCACTCCCGGTA	tatcttgtggaaaggacgaaacaccACGAAGGCCACAAAGACAAGCCGGAGGCTACGGGGCGTGTACCGGGATGGCTGAGTGGTTAAGGCGTTGGACTCTAGATCCAATGGACAGGTGTCCGCGTGGGTTCGAGCCCCACTCCCGGTATTTTTTTTGGAATCGACAGGCCTCGTGAGGAAGCACATCCATCTGTCTCTTATACACATCTGACGCTGCCGACGActcgagtactaggatccattaggcg	1369.95	962.947	1112.57	3331.57	2221.89	2480.97	2000.15	1813.35	1731.82	1689.09	1293.56	1574.43	1.34179
Sup-tRNA-Gln-CTG-1-5	Sup	CTA	GTCCAGTAATGTACACAATCTTGAAAGACACCACGAGGGA	ACCGGGATGGCTGAGTGGTTAAGGCGTTGGACTCTAGATCCAATGGACAGGTGTCCGCGTGGGTTCGAGCCCCACTCCCGGTA	tatcttgtggaaaggacgaaacaccGTCCAGTAATGTACACAATCTTGAAAGACACCACGAGGGAACCGGGATGGCTGAGTGGTTAAGGCGTTGGACTCTAGATCCAATGGACAGGTGTCCGCGTGGGTTCGAGCCCCACTCCCGGTATTTTTTTTGGAATCGACAGGCCTCGTGAGGAAGCACATCCATCTGTCTCTTATACACATCTGACGCTGCCGACGActcgagtactaggatccattaggcg	1406.32	1569.85	2018.3	3158.95	2746.05	2115.02	2396.82	1499.44	1941.16	1506.33	1739.17	1339.02	1.14322
Sup-tRNA-Val-TAC-4-1	Sup	CTA	TTAATTCTCCCTTAACGAAGGAAGCCAACGCAGCACACAG	ACCGGGATGGCTGAGTGGTTAAGGCGTTGGACTCTAGATCCAATGGACAGGTGTCCGCGTGGGTTCGAGCCCCACTCCCGGTA	tatcttgtggaaaggacgaaacaccTTAATTCTCCCTTAACGAAGGAAGCCAACGCAGCACACAGACCGGGATGGCTGAGTGGTTAAGGCGTTGGACTCTAGATCCAATGGACAGGTGTCCGCGTGGGTTCGAGCCCCACTCCCGGTATTTTTTTTGGAATCGACAGGCCTCGTGAGGAAGCACATCCATCTGTCTCTTATACACATCTGACGCTGCCGACGActcgagtactaggatccattaggcg	2394.37	1755.96	808.572	1608.82	1382.3	1858.57	736.191	2133.94	1438.74	1839.43	1657.69	1179.56	1.49791
Sup-tRNA-Ile-AAT-4-1	Sup	CTA	TACCCTATATTAAGATTTGAAGTAGACCCGGAAAGTTAGT	ACCGGGATGGCTGAGTGGTTAAGGCGTTGGACTCTAGATCCAATGGACAGGTGTCCGCGTGGGTTCGAGCCCCACTCCCGGTA	tatcttgtggaaaggacgaaacaccTACCCTATATTAAGATTTGAAGTAGACCCGGAAAGTTAGTACCGGGATGGCTGAGTGGTTAAGGCGTTGGACTCTAGATCCAATGGACAGGTGTCCGCGTGGGTTCGAGCCCCACTCCCGGTATTTTTTTTGGAATCGACAGGCCTCGTGAGGAAGCACATCCATCTGTCTCTTATACACATCTGACGCTGCCGACGActcgagtactaggatccattaggcg	1224.47	971.039	711.418	859.649	1011.22	1440.75	668.959	1225.6	1088.57	1155.54	929.427	1270.68	1.2103
Sup-tRNA-Phe-GAA-1-6	Sup	CTA	GCGCGGGACGGAGTCCCGGCGAGAGCGACTCTGCCGCCCA	ACCGGGATGGCTGAGTGGTTAAGGCGTTGGACTCTAGATCCAATGGACAGGTGTCCGCGTGGGTTCGAGCCCCACTCCCGGTA	tatcttgtggaaaggacgaaacaccGCGCGGGACGGAGTCCCGGCGAGAGCGACTCTGCCGCCCAACCGGGATGGCTGAGTGGTTAAGGCGTTGGACTCTAGATCCAATGGACAGGTGTCCGCGTGGGTTCGAGCCCCACTCCCGGTATTTTTTTTGGAATCGACAGGCCTCGTGAGGAAGCACATCCATCTGTCTCTTATACACATCTGACGCTGCCGACGActcgagtactaggatccattaggcg	1394.19	1966.35	1614.01	1874.66	1771.95	1230.4	2474.14	1950.27	2078.18	2243.28	1268.1	1290.93	1.02482
Sup-tRNA-Lys-CTT-2-5	Sup	CTA	GCTGTAATCTAGAAATCCACTAAGGTAACGTTGGCGTGTC	ACCGGGATGGCTGAGTGGTTAAGGCGTTGGACTCTAGATCCAATGGACAGGTGTCCGCGTGGGTTCGAGCCCCACTCCCGGTA	tatcttgtggaaaggacgaaacaccGCTGTAATCTAGAAATCCACTAAGGTAACGTTGGCGTGTCACCGGGATGGCTGAGTGGTTAAGGCGTTGGACTCTAGATCCAATGGACAGGTGTCCGCGTGGGTTCGAGCCCCACTCCCGGTATTTTTTTTGGAATCGACAGGCCTCGTGAGGAAGCACATCCATCTGTCTCTTATACACATCTGACGCTGCCGACGActcgagtactaggatccattaggcg	539.492	946.763	1046.76	814.768	1122.54	1213.11	1183.28	844.894	228.371	1182.07	786.83	577.122	1.28307
Sup-tRNA-Lys-TTT-3-4	Sup	CTA	AACAGAGTCTTCATTAATGGAAGCAACGTTACTACCGTGA	ACCGGGATGGCTGAGTGGTTAAGGCGTTGGACTCTAGATCCAATGGACAGGTGTCCGCGTGGGTTCGAGCCCCACTCCCGGTA	tatcttgtggaaaggacgaaacaccAACAGAGTCTTCATTAATGGAAGCAACGTTACTACCGTGAACCGGGATGGCTGAGTGGTTAAGGCGTTGGACTCTAGATCCAATGGACAGGTGTCCGCGTGGGTTCGAGCCCCACTCCCGGTATTTTTTTTGGAATCGACAGGCCTCGTGAGGAAGCACATCCATCTGTCTCTTATACACATCTGACGCTGCCGACGActcgagtactaggatccattaggcg	1388.13	542.163	1400.9	1995.49	2291.47	1521.43	685.767	1115.39	2199.98	2131.27	1390.32	1465.59	1.01808
Sup-tRNA-Arg-TCG-5-1	Sup	CTA	TACAACATTTCTCATATTTTTTGCAGTTGCTAAGCCATGG	ACCGGGATGGCTGAGTGGTTAAGGCGTTGGACTCTAGATCCAATGGACAGGTGTCCGCGTGGGTTCGAGCCCCACTCCCGGTA	tatcttgtggaaaggacgaaacaccTACAACATTTCTCATATTTTTTGCAGTTGCTAAGCCATGGACCGGGATGGCTGAGTGGTTAAGGCGTTGGACTCTAGATCCAATGGACAGGTGTCCGCGTGGGTTCGAGCCCCACTCCCGGTATTTTTTTTGGAATCGACAGGCCTCGTGAGGAAGCACATCCATCTGTCTCTTATACACATCTGACGCTGCCGACGActcgagtactaggatccattaggcg	7364.98	3495.74	4763.68	4902.42	8298.47	7252.75	2524.56	5530.21	6698.89	10623.9	5248.08	7413.99	1.15427
Sup-tRNA-Gln-CTG-3-1	Sup	CTA	TATTGGGAATTCAGACGCTTCCGGCAAACTTGCACGATGA	ACCGGGATGGCTGAGTGGTTAAGGCGTTGGACTCTAGATCCAATGGACAGGTGTCCGCGTGGGTTCGAGCCCCACTCCCGGTA	tatcttgtggaaaggacgaaacaccTATTGGGAATTCAGACGCTTCCGGCAAACTTGCACGATGAACCGGGATGGCTGAGTGGTTAAGGCGTTGGACTCTAGATCCAATGGACAGGTGTCCGCGTGGGTTCGAGCCCCACTCCCGGTATTTTTTTTGGAATCGACAGGCCTCGTGAGGAAGCACATCCATCTGTCTCTTATACACATCTGACGCTGCCGACGActcgagtactaggatccattaggcg	0	0	0	0	0	0	0	0	0	0	0	0	0
Sup-tRNA-Cys-GCA-2-2	Sup	CTA	AATCGATGTAAAAACAATTTACCAGAGAGCCACCGCCAGA	ACCGGGATGGCTGAGTGGTTAAGGCGTTGGACTCTAGATCCAATGGACAGGTGTCCGCGTGGGTTCGAGCCCCACTCCCGGTA	tatcttgtggaaaggacgaaacaccAATCGATGTAAAAACAATTTACCAGAGAGCCACCGCCAGAACCGGGATGGCTGAGTGGTTAAGGCGTTGGACTCTAGATCCAATGGACAGGTGTCCGCGTGGGTTCGAGCCCCACTCCCGGTATTTTTTTTGGAATCGACAGGCCTCGTGAGGAAGCACATCCATCTGTCTCTTATACACATCTGACGCTGCCGACGActcgagtactaggatccattaggcg	1745.77	1812.61	2115.45	3165.86	2574.43	2518.43	1559.78	2511.3	2926.96	3074.56	2075.3	2409.74	0.95034
Sup-tRNA-Thr-AGT-4-1	Sup	CTA	TTTTATAAAATAATAAATTACCCCTACACAACACAGGTGA	ACCGGGATGGCTGAGTGGTTAAGGCGTTGGACTCTAGATCCAATGGACAGGTGTCCGCGTGGGTTCGAGCCCCACTCCCGGTA	tatcttgtggaaaggacgaaacaccTTTTATAAAATAATAAATTACCCCTACACAACACAGGTGAACCGGGATGGCTGAGTGGTTAAGGCGTTGGACTCTAGATCCAATGGACAGGTGTCCGCGTGGGTTCGAGCCCCACTCCCGGTATTTTTTTTGGAATCGACAGGCCTCGTGAGGAAGCACATCCATCTGTCTCTTATACACATCTGACGCTGCCGACGActcgagtactaggatccattaggcg	345.517	137.564	28.206	3.45241	74.2177	550.367	0	190.352	26.6433	126.756	993.087	382.217	0.650463
Sup-tRNA-Gly-GCC-1-1	Sup	CTA	AGTTCCGCTGTGCCAGCTTCCGTTGGCGTTTGCCATCGGT	ACCGGGATGGCTGAGTGGTTAAGGCGTTGGACTCTAGATCCAATGGACAGGTGTCCGCGTGGGTTCGAGCCCCACTCCCGGTA	tatcttgtggaaaggacgaaacaccAGTTCCGCTGTGCCAGCTTCCGTTGGCGTTTGCCATCGGTACCGGGATGGCTGAGTGGTTAAGGCGTTGGACTCTAGATCCAATGGACAGGTGTCCGCGTGGGTTCGAGCCCCACTCCCGGTATTTTTTTTGGAATCGACAGGCCTCGTGAGGAAGCACATCCATCTGTCTCTTATACACATCTGACGCTGCCGACGActcgagtactaggatccattaggcg	0	0	0	0	0	0	0	0	0	0	0	0	0
Sup-tRNA-Ala-AGC-13-1	Sup	CTA	CCAGGACACCCACTAAAGATCAAGAAAGCTCCCCTGACGT	ACCGGGATGGCTGAGTGGTTAAGGCGTTGGACTCTAGATCCAATGGACAGGTGTCCGCGTGGGTTCGAGCCCCACTCCCGGTA	tatcttgtggaaaggacgaaacaccCCAGGACACCCACTAAAGATCAAGAAAGCTCCCCTGACGTACCGGGATGGCTGAGTGGTTAAGGCGTTGGACTCTAGATCCAATGGACAGGTGTCCGCGTGGGTTCGAGCCCCACTCCCGGTATTTTTTTTGGAATCGACAGGCCTCGTGAGGAAGCACATCCATCTGTCTCTTATACACATCTGACGCTGCCGACGActcgagtactaggatccattaggcg	1485.12	1246.17	2225.14	2810.26	1303.45	1610.76	3227.14	2431.16	1625.24	2281.6	1298.65	1399.77	1.14644
Sup-tRNA-Gln-TTG-2-1	Sup	CTA	TTTAACCACGACTATACTTACCTACTGTACCCTTGTGGTT	ACCGGGATGGCTGAGTGGTTAAGGCGTTGGACTCTAGATCCAATGGACAGGTGTCCGCGTGGGTTCGAGCCCCACTCCCGGTA	tatcttgtggaaaggacgaaacaccTTTAACCACGACTATACTTACCTACTGTACCCTTGTGGTTACCGGGATGGCTGAGTGGTTAAGGCGTTGGACTCTAGATCCAATGGACAGGTGTCCGCGTGGGTTCGAGCCCCACTCCCGGTATTTTTTTTGGAATCGACAGGCCTCGTGAGGAAGCACATCCATCTGTCTCTTATACACATCTGACGCTGCCGACGActcgagtactaggatccattaggcg	3061.16	3382.45	2212.6	2882.76	3803.66	2766.24	2127.9	2200.73	2896.51	3375.24	2088.03	2386.96	1.30164
Sup-tRNA-Lys-CTT-2-4	Sup	CTA	ATTCTCTTAGTGTATTGGGGGAAGAGCTACGTTCGGGTGA	ACCGGGATGGCTGAGTGGTTAAGGCGTTGGACTCTAGATCCAATGGACAGGTGTCCGCGTGGGTTCGAGCCCCACTCCCGGTA	tatcttgtggaaaggacgaaacaccATTCTCTTAGTGTATTGGGGGAAGAGCTACGTTCGGGTGAACCGGGATGGCTGAGTGGTTAAGGCGTTGGACTCTAGATCCAATGGACAGGTGTCCGCGTGGGTTCGAGCCCCACTCCCGGTATTTTTTTTGGAATCGACAGGCCTCGTGAGGAAGCACATCCATCTGTCTCTTATACACATCTGACGCTGCCGACGActcgagtactaggatccattaggcg	2691.4	1796.42	2112.32	1916.09	2481.65	2639.46	978.227	2030.42	2371.26	2426.05	1904.69	2252.8	1.28161
Sup-tRNA-Asp-GTC-1-1	Sup	CTA	TCCTTGAAGGGCTGTCTGAGAAAATACACAGCCTAACGAC	ACCGGGATGGCTGAGTGGTTAAGGCGTTGGACTCTAGATCCAATGGACAGGTGTCCGCGTGGGTTCGAGCCCCACTCCCGGTA	tatcttgtggaaaggacgaaacaccTCCTTGAAGGGCTGTCTGAGAAAATACACAGCCTAACGACACCGGGATGGCTGAGTGGTTAAGGCGTTGGACTCTAGATCCAATGGACAGGTGTCCGCGTGGGTTCGAGCCCCACTCCCGGTATTTTTTTTGGAATCGACAGGCCTCGTGAGGAAGCACATCCATCTGTCTCTTATACACATCTGACGCTGCCGACGActcgagtactaggatccattaggcg	3049.04	2120.1	3021.18	3155.5	2936.24	3120.67	4551.61	2848.59	3669.17	2773.89	2304.47	2035.11	1.42107
Sup-tRNA-Pro-AGG-2-6	Sup	CTA	GAATGAGCCTTAGTGCAAAACTTAAGAGTATCTGTATCGC	ACCGGGATGGCTGAGTGGTTAAGGCGTTGGACTCTAGATCCAATGGACAGGTGTCCGCGTGGGTTCGAGCCCCACTCCCGGTA	tatcttgtggaaaggacgaaacaccGAATGAGCCTTAGTGCAAAACTTAAGAGTATCTGTATCGCACCGGGATGGCTGAGTGGTTAAGGCGTTGGACTCTAGATCCAATGGACAGGTGTCCGCGTGGGTTCGAGCCCCACTCCCGGTATTTTTTTTGGAATCGACAGGCCTCGTGAGGAAGCACATCCATCTGTCTCTTATACACATCTGACGCTGCCGACGActcgagtactaggatccattaggcg	1806.39	1933.99	1905.47	1860.85	1804.42	1518.55	1583.32	1796.65	2926.96	2499.74	1594.03	1900.96	0.950801
Sup-tRNA-Gln-CTG-1-4	Sup	CTA	CTGAGGATTAGACAGCCGAAGGCAGCTACACATGCGTGGC	ACCGGGATGGCTGAGTGGTTAAGGCGTTGGACTCTAGATCCAATGGACAGGTGTCCGCGTGGGTTCGAGCCCCACTCCCGGTA	tatcttgtggaaaggacgaaacaccCTGAGGATTAGACAGCCGAAGGCAGCTACACATGCGTGGCACCGGGATGGCTGAGTGGTTAAGGCGTTGGACTCTAGATCCAATGGACAGGTGTCCGCGTGGGTTCGAGCCCCACTCCCGGTATTTTTTTTGGAATCGACAGGCCTCGTGAGGAAGCACATCCATCTGTCTCTTATACACATCTGACGCTGCCGACGActcgagtactaggatccattaggcg	2370.13	736.371	2591.82	1836.68	2889.85	3492.38	1384.98	1025.23	1328.36	3466.62	1397.96	1771.86	1.84831
Sup-tRNA-Leu-AAG-2-2	Sup	CTA	CACTTGGGTGAAACTGAAAGCGGCGACGCACCCTGTGGGT	ACCGGGATGGCTGAGTGGTTAAGGCGTTGGACTCTAGATCCAATGGACAGGTGTCCGCGTGGGTTCGAGCCCCACTCCCGGTA	tatcttgtggaaaggacgaaacaccCACTTGGGTGAAACTGAAAGCGGCGACGCACCCTGTGGGTACCGGGATGGCTGAGTGGTTAAGGCGTTGGACTCTAGATCCAATGGACAGGTGTCCGCGTGGGTTCGAGCCCCACTCCCGGTATTTTTTTTGGAATCGACAGGCCTCGTGAGGAAGCACATCCATCTGTCTCTTATACACATCTGACGCTGCCGACGActcgagtactaggatccattaggcg	2267.08	2184.84	2657.63	2527.16	2416.71	1950.78	2201.85	2287.56	1305.52	1497.49	1438.7	1663.02	1.35897
Sup-tRNA-Val-AAC-1-3	Sup	CTA	GTGTGGTGGCTCATTGTGGTGGGCCAGAAAACGCGTGCAA	ACCGGGATGGCTGAGTGGTTAAGGCGTTGGACTCTAGATCCAATGGACAGGTGTCCGCGTGGGTTCGAGCCCCACTCCCGGTA	tatcttgtggaaaggacgaaacaccGTGTGGTGGCTCATTGTGGTGGGCCAGAAAACGCGTGCAAACCGGGATGGCTGAGTGGTTAAGGCGTTGGACTCTAGATCCAATGGACAGGTGTCCGCGTGGGTTCGAGCCCCACTCCCGGTATTTTTTTTGGAATCGACAGGCCTCGTGAGGAAGCACATCCATCTGTCTCTTATACACATCTGACGCTGCCGACGActcgagtactaggatccattaggcg	2127.66	2217.21	2551.08	2361.45	1925.02	2504.03	2511.12	2027.08	2203.78	2048.73	1548.2	1508.62	1.51421
Sup-tRNA-Lys-TTT-1-1	Sup	CTA	GTTATTTATTACTGCATTAAAATAAACTAGCAGGGAAGAA	ACCGGGATGGCTGAGTGGTTAAGGCGTTGGACTCTAGATCCAATGGACAGGTGTCCGCGTGGGTTCGAGCCCCACTCCCGGTA	tatcttgtggaaaggacgaaacaccGTTATTTATTACTGCATTAAAATAAACTAGCAGGGAAGAAACCGGGATGGCTGAGTGGTTAAGGCGTTGGACTCTAGATCCAATGGACAGGTGTCCGCGTGGGTTCGAGCCCCACTCCCGGTATTTTTTTTGGAATCGACAGGCCTCGTGAGGAAGCACATCCATCTGTCTCTTATACACATCTGACGCTGCCGACGActcgagtactaggatccattaggcg	1103.23	987.223	880.654	738.815	988.023	2086.21	406.754	1095.36	1054.31	1355.99	1568.57	1594.68	1.00764
Sup-tRNA-Val-CAC-5-1	Sup	CTA	ATTTTCATGGTTATATTTTGCCGTGCAGGTTCCGCCTGTG	ACCGGGATGGCTGAGTGGTTAAGGCGTTGGACTCTAGATCCAATGGACAGGTGTCCGCGTGGGTTCGAGCCCCACTCCCGGTA	tatcttgtggaaaggacgaaacaccATTTTCATGGTTATATTTTGCCGTGCAGGTTCCGCCTGTGACCGGGATGGCTGAGTGGTTAAGGCGTTGGACTCTAGATCCAATGGACAGGTGTCCGCGTGGGTTCGAGCCCCACTCCCGGTATTTTTTTTGGAATCGACAGGCCTCGTGAGGAAGCACATCCATCTGTCTCTTATACACATCTGACGCTGCCGACGActcgagtactaggatccattaggcg	3346.06	4507.24	2319.16	1916.09	2964.07	3717.14	1418.6	3062.32	2599.63	2452.58	3572.57	3617.14	0.982132
Sup-tRNA-Ala-AGC-8-2	Sup	CTA	CCTTCTCTAAAGGAACAGATAATAAGCCGTGCCCAGCCGT	ACCGGGATGGCTGAGTGGTTAAGGCGTTGGACTCTAGATCCAATGGACAGGTGTCCGCGTGGGTTCGAGCCCCACTCCCGGTA	tatcttgtggaaaggacgaaacaccCCTTCTCTAAAGGAACAGATAATAAGCCGTGCCCAGCCGTACCGGGATGGCTGAGTGGTTAAGGCGTTGGACTCTAGATCCAATGGACAGGTGTCCGCGTGGGTTCGAGCCCCACTCCCGGTATTTTTTTTGGAATCGACAGGCCTCGTGAGGAAGCACATCCATCTGTCTCTTATACACATCTGACGCTGCCGACGActcgagtactaggatccattaggcg	3352.12	3641.4	2967.9	2772.28	3645.94	3428.99	4356.64	3429.67	3566.4	2959.6	2938.52	2662.86	1.21018
Sup-tRNA-Met-CAT-3-2	Sup	CTA	ATCAGTGTTGAAAACACCTGCTGAGGAGCACTAGTTGTCT	ACCGGGATGGCTGAGTGGTTAAGGCGTTGGACTCTAGATCCAATGGACAGGTGTCCGCGTGGGTTCGAGCCCCACTCCCGGTA	tatcttgtggaaaggacgaaacaccATCAGTGTTGAAAACACCTGCTGAGGAGCACTAGTTGTCTACCGGGATGGCTGAGTGGTTAAGGCGTTGGACTCTAGATCCAATGGACAGGTGTCCGCGTGGGTTCGAGCCCCACTCCCGGTATTTTTTTTGGAATCGACAGGCCTCGTGAGGAAGCACATCCATCTGTCTCTTATACACATCTGACGCTGCCGACGActcgagtactaggatccattaggcg	2273.14	2047.27	2043.37	2047.28	2064.18	2224.52	1553.06	2207.41	1887.87	2384.78	1128.04	1731.37	1.57183
Sup-tRNA-Asn-GTT-3-2	Sup	CTA	TGCGCCCTTCCTATAGCGCCCAGTAGAACTGACAGTACCT	ACCGGGATGGCTGAGTGGTTAAGGCGTTGGACTCTAGATCCAATGGACAGGTGTCCGCGTGGGTTCGAGCCCCACTCCCGGTA	tatcttgtggaaaggacgaaacaccTGCGCCCTTCCTATAGCGCCCAGTAGAACTGACAGTACCTACCGGGATGGCTGAGTGGTTAAGGCGTTGGACTCTAGATCCAATGGACAGGTGTCCGCGTGGGTTCGAGCCCCACTCCCGGTATTTTTTTTGGAATCGACAGGCCTCGTGAGGAAGCACATCCATCTGTCTCTTATACACATCTGACGCTGCCGACGActcgagtactaggatccattaggcg	0	0	0	0	0	0	0	0	0	0	0	0	0
Sup-tRNA-Leu-CAA-1-1	Sup	CTA	TCTCTATTTTAGTGCAAAAATCAGGGCTGTTATGCAGTGT	ACCGGGATGGCTGAGTGGTTAAGGCGTTGGACTCTAGATCCAATGGACAGGTGTCCGCGTGGGTTCGAGCCCCACTCCCGGTA	tatcttgtggaaaggacgaaacaccTCTCTATTTTAGTGCAAAAATCAGGGCTGTTATGCAGTGTACCGGGATGGCTGAGTGGTTAAGGCGTTGGACTCTAGATCCAATGGACAGGTGTCCGCGTGGGTTCGAGCCCCACTCCCGGTATTTTTTTTGGAATCGACAGGCCTCGTGAGGAAGCACATCCATCTGTCTCTTATACACATCTGACGCTGCCGACGActcgagtactaggatccattaggcg	1994.3	1084.33	1635.95	1170.37	1521.46	1671.27	171.442	1359.18	1412.1	2322.87	1023.64	1766.8	1.31268
Sup-tRNA-Cys-GCA-2-3	Sup	CTA	ATACCACTAAACGACTACGTGCGGTCGGTTTGCCGGCAGA	ACCGGGATGGCTGAGTGGTTAAGGCGTTGGACTCTAGATCCAATGGACAGGTGTCCGCGTGGGTTCGAGCCCCACTCCCGGTA	tatcttgtggaaaggacgaaacaccATACCACTAAACGACTACGTGCGGTCGGTTTGCCGGCAGAACCGGGATGGCTGAGTGGTTAAGGCGTTGGACTCTAGATCCAATGGACAGGTGTCCGCGTGGGTTCGAGCCCCACTCCCGGTATTTTTTTTGGAATCGACAGGCCTCGTGAGGAAGCACATCCATCTGTCTCTTATACACATCTGACGCTGCCGACGActcgagtactaggatccattaggcg	2291.33	1820.7	2021.43	2219.9	2240.45	1446.51	2252.27	2517.98	2409.32	2493.85	1138.23	1250.43	1.56352
Sup-tRNA-Lys-TTT-3-5	Sup	CTA	AGAACCCTCTTATAAGCAAAAAGTAAAGCTCTCGTGAAGA	ACCGGGATGGCTGAGTGGTTAAGGCGTTGGACTCTAGATCCAATGGACAGGTGTCCGCGTGGGTTCGAGCCCCACTCCCGGTA	tatcttgtggaaaggacgaaacaccAGAACCCTCTTATAAGCAAAAAGTAAAGCTCTCGTGAAGAACCGGGATGGCTGAGTGGTTAAGGCGTTGGACTCTAGATCCAATGGACAGGTGTCCGCGTGGGTTCGAGCCCCACTCCCGGTATTTTTTTTGGAATCGACAGGCCTCGTGAGGAAGCACATCCATCTGTCTCTTATACACATCTGACGCTGCCGACGActcgagtactaggatccattaggcg	1848.82	962.947	1607.74	1981.68	2314.66	1489.74	1694.25	2234.13	1967.8	2423.1	1418.33	1384.59	1.19025
Sup-tRNA-Val-AAC-1-5	Sup	CTA	TAGTCTTTTAGGTCAAAAAGAAGAAGCTTTGTAACCGTTG	ACCGGGATGGCTGAGTGGTTAAGGCGTTGGACTCTAGATCCAATGGACAGGTGTCCGCGTGGGTTCGAGCCCCACTCCCGGTA	tatcttgtggaaaggacgaaacaccTAGTCTTTTAGGTCAAAAAGAAGAAGCTTTGTAACCGTTGACCGGGATGGCTGAGTGGTTAAGGCGTTGGACTCTAGATCCAATGGACAGGTGTCCGCGTGGGTTCGAGCCCCACTCCCGGTATTTTTTTTGGAATCGACAGGCCTCGTGAGGAAGCACATCCATCTGTCTCTTATACACATCTGACGCTGCCGACGActcgagtactaggatccattaggcg	2842.94	1658.86	3071.32	2755.02	2755.33	5186.71	426.924	2725.03	2828	6641.41	2681.33	2652.73	1.50479
Sup-tRNA-Cys-GCA-14-1	Sup	CTA	AACACTACATTTAAGACGCAGTCTTCCTTTTTTTGGTAGA	ACCGGGATGGCTGAGTGGTTAAGGCGTTGGACTCTAGATCCAATGGACAGGTGTCCGCGTGGGTTCGAGCCCCACTCCCGGTA	tatcttgtggaaaggacgaaacaccAACACTACATTTAAGACGCAGTCTTCCTTTTTTTGGTAGAACCGGGATGGCTGAGTGGTTAAGGCGTTGGACTCTAGATCCAATGGACAGGTGTCCGCGTGGGTTCGAGCCCCACTCCCGGTATTTTTTTTGGAATCGACAGGCCTCGTGAGGAAGCACATCCATCTGTCTCTTATACACATCTGACGCTGCCGACGActcgagtactaggatccattaggcg	2715.65	3244.89	3362.78	4598.61	3576.37	2593.35	2985.1	4177.71	4380.92	3882.26	2090.57	2602.11	1.13085
Sup-tRNA-Leu-AAG-2-4	Sup	CTA	AAGCATTAAGTAGCTTTCTGGCATAAACATATTGCAGCTG	ACCGGGATGGCTGAGTGGTTAAGGCGTTGGACTCTAGATCCAATGGACAGGTGTCCGCGTGGGTTCGAGCCCCACTCCCGGTA	tatcttgtggaaaggacgaaacaccAAGCATTAAGTAGCTTTCTGGCATAAACATATTGCAGCTGACCGGGATGGCTGAGTGGTTAAGGCGTTGGACTCTAGATCCAATGGACAGGTGTCCGCGTGGGTTCGAGCCCCACTCCCGGTATTTTTTTTGGAATCGACAGGCCTCGTGAGGAAGCACATCCATCTGTCTCTTATACACATCTGACGCTGCCGACGActcgagtactaggatccattaggcg	3915.86	3188.24	4099.27	3480.03	3284.13	3437.63	3038.89	4114.26	4129.71	3658.23	2281.55	3303.26	1.31622
Sup-tRNA-Gln-CTG-1-2	Sup	CTA	TTCCTTCAGGAAGGCCTGTTAAAAACACGAGCTATTGCGA	ACCGGGATGGCTGAGTGGTTAAGGCGTTGGACTCTAGATCCAATGGACAGGTGTCCGCGTGGGTTCGAGCCCCACTCCCGGTA	tatcttgtggaaaggacgaaacaccTTCCTTCAGGAAGGCCTGTTAAAAACACGAGCTATTGCGAACCGGGATGGCTGAGTGGTTAAGGCGTTGGACTCTAGATCCAATGGACAGGTGTCCGCGTGGGTTCGAGCCCCACTCCCGGTATTTTTTTTGGAATCGACAGGCCTCGTGAGGAAGCACATCCATCTGTCTCTTATACACATCTGACGCTGCCGACGActcgagtactaggatccattaggcg	2673.21	2880.75	2196.93	2078.35	2834.19	1896.03	2803.58	2300.92	1431.13	1627.19	1094.94	1427.62	1.80992
Sup-tRNA-Arg-ACG-2-1	Sup	CTA	AAGGGTGATCAGCTATCACGGAGAAGGCTTTAGCAAGTCG	ACCGGGATGGCTGAGTGGTTAAGGCGTTGGACTCTAGATCCAATGGACAGGTGTCCGCGTGGGTTCGAGCCCCACTCCCGGTA	tatcttgtggaaaggacgaaacaccAAGGGTGATCAGCTATCACGGAGAAGGCTTTAGCAAGTCGACCGGGATGGCTGAGTGGTTAAGGCGTTGGACTCTAGATCCAATGGACAGGTGTCCGCGTGGGTTCGAGCCCCACTCCCGGTATTTTTTTTGGAATCGACAGGCCTCGTGAGGAAGCACATCCATCTGTCTCTTATACACATCTGACGCTGCCGACGActcgagtactaggatccattaggcg	2333.76	2532.79	2080.98	2440.85	3353.71	2766.24	2837.19	2958.8	3242.87	3171.84	1866.49	2262.92	1.23444
Sup-tRNA-Phe-GAA-1-1	Sup	CTA	TTATATTTTGAAGAAACACCTAAAACAACAAATTCGGGAA	ACCGGGATGGCTGAGTGGTTAAGGCGTTGGACTCTAGATCCAATGGACAGGTGTCCGCGTGGGTTCGAGCCCCACTCCCGGTA	tatcttgtggaaaggacgaaacaccTTATATTTTGAAGAAACACCTAAAACAACAAATTCGGGAAACCGGGATGGCTGAGTGGTTAAGGCGTTGGACTCTAGATCCAATGGACAGGTGTCCGCGTGGGTTCGAGCCCCACTCCCGGTATTTTTTTTGGAATCGACAGGCCTCGTGAGGAAGCACATCCATCTGTCTCTTATACACATCTGACGCTGCCGACGActcgagtactaggatccattaggcg	1006.24	736.371	554.718	189.882	380.366	726.139	60.5089	340.629	730.788	433.328	2447.07	1397.24	0.450401
Sup-tRNA-Ala-TGC-7-1	Sup	CTA	GTTACCTCCTGAAAATTATTACAAATGGGTGTTATAGTAA	ACCGGGATGGCTGAGTGGTTAAGGCGTTGGACTCTAGATCCAATGGACAGGTGTCCGCGTGGGTTCGAGCCCCACTCCCGGTA	tatcttgtggaaaggacgaaacaccGTTACCTCCTGAAAATTATTACAAATGGGTGTTATAGTAAACCGGGATGGCTGAGTGGTTAAGGCGTTGGACTCTAGATCCAATGGACAGGTGTCCGCGTGGGTTCGAGCCCCACTCCCGGTATTTTTTTTGGAATCGACAGGCCTCGTGAGGAAGCACATCCATCTGTCTCTTATACACATCTGACGCTGCCGACGActcgagtactaggatccattaggcg	2479.24	3722.32	3077.59	2920.74	2439.91	3734.43	3791.89	3055.64	2192.36	2685.45	2673.69	2591.99	1.17958
Sup-tRNA-Lys-CTT-2-2	Sup	CTA	TGATCTAGAATGAAAAATTGTTGAGATACGGTCATCGGGC	ACCGGGATGGCTGAGTGGTTAAGGCGTTGGACTCTAGATCCAATGGACAGGTGTCCGCGTGGGTTCGAGCCCCACTCCCGGTA	tatcttgtggaaaggacgaaacaccTGATCTAGAATGAAAAATTGTTGAGATACGGTCATCGGGCACCGGGATGGCTGAGTGGTTAAGGCGTTGGACTCTAGATCCAATGGACAGGTGTCCGCGTGGGTTCGAGCCCCACTCCCGGTATTTTTTTTGGAATCGACAGGCCTCGTGAGGAAGCACATCCATCTGTCTCTTATACACATCTGACGCTGCCGACGActcgagtactaggatccattaggcg	1903.38	2152.47	2776.72	1950.61	1224.59	1420.58	2174.96	2507.96	1895.48	1276.4	2286.65	1789.58	0.815049
Sup-tRNA-Thr-TGT-3-1	Sup	CTA	ATCTATAAGATGAAAGGAAGAGAAACTAAAAGCAGACGAG	ACCGGGATGGCTGAGTGGTTAAGGCGTTGGACTCTAGATCCAATGGACAGGTGTCCGCGTGGGTTCGAGCCCCACTCCCGGTA	tatcttgtggaaaggacgaaacaccATCTATAAGATGAAAGGAAGAGAAACTAAAAGCAGACGAGACCGGGATGGCTGAGTGGTTAAGGCGTTGGACTCTAGATCCAATGGACAGGTGTCCGCGTGGGTTCGAGCCCCACTCCCGGTATTTTTTTTGGAATCGACAGGCCTCGTGAGGAAGCACATCCATCTGTCTCTTATACACATCTGACGCTGCCGACGActcgagtactaggatccattaggcg	351.579	606.899	542.182	438.456	672.598	720.376	110.933	297.216	479.58	521.762	381.956	483.466	1.23579
Sup-tRNA-Gly-TCC-3-1	Sup	CTA	ACCTGAGGTATGAAAACCAGGAAAGAGAGCTAGCACCGGA	ACCGGGATGGCTGAGTGGTTAAGGCGTTGGACTCTAGATCCAATGGACAGGTGTCCGCGTGGGTTCGAGCCCCACTCCCGGTA	tatcttgtggaaaggacgaaacaccACCTGAGGTATGAAAACCAGGAAAGAGAGCTAGCACCGGAACCGGGATGGCTGAGTGGTTAAGGCGTTGGACTCTAGATCCAATGGACAGGTGTCCGCGTGGGTTCGAGCCCCACTCCCGGTATTTTTTTTGGAATCGACAGGCCTCGTGAGGAAGCACATCCATCTGTCTCTTATACACATCTGACGCTGCCGACGActcgagtactaggatccattaggcg	418.258	776.831	1197.19	790.601	1155.01	654.101	732.83	641.184	738.401	807.7	374.317	640.403	1.05472
Sup-tRNA-Ser-TGA-1-1	Sup	CTA	TGTTACACTAAAGTGTCTCCGCCTGTCGAATATTCTCGTG	ACCGGGATGGCTGAGTGGTTAAGGCGTTGGACTCTAGATCCAATGGACAGGTGTCCGCGTGGGTTCGAGCCCCACTCCCGGTA	tatcttgtggaaaggacgaaacaccTGTTACACTAAAGTGTCTCCGCCTGTCGAATATTCTCGTGACCGGGATGGCTGAGTGGTTAAGGCGTTGGACTCTAGATCCAATGGACAGGTGTCCGCGTGGGTTCGAGCCCCACTCCCGGTATTTTTTTTGGAATCGACAGGCCTCGTGAGGAAGCACATCCATCTGTCTCTTATACACATCTGACGCTGCCGACGActcgagtactaggatccattaggcg	400.073	210.392	228.782	379.765	584.464	437.989	0	317.253	247.402	285.937	249.545	134.155	2.17283
Sup-tRNA-Asn-GTT-9-2	Sup	CTA	GGCGCCCTTCCCATAGCGCACAGTAAAAGCAGTAGTTCTT	ACCGGGATGGCTGAGTGGTTAAGGCGTTGGACTCTAGATCCAATGGACAGGTGTCCGCGTGGGTTCGAGCCCCACTCCCGGTA	tatcttgtggaaaggacgaaacaccGGCGCCCTTCCCATAGCGCACAGTAAAAGCAGTAGTTCTTACCGGGATGGCTGAGTGGTTAAGGCGTTGGACTCTAGATCCAATGGACAGGTGTCCGCGTGGGTTCGAGCCCCACTCCCGGTATTTTTTTTGGAATCGACAGGCCTCGTGAGGAAGCACATCCATCTGTCTCTTATACACATCTGACGCTGCCGACGActcgagtactaggatccattaggcg	2036.73	4434.41	2833.14	2675.62	2746.05	2777.77	4716.33	2885.33	2386.48	2741.46	2793.37	3126.08	0.813062
Sup-tRNA-Ala-AGC-2-2	Sup	CTA	TAACAGGTCATAGAAATATTTTGGCCCACGTTGAGCGTTG	ACCGGGATGGCTGAGTGGTTAAGGCGTTGGACTCTAGATCCAATGGACAGGTGTCCGCGTGGGTTCGAGCCCCACTCCCGGTA	tatcttgtggaaaggacgaaacaccTAACAGGTCATAGAAATATTTTGGCCCACGTTGAGCGTTGACCGGGATGGCTGAGTGGTTAAGGCGTTGGACTCTAGATCCAATGGACAGGTGTCCGCGTGGGTTCGAGCCCCACTCCCGGTATTTTTTTTGGAATCGACAGGCCTCGTGAGGAAGCACATCCATCTGTCTCTTATACACATCTGACGCTGCCGACGActcgagtactaggatccattaggcg	3249.08	2937.39	3673.05	3417.88	3817.57	2855.57	1300.94	3242.65	3798.58	4268.43	3147.32	2262.92	1.12793
Sup-tRNA-Val-AAC-3-1	Sup	CTA	CACCCTAGGTGCTTCAATTCTCACTCCCACCAGCAGGGTT	ACCGGGATGGCTGAGTGGTTAAGGCGTTGGACTCTAGATCCAATGGACAGGTGTCCGCGTGGGTTCGAGCCCCACTCCCGGTA	tatcttgtggaaaggacgaaacaccCACCCTAGGTGCTTCAATTCTCACTCCCACCAGCAGGGTTACCGGGATGGCTGAGTGGTTAAGGCGTTGGACTCTAGATCCAATGGACAGGTGTCCGCGTGGGTTCGAGCCCCACTCCCGGTATTTTTTTTGGAATCGACAGGCCTCGTGAGGAAGCACATCCATCTGTCTCTTATACACATCTGACGCTGCCGACGActcgagtactaggatccattaggcg	4200.76	1683.13	3585.3	5064.68	3938.18	2604.88	3617.09	4992.55	4609.29	5123.29	1377.59	3103.29	1.51814
Sup-tRNA-Ile-TAT-3-1	Sup	CTA	ATCTTCTCTTATACCTTTCCAAATCCTTATTATTTCTGTG	ACCGGGATGGCTGAGTGGTTAAGGCGTTGGACTCTAGATCCAATGGACAGGTGTCCGCGTGGGTTCGAGCCCCACTCCCGGTA	tatcttgtggaaaggacgaaacaccATCTTCTCTTATACCTTTCCAAATCCTTATTATTTCTGTGACCGGGATGGCTGAGTGGTTAAGGCGTTGGACTCTAGATCCAATGGACAGGTGTCCGCGTGGGTTCGAGCCCCACTCCCGGTATTTTTTTTGGAATCGACAGGCCTCGTGAGGAAGCACATCCATCTGTCTCTTATACACATCTGACGCTGCCGACGActcgagtactaggatccattaggcg	3018.73	1844.97	2300.36	2071.44	2750.69	2397.41	635.343	2070.49	2222.81	3634.65	1512.55	1857.93	1.60598
Sup-tRNA-Lys-TTT-3-3	Sup	CTA	TTACTCACTAGAATGTGCAGGAAGAAGGCTTTTGCAGGGA	ACCGGGATGGCTGAGTGGTTAAGGCGTTGGACTCTAGATCCAATGGACAGGTGTCCGCGTGGGTTCGAGCCCCACTCCCGGTA	tatcttgtggaaaggacgaaacaccTTACTCACTAGAATGTGCAGGAAGAAGGCTTTTGCAGGGAACCGGGATGGCTGAGTGGTTAAGGCGTTGGACTCTAGATCCAATGGACAGGTGTCCGCGTGGGTTCGAGCCCCACTCCCGGTATTTTTTTTGGAATCGACAGGCCTCGTGAGGAAGCACATCCATCTGTCTCTTATACACATCTGACGCTGCCGACGActcgagtactaggatccattaggcg	2406.5	1707.41	2757.92	2941.45	4137.64	2956.42	1808.54	2698.32	3265.71	2868.22	1762.09	1450.4	1.66836
Sup-tRNA-Ser-GCT-3-1	Sup	CTA	AGATGAGAGATAAGTGAATGTGGACAAACCTGTCACGTAG	ACCGGGATGGCTGAGTGGTTAAGGCGTTGGACTCTAGATCCAATGGACAGGTGTCCGCGTGGGTTCGAGCCCCACTCCCGGTA	tatcttgtggaaaggacgaaacaccAGATGAGAGATAAGTGAATGTGGACAAACCTGTCACGTAGACCGGGATGGCTGAGTGGTTAAGGCGTTGGACTCTAGATCCAATGGACAGGTGTCCGCGTGGGTTCGAGCCCCACTCCCGGTATTTTTTTTGGAATCGACAGGCCTCGTGAGGAAGCACATCCATCTGTCTCTTATACACATCTGACGCTGCCGACGActcgagtactaggatccattaggcg	1376.01	728.279	864.984	1063.34	1303.45	1388.88	537.857	975.134	1282.69	1600.66	1094.94	772.027	1.47937
Sup-tRNA-Arg-TCT-2-1	Sup	CTA	CTAGTACCCGTAAGCTACAAGACGCCGCCGTTCGTCGGGT	ACCGGGATGGCTGAGTGGTTAAGGCGTTGGACTCTAGATCCAATGGACAGGTGTCCGCGTGGGTTCGAGCCCCACTCCCGGTA	tatcttgtggaaaggacgaaacaccCTAGTACCCGTAAGCTACAAGACGCCGCCGTTCGTCGGGTACCGGGATGGCTGAGTGGTTAAGGCGTTGGACTCTAGATCCAATGGACAGGTGTCCGCGTGGGTTCGAGCCCCACTCCCGGTATTTTTTTTGGAATCGACAGGCCTCGTGAGGAAGCACATCCATCTGTCTCTTATACACATCTGACGCTGCCGACGActcgagtactaggatccattaggcg	1806.39	1011.5	1770.71	2620.38	3140.34	1970.95	1240.43	848.233	2725.23	2555.75	1130.59	1756.68	1.30737
Sup-tRNA-Met-CAT-1-1	Sup	CTA	TATAGCCTCAGAATGATCCGTCCGGAAACCCTTACTAGGT	ACCGGGATGGCTGAGTGGTTAAGGCGTTGGACTCTAGATCCAATGGACAGGTGTCCGCGTGGGTTCGAGCCCCACTCCCGGTA	tatcttgtggaaaggacgaaacaccTATAGCCTCAGAATGATCCGTCCGGAAACCCTTACTAGGTACCGGGATGGCTGAGTGGTTAAGGCGTTGGACTCTAGATCCAATGGACAGGTGTCCGCGTGGGTTCGAGCCCCACTCCCGGTATTTTTTTTGGAATCGACAGGCCTCGTGAGGAAGCACATCCATCTGTCTCTTATACACATCTGACGCTGCCGACGActcgagtactaggatccattaggcg	1945.81	1788.33	2334.83	2206.09	1479.72	1959.42	1801.82	2431.16	1252.24	1220.39	1932.7	1371.93	1.18103
Sup-tRNA-Asn-GTT-1-1	Sup	CTA	CTTCAGTGAAGTGACTTGGCAGCCAAAATCGCCAACGCCC	ACCGGGATGGCTGAGTGGTTAAGGCGTTGGACTCTAGATCCAATGGACAGGTGTCCGCGTGGGTTCGAGCCCCACTCCCGGTA	tatcttgtggaaaggacgaaacaccCTTCAGTGAAGTGACTTGGCAGCCAAAATCGCCAACGCCCACCGGGATGGCTGAGTGGTTAAGGCGTTGGACTCTAGATCCAATGGACAGGTGTCCGCGTGGGTTCGAGCCCCACTCCCGGTATTTTTTTTGGAATCGACAGGCCTCGTGAGGAAGCACATCCATCTGTCTCTTATACACATCTGACGCTGCCGACGActcgagtactaggatccattaggcg	1673.03	1140.97	1190.92	1425.84	909.167	959.541	1112.69	938.4	905.873	1052.37	847.943	944.151	1.46735
Sup-tRNA-Lys-CTT-2-3	Sup	CTA	CCTCCATCTTCAGAGACAAAGTTAGAATACAGACATGGCC	ACCGGGATGGCTGAGTGGTTAAGGCGTTGGACTCTAGATCCAATGGACAGGTGTCCGCGTGGGTTCGAGCCCCACTCCCGGTA	tatcttgtggaaaggacgaaacaccCCTCCATCTTCAGAGACAAAGTTAGAATACAGACATGGCCACCGGGATGGCTGAGTGGTTAAGGCGTTGGACTCTAGATCCAATGGACAGGTGTCCGCGTGGGTTCGAGCCCCACTCCCGGTATTTTTTTTGGAATCGACAGGCCTCGTGAGGAAGCACATCCATCTGTCTCTTATACACATCTGACGCTGCCGACGActcgagtactaggatccattaggcg	2491.36	2824.1	2924.02	3252.17	2003.88	2400.29	4548.25	2905.37	2854.64	2629.45	2625.31	2617.3	0.932701
Sup-tRNA-Gln-CTG-1-3	Sup	CTA	AGACCCCAGGTGGATCGAGTATCCATTTTTTGTTAAGTAG	ACCGGGATGGCTGAGTGGTTAAGGCGTTGGACTCTAGATCCAATGGACAGGTGTCCGCGTGGGTTCGAGCCCCACTCCCGGTA	tatcttgtggaaaggacgaaacaccAGACCCCAGGTGGATCGAGTATCCATTTTTTGTTAAGTAGACCGGGATGGCTGAGTGGTTAAGGCGTTGGACTCTAGATCCAATGGACAGGTGTCCGCGTGGGTTCGAGCCCCACTCCCGGTATTTTTTTTGGAATCGACAGGCCTCGTGAGGAAGCACATCCATCTGTCTCTTATACACATCTGACGCTGCCGACGActcgagtactaggatccattaggcg	2727.77	2613.71	3115.2	4463.96	3033.65	2881.5	2880.89	3837.09	2881.28	3584.54	1800.29	2068.02	1.44931
Sup-tRNA-Pro-AGG-2-1	Sup	CTA	ATGTGTTCCTTTCTGATGACAGTAAGGTGGAGTTTGTGTC	ACCGGGATGGCTGAGTGGTTAAGGCGTTGGACTCTAGATCCAATGGACAGGTGTCCGCGTGGGTTCGAGCCCCACTCCCGGTA	tatcttgtggaaaggacgaaacaccATGTGTTCCTTTCTGATGACAGTAAGGTGGAGTTTGTGTCACCGGGATGGCTGAGTGGTTAAGGCGTTGGACTCTAGATCCAATGGACAGGTGTCCGCGTGGGTTCGAGCCCCACTCCCGGTATTTTTTTTGGAATCGACAGGCCTCGTGAGGAAGCACATCCATCTGTCTCTTATACACATCTGACGCTGCCGACGActcgagtactaggatccattaggcg	1473	2751.28	1585.8	1833.23	1298.81	1236.17	729.468	1960.29	1313.14	1535.81	1858.85	1488.37	0.808893
Sup-tRNA-Arg-CCT-3-1	Sup	CTA	GAGAAACTGGTCTAAGACAAGCGACAGCGTTTTGTTATCC	ACCGGGATGGCTGAGTGGTTAAGGCGTTGGACTCTAGATCCAATGGACAGGTGTCCGCGTGGGTTCGAGCCCCACTCCCGGTA	tatcttgtggaaaggacgaaacaccGAGAAACTGGTCTAAGACAAGCGACAGCGTTTTGTTATCCACCGGGATGGCTGAGTGGTTAAGGCGTTGGACTCTAGATCCAATGGACAGGTGTCCGCGTGGGTTCGAGCCCCACTCCCGGTATTTTTTTTGGAATCGACAGGCCTCGTGAGGAAGCACATCCATCTGTCTCTTATACACATCTGACGCTGCCGACGActcgagtactaggatccattaggcg	1188.09	3188.24	1620.28	1798.7	1424.05	1135.31	1744.67	1405.93	353.976	1491.59	1311.38	1906.02	0.721689
Sup-tRNA-Val-AAC-1-4	Sup	CTA	ATAACACTTATAAAAGTCATAGAGTAACCTCTCCGCATCT	ACCGGGATGGCTGAGTGGTTAAGGCGTTGGACTCTAGATCCAATGGACAGGTGTCCGCGTGGGTTCGAGCCCCACTCCCGGTA	tatcttgtggaaaggacgaaacaccATAACACTTATAAAAGTCATAGAGTAACCTCTCCGCATCTACCGGGATGGCTGAGTGGTTAAGGCGTTGGACTCTAGATCCAATGGACAGGTGTCCGCGTGGGTTCGAGCCCCACTCCCGGTATTTTTTTTGGAATCGACAGGCCTCGTGAGGAAGCACATCCATCTGTCTCTTATACACATCTGACGCTGCCGACGActcgagtactaggatccattaggcg	1824.57	1594.12	874.386	1242.87	1614.23	1630.93	598.366	1122.07	1697.56	2087.05	1571.11	1926.27	0.987461
Sup-tRNA-Gly-CCC-2-1	Sup	CTA	ATTTCCTCCTAAAATACTGTGGCGGCTGGGCATGTCAACA	ACCGGGATGGCTGAGTGGTTAAGGCGTTGGACTCTAGATCCAATGGACAGGTGTCCGCGTGGGTTCGAGCCCCACTCCCGGTA	tatcttgtggaaaggacgaaacaccATTTCCTCCTAAAATACTGTGGCGGCTGGGCATGTCAACAACCGGGATGGCTGAGTGGTTAAGGCGTTGGACTCTAGATCCAATGGACAGGTGTCCGCGTGGGTTCGAGCCCCACTCCCGGTATTTTTTTTGGAATCGACAGGCCTCGTGAGGAAGCACATCCATCTGTCTCTTATACACATCTGACGCTGCCGACGActcgagtactaggatccattaggcg	2558.04	1634.58	2924.02	2751.57	3154.25	2564.54	1401.79	2080.51	2873.67	4616.27	2210.25	2359.11	1.12058
Sup-tRNA-Thr-CGT-2-1	Sup	CTA	GCGCCAGGATAGAGGTTCGCGAGACCGCCATCGCAACGCA	ACCGGGATGGCTGAGTGGTTAAGGCGTTGGACTCTAGATCCAATGGACAGGTGTCCGCGTGGGTTCGAGCCCCACTCCCGGTA	tatcttgtggaaaggacgaaacaccGCGCCAGGATAGAGGTTCGCGAGACCGCCATCGCAACGCAACCGGGATGGCTGAGTGGTTAAGGCGTTGGACTCTAGATCCAATGGACAGGTGTCCGCGTGGGTTCGAGCCCCACTCCCGGTATTTTTTTTGGAATCGACAGGCCTCGTGAGGAAGCACATCCATCTGTCTCTTATACACATCTGACGCTGCCGACGActcgagtactaggatccattaggcg	927.441	1270.44	927.664	1888.47	1758.03	1437.87	1287.49	1666.41	985.803	1246.92	338.668	647.996	2.39243
Sup-tRNA-Cys-GCA-2-4	Sup	CTA	TCCATAGAAATTAACTCTAATGACAACGTAGTGGCGTGGC	ACCGGGATGGCTGAGTGGTTAAGGCGTTGGACTCTAGATCCAATGGACAGGTGTCCGCGTGGGTTCGAGCCCCACTCCCGGTA	tatcttgtggaaaggacgaaacaccTCCATAGAAATTAACTCTAATGACAACGTAGTGGCGTGGCACCGGGATGGCTGAGTGGTTAAGGCGTTGGACTCTAGATCCAATGGACAGGTGTCCGCGTGGGTTCGAGCCCCACTCCCGGTATTTTTTTTGGAATCGACAGGCCTCGTGAGGAAGCACATCCATCTGTCTCTTATACACATCTGACGCTGCCGACGActcgagtactaggatccattaggcg	2400.44	2047.27	2234.54	1574.3	2820.27	2999.65	1415.24	2507.96	2839.42	2765.04	2546.38	2293.3	1.11533
Sup-tRNA-Lys-TTT-3-2	Sup	CTA	CTTATGTAAGAAACGGCAGAACAAGCTGTTGTCTACGGGA	ACCGGGATGGCTGAGTGGTTAAGGCGTTGGACTCTAGATCCAATGGACAGGTGTCCGCGTGGGTTCGAGCCCCACTCCCGGTA	tatcttgtggaaaggacgaaacaccCTTATGTAAGAAACGGCAGAACAAGCTGTTGTCTACGGGAACCGGGATGGCTGAGTGGTTAAGGCGTTGGACTCTAGATCCAATGGACAGGTGTCCGCGTGGGTTCGAGCCCCACTCCCGGTATTTTTTTTGGAATCGACAGGCCTCGTGAGGAAGCACATCCATCTGTCTCTTATACACATCTGACGCTGCCGACGActcgagtactaggatccattaggcg	1363.88	1448.47	1645.35	1339.53	1544.66	1455.16	1018.57	2077.17	1495.83	1170.28	919.242	1012.49	1.45782
Sup-tRNA-Asp-GTC-3-1	Sup	CTA	TTCAATTGAGTTTCTTTTCACGATTTTTTTTGTTAAGTCT	ACCGGGATGGCTGAGTGGTTAAGGCGTTGGACTCTAGATCCAATGGACAGGTGTCCGCGTGGGTTCGAGCCCCACTCCCGGTA	tatcttgtggaaaggacgaaacaccTTCAATTGAGTTTCTTTTCACGATTTTTTTTGTTAAGTCTACCGGGATGGCTGAGTGGTTAAGGCGTTGGACTCTAGATCCAATGGACAGGTGTCCGCGTGGGTTCGAGCCCCACTCCCGGTATTTTTTTTGGAATCGACAGGCCTCGTGAGGAAGCACATCCATCTGTCTCTTATACACATCTGACGCTGCCGACGActcgagtactaggatccattaggcg	1509.37	2597.53	1635.95	1377.51	1145.74	2051.63	702.575	2174.01	2017.28	1417.9	2184.79	2622.36	0.740463
Sup-tRNA-Gly-GCC-1-4	Sup	CTA	AGTTCCGCTGTGCCAGCTTCCGTTGGCGTTTGCCATCGGT	ACCGGGATGGCTGAGTGGTTAAGGCGTTGGACTCTAGATCCAATGGACAGGTGTCCGCGTGGGTTCGAGCCCCACTCCCGGTA	tatcttgtggaaaggacgaaacaccAGTTCCGCTGTGCCAGCTTCCGTTGGCGTTTGCCATCGGTACCGGGATGGCTGAGTGGTTAAGGCGTTGGACTCTAGATCCAATGGACAGGTGTCCGCGTGGGTTCGAGCCCCACTCCCGGTATTTTTTTTGGAATCGACAGGCCTCGTGAGGAAGCACATCCATCTGTCTCTTATACACATCTGACGCTGCCGACGActcgagtactaggatccattaggcg	0	0	0	0	0	0	0	0	0	0	0	0	0
Sup-tRNA-Tyr-GTA-2-1	Sup	CTA	AGCATTAGAGGGCTATCAGCAGCATCTTATCGCAGCGGAG	ACCGGGATGGCTGAGTGGTTAAGGCGTTGGACTCTAGATCCAATGGACAGGTGTCCGCGTGGGTTCGAGCCCCACTCCCGGTA	tatcttgtggaaaggacgaaacaccAGCATTAGAGGGCTATCAGCAGCATCTTATCGCAGCGGAGACCGGGATGGCTGAGTGGTTAAGGCGTTGGACTCTAGATCCAATGGACAGGTGTCCGCGTGGGTTCGAGCCCCACTCCCGGTATTTTTTTTGGAATCGACAGGCCTCGTGAGGAAGCACATCCATCTGTCTCTTATACACATCTGACGCTGCCGACGActcgagtactaggatccattaggcg	2691.4	2807.92	3343.98	1981.68	2982.62	2063.16	2927.96	2761.77	2854.64	2826.95	2126.22	1498.49	1.31098
Sup-tRNA-Lys-TTT-3-1	Sup	CTA	ACCTATATGGAGTGAACAGAAAGAGCTTTTCTTCGGGAGC	ACCGGGATGGCTGAGTGGTTAAGGCGTTGGACTCTAGATCCAATGGACAGGTGTCCGCGTGGGTTCGAGCCCCACTCCCGGTA	tatcttgtggaaaggacgaaacaccACCTATATGGAGTGAACAGAAAGAGCTTTTCTTCGGGAGCACCGGGATGGCTGAGTGGTTAAGGCGTTGGACTCTAGATCCAATGGACAGGTGTCCGCGTGGGTTCGAGCCCCACTCCCGGTATTTTTTTTGGAATCGACAGGCCTCGTGAGGAAGCACATCCATCTGTCTCTTATACACATCTGACGCTGCCGACGActcgagtactaggatccattaggcg	1036.55	380.324	855.582	983.936	1298.81	1305.32	305.906	1339.14	886.842	993.412	906.51	1199.81	1.11078
Sup-tRNA-Gly-CCC-2-2	Sup	CTA	CACAGTCTCTTGTCTCCGCGGGCAGCAACTGTCTTAGACA	ACCGGGATGGCTGAGTGGTTAAGGCGTTGGACTCTAGATCCAATGGACAGGTGTCCGCGTGGGTTCGAGCCCCACTCCCGGTA	tatcttgtggaaaggacgaaacaccCACAGTCTCTTGTCTCCGCGGGCAGCAACTGTCTTAGACAACCGGGATGGCTGAGTGGTTAAGGCGTTGGACTCTAGATCCAATGGACAGGTGTCCGCGTGGGTTCGAGCCCCACTCCCGGTATTTTTTTTGGAATCGACAGGCCTCGTGAGGAAGCACATCCATCTGTCTCTTATACACATCTGACGCTGCCGACGActcgagtactaggatccattaggcg	2351.94	987.223	1899.2	3801.1	3794.38	4691.09	2225.38	2815.2	2930.77	3873.42	1459.07	1703.52	2.22557
Sup-tRNA-Cys-GCA-8-1	Sup	CTA	TCACCATAAGTGGACAAGGAAGGAGTTCCTGATAGGTGAA	ACCGGGATGGCTGAGTGGTTAAGGCGTTGGACTCTAGATCCAATGGACAGGTGTCCGCGTGGGTTCGAGCCCCACTCCCGGTA	tatcttgtggaaaggacgaaacaccTCACCATAAGTGGACAAGGAAGGAGTTCCTGATAGGTGAAACCGGGATGGCTGAGTGGTTAAGGCGTTGGACTCTAGATCCAATGGACAGGTGTCCGCGTGGGTTCGAGCCCCACTCCCGGTATTTTTTTTGGAATCGACAGGCCTCGTGAGGAAGCACATCCATCTGTCTCTTATACACATCTGACGCTGCCGACGActcgagtactaggatccattaggcg	2661.09	1238.07	1062.43	1712.39	1841.53	1521.43	1102.61	1900.18	1427.32	1833.54	924.334	1318.77	1.86295
Sup-tRNA-Phe-GAA-1-3	Sup	CTA	TTTAAATTTCCTTGACAGGGCGGGACTGTCTCATGTCTTC	ACCGGGATGGCTGAGTGGTTAAGGCGTTGGACTCTAGATCCAATGGACAGGTGTCCGCGTGGGTTCGAGCCCCACTCCCGGTA	tatcttgtggaaaggacgaaacaccTTTAAATTTCCTTGACAGGGCGGGACTGTCTCATGTCTTCACCGGGATGGCTGAGTGGTTAAGGCGTTGGACTCTAGATCCAATGGACAGGTGTCCGCGTGGGTTCGAGCCCCACTCCCGGTATTTTTTTTGGAATCGACAGGCCTCGTGAGGAAGCACATCCATCTGTCTCTTATACACATCTGACGCTGCCGACGActcgagtactaggatccattaggcg	2297.39	2613.71	1686.09	925.245	1730.2	2204.35	275.652	1526.15	1488.22	795.908	3656.6	3708.26	0.61108
Sup-tRNA-Leu-CAA-3-1	Sup	CTA	CTACGAGTTACATAATGAAACTTAAGGAGTAACAGTGCGT	ACCGGGATGGCTGAGTGGTTAAGGCGTTGGACTCTAGATCCAATGGACAGGTGTCCGCGTGGGTTCGAGCCCCACTCCCGGTA	tatcttgtggaaaggacgaaacaccCTACGAGTTACATAATGAAACTTAAGGAGTAACAGTGCGTACCGGGATGGCTGAGTGGTTAAGGCGTTGGACTCTAGATCCAATGGACAGGTGTCCGCGTGGGTTCGAGCCCCACTCCCGGTATTTTTTTTGGAATCGACAGGCCTCGTGAGGAAGCACATCCATCTGTCTCTTATACACATCTGACGCTGCCGACGActcgagtactaggatccattaggcg	1933.68	1788.33	1269.27	1891.92	1628.15	1679.92	1163.12	1419.29	1594.79	2461.42	1072.02	1303.59	1.51985
Sup-tRNA-Arg-ACG-2-3	Sup	CTA	AGACGCAGACTGAGTGGCCAGTAGTCAAAAGCGCAACCGA	ACCGGGATGGCTGAGTGGTTAAGGCGTTGGACTCTAGATCCAATGGACAGGTGTCCGCGTGGGTTCGAGCCCCACTCCCGGTA	tatcttgtggaaaggacgaaacaccAGACGCAGACTGAGTGGCCAGTAGTCAAAAGCGCAACCGAACCGGGATGGCTGAGTGGTTAAGGCGTTGGACTCTAGATCCAATGGACAGGTGTCCGCGTGGGTTCGAGCCCCACTCCCGGTATTTTTTTTGGAATCGACAGGCCTCGTGAGGAAGCACATCCATCTGTCTCTTATACACATCTGACGCTGCCGACGActcgagtactaggatccattaggcg	830.454	1820.7	1861.6	1650.25	1178.21	1737.55	1307.66	1683.11	1198.95	928.56	875.953	1065.65	1.32126
Sup-tRNA-Pro-AGG-2-2	Sup	CTA	GGTAAATATTTAACGCATCTAAAATAATAAATGCTCAGGC	ACCGGGATGGCTGAGTGGTTAAGGCGTTGGACTCTAGATCCAATGGACAGGTGTCCGCGTGGGTTCGAGCCCCACTCCCGGTA	tatcttgtggaaaggacgaaacaccGGTAAATATTTAACGCATCTAAAATAATAAATGCTCAGGCACCGGGATGGCTGAGTGGTTAAGGCGTTGGACTCTAGATCCAATGGACAGGTGTCCGCGTGGGTTCGAGCCCCACTCCCGGTATTTTTTTTGGAATCGACAGGCCTCGTGAGGAAGCACATCCATCTGTCTCTTATACACATCTGACGCTGCCGACGActcgagtactaggatccattaggcg	303.085	509.795	288.328	365.955	352.534	567.656	147.911	738.03	186.503	551.24	379.41	703.683	0.802458
Sup-tRNA-Ile-AAT-6-1	Sup	CTA	TAAACTTCTCAAGAGGTTTAGGGGGGGTTTTAGTAAGCGG	ACCGGGATGGCTGAGTGGTTAAGGCGTTGGACTCTAGATCCAATGGACAGGTGTCCGCGTGGGTTCGAGCCCCACTCCCGGTA	tatcttgtggaaaggacgaaacaccTAAACTTCTCAAGAGGTTTAGGGGGGGTTTTAGTAAGCGGACCGGGATGGCTGAGTGGTTAAGGCGTTGGACTCTAGATCCAATGGACAGGTGTCCGCGTGGGTTCGAGCCCCACTCCCGGTATTTTTTTTGGAATCGACAGGCCTCGTGAGGAAGCACATCCATCTGTCTCTTATACACATCTGACGCTGCCGACGActcgagtactaggatccattaggcg	981.997	1092.42	1031.09	714.648	1076.16	1169.89	332.799	1419.29	1294.1	819.491	1499.82	1295.99	0.769133
Sup-tRNA-Leu-TAA-2-1	Sup	CTA	TTGTTATAAAAAAATGATTGCCTTGAAACTTGCCCCAGTC	ACCGGGATGGCTGAGTGGTTAAGGCGTTGGACTCTAGATCCAATGGACAGGTGTCCGCGTGGGTTCGAGCCCCACTCCCGGTA	tatcttgtggaaaggacgaaacaccTTGTTATAAAAAAATGATTGCCTTGAAACTTGCCCCAGTCACCGGGATGGCTGAGTGGTTAAGGCGTTGGACTCTAGATCCAATGGACAGGTGTCCGCGTGGGTTCGAGCCCCACTCCCGGTATTTTTTTTGGAATCGACAGGCCTCGTGAGGAAGCACATCCATCTGTCTCTTATACACATCTGACGCTGCCGACGActcgagtactaggatccattaggcg	1982.18	1197.61	987.21	697.386	899.89	1942.13	356.33	1325.78	917.292	2172.54	1619.5	2257.86	1.01159
Sup-tRNA-Gly-GCC-1-5	Sup	CTA	TCCAATCATGTTACTGCTTTTCCCCAACTCTTCTATCGGT	ACCGGGATGGCTGAGTGGTTAAGGCGTTGGACTCTAGATCCAATGGACAGGTGTCCGCGTGGGTTCGAGCCCCACTCCCGGTA	tatcttgtggaaaggacgaaacaccTCCAATCATGTTACTGCTTTTCCCCAACTCTTCTATCGGTACCGGGATGGCTGAGTGGTTAAGGCGTTGGACTCTAGATCCAATGGACAGGTGTCCGCGTGGGTTCGAGCCCCACTCCCGGTATTTTTTTTGGAATCGACAGGCCTCGTGAGGAAGCACATCCATCTGTCTCTTATACACATCTGACGCTGCCGACGActcgagtactaggatccattaggcg	6158.7	4345.4	4907.84	6090.05	5886.39	5195.35	4077.63	4107.59	5602.71	6900.82	3514	4839.72	1.35884
Sup-tRNA-Arg-ACG-2-2	Sup	CTA	ATCCTAATGAAGAATAGATAATCGAGAGACCCACAACGAC	ACCGGGATGGCTGAGTGGTTAAGGCGTTGGACTCTAGATCCAATGGACAGGTGTCCGCGTGGGTTCGAGCCCCACTCCCGGTA	tatcttgtggaaaggacgaaacaccATCCTAATGAAGAATAGATAATCGAGAGACCCACAACGACACCGGGATGGCTGAGTGGTTAAGGCGTTGGACTCTAGATCCAATGGACAGGTGTCCGCGTGGGTTCGAGCCCCACTCCCGGTATTTTTTTTGGAATCGACAGGCCTCGTGAGGAAGCACATCCATCTGTCTCTTATACACATCTGACGCTGCCGACGActcgagtactaggatccattaggcg	551.615	469.335	607.996	963.222	932.36	861.57	1079.08	594.431	730.788	919.716	364.132	465.747	1.69879
Sup-tRNA-Phe-GAA-1-2	Sup	CTA	ATAAATTCATTAAGCCTTATTTTTAAGTGGCGTGGGCGGA	ACCGGGATGGCTGAGTGGTTAAGGCGTTGGACTCTAGATCCAATGGACAGGTGTCCGCGTGGGTTCGAGCCCCACTCCCGGTA	tatcttgtggaaaggacgaaacaccATAAATTCATTAAGCCTTATTTTTAAGTGGCGTGGGCGGAACCGGGATGGCTGAGTGGTTAAGGCGTTGGACTCTAGATCCAATGGACAGGTGTCCGCGTGGGTTCGAGCCCCACTCCCGGTATTTTTTTTGGAATCGACAGGCCTCGTGAGGAAGCACATCCATCTGTCTCTTATACACATCTGACGCTGCCGACGActcgagtactaggatccattaggcg	1006.24	801.107	937.066	611.076	1099.35	1339.9	134.464	1132.09	806.912	1016.99	1695.89	1359.27	0.767426
Sup-tRNA-Pro-AGG-2-3	Sup	CTA	GTGGCAGGGAGAGCACATCTGGCAAGAGATAACTACCAGT	ACCGGGATGGCTGAGTGGTTAAGGCGTTGGACTCTAGATCCAATGGACAGGTGTCCGCGTGGGTTCGAGCCCCACTCCCGGTA	tatcttgtggaaaggacgaaacaccGTGGCAGGGAGAGCACATCTGGCAAGAGATAACTACCAGTACCGGGATGGCTGAGTGGTTAAGGCGTTGGACTCTAGATCCAATGGACAGGTGTCCGCGTGGGTTCGAGCCCCACTCCCGGTATTTTTTTTGGAATCGACAGGCCTCGTGAGGAAGCACATCCATCTGTCTCTTATACACATCTGACGCTGCCGACGActcgagtactaggatccattaggcg	1612.41	1537.48	2325.43	2734.31	2514.12	2109.26	2447.25	2320.95	2652.91	3504.94	1291.01	1242.84	1.46762
Sup-tRNA-Gln-CTG-1-1	Sup	CTA	TCTGCTGCCTGAATTTCTAGAATAAAACAGCAGGGAGGAG	ACCGGGATGGCTGAGTGGTTAAGGCGTTGGACTCTAGATCCAATGGACAGGTGTCCGCGTGGGTTCGAGCCCCACTCCCGGTA	tatcttgtggaaaggacgaaacaccTCTGCTGCCTGAATTTCTAGAATAAAACAGCAGGGAGGAGACCGGGATGGCTGAGTGGTTAAGGCGTTGGACTCTAGATCCAATGGACAGGTGTCCGCGTGGGTTCGAGCCCCACTCCCGGTATTTTTTTTGGAATCGACAGGCCTCGTGAGGAAGCACATCCATCTGTCTCTTATACACATCTGACGCTGCCGACGActcgagtactaggatccattaggcg	818.331	1448.47	1018.55	2427.04	1164.29	1074.8	1304.3	1265.67	1381.65	1597.71	1227.35	1123.87	0.804485
Sup-tRNA-Ala-AGC-2-1	Sup	CTA	TCTGATCTTGAATATACTCTCGAGAGAACCGTTTCAGTAC	ACCGGGATGGCTGAGTGGTTAAGGCGTTGGACTCTAGATCCAATGGACAGGTGTCCGCGTGGGTTCGAGCCCCACTCCCGGTA	tatcttgtggaaaggacgaaacaccTCTGATCTTGAATATACTCTCGAGAGAACCGTTTCAGTACACCGGGATGGCTGAGTGGTTAAGGCGTTGGACTCTAGATCCAATGGACAGGTGTCCGCGTGGGTTCGAGCCCCACTCCCGGTATTTTTTTTGGAATCGACAGGCCTCGTGAGGAAGCACATCCATCTGTCTCTTATACACATCTGACGCTGCCGACGActcgagtactaggatccattaggcg	2321.63	2459.96	2388.11	1805.61	1669.9	2135.19	1462.3	2254.16	2317.97	2529.22	1606.76	1878.18	1.27815
Sup-tRNA-Asn-GTT-9-1	Sup	CTA	GGCGCCCTTCCCATAGCGCACAGTAAAAGCAGTAGTTCTT	ACCGGGATGGCTGAGTGGTTAAGGCGTTGGACTCTAGATCCAATGGACAGGTGTCCGCGTGGGTTCGAGCCCCACTCCCGGTA	tatcttgtggaaaggacgaaacaccGGCGCCCTTCCCATAGCGCACAGTAAAAGCAGTAGTTCTTACCGGGATGGCTGAGTGGTTAAGGCGTTGGACTCTAGATCCAATGGACAGGTGTCCGCGTGGGTTCGAGCCCCACTCCCGGTATTTTTTTTGGAATCGACAGGCCTCGTGAGGAAGCACATCCATCTGTCTCTTATACACATCTGACGCTGCCGACGActcgagtactaggatccattaggcg	0	0	0	0	0	0	0	0	0	0	0	0	0
Sup-tRNA-Ala-AGC-11-1	Sup	CTA	ATCAAAGAGGGTAAAGGATATAAGAGACGTTTTCCCACAC	ACCGGGATGGCTGAGTGGTTAAGGCGTTGGACTCTAGATCCAATGGACAGGTGTCCGCGTGGGTTCGAGCCCCACTCCCGGTA	tatcttgtggaaaggacgaaacaccATCAAAGAGGGTAAAGGATATAAGAGACGTTTTCCCACACACCGGGATGGCTGAGTGGTTAAGGCGTTGGACTCTAGATCCAATGGACAGGTGTCCGCGTGGGTTCGAGCCCCACTCCCGGTATTTTTTTTGGAATCGACAGGCCTCGTGAGGAAGCACATCCATCTGTCTCTTATACACATCTGACGCTGCCGACGActcgagtactaggatccattaggcg	1382.07	1561.75	1927.41	1657.16	1029.77	1881.62	2248.91	1696.47	1408.29	1712.68	1217.17	1769.33	1.09208
Sup-tRNA-Trp-CCA-5-1	Sup	CTA	TTTAGGGTCCATCTAAAGCACAAAAAAGTTAGGTTTCCAA	ACCGGGATGGCTGAGTGGTTAAGGCGTTGGACTCTAGATCCAATGGACAGGTGTCCGCGTGGGTTCGAGCCCCACTCCCGGTA	tatcttgtggaaaggacgaaacaccTTTAGGGTCCATCTAAAGCACAAAAAAGTTAGGTTTCCAAACCGGGATGGCTGAGTGGTTAAGGCGTTGGACTCTAGATCCAATGGACAGGTGTCCGCGTGGGTTCGAGCCCCACTCCCGGTATTTTTTTTGGAATCGACAGGCCTCGTGAGGAAGCACATCCATCTGTCTCTTATACACATCTGACGCTGCCGACGActcgagtactaggatccattaggcg	751.652	436.967	667.542	455.718	811.756	1478.21	403.393	931.721	677.502	595.457	1010.91	1004.9	1.10509
Sup-tRNA-Gly-GCC-3-1	Sup	CTA	TGGGTCGTGGCCTCAACTAAAAACATCCCTACCAGCTGGA	ACCGGGATGGCTGAGTGGTTAAGGCGTTGGACTCTAGATCCAATGGACAGGTGTCCGCGTGGGTTCGAGCCCCACTCCCGGTA	tatcttgtggaaaggacgaaacaccTGGGTCGTGGCCTCAACTAAAAACATCCCTACCAGCTGGAACCGGGATGGCTGAGTGGTTAAGGCGTTGGACTCTAGATCCAATGGACAGGTGTCCGCGTGGGTTCGAGCCCCACTCCCGGTATTTTTTTTGGAATCGACAGGCCTCGTGAGGAAGCACATCCATCTGTCTCTTATACACATCTGACGCTGCCGACGActcgagtactaggatccattaggcg	1048.68	3244.89	3826.61	2451.21	1628.15	2247.57	4773.48	2451.19	1922.13	2175.48	1357.22	1946.52	0.997129
Sup-tRNA-Lys-CTT-2-1	Sup	CTA	GTGGAAAATGATTCCACATAAGAAGACGCCAGTAATCAGT	ACCGGGATGGCTGAGTGGTTAAGGCGTTGGACTCTAGATCCAATGGACAGGTGTCCGCGTGGGTTCGAGCCCCACTCCCGGTA	tatcttgtggaaaggacgaaacaccGTGGAAAATGATTCCACATAAGAAGACGCCAGTAATCAGTACCGGGATGGCTGAGTGGTTAAGGCGTTGGACTCTAGATCCAATGGACAGGTGTCCGCGTGGGTTCGAGCCCCACTCCCGGTATTTTTTTTGGAATCGACAGGCCTCGTGAGGAAGCACATCCATCTGTCTCTTATACACATCTGACGCTGCCGACGActcgagtactaggatccattaggcg	836.516	776.831	1081.23	821.673	751.454	829.873	1126.14	858.252	662.277	1243.98	875.953	561.934	1.1573
Sup-tRNA-Ser-AGA-4-1	Sup	CTA	GTAGTTGTGCTGTCATGTCTGTAGTCATGCTGTCATGTCT	ACCGGGATGGCTGAGTGGTTAAGGCGTTGGACTCTAGATCCAATGGACAGGTGTCCGCGTGGGTTCGAGCCCCACTCCCGGTA	tatcttgtggaaaggacgaaacaccGTAGTTGTGCTGTCATGTCTGTAGTCATGCTGTCATGTCTACCGGGATGGCTGAGTGGTTAAGGCGTTGGACTCTAGATCCAATGGACAGGTGTCCGCGTGGGTTCGAGCCCCACTCCCGGTATTTTTTTTGGAATCGACAGGCCTCGTGAGGAAGCACATCCATCTGTCTCTTATACACATCTGACGCTGCCGACGActcgagtactaggatccattaggcg	2715.65	2233.39	2175	2395.97	2708.95	1239.05	2259	2477.91	1686.14	2113.58	2582.03	1554.18	0.955654
Sup-tRNA-Thr-AGT-6-1	Sup	CTA	ATGTTATAAATACGATATATCTGAACATATGCCCAACAGG	ACCGGGATGGCTGAGTGGTTAAGGCGTTGGACTCTAGATCCAATGGACAGGTGTCCGCGTGGGTTCGAGCCCCACTCCCGGTA	tatcttgtggaaaggacgaaacaccATGTTATAAATACGATATATCTGAACATATGCCCAACAGGACCGGGATGGCTGAGTGGTTAAGGCGTTGGACTCTAGATCCAATGGACAGGTGTCCGCGTGGGTTCGAGCCCCACTCCCGGTATTTTTTTTGGAATCGACAGGCCTCGTGAGGAAGCACATCCATCTGTCTCTTATACACATCTGACGCTGCCGACGActcgagtactaggatccattaggcg	957.75	1011.5	1024.82	766.434	1168.93	1299.56	279.013	554.357	806.912	966.881	1224.81	1470.65	0.836829
Sup-tRNA-Thr-CGT-5-1	Sup	CTA	AAATAGCTTTAGTAAGAGGAATTAAGTTCAATTCTATCGT	ACCGGGATGGCTGAGTGGTTAAGGCGTTGGACTCTAGATCCAATGGACAGGTGTCCGCGTGGGTTCGAGCCCCACTCCCGGTA	tatcttgtggaaaggacgaaacaccAAATAGCTTTAGTAAGAGGAATTAAGTTCAATTCTATCGTACCGGGATGGCTGAGTGGTTAAGGCGTTGGACTCTAGATCCAATGGACAGGTGTCCGCGTGGGTTCGAGCCCCACTCCCGGTATTTTTTTTGGAATCGACAGGCCTCGTGAGGAAGCACATCCATCTGTCTCTTATACACATCTGACGCTGCCGACGActcgagtactaggatccattaggcg	1006.24	768.739	576.656	1584.65	1168.93	1097.85	803.423	1673.09	1252.24	1075.95	1005.82	1647.83	0.792309
Sup-tRNA-Ile-AAT-9-1	Sup	CTA	GGGGAGGGGGAGTGGTGTGGGGGAAGAGACCCAAAATGTT	ACCGGGATGGCTGAGTGGTTAAGGCGTTGGACTCTAGATCCAATGGACAGGTGTCCGCGTGGGTTCGAGCCCCACTCCCGGTA	tatcttgtggaaaggacgaaacaccGGGGAGGGGGAGTGGTGTGGGGGAAGAGACCCAAAATGTTACCGGGATGGCTGAGTGGTTAAGGCGTTGGACTCTAGATCCAATGGACAGGTGTCCGCGTGGGTTCGAGCCCCACTCCCGGTATTTTTTTTGGAATCGACAGGCCTCGTGAGGAAGCACATCCATCTGTCTCTTATACACATCTGACGCTGCCGACGActcgagtactaggatccattaggcg	527.369	283.22	448.162	293.455	329.341	377.477	662.236	778.104	784.075	403.85	499.09	660.652	0.77887
Sup-tRNA-Ala-CGC-1-1	Sup	CTA	AACAACTAGGGAGAGCTACAAAGAACGGTTTCTTAGGGTA	ACCGGGATGGCTGAGTGGTTAAGGCGTTGGACTCTAGATCCAATGGACAGGTGTCCGCGTGGGTTCGAGCCCCACTCCCGGTA	tatcttgtggaaaggacgaaacaccAACAACTAGGGAGAGCTACAAAGAACGGTTTCTTAGGGTAACCGGGATGGCTGAGTGGTTAAGGCGTTGGACTCTAGATCCAATGGACAGGTGTCCGCGTGGGTTCGAGCCCCACTCCCGGTATTTTTTTTGGAATCGACAGGCCTCGTGAGGAAGCACATCCATCTGTCTCTTATACACATCTGACGCTGCCGACGActcgagtactaggatccattaggcg	2333.76	2807.92	3134	3262.52	3687.69	2241.81	3559.94	2474.57	3212.42	3779.09	1843.58	1989.55	1.19307
Sup-tRNA-Tyr-GTA-5-2	Sup	CTA	TTATGGAGACAAGGCGGCACCCGGGAAGCTGTGCCCGCTC	ACCGGGATGGCTGAGTGGTTAAGGCGTTGGACTCTAGATCCAATGGACAGGTGTCCGCGTGGGTTCGAGCCCCACTCCCGGTA	tatcttgtggaaaggacgaaacaccTTATGGAGACAAGGCGGCACCCGGGAAGCTGTGCCCGCTCACCGGGATGGCTGAGTGGTTAAGGCGTTGGACTCTAGATCCAATGGACAGGTGTCCGCGTGGGTTCGAGCCCCACTCCCGGTATTTTTTTTGGAATCGACAGGCCTCGTGAGGAAGCACATCCATCTGTCTCTTATACACATCTGACGCTGCCGACGActcgagtactaggatccattaggcg	2351.94	2387.14	2037.1	2216.45	1275.62	2371.48	1882.5	2117.24	1884.06	1585.92	1996.36	2090.8	1.15511
Sup-tRNA-Leu-CAG-1-7	Sup	CTA	GAGACAGAAGTGAGTCCTGAGCACAATGTAGCATAAGCGC	ACCGGGATGGCTGAGTGGTTAAGGCGTTGGACTCTAGATCCAATGGACAGGTGTCCGCGTGGGTTCGAGCCCCACTCCCGGTA	tatcttgtggaaaggacgaaacaccGAGACAGAAGTGAGTCCTGAGCACAATGTAGCATAAGCGCACCGGGATGGCTGAGTGGTTAAGGCGTTGGACTCTAGATCCAATGGACAGGTGTCCGCGTGGGTTCGAGCCCCACTCCCGGTATTTTTTTTGGAATCGACAGGCCTCGTGAGGAAGCACATCCATCTGTCTCTTATACACATCTGACGCTGCCGACGActcgagtactaggatccattaggcg	1533.61	1173.34	1921.14	2620.38	2129.12	1628.05	934.526	1623	3326.61	3059.83	1566.02	2027.52	0.879329
Sup-tRNA-Pro-CGG-1-3	Sup	CTA	GCACGACCTCTAAGGCGGTTCGCGGCAACGTCCGCACGTC	ACCGGGATGGCTGAGTGGTTAAGGCGTTGGACTCTAGATCCAATGGACAGGTGTCCGCGTGGGTTCGAGCCCCACTCCCGGTA	tatcttgtggaaaggacgaaacaccGCACGACCTCTAAGGCGGTTCGCGGCAACGTCCGCACGTCACCGGGATGGCTGAGTGGTTAAGGCGTTGGACTCTAGATCCAATGGACAGGTGTCCGCGTGGGTTCGAGCCCCACTCCCGGTATTTTTTTTGGAATCGACAGGCCTCGTGAGGAAGCACATCCATCTGTCTCTTATACACATCTGACGCTGCCGACGActcgagtactaggatccattaggcg	1963.99	3625.21	3318.91	3818.36	3608.84	2587.59	2763.24	3666.77	3189.59	3658.23	1835.94	2574.27	1.03159
Sup-tRNA-Arg-CCG-1-2	Sup	CTA	TTCCCTTTGTGTGCTATATAAGCATCTGTCTTTGGCGGTT	ACCGGGATGGCTGAGTGGTTAAGGCGTTGGACTCTAGATCCAATGGACAGGTGTCCGCGTGGGTTCGAGCCCCACTCCCGGTA	tatcttgtggaaaggacgaaacaccTTCCCTTTGTGTGCTATATAAGCATCTGTCTTTGGCGGTTACCGGGATGGCTGAGTGGTTAAGGCGTTGGACTCTAGATCCAATGGACAGGTGTCCGCGTGGGTTCGAGCCCCACTCCCGGTATTTTTTTTGGAATCGACAGGCCTCGTGAGGAAGCACATCCATCTGTCTCTTATACACATCTGACGCTGCCGACGActcgagtactaggatccattaggcg	4946.35	3333.9	5481.37	4836.82	6800.2	5466.21	3072.51	5420.01	6139.38	5199.94	3167.69	3887.98	1.47535
Sup-tRNA-His-GTG-1-1	Sup	CTA	CATTAAATCCAGCTGTAGCGCGCCGCCTGGTTAGTGGCTC	ACCGGGATGGCTGAGTGGTTAAGGCGTTGGACTCTAGATCCAATGGACAGGTGTCCGCGTGGGTTCGAGCCCCACTCCCGGTA	tatcttgtggaaaggacgaaacaccCATTAAATCCAGCTGTAGCGCGCCGCCTGGTTAGTGGCTCACCGGGATGGCTGAGTGGTTAAGGCGTTGGACTCTAGATCCAATGGACAGGTGTCCGCGTGGGTTCGAGCCCCACTCCCGGTATTTTTTTTGGAATCGACAGGCCTCGTGAGGAAGCACATCCATCTGTCTCTTATACACATCTGACGCTGCCGACGActcgagtactaggatccattaggcg	2309.51	2945.48	2579.28	2019.66	1368.39	1867.21	2430.44	2511.3	1404.48	1187.97	2060.02	2212.3	0.977168
Sup-tRNA-iMet-CAT-1-5	Sup	CTA	GATGATTGAAATTAAGATCAGTGGTCTTCAGAAACCGCTT	ACCGGGATGGCTGAGTGGTTAAGGCGTTGGACTCTAGATCCAATGGACAGGTGTCCGCGTGGGTTCGAGCCCCACTCCCGGTA	tatcttgtggaaaggacgaaacaccGATGATTGAAATTAAGATCAGTGGTCTTCAGAAACCGCTTACCGGGATGGCTGAGTGGTTAAGGCGTTGGACTCTAGATCCAATGGACAGGTGTCCGCGTGGGTTCGAGCCCCACTCCCGGTATTTTTTTTGGAATCGACAGGCCTCGTGAGGAAGCACATCCATCTGTCTCTTATACACATCTGACGCTGCCGACGActcgagtactaggatccattaggcg	2060.98	1416.1	1614.01	1601.92	1637.43	2691.32	1257.24	1385.89	1568.15	2237.39	1675.52	1895.9	1.32991
Sup-tRNA-Arg-CCT-4-1	Sup	CTA	AAATAGTTGAATATGTTGTGTGAGCGCGTCGTTTGCAGAA	ACCGGGATGGCTGAGTGGTTAAGGCGTTGGACTCTAGATCCAATGGACAGGTGTCCGCGTGGGTTCGAGCCCCACTCCCGGTA	tatcttgtggaaaggacgaaacaccAAATAGTTGAATATGTTGTGTGAGCGCGTCGTTTGCAGAAACCGGGATGGCTGAGTGGTTAAGGCGTTGGACTCTAGATCCAATGGACAGGTGTCCGCGTGGGTTCGAGCCCCACTCCCGGTATTTTTTTTGGAATCGACAGGCCTCGTGAGGAAGCACATCCATCTGTCTCTTATACACATCTGACGCTGCCGACGActcgagtactaggatccattaggcg	1679.09	509.795	1100.03	538.575	1883.27	1700.09	181.527	848.233	799.3	2090	1662.78	1394.71	1.10449
Sup-tRNA-Glu-CTC-1-1	Sup	CTA	AGTAGAATCATATAGCTGCAACCGGGAAGGGTTAGCAGCT	ACCGGGATGGCTGAGTGGTTAAGGCGTTGGACTCTAGATCCAATGGACAGGTGTCCGCGTGGGTTCGAGCCCCACTCCCGGTA	tatcttgtggaaaggacgaaacaccAGTAGAATCATATAGCTGCAACCGGGAAGGGTTAGCAGCTACCGGGATGGCTGAGTGGTTAAGGCGTTGGACTCTAGATCCAATGGACAGGTGTCCGCGTGGGTTCGAGCCCCACTCCCGGTATTTTTTTTGGAATCGACAGGCCTCGTGAGGAAGCACATCCATCTGTCTCTTATACACATCTGACGCTGCCGACGActcgagtactaggatccattaggcg	1763.96	1043.87	1560.73	1581.2	2310.03	1789.41	554.665	1222.26	1366.42	3036.24	2126.22	1336.49	1.02559
Sup-tRNA-Asn-GTT-6-1	Sup	CTA	TGTGCCCTTCCTATATTGCCTATTAGAACTGGTAGTGCTT	ACCGGGATGGCTGAGTGGTTAAGGCGTTGGACTCTAGATCCAATGGACAGGTGTCCGCGTGGGTTCGAGCCCCACTCCCGGTA	tatcttgtggaaaggacgaaacaccTGTGCCCTTCCTATATTGCCTATTAGAACTGGTAGTGCTTACCGGGATGGCTGAGTGGTTAAGGCGTTGGACTCTAGATCCAATGGACAGGTGTCCGCGTGGGTTCGAGCCCCACTCCCGGTATTTTTTTTGGAATCGACAGGCCTCGTGAGGAAGCACATCCATCTGTCTCTTATACACATCTGACGCTGCCGACGActcgagtactaggatccattaggcg	1491.18	2791.74	2294.09	2275.14	1493.63	1898.91	3519.6	2063.81	1469.19	1638.98	1555.84	1878.18	0.986635
Sup-tRNA-Thr-AGT-1-3	Sup	CTA	ATAGTAATGAAGAATAGTTTAGGAAAGTACCTGTACGGGT	ACCGGGATGGCTGAGTGGTTAAGGCGTTGGACTCTAGATCCAATGGACAGGTGTCCGCGTGGGTTCGAGCCCCACTCCCGGTA	tatcttgtggaaaggacgaaacaccATAGTAATGAAGAATAGTTTAGGAAAGTACCTGTACGGGTACCGGGATGGCTGAGTGGTTAAGGCGTTGGACTCTAGATCCAATGGACAGGTGTCCGCGTGGGTTCGAGCCCCACTCCCGGTATTTTTTTTGGAATCGACAGGCCTCGTGAGGAAGCACATCCATCTGTCTCTTATACACATCTGACGCTGCCGACGActcgagtactaggatccattaggcg	709.22	760.647	404.286	590.362	607.657	602.234	124.379	370.685	475.774	613.144	1352.13	574.59	0.679962
Sup-tRNA-Met-CAT-6-1	Sup	CTA	TATCTCCACAAAAGCCGCGGCGCGAAGTGGTCGCCGAGCA	ACCGGGATGGCTGAGTGGTTAAGGCGTTGGACTCTAGATCCAATGGACAGGTGTCCGCGTGGGTTCGAGCCCCACTCCCGGTA	tatcttgtggaaaggacgaaacaccTATCTCCACAAAAGCCGCGGCGCGAAGTGGTCGCCGAGCAACCGGGATGGCTGAGTGGTTAAGGCGTTGGACTCTAGATCCAATGGACAGGTGTCCGCGTGGGTTCGAGCCCCACTCCCGGTATTTTTTTTGGAATCGACAGGCCTCGTGAGGAAGCACATCCATCTGTCTCTTATACACATCTGACGCTGCCGACGActcgagtactaggatccattaggcg	2188.28	2759.37	3061.92	2427.04	2824.91	2878.62	2440.52	2725.03	3265.71	2378.88	1879.23	2394.55	1.18502
Sup-tRNA-Pro-CGG-1-2	Sup	CTA	GGCAGGTGTCTGAAATGTCAGCGGAAATACACGCACGGGA	ACCGGGATGGCTGAGTGGTTAAGGCGTTGGACTCTAGATCCAATGGACAGGTGTCCGCGTGGGTTCGAGCCCCACTCCCGGTA	tatcttgtggaaaggacgaaacaccGGCAGGTGTCTGAAATGTCAGCGGAAATACACGCACGGGAACCGGGATGGCTGAGTGGTTAAGGCGTTGGACTCTAGATCCAATGGACAGGTGTCCGCGTGGGTTCGAGCCCCACTCCCGGTATTTTTTTTGGAATCGACAGGCCTCGTGAGGAAGCACATCCATCTGTCTCTTATACACATCTGACGCTGCCGACGActcgagtactaggatccattaggcg	842.577	1675.04	714.552	1039.17	1187.48	832.755	1321.11	1516.13	1210.37	610.196	1296.11	427.779	0.970709
Sup-tRNA-Arg-TCT-5-1	Sup	CTA	TAATTAGCAACCTCAGGACAAAACGGGGGGAGCTCAAGCA	ACCGGGATGGCTGAGTGGTTAAGGCGTTGGACTCTAGATCCAATGGACAGGTGTCCGCGTGGGTTCGAGCCCCACTCCCGGTA	tatcttgtggaaaggacgaaacaccTAATTAGCAACCTCAGGACAAAACGGGGGGAGCTCAAGCAACCGGGATGGCTGAGTGGTTAAGGCGTTGGACTCTAGATCCAATGGACAGGTGTCCGCGTGGGTTCGAGCCCCACTCCCGGTATTTTTTTTGGAATCGACAGGCCTCGTGAGGAAGCACATCCATCTGTCTCTTATACACATCTGACGCTGCCGACGActcgagtactaggatccattaggcg	2115.54	2621.8	2080.98	1622.63	1655.98	1247.69	1637.1	2698.32	2291.33	2051.68	1739.17	2462.89	0.799994
Sup-tRNA-Leu-CAG-1-6	Sup	CTA	GATAAAATTAGGAGAAATTAGGAAGCATGGTAAAACATGT	ACCGGGATGGCTGAGTGGTTAAGGCGTTGGACTCTAGATCCAATGGACAGGTGTCCGCGTGGGTTCGAGCCCCACTCCCGGTA	tatcttgtggaaaggacgaaacaccGATAAAATTAGGAGAAATTAGGAAGCATGGTAAAACATGTACCGGGATGGCTGAGTGGTTAAGGCGTTGGACTCTAGATCCAATGGACAGGTGTCCGCGTGGGTTCGAGCCCCACTCCCGGTATTTTTTTTGGAATCGACAGGCCTCGTGAGGAAGCACATCCATCTGTCTCTTATACACATCTGACGCTGCCGACGActcgagtactaggatccattaggcg	594.047	865.843	115.958	355.598	547.356	734.783	242.036	614.468	707.951	798.856	1176.43	718.871	0.700381
Sup-tRNA-Arg-CCG-1-3	Sup	CTA	GAAAGCTTTATGAGAATAGCTGGGAGCCATACAGCCGCAG	ACCGGGATGGCTGAGTGGTTAAGGCGTTGGACTCTAGATCCAATGGACAGGTGTCCGCGTGGGTTCGAGCCCCACTCCCGGTA	tatcttgtggaaaggacgaaacaccGAAAGCTTTATGAGAATAGCTGGGAGCCATACAGCCGCAGACCGGGATGGCTGAGTGGTTAAGGCGTTGGACTCTAGATCCAATGGACAGGTGTCCGCGTGGGTTCGAGCCCCACTCCCGGTATTTTTTTTGGAATCGACAGGCCTCGTGAGGAAGCACATCCATCTGTCTCTTATACACATCTGACGCTGCCGACGActcgagtactaggatccattaggcg	3049.04	1116.69	2472.73	2582.4	1962.13	2406.06	1048.82	2357.69	1986.83	3142.36	2261.18	2240.14	1.21135
Sup-tRNA-Tyr-GTA-5-3	Sup	CTA	TTTGCTGAAAGATCAATGACCCAACCCCAGAAACGTGCGC	ACCGGGATGGCTGAGTGGTTAAGGCGTTGGACTCTAGATCCAATGGACAGGTGTCCGCGTGGGTTCGAGCCCCACTCCCGGTA	tatcttgtggaaaggacgaaacaccTTTGCTGAAAGATCAATGACCCAACCCCAGAAACGTGCGCACCGGGATGGCTGAGTGGTTAAGGCGTTGGACTCTAGATCCAATGGACAGGTGTCCGCGTGGGTTCGAGCCCCACTCCCGGTATTTTTTTTGGAATCGACAGGCCTCGTGAGGAAGCACATCCATCTGTCTCTTATACACATCTGACGCTGCCGACGActcgagtactaggatccattaggcg	1224.47	1974.45	1510.59	1567.39	1317.36	1380.24	1902.67	1489.42	1632.86	1559.39	1016	989.713	1.29735
Sup-tRNA-Val-AAC-4-1	Sup	CTA	TATACTTCCATGTTTCAAGGTAAGGGAGCAGAAAGAGGGT	ACCGGGATGGCTGAGTGGTTAAGGCGTTGGACTCTAGATCCAATGGACAGGTGTCCGCGTGGGTTCGAGCCCCACTCCCGGTA	tatcttgtggaaaggacgaaacaccTATACTTCCATGTTTCAAGGTAAGGGAGCAGAAAGAGGGTACCGGGATGGCTGAGTGGTTAAGGCGTTGGACTCTAGATCCAATGGACAGGTGTCCGCGTGGGTTCGAGCCCCACTCCCGGTATTTTTTTTGGAATCGACAGGCCTCGTGAGGAAGCACATCCATCTGTCTCTTATACACATCTGACGCTGCCGACGActcgagtactaggatccattaggcg	72.7405	315.588	228.782	300.359	46.3861	316.965	84.0401	156.957	133.217	188.66	71.2985	134.155	1.87852
Sup-tRNA-Ser-GCT-4-1	Sup	CTA	TGTGCGGAGGAAGAAAATGACTTTGCCACGCTTAGCATGT	ACCGGGATGGCTGAGTGGTTAAGGCGTTGGACTCTAGATCCAATGGACAGGTGTCCGCGTGGGTTCGAGCCCCACTCCCGGTA	tatcttgtggaaaggacgaaacaccTGTGCGGAGGAAGAAAATGACTTTGCCACGCTTAGCATGTACCGGGATGGCTGAGTGGTTAAGGCGTTGGACTCTAGATCCAATGGACAGGTGTCCGCGTGGGTTCGAGCCCCACTCCCGGTATTTTTTTTGGAATCGACAGGCCTCGTGAGGAAGCACATCCATCTGTCTCTTATACACATCTGACGCTGCCGACGActcgagtactaggatccattaggcg	1473	2128.19	1845.93	2016.21	1915.74	1132.43	2242.19	1516.13	2040.12	1851.22	1260.46	1374.46	0.988058
Sup-tRNA-Val-TAC-1-2	Sup	CTA	AGTCTATGAATAAAGTCCCAACAATATTCTTCCTCGTAGA	ACCGGGATGGCTGAGTGGTTAAGGCGTTGGACTCTAGATCCAATGGACAGGTGTCCGCGTGGGTTCGAGCCCCACTCCCGGTA	tatcttgtggaaaggacgaaacaccAGTCTATGAATAAAGTCCCAACAATATTCTTCCTCGTAGAACCGGGATGGCTGAGTGGTTAAGGCGTTGGACTCTAGATCCAATGGACAGGTGTCCGCGTGGGTTCGAGCCCCACTCCCGGTATTTTTTTTGGAATCGACAGGCCTCGTGAGGAAGCACATCCATCTGTCTCTTATACACATCTGACGCTGCCGACGActcgagtactaggatccattaggcg	3079.35	2136.29	1930.54	2337.28	3196	3927.49	1226.99	1950.27	2793.74	3973.65	2401.23	2343.92	1.47601
Sup-tRNA-Thr-AGT-1-2	Sup	CTA	ATTCTTGTAGATGAATTTCAGGAACCTTTATGGCAGCTTC	ACCGGGATGGCTGAGTGGTTAAGGCGTTGGACTCTAGATCCAATGGACAGGTGTCCGCGTGGGTTCGAGCCCCACTCCCGGTA	tatcttgtggaaaggacgaaacaccATTCTTGTAGATGAATTTCAGGAACCTTTATGGCAGCTTCACCGGGATGGCTGAGTGGTTAAGGCGTTGGACTCTAGATCCAATGGACAGGTGTCCGCGTGGGTTCGAGCCCCACTCCCGGTATTTTTTTTGGAATCGACAGGCCTCGTGAGGAAGCACATCCATCTGTCTCTTATACACATCTGACGCTGCCGACGActcgagtactaggatccattaggcg	6449.66	3762.78	4208.96	3738.96	4318.54	5325.02	3102.76	4177.71	3718.65	4669.33	3748.27	4432.19	1.43901
Sup-tRNA-Thr-TGT-4-1	Sup	CTA	TGCATAATAGATTGATTGTTAAATGTTTGCTCTCTGTGGC	ACCGGGATGGCTGAGTGGTTAAGGCGTTGGACTCTAGATCCAATGGACAGGTGTCCGCGTGGGTTCGAGCCCCACTCCCGGTA	tatcttgtggaaaggacgaaacaccTGCATAATAGATTGATTGTTAAATGTTTGCTCTCTGTGGCACCGGGATGGCTGAGTGGTTAAGGCGTTGGACTCTAGATCCAATGGACAGGTGTCCGCGTGGGTTCGAGCCCCACTCCCGGTATTTTTTTTGGAATCGACAGGCCTCGTGAGGAAGCACATCCATCTGTCTCTTATACACATCTGACGCTGCCGACGActcgagtactaggatccattaggcg	96.9873	153.748	382.348	524.766	357.173	631.049	110.933	257.142	312.107	521.762	560.203	430.31	0.733529
Sup-tRNA-Gly-TCC-4-1	Sup	CTA	GAGCCCCGGGCCGGCGCGGCGGGGCTGCCCGCGCCGTGCG	ACCGGGATGGCTGAGTGGTTAAGGCGTTGGACTCTAGATCCAATGGACAGGTGTCCGCGTGGGTTCGAGCCCCACTCCCGGTA	tatcttgtggaaaggacgaaacaccGAGCCCCGGGCCGGCGCGGCGGGGCTGCCCGCGCCGTGCGACCGGGATGGCTGAGTGGTTAAGGCGTTGGACTCTAGATCCAATGGACAGGTGTCCGCGTGGGTTCGAGCCCCACTCCCGGTATTTTTTTTGGAATCGACAGGCCTCGTGAGGAAGCACATCCATCTGTCTCTTATACACATCTGACGCTGCCGACGActcgagtactaggatccattaggcg	8371.22	11118.4	9837.63	11807.2	6846.58	6757.13	16445	11057.1	9001.64	6435.07	8683.14	10041.4	0.807855
Sup-tRNA-Cys-GCA-13-1	Sup	CTA	CACAGGGAAAGGTTGTTAATTGGACCTTACTAATGTAACT	ACCGGGATGGCTGAGTGGTTAAGGCGTTGGACTCTAGATCCAATGGACAGGTGTCCGCGTGGGTTCGAGCCCCACTCCCGGTA	tatcttgtggaaaggacgaaacaccCACAGGGAAAGGTTGTTAATTGGACCTTACTAATGTAACTACCGGGATGGCTGAGTGGTTAAGGCGTTGGACTCTAGATCCAATGGACAGGTGTCCGCGTGGGTTCGAGCCCCACTCCCGGTATTTTTTTTGGAATCGACAGGCCTCGTGAGGAAGCACATCCATCTGTCTCTTATACACATCTGACGCTGCCGACGActcgagtactaggatccattaggcg	2085.23	1076.23	1673.56	2212.99	2050.26	3031.34	2716.18	2030.42	2740.46	2653.03	1889.41	1645.3	1.4467
Sup-tRNA-Asn-GTT-11-1	Sup	CTA	TGCGCCCTTCCTATATGGCCCAGTGGAGTTAGCAGTGCTT	ACCGGGATGGCTGAGTGGTTAAGGCGTTGGACTCTAGATCCAATGGACAGGTGTCCGCGTGGGTTCGAGCCCCACTCCCGGTA	tatcttgtggaaaggacgaaacaccTGCGCCCTTCCTATATGGCCCAGTGGAGTTAGCAGTGCTTACCGGGATGGCTGAGTGGTTAAGGCGTTGGACTCTAGATCCAATGGACAGGTGTCCGCGTGGGTTCGAGCCCCACTCCCGGTATTTTTTTTGGAATCGACAGGCCTCGTGAGGAAGCACATCCATCTGTCTCTTATACACATCTGACGCTGCCGACGActcgagtactaggatccattaggcg	2897.5	5761.5	5214.98	3621.57	3683.05	3610.52	7664.46	4431.52	3155.33	3587.48	3689.7	3143.79	0.952092
Sup-tRNA-iMet-CAT-1-4	Sup	CTA	AAAAAAGGTGACTATTAACTCTGGGACCTGTGACTCGCGT	ACCGGGATGGCTGAGTGGTTAAGGCGTTGGACTCTAGATCCAATGGACAGGTGTCCGCGTGGGTTCGAGCCCCACTCCCGGTA	tatcttgtggaaaggacgaaacaccAAAAAAGGTGACTATTAACTCTGGGACCTGTGACTCGCGTACCGGGATGGCTGAGTGGTTAAGGCGTTGGACTCTAGATCCAATGGACAGGTGTCCGCGTGGGTTCGAGCCCCACTCCCGGTATTTTTTTTGGAATCGACAGGCCTCGTGAGGAAGCACATCCATCTGTCTCTTATACACATCTGACGCTGCCGACGActcgagtactaggatccattaggcg	345.517	283.22	235.05	479.885	292.232	521.552	178.165	283.858	68.5114	253.512	231.72	346.779	1.49366
Sup-tRNA-Phe-GAA-6-1	Sup	CTA	TATATTTTGAAGAAATGACTAAGGGTGTGTGCTTAGAGTA	ACCGGGATGGCTGAGTGGTTAAGGCGTTGGACTCTAGATCCAATGGACAGGTGTCCGCGTGGGTTCGAGCCCCACTCCCGGTA	tatcttgtggaaaggacgaaacaccTATATTTTGAAGAAATGACTAAGGGTGTGTGCTTAGAGTAACCGGGATGGCTGAGTGGTTAAGGCGTTGGACTCTAGATCCAATGGACAGGTGTCCGCGTGGGTTCGAGCCCCACTCCCGGTATTTTTTTTGGAATCGACAGGCCTCGTGAGGAAGCACATCCATCTGTCTCTTATACACATCTGACGCTGCCGACGActcgagtactaggatccattaggcg	612.233	1003.41	322.802	127.739	259.762	691.561	33.616	353.987	487.192	256.459	1446.34	1037.81	0.524423
Sup-tRNA-Cys-GCA-7-1	Sup	CTA	TCACCGTAAGTGGACAAGGAGGGAGCTTTTAACAGGTAAA	ACCGGGATGGCTGAGTGGTTAAGGCGTTGGACTCTAGATCCAATGGACAGGTGTCCGCGTGGGTTCGAGCCCCACTCCCGGTA	tatcttgtggaaaggacgaaacaccTCACCGTAAGTGGACAAGGAGGGAGCTTTTAACAGGTAAAACCGGGATGGCTGAGTGGTTAAGGCGTTGGACTCTAGATCCAATGGACAGGTGTCCGCGTGGGTTCGAGCCCCACTCCCGGTATTTTTTTTGGAATCGACAGGCCTCGTGAGGAAGCACATCCATCTGTCTCTTATACACATCTGACGCTGCCGACGActcgagtactaggatccattaggcg	454.628	267.036	473.234	452.265	927.721	806.821	705.937	534.32	1221.79	913.821	687.521	511.31	1.05048
Sup-tRNA-Ala-AGC-16-1	Sup	CTA	CCAGGCCACCCACTAAGGATAAACAAAGCTTCCCTGATAT	ACCGGGATGGCTGAGTGGTTAAGGCGTTGGACTCTAGATCCAATGGACAGGTGTCCGCGTGGGTTCGAGCCCCACTCCCGGTA	tatcttgtggaaaggacgaaacaccCCAGGCCACCCACTAAGGATAAACAAAGCTTCCCTGATATACCGGGATGGCTGAGTGGTTAAGGCGTTGGACTCTAGATCCAATGGACAGGTGTCCGCGTGGGTTCGAGCCCCACTCCCGGTATTTTTTTTGGAATCGACAGGCCTCGTGAGGAAGCACATCCATCTGTCTCTTATACACATCTGACGCTGCCGACGActcgagtactaggatccattaggcg	5631.33	11037.5	9392.6	9314.59	5315.84	5636.22	14360.8	9881.58	6847.33	6821.23	6238.62	5619.34	0.950049
Sup-tRNA-Ala-AGC-5-1	Sup	CTA	GACAGCCAGTTATAAAATATAGCAAAAAAGCTAGCTTTAA	ACCGGGATGGCTGAGTGGTTAAGGCGTTGGACTCTAGATCCAATGGACAGGTGTCCGCGTGGGTTCGAGCCCCACTCCCGGTA	tatcttgtggaaaggacgaaacaccGACAGCCAGTTATAAAATATAGCAAAAAAGCTAGCTTTAAACCGGGATGGCTGAGTGGTTAAGGCGTTGGACTCTAGATCCAATGGACAGGTGTCCGCGTGGGTTCGAGCCCCACTCCCGGTATTTTTTTTGGAATCGACAGGCCTCGTGAGGAAGCACATCCATCTGTCTCTTATACACATCTGACGCTGCCGACGActcgagtactaggatccattaggcg	1709.4	1157.15	1711.16	1802.16	1549.29	1535.84	1892.58	1355.84	2070.57	1577.08	1084.76	1113.74	1.47478
Sup-tRNA-Glu-CTC-1-3	Sup	CTA	CTGGGGCCAGGAGGCGCAAGCCGGGCCCTGAAGCCGCCTC	ACCGGGATGGCTGAGTGGTTAAGGCGTTGGACTCTAGATCCAATGGACAGGTGTCCGCGTGGGTTCGAGCCCCACTCCCGGTA	tatcttgtggaaaggacgaaacaccCTGGGGCCAGGAGGCGCAAGCCGGGCCCTGAAGCCGCCTCACCGGGATGGCTGAGTGGTTAAGGCGTTGGACTCTAGATCCAATGGACAGGTGTCCGCGTGGGTTCGAGCCCCACTCCCGGTATTTTTTTTGGAATCGACAGGCCTCGTGAGGAAGCACATCCATCTGTCTCTTATACACATCTGACGCTGCCGACGActcgagtactaggatccattaggcg	5273.69	6845.82	10533.4	7329.46	5492.11	5627.58	8528.39	6131.32	5400.98	5034.86	5795.55	5148.53	0.995905
Sup-tRNA-Trp-CCA-2-1	Sup	CTA	AAACGAGGTCTTTAGCGATGCGGAGTCACCACTTTGGTGT	ACCGGGATGGCTGAGTGGTTAAGGCGTTGGACTCTAGATCCAATGGACAGGTGTCCGCGTGGGTTCGAGCCCCACTCCCGGTA	tatcttgtggaaaggacgaaacaccAAACGAGGTCTTTAGCGATGCGGAGTCACCACTTTGGTGTACCGGGATGGCTGAGTGGTTAAGGCGTTGGACTCTAGATCCAATGGACAGGTGTCCGCGTGGGTTCGAGCCCCACTCCCGGTATTTTTTTTGGAATCGACAGGCCTCGTGAGGAAGCACATCCATCTGTCTCTTATACACATCTGACGCTGCCGACGActcgagtactaggatccattaggcg	10262.5	11312.6	13535.7	13578.3	12185.6	11517.4	14932.2	12513.1	13622.3	13686.7	8347.02	10778	1.1387
Sup-tRNA-Lys-CTT-5-1	Sup	CTA	CTCGGCCCATTTGTAGATATGGAAAAGATCCTATAAGGAA	ACCGGGATGGCTGAGTGGTTAAGGCGTTGGACTCTAGATCCAATGGACAGGTGTCCGCGTGGGTTCGAGCCCCACTCCCGGTA	tatcttgtggaaaggacgaaacaccCTCGGCCCATTTGTAGATATGGAAAAGATCCTATAAGGAAACCGGGATGGCTGAGTGGTTAAGGCGTTGGACTCTAGATCCAATGGACAGGTGTCCGCGTGGGTTCGAGCCCCACTCCCGGTATTTTTTTTGGAATCGACAGGCCTCGTGAGGAAGCACATCCATCTGTCTCTTATACACATCTGACGCTGCCGACGActcgagtactaggatccattaggcg	2618.66	1602.21	1980.69	3435.14	2115.2	2351.31	3133.02	2371.05	3018.31	2328.77	1410.69	1404.84	1.76395
Sup-tRNA-Gly-GCC-4-1	Sup	CTA	AGCTCTGCTGTGACAGCTTCCATTGGCATTTGCCATCAGT	ACCGGGATGGCTGAGTGGTTAAGGCGTTGGACTCTAGATCCAATGGACAGGTGTCCGCGTGGGTTCGAGCCCCACTCCCGGTA	tatcttgtggaaaggacgaaacaccAGCTCTGCTGTGACAGCTTCCATTGGCATTTGCCATCAGTACCGGGATGGCTGAGTGGTTAAGGCGTTGGACTCTAGATCCAATGGACAGGTGTCCGCGTGGGTTCGAGCCCCACTCCCGGTATTTTTTTTGGAATCGACAGGCCTCGTGAGGAAGCACATCCATCTGTCTCTTATACACATCTGACGCTGCCGACGActcgagtactaggatccattaggcg	2630.78	2087.73	2858.21	3200.38	3140.34	1849.93	2369.93	1940.25	2732.84	2818.11	1881.77	2121.18	1.11879
Sup-tRNA-Ser-AGA-3-1	Sup	CTA	CAGTACAGTGACTTATGCTAATGGACAAAGTGTCCTTCAC	ACCGGGATGGCTGAGTGGTTAAGGCGTTGGACTCTAGATCCAATGGACAGGTGTCCGCGTGGGTTCGAGCCCCACTCCCGGTA	tatcttgtggaaaggacgaaacaccCAGTACAGTGACTTATGCTAATGGACAAAGTGTCCTTCACACCGGGATGGCTGAGTGGTTAAGGCGTTGGACTCTAGATCCAATGGACAGGTGTCCGCGTGGGTTCGAGCCCCACTCCCGGTATTTTTTTTGGAATCGACAGGCCTCGTGAGGAAGCACATCCATCTGTCTCTTATACACATCTGACGCTGCCGACGActcgagtactaggatccattaggcg	1957.93	2977.85	3124.6	2085.25	2054.9	2702.85	1684.16	2367.71	1377.84	2626.5	1453.98	1369.4	1.64961
Sup-tRNA-Thr-AGT-1-1	Sup	CTA	GACCTGGCCAAGGAAACAAGATCCTAAGCGTCTTTCCGGC	ACCGGGATGGCTGAGTGGTTAAGGCGTTGGACTCTAGATCCAATGGACAGGTGTCCGCGTGGGTTCGAGCCCCACTCCCGGTA	tatcttgtggaaaggacgaaacaccGACCTGGCCAAGGAAACAAGATCCTAAGCGTCTTTCCGGCACCGGGATGGCTGAGTGGTTAAGGCGTTGGACTCTAGATCCAATGGACAGGTGTCCGCGTGGGTTCGAGCCCCACTCCCGGTATTTTTTTTGGAATCGACAGGCCTCGTGAGGAAGCACATCCATCTGTCTCTTATACACATCTGACGCTGCCGACGActcgagtactaggatccattaggcg	697.096	1764.05	1272.4	1090.96	1219.95	1126.67	1536.25	1843.4	822.137	1412	924.334	696.09	1.1241
Sup-tRNA-Cys-GCA-21-1	Sup	CTA	CACAGGTGAAATATGCTAAGGAGGAATGTCCACCAGGCAA	ACCGGGATGGCTGAGTGGTTAAGGCGTTGGACTCTAGATCCAATGGACAGGTGTCCGCGTGGGTTCGAGCCCCACTCCCGGTA	tatcttgtggaaaggacgaaacaccCACAGGTGAAATATGCTAAGGAGGAATGTCCACCAGGCAAACCGGGATGGCTGAGTGGTTAAGGCGTTGGACTCTAGATCCAATGGACAGGTGTCCGCGTGGGTTCGAGCCCCACTCCCGGTATTTTTTTTGGAATCGACAGGCCTCGTGAGGAAGCACATCCATCTGTCTCTTATACACATCTGACGCTGCCGACGActcgagtactaggatccattaggcg	2709.58	2152.47	1281.81	3145.14	2407.44	2270.63	884.102	1936.91	1739.43	2549.85	1260.46	1268.15	1.96799
Sup-tRNA-iMet-CAT-1-7	Sup	CTA	ACATCATAAAGAATTCACTGCAAATATCACTACCGTATAG	ACCGGGATGGCTGAGTGGTTAAGGCGTTGGACTCTAGATCCAATGGACAGGTGTCCGCGTGGGTTCGAGCCCCACTCCCGGTA	tatcttgtggaaaggacgaaacaccACATCATAAAGAATTCACTGCAAATATCACTACCGTATAGACCGGGATGGCTGAGTGGTTAAGGCGTTGGACTCTAGATCCAATGGACAGGTGTCCGCGTGGGTTCGAGCCCCACTCCCGGTATTTTTTTTGGAATCGACAGGCCTCGTGAGGAAGCACATCCATCTGTCTCTTATACACATCTGACGCTGCCGACGActcgagtactaggatccattaggcg	2715.65	2727	2178.13	1753.82	1349.83	1985.36	2383.38	2494.61	1743.23	1656.67	1497.27	1888.3	1.38772
Sup-tRNA-Asn-GTT-11-2	Sup	CTA	TGCGCCCTTCCTATATGGCCCAGTGGAGTTAGCAGTGCTT	ACCGGGATGGCTGAGTGGTTAAGGCGTTGGACTCTAGATCCAATGGACAGGTGTCCGCGTGGGTTCGAGCCCCACTCCCGGTA	tatcttgtggaaaggacgaaacaccTGCGCCCTTCCTATATGGCCCAGTGGAGTTAGCAGTGCTTACCGGGATGGCTGAGTGGTTAAGGCGTTGGACTCTAGATCCAATGGACAGGTGTCCGCGTGGGTTCGAGCCCCACTCCCGGTATTTTTTTTGGAATCGACAGGCCTCGTGAGGAAGCACATCCATCTGTCTCTTATACACATCTGACGCTGCCGACGActcgagtactaggatccattaggcg	0	0	0	0	0	0	0	0	0	0	0	0	0
Sup-tRNA-Gln-CTG-6-1	Sup	CTA	CTAGGTCATGAAAGAATTCAGGGAAAATCGCTAAGAACTT	ACCGGGATGGCTGAGTGGTTAAGGCGTTGGACTCTAGATCCAATGGACAGGTGTCCGCGTGGGTTCGAGCCCCACTCCCGGTA	tatcttgtggaaaggacgaaacaccCTAGGTCATGAAAGAATTCAGGGAAAATCGCTAAGAACTTACCGGGATGGCTGAGTGGTTAAGGCGTTGGACTCTAGATCCAATGGACAGGTGTCCGCGTGGGTTCGAGCCCCACTCCCGGTATTTTTTTTGGAATCGACAGGCCTCGTGAGGAAGCACATCCATCTGTCTCTTATACACATCTGACGCTGCCGACGActcgagtactaggatccattaggcg	1660.91	1343.27	1977.55	1453.46	950.914	1602.12	2921.23	1349.16	1377.84	958.038	1790.1	1323.84	1.0472
Sup-tRNA-His-GTG-1-3	Sup	CTA	GCTAGAGCAAGCTCCGCCATCGCGGCTTAGCCTGTGGCTC	ACCGGGATGGCTGAGTGGTTAAGGCGTTGGACTCTAGATCCAATGGACAGGTGTCCGCGTGGGTTCGAGCCCCACTCCCGGTA	tatcttgtggaaaggacgaaacaccGCTAGAGCAAGCTCCGCCATCGCGGCTTAGCCTGTGGCTCACCGGGATGGCTGAGTGGTTAAGGCGTTGGACTCTAGATCCAATGGACAGGTGTCCGCGTGGGTTCGAGCCCCACTCCCGGTATTTTTTTTGGAATCGACAGGCCTCGTGAGGAAGCACATCCATCTGTCTCTTATACACATCTGACGCTGCCGACGActcgagtactaggatccattaggcg	7631.69	10171.6	10856.2	11303.2	9286.49	8866.39	11342.1	9741.32	10017.9	9901.69	6200.43	6522.99	1.29647
Sup-tRNA-Pro-CGG-1-1	Sup	CTA	AAGGCTGAAGGGAAGCTCTGGGAGTGCCCTTGCCGAGAGC	ACCGGGATGGCTGAGTGGTTAAGGCGTTGGACTCTAGATCCAATGGACAGGTGTCCGCGTGGGTTCGAGCCCCACTCCCGGTA	tatcttgtggaaaggacgaaacaccAAGGCTGAAGGGAAGCTCTGGGAGTGCCCTTGCCGAGAGCACCGGGATGGCTGAGTGGTTAAGGCGTTGGACTCTAGATCCAATGGACAGGTGTCCGCGTGGGTTCGAGCCCCACTCCCGGTATTTTTTTTGGAATCGACAGGCCTCGTGAGGAAGCACATCCATCTGTCTCTTATACACATCTGACGCTGCCGACGActcgagtactaggatccattaggcg	1721.53	2298.13	1112.57	3131.33	2314.66	1933.49	1663.99	1903.52	2234.23	2260.97	965.076	1171.96	1.70872
Sup-tRNA-Leu-CAG-1-5	Sup	CTA	GGGTCCCAGCCATGCCAGCGGCGACGCGCCCCGGCGCGCC	ACCGGGATGGCTGAGTGGTTAAGGCGTTGGACTCTAGATCCAATGGACAGGTGTCCGCGTGGGTTCGAGCCCCACTCCCGGTA	tatcttgtggaaaggacgaaacaccGGGTCCCAGCCATGCCAGCGGCGACGCGCCCCGGCGCGCCACCGGGATGGCTGAGTGGTTAAGGCGTTGGACTCTAGATCCAATGGACAGGTGTCCGCGTGGGTTCGAGCCCCACTCCCGGTATTTTTTTTGGAATCGACAGGCCTCGTGAGGAAGCACATCCATCTGTCTCTTATACACATCTGACGCTGCCGACGActcgagtactaggatccattaggcg	6892.16	10284.9	8007.37	7653.99	5274.1	6284.56	10286.5	7624.08	5161.19	5500.61	8813.01	8049.33	0.781337
Sup-tRNA-SeC-TCA-1-1	Sup	CTA	TTGCGATCCTTATATAGCTGCGCGGGAATAAGGTTGTCCT	ACCGGGATGGCTGAGTGGTTAAGGCGTTGGACTCTAGATCCAATGGACAGGTGTCCGCGTGGGTTCGAGCCCCACTCCCGGTA	tatcttgtggaaaggacgaaacaccTTGCGATCCTTATATAGCTGCGCGGGAATAAGGTTGTCCTACCGGGATGGCTGAGTGGTTAAGGCGTTGGACTCTAGATCCAATGGACAGGTGTCCGCGTGGGTTCGAGCCCCACTCCCGGTATTTTTTTTGGAATCGACAGGCCTCGTGAGGAAGCACATCCATCTGTCTCTTATACACATCTGACGCTGCCGACGActcgagtactaggatccattaggcg	2054.92	2370.95	2817.47	3200.38	2759.97	3028.46	3368.33	3175.86	3010.7	3717.19	1891.96	2209.77	1.23872
Sup-tRNA-Ile-AAT-1-1	Sup	CTA	TAAACTCCTCAAGAGAGGTAGGGTCCGTTCCCCCCGGCGG	ACCGGGATGGCTGAGTGGTTAAGGCGTTGGACTCTAGATCCAATGGACAGGTGTCCGCGTGGGTTCGAGCCCCACTCCCGGTA	tatcttgtggaaaggacgaaacaccTAAACTCCTCAAGAGAGGTAGGGTCCGTTCCCCCCGGCGGACCGGGATGGCTGAGTGGTTAAGGCGTTGGACTCTAGATCCAATGGACAGGTGTCCGCGTGGGTTCGAGCCCCACTCCCGGTATTTTTTTTGGAATCGACAGGCCTCGTGAGGAAGCACATCCATCTGTCTCTTATACACATCTGACGCTGCCGACGActcgagtactaggatccattaggcg	2236.77	2071.55	2344.23	1712.39	2569.79	2832.52	1408.51	2437.84	1929.74	1986.82	1953.07	1992.08	1.28429
Sup-tRNA-Val-TAC-1-1	Sup	CTA	AACAATTATCAAATCCTGGAGGAACGTTTTAGTCGTGTGG	ACCGGGATGGCTGAGTGGTTAAGGCGTTGGACTCTAGATCCAATGGACAGGTGTCCGCGTGGGTTCGAGCCCCACTCCCGGTA	tatcttgtggaaaggacgaaacaccAACAATTATCAAATCCTGGAGGAACGTTTTAGTCGTGTGGACCGGGATGGCTGAGTGGTTAAGGCGTTGGACTCTAGATCCAATGGACAGGTGTCCGCGTGGGTTCGAGCCCCACTCCCGGTATTTTTTTTGGAATCGACAGGCCTCGTGAGGAAGCACATCCATCTGTCTCTTATACACATCTGACGCTGCCGACGActcgagtactaggatccattaggcg	1933.68	1068.14	1059.29	1177.27	1980.68	1936.37	716.022	1272.35	1792.71	2036.94	1033.83	1584.55	1.47691
Sup-tRNA-Ser-GCT-4-2	Sup	CTA	TATTACTCCCTATAGCAATCAGGAAACAGTAACTTACCGG	ACCGGGATGGCTGAGTGGTTAAGGCGTTGGACTCTAGATCCAATGGACAGGTGTCCGCGTGGGTTCGAGCCCCACTCCCGGTA	tatcttgtggaaaggacgaaacaccTATTACTCCCTATAGCAATCAGGAAACAGTAACTTACCGGACCGGGATGGCTGAGTGGTTAAGGCGTTGGACTCTAGATCCAATGGACAGGTGTCCGCGTGGGTTCGAGCCCCACTCCCGGTATTTTTTTTGGAATCGACAGGCCTCGTGAGGAAGCACATCCATCTGTCTCTTATACACATCTGACGCTGCCGACGActcgagtactaggatccattaggcg	3073.29	2176.75	2287.82	2219.9	2537.32	2192.82	1384.98	2775.12	2694.78	2717.88	2016.73	1971.83	1.31964
Sup-tRNA-Leu-CAA-4-1	Sup	CTA	ACAAGTATGAGGCTAAGTGAGAAGCGCTCTGCTTCCGAGT	ACCGGGATGGCTGAGTGGTTAAGGCGTTGGACTCTAGATCCAATGGACAGGTGTCCGCGTGGGTTCGAGCCCCACTCCCGGTA	tatcttgtggaaaggacgaaacaccACAAGTATGAGGCTAAGTGAGAAGCGCTCTGCTTCCGAGTACCGGGATGGCTGAGTGGTTAAGGCGTTGGACTCTAGATCCAATGGACAGGTGTCCGCGTGGGTTCGAGCCCCACTCCCGGTATTTTTTTTGGAATCGACAGGCCTCGTGAGGAAGCACATCCATCTGTCTCTTATACACATCTGACGCTGCCGACGActcgagtactaggatccattaggcg	2721.71	2063.46	1720.57	2050.73	2486.29	1653.98	1206.82	1973.64	2805.16	3496.1	1909.78	2050.3	1.10439
Sup-tRNA-iMet-CAT-1-6	Sup	CTA	TTAAGTTACTTGGAGATAAGGCACAACAGCTGAAGGGGAC	ACCGGGATGGCTGAGTGGTTAAGGCGTTGGACTCTAGATCCAATGGACAGGTGTCCGCGTGGGTTCGAGCCCCACTCCCGGTA	tatcttgtggaaaggacgaaacaccTTAAGTTACTTGGAGATAAGGCACAACAGCTGAAGGGGACACCGGGATGGCTGAGTGGTTAAGGCGTTGGACTCTAGATCCAATGGACAGGTGTCCGCGTGGGTTCGAGCCCCACTCCCGGTATTTTTTTTGGAATCGACAGGCCTCGTGAGGAAGCACATCCATCTGTCTCTTATACACATCTGACGCTGCCGACGActcgagtactaggatccattaggcg	775.899	1011.5	492.038	500.599	700.43	1288.03	480.709	1038.58	430.099	660.309	1186.61	701.152	1.09216
Sup-tRNA-Glu-CTC-1-2	Sup	CTA	CTGGGGCCAGGAGGCGCAAGCCGGGCCCTGAAGCCGCCTC	ACCGGGATGGCTGAGTGGTTAAGGCGTTGGACTCTAGATCCAATGGACAGGTGTCCGCGTGGGTTCGAGCCCCACTCCCGGTA	tatcttgtggaaaggacgaaacaccCTGGGGCCAGGAGGCGCAAGCCGGGCCCTGAAGCCGCCTCACCGGGATGGCTGAGTGGTTAAGGCGTTGGACTCTAGATCCAATGGACAGGTGTCCGCGTGGGTTCGAGCCCCACTCCCGGTATTTTTTTTGGAATCGACAGGCCTCGTGAGGAAGCACATCCATCTGTCTCTTATACACATCTGACGCTGCCGACGActcgagtactaggatccattaggcg	0	0	0	0	0	0	0	0	0	0	0	0	0
Sup-tRNA-Lys-TTT-4-1	Sup	CTA	TTATTAGCACTTCTTAGTGAGTTAGAGCCCAGTGTAGAGA	ACCGGGATGGCTGAGTGGTTAAGGCGTTGGACTCTAGATCCAATGGACAGGTGTCCGCGTGGGTTCGAGCCCCACTCCCGGTA	tatcttgtggaaaggacgaaacaccTTATTAGCACTTCTTAGTGAGTTAGAGCCCAGTGTAGAGAACCGGGATGGCTGAGTGGTTAAGGCGTTGGACTCTAGATCCAATGGACAGGTGTCCGCGTGGGTTCGAGCCCCACTCCCGGTATTTTTTTTGGAATCGACAGGCCTCGTGAGGAAGCACATCCATCTGTCTCTTATACACATCTGACGCTGCCGACGActcgagtactaggatccattaggcg	1600.29	1497.02	1021.68	1094.41	1224.59	1143.96	611.812	988.492	803.106	1037.63	1296.11	1744.02	0.902082
Sup-tRNA-Leu-TAG-2-1	Sup	CTA	CAGAATGAAGAAGGTAATTGCAAACTCCTATAACGTGTGT	ACCGGGATGGCTGAGTGGTTAAGGCGTTGGACTCTAGATCCAATGGACAGGTGTCCGCGTGGGTTCGAGCCCCACTCCCGGTA	tatcttgtggaaaggacgaaacaccCAGAATGAAGAAGGTAATTGCAAACTCCTATAACGTGTGTACCGGGATGGCTGAGTGGTTAAGGCGTTGGACTCTAGATCCAATGGACAGGTGTCCGCGTGGGTTCGAGCCCCACTCCCGGTATTTTTTTTGGAATCGACAGGCCTCGTGAGGAAGCACATCCATCTGTCTCTTATACACATCTGACGCTGCCGACGActcgagtactaggatccattaggcg	636.479	161.84	256.988	279.645	343.257	760.717	211.781	557.697	175.085	527.658	356.493	189.843	2.54807
Sup-tRNA-Ser-GCT-4-3	Sup	CTA	GAGATGCGGAGGGCAGTCTGAACAGCGAGGGCTGTCTGCA	ACCGGGATGGCTGAGTGGTTAAGGCGTTGGACTCTAGATCCAATGGACAGGTGTCCGCGTGGGTTCGAGCCCCACTCCCGGTA	tatcttgtggaaaggacgaaacaccGAGATGCGGAGGGCAGTCTGAACAGCGAGGGCTGTCTGCAACCGGGATGGCTGAGTGGTTAAGGCGTTGGACTCTAGATCCAATGGACAGGTGTCCGCGTGGGTTCGAGCCCCACTCCCGGTATTTTTTTTGGAATCGACAGGCCTCGTGAGGAAGCACATCCATCTGTCTCTTATACACATCTGACGCTGCCGACGActcgagtactaggatccattaggcg	1697.28	1942.08	1632.81	1308.46	2082.73	1331.25	1879.14	1462.7	1347.39	1485.7	1186.61	1179.56	1.27885
Sup-tRNA-His-GTG-1-2	Sup	CTA	GCTAGAGCAAGGTCAAGCATCACCGCTTGCCTTGTGGCCC	ACCGGGATGGCTGAGTGGTTAAGGCGTTGGACTCTAGATCCAATGGACAGGTGTCCGCGTGGGTTCGAGCCCCACTCCCGGTA	tatcttgtggaaaggacgaaacaccGCTAGAGCAAGGTCAAGCATCACCGCTTGCCTTGTGGCCCACCGGGATGGCTGAGTGGTTAAGGCGTTGGACTCTAGATCCAATGGACAGGTGTCCGCGTGGGTTCGAGCCCCACTCCCGGTATTTTTTTTGGAATCGACAGGCCTCGTGAGGAAGCACATCCATCTGTCTCTTATACACATCTGACGCTGCCGACGActcgagtactaggatccattaggcg	2782.32	3431	3240.56	3486.93	3511.42	2602	4000.31	3599.98	3612.07	3967.75	1451.43	1531.4	1.80389
Sup-tRNA-Arg-CCG-1-1	Sup	CTA	ACACTTCAGTCTTGATGTGTGCAAATTAGCACCCGCGTGC	ACCGGGATGGCTGAGTGGTTAAGGCGTTGGACTCTAGATCCAATGGACAGGTGTCCGCGTGGGTTCGAGCCCCACTCCCGGTA	tatcttgtggaaaggacgaaacaccACACTTCAGTCTTGATGTGTGCAAATTAGCACCCGCGTGCACCGGGATGGCTGAGTGGTTAAGGCGTTGGACTCTAGATCCAATGGACAGGTGTCCGCGTGGGTTCGAGCCCCACTCCCGGTATTTTTTTTGGAATCGACAGGCCTCGTGAGGAAGCACATCCATCTGTCTCTTATACACATCTGACGCTGCCGACGActcgagtactaggatccattaggcg	2339.82	2540.88	2920.89	2938	1860.08	1368.71	3250.67	3269.37	3041.14	2260.97	2406.33	1852.86	0.870305
Sup-tRNA-Leu-CAG-1-4	Sup	CTA	GGGTCCCAGCCATGCCAGCGGCGACGCGCCCCGGCGCGCC	ACCGGGATGGCTGAGTGGTTAAGGCGTTGGACTCTAGATCCAATGGACAGGTGTCCGCGTGGGTTCGAGCCCCACTCCCGGTA	tatcttgtggaaaggacgaaacaccGGGTCCCAGCCATGCCAGCGGCGACGCGCCCCGGCGCGCCACCGGGATGGCTGAGTGGTTAAGGCGTTGGACTCTAGATCCAATGGACAGGTGTCCGCGTGGGTTCGAGCCCCACTCCCGGTATTTTTTTTGGAATCGACAGGCCTCGTGAGGAAGCACATCCATCTGTCTCTTATACACATCTGACGCTGCCGACGActcgagtactaggatccattaggcg	0	0	0	0	0	0	0	0	0	0	0	0	0
Sup-tRNA-Tyr-GTA-5-1	Sup	CTA	CTGTGCTGAACCTCAGGGGACGCCGACACACGTACACGTC	ACCGGGATGGCTGAGTGGTTAAGGCGTTGGACTCTAGATCCAATGGACAGGTGTCCGCGTGGGTTCGAGCCCCACTCCCGGTA	tatcttgtggaaaggacgaaacaccCTGTGCTGAACCTCAGGGGACGCCGACACACGTACACGTCACCGGGATGGCTGAGTGGTTAAGGCGTTGGACTCTAGATCCAATGGACAGGTGTCCGCGTGGGTTCGAGCCCCACTCCCGGTATTTTTTTTGGAATCGACAGGCCTCGTGAGGAAGCACATCCATCTGTCTCTTATACACATCTGACGCTGCCGACGActcgagtactaggatccattaggcg	1206.28	1812.61	1776.98	845.84	709.707	1233.28	2222.02	891.647	1522.48	790.013	728.263	1166.9	1.2859
Sup-tRNA-Glu-CTC-1-4	Sup	CTA	CTGGGGCCAGGAGGCGCAAGCCGGGCCCTGAAGCCGCCTC	ACCGGGATGGCTGAGTGGTTAAGGCGTTGGACTCTAGATCCAATGGACAGGTGTCCGCGTGGGTTCGAGCCCCACTCCCGGTA	tatcttgtggaaaggacgaaacaccCTGGGGCCAGGAGGCGCAAGCCGGGCCCTGAAGCCGCCTCACCGGGATGGCTGAGTGGTTAAGGCGTTGGACTCTAGATCCAATGGACAGGTGTCCGCGTGGGTTCGAGCCCCACTCCCGGTATTTTTTTTGGAATCGACAGGCCTCGTGAGGAAGCACATCCATCTGTCTCTTATACACATCTGACGCTGCCGACGActcgagtactaggatccattaggcg	0	0	0	0	0	0	0	0	0	0	0	0	0
Sup-tRNA-Glu-TTC-2-1	Sup	CTA	AAGACTCAATTTGTCTAGGCTTGGAGTCGCTATTGCCGTC	ACCGGGATGGCTGAGTGGTTAAGGCGTTGGACTCTAGATCCAATGGACAGGTGTCCGCGTGGGTTCGAGCCCCACTCCCGGTA	tatcttgtggaaaggacgaaacaccAAGACTCAATTTGTCTAGGCTTGGAGTCGCTATTGCCGTCACCGGGATGGCTGAGTGGTTAAGGCGTTGGACTCTAGATCCAATGGACAGGTGTCCGCGTGGGTTCGAGCCCCACTCCCGGTATTTTTTTTGGAATCGACAGGCCTCGTGAGGAAGCACATCCATCTGTCTCTTATACACATCTGACGCTGCCGACGActcgagtactaggatccattaggcg	2697.46	3002.13	2453.92	1612.27	2050.26	2143.84	2521.2	3182.54	1708.98	1706.78	2217.89	2412.27	1.04515
Sup-tRNA-Ser-GCT-6-1	Sup	CTA	CCAAATGAAACTGTTGAGAAGAGAAACATTACACATATCA	ACCGGGATGGCTGAGTGGTTAAGGCGTTGGACTCTAGATCCAATGGACAGGTGTCCGCGTGGGTTCGAGCCCCACTCCCGGTA	tatcttgtggaaaggacgaaacaccCCAAATGAAACTGTTGAGAAGAGAAACATTACACATATCAACCGGGATGGCTGAGTGGTTAAGGCGTTGGACTCTAGATCCAATGGACAGGTGTCCGCGTGGGTTCGAGCCCCACTCCCGGTATTTTTTTTGGAATCGACAGGCCTCGTGAGGAAGCACATCCATCTGTCTCTTATACACATCTGACGCTGCCGACGActcgagtactaggatccattaggcg	1048.68	1238.07	1222.26	1519.06	1507.55	1094.97	601.727	677.919	1153.28	1117.22	1161.15	1103.62	0.945685
Sup-tRNA-Val-AAC-6-1	Sup	CTA	ATAGCATATAATAAATCAGTAAGAAAACGGCATTGTAAGT	ACCGGGATGGCTGAGTGGTTAAGGCGTTGGACTCTAGATCCAATGGACAGGTGTCCGCGTGGGTTCGAGCCCCACTCCCGGTA	tatcttgtggaaaggacgaaacaccATAGCATATAATAAATCAGTAAGAAAACGGCATTGTAAGTACCGGGATGGCTGAGTGGTTAAGGCGTTGGACTCTAGATCCAATGGACAGGTGTCCGCGTGGGTTCGAGCCCCACTCCCGGTATTTTTTTTGGAATCGACAGGCCTCGTGAGGAAGCACATCCATCTGTCTCTTATACACATCTGACGCTGCCGACGActcgagtactaggatccattaggcg	927.441	744.463	811.706	493.694	333.98	754.954	114.295	474.209	582.347	607.249	797.016	1528.87	0.722715
Sup-tRNA-Thr-TGT-6-1	Sup	CTA	CAGCGTCAACTGCTTTTGTGTCAAAAGGAAACCAACAGCC	ACCGGGATGGCTGAGTGGTTAAGGCGTTGGACTCTAGATCCAATGGACAGGTGTCCGCGTGGGTTCGAGCCCCACTCCCGGTA	tatcttgtggaaaggacgaaacaccCAGCGTCAACTGCTTTTGTGTCAAAAGGAAACCAACAGCCACCGGGATGGCTGAGTGGTTAAGGCGTTGGACTCTAGATCCAATGGACAGGTGTCCGCGTGGGTTCGAGCCCCACTCCCGGTATTTTTTTTGGAATCGACAGGCCTCGTGAGGAAGCACATCCATCTGTCTCTTATACACATCTGACGCTGCCGACGActcgagtactaggatccattaggcg	1515.43	2532.79	2795.53	1922.99	1702.37	1374.48	2040.49	2167.34	1537.7	1765.74	1932.7	2093.33	0.717448
Sup-tRNA-Ser-TGA-4-1	Sup	CTA	ACATCTTCAAAAGCTTAAACCAAGAGCACTACACAGGTGC	ACCGGGATGGCTGAGTGGTTAAGGCGTTGGACTCTAGATCCAATGGACAGGTGTCCGCGTGGGTTCGAGCCCCACTCCCGGTA	tatcttgtggaaaggacgaaacaccACATCTTCAAAAGCTTAAACCAAGAGCACTACACAGGTGCACCGGGATGGCTGAGTGGTTAAGGCGTTGGACTCTAGATCCAATGGACAGGTGTCCGCGTGGGTTCGAGCCCCACTCCCGGTATTTTTTTTGGAATCGACAGGCCTCGTGAGGAAGCACATCCATCTGTCTCTTATACACATCTGACGCTGCCGACGActcgagtactaggatccattaggcg	2436.81	1472.74	2347.37	1750.37	2685.75	1685.68	2074.11	1369.2	1819.36	2119.47	1446.34	1706.05	1.3069
Sup-tRNA-Ala-TGC-2-1	Sup	CTA	TTTTTAAAAACTTTTTTTGGAACAACAAGGGTCTATGTGT	ACCGGGATGGCTGAGTGGTTAAGGCGTTGGACTCTAGATCCAATGGACAGGTGTCCGCGTGGGTTCGAGCCCCACTCCCGGTA	tatcttgtggaaaggacgaaacaccTTTTTAAAAACTTTTTTTGGAACAACAAGGGTCTATGTGTACCGGGATGGCTGAGTGGTTAAGGCGTTGGACTCTAGATCCAATGGACAGGTGTCCGCGTGGGTTCGAGCCCCACTCCCGGTATTTTTTTTGGAATCGACAGGCCTCGTGAGGAAGCACATCCATCTGTCTCTTATACACATCTGACGCTGCCGACGActcgagtactaggatccattaggcg	848.639	841.567	564.12	155.358	301.509	1080.56	225.227	457.512	327.332	194.555	1683.15	1394.71	0.626392
Sup-tRNA-His-GTG-1-4	Sup	CTA	GCTAGAGCAAGCTCCGCCATCGCGGCTTAGCCTGTGGCTC	ACCGGGATGGCTGAGTGGTTAAGGCGTTGGACTCTAGATCCAATGGACAGGTGTCCGCGTGGGTTCGAGCCCCACTCCCGGTA	tatcttgtggaaaggacgaaacaccGCTAGAGCAAGCTCCGCCATCGCGGCTTAGCCTGTGGCTCACCGGGATGGCTGAGTGGTTAAGGCGTTGGACTCTAGATCCAATGGACAGGTGTCCGCGTGGGTTCGAGCCCCACTCCCGGTATTTTTTTTGGAATCGACAGGCCTCGTGAGGAAGCACATCCATCTGTCTCTTATACACATCTGACGCTGCCGACGActcgagtactaggatccattaggcg	0	0	0	0	0	0	0	0	0	0	0	0	0
Sup-tRNA-Leu-CAG-1-2	Sup	CTA	GGGTCCCAGCCATGCCAGCGGCGACGCGCCCCGGCGCGCC	ACCGGGATGGCTGAGTGGTTAAGGCGTTGGACTCTAGATCCAATGGACAGGTGTCCGCGTGGGTTCGAGCCCCACTCCCGGTA	tatcttgtggaaaggacgaaacaccGGGTCCCAGCCATGCCAGCGGCGACGCGCCCCGGCGCGCCACCGGGATGGCTGAGTGGTTAAGGCGTTGGACTCTAGATCCAATGGACAGGTGTCCGCGTGGGTTCGAGCCCCACTCCCGGTATTTTTTTTGGAATCGACAGGCCTCGTGAGGAAGCACATCCATCTGTCTCTTATACACATCTGACGCTGCCGACGActcgagtactaggatccattaggcg	0	0	0	0	0	0	0	0	0	0	0	0	0
Sup-tRNA-Phe-GAA-4-1	Sup	CTA	TATATTTTGAAGAAATGACCAACGGGACAGCTCCAGAGTA	ACCGGGATGGCTGAGTGGTTAAGGCGTTGGACTCTAGATCCAATGGACAGGTGTCCGCGTGGGTTCGAGCCCCACTCCCGGTA	tatcttgtggaaaggacgaaacaccTATATTTTGAAGAAATGACCAACGGGACAGCTCCAGAGTAACCGGGATGGCTGAGTGGTTAAGGCGTTGGACTCTAGATCCAATGGACAGGTGTCCGCGTGGGTTCGAGCCCCACTCCCGGTATTTTTTTTGGAATCGACAGGCCTCGTGAGGAAGCACATCCATCTGTCTCTTATACACATCTGACGCTGCCGACGActcgagtactaggatccattaggcg	127.296	161.84	97.154	44.8813	287.594	115.26	0	93.506	220.759	147.39	812.294	417.654	0.196888
Sup-tRNA-Cys-GCA-5-1	Sup	CTA	TCACCATAAGTGGACAAGGAAGGAACCTCTAACAGTTGAA	ACCGGGATGGCTGAGTGGTTAAGGCGTTGGACTCTAGATCCAATGGACAGGTGTCCGCGTGGGTTCGAGCCCCACTCCCGGTA	tatcttgtggaaaggacgaaacaccTCACCATAAGTGGACAAGGAAGGAACCTCTAACAGTTGAAACCGGGATGGCTGAGTGGTTAAGGCGTTGGACTCTAGATCCAATGGACAGGTGTCCGCGTGGGTTCGAGCCCCACTCCCGGTATTTTTTTTGGAATCGACAGGCCTCGTGAGGAAGCACATCCATCTGTCTCTTATACACATCTGACGCTGCCGACGActcgagtactaggatccattaggcg	2164.03	1181.43	1651.62	2351.09	2008.52	1639.58	719.383	1188.86	2154.3	2146	1222.26	944.151	1.7541
Sup-tRNA-Gln-CTG-4-2	Sup	CTA	TATTAGGAATTCAGACGCTTCTGGCAAATTCGCATTGTGA	ACCGGGATGGCTGAGTGGTTAAGGCGTTGGACTCTAGATCCAATGGACAGGTGTCCGCGTGGGTTCGAGCCCCACTCCCGGTA	tatcttgtggaaaggacgaaacaccTATTAGGAATTCAGACGCTTCTGGCAAATTCGCATTGTGAACCGGGATGGCTGAGTGGTTAAGGCGTTGGACTCTAGATCCAATGGACAGGTGTCCGCGTGGGTTCGAGCCCCACTCCCGGTATTTTTTTTGGAATCGACAGGCCTCGTGAGGAAGCACATCCATCTGTCTCTTATACACATCTGACGCTGCCGACGActcgagtactaggatccattaggcg	1976.12	1626.49	1526.26	659.41	1400.86	1913.32	638.705	1512.79	1339.78	1258.71	2393.59	1913.61	0.902587
Sup-tRNA-Cys-GCA-11-1	Sup	CTA	TGACTACGAAGACGTGAGTGACGCTTTCCTCCCGTGTGAC	ACCGGGATGGCTGAGTGGTTAAGGCGTTGGACTCTAGATCCAATGGACAGGTGTCCGCGTGGGTTCGAGCCCCACTCCCGGTA	tatcttgtggaaaggacgaaacaccTGACTACGAAGACGTGAGTGACGCTTTCCTCCCGTGTGACACCGGGATGGCTGAGTGGTTAAGGCGTTGGACTCTAGATCCAATGGACAGGTGTCCGCGTGGGTTCGAGCCCCACTCCCGGTATTTTTTTTGGAATCGACAGGCCTCGTGAGGAAGCACATCCATCTGTCTCTTATACACATCTGACGCTGCCGACGActcgagtactaggatccattaggcg	763.775	712.095	1447.91	1867.75	1182.84	965.304	1203.45	1549.53	1788.91	1073	873.407	1037.81	0.903756
Sup-tRNA-Ala-CGC-3-1	Sup	CTA	GACTGAATGAGTATGGACACCAGAAATATGCTTTCGGCTG	ACCGGGATGGCTGAGTGGTTAAGGCGTTGGACTCTAGATCCAATGGACAGGTGTCCGCGTGGGTTCGAGCCCCACTCCCGGTA	tatcttgtggaaaggacgaaacaccGACTGAATGAGTATGGACACCAGAAATATGCTTTCGGCTGACCGGGATGGCTGAGTGGTTAAGGCGTTGGACTCTAGATCCAATGGACAGGTGTCCGCGTGGGTTCGAGCCCCACTCCCGGTATTTTTTTTGGAATCGACAGGCCTCGTGAGGAAGCACATCCATCTGTCTCTTATACACATCTGACGCTGCCGACGActcgagtactaggatccattaggcg	1248.71	841.567	1272.4	925.245	644.766	942.252	537.857	1766.6	1176.11	931.508	1186.61	1199.81	0.917329
Sup-tRNA-iMet-CAT-1-1	Sup	CTA	TAGTGTTCTATAACAATCATGAGAAATTTTAGTTCTAGAT	ACCGGGATGGCTGAGTGGTTAAGGCGTTGGACTCTAGATCCAATGGACAGGTGTCCGCGTGGGTTCGAGCCCCACTCCCGGTA	tatcttgtggaaaggacgaaacaccTAGTGTTCTATAACAATCATGAGAAATTTTAGTTCTAGATACCGGGATGGCTGAGTGGTTAAGGCGTTGGACTCTAGATCCAATGGACAGGTGTCCGCGTGGGTTCGAGCCCCACTCCCGGTATTTTTTTTGGAATCGACAGGCCTCGTGAGGAAGCACATCCATCTGTCTCTTATACACATCTGACGCTGCCGACGActcgagtactaggatccattaggcg	1727.59	1278.53	1438.51	1011.56	1461.16	2117.91	279.013	1282.37	1061.93	1650.77	903.963	1136.52	1.88275
Sup-tRNA-Glu-CTC-1-5	Sup	CTA	CTGGGGCCAGGAGGCGCAAGCCGGGCCCTGAAGCCGCCTC	ACCGGGATGGCTGAGTGGTTAAGGCGTTGGACTCTAGATCCAATGGACAGGTGTCCGCGTGGGTTCGAGCCCCACTCCCGGTA	tatcttgtggaaaggacgaaacaccCTGGGGCCAGGAGGCGCAAGCCGGGCCCTGAAGCCGCCTCACCGGGATGGCTGAGTGGTTAAGGCGTTGGACTCTAGATCCAATGGACAGGTGTCCGCGTGGGTTCGAGCCCCACTCCCGGTATTTTTTTTGGAATCGACAGGCCTCGTGAGGAAGCACATCCATCTGTCTCTTATACACATCTGACGCTGCCGACGActcgagtactaggatccattaggcg	0	0	0	0	0	0	0	0	0	0	0	0	0
Sup-tRNA-His-GTG-1-5	Sup	CTA	GCAAAGGAAGAGCCCCACAAGCAGCGGCCTCTGGTGGCGT	ACCGGGATGGCTGAGTGGTTAAGGCGTTGGACTCTAGATCCAATGGACAGGTGTCCGCGTGGGTTCGAGCCCCACTCCCGGTA	tatcttgtggaaaggacgaaacaccGCAAAGGAAGAGCCCCACAAGCAGCGGCCTCTGGTGGCGTACCGGGATGGCTGAGTGGTTAAGGCGTTGGACTCTAGATCCAATGGACAGGTGTCCGCGTGGGTTCGAGCCCCACTCCCGGTATTTTTTTTGGAATCGACAGGCCTCGTGAGGAAGCACATCCATCTGTCTCTTATACACATCTGACGCTGCCGACGActcgagtactaggatccattaggcg	1315.39	1408.01	1936.81	2088.71	2189.42	2155.36	1919.48	2063.81	1229.4	2246.23	1255.36	1101.09	1.47163
Sup-tRNA-Leu-CAG-1-3	Sup	CTA	GGGTCCCAGCCATGCCAGCGGCGACGCGCCCCGGCGCGCC	ACCGGGATGGCTGAGTGGTTAAGGCGTTGGACTCTAGATCCAATGGACAGGTGTCCGCGTGGGTTCGAGCCCCACTCCCGGTA	tatcttgtggaaaggacgaaacaccGGGTCCCAGCCATGCCAGCGGCGACGCGCCCCGGCGCGCCACCGGGATGGCTGAGTGGTTAAGGCGTTGGACTCTAGATCCAATGGACAGGTGTCCGCGTGGGTTCGAGCCCCACTCCCGGTATTTTTTTTGGAATCGACAGGCCTCGTGAGGAAGCACATCCATCTGTCTCTTATACACATCTGACGCTGCCGACGActcgagtactaggatccattaggcg	0	0	0	0	0	0	0	0	0	0	0	0	0
Sup-tRNA-Met-CAT-4-1	Sup	CTA	GGAAATTCCTGTGGAAGCTGGCGCGTTGATGCACTTCGTC	ACCGGGATGGCTGAGTGGTTAAGGCGTTGGACTCTAGATCCAATGGACAGGTGTCCGCGTGGGTTCGAGCCCCACTCCCGGTA	tatcttgtggaaaggacgaaacaccGGAAATTCCTGTGGAAGCTGGCGCGTTGATGCACTTCGTCACCGGGATGGCTGAGTGGTTAAGGCGTTGGACTCTAGATCCAATGGACAGGTGTCCGCGTGGGTTCGAGCCCCACTCCCGGTATTTTTTTTGGAATCGACAGGCCTCGTGAGGAAGCACATCCATCTGTCTCTTATACACATCTGACGCTGCCGACGActcgagtactaggatccattaggcg	1842.76	2314.31	2024.56	2623.83	1920.38	1870.1	1337.92	2521.32	1807.94	2308.13	2258.64	1956.64	0.880391
Sup-tRNA-Asn-GTT-4-1	Sup	CTA	GTGGGCCCTTCCCATATCACCAGTAGAAGCGGAAGCGCTT	ACCGGGATGGCTGAGTGGTTAAGGCGTTGGACTCTAGATCCAATGGACAGGTGTCCGCGTGGGTTCGAGCCCCACTCCCGGTA	tatcttgtggaaaggacgaaacaccGTGGGCCCTTCCCATATCACCAGTAGAAGCGGAAGCGCTTACCGGGATGGCTGAGTGGTTAAGGCGTTGGACTCTAGATCCAATGGACAGGTGTCCGCGTGGGTTCGAGCCCCACTCCCGGTATTTTTTTTGGAATCGACAGGCCTCGTGAGGAAGCACATCCATCTGTCTCTTATACACATCTGACGCTGCCGACGActcgagtactaggatccattaggcg	2024.61	2783.64	2347.37	2340.73	2194.06	1458.04	4682.71	2728.37	2546.34	1865.96	1637.32	2250.27	0.895378
Sup-tRNA-Cys-GCA-19-1	Sup	CTA	ATACAGGTTTATAGTTCTTATTGGAGACAGGCAATTACAT	ACCGGGATGGCTGAGTGGTTAAGGCGTTGGACTCTAGATCCAATGGACAGGTGTCCGCGTGGGTTCGAGCCCCACTCCCGGTA	tatcttgtggaaaggacgaaacaccATACAGGTTTATAGTTCTTATTGGAGACAGGCAATTACATACCGGGATGGCTGAGTGGTTAAGGCGTTGGACTCTAGATCCAATGGACAGGTGTCCGCGTGGGTTCGAGCCCCACTCCCGGTATTTTTTTTGGAATCGACAGGCCTCGTGAGGAAGCACATCCATCTGTCTCTTATACACATCTGACGCTGCCGACGActcgagtactaggatccattaggcg	1103.23	574.531	695.748	859.649	1414.77	1386	658.874	524.302	707.951	825.387	412.513	923.901	1.85984
Sup-tRNA-Lys-CTT-10-1	Sup	CTA	AACGATCTCAACCTATTCTCAAACTTTAAATGGGCAAGAA	ACCGGGATGGCTGAGTGGTTAAGGCGTTGGACTCTAGATCCAATGGACAGGTGTCCGCGTGGGTTCGAGCCCCACTCCCGGTA	tatcttgtggaaaggacgaaacaccAACGATCTCAACCTATTCTCAAACTTTAAATGGGCAAGAAACCGGGATGGCTGAGTGGTTAAGGCGTTGGACTCTAGATCCAATGGACAGGTGTCCGCGTGGGTTCGAGCCCCACTCCCGGTATTTTTTTTGGAATCGACAGGCCTCGTGAGGAAGCACATCCATCTGTCTCTTATACACATCTGACGCTGCCGACGActcgagtactaggatccattaggcg	3630.96	2055.37	2820.6	4205.03	4323.18	4820.76	3052.34	4187.73	4065.01	4471.83	2408.87	2683.11	1.65916
Sup-tRNA-Leu-CAA-6-1	Sup	CTA	GATAAAATTAGGAGAAATTAGGAAGTTTAGCAAAACGTGT	ACCGGGATGGCTGAGTGGTTAAGGCGTTGGACTCTAGATCCAATGGACAGGTGTCCGCGTGGGTTCGAGCCCCACTCCCGGTA	tatcttgtggaaaggacgaaacaccGATAAAATTAGGAGAAATTAGGAAGTTTAGCAAAACGTGTACCGGGATGGCTGAGTGGTTAAGGCGTTGGACTCTAGATCCAATGGACAGGTGTCCGCGTGGGTTCGAGCCCCACTCCCGGTATTTTTTTTGGAATCGACAGGCCTCGTGAGGAAGCACATCCATCTGTCTCTTATACACATCTGACGCTGCCGACGActcgagtactaggatccattaggcg	1200.22	1189.52	1259.87	894.173	830.311	1282.27	1163.12	804.82	947.741	595.457	1955.62	2151.55	0.604134
Sup-tRNA-Asp-GTC-2-11	Sup	CTA	TCTCAGATCAAGGATTCGGAGAAAGGTCTCTACAGGTCCC	ACCGGGATGGCTGAGTGGTTAAGGCGTTGGACTCTAGATCCAATGGACAGGTGTCCGCGTGGGTTCGAGCCCCACTCCCGGTA	tatcttgtggaaaggacgaaacaccTCTCAGATCAAGGATTCGGAGAAAGGTCTCTACAGGTCCCACCGGGATGGCTGAGTGGTTAAGGCGTTGGACTCTAGATCCAATGGACAGGTGTCCGCGTGGGTTCGAGCCCCACTCCCGGTATTTTTTTTGGAATCGACAGGCCTCGTGAGGAAGCACATCCATCTGTCTCTTATACACATCTGACGCTGCCGACGActcgagtactaggatccattaggcg	1479.06	1213.8	2488.4	1436.2	1266.34	1152.6	1176.56	1599.62	818.331	1379.57	682.429	1361.8	1.2861
Sup-tRNA-Pro-TGG-2-1	Sup	CTA	ATCGCCTCTAGTAAATTCGAGGAGACCTTGCTCAGCAGAT	ACCGGGATGGCTGAGTGGTTAAGGCGTTGGACTCTAGATCCAATGGACAGGTGTCCGCGTGGGTTCGAGCCCCACTCCCGGTA	tatcttgtggaaaggacgaaacaccATCGCCTCTAGTAAATTCGAGGAGACCTTGCTCAGCAGATACCGGGATGGCTGAGTGGTTAAGGCGTTGGACTCTAGATCCAATGGACAGGTGTCCGCGTGGGTTCGAGCCCCACTCCCGGTATTTTTTTTGGAATCGACAGGCCTCGTGAGGAAGCACATCCATCTGTCTCTTATACACATCTGACGCTGCCGACGActcgagtactaggatccattaggcg	2036.73	2322.4	3184.14	4829.92	5431.81	3930.37	1579.95	2290.9	5557.04	5176.35	1876.68	1987.02	1.5436
Sup-tRNA-Val-CAC-2-1	Sup	CTA	TTTTCTTCTTCTCCTAGGAGAAAAACTATCAAATGTCAGG	ACCGGGATGGCTGAGTGGTTAAGGCGTTGGACTCTAGATCCAATGGACAGGTGTCCGCGTGGGTTCGAGCCCCACTCCCGGTA	tatcttgtggaaaggacgaaacaccTTTTCTTCTTCTCCTAGGAGAAAAACTATCAAATGTCAGGACCGGGATGGCTGAGTGGTTAAGGCGTTGGACTCTAGATCCAATGGACAGGTGTCCGCGTGGGTTCGAGCCCCACTCCCGGTATTTTTTTTGGAATCGACAGGCCTCGTGAGGAAGCACATCCATCTGTCTCTTATACACATCTGACGCTGCCGACGActcgagtactaggatccattaggcg	2721.71	2273.85	1557.6	1104.77	2143.04	3109.14	527.772	1486.08	2177.14	1957.35	2643.14	2518.58	1.1292
Sup-tRNA-Tyr-GTA-5-5	Sup	CTA	GTCTCGAGTAGGGATTTTTAGGAGAGTTGTTTCCGTGCTT	ACCGGGATGGCTGAGTGGTTAAGGCGTTGGACTCTAGATCCAATGGACAGGTGTCCGCGTGGGTTCGAGCCCCACTCCCGGTA	tatcttgtggaaaggacgaaacaccGTCTCGAGTAGGGATTTTTAGGAGAGTTGTTTCCGTGCTTACCGGGATGGCTGAGTGGTTAAGGCGTTGGACTCTAGATCCAATGGACAGGTGTCCGCGTGGGTTCGAGCCCCACTCCCGGTATTTTTTTTGGAATCGACAGGCCTCGTGAGGAAGCACATCCATCTGTCTCTTATACACATCTGACGCTGCCGACGActcgagtactaggatccattaggcg	1630.6	1917.8	2281.55	2399.42	1897.19	1746.19	1274.05	1639.69	1891.68	1473.9	1820.66	1549.12	1.00149
Sup-tRNA-Met-CAT-4-2	Sup	CTA	GGAAATTCCTGTGGAAGCTGGCGCGGCATTATACTTCGTC	ACCGGGATGGCTGAGTGGTTAAGGCGTTGGACTCTAGATCCAATGGACAGGTGTCCGCGTGGGTTCGAGCCCCACTCCCGGTA	tatcttgtggaaaggacgaaacaccGGAAATTCCTGTGGAAGCTGGCGCGGCATTATACTTCGTCACCGGGATGGCTGAGTGGTTAAGGCGTTGGACTCTAGATCCAATGGACAGGTGTCCGCGTGGGTTCGAGCCCCACTCCCGGTATTTTTTTTGGAATCGACAGGCCTCGTGAGGAAGCACATCCATCTGTCTCTTATACACATCTGACGCTGCCGACGActcgagtactaggatccattaggcg	994.12	1327.09	896.324	1177.27	635.489	757.836	806.785	1248.97	932.516	1061.21	822.479	1012.49	0.953718
Sup-tRNA-His-GTG-1-6	Sup	CTA	GCTCTTAGAGAAAGCTTAGTGCTCAGCTCTTCAGTAGCTT	ACCGGGATGGCTGAGTGGTTAAGGCGTTGGACTCTAGATCCAATGGACAGGTGTCCGCGTGGGTTCGAGCCCCACTCCCGGTA	tatcttgtggaaaggacgaaacaccGCTCTTAGAGAAAGCTTAGTGCTCAGCTCTTCAGTAGCTTACCGGGATGGCTGAGTGGTTAAGGCGTTGGACTCTAGATCCAATGGACAGGTGTCCGCGTGGGTTCGAGCCCCACTCCCGGTATTTTTTTTGGAATCGACAGGCCTCGTGAGGAAGCACATCCATCTGTCTCTTATACACATCTGACGCTGCCGACGActcgagtactaggatccattaggcg	2624.72	2160.56	3751.4	3649.19	2685.75	2596.24	4222.18	2464.55	2683.36	2476.16	2263.73	2417.33	1.11486
Sup-tRNA-iMet-CAT-1-2	Sup	CTA	AGTAGTTAAGAGTACTGTGAGACCGTGTGCCTGGCAGAAC	ACCGGGATGGCTGAGTGGTTAAGGCGTTGGACTCTAGATCCAATGGACAGGTGTCCGCGTGGGTTCGAGCCCCACTCCCGGTA	tatcttgtggaaaggacgaaacaccAGTAGTTAAGAGTACTGTGAGACCGTGTGCCTGGCAGAACACCGGGATGGCTGAGTGGTTAAGGCGTTGGACTCTAGATCCAATGGACAGGTGTCCGCGTGGGTTCGAGCCCCACTCCCGGTATTTTTTTTGGAATCGACAGGCCTCGTGAGGAAGCACATCCATCTGTCTCTTATACACATCTGACGCTGCCGACGActcgagtactaggatccattaggcg	1272.96	275.128	977.808	1301.56	1591.04	1826.87	598.366	1536.17	1431.13	1986.82	799.562	1116.27	1.61632
Sup-tRNA-Asp-GTC-2-8	Sup	CTA	ACGTAGAAAAGGCCTATCAGAAGGCTTTCTTTCGTGCGGT	ACCGGGATGGCTGAGTGGTTAAGGCGTTGGACTCTAGATCCAATGGACAGGTGTCCGCGTGGGTTCGAGCCCCACTCCCGGTA	tatcttgtggaaaggacgaaacaccACGTAGAAAAGGCCTATCAGAAGGCTTTCTTTCGTGCGGTACCGGGATGGCTGAGTGGTTAAGGCGTTGGACTCTAGATCCAATGGACAGGTGTCCGCGTGGGTTCGAGCCCCACTCCCGGTATTTTTTTTGGAATCGACAGGCCTCGTGAGGAAGCACATCCATCTGTCTCTTATACACATCTGACGCTGCCGACGActcgagtactaggatccattaggcg	2988.42	3374.36	3065.05	3742.41	3571.73	3584.59	2857.36	3229.3	3170.56	3151.21	2851.94	2505.92	1.22634
Sup-tRNA-Lys-TTT-6-1	Sup	CTA	GATCCTATTTGTAGAACTGTATGAAACAGTTCCCTAAGGA	ACCGGGATGGCTGAGTGGTTAAGGCGTTGGACTCTAGATCCAATGGACAGGTGTCCGCGTGGGTTCGAGCCCCACTCCCGGTA	tatcttgtggaaaggacgaaacaccGATCCTATTTGTAGAACTGTATGAAACAGTTCCCTAAGGAACCGGGATGGCTGAGTGGTTAAGGCGTTGGACTCTAGATCCAATGGACAGGTGTCCGCGTGGGTTCGAGCCCCACTCCCGGTATTTTTTTTGGAATCGACAGGCCTCGTGAGGAAGCACATCCATCTGTCTCTTATACACATCTGACGCTGCCGACGActcgagtactaggatccattaggcg	2212.52	1335.18	2945.96	2489.19	2797.08	2890.15	3186.8	2718.35	2180.95	3519.68	2205.16	1938.93	1.23072
Sup-tRNA-Tyr-GTA-7-1	Sup	CTA	TTTGCAGAAAGTCCAGTGACCCAGCCTTAACAGTGTGCAT	ACCGGGATGGCTGAGTGGTTAAGGCGTTGGACTCTAGATCCAATGGACAGGTGTCCGCGTGGGTTCGAGCCCCACTCCCGGTA	tatcttgtggaaaggacgaaacaccTTTGCAGAAAGTCCAGTGACCCAGCCTTAACAGTGTGCATACCGGGATGGCTGAGTGGTTAAGGCGTTGGACTCTAGATCCAATGGACAGGTGTCCGCGTGGGTTCGAGCCCCACTCCCGGTATTTTTTTTGGAATCGACAGGCCTCGTGAGGAAGCACATCCATCTGTCTCTTATACACATCTGACGCTGCCGACGActcgagtactaggatccattaggcg	2164.03	1683.13	2551.08	3058.83	2602.26	2302.32	3462.45	1980.32	2017.28	2709.04	1856.31	1954.11	1.17153
Sup-tRNA-Glu-CTC-1-6	Sup	CTA	TCTCGCTTCATAAATATGTTTTAATAAACCTACTTCAGCT	ACCGGGATGGCTGAGTGGTTAAGGCGTTGGACTCTAGATCCAATGGACAGGTGTCCGCGTGGGTTCGAGCCCCACTCCCGGTA	tatcttgtggaaaggacgaaacaccTCTCGCTTCATAAATATGTTTTAATAAACCTACTTCAGCTACCGGGATGGCTGAGTGGTTAAGGCGTTGGACTCTAGATCCAATGGACAGGTGTCCGCGTGGGTTCGAGCCCCACTCCCGGTATTTTTTTTGGAATCGACAGGCCTCGTGAGGAAGCACATCCATCTGTCTCTTATACACATCTGACGCTGCCGACGActcgagtactaggatccattaggcg	3121.78	2775.55	3206.08	2934.55	3659.86	3233.05	2312.78	3463.06	3562.59	4359.81	1947.98	2974.2	1.29054
Sup-tRNA-Met-CAT-4-3	Sup	CTA	GGAAATTCCTGTGGAAGCTGGCGCGTTGATGCACTTCGTC	ACCGGGATGGCTGAGTGGTTAAGGCGTTGGACTCTAGATCCAATGGACAGGTGTCCGCGTGGGTTCGAGCCCCACTCCCGGTA	tatcttgtggaaaggacgaaacaccGGAAATTCCTGTGGAAGCTGGCGCGTTGATGCACTTCGTCACCGGGATGGCTGAGTGGTTAAGGCGTTGGACTCTAGATCCAATGGACAGGTGTCCGCGTGGGTTCGAGCCCCACTCCCGGTATTTTTTTTGGAATCGACAGGCCTCGTGAGGAAGCACATCCATCTGTCTCTTATACACATCTGACGCTGCCGACGActcgagtactaggatccattaggcg	0	0	0	0	0	0	0	0	0	0	0	0	0
Sup-tRNA-Ser-AGA-1-1	Sup	CTA	CAGTACAGTGACTTATGCTAATGGGCAAAGCATTCTTTGT	ACCGGGATGGCTGAGTGGTTAAGGCGTTGGACTCTAGATCCAATGGACAGGTGTCCGCGTGGGTTCGAGCCCCACTCCCGGTA	tatcttgtggaaaggacgaaacaccCAGTACAGTGACTTATGCTAATGGGCAAAGCATTCTTTGTACCGGGATGGCTGAGTGGTTAAGGCGTTGGACTCTAGATCCAATGGACAGGTGTCCGCGTGGGTTCGAGCCCCACTCCCGGTATTTTTTTTGGAATCGACAGGCCTCGTGAGGAAGCACATCCATCTGTCTCTTATACACATCTGACGCTGCCGACGActcgagtactaggatccattaggcg	3400.62	3795.14	2522.87	3894.31	1897.19	2769.13	6289.56	4167.7	4289.57	2650.08	2497.99	2652.73	1.19737
Sup-tRNA-Thr-AGT-3-1	Sup	CTA	GGTATACTCTGATAGAAGGAAACCAAAAACAGTCTCCGTG	ACCGGGATGGCTGAGTGGTTAAGGCGTTGGACTCTAGATCCAATGGACAGGTGTCCGCGTGGGTTCGAGCCCCACTCCCGGTA	tatcttgtggaaaggacgaaacaccGGTATACTCTGATAGAAGGAAACCAAAAACAGTCTCCGTGACCGGGATGGCTGAGTGGTTAAGGCGTTGGACTCTAGATCCAATGGACAGGTGTCCGCGTGGGTTCGAGCCCCACTCCCGGTATTTTTTTTGGAATCGACAGGCCTCGTGAGGAAGCACATCCATCTGTCTCTTATACACATCTGACGCTGCCGACGActcgagtactaggatccattaggcg	0	40.4599	0	62.1433	102.049	0	0	0	0	53.0606	0	0	0
Sup-tRNA-Cys-GCA-23-1	Sup	CTA	CACAGGTGAAATATGCTAAGGAGGAATGTCCACCAGGCAA	ACCGGGATGGCTGAGTGGTTAAGGCGTTGGACTCTAGATCCAATGGACAGGTGTCCGCGTGGGTTCGAGCCCCACTCCCGGTA	tatcttgtggaaaggacgaaacaccCACAGGTGAAATATGCTAAGGAGGAATGTCCACCAGGCAAACCGGGATGGCTGAGTGGTTAAGGCGTTGGACTCTAGATCCAATGGACAGGTGTCCGCGTGGGTTCGAGCCCCACTCCCGGTATTTTTTTTGGAATCGACAGGCCTCGTGAGGAAGCACATCCATCTGTCTCTTATACACATCTGACGCTGCCGACGActcgagtactaggatccattaggcg	0	0	0	0	0	0	0	0	0	0	0	0	0
Sup-tRNA-Leu-CAG-1-1	Sup	CTA	GGGTCCCAGCCATGCCAGCGGCGAAGCGCCCCGGCGCGCC	ACCGGGATGGCTGAGTGGTTAAGGCGTTGGACTCTAGATCCAATGGACAGGTGTCCGCGTGGGTTCGAGCCCCACTCCCGGTA	tatcttgtggaaaggacgaaacaccGGGTCCCAGCCATGCCAGCGGCGAAGCGCCCCGGCGCGCCACCGGGATGGCTGAGTGGTTAAGGCGTTGGACTCTAGATCCAATGGACAGGTGTCCGCGTGGGTTCGAGCCCCACTCCCGGTATTTTTTTTGGAATCGACAGGCCTCGTGAGGAAGCACATCCATCTGTCTCTTATACACATCTGACGCTGCCGACGActcgagtactaggatccattaggcg	1576.04	2637.99	3152.8	1909.18	1767.31	2207.23	5143.25	3563.25	1933.54	2087.05	2352.85	2197.11	0.831131
Sup-tRNA-His-GTG-1-7	Sup	CTA	GGATAATCAGAAGCCAACCCCTACGGGTCCCCGGTAGCTC	ACCGGGATGGCTGAGTGGTTAAGGCGTTGGACTCTAGATCCAATGGACAGGTGTCCGCGTGGGTTCGAGCCCCACTCCCGGTA	tatcttgtggaaaggacgaaacaccGGATAATCAGAAGCCAACCCCTACGGGTCCCCGGTAGCTCACCGGGATGGCTGAGTGGTTAAGGCGTTGGACTCTAGATCCAATGGACAGGTGTCCGCGTGGGTTCGAGCCCCACTCCCGGTATTTTTTTTGGAATCGACAGGCCTCGTGAGGAAGCACATCCATCTGTCTCTTATACACATCTGACGCTGCCGACGActcgagtactaggatccattaggcg	2933.87	3002.13	3224.89	2675.62	2217.25	2210.11	4144.86	2037.1	2664.33	2824	2413.96	2543.89	1.03712
Sup-tRNA-Lys-CTT-7-1	Sup	CTA	AGATAGCAATGTTGGGAATGAAGTTTTTGGTGTTGCAAAA	ACCGGGATGGCTGAGTGGTTAAGGCGTTGGACTCTAGATCCAATGGACAGGTGTCCGCGTGGGTTCGAGCCCCACTCCCGGTA	tatcttgtggaaaggacgaaacaccAGATAGCAATGTTGGGAATGAAGTTTTTGGTGTTGCAAAAACCGGGATGGCTGAGTGGTTAAGGCGTTGGACTCTAGATCCAATGGACAGGTGTCCGCGTGGGTTCGAGCCCCACTCCCGGTATTTTTTTTGGAATCGACAGGCCTCGTGAGGAAGCACATCCATCTGTCTCTTATACACATCTGACGCTGCCGACGActcgagtactaggatccattaggcg	2400.44	3026.4	2478.99	2012.75	2472.38	2279.27	2020.32	3483.1	2569.18	2258.02	2487.81	2670.45	0.906874
Sup-tRNA-Tyr-GTA-5-4	Sup	CTA	TTTGCGGAAAGTCCAGTGATCCAGCTCTTGCAGCGTGCAC	ACCGGGATGGCTGAGTGGTTAAGGCGTTGGACTCTAGATCCAATGGACAGGTGTCCGCGTGGGTTCGAGCCCCACTCCCGGTA	tatcttgtggaaaggacgaaacaccTTTGCGGAAAGTCCAGTGATCCAGCTCTTGCAGCGTGCACACCGGGATGGCTGAGTGGTTAAGGCGTTGGACTCTAGATCCAATGGACAGGTGTCCGCGTGGGTTCGAGCCCCACTCCCGGTATTTTTTTTGGAATCGACAGGCCTCGTGAGGAAGCACATCCATCTGTCTCTTATACACATCTGACGCTGCCGACGActcgagtactaggatccattaggcg	1903.38	2427.6	2344.23	2257.87	1655.98	3005.41	2299.34	2908.7	2234.23	2449.63	1662.78	1850.33	1.39648
Sup-tRNA-Ala-AGC-7-1	Sup	CTA	TAAATTATAATGTTTAGAACAAAAAAAAGGCTATTGCAAC	ACCGGGATGGCTGAGTGGTTAAGGCGTTGGACTCTAGATCCAATGGACAGGTGTCCGCGTGGGTTCGAGCCCCACTCCCGGTA	tatcttgtggaaaggacgaaacaccTAAATTATAATGTTTAGAACAAAAAAAAGGCTATTGCAACACCGGGATGGCTGAGTGGTTAAGGCGTTGGACTCTAGATCCAATGGACAGGTGTCCGCGTGGGTTCGAGCCCCACTCCCGGTATTTTTTTTGGAATCGACAGGCCTCGTGAGGAAGCACATCCATCTGTCTCTTATACACATCTGACGCTGCCGACGActcgagtactaggatccattaggcg	206.098	331.772	31.34	13.8096	134.52	299.676	43.7009	40.074	76.1238	91.3821	616.223	389.81	0.501744
Sup-tRNA-Ala-AGC-14-1	Sup	CTA	CCAGGCCACCCACTAAGGATAAACAAAGCTTCCCTGATAT	ACCGGGATGGCTGAGTGGTTAAGGCGTTGGACTCTAGATCCAATGGACAGGTGTCCGCGTGGGTTCGAGCCCCACTCCCGGTA	tatcttgtggaaaggacgaaacaccCCAGGCCACCCACTAAGGATAAACAAAGCTTCCCTGATATACCGGGATGGCTGAGTGGTTAAGGCGTTGGACTCTAGATCCAATGGACAGGTGTCCGCGTGGGTTCGAGCCCCACTCCCGGTATTTTTTTTGGAATCGACAGGCCTCGTGAGGAAGCACATCCATCTGTCTCTTATACACATCTGACGCTGCCGACGActcgagtactaggatccattaggcg	0	0	0	0	0	0	0	0	0	0	0	0	0
Sup-tRNA-Asp-GTC-2-10	Sup	CTA	GGACATAAGAAGGGAGCTGCAGGGAACACAGTACGGCTTG	ACCGGGATGGCTGAGTGGTTAAGGCGTTGGACTCTAGATCCAATGGACAGGTGTCCGCGTGGGTTCGAGCCCCACTCCCGGTA	tatcttgtggaaaggacgaaacaccGGACATAAGAAGGGAGCTGCAGGGAACACAGTACGGCTTGACCGGGATGGCTGAGTGGTTAAGGCGTTGGACTCTAGATCCAATGGACAGGTGTCCGCGTGGGTTCGAGCCCCACTCCCGGTATTTTTTTTGGAATCGACAGGCCTCGTGAGGAAGCACATCCATCTGTCTCTTATACACATCTGACGCTGCCGACGActcgagtactaggatccattaggcg	1460.87	1132.88	1805.18	1691.68	1512.19	1849.93	2137.98	1496.1	989.609	1712.68	1056.75	741.652	1.83893
Sup-tRNA-Arg-TCG-2-1	Sup	CTA	ATTATTTTCCATCAAAAAATAGTTCTGATTTGTAACCCGG	ACCGGGATGGCTGAGTGGTTAAGGCGTTGGACTCTAGATCCAATGGACAGGTGTCCGCGTGGGTTCGAGCCCCACTCCCGGTA	tatcttgtggaaaggacgaaacaccATTATTTTCCATCAAAAAATAGTTCTGATTTGTAACCCGGACCGGGATGGCTGAGTGGTTAAGGCGTTGGACTCTAGATCCAATGGACAGGTGTCCGCGTGGGTTCGAGCCCCACTCCCGGTATTTTTTTTGGAATCGACAGGCCTCGTGAGGAAGCACATCCATCTGTCTCTTATACACATCTGACGCTGCCGACGActcgagtactaggatccattaggcg	2127.66	2055.37	1733.1	890.721	1145.74	2625.05	443.732	1506.11	1610.02	1650.77	2492.9	2336.33	0.983747
Sup-tRNA-Gln-CTG-4-1	Sup	CTA	GGGAACTAATTCAGACACCTTTAACAACTTTATGTTGCAT	ACCGGGATGGCTGAGTGGTTAAGGCGTTGGACTCTAGATCCAATGGACAGGTGTCCGCGTGGGTTCGAGCCCCACTCCCGGTA	tatcttgtggaaaggacgaaacaccGGGAACTAATTCAGACACCTTTAACAACTTTATGTTGCATACCGGGATGGCTGAGTGGTTAAGGCGTTGGACTCTAGATCCAATGGACAGGTGTCCGCGTGGGTTCGAGCCCCACTCCCGGTATTTTTTTTGGAATCGACAGGCCTCGTGAGGAAGCACATCCATCTGTCTCTTATACACATCTGACGCTGCCGACGActcgagtactaggatccattaggcg	2248.89	2370.95	2209.47	1867.75	1669.9	1279.39	2097.64	2544.7	1297.91	1559.39	2347.76	2419.86	0.739741
Sup-tRNA-Glu-CTC-1-7	Sup	CTA	TAACACAACAAATATATTTAGGAAGAAGCGTTGTGCAAGT	ACCGGGATGGCTGAGTGGTTAAGGCGTTGGACTCTAGATCCAATGGACAGGTGTCCGCGTGGGTTCGAGCCCCACTCCCGGTA	tatcttgtggaaaggacgaaacaccTAACACAACAAATATATTTAGGAAGAAGCGTTGTGCAAGTACCGGGATGGCTGAGTGGTTAAGGCGTTGGACTCTAGATCCAATGGACAGGTGTCCGCGTGGGTTCGAGCCCCACTCCCGGTATTTTTTTTGGAATCGACAGGCCTCGTGAGGAAGCACATCCATCTGTCTCTTATACACATCTGACGCTGCCGACGActcgagtactaggatccattaggcg	2891.43	1925.89	1996.36	2551.33	2820.27	3699.85	1553.06	2644.88	2375.06	2791.58	1660.24	2047.77	1.77662
Sup-tRNA-Glu-TTC-2-2	Sup	CTA	ATGATTCAATTGGTTTAGAATTCAACGGTTACTTGTCATC	ACCGGGATGGCTGAGTGGTTAAGGCGTTGGACTCTAGATCCAATGGACAGGTGTCCGCGTGGGTTCGAGCCCCACTCCCGGTA	tatcttgtggaaaggacgaaacaccATGATTCAATTGGTTTAGAATTCAACGGTTACTTGTCATCACCGGGATGGCTGAGTGGTTAAGGCGTTGGACTCTAGATCCAATGGACAGGTGTCCGCGTGGGTTCGAGCCCCACTCCCGGTATTTTTTTTGGAATCGACAGGCCTCGTGAGGAAGCACATCCATCTGTCTCTTATACACATCTGACGCTGCCGACGActcgagtactaggatccattaggcg	1703.34	1747.87	1933.68	2099.06	2449.18	2362.83	937.888	1709.82	2150.5	2461.42	2197.52	2293.3	0.905038
Sup-tRNA-Val-TAC-3-1	Sup	CTA	CATGGCCTCATAGTCTAGCTTTGAAACTCAGCTAGCCTGT	ACCGGGATGGCTGAGTGGTTAAGGCGTTGGACTCTAGATCCAATGGACAGGTGTCCGCGTGGGTTCGAGCCCCACTCCCGGTA	tatcttgtggaaaggacgaaacaccCATGGCCTCATAGTCTAGCTTTGAAACTCAGCTAGCCTGTACCGGGATGGCTGAGTGGTTAAGGCGTTGGACTCTAGATCCAATGGACAGGTGTCCGCGTGGGTTCGAGCCCCACTCCCGGTATTTTTTTTGGAATCGACAGGCCTCGTGAGGAAGCACATCCATCTGTCTCTTATACACATCTGACGCTGCCGACGActcgagtactaggatccattaggcg	4103.78	3528.11	3745.13	5630.88	5148.85	4304.97	4124.69	3706.85	4704.45	4141.67	3282.28	2976.73	1.34303
Sup-tRNA-Asp-GTC-2-9	Sup	CTA	ACCTTAAAACAGTCTCTTGAAGAACCTGTTTTATGGGCGG	ACCGGGATGGCTGAGTGGTTAAGGCGTTGGACTCTAGATCCAATGGACAGGTGTCCGCGTGGGTTCGAGCCCCACTCCCGGTA	tatcttgtggaaaggacgaaacaccACCTTAAAACAGTCTCTTGAAGAACCTGTTTTATGGGCGGACCGGGATGGCTGAGTGGTTAAGGCGTTGGACTCTAGATCCAATGGACAGGTGTCCGCGTGGGTTCGAGCCCCACTCCCGGTATTTTTTTTGGAATCGACAGGCCTCGTGAGGAAGCACATCCATCTGTCTCTTATACACATCTGACGCTGCCGACGActcgagtactaggatccattaggcg	1697.28	3228.7	3572.76	2931.09	1799.78	2022.82	2786.77	2621.51	2477.83	1618.35	1833.39	1637.71	1.07112
Sup-tRNA-Ile-AAT-3-1	Sup	CTA	AAGGGCGGGGGGTGGGGGGGGAAGAGCTGCACCCAGCGTC	ACCGGGATGGCTGAGTGGTTAAGGCGTTGGACTCTAGATCCAATGGACAGGTGTCCGCGTGGGTTCGAGCCCCACTCCCGGTA	tatcttgtggaaaggacgaaacaccAAGGGCGGGGGGTGGGGGGGGAAGAGCTGCACCCAGCGTCACCGGGATGGCTGAGTGGTTAAGGCGTTGGACTCTAGATCCAATGGACAGGTGTCCGCGTGGGTTCGAGCCCCACTCCCGGTATTTTTTTTGGAATCGACAGGCCTCGTGAGGAAGCACATCCATCTGTCTCTTATACACATCTGACGCTGCCGACGActcgagtactaggatccattaggcg	127.296	226.576	21.938	113.929	162.351	132.549	134.464	136.92	148.441	200.451	109.494	177.186	0.900112
Sup-tRNA-iMet-CAT-1-3	Sup	CTA	AATGTTGAAACAGCAGAGTGGCGGAGCGGACTGTCGAGAC	ACCGGGATGGCTGAGTGGTTAAGGCGTTGGACTCTAGATCCAATGGACAGGTGTCCGCGTGGGTTCGAGCCCCACTCCCGGTA	tatcttgtggaaaggacgaaacaccAATGTTGAAACAGCAGAGTGGCGGAGCGGACTGTCGAGACACCGGGATGGCTGAGTGGTTAAGGCGTTGGACTCTAGATCCAATGGACAGGTGTCCGCGTGGGTTCGAGCCCCACTCCCGGTATTTTTTTTGGAATCGACAGGCCTCGTGAGGAAGCACATCCATCTGTCTCTTATACACATCTGACGCTGCCGACGActcgagtactaggatccattaggcg	739.528	776.831	1501.19	1619.18	1758.03	1227.52	403.393	1883.48	1792.71	1553.5	774.098	959.338	1.13346
Sup-tRNA-Arg-TCG-4-1	Sup	CTA	TTTATTTTCTAAGTATTGCAGCAACAACGGAACTGCGGGG	ACCGGGATGGCTGAGTGGTTAAGGCGTTGGACTCTAGATCCAATGGACAGGTGTCCGCGTGGGTTCGAGCCCCACTCCCGGTA	tatcttgtggaaaggacgaaacaccTTTATTTTCTAAGTATTGCAGCAACAACGGAACTGCGGGGACCGGGATGGCTGAGTGGTTAAGGCGTTGGACTCTAGATCCAATGGACAGGTGTCCGCGTGGGTTCGAGCCCCACTCCCGGTATTTTTTTTGGAATCGACAGGCCTCGTGAGGAAGCACATCCATCTGTCTCTTATACACATCTGACGCTGCCGACGActcgagtactaggatccattaggcg	2745.95	1683.13	877.52	635.243	1039.05	2431.99	77.3169	1132.09	1237.01	1084.79	2060.02	2184.46	1.21935
Sup-tRNA-Arg-ACG-1-2	Sup	CTA	CTAGTTTCTTATGAAATACCTCGCCCCTAAGGTACGCGCA	ACCGGGATGGCTGAGTGGTTAAGGCGTTGGACTCTAGATCCAATGGACAGGTGTCCGCGTGGGTTCGAGCCCCACTCCCGGTA	tatcttgtggaaaggacgaaacaccCTAGTTTCTTATGAAATACCTCGCCCCTAAGGTACGCGCAACCGGGATGGCTGAGTGGTTAAGGCGTTGGACTCTAGATCCAATGGACAGGTGTCCGCGTGGGTTCGAGCCCCACTCCCGGTATTTTTTTTGGAATCGACAGGCCTCGTGAGGAAGCACATCCATCTGTCTCTTATACACATCTGACGCTGCCGACGActcgagtactaggatccattaggcg	1054.74	1011.5	714.552	1115.13	1076.16	729.02	453.817	841.554	711.757	1329.46	870.861	531.559	1.2701
Sup-tRNA-Gln-CTG-2-1	Sup	CTA	ACCCAGCATGAGCAATATTTGGGTGAAGCGTACCAAGAGG	ACCGGGATGGCTGAGTGGTTAAGGCGTTGGACTCTAGATCCAATGGACAGGTGTCCGCGTGGGTTCGAGCCCCACTCCCGGTA	tatcttgtggaaaggacgaaacaccACCCAGCATGAGCAATATTTGGGTGAAGCGTACCAAGAGGACCGGGATGGCTGAGTGGTTAAGGCGTTGGACTCTAGATCCAATGGACAGGTGTCCGCGTGGGTTCGAGCCCCACTCCCGGTATTTTTTTTGGAATCGACAGGCCTCGTGAGGAAGCACATCCATCTGTCTCTTATACACATCTGACGCTGCCGACGActcgagtactaggatccattaggcg	1782.14	1707.41	1219.13	2188.83	1989.96	1083.45	1300.94	1973.64	2024.89	1574.13	1232.45	1288.4	1.13586
Sup-tRNA-Asp-GTC-2-4	Sup	CTA	GTCGGAGTGGGGTCTGGCGTCCCGGCGACCGTCGCCGTCG	ACCGGGATGGCTGAGTGGTTAAGGCGTTGGACTCTAGATCCAATGGACAGGTGTCCGCGTGGGTTCGAGCCCCACTCCCGGTA	tatcttgtggaaaggacgaaacaccGTCGGAGTGGGGTCTGGCGTCCCGGCGACCGTCGCCGTCGACCGGGATGGCTGAGTGGTTAAGGCGTTGGACTCTAGATCCAATGGACAGGTGTCCGCGTGGGTTCGAGCCCCACTCCCGGTATTTTTTTTGGAATCGACAGGCCTCGTGAGGAAGCACATCCATCTGTCTCTTATACACATCTGACGCTGCCGACGActcgagtactaggatccattaggcg	9383.52	14630.3	12595.5	12922.4	9453.48	9676.09	18989.7	15956.1	11860.1	11148.6	11193.9	10522.3	0.877587
Sup-tRNA-Lys-CTT-1-1	Sup	CTA	CAGTCCTCAAGAAGTAAAAAAGCAGGCTAACGTAACAGGC	ACCGGGATGGCTGAGTGGTTAAGGCGTTGGACTCTAGATCCAATGGACAGGTGTCCGCGTGGGTTCGAGCCCCACTCCCGGTA	tatcttgtggaaaggacgaaacaccCAGTCCTCAAGAAGTAAAAAAGCAGGCTAACGTAACAGGCACCGGGATGGCTGAGTGGTTAAGGCGTTGGACTCTAGATCCAATGGACAGGTGTCCGCGTGGGTTCGAGCCCCACTCCCGGTATTTTTTTTGGAATCGACAGGCCTCGTGAGGAAGCACATCCATCTGTCTCTTATACACATCTGACGCTGCCGACGActcgagtactaggatccattaggcg	3667.33	1165.25	2811.2	4805.75	5969.89	2011.29	1744.67	3092.38	3669.17	5477.03	1754.45	1931.33	1.53985
Sup-tRNA-Asn-GTT-2-3	Sup	CTA	CTTCATAAAGGCTGAGGCAGAAGGGGAAAATGACACCGAA	ACCGGGATGGCTGAGTGGTTAAGGCGTTGGACTCTAGATCCAATGGACAGGTGTCCGCGTGGGTTCGAGCCCCACTCCCGGTA	tatcttgtggaaaggacgaaacaccCTTCATAAAGGCTGAGGCAGAAGGGGAAAATGACACCGAAACCGGGATGGCTGAGTGGTTAAGGCGTTGGACTCTAGATCCAATGGACAGGTGTCCGCGTGGGTTCGAGCCCCACTCCCGGTATTTTTTTTGGAATCGACAGGCCTCGTGAGGAAGCACATCCATCTGTCTCTTATACACATCTGACGCTGCCGACGActcgagtactaggatccattaggcg	1648.78	2322.4	1733.1	2385.61	2690.39	2636.58	1216.9	2998.87	1899.29	2832.84	1823.21	2095.86	1.09291
Sup-tRNA-Thr-AGT-5-1	Sup	CTA	CTAAGAGTTGATTTATCTTGAGGAACACCTGTTTTACGCC	ACCGGGATGGCTGAGTGGTTAAGGCGTTGGACTCTAGATCCAATGGACAGGTGTCCGCGTGGGTTCGAGCCCCACTCCCGGTA	tatcttgtggaaaggacgaaacaccCTAAGAGTTGATTTATCTTGAGGAACACCTGTTTTACGCCACCGGGATGGCTGAGTGGTTAAGGCGTTGGACTCTAGATCCAATGGACAGGTGTCCGCGTGGGTTCGAGCCCCACTCCCGGTATTTTTTTTGGAATCGACAGGCCTCGTGAGGAAGCACATCCATCTGTCTCTTATACACATCTGACGCTGCCGACGActcgagtactaggatccattaggcg	1163.85	695.911	761.562	897.626	885.974	651.22	524.41	1576.24	1126.63	757.587	1986.17	2143.96	0.439257
Sup-tRNA-Ala-AGC-12-1	Sup	CTA	CAGGCCACCCACTAAGGATCAATAAAGCTCCCCTGATGTG	ACCGGGATGGCTGAGTGGTTAAGGCGTTGGACTCTAGATCCAATGGACAGGTGTCCGCGTGGGTTCGAGCCCCACTCCCGGTA	tatcttgtggaaaggacgaaacaccCAGGCCACCCACTAAGGATCAATAAAGCTCCCCTGATGTGACCGGGATGGCTGAGTGGTTAAGGCGTTGGACTCTAGATCCAATGGACAGGTGTCCGCGTGGGTTCGAGCCCCACTCCCGGTATTTTTTTTGGAATCGACAGGCCTCGTGAGGAAGCACATCCATCTGTCTCTTATACACATCTGACGCTGCCGACGActcgagtactaggatccattaggcg	1412.38	2905.02	1247.33	2209.54	1201.4	1481.09	4178.47	1940.25	1925.93	1294.09	2436.88	2660.33	0.567435
Sup-tRNA-Ala-AGC-1-1	Sup	CTA	GGCCGTCACCAAAGCGTTTTCCGAAGGCCCTGAGTCCAGA	ACCGGGATGGCTGAGTGGTTAAGGCGTTGGACTCTAGATCCAATGGACAGGTGTCCGCGTGGGTTCGAGCCCCACTCCCGGTA	tatcttgtggaaaggacgaaacaccGGCCGTCACCAAAGCGTTTTCCGAAGGCCCTGAGTCCAGAACCGGGATGGCTGAGTGGTTAAGGCGTTGGACTCTAGATCCAATGGACAGGTGTCCGCGTGGGTTCGAGCCCCACTCCCGGTATTTTTTTTGGAATCGACAGGCCTCGTGAGGAAGCACATCCATCTGTCTCTTATACACATCTGACGCTGCCGACGActcgagtactaggatccattaggcg	1503.3	687.819	1206.59	3165.86	2351.77	1815.35	2117.81	2267.52	2245.65	2334.66	1138.23	1888.3	1.0958
Sup-tRNA-Cys-GCA-9-4	Sup	CTA	GCACAGTTAAAAGGTCTTGCTTAGGCTTACACTTCCATCA	ACCGGGATGGCTGAGTGGTTAAGGCGTTGGACTCTAGATCCAATGGACAGGTGTCCGCGTGGGTTCGAGCCCCACTCCCGGTA	tatcttgtggaaaggacgaaacaccGCACAGTTAAAAGGTCTTGCTTAGGCTTACACTTCCATCAACCGGGATGGCTGAGTGGTTAAGGCGTTGGACTCTAGATCCAATGGACAGGTGTCCGCGTGGGTTCGAGCCCCACTCCCGGTATTTTTTTTGGAATCGACAGGCCTCGTGAGGAAGCACATCCATCTGTCTCTTATACACATCTGACGCTGCCGACGActcgagtactaggatccattaggcg	1812.45	2063.46	1451.04	3369.55	4313.9	2913.2	1821.99	1933.57	3699.62	3118.78	1644.96	1916.15	1.32627
Sup-tRNA-Ile-AAT-5-1	Sup	CTA	AAATTCTTGATGCAGTTTTTAAAACTTCTTGGAGACAGGT	ACCGGGATGGCTGAGTGGTTAAGGCGTTGGACTCTAGATCCAATGGACAGGTGTCCGCGTGGGTTCGAGCCCCACTCCCGGTA	tatcttgtggaaaggacgaaacaccAAATTCTTGATGCAGTTTTTAAAACTTCTTGGAGACAGGTACCGGGATGGCTGAGTGGTTAAGGCGTTGGACTCTAGATCCAATGGACAGGTGTCCGCGTGGGTTCGAGCCCCACTCCCGGTATTTTTTTTGGAATCGACAGGCCTCGTGAGGAAGCACATCCATCTGTCTCTTATACACATCTGACGCTGCCGACGActcgagtactaggatccattaggcg	2733.83	1893.53	1397.76	1885.01	2189.42	2241.81	551.303	1866.78	1670.92	2882.96	1257.91	1918.68	1.56536
Sup-tRNA-Glu-TTC-4-2	Sup	CTA	ATCTTTTCTCAGAAGGTGCTGCCCACAGTGTCACCAGCCC	ACCGGGATGGCTGAGTGGTTAAGGCGTTGGACTCTAGATCCAATGGACAGGTGTCCGCGTGGGTTCGAGCCCCACTCCCGGTA	tatcttgtggaaaggacgaaacaccATCTTTTCTCAGAAGGTGCTGCCCACAGTGTCACCAGCCCACCGGGATGGCTGAGTGGTTAAGGCGTTGGACTCTAGATCCAATGGACAGGTGTCCGCGTGGGTTCGAGCCCCACTCCCGGTATTTTTTTTGGAATCGACAGGCCTCGTGAGGAAGCACATCCATCTGTCTCTTATACACATCTGACGCTGCCGACGActcgagtactaggatccattaggcg	2297.39	2783.64	2037.1	1391.32	2054.9	2855.57	1973.26	2618.17	2036.31	1765.74	1973.44	2500.86	1.15116
Sup-tRNA-Gly-GCC-2-5	Sup	CTA	GGGTTAAAGGGAGGTGCGCACACAGCTGCTCACATCTGGG	ACCGGGATGGCTGAGTGGTTAAGGCGTTGGACTCTAGATCCAATGGACAGGTGTCCGCGTGGGTTCGAGCCCCACTCCCGGTA	tatcttgtggaaaggacgaaacaccGGGTTAAAGGGAGGTGCGCACACAGCTGCTCACATCTGGGACCGGGATGGCTGAGTGGTTAAGGCGTTGGACTCTAGATCCAATGGACAGGTGTCCGCGTGGGTTCGAGCCCCACTCCCGGTATTTTTTTTGGAATCGACAGGCCTCGTGAGGAAGCACATCCATCTGTCTCTTATACACATCTGACGCTGCCGACGActcgagtactaggatccattaggcg	1509.37	2031.09	2077.84	1615.73	1442.61	2985.24	3381.77	1983.66	1275.07	1892.49	1494.72	2004.74	1.28364
Sup-tRNA-Leu-TAA-1-1	Sup	CTA	ATGCCTTGTAAGCGGAGCAAAAACAAGGTTCAACGTCTGC	ACCGGGATGGCTGAGTGGTTAAGGCGTTGGACTCTAGATCCAATGGACAGGTGTCCGCGTGGGTTCGAGCCCCACTCCCGGTA	tatcttgtggaaaggacgaaacaccATGCCTTGTAAGCGGAGCAAAAACAAGGTTCAACGTCTGCACCGGGATGGCTGAGTGGTTAAGGCGTTGGACTCTAGATCCAATGGACAGGTGTCCGCGTGGGTTCGAGCCCCACTCCCGGTATTTTTTTTGGAATCGACAGGCCTCGTGAGGAAGCACATCCATCTGTCTCTTATACACATCTGACGCTGCCGACGActcgagtactaggatccattaggcg	1654.85	1084.33	1883.53	2092.16	1604.96	1679.92	1711.06	1536.17	2291.33	2054.62	1469.26	1336.49	1.1877
Sup-tRNA-Gly-TCC-2-6	Sup	CTA	TTATCTTATATATAGATATCTAAAACTCCAAACCGGGTAC	ACCGGGATGGCTGAGTGGTTAAGGCGTTGGACTCTAGATCCAATGGACAGGTGTCCGCGTGGGTTCGAGCCCCACTCCCGGTA	tatcttgtggaaaggacgaaacaccTTATCTTATATATAGATATCTAAAACTCCAAACCGGGTACACCGGGATGGCTGAGTGGTTAAGGCGTTGGACTCTAGATCCAATGGACAGGTGTCCGCGTGGGTTCGAGCCCCACTCCCGGTATTTTTTTTGGAATCGACAGGCCTCGTGAGGAAGCACATCCATCTGTCTCTTATACACATCTGACGCTGCCGACGActcgagtactaggatccattaggcg	672.85	501.703	169.236	41.4289	204.099	933.607	0	73.469	91.3485	324.259	603.491	582.184	1.35261
Sup-tRNA-Val-CAC-4-1	Sup	CTA	ATTTTCATGGTTATGTTTTGCCGCGCAGGTTCCGCGTGTG	ACCGGGATGGCTGAGTGGTTAAGGCGTTGGACTCTAGATCCAATGGACAGGTGTCCGCGTGGGTTCGAGCCCCACTCCCGGTA	tatcttgtggaaaggacgaaacaccATTTTCATGGTTATGTTTTGCCGCGCAGGTTCCGCGTGTGACCGGGATGGCTGAGTGGTTAAGGCGTTGGACTCTAGATCCAATGGACAGGTGTCCGCGTGGGTTCGAGCCCCACTCCCGGTATTTTTTTTGGAATCGACAGGCCTCGTGAGGAAGCACATCCATCTGTCTCTTATACACATCTGACGCTGCCGACGActcgagtactaggatccattaggcg	2691.4	2379.04	1698.63	1726.2	2245.09	3794.94	766.446	2027.08	2664.33	2821.05	2177.15	2366.71	1.42687
Sup-tRNA-Asp-GTC-2-5	Sup	CTA	GTCGGAGTGGGGTCTGGCGTCCCGGCGACCGTCGCCGTCG	ACCGGGATGGCTGAGTGGTTAAGGCGTTGGACTCTAGATCCAATGGACAGGTGTCCGCGTGGGTTCGAGCCCCACTCCCGGTA	tatcttgtggaaaggacgaaacaccGTCGGAGTGGGGTCTGGCGTCCCGGCGACCGTCGCCGTCGACCGGGATGGCTGAGTGGTTAAGGCGTTGGACTCTAGATCCAATGGACAGGTGTCCGCGTGGGTTCGAGCCCCACTCCCGGTATTTTTTTTGGAATCGACAGGCCTCGTGAGGAAGCACATCCATCTGTCTCTTATACACATCTGACGCTGCCGACGActcgagtactaggatccattaggcg	0	0	0	0	0	0	0	0	0	0	0	0	0
Sup-tRNA-Ala-AGC-9-2	Sup	CTA	GATAACCAGGAAAATGGGTGGGGGGTGGTGTATCCTCAGT	ACCGGGATGGCTGAGTGGTTAAGGCGTTGGACTCTAGATCCAATGGACAGGTGTCCGCGTGGGTTCGAGCCCCACTCCCGGTA	tatcttgtggaaaggacgaaacaccGATAACCAGGAAAATGGGTGGGGGGTGGTGTATCCTCAGTACCGGGATGGCTGAGTGGTTAAGGCGTTGGACTCTAGATCCAATGGACAGGTGTCCGCGTGGGTTCGAGCCCCACTCCCGGTATTTTTTTTGGAATCGACAGGCCTCGTGAGGAAGCACATCCATCTGTCTCTTATACACATCTGACGCTGCCGACGActcgagtactaggatccattaggcg	1824.57	3592.84	2344.23	1615.73	1591.04	1973.83	3099.4	2668.26	2097.21	2204.96	1930.15	2305.96	0.89625
Sup-tRNA-Asn-GTT-2-2	Sup	CTA	ATCTATAAATATGATCTACAAGAACAGGCCATTCGTGTCA	ACCGGGATGGCTGAGTGGTTAAGGCGTTGGACTCTAGATCCAATGGACAGGTGTCCGCGTGGGTTCGAGCCCCACTCCCGGTA	tatcttgtggaaaggacgaaacaccATCTATAAATATGATCTACAAGAACAGGCCATTCGTGTCAACCGGGATGGCTGAGTGGTTAAGGCGTTGGACTCTAGATCCAATGGACAGGTGTCCGCGTGGGTTCGAGCCCCACTCCCGGTATTTTTTTTGGAATCGACAGGCCTCGTGAGGAAGCACATCCATCTGTCTCTTATACACATCTGACGCTGCCGACGActcgagtactaggatccattaggcg	1842.76	1165.25	943.334	666.315	1502.91	1691.44	366.415	1001.85	905.873	1193.86	1843.58	1951.58	0.930749
Sup-tRNA-Arg-ACG-1-3	Sup	CTA	ACCTTGAAGTACCATCACGGAGAGAAACAGTGCCATCTCA	ACCGGGATGGCTGAGTGGTTAAGGCGTTGGACTCTAGATCCAATGGACAGGTGTCCGCGTGGGTTCGAGCCCCACTCCCGGTA	tatcttgtggaaaggacgaaacaccACCTTGAAGTACCATCACGGAGAGAAACAGTGCCATCTCAACCGGGATGGCTGAGTGGTTAAGGCGTTGGACTCTAGATCCAATGGACAGGTGTCCGCGTGGGTTCGAGCCCCACTCCCGGTATTTTTTTTGGAATCGACAGGCCTCGTGAGGAAGCACATCCATCTGTCTCTTATACACATCTGACGCTGCCGACGActcgagtactaggatccattaggcg	1285.08	1658.86	1147.04	1543.23	936.998	1567.54	1559.78	591.092	2835.61	1756.89	631.501	1088.43	1.65664
Sup-tRNA-Tyr-GTA-1-1	Sup	CTA	AGAGATGGCATCCCCAGCGGGAAGTGAAAGTCGTGTGAAT	ACCGGGATGGCTGAGTGGTTAAGGCGTTGGACTCTAGATCCAATGGACAGGTGTCCGCGTGGGTTCGAGCCCCACTCCCGGTA	tatcttgtggaaaggacgaaacaccAGAGATGGCATCCCCAGCGGGAAGTGAAAGTCGTGTGAATACCGGGATGGCTGAGTGGTTAAGGCGTTGGACTCTAGATCCAATGGACAGGTGTCCGCGTGGGTTCGAGCCCCACTCCCGGTATTTTTTTTGGAATCGACAGGCCTCGTGAGGAAGCACATCCATCTGTCTCTTATACACATCTGACGCTGCCGACGActcgagtactaggatccattaggcg	909.256	695.911	786.634	1104.77	1039.05	1685.68	1374.9	1035.25	943.935	1886.6	229.174	597.372	3.13192
Sup-tRNA-Gln-TTG-3-1	Sup	CTA	TCAGTATTTTTATAAATTCATGAAATTGGTGGCGGAAGGC	ACCGGGATGGCTGAGTGGTTAAGGCGTTGGACTCTAGATCCAATGGACAGGTGTCCGCGTGGGTTCGAGCCCCACTCCCGGTA	tatcttgtggaaaggacgaaacaccTCAGTATTTTTATAAATTCATGAAATTGGTGGCGGAAGGCACCGGGATGGCTGAGTGGTTAAGGCGTTGGACTCTAGATCCAATGGACAGGTGTCCGCGTGGGTTCGAGCCCCACTCCCGGTATTTTTTTTGGAATCGACAGGCCTCGTGAGGAAGCACATCCATCTGTCTCTTATACACATCTGACGCTGCCGACGActcgagtactaggatccattaggcg	854.701	1448.47	761.562	217.502	426.752	1800.94	275.652	1128.75	555.704	907.925	2408.87	1913.61	0.614094
Sup-tRNA-Gly-GCC-2-4	Sup	CTA	AGCAACAAAACAGCTGGAGGCAGAACAGCACTCAGCTGGA	ACCGGGATGGCTGAGTGGTTAAGGCGTTGGACTCTAGATCCAATGGACAGGTGTCCGCGTGGGTTCGAGCCCCACTCCCGGTA	tatcttgtggaaaggacgaaacaccAGCAACAAAACAGCTGGAGGCAGAACAGCACTCAGCTGGAACCGGGATGGCTGAGTGGTTAAGGCGTTGGACTCTAGATCCAATGGACAGGTGTCCGCGTGGGTTCGAGCCCCACTCCCGGTATTTTTTTTGGAATCGACAGGCCTCGTGAGGAAGCACATCCATCTGTCTCTTATACACATCTGACGCTGCCGACGActcgagtactaggatccattaggcg	1206.28	1820.7	1933.68	2333.83	1099.35	1532.96	1869.05	1108.71	2005.86	2644.18	1573.66	1457.99	0.902951
Sup-tRNA-Gly-CCC-1-2	Sup	CTA	TACTCTTTTCTGTTATCCTCCAGGCGGTAGTTACGCAGAG	ACCGGGATGGCTGAGTGGTTAAGGCGTTGGACTCTAGATCCAATGGACAGGTGTCCGCGTGGGTTCGAGCCCCACTCCCGGTA	tatcttgtggaaaggacgaaacaccTACTCTTTTCTGTTATCCTCCAGGCGGTAGTTACGCAGAGACCGGGATGGCTGAGTGGTTAAGGCGTTGGACTCTAGATCCAATGGACAGGTGTCCGCGTGGGTTCGAGCCCCACTCCCGGTATTTTTTTTGGAATCGACAGGCCTCGTGAGGAAGCACATCCATCTGTCTCTTATACACATCTGACGCTGCCGACGActcgagtactaggatccattaggcg	2812.63	3374.36	3318.91	2544.42	2875.94	3063.04	1213.54	2768.45	1986.83	2381.83	2444.52	2842.58	1.1109
Sup-tRNA-Gly-TCC-2-4	Sup	CTA	GAGCCCCGGGCCGGCGCGGCGGGGCTGCCCGCGCCGTGCG	ACCGGGATGGCTGAGTGGTTAAGGCGTTGGACTCTAGATCCAATGGACAGGTGTCCGCGTGGGTTCGAGCCCCACTCCCGGTA	tatcttgtggaaaggacgaaacaccGAGCCCCGGGCCGGCGCGGCGGGGCTGCCCGCGCCGTGCGACCGGGATGGCTGAGTGGTTAAGGCGTTGGACTCTAGATCCAATGGACAGGTGTCCGCGTGGGTTCGAGCCCCACTCCCGGTATTTTTTTTGGAATCGACAGGCCTCGTGAGGAAGCACATCCATCTGTCTCTTATACACATCTGACGCTGCCGACGActcgagtactaggatccattaggcg	0	0	0	0	0	0	0	0	0	0	0	0	0
Sup-tRNA-Gln-TTG-3-2	Sup	CTA	TCATGTTATCAAAAATATGTCAGGAGATTACTGTGTTGTT	ACCGGGATGGCTGAGTGGTTAAGGCGTTGGACTCTAGATCCAATGGACAGGTGTCCGCGTGGGTTCGAGCCCCACTCCCGGTA	tatcttgtggaaaggacgaaacaccTCATGTTATCAAAAATATGTCAGGAGATTACTGTGTTGTTACCGGGATGGCTGAGTGGTTAAGGCGTTGGACTCTAGATCCAATGGACAGGTGTCCGCGTGGGTTCGAGCCCCACTCCCGGTATTTTTTTTGGAATCGACAGGCCTCGTGAGGAAGCACATCCATCTGTCTCTTATACACATCTGACGCTGCCGACGActcgagtactaggatccattaggcg	1400.25	1634.58	1990.09	800.958	1720.92	1437.87	1341.28	1870.12	1240.82	1185.02	1555.84	2007.27	0.796084
Sup-tRNA-Leu-AAG-3-1	Sup	CTA	TCTACTAGGGAAAATGCGGAAGAACACAGTTGTAATCAAC	ACCGGGATGGCTGAGTGGTTAAGGCGTTGGACTCTAGATCCAATGGACAGGTGTCCGCGTGGGTTCGAGCCCCACTCCCGGTA	tatcttgtggaaaggacgaaacaccTCTACTAGGGAAAATGCGGAAGAACACAGTTGTAATCAACACCGGGATGGCTGAGTGGTTAAGGCGTTGGACTCTAGATCCAATGGACAGGTGTCCGCGTGGGTTCGAGCCCCACTCCCGGTATTTTTTTTGGAATCGACAGGCCTCGTGAGGAAGCACATCCATCTGTCTCTTATACACATCTGACGCTGCCGACGActcgagtactaggatccattaggcg	1297.21	1747.87	1369.56	1346.44	1224.59	959.541	1627.02	1212.24	1804.13	1084.79	641.687	1455.46	1.07508
Sup-tRNA-Gly-CCC-1-1	Sup	CTA	TACTGTTTTCTGTTATCCTGCAGGCGGTTGTTACGCAGAG	ACCGGGATGGCTGAGTGGTTAAGGCGTTGGACTCTAGATCCAATGGACAGGTGTCCGCGTGGGTTCGAGCCCCACTCCCGGTA	tatcttgtggaaaggacgaaacaccTACTGTTTTCTGTTATCCTGCAGGCGGTTGTTACGCAGAGACCGGGATGGCTGAGTGGTTAAGGCGTTGGACTCTAGATCCAATGGACAGGTGTCCGCGTGGGTTCGAGCCCCACTCCCGGTATTTTTTTTGGAATCGACAGGCCTCGTGAGGAAGCACATCCATCTGTCTCTTATACACATCTGACGCTGCCGACGActcgagtactaggatccattaggcg	4285.63	3698.04	5036.34	3921.93	6081.21	5538.25	1055.54	3489.78	5149.77	5995.84	3666.78	3933.54	1.29222
Sup-tRNA-Ser-CGA-3-1	Sup	CTA	GCCTAACACGACTTCCTCTGAAACAAAAAGTGTCCTCGGA	ACCGGGATGGCTGAGTGGTTAAGGCGTTGGACTCTAGATCCAATGGACAGGTGTCCGCGTGGGTTCGAGCCCCACTCCCGGTA	tatcttgtggaaaggacgaaacaccGCCTAACACGACTTCCTCTGAAACAAAAAGTGTCCTCGGAACCGGGATGGCTGAGTGGTTAAGGCGTTGGACTCTAGATCCAATGGACAGGTGTCCGCGTGGGTTCGAGCCCCACTCCCGGTATTTTTTTTGGAATCGACAGGCCTCGTGAGGAAGCACATCCATCTGTCTCTTATACACATCTGACGCTGCCGACGActcgagtactaggatccattaggcg	2109.47	1310.9	1360.16	2064.54	2161.59	2100.62	2507.76	1375.87	1610.02	2157.8	1359.76	1116.27	1.69896
Sup-tRNA-Thr-CGT-1-1	Sup	CTA	TAAAATGAGATAGATTCACCTCTAAAGAGTGCTTCCGCGT	ACCGGGATGGCTGAGTGGTTAAGGCGTTGGACTCTAGATCCAATGGACAGGTGTCCGCGTGGGTTCGAGCCCCACTCCCGGTA	tatcttgtggaaaggacgaaacaccTAAAATGAGATAGATTCACCTCTAAAGAGTGCTTCCGCGTACCGGGATGGCTGAGTGGTTAAGGCGTTGGACTCTAGATCCAATGGACAGGTGTCCGCGTGGGTTCGAGCCCCACTCCCGGTATTTTTTTTGGAATCGACAGGCCTCGTGAGGAAGCACATCCATCTGTCTCTTATACACATCTGACGCTGCCGACGActcgagtactaggatccattaggcg	1266.9	1917.8	1535.66	949.412	1331.28	1432.11	510.964	1339.14	833.555	1497.49	2133.86	2141.43	0.631008
Sup-tRNA-His-GTG-1-8	Sup	CTA	GTTCAGGCGACAAGCCGAGGTCCTGTGTCCCTAGTAGCTC	ACCGGGATGGCTGAGTGGTTAAGGCGTTGGACTCTAGATCCAATGGACAGGTGTCCGCGTGGGTTCGAGCCCCACTCCCGGTA	tatcttgtggaaaggacgaaacaccGTTCAGGCGACAAGCCGAGGTCCTGTGTCCCTAGTAGCTCACCGGGATGGCTGAGTGGTTAAGGCGTTGGACTCTAGATCCAATGGACAGGTGTCCGCGTGGGTTCGAGCCCCACTCCCGGTATTTTTTTTGGAATCGACAGGCCTCGTGAGGAAGCACATCCATCTGTCTCTTATACACATCTGACGCTGCCGACGActcgagtactaggatccattaggcg	2188.28	3325.81	3588.43	2216.45	2347.13	1898.91	5082.75	3543.21	2930.77	3074.56	3012.36	3040.01	0.67508
Sup-tRNA-Ile-AAT-5-3	Sup	CTA	TTTGCTTTTTTAAAATTGAAAGAACAACTGTTTTCCGGGT	ACCGGGATGGCTGAGTGGTTAAGGCGTTGGACTCTAGATCCAATGGACAGGTGTCCGCGTGGGTTCGAGCCCCACTCCCGGTA	tatcttgtggaaaggacgaaacaccTTTGCTTTTTTAAAATTGAAAGAACAACTGTTTTCCGGGTACCGGGATGGCTGAGTGGTTAAGGCGTTGGACTCTAGATCCAATGGACAGGTGTCCGCGTGGGTTCGAGCCCCACTCCCGGTATTTTTTTTGGAATCGACAGGCCTCGTGAGGAAGCACATCCATCTGTCTCTTATACACATCTGACGCTGCCGACGActcgagtactaggatccattaggcg	3170.27	3163.97	3187.28	2226.8	3029.01	5290.44	1317.75	2691.64	2104.82	3575.69	4367.03	3837.35	1.03099
Sup-tRNA-Asn-GTT-2-1	Sup	CTA	TGCGCCCTTCCTATAGCGCCCAGTAGAACTAACAGTACCT	ACCGGGATGGCTGAGTGGTTAAGGCGTTGGACTCTAGATCCAATGGACAGGTGTCCGCGTGGGTTCGAGCCCCACTCCCGGTA	tatcttgtggaaaggacgaaacaccTGCGCCCTTCCTATAGCGCCCAGTAGAACTAACAGTACCTACCGGGATGGCTGAGTGGTTAAGGCGTTGGACTCTAGATCCAATGGACAGGTGTCCGCGTGGGTTCGAGCCCCACTCCCGGTATTTTTTTTGGAATCGACAGGCCTCGTGAGGAAGCACATCCATCTGTCTCTTATACACATCTGACGCTGCCGACGActcgagtactaggatccattaggcg	2764.14	3066.86	2739.12	2755.02	2555.87	2769.13	3502.79	2995.53	3745.29	1883.65	3022.55	2386.96	1.0225
Sup-tRNA-Ala-AGC-9-1	Sup	CTA	GATAACCAGGAAAATGGGTGGGGGGTGGTGTATCCTCAGT	ACCGGGATGGCTGAGTGGTTAAGGCGTTGGACTCTAGATCCAATGGACAGGTGTCCGCGTGGGTTCGAGCCCCACTCCCGGTA	tatcttgtggaaaggacgaaacaccGATAACCAGGAAAATGGGTGGGGGGTGGTGTATCCTCAGTACCGGGATGGCTGAGTGGTTAAGGCGTTGGACTCTAGATCCAATGGACAGGTGTCCGCGTGGGTTCGAGCCCCACTCCCGGTATTTTTTTTGGAATCGACAGGCCTCGTGAGGAAGCACATCCATCTGTCTCTTATACACATCTGACGCTGCCGACGActcgagtactaggatccattaggcg	0	0	0	0	0	0	0	0	0	0	0	0	0
Sup-tRNA-Met-CAT-2-1	Sup	CTA	GCATTTTCTTACAGGAGGTAGCAAGCTTGTCTAAGCAGAG	ACCGGGATGGCTGAGTGGTTAAGGCGTTGGACTCTAGATCCAATGGACAGGTGTCCGCGTGGGTTCGAGCCCCACTCCCGGTA	tatcttgtggaaaggacgaaacaccGCATTTTCTTACAGGAGGTAGCAAGCTTGTCTAAGCAGAGACCGGGATGGCTGAGTGGTTAAGGCGTTGGACTCTAGATCCAATGGACAGGTGTCCGCGTGGGTTCGAGCCCCACTCCCGGTATTTTTTTTGGAATCGACAGGCCTCGTGAGGAAGCACATCCATCTGTCTCTTATACACATCTGACGCTGCCGACGActcgagtactaggatccattaggcg	3006.61	2014.91	3588.43	3697.53	4248.96	2106.38	2729.62	2411.12	3821.41	4103.35	2956.34	2133.83	1.00409
Sup-tRNA-Asp-GTC-2-6	Sup	CTA	CTTCACAGGGATTTCCTAAGAGCTCCATTTTCACGTCAAT	ACCGGGATGGCTGAGTGGTTAAGGCGTTGGACTCTAGATCCAATGGACAGGTGTCCGCGTGGGTTCGAGCCCCACTCCCGGTA	tatcttgtggaaaggacgaaacaccCTTCACAGGGATTTCCTAAGAGCTCCATTTTCACGTCAATACCGGGATGGCTGAGTGGTTAAGGCGTTGGACTCTAGATCCAATGGACAGGTGTCCGCGTGGGTTCGAGCCCCACTCCCGGTATTTTTTTTGGAATCGACAGGCCTCGTGAGGAAGCACATCCATCTGTCTCTTATACACATCTGACGCTGCCGACGActcgagtactaggatccattaggcg	988.058	1221.89	1425.97	2723.95	2166.23	2215.88	2201.85	2297.58	3227.65	2703.14	1825.75	2007.27	0.835441
Sup-tRNA-Lys-CTT-9-1	Sup	CTA	ACTCATATGACCATCAATTACACTATAACCATGAAATCAA	ACCGGGATGGCTGAGTGGTTAAGGCGTTGGACTCTAGATCCAATGGACAGGTGTCCGCGTGGGTTCGAGCCCCACTCCCGGTA	tatcttgtggaaaggacgaaacaccACTCATATGACCATCAATTACACTATAACCATGAAATCAAACCGGGATGGCTGAGTGGTTAAGGCGTTGGACTCTAGATCCAATGGACAGGTGTCCGCGTGGGTTCGAGCCCCACTCCCGGTATTTTTTTTGGAATCGACAGGCCTCGTGAGGAAGCACATCCATCTGTCTCTTATACACATCTGACGCTGCCGACGActcgagtactaggatccattaggcg	2042.8	3034.5	2579.28	3545.62	2806.36	2610.64	4995.34	2888.67	3916.57	2110.63	1838.48	2209.77	1.14893
Sup-tRNA-Ala-AGC-12-3	Sup	CTA	CCAGGCCACCCGCTAACAATAAATAATGCTCCCCTGATGT	ACCGGGATGGCTGAGTGGTTAAGGCGTTGGACTCTAGATCCAATGGACAGGTGTCCGCGTGGGTTCGAGCCCCACTCCCGGTA	tatcttgtggaaaggacgaaacaccCCAGGCCACCCGCTAACAATAAATAATGCTCCCCTGATGTACCGGGATGGCTGAGTGGTTAAGGCGTTGGACTCTAGATCCAATGGACAGGTGTCCGCGTGGGTTCGAGCCCCACTCCCGGTATTTTTTTTGGAATCGACAGGCCTCGTGAGGAAGCACATCCATCTGTCTCTTATACACATCTGACGCTGCCGACGActcgagtactaggatccattaggcg	1103.23	2743.18	2106.05	1771.08	644.766	1371.6	2453.97	1843.4	2599.63	1311.78	1884.32	1799.71	0.671408
Sup-tRNA-Pro-AGG-1-1	Sup	CTA	CCACGGCTGCCACAAAGAAAAGTAAAGGGCCTGCTGCTGT	ACCGGGATGGCTGAGTGGTTAAGGCGTTGGACTCTAGATCCAATGGACAGGTGTCCGCGTGGGTTCGAGCCCCACTCCCGGTA	tatcttgtggaaaggacgaaacaccCCACGGCTGCCACAAAGAAAAGTAAAGGGCCTGCTGCTGTACCGGGATGGCTGAGTGGTTAAGGCGTTGGACTCTAGATCCAATGGACAGGTGTCCGCGTGGGTTCGAGCCCCACTCCCGGTATTTTTTTTGGAATCGACAGGCCTCGTGAGGAAGCACATCCATCTGTCTCTTATACACATCTGACGCTGCCGACGActcgagtactaggatccattaggcg	2006.43	1820.7	2538.54	3210.74	2954.79	2581.83	3882.65	2821.88	2230.43	2131.27	1522.73	1764.27	1.39503
Sup-tRNA-Glu-TTC-4-1	Sup	CTA	CTTCTGACAGAAGAAGGGAGAGAAAGCTCCCTCCTGTGTG	ACCGGGATGGCTGAGTGGTTAAGGCGTTGGACTCTAGATCCAATGGACAGGTGTCCGCGTGGGTTCGAGCCCCACTCCCGGTA	tatcttgtggaaaggacgaaacaccCTTCTGACAGAAGAAGGGAGAGAAAGCTCCCTCCTGTGTGACCGGGATGGCTGAGTGGTTAAGGCGTTGGACTCTAGATCCAATGGACAGGTGTCCGCGTGGGTTCGAGCCCCACTCCCGGTATTTTTTTTGGAATCGACAGGCCTCGTGAGGAAGCACATCCATCTGTCTCTTATACACATCTGACGCTGCCGACGActcgagtactaggatccattaggcg	2103.41	2589.44	1792.65	3935.74	2254.36	1492.62	1354.73	2224.11	1309.33	1692.04	1713.71	1632.65	1.07397
Sup-tRNA-Ile-AAT-5-2	Sup	CTA	TGATTTAAATAAACATAAGAAAAGACCCTCCCACCAAGGA	ACCGGGATGGCTGAGTGGTTAAGGCGTTGGACTCTAGATCCAATGGACAGGTGTCCGCGTGGGTTCGAGCCCCACTCCCGGTA	tatcttgtggaaaggacgaaacaccTGATTTAAATAAACATAAGAAAAGACCCTCCCACCAAGGAACCGGGATGGCTGAGTGGTTAAGGCGTTGGACTCTAGATCCAATGGACAGGTGTCCGCGTGGGTTCGAGCCCCACTCCCGGTATTTTTTTTGGAATCGACAGGCCTCGTGAGGAAGCACATCCATCTGTCTCTTATACACATCTGACGCTGCCGACGActcgagtactaggatccattaggcg	1339.64	882.027	1128.24	500.599	1080.8	1259.22	514.325	911.684	1065.73	1202.71	1214.62	1746.55	0.877051
Sup-tRNA-His-GTG-1-9	Sup	CTA	AACACTGGGTCAGCTGCTCGTCGTGGCGTCCCGGTAGCTC	ACCGGGATGGCTGAGTGGTTAAGGCGTTGGACTCTAGATCCAATGGACAGGTGTCCGCGTGGGTTCGAGCCCCACTCCCGGTA	tatcttgtggaaaggacgaaacaccAACACTGGGTCAGCTGCTCGTCGTGGCGTCCCGGTAGCTCACCGGGATGGCTGAGTGGTTAAGGCGTTGGACTCTAGATCCAATGGACAGGTGTCCGCGTGGGTTCGAGCCCCACTCCCGGTATTTTTTTTGGAATCGACAGGCCTCGTGAGGAAGCACATCCATCTGTCTCTTATACACATCTGACGCTGCCGACGActcgagtactaggatccattaggcg	3224.83	4232.11	3453.67	2596.21	3845.4	3129.31	5146.62	3072.34	4312.41	4368.65	1871.59	3004.58	1.30257
Sup-tRNA-Gly-TCC-2-5	Sup	CTA	GAGCCCCGGGCCGGCGCGGCGGGGCTGCCCGCGCCGTGCG	ACCGGGATGGCTGAGTGGTTAAGGCGTTGGACTCTAGATCCAATGGACAGGTGTCCGCGTGGGTTCGAGCCCCACTCCCGGTA	tatcttgtggaaaggacgaaacaccGAGCCCCGGGCCGGCGCGGCGGGGCTGCCCGCGCCGTGCGACCGGGATGGCTGAGTGGTTAAGGCGTTGGACTCTAGATCCAATGGACAGGTGTCCGCGTGGGTTCGAGCCCCACTCCCGGTATTTTTTTTGGAATCGACAGGCCTCGTGAGGAAGCACATCCATCTGTCTCTTATACACATCTGACGCTGCCGACGActcgagtactaggatccattaggcg	0	0	0	0	0	0	0	0	0	0	0	0	0
Sup-tRNA-Gln-TTG-3-3	Sup	CTA	TATTTGTCAGAAGAAAAACTTCATAAGCAGGCTTATAGGT	ACCGGGATGGCTGAGTGGTTAAGGCGTTGGACTCTAGATCCAATGGACAGGTGTCCGCGTGGGTTCGAGCCCCACTCCCGGTA	tatcttgtggaaaggacgaaacaccTATTTGTCAGAAGAAAAACTTCATAAGCAGGCTTATAGGTACCGGGATGGCTGAGTGGTTAAGGCGTTGGACTCTAGATCCAATGGACAGGTGTCCGCGTGGGTTCGAGCCCCACTCCCGGTATTTTTTTTGGAATCGACAGGCCTCGTGAGGAAGCACATCCATCTGTCTCTTATACACATCTGACGCTGCCGACGActcgagtactaggatccattaggcg	1812.45	1788.33	2228.27	997.746	1219.95	2535.72	971.504	1749.9	1575.76	1621.29	2217.89	2219.89	0.979366
Sup-tRNA-Arg-TCT-1-1	Sup	CTA	TCTGGCTTAACATAGCAGATGCGCTGAGACTCCAACAGGT	ACCGGGATGGCTGAGTGGTTAAGGCGTTGGACTCTAGATCCAATGGACAGGTGTCCGCGTGGGTTCGAGCCCCACTCCCGGTA	tatcttgtggaaaggacgaaacaccTCTGGCTTAACATAGCAGATGCGCTGAGACTCCAACAGGTACCGGGATGGCTGAGTGGTTAAGGCGTTGGACTCTAGATCCAATGGACAGGTGTCCGCGTGGGTTCGAGCCCCACTCCCGGTATTTTTTTTGGAATCGACAGGCCTCGTGAGGAAGCACATCCATCTGTCTCTTATACACATCTGACGCTGCCGACGActcgagtactaggatccattaggcg	757.714	517.887	1294.34	1370.61	2082.73	1483.97	974.865	527.641	1404.48	2163.69	511.822	584.715	2.04061
[truncated: 61 more rows]
