# Supplementary material for: Prime editing-installed suppressor tRNAs for disease-agnostic genome editing
Source: Nature. 2025 Nov 19;648(8092):191–202. doi: 10.1038/s41586-025-09732-2 (PMC12675287; doi:10.1038/s41586-025-09732-2)
Supplement: Supplementary file 7 — Design and results for follow-up sup-tRNA leader and terminator screen. [file 41586_2025_9732_MOESM7_ESM.xlsx]

## Sheet: Column_Descriptions
Column_Name	Description
Names	Unique name of each element of the library
tRNA	tRNA sequence used for that element of the library
Leader	Leader sequence used for that element of the library
Trailer	Trailer sequence used for that element of the library
Codon	Reverse complement of the tRNA anticodon being encoded by the tRNA installed by prime editing
Barcode	Unique barcode used as an identifier for that element of the library
Oligo_Sequence	Final sequence of the oligo of each element ordered as part of a Twist library
Normalized_Counts_Sorted_GFP+_Rep1	Normalized counts for each element of the library in the sorted GFP-positive cell population - Replicate 1
Normalized_Counts_Sorted_GFP+_Rep2	Normalized counts for each element of the library in the sorted GFP-positive cell population - Replicate 2
Normalized_Counts_Sorted_GFP+_Rep3	Normalized counts for each element of the library in the sorted GFP-positive cell population - Replicate 3
Normalized_Counts_Sorted_GFP+_Rep4	Normalized counts for each element of the library in the sorted GFP-positive cell population - Replicate 4
Normalized_Counts_Sorted_GFP+_Rep5	Normalized counts for each element of the library in the sorted GFP-positive cell population - Replicate 5
Normalized_Counts_Bulk_Rep1	Normalized counts for each element of the library in the bulk transduced population - Replicate 1
Normalized_Counts_Bulk_Rep2	Normalized counts for each element of the library in the bulk transduced population - Replicate 2
Normalized_Counts_Bulk_Rep3	Normalized counts for each element of the library in the bulk transduced population - Replicate 3
Median_Sorted_GFP+	Median normalized counts for each element of the library across five sorted GFP-positive replicates
Median_Bulk	Median normalized counts for each element of the library across three bulk transduced populations
Fold_Enrichment_Median_GFP+_versus_Median_Bulk	Fold enrichment of the median sorted GFP+ population compared to the median bulk transduced population

## Sheet: Leader_Terminator_Screen
Names	tRNA	Leader	Trailer	Codon	Barcode	Oligo_Sequence	Normalized_Counts_Sorted_GFP+_Rep1	Normalized_Counts_Sorted_GFP+_Rep2	Normalized_Counts_Sorted_GFP+_Rep3	Normalized_Counts_Sorted_GFP+_Rep4	Normalized_Counts_Sorted_GFP+_Rep5	Normalized_Counts_Bulk_Rep1	Normalized_Counts_Bulk_Rep2	Normalized_Counts_Bulk_Rep3	Median_Sorted_GFP+	Median_Bulk	Fold_Enrichment_Median_GFP+_versus_Median_Bulk
Set1-TAG-tRNA-Leu-TAA-4-1	tRNA-Leu-TAA-4-1	tRNA-Leu-TAA-4-1	endogenous	TAG	ATAGTAAGGCCGGTCATGAC	tatcttgtggaaaggacgaaacaccTCTAGCCTAGTAAACGTTGACAACAAAACTGGCTGTTATCACCGGGATGGCTGAGTGGTTAAGGCGTTGGACTCTAGATCCAATGGACAGGTGTCCGCGTGGGTTCGAGCCCCACTCCCGGTAAGCGTTGGTGTGTACTTTGACGTTTGCGGTTTCTGCCGCAATAGTAAGGCCGGTCATGACGACCAATAGTAAGGCCGGTCATGACCTGTCTCTTATACACATCTGACGCTGCCGACGActcgagtactaggatccattaggcg	2.39535	0	1.35834	216.947	5.37015	50.9395	248.117	225.771	2.39535	225.771	0.0149726
Set1-TGA-tRNA-Leu-TAA-4-1	tRNA-Leu-TAA-4-1	tRNA-Leu-TAA-4-1	endogenous	TGA	TAAGCCAACATATTCCGGCG	tatcttgtggaaaggacgaaacaccTCTAGCCTAGTAAACGTTGACAACAAAACTGGCTGTTATCACCGGGATGGCTGAGTGGTTAAGGCGTTGGACTTCAGATCCAATGGACAGGTGTCCGCGTGGGTTCGAGCCCCACTCCCGGTAAGCGTTGGTGTGTACTTTGACGTTTGCGGTTTCTGCCGCATAAGCCAACATATTCCGGCGATGTTTAAGCCAACATATTCCGGCGCTGTCTCTTATACACATCTGACGCTGCCGACGActcgagtactaggatccattaggcg	164.596	0	0	46.9394	0	86.4441	84.744	87.2419	0	86.4441	0.0114359
Set1-TAA-tRNA-Leu-TAA-4-1	tRNA-Leu-TAA-4-1	tRNA-Leu-TAA-4-1	endogenous	TAA	GTTAGCGTCGATAACGCAAC	tatcttgtggaaaggacgaaacaccTCTAGCCTAGTAAACGTTGACAACAAAACTGGCTGTTATCACCGGGATGGCTGAGTGGTTAAGGCGTTGGACTTTAGATCCAATGGACAGGTGTCCGCGTGGGTTCGAGCCCCACTCCCGGTAAGCGTTGGTGTGTACTTTGACGTTTGCGGTTTCTGCCGCAGTTAGCGTCGATAACGCAACCTCTGGTTAGCGTCGATAACGCAACCTGTCTCTTATACACATCTGACGCTGCCGACGActcgagtactaggatccattaggcg	0	0	0	0	193.664	91.7421	83.3539	143.243	0	91.7421	0.0107826
Set1-TAG-tRNA-Glu-TTC-1-2	tRNA-Glu-TTC-1-2	tRNA-Glu-TTC-1-2	endogenous	TAG	GTCTTCCGACGCAACCAATT	tatcttgtggaaaggacgaaacaccTATGCTTGTCAGGTGGGTCACGGCAGTTTCTCATAGCACTTCCCATATGGTCTAGCGGTTAGGATTCCTGGTTCTAACCCAGGTGGCCCGGGTTCGACTCCCGGTATGGGAACGCTTCCTTATTTTTCTTTTTTTTTGCAACTATCGGTTTGGTCTTCCGACGCAACCAATTCCTGGAACAATCGTCAGTCTTCCGACGCAACCAATTCTGTCTCTTATACACATCTGACGCTGCCGACGActcgagtactaggatccattaggcg	126.867	19.0012	0	0	0	143.682	38.5336	49.7538	0	49.7538	0.019703
Set1-TGA-tRNA-Glu-TTC-1-2	tRNA-Glu-TTC-1-2	tRNA-Glu-TTC-1-2	endogenous	TGA	ATCATGACTGCCAACTTCGG	tatcttgtggaaaggacgaaacaccTATGCTTGTCAGGTGGGTCACGGCAGTTTCTCATAGCACTTCCCATATGGTCTAGCGGTTAGGATTCCTGGTTTCAACCCAGGTGGCCCGGGTTCGACTCCCGGTATGGGAACGCTTCCTTATTTTTCTTTTTTTTTGCAACTATCGGTTTGATCATGACTGCCAACTTCGGCTCTGGTAATCGGTGTATCATGACTGCCAACTTCGGCTGTCTCTTATACACATCTGACGCTGCCGACGActcgagtactaggatccattaggcg	512.124	0	0	24.6385	0	67.8168	90.2245	47.0581	0	67.8168	0.0145313
Set1-TAA-tRNA-Glu-TTC-1-2	tRNA-Glu-TTC-1-2	tRNA-Glu-TTC-1-2	endogenous	TAA	GTCCAAGTGTAGCCAAGCAA	tatcttgtggaaaggacgaaacaccTATGCTTGTCAGGTGGGTCACGGCAGTTTCTCATAGCACTTCCCATATGGTCTAGCGGTTAGGATTCCTGGTTTTAACCCAGGTGGCCCGGGTTCGACTCCCGGTATGGGAACGCTTCCTTATTTTTCTTTTTTTTTGCAACTATCGGTTTGGTCCAAGTGTAGCCAAGCAAGAGGACAATCATCCTTGTCCAAGTGTAGCCAAGCAACTGTCTCTTATACACATCTGACGCTGCCGACGActcgagtactaggatccattaggcg	1.19767	0	0	0	0	80.204	50.8847	1.67582	0	50.8847	0.0192735
Set1-TAG-tRNA-Pro-TGG-3-4	tRNA-Pro-TGG-3-4	tRNA-Pro-TGG-3-4	endogenous	TAG	CCTGATCGTACACAGTCTCT	tatcttgtggaaaggacgaaacaccAAAAACAACAACAACAACAACAAAACAGAGGGGAAGCGGCGGCTCGTTGGTCTAGGGGTATGATTCTCGCTTCTAGTGCGAGAGGTCCCGGGTTCAAATCCCGGACGAGCCCCCTTTTCCTTCTCTTTTTTCCCATTTCGCATTTTCAGCAACCTGATCGTACACAGTCTCTGAGTAGTGCCTTACCTCCTGATCGTACACAGTCTCTCTGTCTCTTATACACATCTGACGCTGCCGACGActcgagtactaggatccattaggcg	0	0	0	0	0	62.8261	49.4369	6.4608	0	49.4369	0.0198268
Set1-TGA-tRNA-Pro-TGG-3-4	tRNA-Pro-TGG-3-4	tRNA-Pro-TGG-3-4	endogenous	TGA	TGACAATGCACGGTGACTGA	tatcttgtggaaaggacgaaacaccAAAAACAACAACAACAACAACAAAACAGAGGGGAAGCGGCGGCTCGTTGGTCTAGGGGTATGATTCTCGCTTTCAGTGCGAGAGGTCCCGGGTTCAAATCCCGGACGAGCCCCCTTTTCCTTCTCTTTTTTCCCATTTCGCATTTTCAGCAATGACAATGCACGGTGACTGAGGTCGTATCCAAGTCGTGACAATGCACGGTGACTGACTGTCTCTTATACACATCTGACGCTGCCGACGActcgagtactaggatccattaggcg	0	0	98.2189	0	0	0	0.234981	64.5151	0	0.234981	0.809729
Set1-TAA-tRNA-Pro-TGG-3-4	tRNA-Pro-TGG-3-4	tRNA-Pro-TGG-3-4	endogenous	TAA	GTCTTCCGACTGTGTGATAC	tatcttgtggaaaggacgaaacaccAAAAACAACAACAACAACAACAAAACAGAGGGGAAGCGGCGGCTCGTTGGTCTAGGGGTATGATTCTCGCTTTTAGTGCGAGAGGTCCCGGGTTCAAATCCCGGACGAGCCCCCTTTTCCTTCTCTTTTTTCCCATTTCGCATTTTCAGCAAGTCTTCCGACTGTGTGATACTGTTAGACCAGTAGAGGTCTTCCGACTGTGTGATACCTGTCTCTTATACACATCTGACGCTGCCGACGActcgagtactaggatccattaggcg	0	0	0	2.34541	0	27.8322	47.792	141.781	0	47.792	0.0204952
Set1-TAG-tRNA-Ala-AGC-4-1	tRNA-Ala-AGC-4-1	tRNA-Ala-AGC-4-1	endogenous	TAG	TGCTTAGAGATATTCCGGCG	tatcttgtggaaaggacgaaacaccCTTTCATAAAAGCAGTTTAAAGACGAACGTTTTTCGAGGTGGGGATGTAGCTCAGTGGTAGAGCGCATGCTTCTAATGCATGAGGTCCCGGGTTCGATCCCCAGCATCTCCAGTGTTTTTGTATTTATGCTCCGGAACCGTCTTTCTTTTACTGCTTAGAGATATTCCGGCGATTGTCGCGAGTGGTATGCTTAGAGATATTCCGGCGCTGTCTCTTATACACATCTGACGCTGCCGACGActcgagtactaggatccattaggcg	0	0	0	0	0	34.0103	17.0507	25.0872	0	25.0872	0.038333
Set1-TGA-tRNA-Ala-AGC-4-1	tRNA-Ala-AGC-4-1	tRNA-Ala-AGC-4-1	endogenous	TGA	ATGGATTGAGGCCTATGCTG	tatcttgtggaaaggacgaaacaccCTTTCATAAAAGCAGTTTAAAGACGAACGTTTTTCGAGGTGGGGATGTAGCTCAGTGGTAGAGCGCATGCTTTCAATGCATGAGGTCCCGGGTTCGATCCCCAGCATCTCCAGTGTTTTTGTATTTATGCTCCGGAACCGTCTTTCTTTTACATGGATTGAGGCCTATGCTGGTCTTCCGACGGAATAATGGATTGAGGCCTATGCTGCTGTCTCTTATACACATCTGACGCTGCCGACGActcgagtactaggatccattaggcg	240.512	0	0	0	0	0	29.3006	59.0027	0	29.3006	0.0330027
Set1-TAA-tRNA-Ala-AGC-4-1	tRNA-Ala-AGC-4-1	tRNA-Ala-AGC-4-1	endogenous	TAA	AGACTGGATACTTGTCAGCG	tatcttgtggaaaggacgaaacaccCTTTCATAAAAGCAGTTTAAAGACGAACGTTTTTCGAGGTGGGGATGTAGCTCAGTGGTAGAGCGCATGCTTTTAATGCATGAGGTCCCGGGTTCGATCCCCAGCATCTCCAGTGTTTTTGTATTTATGCTCCGGAACCGTCTTTCTTTTACAGACTGGATACTTGTCAGCGCTGGCGAAGACTCCTAAGACTGGATACTTGTCAGCGCTGTCTCTTATACACATCTGACGCTGCCGACGActcgagtactaggatccattaggcg	67.8566	0	0	0	0	56.3098	181.205	146.416	0	146.416	0.00678354
Set1-TAG-tRNA-Leu-CAG-2-1	tRNA-Leu-CAG-2-1	tRNA-Leu-CAG-2-1	endogenous	TAG	CTTCAGACAGATAGCGACCT	tatcttgtggaaaggacgaaacaccGAGGAACTACATCAGACCCCAAAATAGTCTCTCCTAGGAAGTCAGGATGGCCGAGCGGTCTAAGGCGCTGCGTTCTAGTCGCAGTCTCCCCTGGAGGCGTGGGTTCGAATCCCACTTCTGACAAGCGCTCTTTTCCGGTATTTCAGAAGAGAAATCTTCGACGCTTCAGACAGATAGCGACCTTATGCCTTCAGACAGATAGCGACCTCTGTCTCTTATACACATCTGACGCTGCCGACGActcgagtactaggatccattaggcg	0	0	0	94.9699	0	174.604	141.294	163.103	0	163.103	0.00609374
Set1-TGA-tRNA-Leu-CAG-2-1	tRNA-Leu-CAG-2-1	tRNA-Leu-CAG-2-1	endogenous	TGA	CGCGTTAATACTGTTGTCGG	tatcttgtggaaaggacgaaacaccGAGGAACTACATCAGACCCCAAAATAGTCTCTCCTAGGAAGTCAGGATGGCCGAGCGGTCTAAGGCGCTGCGTTTCAGTCGCAGTCTCCCCTGGAGGCGTGGGTTCGAATCCCACTTCTGACAAGCGCTCTTTTCCGGTATTTCAGAAGAGAAATCTTCGACGCGCGTTAATACTGTTGTCGGGTTCGCGCGTTAATACTGTTGTCGGCTGTCTCTTATACACATCTGACGCTGCCGACGActcgagtactaggatccattaggcg	119.912	0	0	0	0	70.9369	96.2889	197.56	0	96.2889	0.0102787
Set1-TAA-tRNA-Leu-CAG-2-1	tRNA-Leu-CAG-2-1	tRNA-Leu-CAG-2-1	endogenous	TAA	TGCTTAGAGATGAGACCTCG	tatcttgtggaaaggacgaaacaccGAGGAACTACATCAGACCCCAAAATAGTCTCTCCTAGGAAGTCAGGATGGCCGAGCGGTCTAAGGCGCTGCGTTTTAGTCGCAGTCTCCCCTGGAGGCGTGGGTTCGAATCCCACTTCTGACAAGCGCTCTTTTCCGGTATTTCAGAAGAGAAATCTTCGACGTGCTTAGAGATGAGACCTCGGTCAATGCTTAGAGATGAGACCTCGCTGTCTCTTATACACATCTGACGCTGCCGACGActcgagtactaggatccattaggcg	0	0	0	395.097	0	70.7989	88.4531	89.2883	0	88.4531	0.011179
Set1-TAG-tRNA-Cys-GCA-20-1	tRNA-Cys-GCA-20-1	tRNA-Cys-GCA-20-1	endogenous	TAG	AGTACGAGCCGGTCATTAGA	tatcttgtggaaaggacgaaacaccACCAACATGAAAAGTGGTTATTAGACACTTATGACAAGCAGGGCGTATAGCTCAGGGGTAGAGCATTTGACTCTAGATCAAGAGGTCCCCAGTTCAAATCTGGGTGCCCCCTACTGCACTTTTTCTATTCATACAAGCTGTTATATTCTTCATTATCGAGAGCCTTGGTGGACACTAAGTCATGCTGAAGTACGAGCCGGTCATTAGACTGTCTCTTATACACATCTGACGCTGCCGACGActcgagtactaggatccattaggcg	0	1.42668	0	0	0	87.3864	128.091	106.995	0	106.995	0.0092597
Set1-TGA-tRNA-Cys-GCA-20-1	tRNA-Cys-GCA-20-1	tRNA-Cys-GCA-20-1	endogenous	TGA	TTATCGAGAGCCTTGGTGGA	tatcttgtggaaaggacgaaacaccACCAACATGAAAAGTGGTTATTAGACACTTATGACAAGCAGGGCGTATAGCTCAGGGGTAGAGCATTTGACTTCAGATCAAGAGGTCCCCAGTTCAAATCTGGGTGCCCCCTACTGCACTTTTTCTATTCATACAAGCTGTTATATTCTTCAACAACGGTGAATTGTCGCGAGTCGGCACTTCTCTATTTATCGAGAGCCTTGGTGGACTGTCTCTTATACACATCTGACGCTGCCGACGActcgagtactaggatccattaggcg	173.628	1.54027	1.35834	1.1766	289.606	90.9965	179.65	116.743	1.54027	116.743	0.0215747
Set1-TAA-tRNA-Cys-GCA-20-1	tRNA-Cys-GCA-20-1	tRNA-Cys-GCA-20-1	endogenous	TAA	ACAACGGTGAATTGTCGCGA	tatcttgtggaaaggacgaaacaccACCAACATGAAAAGTGGTTATTAGACACTTATGACAAGCAGGGCGTATAGCTCAGGGGTAGAGCATTTGACTTTAGATCAAGAGGTCCCCAGTTCAAATCTGGGTGCCCCCTACTGCACTTTTTCTATTCATACAAGCTGTTATATTCTTCATAAGCCAACATCCGCGAATCATGACTCGGAGTCTGAACAACGGTGAATTGTCGCGACTGTCTCTTATACACATCTGACGCTGCCGACGActcgagtactaggatccattaggcg	186.293	229.996	656.983	0	0	155.714	83.6016	159.844	186.293	155.714	1.19513
Set1-TAG-tRNA-Ser-AGA-2-1	tRNA-Ser-AGA-2-1	tRNA-Ser-AGA-2-1	endogenous	TAG	TAAGCCAACATCCGCGAATC	tatcttgtggaaaggacgaaacaccATGGAAACATGTAAGACATTTAATAAGGTTTTTGGTATCTGTAGTCGTGGCCGAGTGGTTAAGGCGATGGACTCTAAATCCATTGGGGTCTCCCCGCGCAGGTTCGAATCCTGCCGACTACGGCAGTGGGTTTTTGCATCTTCAAGCAGGTTTCATCCGACCCTAGTGGAAGGCTCGATACTGTGACTTAAGCCAACATCCGCGAATCCTGTCTCTTATACACATCTGACGCTGCCGACGActcgagtactaggatccattaggcg	0	0	0	0	0	22.486	43.3851	40.141	0	40.141	0.0243067
Set1-TGA-tRNA-Ser-AGA-2-1	tRNA-Ser-AGA-2-1	tRNA-Ser-AGA-2-1	endogenous	TGA	CTAGTGGAAGGCTCGATACT	tatcttgtggaaaggacgaaacaccATGGAAACATGTAAGACATTTAATAAGGTTTTTGGTATCTGTAGTCGTGGCCGAGTGGTTAAGGCGATGGACTTCAAATCCATTGGGGTCTCCCCGCGCAGGTTCGAATCCTGCCGACTACGGCAGTGGGTTTTTGCATCTTCAAGCAGGTTTCATCCGACCGTAGAGCGGTCAGATAGCAATTGCCACTAGTGGAAGGCTCGATACTCTGTCTCTTATACACATCTGACGCTGCCGACGActcgagtactaggatccattaggcg	0	0	0	0	97.4593	55.5712	62.6519	4.79928	0	55.5712	0.0176768
Set1-TAA-tRNA-Ser-AGA-2-1	tRNA-Ser-AGA-2-1	tRNA-Ser-AGA-2-1	endogenous	TAA	GTAGAGCGGTCAGATAGCAA	tatcttgtggaaaggacgaaacaccATGGAAACATGTAAGACATTTAATAAGGTTTTTGGTATCTGTAGTCGTGGCCGAGTGGTTAAGGCGATGGACTTTAAATCCATTGGGGTCTCCCCGCGCAGGTTCGAATCCTGCCGACTACGGCAGTGGGTTTTTGCATCTTCAAGCAGGTTTCATCCGACCGATACACTTGGCGTGACATGCTAGGTGTAGAGCGGTCAGATAGCAACTGTCTCTTATACACATCTGACGCTGCCGACGActcgagtactaggatccattaggcg	0	0	0	0	0	85.9195	41.9119	35.5698	0	41.9119	0.0233035
Set1-TAG-tRNA-Lys-CTT-4-1	tRNA-Lys-CTT-4-1	tRNA-Lys-CTT-4-1	endogenous	TAG	GATACACTTGGCGTGACATG	tatcttgtggaaaggacgaaacaccCCACCCCGCCAATTACTAGACATAAAACGTTCCCAGGGAAGCCCGGCTAGCTCAGTCGGTAGAGCATGGGACTCTAAATCTCAGGGTCGTGGGTTCGAGCCCCACGTTGGGCGACTTGTTTTCTTCCTTGCTACCTTGGAGTTCTGGAAACAGCTTGTCAGCGGCATACTAAGCGGCTGGTATCACTAGATACACTTGGCGTGACATGCTGTCTCTTATACACATCTGACGCTGCCGACGActcgagtactaggatccattaggcg	98.0298	1.42668	0	141.933	599.981	153.119	235.455	187.141	98.0298	187.141	0.52636
Set1-TGA-tRNA-Lys-CTT-4-1	tRNA-Lys-CTT-4-1	tRNA-Lys-CTT-4-1	endogenous	TGA	CTTGTCAGCGGCATACTAAG	tatcttgtggaaaggacgaaacaccCCACCCCGCCAATTACTAGACATAAAACGTTCCCAGGGAAGCCCGGCTAGCTCAGTCGGTAGAGCATGGGACTTCAAATCTCAGGGTCGTGGGTTCGAGCCCCACGTTGGGCGACTTGTTTTCTTCCTTGCTACCTTGGAGTTCTGGAAACAGGCCATTACAACGGTCATGACTATGCACCACAGAGACTTGTCAGCGGCATACTAAGCTGTCTCTTATACACATCTGACGCTGCCGACGActcgagtactaggatccattaggcg	435.328	169.343	1.35834	137.257	0	245.109	233.957	198.265	137.257	233.957	0.588438
Set1-TAA-tRNA-Lys-CTT-4-1	tRNA-Lys-CTT-4-1	tRNA-Lys-CTT-4-1	endogenous	TAA	GCCATTACAACGGTCATGAC	tatcttgtggaaaggacgaaacaccCCACCCCGCCAATTACTAGACATAAAACGTTCCCAGGGAAGCCCGGCTAGCTCAGTCGGTAGAGCATGGGACTTTAAATCTCAGGGTCGTGGGTTCGAGCCCCACGTTGGGCGACTTGTTTTCTTCCTTGCTACCTTGGAGTTCTGGAAACAGAAGTGCGGTCGACTCTAAGACTAGAATCCGGTGGTGCCATTACAACGGTCATGACCTGTCTCTTATACACATCTGACGCTGCCGACGActcgagtactaggatccattaggcg	226.048	433.806	211.281	1.16882	0	51.3709	132.765	237.9	211.281	132.765	1.58696
Set1-TAG-tRNA-Gly-GCC-5-1	tRNA-Gly-GCC-5-1	tRNA-Gly-GCC-5-1	endogenous	TAG	AAGTGCGGTCGACTCTAAGA	tatcttgtggaaaggacgaaacaccCTTGCCAAAAGCCCTGCAGATGCTCTACCAAACAGCTGGAGCATTGGTGGTTCAGTGGTAGAATTCTCGCCTCTAATGCGGGCGGCCGGGCTTCGATTCCTGGCCAATGCAATGAAGTGTTGCTTTTTCTGCCTTTTGCTGGCCAGTTTTCGTCCTGTCCTACTAGAATGCCATATGCGTCGTCTGATAAGTGCGGTCGACTCTAAGACTGTCTCTTATACACATCTGACGCTGCCGACGActcgagtactaggatccattaggcg	0	0	0	0	0	161.799	28.4311	121.492	0	121.492	0.00816378
Set1-TGA-tRNA-Gly-GCC-5-1	tRNA-Gly-GCC-5-1	tRNA-Gly-GCC-5-1	endogenous	TGA	GTCCTGTCCTACTAGAATGC	tatcttgtggaaaggacgaaacaccCTTGCCAAAAGCCCTGCAGATGCTCTACCAAACAGCTGGAGCATTGGTGGTTCAGTGGTAGAATTCTCGCCTTCAATGCGGGCGGCCGGGCTTCGATTCCTGGCCAATGCAATGAAGTGTTGCTTTTTCTGCCTTTTGCTGGCCAGTTTTCTGTTCGCAATGTTAGCGTCGTGACAATGCACGGTCATGTCCTGTCCTACTAGAATGCCTGTCTCTTATACACATCTGACGCTGCCGACGActcgagtactaggatccattaggcg	120.786	450.359	430.686	310.662	0	274.608	254.505	158.838	310.662	254.505	1.21979
Set1-TAA-tRNA-Gly-GCC-5-1	tRNA-Gly-GCC-5-1	tRNA-Gly-GCC-5-1	endogenous	TAA	TGTTCGCAATGTTAGCGTCG	tatcttgtggaaaggacgaaacaccCTTGCCAAAAGCCCTGCAGATGCTCTACCAAACAGCTGGAGCATTGGTGGTTCAGTGGTAGAATTCTCGCCTTTAATGCGGGCGGCCGGGCTTCGATTCCTGGCCAATGCAATGAAGTGTTGCTTTTTCTGCCTTTTGCTGGCCAGTTTTCCTGCGTTCTACAAGCAATGGGTAGGATAACTATCGCCTGTTCGCAATGTTAGCGTCGCTGTCTCTTATACACATCTGACGCTGCCGACGActcgagtactaggatccattaggcg	229.965	0	454.691	201.76	0	112.499	189.689	104.263	201.76	112.499	1.78645
Set1-TAG-tRNA-Trp-CCA-3-1	tRNA-Trp-CCA-3-1	tRNA-Trp-CCA-3-1	endogenous	TAG	CTGCGTTCTACAAGCAATGG	tatcttgtggaaaggacgaaacaccATTAGATACTTATCTTAAAAGGAAAATGGAGGGTCTCCGTGACCTCGTGGCGCAACGGTAGCGCGTCTGACTCTAGATCAGAAGGTTGCGTGTTCAAATCACGTCGGGGTCATGGGTGGTTGCGTTTTGGAAGGGGGCAAAAGTATCTGTACCTGCGTTCTATCGTGAGGAAACCTAACAACCTTGTCCTGCGTTCTACAAGCAATGGCTGTCTCTTATACACATCTGACGCTGCCGACGActcgagtactaggatccattaggcg	0	0	0	0	0	19.1968	11.3732	45.7886	0	19.1968	0.0495129
Set1-TGA-tRNA-Trp-CCA-3-1	tRNA-Trp-CCA-3-1	tRNA-Trp-CCA-3-1	endogenous	TGA	CTGCGTTCTATCGTGAGGAA	tatcttgtggaaaggacgaaacaccATTAGATACTTATCTTAAAAGGAAAATGGAGGGTCTCCGTGACCTCGTGGCGCAACGGTAGCGCGTCTGACTTCAGATCAGAAGGTTGCGTGTTCAAATCACGTCGGGGTCATGGGTGGTTGCGTTTTGGAAGGGGGCAAAAGTATCTGTACCGTATCTCCACATATGCGTCTCTAGGCCTGTGGATACTGCGTTCTATCGTGAGGAACTGTCTCTTATACACATCTGACGCTGCCGACGActcgagtactaggatccattaggcg	0	0	0	0	0	41.8105	29.6621	0.235317	0	29.6621	0.0326135
Set1-TAA-tRNA-Trp-CCA-3-1	tRNA-Trp-CCA-3-1	tRNA-Trp-CCA-3-1	endogenous	TAA	CGTATCTCCACATATGCGTC	tatcttgtggaaaggacgaaacaccATTAGATACTTATCTTAAAAGGAAAATGGAGGGTCTCCGTGACCTCGTGGCGCAACGGTAGCGCGTCTGACTTTAGATCAGAAGGTTGCGTGTTCAAATCACGTCGGGGTCATGGGTGGTTGCGTTTTGGAAGGGGGCAAAAGTATCTGTACGTGAGAGAGACATATGCGTCAGTGCATAAGTTGCCACGTATCTCCACATATGCGTCCTGTCTCTTATACACATCTGACGCTGCCGACGActcgagtactaggatccattaggcg	0	0	0	0	0	0	0	5.98302	0	0	1
Set1-TAG-tRNA-Gln-CTG-7-1	tRNA-Gln-CTG-7-1	tRNA-Gln-CTG-7-1	endogenous	TAG	GTGAGAGAGACATATGCGTC	tatcttgtggaaaggacgaaacaccTATTAGGAATCCACACACCTGCAGAAAACTTGCATTGTGAGGTTCCATGGTGTAATGGTAAGCACTCTGGACTCTAAATCCAGCCATCTGAGTTCGAGTCTCTGTGGAACCTTTCTGTGTAACTGGGACGATAATGCCGTCTTTTACTCCCTCACAATGAACCAACCTCGTGACTGTGAACAGTACTAGTGAGAGAGACATATGCGTCCTGTCTCTTATACACATCTGACGCTGCCGACGActcgagtactaggatccattaggcg	1.19767	0	0	1.16882	0	110.304	139.305	90.7359	0	110.304	0.00898442
Set1-TGA-tRNA-Gln-CTG-7-1	tRNA-Gln-CTG-7-1	tRNA-Gln-CTG-7-1	endogenous	TGA	CACAATGAACCAACCTCGTG	tatcttgtggaaaggacgaaacaccTATTAGGAATCCACACACCTGCAGAAAACTTGCATTGTGAGGTTCCATGGTGTAATGGTAAGCACTCTGGACTTCAAATCCAGCCATCTGAGTTCGAGTCTCTGTGGAACCTTTCTGTGTAACTGGGACGATAATGCCGTCTTTTACTCCCTGAATGACTCCGTTCCAACCAGTAGAGCGGTCTCCTACACAATGAACCAACCTCGTGCTGTCTCTTATACACATCTGACGCTGCCGACGActcgagtactaggatccattaggcg	0	0	0	59.7886	0	281.218	198.63	87.4981	0	198.63	0.00500928
Set1-TAA-tRNA-Gln-CTG-7-1	tRNA-Gln-CTG-7-1	tRNA-Gln-CTG-7-1	endogenous	TAA	GAATGACTCCGTTCCAACCA	tatcttgtggaaaggacgaaacaccTATTAGGAATCCACACACCTGCAGAAAACTTGCATTGTGAGGTTCCATGGTGTAATGGTAAGCACTCTGGACTTTAAATCCAGCCATCTGAGTTCGAGTCTCTGTGGAACCTTTCTGTGTAACTGGGACGATAATGCCGTCTTTTACTCCCTTTCACGGTATGGCACCTAACACCATGTGGCATGTGGGAATGACTCCGTTCCAACCACTGTCTCTTATACACATCTGACGCTGCCGACGActcgagtactaggatccattaggcg	0	0	0	0	0	30.3172	98.1561	68.2801	0	68.2801	0.0144342
Set1-TAG-tRNA-Arg-TCG-1-1	tRNA-Arg-TCG-1-1	tRNA-Arg-TCG-1-1	endogenous	TAG	TTCACGGTATGGCACCTAAC	tatcttgtggaaaggacgaaacaccACGTTTTTATAAGTTGCTCAAGAGACGGTAACAACCGACGGGCCGCGTGGCCTAATGGATAAGGCGTCTGACTCTAGATCAGAAGATTGCAGGTTCGAGTCCTGCCGCGGTCGAAGGGAGGTTATGATTAACTTTTAGTTTATTCCTCCCTCACCATTGCCACTGGTTCTATGATTGCGCTGGAATAATTCACGGTATGGCACCTAACCTGTCTCTTATACACATCTGACGCTGCCGACGActcgagtactaggatccattaggcg	0	0	0	0	0	52.9309	45.9193	5.49093	0	45.9193	0.0213132
Set1-TGA-tRNA-Arg-TCG-1-1	tRNA-Arg-TCG-1-1	tRNA-Arg-TCG-1-1	endogenous	TGA	CCATTGCCACTGGTTCTATG	tatcttgtggaaaggacgaaacaccACGTTTTTATAAGTTGCTCAAGAGACGGTAACAACCGACGGGCCGCGTGGCCTAATGGATAAGGCGTCTGACTTCAGATCAGAAGATTGCAGGTTCGAGTCCTGCCGCGGTCGAAGGGAGGTTATGATTAACTTTTAGTTTATTCCTCCCTCAGTGATTGGATCACGCATACCAAGTCGCATAGCTGTCCATTGCCACTGGTTCTATGCTGTCTCTTATACACATCTGACGCTGCCGACGActcgagtactaggatccattaggcg	0	0	0	46.9316	0	0	41.404	37.7234	0	37.7234	0.0258242
Set1-TAA-tRNA-Arg-TCG-1-1	tRNA-Arg-TCG-1-1	tRNA-Arg-TCG-1-1	endogenous	TAA	GTGATTGGATCACGCATACC	tatcttgtggaaaggacgaaacaccACGTTTTTATAAGTTGCTCAAGAGACGGTAACAACCGACGGGCCGCGTGGCCTAATGGATAAGGCGTCTGACTTTAGATCAGAAGATTGCAGGTTCGAGTCCTGCCGCGGTCGAAGGGAGGTTATGATTAACTTTTAGTTTATTCCTCCCTCAATGACTCGGAAGACCTAAGGTCAGTGTCGACTGAGGTGATTGGATCACGCATACCCTGTCTCTTATACACATCTGACGCTGCCGACGActcgagtactaggatccattaggcg	0	1.42668	0	0	0	40.6508	29.9224	35.6628	0	35.6628	0.0272756
Set1-TAG-tRNA-Pro-TGG-3-5	tRNA-Pro-TGG-3-5	tRNA-Pro-TGG-3-5	endogenous	TAG	ATGACTCGGAAGACCTAAGG	tatcttgtggaaaggacgaaacaccAAAAAAAAAAAAAAAAAGAAAAAAGAAAAAAGGAAGCGGCGGCTCGTTGGTCTAGGGGTATGATTCTCGCTTCTAGTGCGAGAGGTCCCGGGTTCAAATCCCGGACGAGCCCCCTTTTCCTTCTCTTTTTTCCCATTTCGCATTTTCAGCAAACAGTTGGAAGACGCAGCTATAATCGGAGCATGCCGATGACTCGGAAGACCTAAGGCTGTCTCTTATACACATCTGACGCTGCCGACGActcgagtactaggatccattaggcg	0	0	0	0	0	6.93389	26.4555	20.2951	0	20.2951	0.0469592
Set1-TGA-tRNA-Pro-TGG-3-5	tRNA-Pro-TGG-3-5	tRNA-Pro-TGG-3-5	endogenous	TGA	ACAGTTGGAAGACGCAGCTA	tatcttgtggaaaggacgaaacaccAAAAAAAAAAAAAAAAAGAAAAAAGAAAAAAGGAAGCGGCGGCTCGTTGGTCTAGGGGTATGATTCTCGCTTTCAGTGCGAGAGGTCCCGGGTTCAAATCCCGGACGAGCCCCCTTTTCCTTCTCTTTTTTCCCATTTCGCATTTTCAGCAAAGTGCATAAGCCACAGCTCAGTGACTAACGCACCTGACAGTTGGAAGACGCAGCTACTGTCTCTTATACACATCTGACGCTGCCGACGActcgagtactaggatccattaggcg	0	0	0	0	0	0.324434	16.1488	0.955567	0	0.955567	0.511361
Set1-TAA-tRNA-Pro-TGG-3-5	tRNA-Pro-TGG-3-5	tRNA-Pro-TGG-3-5	endogenous	TAA	AGTGCATAAGCCACAGCTCA	tatcttgtggaaaggacgaaacaccAAAAAAAAAAAAAAAAAGAAAAAAGAAAAAAGGAAGCGGCGGCTCGTTGGTCTAGGGGTATGATTCTCGCTTTTAGTGCGAGAGGTCCCGGGTTCAAATCCCGGACGAGCCCCCTTTTCCTTCTCTTTTTTCCCATTTCGCATTTTCAGCAATCTCGTGATATCCTGCACACTGACTCATGAGCTGTGAGTGCATAAGCCACAGCTCACTGTCTCTTATACACATCTGACGCTGCCGACGActcgagtactaggatccattaggcg	0	0	0	0	0	0.942237	11.1256	12.6434	0	11.1256	0.0824704
Set1-TAG-tRNA-Leu-TAG-3-1	tRNA-Leu-TAG-3-1	tRNA-Leu-TAG-3-1	endogenous	TAG	TCTCGTGATATCCTGCACAC	tatcttgtggaaaggacgaaacaccTCACACTAATATGCCGGCATAGGAAGCCCTACGATCGGGAGGTAGCGTGGCCGAGTGGTCTAAGGCGCTGGATTCTAGCTCCAGTCATTTCGATGGCGTGGGTTCGAATCCCACCGCTGCCACACCTCAGAAGGTCTCACTTTTCTATCCATAAACCATCTCTTATCGAGAGCGTTAAGCGGTAGGAATCTCGTGATATCCTGCACACCTGTCTCTTATACACATCTGACGCTGCCGACGActcgagtactaggatccattaggcg	0	0	0	219.386	0	42.2108	88.9104	160.55	0	88.9104	0.0111222
Set1-TGA-tRNA-Leu-TAG-3-1	tRNA-Leu-TAG-3-1	tRNA-Leu-TAG-3-1	endogenous	TGA	TTATCGAGAGCGTTAAGCGG	tatcttgtggaaaggacgaaacaccTCACACTAATATGCCGGCATAGGAAGCCCTACGATCGGGAGGTAGCGTGGCCGAGTGGTCTAAGGCGCTGGATTTCAGCTCCAGTCATTTCGATGGCGTGGGTTCGAATCCCACCGCTGCCACACCTCAGAAGGTCTCACTTTTCTATCCATAAACCATCTCCAACCTCGTGCACAATGAACACAAGGTTATCGAGAGCGTTAAGCGGCTGTCTCTTATACACATCTGACGCTGCCGACGActcgagtactaggatccattaggcg	0	390.956	0	0	109.27	158.448	106.29	95.0008	0	106.29	0.00932052
Set1-TAA-tRNA-Leu-TAG-3-1	tRNA-Leu-TAG-3-1	tRNA-Leu-TAG-3-1	endogenous	TAA	CAACCTCGTGCACAATGAAC	tatcttgtggaaaggacgaaacaccTCACACTAATATGCCGGCATAGGAAGCCCTACGATCGGGAGGTAGCGTGGCCGAGTGGTCTAAGGCGCTGGATTTTAGCTCCAGTCATTTCGATGGCGTGGGTTCGAATCCCACCGCTGCCACACCTCAGAAGGTCTCACTTTTCTATCCATAAACCATCTCAGATAGCGAAGTTAGCGTCGCCAGCGCAACCTCGTGCACAATGAACCTGTCTCTTATACACATCTGACGCTGCCGACGActcgagtactaggatccattaggcg	0	112.176	0	80.8896	0	157.06	131.851	89.7732	0	131.851	0.00752724
Set1-TAG-tRNA-Lys-TTT-5-1	tRNA-Lys-TTT-5-1	tRNA-Lys-TTT-5-1	endogenous	TAG	AGATAGCGAAGTTAGCGTCG	tatcttgtggaaaggacgaaacaccTTTTCCTGTGGATAGACTAAGCAAACGCTTTTCTTCAGGGGCCCGGATAGCTCAGTCGGTAGAGCATCAGACCTATAATCTGAGGGTCCGGGGTTCAAGTCCCTGTTCGGGCGGATGCTGTTTTAGTTTCCAATAAAATGGATTTGGGCGAGGTGGCCTACAAGTTGCTCATCAACACTTGCGAACACAGATAGCGAAGTTAGCGTCGCTGTCTCTTATACACATCTGACGCTGCCGACGActcgagtactaggatccattaggcg	0	0	0	0	396.074	39.6291	78.5531	45.1041	0	45.1041	0.0216901
Set1-TGA-tRNA-Lys-TTT-5-1	tRNA-Lys-TTT-5-1	tRNA-Lys-TTT-5-1	endogenous	TGA	TGGCCTACAAGTTGCTCATC	tatcttgtggaaaggacgaaacaccTTTTCCTGTGGATAGACTAAGCAAACGCTTTTCTTCAGGGGCCCGGATAGCTCAGTCGGTAGAGCATCAGACTCATAATCTGAGGGTCCGGGGTTCAAGTCCCTGTTCGGGCGGATGCTGTTTTAGTTTCCAATAAAATGGATTTGGGCGAGGAATCCAGAGAAGGTGGTAGCATACACCAGACCTCTTGGCCTACAAGTTGCTCATCCTGTCTCTTATACACATCTGACGCTGCCGACGActcgagtactaggatccattaggcg	0	0	0	289.616	257.093	73.6083	27.9666	52.2994	0	52.2994	0.0187619
Set1-TAA-tRNA-Lys-TTT-5-1	tRNA-Lys-TTT-5-1	tRNA-Lys-TTT-5-1	endogenous	TAA	AATCCAGAGAAGGTGGTAGC	tatcttgtggaaaggacgaaacaccTTTTCCTGTGGATAGACTAAGCAAACGCTTTTCTTCAGGGGCCCGGATAGCTCAGTCGGTAGAGCATCAGACTTATAATCTGAGGGTCCGGGGTTCAAGTCCCTGTTCGGGCGGATGCTGTTTTAGTTTCCAATAAAATGGATTTGGGCGAGGGTGAGAGAGATACCAACCTGGCACGGAAGACTGTAAATCCAGAGAAGGTGGTAGCCTGTCTCTTATACACATCTGACGCTGCCGACGActcgagtactaggatccattaggcg	0	0	0	1.16882	157.824	40.0468	57.7245	18.5835	0	40.0468	0.0243625
Set1-TAG-tRNA-Tyr-GTA-4-1	tRNA-Tyr-GTA-4-1	tRNA-Tyr-GTA-4-1	endogenous	TAG	GTGAGAGAGATACCAACCTG	tatcttgtggaaaggacgaaacaccTTTGCAGAAAGTCCAATGAACCAGCTTTGATAGCATGCATCCTTCGATAGCTCAGCTGGTAGAGCGGAGGACTCTAGATTGTATAGACATTTGCGGACATCCTTAGGTCGCTGGTTCGATTCCAGCTCGAAGGAAGTGCGTGATGCTTTTGGTTAAAAGCCCTGCAGCTTCCAAAGTTGCGACATCAGGTGAGAGAGATACCAACCTGCTGTCTCTTATACACATCTGACGCTGCCGACGActcgagtactaggatccattaggcg	314.589	439.627	748.336	243.915	1.79005	178.2	50.5864	81.2089	314.589	81.2089	3.83887
Set1-TGA-tRNA-Tyr-GTA-4-1	tRNA-Tyr-GTA-4-1	tRNA-Tyr-GTA-4-1	endogenous	TGA	AGTTGCGACATCAGTGTCGA	tatcttgtggaaaggacgaaacaccTTTGCAGAAAGTCCAATGAACCAGCTTTGATAGCATGCATCCTTCGATAGCTCAGCTGGTAGAGCGGAGGACTTCAGATTGTATAGACATTTGCGGACATCCTTAGGTCGCTGGTTCGATTCCAGCTCGAAGGAAGTGCGTGATGCTTTTGGTTAAAAGCCCTGCAGCTTCCAAAGTTGTCCACGTAAAGTTGCGACATCAGTGTCGACTGTCTCTTATACACATCTGACGCTGCCGACGActcgagtactaggatccattaggcg	0	514.432	0	0	0	197.849	143.116	156.684	0	156.684	0.00634178
Set1-TAA-tRNA-Tyr-GTA-4-1	tRNA-Tyr-GTA-4-1	tRNA-Tyr-GTA-4-1	endogenous	TAA	AGTTGTCCACGTAAGTACGC	tatcttgtggaaaggacgaaacaccTTTGCAGAAAGTCCAATGAACCAGCTTTGATAGCATGCATCCTTCGATAGCTCAGCTGGTAGAGCGGAGGACTTTAGATTGTATAGACATTTGCGGACATCCTTAGGTCGCTGGTTCGATTCCAGCTCGAAGGAAGTGCGTGATGCTTTTGGTTAAAAGCCCTGCAGCTTCCAAAATAACCGCATGCCAGTTGTCCACGTAAGTACGCCTGTCTCTTATACACATCTGACGCTGCCGACGActcgagtactaggatccattaggcg	1.19767	75.1461	2.69194	0	448.081	139.341	190.7	99.1508	2.69194	139.341	0.026307
Set1-TAG-tRNA-Tyr-ATA-1-1	tRNA-Tyr-ATA-1-1	tRNA-Tyr-ATA-1-1	endogenous	TAG	AATAACCGCATGCCATGACG	tatcttgtggaaaggacgaaacaccTTAAAAATAAGACTGAATTCTGATATCAAGAGTTAAGGTCCCTTCAATAGTTCAGCTGGTAGAGCAGAGGACTCTAGCTACTTCCTCAGTAGGAGACGTCCTTAGGTTGCTGGTTCGATTCCAGCTTGAAGGAGACAAGTACAGTTTTGGCTGGGCACGGTGGTTCATGGCTGAGCCAAGCAAGGTAGAATAACCGCATGCCATGACGCTGTCTCTTATACACATCTGACGCTGCCGACGActcgagtactaggatccattaggcg	29.207	0	0	12.927	0	41.3445	23.7694	26.7559	0	26.7559	0.0360284
Set1-TGA-tRNA-Tyr-ATA-1-1	tRNA-Tyr-ATA-1-1	tRNA-Tyr-ATA-1-1	endogenous	TGA	AGCCAAGCAAGGTAGAGCTT	tatcttgtggaaaggacgaaacaccTTAAAAATAAGACTGAATTCTGATATCAAGAGTTAAGGTCCCTTCAATAGTTCAGCTGGTAGAGCAGAGGACTTCAGCTACTTCCTCAGTAGGAGACGTCCTTAGGTTGCTGGTTCGATTCCAGCTTGAAGGAGACAAGTACAGTTTTGGCTGGGCACGGTGGTTCATGGCTGAGTCAGGTGCCAAGTAGCCAAGCAAGGTAGAGCTTCTGTCTCTTATACACATCTGACGCTGCCGACGActcgagtactaggatccattaggcg	0	0	0	0	22.0349	104.733	27.6937	73.8497	0	73.8497	0.0133601
Set1-TAA-tRNA-Tyr-ATA-1-1	tRNA-Tyr-ATA-1-1	tRNA-Tyr-ATA-1-1	endogenous	TAA	AGTCAGGTGCCAAGTCTTCT	tatcttgtggaaaggacgaaacaccTTAAAAATAAGACTGAATTCTGATATCAAGAGTTAAGGTCCCTTCAATAGTTCAGCTGGTAGAGCAGAGGACTTTAGCTACTTCCTCAGTAGGAGACGTCCTTAGGTTGCTGGTTCGATTCCAGCTTGAAGGAGACAAGTACAGTTTTGGCTGGGCACGGTGGTTCATGGCTGGCCATTACAAGTACTAGTCAGGTGCCAAGTCTTCTCTGTCTCTTATACACATCTGACGCTGCCGACGActcgagtactaggatccattaggcg	0	47.0169	0	49.2537	0	106.538	97.5018	70.1269	0	97.5018	0.0101521
Set1-TAG-tRNA-Pro-TGG-1-1	tRNA-Pro-TGG-1-1	tRNA-Pro-TGG-1-1	endogenous	TAG	GCCATTACAAGTACTACGCG	tatcttgtggaaaggacgaaacaccATAAATGAACACTCTTAAAGAATAGAATCTCTCCAGTTCTGGCTCGTTGGTCTAGTGGTATGATTCTCGCTTCTAGTGCGAGAGGTCCCGGGTTCAAATCCCGGACGAGCCCCTTTACTTTCCTTTCCGTTTCATCTTTCTCTCTTTAAAGTCTTCAGACAGTACTTGGCAGTTACCTGCTTCCAACTGCCATTACAAGTACTACGCGCTGTCTCTTATACACATCTGACGCTGCCGACGActcgagtactaggatccattaggcg	0	0	0	0	0	0.29337	0	0	0	0	1
Set1-TGA-tRNA-Pro-TGG-1-1	tRNA-Pro-TGG-1-1	tRNA-Pro-TGG-1-1	endogenous	TGA	CTTCAGACAGTACTTGGCAG	tatcttgtggaaaggacgaaacaccATAAATGAACACTCTTAAAGAATAGAATCTCTCCAGTTCTGGCTCGTTGGTCTAGTGGTATGATTCTCGCTTTCAGTGCGAGAGGTCCCGGGTTCAAATCCCGGACGAGCCCCTTTACTTTCCTTTCCGTTTCATCTTTCTCTCTTTAAAGTAGTCAGGTGCAAGCTATACGAGTACGAGCCACTAGACTTCAGACAGTACTTGGCAGCTGTCTCTTATACACATCTGACGCTGCCGACGActcgagtactaggatccattaggcg	0	278.439	0	0	0	52.4028	77.0799	0	0	52.4028	0.0187256
Set1-TAA-tRNA-Pro-TGG-1-1	tRNA-Pro-TGG-1-1	tRNA-Pro-TGG-1-1	endogenous	TAA	AGTCAGGTGCAAGCTATACG	tatcttgtggaaaggacgaaacaccATAAATGAACACTCTTAAAGAATAGAATCTCTCCAGTTCTGGCTCGTTGGTCTAGTGGTATGATTCTCGCTTTTAGTGCGAGAGGTCCCGGGTTCAAATCCCGGACGAGCCCCTTTACTTTCCTTTCCGTTTCATCTTTCTCTCTTTAAAGTTGGTTCTATGAGGCCACTTCGAGAGGATACGTCCAAAGTCAGGTGCAAGCTATACGCTGTCTCTTATACACATCTGACGCTGCCGACGActcgagtactaggatccattaggcg	0	0	0	0	0	0.973302	0.247638	16.4871	0	0.973302	0.506765
Set1-TAG-tRNA-Leu-CAA-5-1	tRNA-Leu-CAA-5-1	tRNA-Leu-CAA-5-1	endogenous	TAG	TGGTTCTATGAGGCCACTTC	tatcttgtggaaaggacgaaacaccATAGAACTGTATATTATAGGAAGCAAAGCATCTTTTAGCTGCCTCCTTAGTGCAGTAGGTAGCGCATCAGTCTCTAAATCTGAATGGTCCTGAGTTCAAGCCTCAGAGGGGGCAAGGTCACCTTATTAAGCTGGCGAAGGAACGCAAGCTTGCCCCAATCCGGATCGTACAAGAGTTCCAACCAATGCTGGTTCTATGAGGCCACTTCCTGTCTCTTATACACATCTGACGCTGCCGACGActcgagtactaggatccattaggcg	388.064	16.4886	364.895	152.398	0	102.414	44.1858	43.2144	152.398	44.1858	3.39482
Set1-TGA-tRNA-Leu-CAA-5-1	tRNA-Leu-CAA-5-1	tRNA-Leu-CAA-5-1	endogenous	TGA	CCAATCCGGATCGTACAAGA	tatcttgtggaaaggacgaaacaccATAGAACTGTATATTATAGGAAGCAAAGCATCTTTTAGCTGCCTCCTTAGTGCAGTAGGTAGCGCATCAGTCTTCAAATCTGAATGGTCCTGAGTTCAAGCCTCAGAGGGGGCAAGGTCACCTTATTAAGCTGGCGAAGGAACGCAAGCTTGCCAGTGCATAAGGTTCGCCGTAGGTCTACTAACGGCCCAATCCGGATCGTACAAGACTGTCTCTTATACACATCTGACGCTGCCGACGActcgagtactaggatccattaggcg	0	0	0	0	0	0	40.8708	79.3192	0	40.8708	0.023883
Set1-TAA-tRNA-Leu-CAA-5-1	tRNA-Leu-CAA-5-1	tRNA-Leu-CAA-5-1	endogenous	TAA	AGTGCATAAGGTTCGCCGTA	tatcttgtggaaaggacgaaacaccATAGAACTGTATATTATAGGAAGCAAAGCATCTTTTAGCTGCCTCCTTAGTGCAGTAGGTAGCGCATCAGTCTTTAAATCTGAATGGTCCTGAGTTCAAGCCTCAGAGGGGGCAAGGTCACCTTATTAAGCTGGCGAAGGAACGCAAGCTTGCCACACTTCTGCCGTACTGGAATATCGCCTGGTAGCAGTGCATAAGGTTCGCCGTACTGTCTCTTATACACATCTGACGCTGCCGACGActcgagtactaggatccattaggcg	256.73	0	0	0	0	10.765	6.29937	39.9199	0	10.765	0.0849981
Set1-TAG-tRNA-Val-CAC-1-1	tRNA-Val-CAC-1-1	tRNA-Val-CAC-1-1	endogenous	TAG	ACACTTCTGCCGTACTGGAA	tatcttgtggaaaggacgaaacaccGACTTTTCAGAGTCATTTGTGGAAAACCTGCCACCGCCTGGTTTCCGTAGTGTAGTGGTTATCACGTTCGCCTCTAACGCGAAAGGTCCCCGGTTCGAAACCGGGCGGAAACAAAGTGGTTCCCGTTTTTGTTTTTTTCCTTCCCCATATCCTGTGATTGGATAGTACGAGCCCGGCTGGTATTCTCGACACTTCTGCCGTACTGGAACTGTCTCTTATACACATCTGACGCTGCCGACGActcgagtactaggatccattaggcg	109.914	42.964	344.915	71.5701	485.818	168.902	69.8279	158.082	109.914	158.082	0.697213
Set1-TGA-tRNA-Val-CAC-1-1	tRNA-Val-CAC-1-1	tRNA-Val-CAC-1-1	endogenous	TGA	GTGATTGGATAGTACGAGCC	tatcttgtggaaaggacgaaacaccGACTTTTCAGAGTCATTTGTGGAAAACCTGCCACCGCCTGGTTTCCGTAGTGTAGTGGTTATCACGTTCGCCTTCAACGCGAAAGGTCCCCGGTTCGAAACCGGGCGGAAACAAAGTGGTTCCCGTTTTTGTTTTTTTCCTTCCCCATATCCTGTCTTCCGACAGTGCATAAGGTGGTAACAGATCAGGTGATTGGATAGTACGAGCCCTGTCTCTTATACACATCTGACGCTGCCGACGActcgagtactaggatccattaggcg	0	0	0	76.2143	0	38.6904	151.047	98.944	0	98.944	0.0100056
Set1-TAA-tRNA-Val-CAC-1-1	tRNA-Val-CAC-1-1	tRNA-Val-CAC-1-1	endogenous	TAA	GTCTTCCGACAGTGCATAAG	tatcttgtggaaaggacgaaacaccGACTTTTCAGAGTCATTTGTGGAAAACCTGCCACCGCCTGGTTTCCGTAGTGTAGTGGTTATCACGTTCGCCTTTAACGCGAAAGGTCCCCGGTTCGAAACCGGGCGGAAACAAAGTGGTTCCCGTTTTTGTTTTTTTCCTTCCCCATATCCTTGTTAGACCATCTAGGCCTGCAAGTCTTCTCCGGTGTCTTCCGACAGTGCATAAGCTGTCTCTTATACACATCTGACGCTGCCGACGActcgagtactaggatccattaggcg	482.824	0	0	231.051	348.57	135.723	208.499	183.704	231.051	183.704	1.25634
Set1-TAG-tRNA-Arg-CCT-5-1	tRNA-Arg-CCT-5-1	tRNA-Arg-CCT-5-1	endogenous	TAG	TGTTAGACCATCTAGGCCTG	tatcttgtggaaaggacgaaacaccATTCTGTCTTTTAATATTCTCAGTAGGGCACGTGGTAACTGCCCCAGTGGCCTGATGGATAAGGTACTGGCCTCTAAAGCCAGGGATTGTGGGTTCGAGTTCCACCTGGGGTAAGACAACACCGACCGTAGGTGACTTGGGGTAAGGTATCACCAGCATAACACCAGCGTGATACAAGGCGCTTATCTTGTTAGACCATCTAGGCCTGCTGTCTCTTATACACATCTGACGCTGCCGACGActcgagtactaggatccattaggcg	0	0	0	0	66.8245	231.552	143.598	208.648	0	208.648	0.00476989
Set1-TGA-tRNA-Arg-CCT-5-1	tRNA-Arg-CCT-5-1	tRNA-Arg-CCT-5-1	endogenous	TGA	CAGCATAACACCAGCGTGAT	tatcttgtggaaaggacgaaacaccATTCTGTCTTTTAATATTCTCAGTAGGGCACGTGGTAACTGCCCCAGTGGCCTGATGGATAAGGTACTGGCCTTCAAAGCCAGGGATTGTGGGTTCGAGTTCCACCTGGGGTAAGACAACACCGACCGTAGGTGACTTGGGGTAAGGTATCACGAGGACAATCCACCTGTAGAGGCACCTAACGCCATCAGCATAACACCAGCGTGATCTGTCTCTTATACACATCTGACGCTGCCGACGActcgagtactaggatccattaggcg	0	0	32.3776	0	131.674	229.481	192.242	215.815	0	215.815	0.00461224
Set1-TAA-tRNA-Arg-CCT-5-1	tRNA-Arg-CCT-5-1	tRNA-Arg-CCT-5-1	endogenous	TAA	GAGGACAATCCACCTGTAGA	tatcttgtggaaaggacgaaacaccATTCTGTCTTTTAATATTCTCAGTAGGGCACGTGGTAACTGCCCCAGTGGCCTGATGGATAAGGTACTGGCCTTTAAAGCCAGGGATTGTGGGTTCGAGTTCCACCTGGGGTAAGACAACACCGACCGTAGGTGACTTGGGGTAAGGTATCACTGCAGCAACTTGCGACAGAAACCGAGTTAAGCCTAGAGGACAATCCACCTGTAGACTGTCTCTTATACACATCTGACGCTGCCGACGActcgagtactaggatccattaggcg	0	26.589	0	64.5028	367.063	107.991	111.847	113.064	26.589	111.847	0.244482
Set1-TAG-tRNA-Val-CAC-1-2	tRNA-Val-CAC-1-2	tRNA-Val-CAC-1-2	endogenous	TAG	TGCAGCAACTTGCGACAGAA	tatcttgtggaaaggacgaaacaccGTGTCGTGACTAATTATGATGGCAGAAAAGCATCAAGCCGGTTTCCGTAGTGTAGTGGTTATCACGTTCGCCTCTAACGCGAAAGGTCCCCGGTTCGAAACCGGGCGGAAACAGTTCCTTCTACTTTTCACTTAACTGCTTCAAATTTATTACCAGATAGCAACGGTGACTGAAGAGATGCGTATGACTGCAGCAACTTGCGACAGAACTGTCTCTTATACACATCTGACGCTGCCGACGActcgagtactaggatccattaggcg	37.5907	207.005	0	76.2376	247.072	176.906	239.115	166.068	76.2376	176.906	0.434149
Set1-TGA-tRNA-Val-CAC-1-2	tRNA-Val-CAC-1-2	tRNA-Val-CAC-1-2	endogenous	TGA	CAGATAGCAACGGTGACTGA	tatcttgtggaaaggacgaaacaccGTGTCGTGACTAATTATGATGGCAGAAAAGCATCAAGCCGGTTTCCGTAGTGTAGTGGTTATCACGTTCGCCTTCAACGCGAAAGGTCCCCGGTTCGAAACCGGGCGGAAACAGTTCCTTCTACTTTTCACTTAACTGCTTCAAATTTATTACCCGAAGAGAATTCCAGTGACTCCGCGAATCTATGCCAGATAGCAACGGTGACTGACTGTCTCTTATACACATCTGACGCTGCCGACGActcgagtactaggatccattaggcg	95.5882	74.4009	33.7112	279.128	0	140.255	180.259	162.746	74.4009	162.746	0.460475
Set1-TAA-tRNA-Val-CAC-1-2	tRNA-Val-CAC-1-2	tRNA-Val-CAC-1-2	endogenous	TAA	CCGAAGAGAATTCCAGTGAC	tatcttgtggaaaggacgaaacaccGTGTCGTGACTAATTATGATGGCAGAAAAGCATCAAGCCGGTTTCCGTAGTGTAGTGGTTATCACGTTCGCCTTTAACGCGAAAGGTCCCCGGTTCGAAACCGGGCGGAAACAGTTCCTTCTACTTTTCACTTAACTGCTTCAAATTTATTACGAGCAACGGACTTAAGTAGCATCAGCGGAACACTGCCGAAGAGAATTCCAGTGACCTGTCTCTTATACACATCTGACGCTGCCGACGActcgagtactaggatccattaggcg	0	1.42668	0	48.1004	122.889	133.162	170.784	175.746	1.42668	170.784	0.0141264
Set1-TAG-tRNA-Trp-CCA-3-3	tRNA-Trp-CCA-3-3	tRNA-Trp-CCA-3-3	endogenous	TAG	GAGCAACGGACTTAAGTAGC	tatcttgtggaaaggacgaaacaccCAGTGGTCATGGGGAGACCTGAGCTGCCGAGTGGCCGGCCGACCTCGTGGCGCAACGGTAGCGCGTCTGACTCTAGATCAGAAGGTTGCGTGTTCAAATCACGTCGGGGTCAGCGGCTATTTTTCTTCGGTTTTTATTAACCCCCTTTATTTCATCCTTCATTGACGCGAACGATCTTGCGGACTAATGAGCAACGGACTTAAGTAGCCTGTCTCTTATACACATCTGACGCTGCCGACGActcgagtactaggatccattaggcg	0	0	1.35834	0	0	146.62	49.6465	44.3552	0	49.6465	0.0197447
Set1-TGA-tRNA-Trp-CCA-3-3	tRNA-Trp-CCA-3-3	tRNA-Trp-CCA-3-3	endogenous	TGA	CATCCTTCATTGACGCGAAC	tatcttgtggaaaggacgaaacaccCAGTGGTCATGGGGAGACCTGAGCTGCCGAGTGGCCGGCCGACCTCGTGGCGCAACGGTAGCGCGTCTGACTTCAGATCAGAAGGTTGCGTGTTCAAATCACGTCGGGGTCAGCGGCTATTTTTCTTCGGTTTTTATTAACCCCCTTTATTTTTGCAGGCGATCGTACAAGATCAGTGTCGAGTTCCACATCCTTCATTGACGCGAACCTGTCTCTTATACACATCTGACGCTGCCGACGActcgagtactaggatccattaggcg	0	89.0085	2.66721	75.061	0	153.443	124.859	74.3561	2.66721	124.859	0.0291374
Set1-TAA-tRNA-Trp-CCA-3-3	tRNA-Trp-CCA-3-3	tRNA-Trp-CCA-3-3	endogenous	TAA	TTGCAGGCGATCGTACAAGA	tatcttgtggaaaggacgaaacaccCAGTGGTCATGGGGAGACCTGAGCTGCCGAGTGGCCGGCCGACCTCGTGGCGCAACGGTAGCGCGTCTGACTTTAGATCAGAAGGTTGCGTGTTCAAATCACGTCGGGGTCAGCGGCTATTTTTCTTCGGTTTTTATTAACCCCCTTTATTTGCGATCTCGTTAAGCCAACAACTGTGAACACGGCTGTTGCAGGCGATCGTACAAGACTGTCTCTTATACACATCTGACGCTGCCGACGActcgagtactaggatccattaggcg	0	0	346.051	0	0	21.3298	49.5326	42.5156	0	42.5156	0.0229803
Set1-TAG-tRNA-Ser-AGA-2-3	tRNA-Ser-AGA-2-3	tRNA-Ser-AGA-2-3	endogenous	TAG	GCGATCTCGTTAAGCCAACA	tatcttgtggaaaggacgaaacaccGTCATTTCACCAATCTATCAAAGGGTGAAGTTCCACAGCTGTAGTCGTGGCCGAGTGGTTAAGGCGATGGACTCTAAATCCATTGGGGTCTCCCCGCGCAGGTTCGAATCCTGCCGACTACGGGGTGGTTTTTGCTCCCAGTGAGCTAACTTAACCCATCTGTCGACTGGTGTATAGAGACCCGGAATGCGATCTCGTTAAGCCAACACTGTCTCTTATACACATCTGACGCTGCCGACGActcgagtactaggatccattaggcg	0	0	0	0	1.79005	0.880109	56.7015	21.4931	0	21.4931	0.0444581
Set1-TGA-tRNA-Ser-AGA-2-3	tRNA-Ser-AGA-2-3	tRNA-Ser-AGA-2-3	endogenous	TGA	TCGACTGGTGTATAGAGACC	tatcttgtggaaaggacgaaacaccGTCATTTCACCAATCTATCAAAGGGTGAAGTTCCACAGCTGTAGTCGTGGCCGAGTGGTTAAGGCGATGGACTTCAAATCCATTGGGGTCTCCCCGCGCAGGTTCGAATCCTGCCGACTACGGGGTGGTTTTTGCTCCCAGTGAGCTAACTTAACCCATCTGCCTTCGGATGCATAGCAAGATAGAGTTCGACTGGTGTATAGAGACCCTGTCTCTTATACACATCTGACGCTGCCGACGActcgagtactaggatccattaggcg	0	0	0	103.214	264.934	47.2429	21.7052	21.1934	0	21.7052	0.0440427
Set1-TAA-tRNA-Ser-AGA-2-3	tRNA-Ser-AGA-2-3	tRNA-Ser-AGA-2-3	endogenous	TAA	CCTTCGGATGCATAGCAAGA	tatcttgtggaaaggacgaaacaccGTCATTTCACCAATCTATCAAAGGGTGAAGTTCCACAGCTGTAGTCGTGGCCGAGTGGTTAAGGCGATGGACTTTAAATCCATTGGGGTCTCCCCGCGCAGGTTCGAATCCTGCCGACTACGGGGTGGTTTTTGCTCCCAGTGAGCTAACTTAACCCATCTGGCGGTTCAGAATGGAACCTAACTCAACCTTCGGATGCATAGCAAGACTGTCTCTTATACACATCTGACGCTGCCGACGActcgagtactaggatccattaggcg	0	0	0	157.096	0	29.8237	106.945	0.477783	0	29.8237	0.0324426
Set1-TAG-tRNA-Asn-GTT-7-1	tRNA-Asn-GTT-7-1	tRNA-Asn-GTT-7-1	endogenous	TAG	GCGGTTCAGAATGGAACCTA	tatcttgtggaaaggacgaaacaccCCCTTCCTATAGCGCCCAGTAGAACTGACTGACAGTACCTGTCTCTGTGGCGTAGTCGGTTAGCGCGTTCGGCTCTAAACCGAAAAGTTGGTGGTTCGAGCCCACCCAGGAACGCTTGTTCGAGCTTTTAAAGTATTCATGCATTGTCAATCACGCCAACTGTATACGTGAGGTTAGCCTTATCACGGGCGGTTCAGAATGGAACCTACTGTCTCTTATACACATCTGACGCTGCCGACGActcgagtactaggatccattaggcg	0	0	0	227.404	0	61.0383	115.95	62.6254	0	62.6254	0.015717
Set1-TGA-tRNA-Asn-GTT-7-1	tRNA-Asn-GTT-7-1	tRNA-Asn-GTT-7-1	endogenous	TGA	GCCAACTGTATACGTGAGGT	tatcttgtggaaaggacgaaacaccCCCTTCCTATAGCGCCCAGTAGAACTGACTGACAGTACCTGTCTCTGTGGCGTAGTCGGTTAGCGCGTTCGGCTTCAAACCGAAAAGTTGGTGGTTCGAGCCCACCCAGGAACGCTTGTTCGAGCTTTTAAAGTATTCATGCATTGTCAATCACTATGCACCACCACTGCATTGTAGATCAGAGGACGGCCAACTGTATACGTGAGGTCTGTCTCTTATACACATCTGACGCTGCCGACGActcgagtactaggatccattaggcg	0	0	0	0	0	66.954	68.3405	68.3445	0	68.3405	0.0144216
Set1-TAA-tRNA-Asn-GTT-7-1	tRNA-Asn-GTT-7-1	tRNA-Asn-GTT-7-1	endogenous	TAA	TATGCACCACCACTGCATTG	tatcttgtggaaaggacgaaacaccCCCTTCCTATAGCGCCCAGTAGAACTGACTGACAGTACCTGTCTCTGTGGCGTAGTCGGTTAGCGCGTTCGGCTTTAAACCGAAAAGTTGGTGGTTCGAGCCCACCCAGGAACGCTTGTTCGAGCTTTTAAAGTATTCATGCATTGTCAATCACTCGTACAAGAGTACTACGCGGGTTATCGCGACGATATGCACCACCACTGCATTGCTGTCTCTTATACACATCTGACGCTGCCGACGActcgagtactaggatccattaggcg	0	0	0	0	0	104.267	85.1056	90.0729	0	90.0729	0.0109802
Set1-TAG-tRNA-Met-CAT-7-1	tRNA-Met-CAT-7-1	tRNA-Met-CAT-7-1	endogenous	TAG	TCGTACAAGAGTACTACGCG	tatcttgtggaaaggacgaaacaccACACTTCGACAAAATGGATGTTGCCCAAGCTCAACAGCAAGCCCTCTTAGTGCAGCTGGCAGCGCGTCAGTTTCTAAATCTGAAAGTCCTGAGTTCAAGCCTCAGAGAGGGCATCACTTTTGCCAAAGAAGTTGGATACACTAAATATCGGAACGCTCGATAACATTGACGAGGTCTGATGCATACTTTCGTACAAGAGTACTACGCGCTGTCTCTTATACACATCTGACGCTGCCGACGActcgagtactaggatccattaggcg	0	0	1.3336	0	0	35.6151	183.141	160.371	0	160.371	0.00619689
Set1-TGA-tRNA-Met-CAT-7-1	tRNA-Met-CAT-7-1	tRNA-Met-CAT-7-1	endogenous	TGA	CGCTCGATAACATTGACGAG	tatcttgtggaaaggacgaaacaccACACTTCGACAAAATGGATGTTGCCCAAGCTCAACAGCAAGCCCTCTTAGTGCAGCTGGCAGCGCGTCAGTTTTCAAATCTGAAAGTCCTGAGTTCAAGCCTCAGAGAGGGCATCACTTTTGCCAAAGAAGTTGGATACACTAAATATCGGAACGAATAGACTCTGTTGTCGGGTCGGCACTTAACGTCGCTCGATAACATTGACGAGCTGTCTCTTATACACATCTGACGCTGCCGACGActcgagtactaggatccattaggcg	0	0	0	0	0	156.936	90.3186	108.293	0	108.293	0.00914972
Set1-TAA-tRNA-Met-CAT-7-1	tRNA-Met-CAT-7-1	tRNA-Met-CAT-7-1	endogenous	TAA	CGAATAGACTCTGTTGTCGG	tatcttgtggaaaggacgaaacaccACACTTCGACAAAATGGATGTTGCCCAAGCTCAACAGCAAGCCCTCTTAGTGCAGCTGGCAGCGCGTCAGTTTTTAAATCTGAAAGTCCTGAGTTCAAGCCTCAGAGAGGGCATCACTTTTGCCAAAGAAGTTGGATACACTAAATATCGGAACCAGAAGAGAGCTCGATACTGGACCATCTGCGCGTCGAATAGACTCTGTTGTCGGCTGTCTCTTATACACATCTGACGCTGCCGACGActcgagtactaggatccattaggcg	0	57.7988	0	0	0	127.45	152.522	72.5444	0	127.45	0.0077851
Set1-TAG-tRNA-iMet-CAT-2-1	tRNA-iMet-CAT-2-1	tRNA-iMet-CAT-2-1	endogenous	TAG	CCAGAAGAGAGCTCGATACT	tatcttgtggaaaggacgaaacaccCTGCATGATAAATAAGAAGAGTAGAAGCGTGTTTTCCGTTAGCAGAGTGGCGCAGCGGAAGCGTGCTGGGCCCTAAACCCAGAGGTCGATGGATCTAAACCATCCTCTGCTAAAGAAGGGTGCTTTTTTTTTTTTTTTTCCCCCCCCCCTTCAGAAGTTGTCCTGTTGTCGGGGATTCGCAATGCGACCCAGAAGAGAGCTCGATACTCTGTCTCTTATACACATCTGACGCTGCCGACGActcgagtactaggatccattaggcg	124.332	12.095	0	0	180.598	62.2428	79.849	32.0258	12.095	62.2428	0.207059
Set1-TGA-tRNA-iMet-CAT-2-1	tRNA-iMet-CAT-2-1	tRNA-iMet-CAT-2-1	endogenous	TGA	AGAAGTTGTCCTGTTGTCGG	tatcttgtggaaaggacgaaacaccCTGCATGATAAATAAGAAGAGTAGAAGCGTGTTTTCCGTTAGCAGAGTGGCGCAGCGGAAGCGTGCTGGGCCTCAAACCCAGAGGTCGATGGATCTAAACCATCCTCTGCTAAAGAAGGGTGCTTTTTTTTTTTTTTTTCCCCCCCCCCTTCGCCTTAAGTTACAAGGCGCTGACCATAGAGGTCTCAAGAAGTTGTCCTGTTGTCGGCTGTCTCTTATACACATCTGACGCTGCCGACGActcgagtactaggatccattaggcg	0	0	0	126.629	283.593	22.9657	87.5005	104.385	0	87.5005	0.0112994
Set1-TAA-tRNA-iMet-CAT-2-1	tRNA-iMet-CAT-2-1	tRNA-iMet-CAT-2-1	endogenous	TAA	GCCTTAAGTTACAAGGCGCT	tatcttgtggaaaggacgaaacaccCTGCATGATAAATAAGAAGAGTAGAAGCGTGTTTTCCGTTAGCAGAGTGGCGCAGCGGAAGCGTGCTGGGCCTTAAACCCAGAGGTCGATGGATCTAAACCATCCTCTGCTAAAGAAGGGTGCTTTTTTTTTTTTTTTTCCCCCCCCCCTTCCTATCAGGTACGCAGATAGGTTCAACCAAGCAGGACGCCTTAAGTTACAAGGCGCTCTGTCTCTTATACACATCTGACGCTGCCGACGActcgagtactaggatccattaggcg	0	0	0	85.5571	3.045	99.6803	78.0958	94.9151	0	94.9151	0.0104259
Set1-TAG-tRNA-Thr-CGT-4-1	tRNA-Thr-CGT-4-1	tRNA-Thr-CGT-4-1	endogenous	TAG	CTATCAGGTACGCAGATAGG	tatcttgtggaaaggacgaaacaccTCCCCTCCACTGAGAGATTCCACCGGTCCCTGGGCTGTCAGGCGCGGTGGCCAAGTGGTAAGGCGTCGGTCTCTAAAACCGAAGATCGCGGGTTCGAACCCCGTCCGTGCCTGAGACCCGAGGTAGGGCTTTGGCTGTGGGGAAGTCGGGTTTCAGCTCAAGGTAAGTACGCTATGCACCACTTCCAGCTATCAGGTACGCAGATAGGCTGTCTCTTATACACATCTGACGCTGCCGACGActcgagtactaggatccattaggcg	0	0	0	0	0	16.6186	17.6726	21.757	0	17.6726	0.0535545
Set1-TGA-tRNA-Thr-CGT-4-1	tRNA-Thr-CGT-4-1	tRNA-Thr-CGT-4-1	endogenous	TGA	TCAGCTCAAGGTAAGTACGC	tatcttgtggaaaggacgaaacaccTCCCCTCCACTGAGAGATTCCACCGGTCCCTGGGCTGTCAGGCGCGGTGGCCAAGTGGTAAGGCGTCGGTCTTCAAAACCGAAGATCGCGGGTTCGAACCCCGTCCGTGCCTGAGACCCGAGGTAGGGCTTTGGCTGTGGGGAAGTCGGGTTCCACAGCTCATGAGCAGTAAGAGCCGACTTACTAATTCAGCTCAAGGTAAGTACGCCTGTCTCTTATACACATCTGACGCTGCCGACGActcgagtactaggatccattaggcg	0	0	0	0	0	26.286	7.7852	11.9732	0	11.9732	0.0770821
Set1-TAA-tRNA-Thr-CGT-4-1	tRNA-Thr-CGT-4-1	tRNA-Thr-CGT-4-1	endogenous	TAA	CCACAGCTCATGAGCAGTAA	tatcttgtggaaaggacgaaacaccTCCCCTCCACTGAGAGATTCCACCGGTCCCTGGGCTGTCAGGCGCGGTGGCCAAGTGGTAAGGCGTCGGTCTTTAAAACCGAAGATCGCGGGTTCGAACCCCGTCCGTGCCTGAGACCCGAGGTAGGGCTTTGGCTGTGGGGAAGTCGGGTTCACTGCATTGACAACGGTGAGTTGCTCATCCACCTGCCACAGCTCATGAGCAGTAACTGTCTCTTATACACATCTGACGCTGCCGACGActcgagtactaggatccattaggcg	0	0	0	0	0	55.1536	0	14.5545	0	14.5545	0.06429
Set1-TAG-tRNA-Ile-AAT-8-1	tRNA-Ile-AAT-8-1	tRNA-Ile-AAT-8-1	endogenous	TAG	CACTGCATTGACAACGGTGA	tatcttgtggaaaggacgaaacaccTTTATATATGGTTTCCTTTAAAACAGCAGCGCATTCGTGTGGCCGGTTAGCTCAGTCGGCTAGAGCGTGGTGCTCTAAACGCCAAGGTCGCGGGTTCGATCCCCGTACGGGCCACTGGATGCCATAGTGGGGCCCTTCACTTACCTGAAGGGAGCGATCCTAGACTAGTGGAAGAGCATACGAGTTCCCACTGCATTGACAACGGTGACTGTCTCTTATACACATCTGACGCTGCCGACGActcgagtactaggatccattaggcg	0	0	0	0	0	13.2672	41.245	20.0955	0	20.0955	0.0474035
Set1-TGA-tRNA-Ile-AAT-8-1	tRNA-Ile-AAT-8-1	tRNA-Ile-AAT-8-1	endogenous	TGA	CGATCCTAGACTAGTGGAAG	tatcttgtggaaaggacgaaacaccTTTATATATGGTTTCCTTTAAAACAGCAGCGCATTCGTGTGGCCGGTTAGCTCAGTCGGCTAGAGCGTGGTGCTTCAAACGCCAAGGTCGCGGGTTCGATCCCCGTACGGGCCACTGGATGCCATAGTGGGGCCCTTCACTTACCTGAAGGGAGGAGTAGTGCCACTGTGAACACCGAACTTCCGACTCGATCCTAGACTAGTGGAAGCTGTCTCTTATACACATCTGACGCTGCCGACGActcgagtactaggatccattaggcg	0	0	0	17.5945	0	0	38.6855	34.5928	0	34.5928	0.0280955
Set1-TAA-tRNA-Ile-AAT-8-1	tRNA-Ile-AAT-8-1	tRNA-Ile-AAT-8-1	endogenous	TAA	GAGTAGTGCCACTGTGAACA	tatcttgtggaaaggacgaaacaccTTTATATATGGTTTCCTTTAAAACAGCAGCGCATTCGTGTGGCCGGTTAGCTCAGTCGGCTAGAGCGTGGTGCTTTAAACGCCAAGGTCGCGGGTTCGATCCCCGTACGGGCCACTGGATGCCATAGTGGGGCCCTTCACTTACCTGAAGGGAGCGTGTACAGCTTATCGAGAGTACTTGGCAGGTCTGAGTAGTGCCACTGTGAACACTGTCTCTTATACACATCTGACGCTGCCGACGActcgagtactaggatccattaggcg	0	0	0	70.448	0	27.4594	26.0235	27.911	0	27.4594	0.0351377
Set1-TAG-tRNA-Ala-TGC-1-1	tRNA-Ala-TGC-1-1	tRNA-Ala-TGC-1-1	endogenous	TAG	CGTGTACAGCTTATCGAGAG	tatcttgtggaaaggacgaaacaccACCTCCTGGAAATTATTACAAGAAGGATTTTTTTCAGGAAGGGGGTGTAGCTCAGTGGTAGAGCGCATGCTTCTAATGTATGAGGTCCCGGGTTCGATCCCCGGCACCTCCAAACGGTGACTTTTTGCTCTGGTAGTGCTCAAACCTAATTCTGACGCGAACAGACTGGATAGCGACATTAAGGACCACGTGTACAGCTTATCGAGAGCTGTCTCTTATACACATCTGACGCTGCCGACGActcgagtactaggatccattaggcg	0	0	0	0	0	66.7641	53.5581	31.3055	0	53.5581	0.0183291
Set1-TGA-tRNA-Ala-TGC-1-1	tRNA-Ala-TGC-1-1	tRNA-Ala-TGC-1-1	endogenous	TGA	TGACGCGAACAGACTGGATA	tatcttgtggaaaggacgaaacaccACCTCCTGGAAATTATTACAAGAAGGATTTTTTTCAGGAAGGGGGTGTAGCTCAGTGGTAGAGCGCATGCTTTCAATGTATGAGGTCCCGGGTTCGATCCCCGGCACCTCCAAACGGTGACTTTTTGCTCTGGTAGTGCTCAAACCTAATTCCTATCAGGTACCTCTCGAGTTCCGCGAATCTTCAACTGACGCGAACAGACTGGATACTGTCTCTTATACACATCTGACGCTGCCGACGActcgagtactaggatccattaggcg	0	97.7958	1.35834	297.774	0	337.893	294.546	378.155	1.35834	337.893	0.00695895
Set1-TAA-tRNA-Ala-TGC-1-1	tRNA-Ala-TGC-1-1	tRNA-Ala-TGC-1-1	endogenous	TAA	CTATCAGGTACCTCTCGAGT	tatcttgtggaaaggacgaaacaccACCTCCTGGAAATTATTACAAGAAGGATTTTTTTCAGGAAGGGGGTGTAGCTCAGTGGTAGAGCGCATGCTTTTAATGTATGAGGTCCCGGGTTCGATCCCCGGCACCTCCAAACGGTGACTTTTTGCTCTGGTAGTGCTCAAACCTAATTCGCAACCAATTGTCCTCAAGGAACACTTGCGGTCCAACTATCAGGTACCTCTCGAGTCTGTCTCTTATACACATCTGACGCTGCCGACGActcgagtactaggatccattaggcg	0	0	193.771	189.761	0	141.225	70.6848	122.134	0	122.134	0.00812121
Set1-TAG-tRNA-Trp-CCA-3-2	tRNA-Trp-CCA-3-2	tRNA-Trp-CCA-3-2	endogenous	TAG	GCAACCAATTGTCCTCAAGG	tatcttgtggaaaggacgaaacaccGAATCAGATTGACAGGTAAATAAAACGTAGGTGTCCCGGAGACCTCGTGGCGCAACGGTAGCGCGTCTGACTCTAGATCAGAAGGTTGCGTGTTCAAATCACGTCGGGGTCAACAGTTTTTAGCTCGCTGGCTCAGATAACTGTATGGCGGGTGGCAGAGTGGTTGCCTTATGTCCTCAAGGCATCCTGCAACCAATTGTCCTCAAGGCTGTCTCTTATACACATCTGACGCTGCCGACGActcgagtactaggatccattaggcg	0	0	1.35834	0	85.2793	31.1525	0	11.7164	0	11.7164	0.0786385
Set1-TGA-tRNA-Trp-CCA-3-2	tRNA-Trp-CCA-3-2	tRNA-Trp-CCA-3-2	endogenous	TGA	TGGCAGAGTGGTTGCCTTAT	tatcttgtggaaaggacgaaacaccGAATCAGATTGACAGGTAAATAAAACGTAGGTGTCCCGGAGACCTCGTGGCGCAACGGTAGCGCGTCTGACTTCAGATCAGAAGGTTGCGTGTTCAAATCACGTCGGGGTCAACAGTTTTTAGCTCGCTGGCTCAGATAACTGTATGGCGGGGCTGTGGCATCGCGTTAATATCGTCAATCCGTCTCATGGCAGAGTGGTTGCCTTATCTGTCTCTTATACACATCTGACGCTGCCGACGActcgagtactaggatccattaggcg	0	0	0	0	0	0	40.0701	22.9265	0	22.9265	0.0417947
Set1-TAA-tRNA-Trp-CCA-3-2	tRNA-Trp-CCA-3-2	tRNA-Trp-CCA-3-2	endogenous	TAA	GCTGTGGCATCGCGTTAATA	tatcttgtggaaaggacgaaacaccGAATCAGATTGACAGGTAAATAAAACGTAGGTGTCCCGGAGACCTCGTGGCGCAACGGTAGCGCGTCTGACTTTAGATCAGAAGGTTGCGTGTTCAAATCACGTCGGGGTCAACAGTTTTTAGCTCGCTGGCTCAGATAACTGTATGGCGGGCAACCTCGTGGTTGCCTTATACGAGTTACACCAATCGCTGTGGCATCGCGTTAATACTGTCTCTTATACACATCTGACGCTGCCGACGActcgagtactaggatccattaggcg	0	0	168.012	0	0	0	0	12.2013	0	0	1
Set1-TAG-tRNA-Leu-CAG-2-2	tRNA-Leu-CAG-2-2	tRNA-Leu-CAG-2-2	endogenous	TAG	CAACCTCGTGGTTGCCTTAT	tatcttgtggaaaggacgaaacaccGAACTTGTGAAGAGGCTTTATGCGCCACACACTGCAAGCAGTCAGGATGGCCGAGCGGTCTAAGGCGCTGCGTTCTAGTCGCAGTCTCCCCTGGAGGCGTGGGTTCGAATCCCACTTCTGACAGAGCTCAATTACTTTTCCTCATCAACACCGCAGATCAGTGTACCTTCGCAGAATGACTCCGAATGCAACCTCGTGGTTGCCTTATCTGTCTCTTATACACATCTGACGCTGCCGACGActcgagtactaggatccattaggcg	0	156.908	0	190.064	73.4304	108.751	146.913	200.148	73.4304	146.913	0.503203
Set1-TGA-tRNA-Leu-CAG-2-2	tRNA-Leu-CAG-2-2	tRNA-Leu-CAG-2-2	endogenous	TGA	TACCTTCGCAGAATGACTCC	tatcttgtggaaaggacgaaacaccGAACTTGTGAAGAGGCTTTATGCGCCACACACTGCAAGCAGTCAGGATGGCCGAGCGGTCTAAGGCGCTGCGTTTCAGTCGCAGTCTCCCCTGGAGGCGTGGGTTCGAATCCCACTTCTGACAGAGCTCAATTACTTTTCCTCATCAACACCGCAGATCAGTGTGCTGACGTCGTGATTGGATAGCTCTACCTTCGCAGAATGACTCCCTGTCTCTTATACACATCTGACGCTGCCGACGActcgagtactaggatccattaggcg	0	94.1474	51.0975	220.586	31.705	91.9457	34.463	89.2025	51.0975	89.2025	0.577561
Set1-TAA-tRNA-Leu-CAG-2-2	tRNA-Leu-CAG-2-2	tRNA-Leu-CAG-2-2	endogenous	TAA	TGCTGACGTCGTGATTGGAT	tatcttgtggaaaggacgaaacaccGAACTTGTGAAGAGGCTTTATGCGCCACACACTGCAAGCAGTCAGGATGGCCGAGCGGTCTAAGGCGCTGCGTTTTAGTCGCAGTCTCCCCTGGAGGCGTGGGTTCGAATCCCACTTCTGACAGAGCTCAATTACTTTTCCTCATCAACACCGCAGATCAGTGCCTCCTATGAAGGCTCTGAACGTGTTGCTGACGTCGTGATTGGATCTGTCTCTTATACACATCTGACGCTGCCGACGActcgagtactaggatccattaggcg	0	1.54027	450.74	0	0	192.261	213.75	132.296	0	192.261	0.00517435
Set1-TAG-tRNA-Ser-AGA-2-2	tRNA-Ser-AGA-2-2	tRNA-Ser-AGA-2-2	endogenous	TAG	CCTCCTATGAAGGCTCTGAA	tatcttgtggaaaggacgaaacaccAATTCTGTTTAAAGATGTGAAGGGAGCCTTCTCCATTCGTGTAGTCGTGGCCGAGTGGTTAAGGCGATGGACTCTAAATCCATTGGGGTCTCCCCGCGCAGGTTCGAATCCTGCCGACTACGGGATGTTTTACTGAGAACAGTTCAGCGAGGAAATAGGATCTCTAACGCAAGTCGGCACTTAGTTGTCCTCCTATGAAGGCTCTGAACTGTCTCTTATACACATCTGACGCTGCCGACGActcgagtactaggatccattaggcg	0	0	0	0	84.9097	13.0671	41.1943	43.4425	0	41.1943	0.0236999
Set1-TGA-tRNA-Ser-AGA-2-2	tRNA-Ser-AGA-2-2	tRNA-Ser-AGA-2-2	endogenous	TGA	TCTAACGCAAGTCGGCACTT	tatcttgtggaaaggacgaaacaccAATTCTGTTTAAAGATGTGAAGGGAGCCTTCTCCATTCGTGTAGTCGTGGCCGAGTGGTTAAGGCGATGGACTTCAAATCCATTGGGGTCTCCCCGCGCAGGTTCGAATCCTGCCGACTACGGGATGTTTTACTGAGAACAGTTCAGCGAGGAAATAGGATCCCGAACTTCCAGACTGGATAGTAAGTTCTAACGCAAGTCGGCACTTCTGTCTCTTATACACATCTGACGCTGCCGACGActcgagtactaggatccattaggcg	0	0	0	0	0	34.7213	46.3062	57.2911	0	46.3062	0.0211389
Set1-TAA-tRNA-Ser-AGA-2-2	tRNA-Ser-AGA-2-2	tRNA-Ser-AGA-2-2	endogenous	TAA	CCGAACTTCCAGACTGGATA	tatcttgtggaaaggacgaaacaccAATTCTGTTTAAAGATGTGAAGGGAGCCTTCTCCATTCGTGTAGTCGTGGCCGAGTGGTTAAGGCGATGGACTTTAAATCCATTGGGGTCTCCCCGCGCAGGTTCGAATCCTGCCGACTACGGGATGTTTTACTGAGAACAGTTCAGCGAGGAAATAGGATCGCACATCCATCCTGATCGTAAGATAGCCGAACTTCCAGACTGGATACTGTCTCTTATACACATCTGACGCTGCCGACGActcgagtactaggatccattaggcg	0	0	0	0	0	22.379	16.8284	38.4365	0	22.379	0.0427735
Set1-TAG-tRNA-Thr-TGT-5-1	tRNA-Thr-TGT-5-1	tRNA-Thr-TGT-5-1	endogenous	TAG	GCACATCCATCCTGATCGTA	tatcttgtggaaaggacgaaacaccTTTTCCTTTTCTGTGAAAGGAAGAGGCGGTTTCTGCGTGAGGCCCTATAGCTCAGGGGTTAGAGCACTGGTCTCTAAAACCAGGGGTCGCGAGTTCAAATCTCGCTGGGGCCTTGCGAAACTACTTTCTTGATTCAGGTGTTTTTTGAAAAACTCATAAGCCTCGGTGACTGACTAACCACAACGGTGGCACATCCATCCTGATCGTACTGTCTCTTATACACATCTGACGCTGCCGACGActcgagtactaggatccattaggcg	105.355	16.375	0	24.6074	0	25.4991	16.955	45.6462	16.375	25.4991	0.655685
Set1-TGA-tRNA-Thr-TGT-5-1	tRNA-Thr-TGT-5-1	tRNA-Thr-TGT-5-1	endogenous	TGA	TCATAAGCCTCGGTGACTGA	tatcttgtggaaaggacgaaacaccTTTTCCTTTTCTGTGAAAGGAAGAGGCGGTTTCTGCGTGAGGCCCTATAGCTCAGGGGTTAGAGCACTGGTCTTCAAAACCAGGGGTCGCGAGTTCAAATCTCGCTGGGGCCTTGCGAAACTACTTTCTTGATTCAGGTGTTTTTTGAAAAACAACTACGAGGCAGGTTCTACTATCGCCTGGAGAAGTCATAAGCCTCGGTGACTGACTGTCTCTTATACACATCTGACGCTGCCGACGActcgagtactaggatccattaggcg	0	0	1.3336	0	0	21.1744	10.567	0.477783	0	10.567	0.0864528
Set1-TAA-tRNA-Thr-TGT-5-1	tRNA-Thr-TGT-5-1	tRNA-Thr-TGT-5-1	endogenous	TAA	AACTACGAGGCAGGTTCTAC	tatcttgtggaaaggacgaaacaccTTTTCCTTTTCTGTGAAAGGAAGAGGCGGTTTCTGCGTGAGGCCCTATAGCTCAGGGGTTAGAGCACTGGTCTTTAAAACCAGGGGTCGCGAGTTCAAATCTCGCTGGGGCCTTGCGAAACTACTTTCTTGATTCAGGTGTTTTTTGAAAAACGTACTACGCGGCGACATTAAGTTCCAACCATATGGAACTACGAGGCAGGTTCTACCTGTCTCTTATACACATCTGACGCTGCCGACGActcgagtactaggatccattaggcg	0	51.7513	10.7925	0	0	18.5479	41.6445	16.5014	0	18.5479	0.0511564
Set1-TAG-tRNA-Val-CAC-1-3	tRNA-Val-CAC-1-3	tRNA-Val-CAC-1-3	endogenous	TAG	GTACTACGCGGCGACATTAA	tatcttgtggaaaggacgaaacaccGTGTCGTGACTAATTATGATGGCAGAAAAGCATCAAGCCGGTTTCCGTAGTGTAGTGGTTATCACGTTCGCCTCTAACGCGAAAGGTCCCCGGTTCGAAACCGGGCGGAAACAGTTCCTTCTACTTTTCACTTAACTGCTTCAAATTTATTACTACAACATGCCGAACCGTTGGTAGGATAACCGGTCGTACTACGCGGCGACATTAACTGTCTCTTATACACATCTGACGCTGCCGACGActcgagtactaggatccattaggcg	31.3709	203.747	0	58.6587	250.633	179.933	230.287	169.235	58.6587	179.933	0.329729
Set1-TGA-tRNA-Val-CAC-1-3	tRNA-Val-CAC-1-3	tRNA-Val-CAC-1-3	endogenous	TGA	TACAACATGCCGAACCGTTG	tatcttgtggaaaggacgaaacaccGTGTCGTGACTAATTATGATGGCAGAAAAGCATCAAGCCGGTTTCCGTAGTGTAGTGGTTATCACGTTCGCCTTCAACGCGAAAGGTCCCCGGTTCGAAACCGGGCGGAAACAGTTCCTTCTACTTTTCACTTAACTGCTTCAAATTTATTACATCATGACTGAACCGAAGCCTGCCGAATAGTTGGCTACAACATGCCGAACCGTTGCTGTCTCTTATACACATCTGACGCTGCCGACGActcgagtactaggatccattaggcg	77.4843	97.1143	49.7639	252.136	0	141.584	190.121	160.842	77.4843	160.842	0.484944
Set1-TAA-tRNA-Val-CAC-1-3	tRNA-Val-CAC-1-3	tRNA-Val-CAC-1-3	endogenous	TAA	ATCATGACTGAACCGAAGCC	tatcttgtggaaaggacgaaacaccGTGTCGTGACTAATTATGATGGCAGAAAAGCATCAAGCCGGTTTCCGTAGTGTAGTGGTTATCACGTTCGCCTTTAACGCGAAAGGTCCCCGGTTCGAAACCGGGCGGAAACAGTTCCTTCTACTTTTCACTTAACTGCTTCAAATTTATTACTTACCTGCTTGAGCCGACTTTATGGTTCCGGAATGATCATGACTGAACCGAAGCCCTGTCTCTTATACACATCTGACGCTGCCGACGActcgagtactaggatccattaggcg	0	0	0	37.48	118.755	130.847	161.627	172.787	0	161.627	0.00614904
Set1-TAG-tRNA-Cys-GCA-12-1	tRNA-Cys-GCA-12-1	tRNA-Cys-GCA-12-1	endogenous	TAG	TTACCTGCTTGAGCCGACTT	tatcttgtggaaaggacgaaacaccATACAGGTTTATAGTGGTTAGTAGAGACAAGTAAGTGGGTGGGGGTATAGCTTAGGGGTAGAGCATTTGACTCTAGATCAAAAGGTCCCTGGTTCAAATCCAGGTGCCCCTTCTCTAGTTCACTTTTTTTTTTTCTTTTTGAGATAGAGTCTGTTGCCTTATCGCAAGTGCTCGGCTGGTATTATGAGTTACCTGCTTGAGCCGACTTCTGTCTCTTATACACATCTGACGCTGCCGACGActcgagtactaggatccattaggcg	0	0	0	31.6281	106.225	127.616	130.638	110.568	0	127.616	0.00777508
Set1-TGA-tRNA-Cys-GCA-12-1	tRNA-Cys-GCA-12-1	tRNA-Cys-GCA-12-1	endogenous	TGA	GTTGCCTTATCGCAAGTGCT	tatcttgtggaaaggacgaaacaccATACAGGTTTATAGTGGTTAGTAGAGACAAGTAAGTGGGTGGGGGTATAGCTTAGGGGTAGAGCATTTGACTTCAGATCAAAAGGTCCCTGGTTCAAATCCAGGTGCCCCTTCTCTAGTTCACTTTTTTTTTTTCTTTTTGAGATAGAGTCTAGGATTGCCGTCACCATTGTACTCAAGGCGGTTGCCGTTGCCTTATCGCAAGTGCTCTGTCTCTTATACACATCTGACGCTGCCGACGActcgagtactaggatccattaggcg	0	359.519	106.542	83.2506	0	205.552	164.541	140.675	83.2506	164.541	0.508941
Set1-TAA-tRNA-Cys-GCA-12-1	tRNA-Cys-GCA-12-1	tRNA-Cys-GCA-12-1	endogenous	TAA	AGGATTGCCGTCACCATTGT	tatcttgtggaaaggacgaaacaccATACAGGTTTATAGTGGTTAGTAGAGACAAGTAAGTGGGTGGGGGTATAGCTTAGGGGTAGAGCATTTGACTTTAGATCAAAAGGTCCCTGGTTCAAATCCAGGTGCCCCTTCTCTAGTTCACTTTTTTTTTTTCTTTTTGAGATAGAGTCTGCAATGATCGTCAGCTCAAGTGGATAACTCGGTGCGAGGATTGCCGTCACCATTGTCTGTCTCTTATACACATCTGACGCTGCCGACGActcgagtactaggatccattaggcg	355.865	47.3576	0	62.0796	57.32	212.642	179.547	205.325	57.32	205.325	0.28266
Set1-TAG-tRNA-Cys-GCA-6-1	tRNA-Cys-GCA-6-1	tRNA-Cys-GCA-6-1	endogenous	TAG	GCAATGATCGTCAGCTCAAG	tatcttgtggaaaggacgaaacaccAAAATGGAATAAATGGTTTTTTGAAGGTTATTGGCATCAAGGGGGTGTAGCTCAGTGGTAGAGCATTTGACTCTAGATCAAGAGGTCCCTGGTTCAAATCCAGGTGCCCCCTATGACATACTTTTGCTCCTCTTGGCAGCTTCATTAAAAATATCATGACTGCGTGTACAGCTCTCTGTAAGGCGTGAGCAATGATCGTCAGCTCAAGCTGTCTCTTATACACATCTGACGCTGCCGACGActcgagtactaggatccattaggcg	0	0	0	0	0	26.997	9.41741	6.71041	0	9.41741	0.0959932
Set1-TGA-tRNA-Cys-GCA-6-1	tRNA-Cys-GCA-6-1	tRNA-Cys-GCA-6-1	endogenous	TGA	ATCATGACTGCGTGTACAGC	tatcttgtggaaaggacgaaacaccAAAATGGAATAAATGGTTTTTTGAAGGTTATTGGCATCAAGGGGGTGTAGCTCAGTGGTAGAGCATTTGACTTCAGATCAAGAGGTCCCTGGTTCAAATCCAGGTGCCCCCTATGACATACTTTTGCTCCTCTTGGCAGCTTCATTAAAAATTTACGACCAAGAACGCTCCACTGTTGTCGGAAGTCGATCATGACTGCGTGTACAGCCTGTCTCTTATACACATCTGACGCTGCCGACGActcgagtactaggatccattaggcg	63.847	2.96695	0	0	45.8598	90.2717	44.4714	52.8344	2.96695	52.8344	0.0736881
Set1-TAA-tRNA-Cys-GCA-6-1	tRNA-Cys-GCA-6-1	tRNA-Cys-GCA-6-1	endogenous	TAA	TTACGACCAAGAACGCTCCA	tatcttgtggaaaggacgaaacaccAAAATGGAATAAATGGTTTTTTGAAGGTTATTGGCATCAAGGGGGTGTAGCTCAGTGGTAGAGCATTTGACTTTAGATCAAGAGGTCCCTGGTTCAAATCCAGGTGCCCCCTATGACATACTTTTGCTCCTCTTGGCAGCTTCATTAAAAATAGTTGTCCACGTTGCTCATCTCAGTGTCGACAAGCATTACGACCAAGAACGCTCCACTGTCTCTTATACACATCTGACGCTGCCGACGActcgagtactaggatccattaggcg	0	0	208.49	0	0	34.7661	98.0295	122.569	0	98.0295	0.010098
Set1-TAG-tRNA-Asn-GTT-10-1	tRNA-Asn-GTT-10-1	tRNA-Asn-GTT-10-1	endogenous	TAG	AGTTGTCCACGTTGCTCATC	tatcttgtggaaaggacgaaacaccAGCTTACCCTCTTTTAGAACGAAATCAGGAGCTCAGCCATGTCTCTGTGGCGCAATCGGCTAGCGCGTTTGGCTCTAAACTAAAAGGTTGGCGGTTCGAACCCACCCAGAGGCGTCGCTGATATTTTATAACTCCCACGGTGGTCTGCTCCCTTACCATGTGGCATGGAACCTACATATGCGTCGTTGAGTTGTCCACGTTGCTCATCCTGTCTCTTATACACATCTGACGCTGCCGACGActcgagtactaggatccattaggcg	375.028	607.657	415.868	182.857	1.25495	88.8256	109.885	132.988	375.028	109.885	3.39114
Set1-TGA-tRNA-Asn-GTT-10-1	tRNA-Asn-GTT-10-1	tRNA-Asn-GTT-10-1	endogenous	TGA	ACCATGTGGCATGGAACCTA	tatcttgtggaaaggacgaaacaccAGCTTACCCTCTTTTAGAACGAAATCAGGAGCTCAGCCATGTCTCTGTGGCGCAATCGGCTAGCGCGTTTGGCTTCAAACTAAAAGGTTGGCGGTTCGAACCCACCCAGAGGCGTCGCTGATATTTTATAACTCCCACGGTGGTCTGCTCCCTTCGTATCTCCACCGAAGAGAATTACGACCAAGTTAACCATGTGGCATGGAACCTACTGTCTCTTATACACATCTGACGCTGCCGACGActcgagtactaggatccattaggcg	0	0	0	0	0	189.213	124.624	103.515	0	124.624	0.00796025
Set1-TAA-tRNA-Asn-GTT-10-1	tRNA-Asn-GTT-10-1	tRNA-Asn-GTT-10-1	endogenous	TAA	CGTATCTCCACCGAAGAGAA	tatcttgtggaaaggacgaaacaccAGCTTACCCTCTTTTAGAACGAAATCAGGAGCTCAGCCATGTCTCTGTGGCGCAATCGGCTAGCGCGTTTGGCTTTAAACTAAAAGGTTGGCGGTTCGAACCCACCCAGAGGCGTCGCTGATATTTTATAACTCCCACGGTGGTCTGCTCCCTTCGCGTATCATCAGGTTCTACGTCGGCACTTGATGCGTATCTCCACCGAAGAGAACTGTCTCTTATACACATCTGACGCTGCCGACGActcgagtactaggatccattaggcg	0	1.42668	2.69194	0	409.158	99.663	128.124	147.899	1.42668	128.124	0.0187935
Set1-TAG-tRNA-Arg-TCT-4-1	tRNA-Arg-TCT-4-1	tRNA-Arg-TCT-4-1	endogenous	TAG	CGCGTATCATCAGGTTCTAC	tatcttgtggaaaggacgaaacaccGCTTTTTCAGTTCTGGTGCTGATGCTGTGTGTGTGGTGAGGTCTCTGTGGCGCAATGGACGAGCGCGCTGGACTCTAAATCCAGAGGTTCCGGGTTCGAGTCCCGGCAGAGATGGTCACCTGGCAGGTGCCTCTTTTATTTTGACTACTGTCATACTGGCTATCTTCCAGTGACCAGCATAACAGAGTCGCGTATCATCAGGTTCTACCTGTCTCTTATACACATCTGACGCTGCCGACGActcgagtactaggatccattaggcg	0	0	0	0	0	48.2819	52.3579	23.1832	0	48.2819	0.0202914
Set1-TGA-tRNA-Arg-TCT-4-1	tRNA-Arg-TCT-4-1	tRNA-Arg-TCT-4-1	endogenous	TGA	ACTGGCTATCTTCCAGTGAC	tatcttgtggaaaggacgaaacaccGCTTTTTCAGTTCTGGTGCTGATGCTGTGTGTGTGGTGAGGTCTCTGTGGCGCAATGGACGAGCGCGCTGGACTTCAAATCCAGAGGTTCCGGGTTCGAGTCCCGGCAGAGATGGTCACCTGGCAGGTGCCTCTTTTATTTTGACTACTGTCATTTCAACCAAGGCGTGACATGTATCGGAGAAGACGACTGGCTATCTTCCAGTGACCTGTCTCTTATACACATCTGACGCTGCCGACGActcgagtactaggatccattaggcg	0	0	0	80.9285	0	25.8097	19.3807	30.3428	0	25.8097	0.0372999
Set1-TAA-tRNA-Arg-TCT-4-1	tRNA-Arg-TCT-4-1	tRNA-Arg-TCT-4-1	endogenous	TAA	TTCAACCAAGGCGTGACATG	tatcttgtggaaaggacgaaacaccGCTTTTTCAGTTCTGGTGCTGATGCTGTGTGTGTGGTGAGGTCTCTGTGGCGCAATGGACGAGCGCGCTGGACTTTAAATCCAGAGGTTCCGGGTTCGAGTCCCGGCAGAGATGGTCACCTGGCAGGTGCCTCTTTTATTTTGACTACTGTCATTCTCTGTAAGTGCCACTCGTGCCTTAAGTTGAGTTTCAACCAAGGCGTGACATGCTGTCTCTTATACACATCTGACGCTGCCGACGActcgagtactaggatccattaggcg	0	0	0	0	0	0	0	0	0	0	1
Set1-TAG-tRNA-Val-AAC-5-1	tRNA-Val-AAC-5-1	tRNA-Val-AAC-5-1	endogenous	TAG	TCTCTGTAAGTGCCACTCGT	tatcttgtggaaaggacgaaacaccTTTAACTAATTCAAAACTGAAAAACACTCTCACTAAGCGAGTTTCCGTAGTGTAGTGGTTATCACGTTTGCCTCTAACGCGAAAGGTCCCCGGTTCGAAACCGGGCAGAAACAGAGCGTAGTTTCGTTTTTTTGGTTGTTTTTTTTTTTTTTTTCGGATGTCAGAGGACAATCTTCGGCTAGAGATTGTCTCTGTAAGTGCCACTCGTCTGTCTCTTATACACATCTGACGCTGCCGACGActcgagtactaggatccattaggcg	0	47.0169	0	0	0	24.4947	47.6021	18.1772	0	24.4947	0.0392239
Set1-TGA-tRNA-Val-AAC-5-1	tRNA-Val-AAC-5-1	tRNA-Val-AAC-5-1	endogenous	TGA	TCGGATGTCAGAGGACAATC	tatcttgtggaaaggacgaaacaccTTTAACTAATTCAAAACTGAAAAACACTCTCACTAAGCGAGTTTCCGTAGTGTAGTGGTTATCACGTTTGCCTTCAACGCGAAAGGTCCCCGGTTCGAAACCGGGCAGAAACAGAGCGTAGTTTCGTTTTTTTGGTTGTTTTTTTTTTTTTTTAGGTGGTAGCTGACTCATGAACTGCTACTGTGCGATCGGATGTCAGAGGACAATCCTGTCTCTTATACACATCTGACGCTGCCGACGActcgagtactaggatccattaggcg	0	0	0	0	216.438	88.2354	83.475	69.1862	0	83.475	0.0118378
Set1-TAA-tRNA-Val-AAC-5-1	tRNA-Val-AAC-5-1	tRNA-Val-AAC-5-1	endogenous	TAA	AGGTGGTAGCTGACTCATGA	tatcttgtggaaaggacgaaacaccTTTAACTAATTCAAAACTGAAAAACACTCTCACTAAGCGAGTTTCCGTAGTGTAGTGGTTATCACGTTTGCCTTTAACGCGAAAGGTCCCCGGTTCGAAACCGGGCAGAAACAGAGCGTAGTTTCGTTTTTTTGGTTGTTTTTTTTTTTTTTTCGAACCGTTGCCTAATACCTTATGCACCACACACTAGGTGGTAGCTGACTCATGACTGTCTCTTATACACATCTGACGCTGCCGACGActcgagtactaggatccattaggcg	0	0	0	10.5427	0	54.5185	12.0275	19.1828	0	19.1828	0.0495471
Set1-TAG-tRNA-Ser-GCT-5-1	tRNA-Ser-GCT-5-1	tRNA-Ser-GCT-5-1	endogenous	TAG	CGAACCGTTGCCTAATACCT	tatcttgtggaaaggacgaaacaccCTACACAGACGAAGAAATTCAAGTTGTTGATTCTTTGTGTGACGAGGTGGCCGAGTGGTTAAGGCGATGGACTCTAAATCCATTGTGCTCTGCACACGTGGGTTCGAATCCCATCCTCGTCGGCTGCATAGCAAGCCTTTTGTTCCAGGAATCACAAATGATACCATGTGGCGCCATTACAATCGTACCGAACCGTTGCCTAATACCTCTGTCTCTTATACACATCTGACGCTGCCGACGActcgagtactaggatccattaggcg	104.064	70.7525	0	0	0	307.107	177.897	135.997	0	177.897	0.00558982
Set1-TGA-tRNA-Ser-GCT-5-1	tRNA-Ser-GCT-5-1	tRNA-Ser-GCT-5-1	endogenous	TGA	ACCATGTGGCGCCATTACAA	tatcttgtggaaaggacgaaacaccCTACACAGACGAAGAAATTCAAGTTGTTGATTCTTTGTGTGACGAGGTGGCCGAGTGGTTAAGGCGATGGACTTCAAATCCATTGTGCTCTGCACACGTGGGTTCGAATCCCATCCTCGTCGGCTGCATAGCAAGCCTTTTGTTCCAGGAATCACAAATGATGCCAACTGTAGTGAGAGAGATCCTCCACCATGTGGCGCCATTACAACTGTCTCTTATACACATCTGACGCTGCCGACGActcgagtactaggatccattaggcg	62.8345	114.284	135.807	0	0	116.223	172.937	304.099	62.8345	172.937	0.366998
Set1-TAA-tRNA-Ser-GCT-5-1	tRNA-Ser-GCT-5-1	tRNA-Ser-GCT-5-1	endogenous	TAA	GCCAACTGTAGTGAGAGAGA	tatcttgtggaaaggacgaaacaccCTACACAGACGAAGAAATTCAAGTTGTTGATTCTTTGTGTGACGAGGTGGCCGAGTGGTTAAGGCGATGGACTTTAAATCCATTGTGCTCTGCACACGTGGGTTCGAATCCCATCCTCGTCGGCTGCATAGCAAGCCTTTTGTTCCAGGAATCACAAATGATGTATAGGACATGAGACCTCGGCTCGAGCCAACTGTAGTGAGAGAGACTGTCTCTTATACACATCTGACGCTGCCGACGActcgagtactaggatccattaggcg	0	112.971	0	0	0	77.75	158.617	144.554	0	144.554	0.00687028
Set1-TAG-tRNA-Glu-TTC-1-1	tRNA-Glu-TTC-1-1	tRNA-Glu-TTC-1-1	endogenous	TAG	GTATAGGACATGAGACCTCG	tatcttgtggaaaggacgaaacaccTGTCACGTATACAGACACGGTGGCGTCACCTTTCAGCAGTTCCCATATGGTCTAGCGGTTAGGATTCCTGGTTCTAACCCAGGTGGCCCGGGTTCGACTCCCGGTATGGGAACAAAAGTGGCTTTTTTTTTTTTTTTTGCGGGTGTATATTTATGACTCGGACGCGTATCATCACAATGAACGAGTCTGTATAGGACATGAGACCTCGCTGTCTCTTATACACATCTGACGCTGCCGACGActcgagtactaggatccattaggcg	0	0	218.048	75.0299	0	13.5158	38.483	16.7367	0	16.7367	0.0563802
Set1-TGA-tRNA-Glu-TTC-1-1	tRNA-Glu-TTC-1-1	tRNA-Glu-TTC-1-1	endogenous	TGA	ATGACTCGGACGCGTATCAT	tatcttgtggaaaggacgaaacaccTGTCACGTATACAGACACGGTGGCGTCACCTTTCAGCAGTTCCCATATGGTCTAGCGGTTAGGATTCCTGGTTTCAACCCAGGTGGCCCGGGTTCGACTCCCGGTATGGGAACAAAAGTGGCTTTTTTTTTTTTTTTTGCGGGTGTATATTTTCCTCCGTTATTAACCTGGCGCATGGTCTTGCCAACATGACTCGGACGCGTATCATCTGTCTCTTATACACATCTGACGCTGCCGACGActcgagtactaggatccattaggcg	0	0	0	23.4153	0	29.5614	46.8212	55.2376	0	46.8212	0.0209112
Set1-TAA-tRNA-Glu-TTC-1-1	tRNA-Glu-TTC-1-1	tRNA-Glu-TTC-1-1	endogenous	TAA	TCCTCCGTTATTAACCTGGC	tatcttgtggaaaggacgaaacaccTGTCACGTATACAGACACGGTGGCGTCACCTTTCAGCAGTTCCCATATGGTCTAGCGGTTAGGATTCCTGGTTTTAACCCAGGTGGCCCGGGTTCGACTCCCGGTATGGGAACAAAAGTGGCTTTTTTTTTTTTTTTTGCGGGTGTATATTTGCAATGATCGATCCTTGGTCACGGCCGAATGTTATGTCCTCCGTTATTAACCTGGCCTGTCTCTTATACACATCTGACGCTGCCGACGActcgagtactaggatccattaggcg	0	0	0	1.16882	0	48.0333	50.6877	46.3235	0	48.0333	0.0203943
Set1-TAG-tRNA-Lys-TTT-7-1	tRNA-Lys-TTT-7-1	tRNA-Lys-TTT-7-1	endogenous	TAG	GCAATGATCGATCCTTGGTC	tatcttgtggaaaggacgaaacaccAAATCTAGATTACATACTCCGTGGGTTGCGTCTACCCAGGGCCTGGATAGCTCAGTTGGTAGAACATCAGACCTATAATCTGACGGTGCAGGGTTCAAGTCCCTGTTCAGGCGAAATATTTGTGTGTTTTACTCTAGCTCCGGAGTCCCCAACTATGCTGTGTCCAGCGTGATCTCATTGTGAACTCCGCAATGATCGATCCTTGGTCCTGTCTCTTATACACATCTGACGCTGCCGACGActcgagtactaggatccattaggcg	0	78.5674	0	0	578.627	112.917	99.0762	126.605	0	112.917	0.00877836
Set1-TGA-tRNA-Lys-TTT-7-1	tRNA-Lys-TTT-7-1	tRNA-Lys-TTT-7-1	endogenous	TGA	TATGCTGTGTCCAGCGTGAT	tatcttgtggaaaggacgaaacaccAAATCTAGATTACATACTCCGTGGGTTGCGTCTACCCAGGGCCTGGATAGCTCAGTTGGTAGAACATCAGACTCATAATCTGACGGTGCAGGGTTCAAGTCCCTGTTCAGGCGAAATATTTGTGTGTTTTACTCTAGCTCCGGAGTCCCCAACCCTTCGGATGCTTAAGTAGCCCTAATACCTCTGCATATGCTGTGTCCAGCGTGATCTGTCTCTTATACACATCTGACGCTGCCGACGActcgagtactaggatccattaggcg	0	0	0	1.1766	0	104.191	65.7573	111.452	0	104.191	0.00950649
Set1-TAA-tRNA-Lys-TTT-7-1	tRNA-Lys-TTT-7-1	tRNA-Lys-TTT-7-1	endogenous	TAA	CCTTCGGATGCTTAAGTAGC	tatcttgtggaaaggacgaaacaccAAATCTAGATTACATACTCCGTGGGTTGCGTCTACCCAGGGCCTGGATAGCTCAGTTGGTAGAACATCAGACTTATAATCTGACGGTGCAGGGTTCAAGTCCCTGTTCAGGCGAAATATTTGTGTGTTTTACTCTAGCTCCGGAGTCCCCAACAAGATCCAGCCTAGTGGAAGCCTCCTATGACAACACCTTCGGATGCTTAAGTAGCCTGTCTCTTATACACATCTGACGCTGCCGACGActcgagtactaggatccattaggcg	745.589	0	428.537	313.109	1.25495	152.563	168.143	216.964	313.109	168.143	1.85706
Set1-TAG-tRNA-Leu-TAG-1-1	tRNA-Leu-TAG-1-1	tRNA-Leu-TAG-1-1	endogenous	TAG	AAGATCCAGCCTAGTGGAAG	tatcttgtggaaaggacgaaacaccGTCTCTTAGGAGGACAACGGGGACAGTAAGTTTTCGTGCAGGTAGCGTGGCCGAGCGGTCTAAGGCGCTGGATTCTAGCTCCAGTCTCTTCGGAGGCGTGGGTTCGAATCCCACCGCTGCCAGGCTGGAGTTTTTCTGGTGGATTACGCACCTGCTACAGTTGGTTCAATGTCGAACCGTTGCGCTCGAAGATCCAGCCTAGTGGAAGCTGTCTCTTATACACATCTGACGCTGCCGACGActcgagtactaggatccattaggcg	284.416	190.339	166.901	52.8146	0	115.591	82.6672	135.313	166.901	115.591	1.44008
Set1-TGA-tRNA-Leu-TAG-1-1	tRNA-Leu-TAG-1-1	tRNA-Leu-TAG-1-1	endogenous	TGA	GGTTCAATGTCGAACCGTTG	tatcttgtggaaaggacgaaacaccGTCTCTTAGGAGGACAACGGGGACAGTAAGTTTTCGTGCAGGTAGCGTGGCCGAGCGGTCTAAGGCGCTGGATTTCAGCTCCAGTCTCTTCGGAGGCGTGGGTTCGAATCCCACCGCTGCCAGGCTGGAGTTTTTCTGGTGGATTACGCACCTGCTACAGTTGGCACCTAACTTACGACCAATCGTAGGGTTCAATGTCGAACCGTTGCTGTCTCTTATACACATCTGACGCTGCCGACGActcgagtactaggatccattaggcg	0	0	0	144.231	0	18.2235	30.1954	82.7846	0	30.1954	0.0320561
Set1-TAA-tRNA-Leu-TAG-1-1	tRNA-Leu-TAG-1-1	tRNA-Leu-TAG-1-1	endogenous	TAA	GGCACCTAACTTACGACCAA	tatcttgtggaaaggacgaaacaccGTCTCTTAGGAGGACAACGGGGACAGTAAGTTTTCGTGCAGGTAGCGTGGCCGAGCGGTCTAAGGCGCTGGATTTTAGCTCCAGTCTCTTCGGAGGCGTGGGTTCGAATCCCACCGCTGCCAGGCTGGAGTTTTTCTGGTGGATTACGCACCTGCTACAGTTTTGCTGAACCAGAGATGCGTTAGCCTGGCACCTAACTTACGACCAACTGTCTCTTATACACATCTGACGCTGCCGACGActcgagtactaggatccattaggcg	0	1.42668	0	185.233	0	68.5141	88.0211	44.7407	0	68.5141	0.0143856
Set1-TAG-tRNA-Tyr-GTA-6-1	tRNA-Tyr-GTA-6-1	tRNA-Tyr-GTA-6-1	endogenous	TAG	TTGCTGAACCAGAGATGCGT	tatcttgtggaaaggacgaaacaccTAGGTAAATCCTAAAGAATCCAAAACGAGGGTAATGACATCCTTCGATAGCTCAGCTGGTAGAGCGGAGGACTCTAGGGGTTTGAATGTGGTCATCCTTAGGTCGCTGGTTCGAATCCGGCTCGGAGGAGTTCCATTTTTAAAAGTGTCTCTTCTGGGCCTGAAATAAGACTGGCTATCAACTACGAGTTGCTGAACCAGAGATGCGTCTGTCTCTTATACACATCTGACGCTGCCGACGActcgagtactaggatccattaggcg	1485.42	1622.94	730.702	671.716	1286.18	130.971	31.0593	80.7168	1286.18	80.7168	15.7517
Set1-TGA-tRNA-Tyr-GTA-6-1	tRNA-Tyr-GTA-6-1	tRNA-Tyr-GTA-6-1	endogenous	TGA	ACTGGCTATCAACTACGAGG	tatcttgtggaaaggacgaaacaccTAGGTAAATCCTAAAGAATCCAAAACGAGGGTAATGACATCCTTCGATAGCTCAGCTGGTAGAGCGGAGGACTTCAGGGGTTTGAATGTGGTCATCCTTAGGTCGCTGGTTCGAATCCGGCTCGGAGGAGTTCCATTTTTAAAAGTGTCTCTTCTGGGCCTGAAATAAGCACGGTTGAACCTACACACACTGGCTATCAACTACGAGGCTGTCTCTTATACACATCTGACGCTGCCGACGActcgagtactaggatccattaggcg	246.593	0	0	87.9103	0	206.633	57.6414	174.035	0	174.035	0.00571315
Set1-TAA-tRNA-Tyr-GTA-6-1	tRNA-Tyr-GTA-6-1	tRNA-Tyr-GTA-6-1	endogenous	TAA	CACGGTTGAACCTACACACA	tatcttgtggaaaggacgaaacaccTAGGTAAATCCTAAAGAATCCAAAACGAGGGTAATGACATCCTTCGATAGCTCAGCTGGTAGAGCGGAGGACTTTAGGGGTTTGAATGTGGTCATCCTTAGGTCGCTGGTTCGAATCCGGCTCGGAGGAGTTCCATTTTTAAAAGTGTCTCTTCTGGGCCTGAAATAAGCTGCACGATGACGTAATGGCACGGTTGAACCTACACACACTGTCTCTTATACACATCTGACGCTGCCGACGActcgagtactaggatccattaggcg	1.19767	2.85337	405.274	66.8404	0	193.907	211.116	196.184	2.85337	196.184	0.019542
Set1-TAG-tRNA-Val-CAC-1-5	tRNA-Val-CAC-1-5	tRNA-Val-CAC-1-5	endogenous	TAG	CTGCACGATGACGTAATGGT	tatcttgtggaaaggacgaaacaccGTGTCTTCAGGACGATGCCGGCAGGAAAGTAGCCAAGGTGGTTTCCGTAGTGTAGTGGTTATCACGTTCGCCTCTAACGCGAAAGGTCCCCGGTTCGAAACCGGGCGGAAACACGTTTTGGTCTGTTCGGGAGATTCTCTCCCGAGGCCGGCCAATCCAGAGATGAGACCTCGCACCTGTAGATCCACCTGCACGATGACGTAATGGTCTGTCTCTTATACACATCTGACGCTGCCGACGActcgagtactaggatccattaggcg	0	252.368	0	0	0	36.3572	34.3546	58.3754	0	36.3572	0.0267686
Set1-TGA-tRNA-Val-CAC-1-5	tRNA-Val-CAC-1-5	tRNA-Val-CAC-1-5	endogenous	TGA	AATCCAGAGATGAGACCTCG	tatcttgtggaaaggacgaaacaccGTGTCTTCAGGACGATGCCGGCAGGAAAGTAGCCAAGGTGGTTTCCGTAGTGTAGTGGTTATCACGTTCGCCTTCAACGCGAAAGGTCCCCGGTTCGAAACCGGGCGGAAACACGTTTTGGTCTGTTCGGGAGATTCTCTCCCGAGGCCGGCCATCGGAGTTGTTCCAGTGACGCATACTAAGCACGCAATCCAGAGATGAGACCTCGCTGTCTCTTATACACATCTGACGCTGCCGACGActcgagtactaggatccattaggcg	0	0	0	0	0	83.1584	109.479	46.7656	0	83.1584	0.0118823
Set1-TAA-tRNA-Val-CAC-1-5	tRNA-Val-CAC-1-5	tRNA-Val-CAC-1-5	endogenous	TAA	ATCGGAGTTGTTCCAGTGAC	tatcttgtggaaaggacgaaacaccGTGTCTTCAGGACGATGCCGGCAGGAAAGTAGCCAAGGTGGTTTCCGTAGTGTAGTGGTTATCACGTTCGCCTTTAACGCGAAAGGTCCCCGGTTCGAAACCGGGCGGAAACACGTTTTGGTCTGTTCGGGAGATTCTCTCCCGAGGCCGGCCGTCCTCAAGGACGTAATGGTGGTGCGTGTATCTAAATCGGAGTTGTTCCAGTGACCTGTCTCTTATACACATCTGACGCTGCCGACGActcgagtactaggatccattaggcg	0	1.42668	0	0	0	77.3945	38.1016	79.4121	0	77.3945	0.012756
Set1-TAG-tRNA-Gln-TTG-4-1	tRNA-Gln-TTG-4-1	tRNA-Gln-TTG-4-1	endogenous	TAG	GTCCTCAAGGACGTAATGGT	tatcttgtggaaaggacgaaacaccTTATTTCACATAGCATGCCTGTATTAAAACATTTTGGATTGGTCCCATGGTGTAATGGTTAGCACTCTGGGCTCTAAATCCAGCAATCCGAGTTCGAATCTTGGTGGGACCTTTCAAAGGAGTACATTTTGGCCAGGCGCAGTGGCTCACGCACTAGAATGCGTCCTCAAGGCGACAACAAGATGCCGGTCCTCAAGGACGTAATGGTCTGTCTCTTATACACATCTGACGCTGCCGACGActcgagtactaggatccattaggcg	58.09	41.7645	0	0	0	123.913	114.064	29.1448	0	114.064	0.00869079
Set1-TGA-tRNA-Gln-TTG-4-1	tRNA-Gln-TTG-4-1	tRNA-Gln-TTG-4-1	endogenous	TGA	ACTAGAATGCGTCCTCAAGG	tatcttgtggaaaggacgaaacaccTTATTTCACATAGCATGCCTGTATTAAAACATTTTGGATTGGTCCCATGGTGTAATGGTTAGCACTCTGGGCTTCAAATCCAGCAATCCGAGTTCGAATCTTGGTGGGACCTTTCAAAGGAGTACATTTTGGCCAGGCGCAGTGGCTCACGCACCGAGTTAATGAGACCTCGTGAGACCTCGTGGATAACTAGAATGCGTCCTCAAGGCTGTCTCTTATACACATCTGACGCTGCCGACGActcgagtactaggatccattaggcg	0	0	0	0	0	106.259	81.0096	39.3993	0	81.0096	0.0121937
Set1-TAA-tRNA-Gln-TTG-4-1	tRNA-Gln-TTG-4-1	tRNA-Gln-TTG-4-1	endogenous	TAA	ACCGAGTTAATGAGACCTCG	tatcttgtggaaaggacgaaacaccTTATTTCACATAGCATGCCTGTATTAAAACATTTTGGATTGGTCCCATGGTGTAATGGTTAGCACTCTGGGCTTTAAATCCAGCAATCCGAGTTCGAATCTTGGTGGGACCTTTCAAAGGAGTACATTTTGGCCAGGCGCAGTGGCTCACGCGACCATAGAGCGGAATATGGGGTGCGTGTATATCTAACCGAGTTAATGAGACCTCGCTGTCTCTTATACACATCTGACGCTGCCGACGActcgagtactaggatccattaggcg	0	201.121	0	0	0	13.2051	63.5665	51.8574	0	51.8574	0.0189188
Set1-TAG-tRNA-Arg-CCG-2-1	tRNA-Arg-CCG-2-1	tRNA-Arg-CCG-2-1	endogenous	TAG	GACCATAGAGCGGAATATGG	tatcttgtggaaaggacgaaacaccATCGCGTAAGGAGAGGGTGTGAGAAGCCGGATCCTGTGGTGACCCAGTGGCCTAATGGATAAGGCATCAGCCTCTAGAGCTGGGGATTGTGGGTTCGAGTCCCATCTGGGTCGCGTGAGATTAGTTTTGGTGGAAGAGAGGGCGATCATTGGATAGCTCGCCTTCATAAGCCTTGAGCAGTAAGAGTCGACCATAGAGCGGAATATGGCTGTCTCTTATACACATCTGACGCTGCCGACGActcgagtactaggatccattaggcg	0	0	0	0	0	78.3541	5.32147	30.3357	0	30.3357	0.0319125
Set1-TGA-tRNA-Arg-CCG-2-1	tRNA-Arg-CCG-2-1	tRNA-Arg-CCG-2-1	endogenous	TGA	TAGCTCGCCTTCATAAGCCT	tatcttgtggaaaggacgaaacaccATCGCGTAAGGAGAGGGTGTGAGAAGCCGGATCCTGTGGTGACCCAGTGGCCTAATGGATAAGGCATCAGCCTTCAGAGCTGGGGATTGTGGGTTCGAGTCCCATCTGGGTCGCGTGAGATTAGTTTTGGTGGAAGAGAGGGCGATCATTGGAGGTCGTATCCTTACGACCAATGACTCATGAGACGCTAGCTCGCCTTCATAAGCCTCTGTCTCTTATACACATCTGACGCTGCCGACGActcgagtactaggatccattaggcg	0	0	0	0	0	0	65.8206	41.3962	0	41.3962	0.023587
Set1-TAA-tRNA-Arg-CCG-2-1	tRNA-Arg-CCG-2-1	tRNA-Arg-CCG-2-1	endogenous	TAA	GGTCGTATCCTTACGACCAA	tatcttgtggaaaggacgaaacaccATCGCGTAAGGAGAGGGTGTGAGAAGCCGGATCCTGTGGTGACCCAGTGGCCTAATGGATAAGGCATCAGCCTTTAGAGCTGGGGATTGTGGGTTCGAGTCCCATCTGGGTCGCGTGAGATTAGTTTTGGTGGAAGAGAGGGCGATCATTGGAGTTCGCCGTAACTAATCAGGATCATGACTGGAGCAGGTCGTATCCTTACGACCAACTGTCTCTTATACACATCTGACGCTGCCGACGActcgagtactaggatccattaggcg	0	0	0	0	0	0.29337	45.1692	0	0	0.29337	0.773174
Set1-TAG-tRNA-Ser-AGA-2-4	tRNA-Ser-AGA-2-4	tRNA-Ser-AGA-2-4	endogenous	TAG	GTTCGCCGTAACTAATCAGG	tatcttgtggaaaggacgaaacaccTCTCATGTCTATACCGTGAAAAAAAACGTTGTGATTCTGTGTAGTCGTGGCCGAGTGGTTAAGGCGATGGACTCTAAATCCATTGGGGTCTCCCCGCGCAGGTTCGAATCCTGCCGACTACGAGTTCGAGGTTTTAGATAATTAACAACAGAAAATTTAGAATCCTGGCACACTAGGTATCATCCTCCGTTCGCCGTAACTAATCAGGCTGTCTCTTATACACATCTGACGCTGCCGACGActcgagtactaggatccattaggcg	1.19767	211.903	0	1.16882	0	0	32.3102	54.503	1.16882	32.3102	0.0651098
Set1-TGA-tRNA-Ser-AGA-2-4	tRNA-Ser-AGA-2-4	tRNA-Ser-AGA-2-4	endogenous	TGA	TCCTGGCACACTAGGTATCA	tatcttgtggaaaggacgaaacaccTCTCATGTCTATACCGTGAAAAAAAACGTTGTGATTCTGTGTAGTCGTGGCCGAGTGGTTAAGGCGATGGACTTCAAATCCATTGGGGTCTCCCCGCGCAGGTTCGAATCCTGCCGACTACGAGTTCGAGGTTTTAGATAATTAACAACAGAAAATTTAGAAATCATGACTGCCATTGCCACGAGTAGTCCTGGCACACTAGGTATCACTGTCTCTTATACACATCTGACGCTGCCGACGActcgagtactaggatccattaggcg	0	0	0	0	1.25495	17.8231	20.9623	15.4958	0	17.8231	0.0531262
Set1-TAA-tRNA-Ser-AGA-2-4	tRNA-Ser-AGA-2-4	tRNA-Ser-AGA-2-4	endogenous	TAA	ATCATGACTGCCATTGCCAC	tatcttgtggaaaggacgaaacaccTCTCATGTCTATACCGTGAAAAAAAACGTTGTGATTCTGTGTAGTCGTGGCCGAGTGGTTAAGGCGATGGACTTTAAATCCATTGGGGTCTCCCCGCGCAGGTTCGAATCCTGCCGACTACGAGTTCGAGGTTTTAGATAATTAACAACAGAAAATTTAGAATCGTACAAGAGCGCTAGAACGCGTGAATCATGACTGCCATTGCCACCTGTCTCTTATACACATCTGACGCTGCCGACGActcgagtactaggatccattaggcg	2.44163	0	0	60.9886	1.25495	13.2051	0.247638	17.6637	1.25495	13.2051	0.158742
Set1-TAG-tRNA-Lys-CTT-11-1	tRNA-Lys-CTT-11-1	tRNA-Lys-CTT-11-1	endogenous	TAG	TCGTACAAGAGCGCTAGAAC	tatcttgtggaaaggacgaaacaccTAGCCTCAGAAGTTATGTTGTGTCACCTCTGTTGCATTCTGCAGCTAGCTCAGTCGGTAGAGCATGAGACTCTAAATCTCAGGGTCATGGGTTCGTGCCCCATGTTGGGTGCCAGATGAAGGAGGCCTGCCCCTCCACACCTGTGGGTATTTCTCTCATTGTGAGAGCAACGGATGTACCACGGTAGGTCGTACAAGAGCGCTAGAACCTGTCTCTTATACACATCTGACGCTGCCGACGActcgagtactaggatccattaggcg	135.574	0	0	437.486	0	90.5203	201.314	44.8759	0	90.5203	0.0109265
Set1-TGA-tRNA-Lys-CTT-11-1	tRNA-Lys-CTT-11-1	tRNA-Lys-CTT-11-1	endogenous	TGA	CTCATTGTGAGAGCAACGGA	tatcttgtggaaaggacgaaacaccTAGCCTCAGAAGTTATGTTGTGTCACCTCTGTTGCATTCTGCAGCTAGCTCAGTCGGTAGAGCATGAGACTTCAAATCTCAGGGTCATGGGTTCGTGCCCCATGTTGGGTGCCAGATGAAGGAGGCCTGCCCCTCCACACCTGTGGGTATTTCTACTGCTACTGCGATCCTAGAACACTCAGTGCATTCTCATTGTGAGAGCAACGGACTGTCTCTTATACACATCTGACGCTGCCGACGActcgagtactaggatccattaggcg	0	0	0	0	0	168.874	39.2132	74.5128	0	74.5128	0.0132428
Set1-TAA-tRNA-Lys-CTT-11-1	tRNA-Lys-CTT-11-1	tRNA-Lys-CTT-11-1	endogenous	TAA	ACTGCTACTGCGATCCTAGA	tatcttgtggaaaggacgaaacaccTAGCCTCAGAAGTTATGTTGTGTCACCTCTGTTGCATTCTGCAGCTAGCTCAGTCGGTAGAGCATGAGACTTTAAATCTCAGGGTCATGGGTTCGTGCCCCATGTTGGGTGCCAGATGAAGGAGGCCTGCCCCTCCACACCTGTGGGTATTTCTGCTAGTTGAGACCACCATAGTGACTCATGAGTCTACTGCTACTGCGATCCTAGACTGTCTCTTATACACATCTGACGCTGCCGACGActcgagtactaggatccattaggcg	186.062	0	0	0	0	123.361	94.2192	80.9092	0	94.2192	0.0105021
Set1-TAG-tRNA-Cys-GCA-18-1	tRNA-Cys-GCA-18-1	tRNA-Cys-GCA-18-1	endogenous	TAG	GCTAGTTGAGACCACCATAG	tatcttgtggaaaggacgaaacaccATTATTAATATATCTTTATTGAAAGAAGATGAGTACCTTGGGGGGTATAGTTCAGGGGTAGAGCATTTGACTCTAGATCAAGAGGTCCCTGGTTCAAATCCAGGTGCCCCCTTTGTCACTACCATTTTACACTGGGCAATTATAGTATAGCTTCGTACAAGATTCGTCGTCCTCACCATTGTCGTTAAGCTAGTTGAGACCACCATAGCTGTCTCTTATACACATCTGACGCTGCCGACGActcgagtactaggatccattaggcg	0	0	0	0	0	0	7.44896	0	0	0	1
Set1-TGA-tRNA-Cys-GCA-18-1	tRNA-Cys-GCA-18-1	tRNA-Cys-GCA-18-1	endogenous	TGA	TCGTACAAGATTCGTCGTCC	tatcttgtggaaaggacgaaacaccATTATTAATATATCTTTATTGAAAGAAGATGAGTACCTTGGGGGGTATAGTTCAGGGGTAGAGCATTTGACTTCAGATCAAGAGGTCCCTGGTTCAAATCCAGGTGCCCCCTTTGTCACTACCATTTTACACTGGGCAATTATAGTATAGCTTCTTCTCGGCTTAAGGTACGCTTAAGTAGCTGACGCTCGTACAAGATTCGTCGTCCCTGTCTCTTATACACATCTGACGCTGCCGACGActcgagtactaggatccattaggcg	0	0	0	0	0	11.7072	3.86096	3.11632	0	3.86096	0.205721
Set1-TAA-tRNA-Cys-GCA-18-1	tRNA-Cys-GCA-18-1	tRNA-Cys-GCA-18-1	endogenous	TAA	TCTTCTCGGCTTAAGGTACG	tatcttgtggaaaggacgaaacaccATTATTAATATATCTTTATTGAAAGAAGATGAGTACCTTGGGGGGTATAGTTCAGGGGTAGAGCATTTGACTTTAGATCAAGAGGTCCCTGGTTCAAATCCAGGTGCCCCCTTTGTCACTACCATTTTACACTGGGCAATTATAGTATAGCTGTAGGATAACGCGATCTCGTTCTAGGCCTGCAGCATTCTTCTCGGCTTAAGGTACGCTGTCTCTTATACACATCTGACGCTGCCGACGActcgagtactaggatccattaggcg	0	0	4.05029	0	0	0	0	4.05044	0	0	1
Set1-TAG-tRNA-Pro-TGG-3-1	tRNA-Pro-TGG-3-1	tRNA-Pro-TGG-3-1	endogenous	TAG	GTAGGATAACGCGATCTCGT	tatcttgtggaaaggacgaaacaccAACACAATCATGAAAAGATTCAGCGAGCAACTAGACAGCCGGCTCGTTGGTCTAGGGGTATGATTCTCGCTTCTAGTGCGAGAGGTCCCGGGTTCAAATCCCGGACGAGCCCACTTTTTCATTTTTTTTTTTCCATTTCAACTGAAGTTCTTTATCGGAGAATCCGCGAATCACATAGACGGCGTATCGTAGGATAACGCGATCTCGTCTGTCTCTTATACACATCTGACGCTGCCGACGActcgagtactaggatccattaggcg	0	0	0	235.586	1.25495	122.798	56.3905	93.132	0	93.132	0.0106234
Set1-TGA-tRNA-Pro-TGG-3-1	tRNA-Pro-TGG-3-1	tRNA-Pro-TGG-3-1	endogenous	TGA	TATCGGAGAATCCGCGAATC	tatcttgtggaaaggacgaaacaccAACACAATCATGAAAAGATTCAGCGAGCAACTAGACAGCCGGCTCGTTGGTCTAGGGGTATGATTCTCGCTTTCAGTGCGAGAGGTCCCGGGTTCAAATCCCGGACGAGCCCACTTTTTCATTTTTTTTTTTCCATTTCAACTGAAGTTCTTCGATCCTAGATCGTGAGGAAGTAGAGCGGTCAGCATTATCGGAGAATCCGCGAATCCTGTCTCTTATACACATCTGACGCTGCCGACGActcgagtactaggatccattaggcg	0	970.711	134.449	69.1547	519.294	355.147	307.164	270.14	134.449	307.164	0.439534
Set1-TAA-tRNA-Pro-TGG-3-1	tRNA-Pro-TGG-3-1	tRNA-Pro-TGG-3-1	endogenous	TAA	CGATCCTAGATCGTGAGGAA	tatcttgtggaaaggacgaaacaccAACACAATCATGAAAAGATTCAGCGAGCAACTAGACAGCCGGCTCGTTGGTCTAGGGGTATGATTCTCGCTTTTAGTGCGAGAGGTCCCGGGTTCAAATCCCGGACGAGCCCACTTTTTCATTTTTTTTTTTCCATTTCAACTGAAGTTCTTCGTACTGGAACTAGAATCCGGGTAGAGCTTGCTCGACGATCCTAGATCGTGAGGAACTGTCTCTTATACACATCTGACGCTGCCGACGActcgagtactaggatccattaggcg	215.176	1.54027	495.145	143.047	352.539	474.148	181.416	154.724	215.176	181.416	1.18507
Set1-TAG-tRNA-Val-CAC-3-1	tRNA-Val-CAC-3-1	tRNA-Val-CAC-3-1	endogenous	TAG	CGTACTGGAACTAGAATCCG	tatcttgtggaaaggacgaaacaccTATCTCTATAGGAGAATTTAAAGAACCCTGACGCCTACCGGTTTCCGTAGTGTAGCGGTTATCACATTCGCCTCTAACGCGAAAGGTCCCCGGTTCGATCCCGGGCGGAAACAGGTCAGCTGTTTTTCCTAACCGGAGAGTAATACTATTTGATGCTGACGTCGCGACATTAAGCCTATGCTGTCTCGCGTACTGGAACTAGAATCCGCTGTCTCTTATACACATCTGACGCTGCCGACGActcgagtactaggatccattaggcg	0	34.1767	0	134.842	0	31.7082	47.0364	49.6537	0	47.0364	0.0208175
Set1-TGA-tRNA-Val-CAC-3-1	tRNA-Val-CAC-3-1	tRNA-Val-CAC-3-1	endogenous	TGA	TGCTGACGTCGCGACATTAA	tatcttgtggaaaggacgaaacaccTATCTCTATAGGAGAATTTAAAGAACCCTGACGCCTACCGGTTTCCGTAGTGTAGCGGTTATCACATTCGCCTTCAACGCGAAAGGTCCCCGGTTCGATCCCGGGCGGAAACAGGTCAGCTGTTTTTCCTAACCGGAGAGTAATACTATTTGAGTTCGCCGTAAGTGCATAAGCGAATAGACTCGTTATGCTGACGTCGCGACATTAACTGTCTCTTATACACATCTGACGCTGCCGACGActcgagtactaggatccattaggcg	0	0	0	0	0	104.947	69.4466	77.5504	0	77.5504	0.0127307
Set1-TAA-tRNA-Val-CAC-3-1	tRNA-Val-CAC-3-1	tRNA-Val-CAC-3-1	endogenous	TAA	GTTCGCCGTAAGTGCATAAG	tatcttgtggaaaggacgaaacaccTATCTCTATAGGAGAATTTAAAGAACCCTGACGCCTACCGGTTTCCGTAGTGTAGCGGTTATCACATTCGCCTTTAACGCGAAAGGTCCCCGGTTCGATCCCGGGCGGAAACAGGTCAGCTGTTTTTCCTAACCGGAGAGTAATACTATTTGACTACGCTTAGTTCGATACGGCACAATGAACTGCCAGTTCGCCGTAAGTGCATAAGCTGTCTCTTATACACATCTGACGCTGCCGACGActcgagtactaggatccattaggcg	126.774	0	0	0	0	30.4104	12.2119	9.56282	0	12.2119	0.0756895
Set1-TAG-tRNA-Ser-AGA-2-5	tRNA-Ser-AGA-2-5	tRNA-Ser-AGA-2-5	endogenous	TAG	CTACGCTTAGTTCGATACGG	tatcttgtggaaaggacgaaacaccGAGTCTACATGCACTCTCACCGCAAAAATTCACACAGCCAGTAGTCGTGGCCGAGTGGTTAAGGCGATGGACTCTAAATCCATTGGGGTCTCCCCGCGCAGGTTCGAATCCTGCCGACTACGGGAATGTCAGCTTTTTGCCGTCAACACTTACTTTTTGTGTTACCAACCTGGAGTTGGTGAAGCTCACTACGCTTAGTTCGATACGGCTGTCTCTTATACACATCTGACGCTGCCGACGActcgagtactaggatccattaggcg	0	54.8318	239.855	0	0	1.20454	89.6858	94.6011	0	89.6858	0.0110271
Set1-TGA-tRNA-Ser-AGA-2-5	tRNA-Ser-AGA-2-5	tRNA-Ser-AGA-2-5	endogenous	TGA	TACCAACCTGGAGTTGGTGA	tatcttgtggaaaggacgaaacaccGAGTCTACATGCACTCTCACCGCAAAAATTCACACAGCCAGTAGTCGTGGCCGAGTGGTTAAGGCGATGGACTTCAAATCCATTGGGGTCTCCCCGCGCAGGTTCGAATCCTGCCGACTACGGGAATGTCAGCTTTTTGCCGTCAACACTTACTTTTTGTGTCCTAATACCTCGGAGGCATTCAACCTTACCAACCTGGAGTTGGTGACTGTCTCTTATACACATCTGACGCTGCCGACGActcgagtactaggatccattaggcg	0	0	0	0	0	48.803	3.83564	30.5424	0	30.5424	0.0317034
Set1-TAA-tRNA-Ser-AGA-2-5	tRNA-Ser-AGA-2-5	tRNA-Ser-AGA-2-5	endogenous	TAA	CCTAATACCTCGGAGGCATT	tatcttgtggaaaggacgaaacaccGAGTCTACATGCACTCTCACCGCAAAAATTCACACAGCCAGTAGTCGTGGCCGAGTGGTTAAGGCGATGGACTTTAAATCCATTGGGGTCTCCCCGCGCAGGTTCGAATCCTGCCGACTACGGGAATGTCAGCTTTTTGCCGTCAACACTTACTTTTTGTGTTGCAGCAACTCAGACGTAAGCTCACACCTAATACCTCGGAGGCATTCTGTCTCTTATACACATCTGACGCTGCCGACGActcgagtactaggatccattaggcg	0	0	1.3336	134.834	0	33.6237	92.5237	81.0164	0	81.0164	0.0121927
Set1-TAG-tRNA-Pro-CGG-2-1	tRNA-Pro-CGG-2-1	tRNA-Pro-CGG-2-1	endogenous	TAG	TGCAGCAACTCAGACGTAAG	tatcttgtggaaaggacgaaacaccTAAATCCTACAGTAAATATAAGCAAAAGCCATTTCTAAGTGGCTCGTTGGTCTAGGGGTATGATTCTCGCTTCTAGTGTGAGAGGTCCCGGGTTCAAATCCCGGACGAGCCCACTTCATTTTCGCCCAATAAGGTTTAAGGATATTTAAAGTTTACCTGCTTAACCGGCAAGGGTTCAATGTAGAGGCTGCAGCAACTCAGACGTAAGCTGTCTCTTATACACATCTGACGCTGCCGACGActcgagtactaggatccattaggcg	0	1.54027	0	2.33764	0	89.44	77.1685	65.4349	0	77.1685	0.0127929
Set1-TGA-tRNA-Pro-CGG-2-1	tRNA-Pro-CGG-2-1	tRNA-Pro-CGG-2-1	endogenous	TGA	TTACCTGCTTAACCGGCAAG	tatcttgtggaaaggacgaaacaccTAAATCCTACAGTAAATATAAGCAAAAGCCATTTCTAAGTGGCTCGTTGGTCTAGGGGTATGATTCTCGCTTTCAGTGTGAGAGGTCCCGGGTTCAAATCCCGGACGAGCCCACTTCATTTTCGCCCAATAAGGTTTAAGGATATTTAAAGTAGCATACGAGTCGGATGTCATTGGAATTGCCGTGTATTACCTGCTTAACCGGCAAGCTGTCTCTTATACACATCTGACGCTGCCGACGActcgagtactaggatccattaggcg	0	872.802	0	29.2749	0	149.07	104.64	40.633	0	104.64	0.00946613
Set1-TAA-tRNA-Pro-CGG-2-1	tRNA-Pro-CGG-2-1	tRNA-Pro-CGG-2-1	endogenous	TAA	AGCATACGAGTCGGATGTCA	tatcttgtggaaaggacgaaacaccTAAATCCTACAGTAAATATAAGCAAAAGCCATTTCTAAGTGGCTCGTTGGTCTAGGGGTATGATTCTCGCTTTTAGTGTGAGAGGTCCCGGGTTCAAATCCCGGACGAGCCCACTTCATTTTCGCCCAATAAGGTTTAAGGATATTTAAAGTAACGTCCTTATTGCCACAGGTCTAACGCAACGGAGGAGCATACGAGTCGGATGTCACTGTCTCTTATACACATCTGACGCTGCCGACGActcgagtactaggatccattaggcg	0	1.54027	0	0	0	62.0254	101.636	47.9636	0	62.0254	0.0158666
Set1-TAG-tRNA-Val-CAC-1-4	tRNA-Val-CAC-1-4	tRNA-Val-CAC-1-4	endogenous	TAG	AACGTCCTTATTGCCACAGG	tatcttgtggaaaggacgaaacaccGTGTGGTGGCTCATTGTGATGGCACAGGTATCCCATGCAGGTTTCCGTAGTGTAGTGGTTATCACGTTCGCCTCTAACGCGAAAGGTCCCCGGTTCGAAACCGGGCGGAAACACCTCCTTCTGCTTTTTACCTCATTATCTCAGATTTGTTACCAATGTGCGACTAGAATCCGTCGTAGCTAGATTCGAACGTCCTTATTGCCACAGGCTGTCTCTTATACACATCTGACGCTGCCGACGActcgagtactaggatccattaggcg	1.19767	0	0	0	0	101.982	133.349	59.9582	0	101.982	0.0097104
Set1-TGA-tRNA-Val-CAC-1-4	tRNA-Val-CAC-1-4	tRNA-Val-CAC-1-4	endogenous	TGA	CAATGTGCGACTAGAATCCG	tatcttgtggaaaggacgaaacaccGTGTGGTGGCTCATTGTGATGGCACAGGTATCCCATGCAGGTTTCCGTAGTGTAGTGGTTATCACGTTCGCCTTCAACGCGAAAGGTCCCCGGTTCGAAACCGGGCGGAAACACCTCCTTCTGCTTTTTACCTCATTATCTCAGATTTGTTACAGGAGCATTAGGACCATCTGGGCGAACACAGCTATCAATGTGCGACTAGAATCCGCTGTCTCTTATACACATCTGACGCTGCCGACGActcgagtactaggatccattaggcg	0	0	0	0	0	57.718	43.4231	158.132	0	57.718	0.0170305
Set1-TAA-tRNA-Val-CAC-1-4	tRNA-Val-CAC-1-4	tRNA-Val-CAC-1-4	endogenous	TAA	AGGAGCATTAGGACCATCTG	tatcttgtggaaaggacgaaacaccGTGTGGTGGCTCATTGTGATGGCACAGGTATCCCATGCAGGTTTCCGTAGTGTAGTGGTTATCACGTTCGCCTTTAACGCGAAAGGTCCCCGGTTCGAAACCGGGCGGAAACACCTCCTTCTGCTTTTTACCTCATTATCTCAGATTTGTTACTCTAACGCAATTCGTCGTCCTTAACCTGGCCAACAAGGAGCATTAGGACCATCTGCTGTCTCTTATACACATCTGACGCTGCCGACGActcgagtactaggatccattaggcg	116.18	0	1030.3	0	0	200.116	115.613	220.8	0	200.116	0.00497224
Set1-TAG-tRNA-Ile-AAT-2-1	tRNA-Ile-AAT-2-1	tRNA-Ile-AAT-2-1	endogenous	TAG	TCTAACGCAATTCGTCGTCC	tatcttgtggaaaggacgaaacaccATAGTAGCTTATAATGTGGAAGTAAGGCATCCTGTCATCCGGCCGGTTAGCTCAGTTGGTTAGAGCGTGGTGCTCTAAACGCCAAGGTCGCGGGTTCGATCCCCGTACTGGCCAAGTATTCTCTGTGGCTTTTATCACCAGAATGGATAGTAACATCATGACTGTATCGCCTGGGTTCGCCGTAGTGCTCTAACGCAATTCGTCGTCCCTGTCTCTTATACACATCTGACGCTGCCGACGActcgagtactaggatccattaggcg	349.321	602.014	0	350.659	0	116.099	35.13	145.959	349.321	116.099	2.99168
Set1-TGA-tRNA-Ile-AAT-2-1	tRNA-Ile-AAT-2-1	tRNA-Ile-AAT-2-1	endogenous	TGA	ATCATGACTGTATCGCCTGG	tatcttgtggaaaggacgaaacaccATAGTAGCTTATAATGTGGAAGTAAGGCATCCTGTCATCCGGCCGGTTAGCTCAGTTGGTTAGAGCGTGGTGCTTCAAACGCCAAGGTCGCGGGTTCGATCCCCGTACTGGCCAAGTATTCTCTGTGGCTTTTATCACCAGAATGGATAGTAACAGAGATGCGTTGCAGCAACTTGTTAGACCACGTCATCATGACTGTATCGCCTGGCTGTCTCTTATACACATCTGACGCTGCCGACGActcgagtactaggatccattaggcg	0	0	0	0	0	56.4962	113.67	97.6674	0	97.6674	0.0101351
Set1-TAA-tRNA-Ile-AAT-2-1	tRNA-Ile-AAT-2-1	tRNA-Ile-AAT-2-1	endogenous	TAA	AGAGATGCGTTGCAGCAACT	tatcttgtggaaaggacgaaacaccATAGTAGCTTATAATGTGGAAGTAAGGCATCCTGTCATCCGGCCGGTTAGCTCAGTTGGTTAGAGCGTGGTGCTTTAAACGCCAAGGTCGCGGGTTCGATCCCCGTACTGGCCAAGTATTCTCTGTGGCTTTTATCACCAGAATGGATAGTAACTCAGTGTCGACATTGACGAGGGAATATTGCATTGAGAGATGCGTTGCAGCAACTCTGTCTCTTATACACATCTGACGCTGCCGACGActcgagtactaggatccattaggcg	0	0	0	52.7835	0	79.7415	88.6754	63.0031	0	79.7415	0.0123852
Set1-TAG-tRNA-Val-TAC-2-1	tRNA-Val-TAC-2-1	tRNA-Val-TAC-2-1	endogenous	TAG	TCAGTGTCGACATTGACGAG	tatcttgtggaaaggacgaaacaccATGCAGAATTGCTAAATCCAGAGACAGCCATTCCGCACGCGGTTCCATAGTGTAGCGGTTATCACGTCTGCTTCTAACGCAGAAGGTCCTGGGTTCGAGCCCCAGTGGAACCACGGCGTGATTCATACCTTTTTCTTTTCTTTCCTTTCTTTAGTCAAGCTCCAGACTGGATATATCTATGGCCTGCATCAGTGTCGACATTGACGAGCTGTCTCTTATACACATCTGACGCTGCCGACGActcgagtactaggatccattaggcg	220.291	58.1395	0	121.954	0	331.384	356.028	466.638	58.1395	356.028	0.165644
Set1-TGA-tRNA-Val-TAC-2-1	tRNA-Val-TAC-2-1	tRNA-Val-TAC-2-1	endogenous	TGA	GTCAAGCTCCAGACTGGATA	tatcttgtggaaaggacgaaacaccATGCAGAATTGCTAAATCCAGAGACAGCCATTCCGCACGCGGTTCCATAGTGTAGCGGTTATCACGTCTGCTTTCAACGCAGAAGGTCCTGGGTTCGAGCCCCAGTGGAACCACGGCGTGATTCATACCTTTTTCTTTTCTTTCCTTTCTTTAGCTCGATACTACGAAGGATCACTGCTACTGCTGCGGTCAAGCTCCAGACTGGATACTGTCTCTTATACACATCTGACGCTGCCGACGActcgagtactaggatccattaggcg	33.72	476.089	0	257.988	0	278.15	174.88	131.39	33.72	174.88	0.197407
Set1-TAA-tRNA-Val-TAC-2-1	tRNA-Val-TAC-2-1	tRNA-Val-TAC-2-1	endogenous	TAA	GCTCGATACTACGAAGGATC	tatcttgtggaaaggacgaaacaccATGCAGAATTGCTAAATCCAGAGACAGCCATTCCGCACGCGGTTCCATAGTGTAGCGGTTATCACGTCTGCTTTTAACGCAGAAGGTCCTGGGTTCGAGCCCCAGTGGAACCACGGCGTGATTCATACCTTTTTCTTTTCTTTCCTTTCTTTAAGGAGCATTATTGCCACAGGTCGGATGTCAATATGGCTCGATACTACGAAGGATCCTGTCTCTTATACACATCTGACGCTGCCGACGActcgagtactaggatccattaggcg	0	213.166	0	127.782	447.654	302.53	209.045	445.472	127.782	302.53	0.424282
Set1-TAG-tRNA-Ala-TGC-3-2	tRNA-Ala-TGC-3-2	tRNA-Ala-TGC-3-2	endogenous	TAG	AGGAGCATTATTGCCACAGG	tatcttgtggaaaggacgaaacaccGTATAGCAAGGACTTCCAAAAGCAAGTACAGGAAAGGGAGGGGGATGTAGCTCAGTGGTAGAGCGCATGCTTCTAATGTATGAGGCCCCGGGTTCGATCCCCGGCATCTCCATTGTAGTTTTGTTGCTTTCTGTATTCGTTTTGGTCCGTGGCGATCTACTCGGAGCTTACTTATCTATGGCTATTCCAGGAGCATTATTGCCACAGGCTGTCTCTTATACACATCTGACGCTGCCGACGActcgagtactaggatccattaggcg	30.127	0	0	0	0	123.174	71.415	65.4635	0	71.415	0.0138093
Set1-TGA-tRNA-Ala-TGC-3-2	tRNA-Ala-TGC-3-2	tRNA-Ala-TGC-3-2	endogenous	TGA	CGATCTACTCGGAGCTTACT	tatcttgtggaaaggacgaaacaccGTATAGCAAGGACTTCCAAAAGCAAGTACAGGAAAGGGAGGGGGATGTAGCTCAGTGGTAGAGCGCATGCTTTCAATGTATGAGGCCCCGGGTTCGATCCCCGGCATCTCCATTGTAGTTTTGTTGCTTTCTGTATTCGTTTTGGTCCGTGGGATTGGAACGAAGATCCAGCACTGCTACTGAGTTGTCGATCTACTCGGAGCTTACTCTGTCTCTTATACACATCTGACGCTGCCGACGActcgagtactaggatccattaggcg	0	0	0	0	0	67.3854	52.1102	108.321	0	67.3854	0.014623
Set1-TAA-tRNA-Ala-TGC-3-2	tRNA-Ala-TGC-3-2	tRNA-Ala-TGC-3-2	endogenous	TAA	GATTGGAACGAAGATCCAGC	tatcttgtggaaaggacgaaacaccGTATAGCAAGGACTTCCAAAAGCAAGTACAGGAAAGGGAGGGGGATGTAGCTCAGTGGTAGAGCGCATGCTTTTAATGTATGAGGCCCCGGGTTCGATCCCCGGCATCTCCATTGTAGTTTTGTTGCTTTCTGTATTCGTTTTGGTCCGTGGGAATGACTCCAGAGATGCGTCTTCGTCACGTCGTACGATTGGAACGAAGATCCAGCCTGTCTCTTATACACATCTGACGCTGCCGACGActcgagtactaggatccattaggcg	0	0	112	76.2143	0	115.153	155.277	94.8793	0	115.153	0.00860933
Set1-TAG-tRNA-Trp-CCA-1-1	tRNA-Trp-CCA-1-1	tRNA-Trp-CCA-1-1	endogenous	TAG	GAATGACTCCAGAGATGCGT	tatcttgtggaaaggacgaaacaccATTGCTGCTCAACAGACCCATCAAGTCACGCTGTTGGACAGGCCTCGTGGCGCAACGGTAGCGCGTCTGACTCTAGATCAGAAGGTTGCGTGTTCAAATCACGTCGGGGTCAAACAAAACATTGTTTTCCCTAATCAAATAGACCTACGGTGAGGCCACTTCGTATAGGACACGTGTACAGCTTATGCGAATGACTCCAGAGATGCGTCTGTCTCTTATACACATCTGACGCTGCCGACGActcgagtactaggatccattaggcg	0	0	0	96.1076	0	0.29337	76.2286	39.9414	0	39.9414	0.0244252
Set1-TGA-tRNA-Trp-CCA-1-1	tRNA-Trp-CCA-1-1	tRNA-Trp-CCA-1-1	endogenous	TGA	AGGCCACTTCGTATAGGACA	tatcttgtggaaaggacgaaacaccATTGCTGCTCAACAGACCCATCAAGTCACGCTGTTGGACAGGCCTCGTGGCGCAACGGTAGCGCGTCTGACTTCAGATCAGAAGGTTGCGTGTTCAAATCACGTCGGGGTCAAACAAAACATTGTTTTCCCTAATCAAATAGACCTACGGTGTGAGCAGTAACCATTGCCACCTGTAGATTCAGCTCAAGGCCACTTCGTATAGGACACTGTCTCTTATACACATCTGACGCTGCCGACGActcgagtactaggatccattaggcg	372.355	590.083	590.498	87.8792	279.274	330.263	235.29	182.078	372.355	235.29	1.58007
Set1-TAA-tRNA-Trp-CCA-1-1	tRNA-Trp-CCA-1-1	tRNA-Trp-CCA-1-1	endogenous	TAA	TGAGCAGTAACCATTGCCAC	tatcttgtggaaaggacgaaacaccATTGCTGCTCAACAGACCCATCAAGTCACGCTGTTGGACAGGCCTCGTGGCGCAACGGTAGCGCGTCTGACTTTAGATCAGAAGGTTGCGTGTTCAAATCACGTCGGGGTCAAACAAAACATTGTTTTCCCTAATCAAATAGACCTACGGTGAGGCCACTTCTGACTCATGAGGAATATTGCTGCCACTGAGCAGTAACCATTGCCACCTGTCTCTTATACACATCTGACGCTGCCGACGActcgagtactaggatccattaggcg	154.737	1.42668	0	0	0	68.3449	89.1129	125.535	0	89.1129	0.0110972
Set1-TAG-tRNA-Cys-GCA-22-1	tRNA-Cys-GCA-22-1	tRNA-Cys-GCA-22-1	endogenous	TAG	AGGCCACTTCTGACTCATGA	tatcttgtggaaaggacgaaacaccACCAACATGAAAGGTGCTTATTAGACACTTATGACAAGCAGGGCGTATAGCTCAGGGGTAGAGCATTTGACTCTAGATCAAGAGGTCCCCAGTTCAAATCTGGGTGCCCACTGCACTTTTTCTATTCATACAAGCTGTTATGTTCTTCACGCATGGTCTTGATTGGAACGTGCGACAGAACAGGTTCTAGGCCACTTCTGACTCATGACTGTCTCTTATACACATCTGACGCTGCCGACGActcgagtactaggatccattaggcg	0	0	1.3336	0	0	35.1665	139.553	92.6185	0	92.6185	0.0106817
Set1-TGA-tRNA-Cys-GCA-22-1	tRNA-Cys-GCA-22-1	tRNA-Cys-GCA-22-1	endogenous	TGA	GCATGGTCTTGATTGGAACG	tatcttgtggaaaggacgaaacaccACCAACATGAAAGGTGCTTATTAGACACTTATGACAAGCAGGGCGTATAGCTCAGGGGTAGAGCATTTGACTTCAGATCAAGAGGTCCCCAGTTCAAATCTGGGTGCCCACTGCACTTTTTCTATTCATACAAGCTGTTATGTTCTTCACAAGCTATACGGAGTCTCCAGAATAACCGCACAACCTCGGCATGGTCTTGATTGGAACGCTGTCTCTTATACACATCTGACGCTGCCGACGActcgagtactaggatccattaggcg	85.868	297.895	0	159.442	0	218.278	125.006	148.505	85.868	148.505	0.581038
Set1-TAA-tRNA-Cys-GCA-22-1	tRNA-Cys-GCA-22-1	tRNA-Cys-GCA-22-1	endogenous	TAA	AAGCTATACGGAGTCTCCAG	tatcttgtggaaaggacgaaacaccACCAACATGAAAGGTGCTTATTAGACACTTATGACAAGCAGGGCGTATAGCTCAGGGGTAGAGCATTTGACTTTAGATCAAGAGGTCCCCAGTTCAAATCTGGGTGCCCACTGCACTTTTTCTATTCATACAAGCTGTTATGTTCTTCACTGGTTCTATGCGGTCATGACCTACGCTTAGACGCTAACAAGCTATACGGAGTCTCCAGCTGTCTCTTATACACATCTGACGCTGCCGACGActcgagtactaggatccattaggcg	0	1.54027	754.831	2.33764	0	78.3678	58.7657	51.3724	1.54027	58.7657	0.0425038
Set1-TAG-tRNA-Thr-AGT-2-1	tRNA-Thr-AGT-2-1	tRNA-Thr-AGT-2-1	endogenous	TAG	TGGTTCTATGCGGTCATGAC	tatcttgtggaaaggacgaaacaccATCTCTTTTCTATGCTCATTTGTACCACCGCAGGCATGGTGGCTCCGTGGCTTAGCTGGTTAAAGCGCCTGTCTCTAAAACAGGAGATCCTGGGTTCGAATCCCAGCGGGGCCTGTTGTAGTTTTCCTGCATTCAAAGTACCCACGGAACAGTTCACCGAGATTACCACCATAGTATGCTGTGTGTCCTGGTTCTATGCGGTCATGACCTGTCTCTTATACACATCTGACGCTGCCGACGActcgagtactaggatccattaggcg	0	0	0	0	0	69.0525	122.249	12.6648	0	69.0525	0.014275
Set1-TGA-tRNA-Thr-AGT-2-1	tRNA-Thr-AGT-2-1	tRNA-Thr-AGT-2-1	endogenous	TGA	CACCGAGATTACCACCATAG	tatcttgtggaaaggacgaaacaccATCTCTTTTCTATGCTCATTTGTACCACCGCAGGCATGGTGGCTCCGTGGCTTAGCTGGTTAAAGCGCCTGTCTTCAAAACAGGAGATCCTGGGTTCGAATCCCAGCGGGGCCTGTTGTAGTTTTCCTGCATTCAAAGTACCCACGGAACAGTTCTACGCTTAGTCCTCCGTTATGACAATGCATGAGCACCGAGATTACCACCATAGCTGTCTCTTATACACATCTGACGCTGCCGACGActcgagtactaggatccattaggcg	0	0	0	0	204.385	23.4765	7.01697	14.2835	0	14.2835	0.0654302
Set1-TAA-tRNA-Thr-AGT-2-1	tRNA-Thr-AGT-2-1	tRNA-Thr-AGT-2-1	endogenous	TAA	CTACGCTTAGTCCTCCGTTA	tatcttgtggaaaggacgaaacaccATCTCTTTTCTATGCTCATTTGTACCACCGCAGGCATGGTGGCTCCGTGGCTTAGCTGGTTAAAGCGCCTGTCTTTAAAACAGGAGATCCTGGGTTCGAATCCCAGCGGGGCCTGTTGTAGTTTTCCTGCATTCAAAGTACCCACGGAACAGTTCTTGAGGTCTGTTCCAACCACCAACTTCGGACCTCTACGCTTAGTCCTCCGTTACTGTCTCTTATACACATCTGACGCTGCCGACGActcgagtactaggatccattaggcg	0	0	0	0	0	31.3216	32.8308	28.6884	0	31.3216	0.0309391
Set1-TAG-tRNA-Ala-AGC-6-1	tRNA-Ala-AGC-6-1	tRNA-Ala-AGC-6-1	endogenous	TAG	CTTGAGGTCTGTTCCAACCA	tatcttgtggaaaggacgaaacaccATAGTCATCAAAATATTCTCTAAAAGGCAAGTCTTCCAGAGGGGGTATAGCTCAGCGGTAGAGCGCGTGCTTCTAATGCACGAGGTCCTGGGTTCAATCCCCAATACCTCCAGGTTTTGTTTTCTTCCCCGGGCACTAGTGAGAAGCGGTCCACTGTGAACAGAACGCTCCACGCAAGTGCTGTAGGACTTGAGGTCTGTTCCAACCACTGTCTCTTATACACATCTGACGCTGCCGACGActcgagtactaggatccattaggcg	0	0	1.3336	0	1.79005	72.2657	15.4565	54.3106	0	54.3106	0.0180797
Set1-TGA-tRNA-Ala-AGC-6-1	tRNA-Ala-AGC-6-1	tRNA-Ala-AGC-6-1	endogenous	TGA	ACTGTGAACAGAACGCTCCA	tatcttgtggaaaggacgaaacaccATAGTCATCAAAATATTCTCTAAAAGGCAAGTCTTCCAGAGGGGGTATAGCTCAGCGGTAGAGCGCGTGCTTTCAATGCACGAGGTCCTGGGTTCAATCCCCAATACCTCCAGGTTTTGTTTTCTTCCCCGGGCACTAGTGAGAAGCGGTCCTGACTCATGAGCGTGACATGCTGAGAAGTGCGCGTAACTGTGAACAGAACGCTCCACTGTCTCTTATACACATCTGACGCTGCCGACGActcgagtactaggatccattaggcg	0	0	0	38.7188	1.25495	90.893	41.0353	30.0646	0	41.0353	0.0237895
Set1-TAA-tRNA-Ala-AGC-6-1	tRNA-Ala-AGC-6-1	tRNA-Ala-AGC-6-1	endogenous	TAA	TGACTCATGAGCGTGACATG	tatcttgtggaaaggacgaaacaccATAGTCATCAAAATATTCTCTAAAAGGCAAGTCTTCCAGAGGGGGTATAGCTCAGCGGTAGAGCGCGTGCTTTTAATGCACGAGGTCCTGGGTTCAATCCCCAATACCTCCAGGTTTTGTTTTCTTCCCCGGGCACTAGTGAGAAGCGGTCCTCAGGAAGCGTTAATAGCGGGGCACCTAACAAGCGTTGACTCATGAGCGTGACATGCTGTCTCTTATACACATCTGACGCTGCCGACGActcgagtactaggatccattaggcg	0	0	454.518	192.246	0	45.1756	58.4547	15.8169	0	45.1756	0.0216565
Set1-TAG-tRNA-Ala-AGC-15-1	tRNA-Ala-AGC-15-1	tRNA-Ala-AGC-15-1	endogenous	TAG	TCAGGAAGCGTTAATAGCGG	tatcttgtggaaaggacgaaacaccGGCTCCTGTTTTCTACATAGGATGACCATCAGGATCACATGGGGAATTAGCTCAAGTGGTAGAGCGCTCGCTTCTAATGCGAGAGGTAGTGGGATCGATGCCCGCATTCTCCATACGTTACCATTTGAATCTTGGGTCTCCAAACAAGATCACGCATACTAAGGCGATCTCGTTACGTGAGGTCTACGTCAGGAAGCGTTAATAGCGGCTGTCTCTTATACACATCTGACGCTGCCGACGActcgagtactaggatccattaggcg	0	0	0	62.1185	169.119	206.76	52.6941	35.3345	0	52.6941	0.018624
Set1-TGA-tRNA-Ala-AGC-15-1	tRNA-Ala-AGC-15-1	tRNA-Ala-AGC-15-1	endogenous	TGA	GCATACTAAGGCGATCTCGT	tatcttgtggaaaggacgaaacaccGGCTCCTGTTTTCTACATAGGATGACCATCAGGATCACATGGGGAATTAGCTCAAGTGGTAGAGCGCTCGCTTTCAATGCGAGAGGTAGTGGGATCGATGCCCGCATTCTCCATACGTTACCATTTGAATCTTGGGTCTCCAAACAAGATCACCGGTGACTGAGTACCTTGAAAGGCTCTGAACACAGGCATACTAAGGCGATCTCGTCTGTCTCTTATACACATCTGACGCTGCCGACGActcgagtactaggatccattaggcg	0	0	0	0	408.088	226.544	123.652	221.313	0	221.313	0.00449816
Set1-TAA-tRNA-Ala-AGC-15-1	tRNA-Ala-AGC-15-1	tRNA-Ala-AGC-15-1	endogenous	TAA	CGGTGACTGAGTACCTTGAA	tatcttgtggaaaggacgaaacaccGGCTCCTGTTTTCTACATAGGATGACCATCAGGATCACATGGGGAATTAGCTCAAGTGGTAGAGCGCTCGCTTTTAATGCGAGAGGTAGTGGGATCGATGCCCGCATTCTCCATACGTTACCATTTGAATCTTGGGTCTCCAAACAAGATCACTGCAGGTCAATTCGGCTAGACTAGTGGAAGCGGTACGGTGACTGAGTACCTTGAACTGTCTCTTATACACATCTGACGCTGCCGACGActcgagtactaggatccattaggcg	332.045	456.797	60.6553	220.461	0	79.5862	108.577	107.123	220.461	107.123	2.04823
Set1-TAG-tRNA-Arg-TCG-3-1	tRNA-Arg-TCG-3-1	tRNA-Arg-TCG-3-1	endogenous	TAG	TGCAGGTCAATTCGGCTAGA	tatcttgtggaaaggacgaaacaccGCCATCAAATTGGCCTCTCTAGGAGGTAGCTGCAGCCGGAGACCGCGTGGCCTAATGGATAAGGCGTCTGACTCTAGATCAGAAGATTGAGGGTTCGAGTCCCTTCGTGGTCGGAACGTTTTAATCCCTGCAACTATAATCTTCCCTCCCTTGGAACGCTCCAGGTCTACTAAGCATACTAAGTCTAGTGCAGGTCAATTCGGCTAGACTGTCTCTTATACACATCTGACGCTGCCGACGActcgagtactaggatccattaggcg	0	0	257.192	107.92	118.59	22.3652	16.1614	125.45	107.92	22.3652	4.66165
Set1-TGA-tRNA-Arg-TCG-3-1	tRNA-Arg-TCG-3-1	tRNA-Arg-TCG-3-1	endogenous	TGA	GAACGCTCCAGGTCTACTAA	tatcttgtggaaaggacgaaacaccGCCATCAAATTGGCCTCTCTAGGAGGTAGCTGCAGCCGGAGACCGCGTGGCCTAATGGATAAGGCGTCTGACTTCAGATCAGAAGATTGAGGGTTCGAGTCCCTTCGTGGTCGGAACGTTTTAATCCCTGCAACTATAATCTTCCCTCCCTTGTTATGCGTGTAACGATCGGCTGACAATGCATTGCCGAACGCTCCAGGTCTACTAACTGTCTCTTATACACATCTGACGCTGCCGACGActcgagtactaggatccattaggcg	0	0	1.35834	0	0	19.321	43.8171	46.7942	0	43.8171	0.0223129
Set1-TAA-tRNA-Arg-TCG-3-1	tRNA-Arg-TCG-3-1	tRNA-Arg-TCG-3-1	endogenous	TAA	TTATGCGTGTAACGATCGGC	tatcttgtggaaaggacgaaacaccGCCATCAAATTGGCCTCTCTAGGAGGTAGCTGCAGCCGGAGACCGCGTGGCCTAATGGATAAGGCGTCTGACTTTAGATCAGAAGATTGAGGGTTCGAGTCCCTTCGTGGTCGGAACGTTTTAATCCCTGCAACTATAATCTTCCCTCCCTTGTGACTCATGATGTACCACGGTCACCATTGTGCACGTTATGCGTGTAACGATCGGCCTGTCTCTTATACACATCTGACGCTGCCGACGActcgagtactaggatccattaggcg	100.194	120.786	0	0	0	98.8934	42.6296	77.0018	0	77.0018	0.0128202
Set1-TAG-tRNA-Gln-CTG-5-1	tRNA-Gln-CTG-5-1	tRNA-Gln-CTG-5-1	endogenous	TAG	TGACTCATGATGTACCACGG	tatcttgtggaaaggacgaaacaccTAGGTCACCTATGACTTTAGGAAATGCTAGTTCAGCTTCAGGTTCCATGGTGTAATGGTTAGCACTCTGGACTCTAAATCCGGTAATCCGAGTTCAAATCTCGGTGGAACCTTGGATTTAGTCCTCTGCAGTCAAATCCCCATCGTCTCTCCAAGGAGATCGCTAGAATCCGTCGGATGTCAAGTTGCTGACTCATGATGTACCACGGCTGTCTCTTATACACATCTGACGCTGCCGACGActcgagtactaggatccattaggcg	0	299.662	390.357	0	152.435	149.798	188.717	173.635	152.435	173.635	0.878604
Set1-TGA-tRNA-Gln-CTG-5-1	tRNA-Gln-CTG-5-1	tRNA-Gln-CTG-5-1	endogenous	TGA	AAGGAGATCGCTAGAATCCG	tatcttgtggaaaggacgaaacaccTAGGTCACCTATGACTTTAGGAAATGCTAGTTCAGCTTCAGGTTCCATGGTGTAATGGTTAGCACTCTGGACTTCAAATCCGGTAATCCGAGTTCAAATCTCGGTGGAACCTTGGATTTAGTCCTCTGCAGTCAAATCCCCATCGTCTCTCCTGCTTAGAGAGCTGTGGCATGATTACGTACGGATTGAAGGAGATCGCTAGAATCCGCTGTCTCTTATACACATCTGACGCTGCCGACGActcgagtactaggatccattaggcg	0	0	0	0	1.79005	59.7405	61.8892	78.114	0	61.8892	0.015901
Set1-TAA-tRNA-Gln-CTG-5-1	tRNA-Gln-CTG-5-1	tRNA-Gln-CTG-5-1	endogenous	TAA	TGCTTAGAGAGCTGTGGCAT	tatcttgtggaaaggacgaaacaccTAGGTCACCTATGACTTTAGGAAATGCTAGTTCAGCTTCAGGTTCCATGGTGTAATGGTTAGCACTCTGGACTTTAAATCCGGTAATCCGAGTTCAAATCTCGGTGGAACCTTGGATTTAGTCCTCTGCAGTCAAATCCCCATCGTCTCTCCTGCCGAATAGTCAGCTCAAGTGACAATGCAGCATCATGCTTAGAGAGCTGTGGCATCTGTCTCTTATACACATCTGACGCTGCCGACGActcgagtactaggatccattaggcg	0	772.72	0	80.9285	0	61.9011	142.678	76.9732	0	76.9732	0.0128249
Set1-TAG-tRNA-Thr-AGT-2-2	tRNA-Thr-AGT-2-2	tRNA-Thr-AGT-2-2	endogenous	TAG	TGCCGAATAGTCAGCTCAAG	tatcttgtggaaaggacgaaacaccAGTTTTCAAGTAGTATACGATCGAGGGCTTTCTCGGCTGTGGCTCCGTGGCTTAGCTGGTTAAAGCGCCTGTCTCTAAAACAGGAGATCCTGGGTTCGAATCCCAGCGGGGCCTTGATTTCTGTACCTTACACATTTTGTAATTTCACCCGGTGACACTCAGTGTCAGCTCAAGTCTCTGTAAGGTCTTGCCGAATAGTCAGCTCAAGCTGTCTCTTATACACATCTGACGCTGCCGACGActcgagtactaggatccattaggcg	0	0	0	0	0	0	13.8821	0	0	0	1
Set1-TGA-tRNA-Thr-AGT-2-2	tRNA-Thr-AGT-2-2	tRNA-Thr-AGT-2-2	endogenous	TGA	ACACTCAGTGTCAGCTCAAG	tatcttgtggaaaggacgaaacaccAGTTTTCAAGTAGTATACGATCGAGGGCTTTCTCGGCTGTGGCTCCGTGGCTTAGCTGGTTAAAGCGCCTGTCTTCAAAACAGGAGATCCTGGGTTCGAATCCCAGCGGGGCCTTGATTTCTGTACCTTACACATTTTGTAATTTCACCCGGTGATGGAACCTATGCCATGACGCGCGTATCATCACTACACTCAGTGTCAGCTCAAGCTGTCTCTTATACACATCTGACGCTGCCGACGActcgagtactaggatccattaggcg	0	0	0	0	0	34.4727	0.247638	7.20249	0	7.20249	0.121914
Set1-TAA-tRNA-Thr-AGT-2-2	tRNA-Thr-AGT-2-2	tRNA-Thr-AGT-2-2	endogenous	TAA	ATGGAACCTATGCCATGACG	tatcttgtggaaaggacgaaacaccAGTTTTCAAGTAGTATACGATCGAGGGCTTTCTCGGCTGTGGCTCCGTGGCTTAGCTGGTTAAAGCGCCTGTCTTTAAAACAGGAGATCCTGGGTTCGAATCCCAGCGGGGCCTTGATTTCTGTACCTTACACATTTTGTAATTTCACCCGGTGAAGTGCGGTCTGTTAGACCACGCGTTAATAGCCTATGGAACCTATGCCATGACGCTGTCTCTTATACACATCTGACGCTGCCGACGActcgagtactaggatccattaggcg	0	0	0	0	0	51.8644	27.4207	26.0285	0	27.4207	0.0351856
Set1-TAG-tRNA-Ala-TGC-3-1	tRNA-Ala-TGC-3-1	tRNA-Ala-TGC-3-1	endogenous	TAG	AAGTGCGGTCTGTTAGACCA	tatcttgtggaaaggacgaaacaccGACCAATAGGGACCATCTGGGAGAGCTGCTGAGAGTAGGTGGGGATGTAGCTCAGTGGTAGAGCGCATGCTTCTAATGTATGAGGCCCCGGGTTCGATCCCCGGCATCTCCAGTGTAGTTTTGCACATTCAATTATTGTTTTCGATTTTCCTGTTAGCGTCGAATAACCGCAAGTGCATAAGGAGTAGAAGTGCGGTCTGTTAGACCACTGTCTCTTATACACATCTGACGCTGCCGACGActcgagtactaggatccattaggcg	0	0	0	147.691	62.5245	40.6508	70.1768	58.4677	0	58.4677	0.0168159
Set1-TGA-tRNA-Ala-TGC-3-1	tRNA-Ala-TGC-3-1	tRNA-Ala-TGC-3-1	endogenous	TGA	GTTAGCGTCGAATAACCGCA	tatcttgtggaaaggacgaaacaccGACCAATAGGGACCATCTGGGAGAGCTGCTGAGAGTAGGTGGGGATGTAGCTCAGTGGTAGAGCGCATGCTTTCAATGTATGAGGCCCCGGGTTCGATCCCCGGCATCTCCAGTGTAGTTTTGCACATTCAATTATTGTTTTCGATTTTCCTCGAGAGAACCTGTTCGCAATTTGGCAGGCTCTTAAGGTTAGCGTCGAATAACCGCACTGTCTCTTATACACATCTGACGCTGCCGACGActcgagtactaggatccattaggcg	155.107	0	0	89.0713	0	103.063	44.954	82.5779	0	82.5779	0.0119649
Set1-TAA-tRNA-Ala-TGC-3-1	tRNA-Ala-TGC-3-1	tRNA-Ala-TGC-3-1	endogenous	TAA	CGAGAGAACCTGTTCGCAAT	tatcttgtggaaaggacgaaacaccGACCAATAGGGACCATCTGGGAGAGCTGCTGAGAGTAGGTGGGGATGTAGCTCAGTGGTAGAGCGCATGCTTTTAATGTATGAGGCCCCGGGTTCGATCCCCGGCATCTCCAGTGTAGTTTTGCACATTCAATTATTGTTTTCGATTTTCCTTAGGAAGAAGTGAGACCTCGGCAATGATCGTCGTAGCGAGAGAACCTGTTCGCAATCTGTCTCTTATACACATCTGACGCTGCCGACGActcgagtactaggatccattaggcg	0	0	0	0	0	0.29337	29.9097	43.7922	0	29.9097	0.0323523
Set1-TAG-tRNA-Asn-GTT-12-1	tRNA-Asn-GTT-12-1	tRNA-Asn-GTT-12-1	endogenous	TAG	TAGGAAGAAGTGAGACCTCG	tatcttgtggaaaggacgaaacaccAGCTTACCCTCTTTTAGAACGAAATCAGGAGCTCAGCCATGTCTCTGTGGCGCAATCGGCTAGCGCGTTTGGCTCTAAACTAAAAAGTTGGTGGTTCGAACACACCCAGAGGCGTCGCTGATCTTTTATAACTCCCACGGTGGTCTGCTCCCTTATGTGGACAAGCGTGACATGGTAGAGCGGTTATCTAGGAAGAAGTGAGACCTCGCTGTCTCTTATACACATCTGACGCTGCCGACGActcgagtactaggatccattaggcg	0	0	480.401	2.33764	0	160.318	65.141	110.425	0	110.425	0.00897463
Set1-TGA-tRNA-Asn-GTT-12-1	tRNA-Asn-GTT-12-1	tRNA-Asn-GTT-12-1	endogenous	TGA	ATGTGGACAAGCGTGACATG	tatcttgtggaaaggacgaaacaccAGCTTACCCTCTTTTAGAACGAAATCAGGAGCTCAGCCATGTCTCTGTGGCGCAATCGGCTAGCGCGTTTGGCTTCAAACTAAAAAGTTGGTGGTTCGAACACACCCAGAGGCGTCGCTGATCTTTTATAACTCCCACGGTGGTCTGCTCCCTTATGTGGACAATCCTGGCACAAACCGGCAAGTTAAATGTGGACAAGCGTGACATGCTGTCTCTTATACACATCTGACGCTGCCGACGActcgagtactaggatccattaggcg	0	0	0	0	0	146.506	85.6911	146.53	0	146.506	0.0067794
Set1-TAA-tRNA-Asn-GTT-12-1	tRNA-Asn-GTT-12-1	tRNA-Asn-GTT-12-1	endogenous	TAA	ATGTGGACAATCCTGGCACA	tatcttgtggaaaggacgaaacaccAGCTTACCCTCTTTTAGAACGAAATCAGGAGCTCAGCCATGTCTCTGTGGCGCAATCGGCTAGCGCGTTTGGCTTTAAACTAAAAAGTTGGTGGTTCGAACACACCCAGAGGCGTCGCTGATCTTTTATAACTCCCACGGTGGTCTGCTCCCTTCAGGTTCTACGATTGGAACGCACCGAGATTCGATATGTGGACAATCCTGGCACACTGTCTCTTATACACATCTGACGCTGCCGACGActcgagtactaggatccattaggcg	2.44163	0	223.58	80.9207	0	445.909	176.378	278.44	2.44163	278.44	0.0123162
Set1-TAG-tRNA-Cys-GCA-4-1	tRNA-Cys-GCA-4-1	tRNA-Cys-GCA-4-1	endogenous	TAG	CAGGTTCTACGATTGGAACG	tatcttgtggaaaggacgaaacaccTTAGCACCCAAGGAGCCGCCTCCAGGCGCTGTAGAGGCGCGGGGGTATAGCTCAGTGGTAGAGCATTTGACTCTAGATCAAGAGGTCCCTGGTTCAAATCCGGGTGCCCCCTCAATGGCTTGGTTTTTCCTTCCCCTTGTTAACCATCTGTTATGTCAGCGCCATAGCAAGACTGTTCCACATGCAGCCAGGTTCTACGATTGGAACGCTGTCTCTTATACACATCTGACGCTGCCGACGActcgagtactaggatccattaggcg	482.454	2.96695	0	0	151.034	91.4625	33.0911	98.4877	2.96695	91.4625	0.0429034
Set1-TGA-tRNA-Cys-GCA-4-1	tRNA-Cys-GCA-4-1	tRNA-Cys-GCA-4-1	endogenous	TGA	ATGTCAGCGCCATAGCAAGA	tatcttgtggaaaggacgaaacaccTTAGCACCCAAGGAGCCGCCTCCAGGCGCTGTAGAGGCGCGGGGGTATAGCTCAGTGGTAGAGCATTTGACTTCAGATCAAGAGGTCCCTGGTTCAAATCCGGGTGCCCCCTCAATGGCTTGGTTTTTCCTTCCCCTTGTTAACCATCTGTTGTCCAAGTGTGATTGGAACGCTTAGGCTAATATTCCATGTCAGCGCCATAGCAAGACTGTCTCTTATACACATCTGACGCTGCCGACGActcgagtactaggatccattaggcg	0	4.28005	0	3.50646	39.9546	24.1392	99.369	66.4333	3.50646	66.4333	0.0668284
Set1-TAA-tRNA-Cys-GCA-4-1	tRNA-Cys-GCA-4-1	tRNA-Cys-GCA-4-1	endogenous	TAA	GTCCAAGTGTGATTGGAACG	tatcttgtggaaaggacgaaacaccTTAGCACCCAAGGAGCCGCCTCCAGGCGCTGTAGAGGCGCGGGGGTATAGCTCAGTGGTAGAGCATTTGACTTTAGATCAAGAGGTCCCTGGTTCAAATCCGGGTGCCCCCTCAATGGCTTGGTTTTTCCTTCCCCTTGTTAACCATCTGTTGCCTATGCTGCTAGGTATCACCGAAGAGAACACTGCGTCCAAGTGTGATTGGAACGCTGTCTCTTATACACATCTGACGCTGCCGACGActcgagtactaggatccattaggcg	245.627	1096.75	0	530.056	394.283	775.771	652.859	553.736	394.283	652.859	0.604539
Set1-TAG-tRNA-Pro-TGG-3-3	tRNA-Pro-TGG-3-3	tRNA-Pro-TGG-3-3	endogenous	TAG	GCCTATGCTGCTAGGTATCA	tatcttgtggaaaggacgaaacaccGGACCTCCAAGTACAGACGTCAGAGAACGTTTGTCGTCCTGGCTCGTTGGTCTAGGGGTATGATTCTCGCTTCTAGTGCGAGAGGTCCCGGGTTCAAATCCCGGACGAGCCCGCTTTTTTTTTTTTTTCTGAACACCATCATTTTCTCGCGGTTCGATACGGTGCGACAGAACTTCCAGTACAGCATAGCCTATGCTGCTAGGTATCACTGTCTCTTATACACATCTGACGCTGCCGACGActcgagtactaggatccattaggcg	0	0	0	351.563	0	127.975	144.469	166.846	0	144.469	0.0068743
Set1-TGA-tRNA-Pro-TGG-3-3	tRNA-Pro-TGG-3-3	tRNA-Pro-TGG-3-3	endogenous	TGA	TTCGATACGGTGCGACAGAA	tatcttgtggaaaggacgaaacaccGGACCTCCAAGTACAGACGTCAGAGAACGTTTGTCGTCCTGGCTCGTTGGTCTAGGGGTATGATTCTCGCTTTCAGTGCGAGAGGTCCCGGGTTCAAATCCCGGACGAGCCCGCTTTTTTTTTTTTTTCTGAACACCATCATTTTCTCGCGGTCTTCTCGGCGATGGATTGAATCGGAGTTGGTAAGTTTCGATACGGTGCGACAGAACTGTCTCTTATACACATCTGACGCTGCCGACGActcgagtactaggatccattaggcg	0	0	0	0	81.8647	39.7707	59.7309	32.0115	0	39.7707	0.0245274
Set1-TAA-tRNA-Pro-TGG-3-3	tRNA-Pro-TGG-3-3	tRNA-Pro-TGG-3-3	endogenous	TAA	TCTTCTCGGCGATGGATTGA	tatcttgtggaaaggacgaaacaccGGACCTCCAAGTACAGACGTCAGAGAACGTTTGTCGTCCTGGCTCGTTGGTCTAGGGGTATGATTCTCGCTTTTAGTGCGAGAGGTCCCGGGTTCAAATCCCGGACGAGCCCGCTTTTTTTTTTTTTTCTGAACACCATCATTTTCTCGCGGGGTAAGGAAGTTGCTGAACCTTAAGGTACGCGGTGATCTTCTCGGCGATGGATTGACTGTCTCTTATACACATCTGACGCTGCCGACGActcgagtactaggatccattaggcg	0	0	0	1.1766	3.76486	124.468	36.0066	58.532	0	58.532	0.0167977
Set1-TAG-tRNA-Cys-GCA-10-1	tRNA-Cys-GCA-10-1	tRNA-Cys-GCA-10-1	endogenous	TAG	GGTAAGGAAGTTGCTGAACC	tatcttgtggaaaggacgaaacaccGATTATTAATACATCTTTATTGAAAGAAGATGAGTACCTTGGGGGTATAGCTCAGGGGTAGAGCATTTGACTCTAGATCAAGAGGTCCCTGGTTCAAATCCAGGTGCCCCCCCTTTGTCACTATCCTTTTACACTGGGCAATTATAGAATAGGACCATAGAGTCAGTGTCGATTCCAGTGACAACACTGGTAAGGAAGTTGCTGAACCCTGTCTCTTATACACATCTGACGCTGCCGACGActcgagtactaggatccattaggcg	0	0	0	0	0	14.8273	10.408	18.8546	0	14.8273	0.063182
Set1-TGA-tRNA-Cys-GCA-10-1	tRNA-Cys-GCA-10-1	tRNA-Cys-GCA-10-1	endogenous	TGA	GACCATAGAGTCAGTGTCGA	tatcttgtggaaaggacgaaacaccGATTATTAATACATCTTTATTGAAAGAAGATGAGTACCTTGGGGGTATAGCTCAGGGGTAGAGCATTTGACTTCAGATCAAGAGGTCCCTGGTTCAAATCCAGGTGCCCCCCCTTTGTCACTATCCTTTTACACTGGGCAATTATAGAATAGTTCAACCAAGCCGGTATGCAGCAACCAATTGATCTTGACCATAGAGTCAGTGTCGACTGTCTCTTATACACATCTGACGCTGCCGACGActcgagtactaggatccattaggcg	41.1375	0	0	0	0	0	6.23608	10.5112	0	6.23608	0.138196
Set1-TAA-tRNA-Cys-GCA-10-1	tRNA-Cys-GCA-10-1	tRNA-Cys-GCA-10-1	endogenous	TAA	TTCAACCAAGCCGGTATGCA	tatcttgtggaaaggacgaaacaccGATTATTAATACATCTTTATTGAAAGAAGATGAGTACCTTGGGGGTATAGCTCAGGGGTAGAGCATTTGACTTTAGATCAAGAGGTCCCTGGTTCAAATCCAGGTGCCCCCCCTTTGTCACTATCCTTTTACACTGGGCAATTATAGAATAGGCAGGCCTAATGACAATGCATTCGGCTAGATTCCAGTTCAACCAAGCCGGTATGCACTGTCTCTTATACACATCTGACGCTGCCGACGActcgagtactaggatccattaggcg	1.19767	0	0	0	31.8897	0	28.3353	15.2605	0	15.2605	0.0614988
Set1-TAG-tRNA-Ser-AGA-2-6	tRNA-Ser-AGA-2-6	tRNA-Ser-AGA-2-6	endogenous	TAG	GCAGGCCTAATGACAATGCA	tatcttgtggaaaggacgaaacaccAGTAAGAAAGGCATTGGATGAAAACGAAGCCCTAAGCCTCGTAGTCGTGGCCGAGTGGTTAAGGCGATGGACTCTAAATCCATTGGGGTCTCCCCGCGCAGGTTCGAATCCTGCCGACTACGTCATATTTTTTTCTTCAGCATACTGACCATATTTCTCTCCATGGATTGAGGCAGGCCTAAGTGACTGCAGGCCTAATGACAATGCACTGTCTCTTATACACATCTGACGCTGCCGACGActcgagtactaggatccattaggcg	2.39535	0	0	0	1.79005	22.1615	17.8316	74.5628	0	22.1615	0.0431751
Set1-TGA-tRNA-Ser-AGA-2-6	tRNA-Ser-AGA-2-6	tRNA-Ser-AGA-2-6	endogenous	TGA	ATGGATTGAGGCAGGCCTAA	tatcttgtggaaaggacgaaacaccAGTAAGAAAGGCATTGGATGAAAACGAAGCCCTAAGCCTCGTAGTCGTGGCCGAGTGGTTAAGGCGATGGACTTCAAATCCATTGGGGTCTCCCCGCGCAGGTTCGAATCCTGCCGACTACGTCATATTTTTTTCTTCAGCATACTGACCATATTTCTCTCCCGATCTACTCTTCGGCTAGATATCGCATGGATTGAGGCAGGCCTAACTGTCTCTTATACACATCTGACGCTGCCGACGActcgagtactaggatccattaggcg	0	0	0	0	209.589	111.495	62.9629	71.6747	0	71.6747	0.01376
Set1-TAA-tRNA-Ser-AGA-2-6	tRNA-Ser-AGA-2-6	tRNA-Ser-AGA-2-6	endogenous	TAA	CGATCTACTCTTCGGCTAGA	tatcttgtggaaaggacgaaacaccAGTAAGAAAGGCATTGGATGAAAACGAAGCCCTAAGCCTCGTAGTCGTGGCCGAGTGGTTAAGGCGATGGACTTTAAATCCATTGGGGTCTCCCCGCGCAGGTTCGAATCCTGCCGACTACGTCATATTTTTTTCTTCAGCATACTGACCATATTTCTCTCCGCGGTTCAGATAGATCAGAGAGTGGACGATCTACTCTTCGGCTAGACTGTCTCTTATACACATCTGACGCTGCCGACGActcgagtactaggatccattaggcg	2.39535	0	1.3336	0	0	91.6662	49.3103	77.8501	0	77.8501	0.0126823
Set1-TAG-tRNA-Glu-TTC-3-1	tRNA-Glu-TTC-3-1	tRNA-Glu-TTC-3-1	endogenous	TAG	GCGGTTCAGATAGATCAGAG	tatcttgtggaaaggacgaaacaccCTTCTGACAGAAGAAGGGAGACAAAGCTCCCTCCTGTGTGTCCCTGGTGGTCTAGTGGCTAGGATTCGGCGCTCTAACCGCCGCGGCCCGGGTTCGATTCCCGGCCAGGGAATTGTTTTACACTGGCCGCCCTCCCGCAGGAATCTTCCTTCTATCGGAGAATATTCCGGCGTACCAACCTGTGGCCTGCGGTTCAGATAGATCAGAGCTGTCTCTTATACACATCTGACGCTGCCGACGActcgagtactaggatccattaggcg	203.014	0	0	89.1024	0	67.9722	126.904	94.4015	0	94.4015	0.010482
Set1-TGA-tRNA-Glu-TTC-3-1	tRNA-Glu-TTC-3-1	tRNA-Glu-TTC-3-1	endogenous	TGA	TATCGGAGAATATTCCGGCG	tatcttgtggaaaggacgaaacaccCTTCTGACAGAAGAAGGGAGACAAAGCTCCCTCCTGTGTGTCCCTGGTGGTCTAGTGGCTAGGATTCGGCGCTTCAACCGCCGCGGCCCGGGTTCGATTCCCGGCCAGGGAATTGTTTTACACTGGCCGCCCTCCCGCAGGAATCTTCCTTCCTGTTGTCGGACCTAACAACGAACCGGTAGCTATCATATCGGAGAATATTCCGGCGCTGTCTCTTATACACATCTGACGCTGCCGACGActcgagtactaggatccattaggcg	0	0	0	173.537	83.6548	94.6447	51.577	39.6632	0	51.577	0.0190197
Set1-TAA-tRNA-Glu-TTC-3-1	tRNA-Glu-TTC-3-1	tRNA-Glu-TTC-3-1	endogenous	TAA	CTGTTGTCGGACCTAACAAC	tatcttgtggaaaggacgaaacaccCTTCTGACAGAAGAAGGGAGACAAAGCTCCCTCCTGTGTGTCCCTGGTGGTCTAGTGGCTAGGATTCGGCGCTTTAACCGCCGCGGCCCGGGTTCGATTCCCGGCCAGGGAATTGTTTTACACTGGCCGCCCTCCCGCAGGAATCTTCCTTCACTGCTACTGGATTGGAACGAGGCTCTGAACCTCCTCTGTTGTCGGACCTAACAACCTGTCTCTTATACACATCTGACGCTGCCGACGActcgagtactaggatccattaggcg	0	0	240.719	1.1766	0	175.439	128.409	125.015	0	128.409	0.00772742
Set1-TAG-tRNA-Pro-TGG-3-2	tRNA-Pro-TGG-3-2	tRNA-Pro-TGG-3-2	endogenous	TAG	ACTGCTACTGGATTGGAACG	tatcttgtggaaaggacgaaacaccGAGAAATTCAGAGTGATAGGAAGCACCACTCAGCTACAGTGGCTCGTTGGTCTAGGGGTATGATTCTCGCTTCTAGTGCGAGAGGTCCCGGGTTCAAATCCCGGACGAGCCCTCGTGGCTACTGTTTTTCCACCCCCTTTTGTCAACTACTGTTAAGGTACGCCTTCGGATGACGAAGGATCAGTGGAACTGCTACTGGATTGGAACGCTGTCTCTTATACACATCTGACGCTGCCGACGActcgagtactaggatccattaggcg	660.913	0	0	104.352	166.59	94.662	171.928	180.723	104.352	171.928	0.609222
Set1-TGA-tRNA-Pro-TGG-3-2	tRNA-Pro-TGG-3-2	tRNA-Pro-TGG-3-2	endogenous	TGA	TTAAGGTACGCCTTCGGATG	tatcttgtggaaaggacgaaacaccGAGAAATTCAGAGTGATAGGAAGCACCACTCAGCTACAGTGGCTCGTTGGTCTAGGGGTATGATTCTCGCTTTCAGTGCGAGAGGTCCCGGGTTCAAATCCCGGACGAGCCCTCGTGGCTACTGTTTTTCCACCCCCTTTTGTCAACTACTGCAATTGAGCACTTGTCAGCGAAGTCGCATAGTTAGCTTAAGGTACGCCTTCGGATGCTGTCTCTTATACACATCTGACGCTGCCGACGActcgagtactaggatccattaggcg	3.59302	287.567	0	0	0	20.6188	44.9469	88.154	0	44.9469	0.0217643
Set1-TAA-tRNA-Pro-TGG-3-2	tRNA-Pro-TGG-3-2	tRNA-Pro-TGG-3-2	endogenous	TAA	CAATTGAGCACTTGTCAGCG	tatcttgtggaaaggacgaaacaccGAGAAATTCAGAGTGATAGGAAGCACCACTCAGCTACAGTGGCTCGTTGGTCTAGGGGTATGATTCTCGCTTTTAGTGCGAGAGGTCCCGGGTTCAAATCCCGGACGAGCCCTCGTGGCTACTGTTTTTCCACCCCCTTTTGTCAACTACTGGTTCGCCGTATGACTCATGAGCGCTAGAACGACTCTCAATTGAGCACTTGTCAGCGCTGTCTCTTATACACATCTGACGCTGCCGACGActcgagtactaggatccattaggcg	1.19767	0	0	1.16882	0	79.1858	71.4657	93.6455	0	79.1858	0.012471
Set1-TAG-tRNA-Met-CAT-5-1	tRNA-Met-CAT-5-1	tRNA-Met-CAT-5-1	endogenous	TAG	GTTCGCCGTATGACTCATGA	tatcttgtggaaaggacgaaacaccACACTTCGACAAAATGGATGTTGCCCGAGCTCAACAGCAAGCCCTCTTAGCGCAGCTGGCAGCGCGTCAGTCTCTAAATCTGAAGGTCCTGAGTTCAAGCCTCAGAGAGGGCATCACTTCTGCCAAAGAAGTTGGATACACTAAATATCGGAACGCTCGATAACACAGTCTCTTTGCCACAGGATGTGGTTCGCCGTATGACTCATGACTGTCTCTTATACACATCTGACGCTGCCGACGActcgagtactaggatccattaggcg	0	141.101	0	117.201	0	100.747	99.9529	48.3205	0	99.9529	0.00990561
Set1-TGA-tRNA-Met-CAT-5-1	tRNA-Met-CAT-5-1	tRNA-Met-CAT-5-1	endogenous	TGA	CGCTCGATAACACAGTCTCT	tatcttgtggaaaggacgaaacaccACACTTCGACAAAATGGATGTTGCCCGAGCTCAACAGCAAGCCCTCTTAGCGCAGCTGGCAGCGCGTCAGTCTTCAAATCTGAAGGTCCTGAGTTCAAGCCTCAGAGAGGGCATCACTTCTGCCAAAGAAGTTGGATACACTAAATATCGGAATGAGCAGTAACCTTCGGATGAGGAGCATTACGTCACGCTCGATAACACAGTCTCTCTGTCTCTTATACACATCTGACGCTGCCGACGActcgagtactaggatccattaggcg	0	0	0	0	0	0	53.6412	81.0522	0	53.6412	0.0183012
Set1-TAA-tRNA-Met-CAT-5-1	tRNA-Met-CAT-5-1	tRNA-Met-CAT-5-1	endogenous	TAA	TGAGCAGTAACCTTCGGATG	tatcttgtggaaaggacgaaacaccACACTTCGACAAAATGGATGTTGCCCGAGCTCAACAGCAAGCCCTCTTAGCGCAGCTGGCAGCGCGTCAGTCTTTAAATCTGAAGGTCCTGAGTTCAAGCCTCAGAGAGGGCATCACTTCTGCCAAAGAAGTTGGATACACTAAATATCGGAACACAATGAACGTCAAGCTCCTTAAGGTACGAGTCATGAGCAGTAACCTTCGGATGCTGTCTCTTATACACATCTGACGCTGCCGACGActcgagtactaggatccattaggcg	0	0	0	205.267	0	0	70.2275	31.0559	0	31.0559	0.0311955
Set1-TAG-tRNA-Pro-AGG-2-8	tRNA-Pro-AGG-2-8	tRNA-Pro-AGG-2-8	endogenous	TAG	CACAATGAACGTCAAGCTCC	tatcttgtggaaaggacgaaacaccTAGGACGCCCACAAAGATAACCTTAATGCGTAAATCGTGTGGCTCGTTGGTCTAGGGGTATGATTCTCGCTTCTAGTGCGAGAGGTCCCGGGTTCAAATCCCGGACGAGCCCGGCTTTTGGTGCAGGGTAAAAGTCGTTTCCTGCTCTTTTTTACCTTCGCAATCGGAGTTGCTGAGAAGTGTCCACACACAATGAACGTCAAGCTCCCTGTCTCTTATACACATCTGACGCTGCCGACGActcgagtactaggatccattaggcg	0	0	0	0	374.962	176.781	105.433	138.514	0	138.514	0.00716772
Set1-TGA-tRNA-Pro-AGG-2-8	tRNA-Pro-AGG-2-8	tRNA-Pro-AGG-2-8	endogenous	TGA	TACCTTCGCAATCGGAGTTG	tatcttgtggaaaggacgaaacaccTAGGACGCCCACAAAGATAACCTTAATGCGTAAATCGTGTGGCTCGTTGGTCTAGGGGTATGATTCTCGCTTTCAGTGCGAGAGGTCCCGGGTTCAAATCCCGGACGAGCCCGGCTTTTGGTGCAGGGTAAAAGTCGTTTCCTGCTCTTTTTGTTAGCGTCGTAGATCAGAGTATGAGCAGATCCGCGTACCTTCGCAATCGGAGTTGCTGTCTCTTATACACATCTGACGCTGCCGACGActcgagtactaggatccattaggcg	0	0	0	0	0	102.766	35.4282	10.9318	0	35.4282	0.0274512
Set1-TAA-tRNA-Pro-AGG-2-8	tRNA-Pro-AGG-2-8	tRNA-Pro-AGG-2-8	endogenous	TAA	GTTAGCGTCGTAGATCAGAG	tatcttgtggaaaggacgaaacaccTAGGACGCCCACAAAGATAACCTTAATGCGTAAATCGTGTGGCTCGTTGGTCTAGGGGTATGATTCTCGCTTTTAGTGCGAGAGGTCCCGGGTTCAAATCCCGGACGAGCCCGGCTTTTGGTGCAGGGTAAAAGTCGTTTCCTGCTCTTTTTATCGGAGTTGCACAGTCTCTTCTCGTGATAGCATCAGTTAGCGTCGTAGATCAGAGCTGTCTCTTATACACATCTGACGCTGCCGACGActcgagtactaggatccattaggcg	0	0	0	0	1.25495	36.3883	112.87	40.0909	0	40.0909	0.0243363
Set1-TAG-tRNA-Asn-GTT-5-1	tRNA-Asn-GTT-5-1	tRNA-Asn-GTT-5-1	endogenous	TAG	ATCGGAGTTGCACAGTCTCT	tatcttgtggaaaggacgaaacaccGTGCGCCCTTCCTAGATGCCCAGTAGAGTTGGAAGCGCTTGTCTCTGTGGCGCAATCGGTTAGCGCGTTCGGCTCTAAACTGAAAGGTTGGTGGTTCGAGCCCACCCAGGGACGCTTATTGGAACTTTTGAAGCATTCACGCAATGTCAATCACGCGTGACATGTGGTTCTATGAGGAGCATTAGCTGATCGGAGTTGCACAGTCTCTCTGTCTCTTATACACATCTGACGCTGCCGACGActcgagtactaggatccattaggcg	0	0	1.3336	0	0	26.6725	56.2568	122.776	0	56.2568	0.0174652
Set1-TGA-tRNA-Asn-GTT-5-1	tRNA-Asn-GTT-5-1	tRNA-Asn-GTT-5-1	endogenous	TGA	GCGTGACATGTGGTTCTATG	tatcttgtggaaaggacgaaacaccGTGCGCCCTTCCTAGATGCCCAGTAGAGTTGGAAGCGCTTGTCTCTGTGGCGCAATCGGTTAGCGCGTTCGGCTTCAAACTGAAAGGTTGGTGGTTCGAGCCCACCCAGGGACGCTTATTGGAACTTTTGAAGCATTCACGCAATGTCAATCACCGCGTTAATAATTGCGCTGGGCGCTAGAACCAATGCGTGACATGTGGTTCTATGCTGTCTCTTATACACATCTGACGCTGCCGACGActcgagtactaggatccattaggcg	156.12	0	315.18	0	0	50.1491	55.832	68.0234	0	55.832	0.0175957
Set1-TAA-tRNA-Asn-GTT-5-1	tRNA-Asn-GTT-5-1	tRNA-Asn-GTT-5-1	endogenous	TAA	CGCGTTAATAATTGCGCTGG	tatcttgtggaaaggacgaaacaccGTGCGCCCTTCCTAGATGCCCAGTAGAGTTGGAAGCGCTTGTCTCTGTGGCGCAATCGGTTAGCGCGTTCGGCTTTAAACTGAAAGGTTGGTGGTTCGAGCCCACCCAGGGACGCTTATTGGAACTTTTGAAGCATTCACGCAATGTCAATCACGTTGCTCATCAAGATCCAGCGTCCTCAAGGCTCTCGCGTTAATAATTGCGCTGGCTGTCTCTTATACACATCTGACGCTGCCGACGActcgagtactaggatccattaggcg	2.39535	29.4423	1.35834	0	0	286.24	299.434	166.661	1.35834	286.24	0.00821036
Set1-TAG-tRNA-Glu-CTC-2-1	tRNA-Glu-CTC-2-1	tRNA-Glu-CTC-2-1	endogenous	TAG	GTTGCTCATCAAGATCCAGC	tatcttgtggaaaggacgaaacaccTTATTTAGTATAGCATATTGCTAAATGACGCATCATGTCTTCCCTGGTGGTCTAGTGGTTAGGATTCGGCGCTATCACCGCCGCGGCCCGGGTTCGATTCCCGGTCAGGAAAGTAAGCCGTTTTAAAAACTGTTGCCGCAGGGCTAACCATACGTGTACAGCGGTTCAATGTTGGAATCGACACTGCTGTTGCTCATCAAGATCCAGCCTGTCTCTTATACACATCTGACGCTGCCGACGActcgagtactaggatccattaggcg	0	0	105.035	128.936	0	107.85	52.3579	56.1646	0	56.1646	0.0174934
Set1-TGA-tRNA-Glu-CTC-2-1	tRNA-Glu-CTC-2-1	tRNA-Glu-CTC-2-1	endogenous	TGA	CGTGTACAGCGGTTCAATGT	tatcttgtggaaaggacgaaacaccTTATTTAGTATAGCATATTGCTAAATGACGCATCATGTCTTCCCTGGTGGTCTAGTGGTTAGGATTCGGCGTCATCACCGCCGCGGCCCGGGTTCGATTCCCGGTCAGGAAAGTAAGCCGTTTTAAAAACTGTTGCCGCAGGGCTAACCATAATCCTTGGTCTGGCCTACAAAGGAGCATTATCTCACCGTGTACAGCGGTTCAATGTCTGTCTCTTATACACATCTGACGCTGCCGACGActcgagtactaggatccattaggcg	0	56.2585	0	9.37388	0	38.2417	25.8265	21.001	0	25.8265	0.0372766
Set1-TAA-tRNA-Glu-CTC-2-1	tRNA-Glu-CTC-2-1	tRNA-Glu-CTC-2-1	endogenous	TAA	ATCCTTGGTCTGGCCTACAA	tatcttgtggaaaggacgaaacaccTTATTTAGTATAGCATATTGCTAAATGACGCATCATGTCTTCCCTGGTGGTCTAGTGGTTAGGATTCGGCGTTATCACCGCCGCGGCCCGGGTTCGATTCCCGGTCAGGAAAGTAAGCCGTTTTAAAAACTGTTGCCGCAGGGCTAACCATAGCGTGACATGCATCCTTCATATCATGACTGGTCTTCATCCTTGGTCTGGCCTACAACTGTCTCTTATACACATCTGACGCTGCCGACGActcgagtactaggatccattaggcg	0	57.7988	0	0	0	97.751	53.2851	38.4651	0	53.2851	0.0184212
Set1-TAG-tRNA-Ala-CGC-2-1	tRNA-Ala-CGC-2-1	tRNA-Ala-CGC-2-1	endogenous	TAG	GCGTGACATGCATCCTTCAT	tatcttgtggaaaggacgaaacaccTAACATGACAGGAATTCTCCGTTACAACCGACTTGTGCCAGGGGATGTAGCTCAGTGGTAGAGCGCATGCTTCTAATGTATGAGGCCCCGGGTTCGATCCCCGGCATCTCCAAGGCGATCACGTAGATTTTGTTTAATTCAGCCTCTGGAACCCAACTTCGGCTAGGTATCATGAAGTCAGAGAGCCGGCGTGACATGCATCCTTCATCTGTCTCTTATACACATCTGACGCTGCCGACGActcgagtactaggatccattaggcg	0	0	176.013	0	0	48.3405	92.4406	67.3246	0	67.3246	0.014636
Set1-TGA-tRNA-Ala-CGC-2-1	tRNA-Ala-CGC-2-1	tRNA-Ala-CGC-2-1	endogenous	TGA	CCAACTTCGGCTAGGTATCA	tatcttgtggaaaggacgaaacaccTAACATGACAGGAATTCTCCGTTACAACCGACTTGTGCCAGGGGATGTAGCTCAGTGGTAGAGCGCATGCTTTCAATGTATGAGGCCCCGGGTTCGATCCCCGGCATCTCCAAGGCGATCACGTAGATTTTGTTTAATTCAGCCTCTGGAACATTGTCGCGAATTGTCGCGACGGTGTGAAGCTTAGGCCAACTTCGGCTAGGTATCACTGTCTCTTATACACATCTGACGCTGCCGACGActcgagtactaggatccattaggcg	0	0	0	0	0	24.65	40.2797	55.8792	0	40.2797	0.024225
Set1-TAA-tRNA-Ala-CGC-2-1	tRNA-Ala-CGC-2-1	tRNA-Ala-CGC-2-1	endogenous	TAA	ATTGTCGCGAATTGTCGCGA	tatcttgtggaaaggacgaaacaccTAACATGACAGGAATTCTCCGTTACAACCGACTTGTGCCAGGGGATGTAGCTCAGTGGTAGAGCGCATGCTTTTAATGTATGAGGCCCCGGGTTCGATCCCCGGCATCTCCAAGGCGATCACGTAGATTTTGTTTAATTCAGCCTCTGGAACCAATGTGCGAAGTTGTCCACGGTCATTAGAGCGGTTATTGTCGCGAATTGTCGCGACTGTCTCTTATACACATCTGACGCTGCCGACGActcgagtactaggatccattaggcg	0	0	0	0	0	37.0509	55.635	20.4732	0	37.0509	0.0262806
Set1-TAG-tRNA-Leu-AAG-4-1	tRNA-Leu-AAG-4-1	tRNA-Leu-AAG-4-1	endogenous	TAG	CAATGTGCGAAGTTGTCCAC	tatcttgtggaaaggacgaaacaccTTTTAAATCATTAAGATGAGTCCTAATACTGGACTAGCGTGGTAGCGTGGCCGAGTGGTCTAAGACGCTGGATTCTAGCTCCAGTCTCTTCGGGGGCGTGGGTTTGAATCCCACCGCTGCCAGGTTTATTGCAAAATTAGTAGGGATATCTAAAGCTCATTGATTGTCGCGACGGAATATGGAACTACCAATGTGCGAAGTTGTCCACCTGTCTCTTATACACATCTGACGCTGCCGACGActcgagtactaggatccattaggcg	0	0	0	0	0	22.3341	34.5136	16.0308	0	22.3341	0.0428557
Set1-TGA-tRNA-Leu-AAG-4-1	tRNA-Leu-AAG-4-1	tRNA-Leu-AAG-4-1	endogenous	TGA	ATTGTCGCGACGGAATATGG	tatcttgtggaaaggacgaaacaccTTTTAAATCATTAAGATGAGTCCTAATACTGGACTAGCGTGGTAGCGTGGCCGAGTGGTCTAAGACGCTGGATTTCAGCTCCAGTCTCTTCGGGGGCGTGGGTTTGAATCCCACCGCTGCCAGGTTTATTGCAAAATTAGTAGGGATATCTAAAGCTCATTGTTACGACCAAGGATACAGGCGCTCGAATTGTCGCGACGGAATATGGCTGTCTCTTATACACATCTGACGCTGCCGACGActcgagtactaggatccattaggcg	0	0	0	0	0	26.1928	47.0364	32.475	0	32.475	0.0298731
Set1-TAA-tRNA-Leu-AAG-4-1	tRNA-Leu-AAG-4-1	tRNA-Leu-AAG-4-1	endogenous	TAA	TTACGACCAAGGATACAGGC	tatcttgtggaaaggacgaaacaccTTTTAAATCATTAAGATGAGTCCTAATACTGGACTAGCGTGGTAGCGTGGCCGAGTGGTCTAAGACGCTGGATTTTAGCTCCAGTCTCTTCGGGGGCGTGGGTTTGAATCCCACCGCTGCCAGGTTTATTGCAAAATTAGTAGGGATATCTAAAGCTCATTGTATGAGCAGACCTTCGGATGCGATCCTTACGACCAAGGATACAGGCCTGTCTCTTATACACATCTGACGCTGCCGACGActcgagtactaggatccattaggcg	52.0554	0	0	19.9321	0	13.2362	40.8003	43.0648	0	40.8003	0.0239233
Set1-TAG-tRNA-Lys-TTT-11-1	tRNA-Lys-TTT-11-1	tRNA-Lys-TTT-11-1	endogenous	TAG	TATGAGCAGACCTTCGGATG	tatcttgtggaaaggacgaaacaccGAGTATATATCTTTTAAAAGTATAATAATTAAGAGAATGCACCCAGATAGCTCAGTCAGTAGAGCATCAGACCTATAATCTGAGGGTCCAAGGTTCATGTCCCTTTTTGGGTGTTCCCTCTTAGGTGGGCATGGTGGCTCATGCCTGTAGTCCTCAGGAAGCGTGTTAGACCAACAACGGTGACTTGATATGAGCAGACCTTCGGATGCTGTCTCTTATACACATCTGACGCTGCCGACGActcgagtactaggatccattaggcg	0	0	0	0	0	40.8509	17.546	32.7818	0	32.7818	0.0296018
Set1-TGA-tRNA-Lys-TTT-11-1	tRNA-Lys-TTT-11-1	tRNA-Lys-TTT-11-1	endogenous	TGA	TCAGGAAGCGTGTTAGACCA	tatcttgtggaaaggacgaaacaccGAGTATATATCTTTTAAAAGTATAATAATTAAGAGAATGCACCCAGATAGCTCAGTCAGTAGAGCATCAGACTCATAATCTGAGGGTCCAAGGTTCATGTCCCTTTTTGGGTGTTCCCTCTTAGGTGGGCATGGTGGCTCATGCCTGTAGTCCACACTCAGTGACACTCAGTGTCCTGCACACTATCGTCAGGAAGCGTGTTAGACCACTGTCTCTTATACACATCTGACGCTGCCGACGActcgagtactaggatccattaggcg	0	8.67369	0	1.1766	0	113.948	55.8193	100.392	0	100.392	0.00986274
Set1-TAA-tRNA-Lys-TTT-11-1	tRNA-Lys-TTT-11-1	tRNA-Lys-TTT-11-1	endogenous	TAA	ACACTCAGTGACACTCAGTG	tatcttgtggaaaggacgaaacaccGAGTATATATCTTTTAAAAGTATAATAATTAAGAGAATGCACCCAGATAGCTCAGTCAGTAGAGCATCAGACTTATAATCTGAGGGTCCAAGGTTCATGTCCCTTTTTGGGTGTTCCCTCTTAGGTGGGCATGGTGGCTCATGCCTGTAGTCCAAGCTATACGCGCAAGTGCTCGTTAAGCGGTACAAACACTCAGTGACACTCAGTGCTGTCTCTTATACACATCTGACGCTGCCGACGActcgagtactaggatccattaggcg	0	0	0	0	1.79005	48.3716	25.4523	16.4585	0	25.4523	0.037804
Set1-TAG-tRNA-Ser-CGA-4-1	tRNA-Ser-CGA-4-1	tRNA-Ser-CGA-4-1	endogenous	TAG	AAGCTATACGCGCAAGTGCT	tatcttgtggaaaggacgaaacaccGACCCCTTCTGTAAGCGCGCGATAAAGCGCGGTTTTGGAAGTCACGGTGGCCGAGTGGTTAAGGCGTTGGACTCTAAATCCAATGGGGTTTCCCCGCACAGGTTCGAATCCTGTTCGTGACGGGTTTTTTTTTTTTTTCTTTCTTCTTCTTATTATTAAAAGCTATCAGGTAATTGCGCTGGAGAAGTAAGCTATACGCGCAAGTGCTCTGTCTCTTATACACATCTGACGCTGCCGACGActcgagtactaggatccattaggcg	170.492	213.102	0	63.2873	68.7801	33.886	72.6406	20.4732	68.7801	33.886	2.00023
Set1-TGA-tRNA-Ser-CGA-4-1	tRNA-Ser-CGA-4-1	tRNA-Ser-CGA-4-1	endogenous	TGA	CTATCAGGTAATTGCGCTGG	tatcttgtggaaaggacgaaacaccGACCCCTTCTGTAAGCGCGCGATAAAGCGCGGTTTTGGAAGTCACGGTGGCCGAGTGGTTAAGGCGTTGGACTTCAAATCCAATGGGGTTTCCCCGCACAGGTTCGAATCCTGTTCGTGACGGGTTTTTTTTTTTTTTCTTTCTTCTTCTTATTATTAAAAGCCAGCGTGATCTTAGGCTAACAACCTCTATCAGGTAATTGCGCTGGCTGTCTCTTATACACATCTGACGCTGCCGACGActcgagtactaggatccattaggcg	122.215	0	0	0	151.734	123.05	143.141	146.629	0	143.141	0.00693765
Set1-TAA-tRNA-Ser-CGA-4-1	tRNA-Ser-CGA-4-1	tRNA-Ser-CGA-4-1	endogenous	TAA	CCAGCGTGATCTTAGGCTAA	tatcttgtggaaaggacgaaacaccGACCCCTTCTGTAAGCGCGCGATAAAGCGCGGTTTTGGAAGTCACGGTGGCCGAGTGGTTAAGGCGTTGGACTTTAAATCCAATGGGGTTTCCCCGCACAGGTTCGAATCCTGTTCGTGACGGGTTTTTTTTTTTTTTCTTTCTTCTTCTTATTATTAAAAGGCCAACTGTACGCTCGATAAGCCATTCCAGCGTGATCTTAGGCTAACTGTCTCTTATACACATCTGACGCTGCCGACGActcgagtactaggatccattaggcg	525.57	0	0	123.06	222.139	72.0034	118.471	145.689	123.06	118.471	1.03841
Set1-TAG-tRNA-His-GTG-2-1	tRNA-His-GTG-2-1	tRNA-His-GTG-2-1	endogenous	TAG	GCCAACTGTACGCTCGATAA	tatcttgtggaaaggacgaaacaccAGTAGAGCAAGCTCAGCTATCATCGCTTGGCCTGTGGCTCGCCATGATCGTATAGTGGTTAGTACTCTGCGCTCTAGCCGCAGCAACCTCGGTTCGAATCCGAGTCACGGCAATGTCGTTCTTCCAGGCCGTCAGCTATCCACTTTCGCTCCATTCGATCGGTATGCACCACTGCAGCAACTTGTGTAGCCAACTGTACGCTCGATAACTGTCTCTTATACACATCTGACGCTGCCGACGActcgagtactaggatccattaggcg	0	115.37	201.945	2.35319	0	97.4887	67.9283	183.768	2.35319	97.4887	0.0340465
Set1-TGA-tRNA-His-GTG-2-1	tRNA-His-GTG-2-1	tRNA-His-GTG-2-1	endogenous	TGA	ATTCGATCGGTATGCACCAC	tatcttgtggaaaggacgaaacaccAGTAGAGCAAGCTCAGCTATCATCGCTTGGCCTGTGGCTCGCCATGATCGTATAGTGGTTAGTACTCTGCGCTTCAGCCGCAGCAACCTCGGTTCGAATCCGAGTCACGGCAATGTCGTTCTTCCAGGCCGTCAGCTATCCACTTTCGCTCCTAGTGAACGGCGCTCGATAAGCGGTTCAGACGAATAATTCGATCGGTATGCACCACCTGTCTCTTATACACATCTGACGCTGCCGACGActcgagtactaggatccattaggcg	0	0	0	0	0	86.2612	82.8333	123.297	0	86.2612	0.0114598
Set1-TAA-tRNA-His-GTG-2-1	tRNA-His-GTG-2-1	tRNA-His-GTG-2-1	endogenous	TAA	TAGTGAACGGCGCTCGATAA	tatcttgtggaaaggacgaaacaccAGTAGAGCAAGCTCAGCTATCATCGCTTGGCCTGTGGCTCGCCATGATCGTATAGTGGTTAGTACTCTGCGCTTTAGCCGCAGCAACCTCGGTTCGAATCCGAGTCACGGCAATGTCGTTCTTCCAGGCCGTCAGCTATCCACTTTCGCTCCTATCGCCTGGCTCATTGTGATGAAGTCAGAACCATGTAGTGAACGGCGCTCGATAACTGTCTCTTATACACATCTGACGCTGCCGACGActcgagtactaggatccattaggcg	255.255	0	4.00081	216.955	0	147.189	109.009	212.656	4.00081	147.189	0.0337462
Set1-TAG-tRNA-Val-CAC-1-6	tRNA-Val-CAC-1-6	tRNA-Val-CAC-1-6	endogenous	TAG	TATCGCCTGGCTCATTGTGA	tatcttgtggaaaggacgaaacaccCAGGAAGAACTATTTACTCTGAAAAATAAGCCCTTAGTGGGTTTCCGTAGTGTAGTGGTTATCACGTTCGCCTCTAACGCGAAAGGTCCCCGGTTCGAAACCGGGCGGAAACACGTTTTTTTTTCCTCATCTTACTACGAAATTCTTCCAGTGCACTGCATTGGAATGACTCCTTAAGGTACGCGCAATATCGCCTGGCTCATTGTGACTGTCTCTTATACACATCTGACGCTGCCGACGActcgagtactaggatccattaggcg	41.1375	0	0	69.2325	0	299.607	95.3237	127.447	0	127.447	0.00778533
Set1-TGA-tRNA-Val-CAC-1-6	tRNA-Val-CAC-1-6	tRNA-Val-CAC-1-6	endogenous	TGA	CACTGCATTGGAATGACTCC	tatcttgtggaaaggacgaaacaccCAGGAAGAACTATTTACTCTGAAAAATAAGCCCTTAGTGGGTTTCCGTAGTGTAGTGGTTATCACGTTCGCCTTCAACGCGAAAGGTCCCCGGTTCGAAACCGGGCGGAAACACGTTTTTTTTTCCTCATCTTACTACGAAATTCTTCCAGTGGAGTCTCCAGACCTAACAACGAGCAACGGAGGTCACACTGCATTGGAATGACTCCCTGTCTCTTATACACATCTGACGCTGCCGACGActcgagtactaggatccattaggcg	0	0	356.373	76.2299	0	229.764	80.7438	233.315	0	229.764	0.00433343
Set1-TAA-tRNA-Val-CAC-1-6	tRNA-Val-CAC-1-6	tRNA-Val-CAC-1-6	endogenous	TAA	GAGTCTCCAGACCTAACAAC	tatcttgtggaaaggacgaaacaccCAGGAAGAACTATTTACTCTGAAAAATAAGCCCTTAGTGGGTTTCCGTAGTGTAGTGGTTATCACGTTCGCCTTTAACGCGAAAGGTCCCCGGTTCGAAACCGGGCGGAAACACGTTTTTTTTTCCTCATCTTACTACGAAATTCTTCCAGTGCCTAATACCTGCAGGCCTAACGGTGTGAAGGACTCGAGTCTCCAGACCTAACAACCTGTCTCTTATACACATCTGACGCTGCCGACGActcgagtactaggatccattaggcg	0	0	1.35834	147.699	0	120.251	36.3175	13.4065	0	36.3175	0.0267971
Set1-TAG-tRNA-Gly-GCC-1-3	tRNA-Gly-GCC-1-3	tRNA-Gly-GCC-1-3	endogenous	TAG	CCTAATACCTGCAGGCCTAA	tatcttgtggaaaggacgaaacaccAGTTCCGCTGTGCCAGCTTCCGTTGGCGTTTGCCATCGGTGCATGGGTGGTTCAGTGGTAGAATTCTCGCCTCTAACGCGGGAGGCCCGGGTTCGATTCCCGGCCCATGCAGCACGCCCTCCCATTTTGGTGCTGCAGCAGCACCAAGGCGCCACGTAGACGCATACTAAGCGTCACTGTCCACTAAGCCTAATACCTGCAGGCCTAACTGTCTCTTATACACATCTGACGCTGCCGACGActcgagtactaggatccattaggcg	215.454	190.289	0	106.798	0	181.727	180.684	218.39	106.798	181.727	0.589939
Set1-TGA-tRNA-Gly-GCC-1-3	tRNA-Gly-GCC-1-3	tRNA-Gly-GCC-1-3	endogenous	TGA	CCACGTAGACGCATACTAAG	tatcttgtggaaaggacgaaacaccAGTTCCGCTGTGCCAGCTTCCGTTGGCGTTTGCCATCGGTGCATGGGTGGTTCAGTGGTAGAATTCTCGCCTTCAACGCGGGAGGCCCGGGTTCGATTCCCGGCCCATGCAGCACGCCCTCCCATTTTGGTGCTGCAGCAGCACCAAGGCGCGTACTGGAAGTCCAAGTGTGCTATTGTTCCAGGACTCCACGTAGACGCATACTAAGCTGTCTCTTATACACATCTGACGCTGCCGACGActcgagtactaggatccattaggcg	118.529	20.4279	0	5.85965	330.689	125.908	143.052	118.241	20.4279	125.908	0.168846
Set1-TAA-tRNA-Gly-GCC-1-3	tRNA-Gly-GCC-1-3	tRNA-Gly-GCC-1-3	endogenous	TAA	CGTACTGGAAGTCCAAGTGT	tatcttgtggaaaggacgaaacaccAGTTCCGCTGTGCCAGCTTCCGTTGGCGTTTGCCATCGGTGCATGGGTGGTTCAGTGGTAGAATTCTCGCCTTTAACGCGGGAGGCCCGGGTTCGATTCCCGGCCCATGCAGCACGCCCTCCCATTTTGGTGCTGCAGCAGCACCAAGGCGCGCAGATAGGTTACCTGCTTTCGTGAGGAAGTTCCAACGTACTGGAAGTCCAAGTGTCTGTCTCTTATACACATCTGACGCTGCCGACGActcgagtactaggatccattaggcg	82.2749	142.641	200.364	44.6251	153.008	130.557	113.383	115.945	142.641	115.945	1.22828
Set1-TAG-tRNA-Asn-GTT-3-1	tRNA-Asn-GTT-3-1	tRNA-Asn-GTT-3-1	endogenous	TAG	CGCAGATAGGTTACCTGCTT	tatcttgtggaaaggacgaaacaccTGCGCCCTTCCTATAGCGCCCAGTAGAACTGACAGTACCTGTCTCTGTGGCGCAATCGGTTAGCGCATTCGGCTCTAAACCGAAAGGTTGGTGGTTCGAGCCCACCCAGGGACGCTTGTTTGAGCTTTTAAAGTATTCATGCATTGTCAATCACCGTTAAGCGGTGACAATGCATGTTAGACCACGCACGCAGATAGGTTACCTGCTTCTGTCTCTTATACACATCTGACGCTGCCGACGActcgagtactaggatccattaggcg	0	0	248.993	0	0	44.682	77.3908	112.186	0	77.3908	0.0127566
Set1-TGA-tRNA-Asn-GTT-3-1	tRNA-Asn-GTT-3-1	tRNA-Asn-GTT-3-1	endogenous	TGA	CGTTAAGCGGTGACAATGCA	tatcttgtggaaaggacgaaacaccTGCGCCCTTCCTATAGCGCCCAGTAGAACTGACAGTACCTGTCTCTGTGGCGCAATCGGTTAGCGCATTCGGCTTCAAACCGAAAGGTTGGTGGTTCGAGCCCACCCAGGGACGCTTGTTTGAGCTTTTAAAGTATTCATGCATTGTCAATCACAGGCTCTGAAGTAAGTACGCGAGTCTCCAGCACACGTTAAGCGGTGACAATGCACTGTCTCTTATACACATCTGACGCTGCCGACGActcgagtactaggatccattaggcg	0	0	0	0	0	66.5053	47.0111	23.4114	0	47.0111	0.0208285
Set1-TAA-tRNA-Asn-GTT-3-1	tRNA-Asn-GTT-3-1	tRNA-Asn-GTT-3-1	endogenous	TAA	AGGCTCTGAAGTAAGTACGC	tatcttgtggaaaggacgaaacaccTGCGCCCTTCCTATAGCGCCCAGTAGAACTGACAGTACCTGTCTCTGTGGCGCAATCGGTTAGCGCATTCGGCTTTAAACCGAAAGGTTGGTGGTTCGAGCCCACCCAGGGACGCTTGTTTGAGCTTTTAAAGTATTCATGCATTGTCAATCACAAGCGTGTAACGAACCGTTGGATGGATTGAGCATAGGCTCTGAAGTAAGTACGCCTGTCTCTTATACACATCTGACGCTGCCGACGActcgagtactaggatccattaggcg	0	0	0	0	0	11.0273	40.6033	30.6067	0	30.6067	0.0316388
Set1-TAG-tRNA-Met-CAT-3-1	tRNA-Met-CAT-3-1	tRNA-Met-CAT-3-1	endogenous	TAG	AAGCGTGTAACGAACCGTTG	tatcttgtggaaaggacgaaacaccTCATCTTGGTAGAGCCGTTGGTTAAGCGGGAGAGACAGTTGCCTCCTTAGCGCAGTAGGCAGCGCGTCAGTCTCTAAATCTGAAGGTCCTGAGTTCGAACCTCAGAGGGGGCAAGGCGTCTGTTTTGCCATTTTACTTCTTCTTGATCCAAAAACTGCTACTGCGATCTACTCTGCAGCAACTACTGGAAGCGTGTAACGAACCGTTGCTGTCTCTTATACACATCTGACGCTGCCGACGActcgagtactaggatccattaggcg	0	62.5331	8.07583	0	0	138.543	267.579	195.742	0	195.742	0.00508281
Set1-TGA-tRNA-Met-CAT-3-1	tRNA-Met-CAT-3-1	tRNA-Met-CAT-3-1	endogenous	TGA	ACTGCTACTGCGATCTACTC	tatcttgtggaaaggacgaaacaccTCATCTTGGTAGAGCCGTTGGTTAAGCGGGAGAGACAGTTGCCTCCTTAGCGCAGTAGGCAGCGCGTCAGTCTTCAAATCTGAAGGTCCTGAGTTCGAACCTCAGAGGGGGCAAGGCGTCTGTTTTGCCATTTTACTTCTTCTTGATCCAAAACCTGATCGTACGATCCTAGATGACAATGCATTGGCACTGCTACTGCGATCTACTCCTGTCTCTTATACACATCTGACGCTGCCGACGActcgagtactaggatccattaggcg	486.649	72.9743	0	0	0	254.549	395.291	361.504	0	361.504	0.00275859
Set1-TAA-tRNA-Met-CAT-3-1	tRNA-Met-CAT-3-1	tRNA-Met-CAT-3-1	endogenous	TAA	CCTGATCGTACGATCCTAGA	tatcttgtggaaaggacgaaacaccTCATCTTGGTAGAGCCGTTGGTTAAGCGGGAGAGACAGTTGCCTCCTTAGCGCAGTAGGCAGCGCGTCAGTCTTTAAATCTGAAGGTCCTGAGTTCGAACCTCAGAGGGGGCAAGGCGTCTGTTTTGCCATTTTACTTCTTCTTGATCCAAAAGATTACGTACGGTTATCGCGGATACACTTGCGCAGCCTGATCGTACGATCCTAGACTGTCTCTTATACACATCTGACGCTGCCGACGActcgagtactaggatccattaggcg	1.19767	0	0	0	0	69.8083	201.157	132.838	0	132.838	0.00747172
Set1-TAG-tRNA-Ala-AGC-8-1	tRNA-Ala-AGC-8-1	tRNA-Ala-AGC-8-1	endogenous	TAG	GATTACGTACGGTTATCGCG	tatcttgtggaaaggacgaaacaccGTGAACCTGTAAGGCAAAGGGAAAGAACTAAGCAGCAGGCGGGGGATTAGCTCAAATGGTAGAGCGCTCGCTTCTAATGCGAGAGGTAGCGGGATCGATGCCCGCATCCTCCACTCAGCTTTTGCGTCCGTCACACTACAGAACACAAAACGGAGTTGCGACAATTGTCGCGAAACGATCGGCTAGAGGATTACGTACGGTTATCGCGCTGTCTCTTATACACATCTGACGCTGCCGACGActcgagtactaggatccattaggcg	0	150.633	0	34.0046	0	0	13.4627	45.0683	0	13.4627	0.0691433
Set1-TGA-tRNA-Ala-AGC-8-1	tRNA-Ala-AGC-8-1	tRNA-Ala-AGC-8-1	endogenous	TGA	AGTTGCGACAATTGTCGCGA	tatcttgtggaaaggacgaaacaccGTGAACCTGTAAGGCAAAGGGAAAGAACTAAGCAGCAGGCGGGGGATTAGCTCAAATGGTAGAGCGCTCGCTTTCAATGCGAGAGGTAGCGGGATCGATGCCCGCATCCTCCACTCAGCTTTTGCGTCCGTCACACTACAGAACACAAAACGGCACAATGAACCGGTGACTGAACCATGTGGCTAGCCAGTTGCGACAATTGTCGCGACTGTCTCTTATACACATCTGACGCTGCCGACGActcgagtactaggatccattaggcg	0	0	0	0	0	36.1881	38.1523	30.9987	0	36.1881	0.0268903
Set1-TAA-tRNA-Ala-AGC-8-1	tRNA-Ala-AGC-8-1	tRNA-Ala-AGC-8-1	endogenous	TAA	CACAATGAACCGGTGACTGA	tatcttgtggaaaggacgaaacaccGTGAACCTGTAAGGCAAAGGGAAAGAACTAAGCAGCAGGCGGGGGATTAGCTCAAATGGTAGAGCGCTCGCTTTTAATGCGAGAGGTAGCGGGATCGATGCCCGCATCCTCCACTCAGCTTTTGCGTCCGTCACACTACAGAACACAAAACGGCTGCGTTCTACGGTACACATATACACCAGAGTCTGCACAATGAACCGGTGACTGACTGTCTCTTATACACATCTGACGCTGCCGACGActcgagtactaggatccattaggcg	0	1.54027	0	0	0	21.4229	27.3123	22.1776	0	22.1776	0.0431451
Set1-TAG-tRNA-Lys-CTT-8-1	tRNA-Lys-CTT-8-1	tRNA-Lys-CTT-8-1	endogenous	TAG	CTGCGTTCTACGGTACACAT	tatcttgtggaaaggacgaaacaccATTCTGAGTATTAGGGTGGGAAGCAAGTATTATTACATCAGCCTGGCTAGCTCAGTCGGCAAAGCATGAGACTCTAAATCTCAGGGTCGTGGGCTCGAGCTCCATGTTGGGCGGAGCTTTTACCATTCTTGGTACACAGAATTCAGCATCATCGCATACTAAGGACAAGTCGGTGCAGGTCAATACTTCTGCGTTCTACGGTACACATCTGTCTCTTATACACATCTGACGCTGCCGACGActcgagtactaggatccattaggcg	312.008	0	0	39.8565	0	108.764	263.001	96.2412	0	108.764	0.00911042
Set1-TGA-tRNA-Lys-CTT-8-1	tRNA-Lys-CTT-8-1	tRNA-Lys-CTT-8-1	endogenous	TGA	GCATACTAAGGACAAGTCGG	tatcttgtggaaaggacgaaacaccATTCTGAGTATTAGGGTGGGAAGCAAGTATTATTACATCAGCCTGGCTAGCTCAGTCGGCAAAGCATGAGACTTCAAATCTCAGGGTCGTGGGCTCGAGCTCCATGTTGGGCGGAGCTTTTACCATTCTTGGTACACAGAATTCAGCATCATCGCGATCTCGTATGGAACCTAAGTGGACTCTTAATCGCATACTAAGGACAAGTCGGCTGTCTCTTATACACATCTGACGCTGCCGACGActcgagtactaggatccattaggcg	84.8554	0	0	71.5779	0	209.035	63.7564	92.4046	0	92.4046	0.0107061
Set1-TAA-tRNA-Lys-CTT-8-1	tRNA-Lys-CTT-8-1	tRNA-Lys-CTT-8-1	endogenous	TAA	GCGATCTCGTATGGAACCTA	tatcttgtggaaaggacgaaacaccATTCTGAGTATTAGGGTGGGAAGCAAGTATTATTACATCAGCCTGGCTAGCTCAGTCGGCAAAGCATGAGACTTTAAATCTCAGGGTCGTGGGCTCGAGCTCCATGTTGGGCGGAGCTTTTACCATTCTTGGTACACAGAATTCAGCATCATCATCATGACTGGTCAAGCTCCTTGCTGAACCATATGGCGATCTCGTATGGAACCTACTGTCTCTTATACACATCTGACGCTGCCGACGActcgagtactaggatccattaggcg	0	123.526	0	118.416	71.1244	170.759	223.149	237.779	71.1244	223.149	0.32177
Set1-TAG-tRNA-Arg-CCT-1-1	tRNA-Arg-CCT-1-1	tRNA-Arg-CCT-1-1	endogenous	TAG	ATCATGACTGGTCAAGCTCC	tatcttgtggaaaggacgaaacaccCGCTTATGAGGGGAAGGGATGGCACGGCCACGTGCCCCAAGCCCCAGTGGCCTAATGGATAAGGCACTGGCCTCTAAAGCCAGGGATTGTGGGTTCGAGTCCCACCTGGGGTAGAGGTGAAAGTTCCTTTTACGGAATTTTTTATTTCTTTTCCTGTTCCACAAGCCAAGCAAAACGATCGGCATGTTATCATGACTGGTCAAGCTCCCTGTCTCTTATACACATCTGACGCTGCCGACGActcgagtactaggatccattaggcg	411.739	0	0	0	0	0	0	0	0	0	1
Set1-TGA-tRNA-Arg-CCT-1-1	tRNA-Arg-CCT-1-1	tRNA-Arg-CCT-1-1	endogenous	TGA	CTGTTCCACAAGCCAAGCAA	tatcttgtggaaaggacgaaacaccCGCTTATGAGGGGAAGGGATGGCACGGCCACGTGCCCCAAGCCCCAGTGGCCTAATGGATAAGGCACTGGCCTTCAAAGCCAGGGATTGTGGGTTCGAGTCCCACCTGGGGTAGAGGTGAAAGTTCCTTTTACGGAATTTTTTATTTCTTTTCTAGATCAGAGTAGCTCGCCTCTTCAGACAGACACTCTGTTCCACAAGCCAAGCAACTGTCTCTTATACACATCTGACGCTGCCGACGActcgagtactaggatccattaggcg	0	0	0	0	0	0	0	51.1586	0	0	1
Set1-TAA-tRNA-Arg-CCT-1-1	tRNA-Arg-CCT-1-1	tRNA-Arg-CCT-1-1	endogenous	TAA	TAGATCAGAGTAGCTCGCCT	tatcttgtggaaaggacgaaacaccCGCTTATGAGGGGAAGGGATGGCACGGCCACGTGCCCCAAGCCCCAGTGGCCTAATGGATAAGGCACTGGCCTTTAAAGCCAGGGATTGTGGGTTCGAGTCCCACCTGGGGTAGAGGTGAAAGTTCCTTTTACGGAATTTTTTATTTCTTTTCTCTCACCACCTAGAGTTGGTACATAGACGGATATGTAGATCAGAGTAGCTCGCCTCTGTCTCTTATACACATCTGACGCTGCCGACGActcgagtactaggatccattaggcg	0	0	0	0	0	31.2905	0	0	0	0	1
Set1-TAG-tRNA-Leu-CAA-1-2	tRNA-Leu-CAA-1-2	tRNA-Leu-CAA-1-2	endogenous	TAG	TCTCACCACCTAGAGTTGGT	tatcttgtggaaaggacgaaacaccTCGAAGATTATATTAATTTGCGATGGTAAGTGTCCCAGGTGTCAGGATGGCCGAGTGGTCTAAGGCGCCAGACTCTAGCTTGGCTTCCTCGTGTTGAGGATTCTGGTCTCCAATGGAGGCGTGGGTTCGAATCCCACTTCTGACACAACTATCTTATTCTCCTTTTACTCTACTTTCTCAGCCATCTTTCTCACCACCTAGAGTTGGTCTGTCTCTTATACACATCTGACGCTGCCGACGActcgagtactaggatccattaggcg	631.573	680.759	0	69.1781	462.694	107.139	23.3754	33.2167	462.694	33.2167	13.5517
Set1-TGA-tRNA-Leu-CAA-1-2	tRNA-Leu-CAA-1-2	tRNA-Leu-CAA-1-2	endogenous	TGA	CTTCCAGTACGAGGACAATC	tatcttgtggaaaggacgaaacaccTCGAAGATTATATTAATTTGCGATGGTAAGTGTCCCAGGTGTCAGGATGGCCGAGTGGTCTAAGGCGCCAGACTTCAGCTTGGCTTCCTCGTGTTGAGGATTCTGGTCTCCAATGGAGGCGTGGGTTCGAATCCCACTTCTGACACAACTATCTTATTCTCCTTTTACTCTACTTTCTCAGCCATCACCTTCCAGTACGAGGACAATCCTGTCTCTTATACACATCTGACGCTGCCGACGActcgagtactaggatccattaggcg	148.656	507.753	0	0	0	5.29793	32.7802	44.9474	0	32.7802	0.0296032
Set1-TAA-tRNA-Leu-CAA-1-2	tRNA-Leu-CAA-1-2	tRNA-Leu-CAA-1-2	endogenous	TAA	CACTGCATTGCGACAACAAG	tatcttgtggaaaggacgaaacaccTCGAAGATTATATTAATTTGCGATGGTAAGTGTCCCAGGTGTCAGGATGGCCGAGTGGTCTAAGGCGCCAGACTTTAGCTTGGCTTCCTCGTGTTGAGGATTCTGGTCTCCAATGGAGGCGTGGGTTCGAATCCCACTTCTGACACAACTATCTTATTCTCCTTTTACTCTACTTTCTCAGCCATGGTCACTGCATTGCGACAACAAGCTGTCTCTTATACACATCTGACGCTGCCGACGActcgagtactaggatccattaggcg	1.19767	4.39364	0	0	1.25495	0.29337	34.5136	0.242466	1.19767	0.29337	1.69918
Set1-TAG-tRNA-Ala-CGC-4-1	tRNA-Ala-CGC-4-1	tRNA-Ala-CGC-4-1	endogenous	TAG	GGTCGTATCCAAGCTATACG	tatcttgtggaaaggacgaaacaccGATATTTTATATATAAGCCAACAGAACTCTCATGCGGTCAGGGGGTGTAGCTCAGTGGTAGAGCGCGTGCTTCTAATGTACGAGGCCCCGGGTTCGACCCCCGGCTCCTCCAGTTGTCCATTTTCTTCATTCTCCTTTCTGGTTCTTTGCATTGAGACCTCGTCTCGTGATAGACACGCGAATTATGCGGTCGTATCCAAGCTATACGCTGTCTCTTATACACATCTGACGCTGCCGACGActcgagtactaggatccattaggcg	37.4982	20.7687	0	0	25.2646	35.6462	13.9453	10.2831	20.7687	13.9453	1.45655
Set1-TGA-tRNA-Ala-CGC-4-1	tRNA-Ala-CGC-4-1	tRNA-Ala-CGC-4-1	endogenous	TGA	TGAGACCTCGTCTCGTGATA	tatcttgtggaaaggacgaaacaccGATATTTTATATATAAGCCAACAGAACTCTCATGCGGTCAGGGGGTGTAGCTCAGTGGTAGAGCGCGTGCTTTCAATGTACGAGGCCCCGGGTTCGACCCCCGGCTCCTCCAGTTGTCCATTTTCTTCATTCTCCTTTCTGGTTCTTTGCATGTGCACATAACGTGTACAGCCTTCCAGTACACACTCTGAGACCTCGTCTCGTGATACTGTCTCTTATACACATCTGACGCTGCCGACGActcgagtactaggatccattaggcg	12.023	61.1065	0	0	0	36.8197	47.1124	70.7119	0	47.1124	0.0207847
Set1-TAA-tRNA-Ala-CGC-4-1	tRNA-Ala-CGC-4-1	tRNA-Ala-CGC-4-1	endogenous	TAA	GTGCACATAACGTGTACAGC	tatcttgtggaaaggacgaaacaccGATATTTTATATATAAGCCAACAGAACTCTCATGCGGTCAGGGGGTGTAGCTCAGTGGTAGAGCGCGTGCTTTTAATGTACGAGGCCCCGGGTTCGACCCCCGGCTCCTCCAGTTGTCCATTTTCTTCATTCTCCTTTCTGGTTCTTTGCATGCGTGACATGTGCTTAGAGATGCTTAGAGAGCACGGGTGCACATAACGTGTACAGCCTGTCTCTTATACACATCTGACGCTGCCGACGActcgagtactaggatccattaggcg	0	0	0	0	0	76.8078	39.4989	19.1185	0	39.4989	0.0246921
Set1-TAG-tRNA-Phe-GAA-1-4	tRNA-Phe-GAA-1-4	tRNA-Phe-GAA-1-4	endogenous	TAG	GCGTGACATGTGCTTAGAGA	tatcttgtggaaaggacgaaacaccACGACCAGGAGGATAAAAGAGCATCGCAGTCGTAACGGCTGCCGAAATAGCTCAGTTGGGAGAGCGTTAGACTCTAGATCTAAAGGTCCCTGGTTCGATCCCGGGTTTCGGCACTTCCTCTTTTTCCTTCCCCCCGGGGGAAAAAGGAGGTGCGTCTTCCGACATAGTAAGGCTGACTCATGAGACAAGCGTGACATGTGCTTAGAGACTGTCTCTTATACACATCTGACGCTGCCGACGActcgagtactaggatccattaggcg	0	171.288	0	206.35	0	124.472	95.7881	86.6855	0	95.7881	0.0103318
Set1-TGA-tRNA-Phe-GAA-1-4	tRNA-Phe-GAA-1-4	tRNA-Phe-GAA-1-4	endogenous	TGA	GTCTTCCGACATAGTAAGGC	tatcttgtggaaaggacgaaacaccACGACCAGGAGGATAAAAGAGCATCGCAGTCGTAACGGCTGCCGAAATAGCTCAGTTGGGAGAGCGTTAGACTTCAGATCTAAAGGTCCCTGGTTCGATCCCGGGTTTCGGCACTTCCTCTTTTTCCTTCCCCCCGGGGGAAAAAGGAGGTGCGTGAGAGAGAACTGCTACTGGCCAACTGTATCGTAGTCTTCCGACATAGTAAGGCCTGTCTCTTATACACATCTGACGCTGCCGACGActcgagtactaggatccattaggcg	208.129	0	262.848	180.628	1.25495	55.9889	110.666	87.3629	180.628	87.3629	2.05548
Set1-TAA-tRNA-Phe-GAA-1-4	tRNA-Phe-GAA-1-4	tRNA-Phe-GAA-1-4	endogenous	TAA	GTGAGAGAGAACTGCTACTG	tatcttgtggaaaggacgaaacaccACGACCAGGAGGATAAAAGAGCATCGCAGTCGTAACGGCTGCCGAAATAGCTCAGTTGGGAGAGCGTTAGACTTTAGATCTAAAGGTCCCTGGTTCGATCCCGGGTTTCGGCACTTCCTCTTTTTCCTTCCCCCCGGGGGAAAAAGGAGGTGCGAGCCGACTTGCCATTACAAACCACCATAGATCCTGTGAGAGAGAACTGCTACTGCTGTCTCTTATACACATCTGACGCTGCCGACGActcgagtactaggatccattaggcg	71.4496	269.993	1.3336	37.5266	0	49.5623	50.8847	100.584	37.5266	50.8847	0.742543
Set1-TAG-tRNA-Arg-ACG-2-4	tRNA-Arg-ACG-2-4	tRNA-Arg-ACG-2-4	endogenous	TAG	GAGCCGACTTGCCATTACAA	tatcttgtggaaaggacgaaacaccATTATGAAAAGAGTAACAGTTAAGACAGCGTTACAGGCAGGGGCCAGTGGCGCAATGGATAACGCGTCTGACTCTAGATCAGAAGATTCTAGGTTCGACTCCTGGCTGGCTCGCTTGTGCTCTCACTTTTTCCTTCTTCAAAGCCGTATTAACCAATTGAGCACCAACTTCGGCGTACTGGAACGGAAGAGCCGACTTGCCATTACAACTGTCTCTTATACACATCTGACGCTGCCGACGActcgagtactaggatccattaggcg	0	0	1.3336	0	0	119.357	189.55	83.4477	0	119.357	0.00830863
Set1-TGA-tRNA-Arg-ACG-2-4	tRNA-Arg-ACG-2-4	tRNA-Arg-ACG-2-4	endogenous	TGA	CAATTGAGCACCAACTTCGG	tatcttgtggaaaggacgaaacaccATTATGAAAAGAGTAACAGTTAAGACAGCGTTACAGGCAGGGGCCAGTGGCGCAATGGATAACGCGTCTGACTTCAGATCAGAAGATTCTAGGTTCGACTCCTGGCTGGCTCGCTTGTGCTCTCACTTTTTCCTTCTTCAAAGCCGTATTAACACGGCCGAATTATAGAGACCACCACCATAGGTTGCCAATTGAGCACCAACTTCGGCTGTCTCTTATACACATCTGACGCTGCCGACGActcgagtactaggatccattaggcg	0	0	0	0	758.467	72.3762	127.101	68.0448	0	72.3762	0.0136284
Set1-TAA-tRNA-Arg-ACG-2-4	tRNA-Arg-ACG-2-4	tRNA-Arg-ACG-2-4	endogenous	TAA	ACGGCCGAATTATAGAGACC	tatcttgtggaaaggacgaaacaccATTATGAAAAGAGTAACAGTTAAGACAGCGTTACAGGCAGGGGCCAGTGGCGCAATGGATAACGCGTCTGACTTTAGATCAGAAGATTCTAGGTTCGACTCCTGGCTGGCTCGCTTGTGCTCTCACTTTTTCCTTCTTCAAAGCCGTATTAACGAGTCTCCAGCTCCTAAGAAATGGAACCTAGACGCACGGCCGAATTATAGAGACCCTGTCTCTTATACACATCTGACGCTGCCGACGActcgagtactaggatccattaggcg	189.608	0	1.35834	0	2.50991	69.2078	51.107	78.3064	1.35834	69.2078	0.0335909
Set1-TAG-tRNA-Ser-CGA-2-1	tRNA-Ser-CGA-2-1	tRNA-Ser-CGA-2-1	endogenous	TAG	GAGTCTCCAGCTCCTAAGAA	tatcttgtggaaaggacgaaacaccCGTATGTGTTTTTGATGCATAAATAGTAACCATTTAGAGGGCTGTGATGGCCGAGTGGTTAAGGCGTTGGACTCTAAATCCAATGGGGTCTCCCCGCGCAGGTTCAAATCCTGCTCACAGCGCTTCTCGGTACCTCTCTCTCTCTTTTTTTTCTAAATCACACACTAAGTCAGTCTGTCTGGCAATTGGAGTCTCCAGCTCCTAAGAACTGTCTCTTATACACATCTGACGCTGCCGACGActcgagtactaggatccattaggcg	0	0	0	0	254.544	8.55606	58.6699	76.8588	0	58.6699	0.0167589
Set1-TGA-tRNA-Ser-CGA-2-1	tRNA-Ser-CGA-2-1	tRNA-Ser-CGA-2-1	endogenous	TGA	CACTAAGTCAGTCTGTCTGG	tatcttgtggaaaggacgaaacaccCGTATGTGTTTTTGATGCATAAATAGTAACCATTTAGAGGGCTGTGATGGCCGAGTGGTTAAGGCGTTGGACTTCAAATCCAATGGGGTCTCCCCGCGCAGGTTCAAATCCTGCTCACAGCGCTTCTCGGTACCTCTCTCTCTCTTTTTTTTCTAAATCACAGAGTAGTGCCGGAATATTGCTGCAGGCACTAAGTCAGTCTGTCTGGCTGTCTCTTATACACATCTGACGCTGCCGACGActcgagtactaggatccattaggcg	0	0	0	160.618	0	50.722	58.086	55.4872	0	55.4872	0.0177031
Set1-TAA-tRNA-Ser-CGA-2-1	tRNA-Ser-CGA-2-1	tRNA-Ser-CGA-2-1	endogenous	TAA	GAGTAGTGCCGGAATATTGC	tatcttgtggaaaggacgaaacaccCGTATGTGTTTTTGATGCATAAATAGTAACCATTTAGAGGGCTGTGATGGCCGAGTGGTTAAGGCGTTGGACTTTAAATCCAATGGGGTCTCCCCGCGCAGGTTCAAATCCTGCTCACAGCGCTTCTCGGTACCTCTCTCTCTCTTTTTTTTCTAAATCACACAAGCAATGGTTGGTGCGAAGGATACGAGTAGTGCCGGAATATTGCCTGTCTCTTATACACATCTGACGCTGCCGACGActcgagtactaggatccattaggcg	0	0	0	1.16882	0	46.8599	49.8562	64.1368	0	49.8562	0.0196633
Set1-TAG-tRNA-Pro-AGG-2-5	tRNA-Pro-AGG-2-5	tRNA-Pro-AGG-2-5	endogenous	TAG	CAAGCAATGGTTGGTGCGAA	tatcttgtggaaaggacgaaacaccGTTTTATTAAAGTTTAGTAACCCAACCGAAATTCATAGGTGGCTCGTTGGTCTAGGGGTATGATTCTCGCTTCTAGTGCGAGAGGTCCCGGGTTCAAATCCCGGACGAGCCCTGTTCCTTTTTTCTTTCTCTCCCAGTTAGCTGGCCCCCATTGGATAACTCGAACCGGTAGACTAGAATGCGTCTGTCAAGCAATGGTTGGTGCGAACTGTCTCTTATACACATCTGACGCTGCCGACGActcgagtactaggatccattaggcg	0	247.229	114.47	87.9103	0	0	15.5649	0.242466	87.9103	0.242466	71.5595
Set1-TGA-tRNA-Pro-AGG-2-5	tRNA-Pro-AGG-2-5	tRNA-Pro-AGG-2-5	endogenous	TGA	TGGATAACTCGAACCGGTAG	tatcttgtggaaaggacgaaacaccGTTTTATTAAAGTTTAGTAACCCAACCGAAATTCATAGGTGGCTCGTTGGTCTAGGGGTATGATTCTCGCTTTCAGTGCGAGAGGTCCCGGGTTCAAATCCCGGACGAGCCCTGTTCCTTTTTTCTTTCTCTCCCAGTTAGCTGGCCCCCATGTGACTAACGGATTGGAACGGCTCGATACTGACATCTGGATAACTCGAACCGGTAGCTGTCTCTTATACACATCTGACGCTGCCGACGActcgagtactaggatccattaggcg	0	81.5344	345.952	0	0	42.8424	14.8599	29.2091	0	29.2091	0.0331026
Set1-TAA-tRNA-Pro-AGG-2-5	tRNA-Pro-AGG-2-5	tRNA-Pro-AGG-2-5	endogenous	TAA	GTGACTAACGGATTGGAACG	tatcttgtggaaaggacgaaacaccGTTTTATTAAAGTTTAGTAACCCAACCGAAATTCATAGGTGGCTCGTTGGTCTAGGGGTATGATTCTCGCTTTTAGTGCGAGAGGTCCCGGGTTCAAATCCCGGACGAGCCCTGTTCCTTTTTTCTTTCTCTCCCAGTTAGCTGGCCCCCATAGTTGTCCACAGCATACGAGACTAATCAGGAACGATGTGACTAACGGATTGGAACGCTGTCTCTTATACACATCTGACGCTGCCGACGActcgagtactaggatccattaggcg	0	0	1.3336	0	0	0	65.262	10.0263	0	10.0263	0.0906922
Set1-TAG-tRNA-Ile-GAT-1-3	tRNA-Ile-GAT-1-3	tRNA-Ile-GAT-1-3	endogenous	TAG	AGTTGTCCACAGCATACGAG	tatcttgtggaaaggacgaaacaccGAGCCCTTTTATACGCTCCAGGGGCACTGTGCCGTCGGGCGGCCGGTTAGCTCAGTTGGTAAGAGCGTGGTGCTCTAAACACCAAGGTCGCGGGCTCGACTCCCGCACCGGCCACGGCGTTAGCTTTTTTTTTTTTTTTTCCCCGCCGCCACCCTCCTGCACACAGTGCATAAGATAGCGACCTCGGTAGTTGTCCACAGCATACGAGCTGTCTCTTATACACATCTGACGCTGCCGACGActcgagtactaggatccattaggcg	16.86	30.6419	66.1134	0	0	47.4293	62.9755	86.0439	16.86	62.9755	0.279169
Set1-TGA-tRNA-Ile-GAT-1-3	tRNA-Ile-GAT-1-3	tRNA-Ile-GAT-1-3	endogenous	TGA	TCCTGCACACAGTGCATAAG	tatcttgtggaaaggacgaaacaccGAGCCCTTTTATACGCTCCAGGGGCACTGTGCCGTCGGGCGGCCGGTTAGCTCAGTTGGTAAGAGCGTGGTGCTTCAAACACCAAGGTCGCGGGCTCGACTCCCGCACCGGCCACGGCGTTAGCTTTTTTTTTTTTTTTTCCCCGCCGCCACCCACTGTGAACAGTCCTCAAGGGGTCTACTAATCTATCCTGCACACAGTGCATAAGCTGTCTCTTATACACATCTGACGCTGCCGACGActcgagtactaggatccattaggcg	14.4184	0	0	2.34541	0	117.748	50.5611	68.637	0	68.637	0.0143602
Set1-TAA-tRNA-Ile-GAT-1-3	tRNA-Ile-GAT-1-3	tRNA-Ile-GAT-1-3	endogenous	TAA	ACTGTGAACAGTCCTCAAGG	tatcttgtggaaaggacgaaacaccGAGCCCTTTTATACGCTCCAGGGGCACTGTGCCGTCGGGCGGCCGGTTAGCTCAGTTGGTAAGAGCGTGGTGCTTTAAACACCAAGGTCGCGGGCTCGACTCCCGCACCGGCCACGGCGTTAGCTTTTTTTTTTTTTTTTCCCCGCCGCCACCCCAGACGTAAGCAGGTTCTACTGGATAACTCGCGGACTGTGAACAGTCCTCAAGGCTGTCTCTTATACACATCTGACGCTGCCGACGActcgagtactaggatccattaggcg	58.0438	54.8318	1.3336	1.16882	135.254	117.8	50.3641	62.4186	54.8318	62.4186	0.880369
Set1-TAG-tRNA-Leu-AAG-2-1	tRNA-Leu-AAG-2-1	tRNA-Leu-AAG-2-1	endogenous	TAG	CAGACGTAAGCAGGTTCTAC	tatcttgtggaaaggacgaaacaccCATAACTGAAGGAAAATATGTAAATACCCAGCGGCAAAGAGGTAGCGTGGCCGAGCGGTCTAAGGCGCTGGATTCTAGCTCCAGTCTCTTCGGGGGCGTGGGTTCGAATCCCACCGCTGCCAGTTTGTGGTAGTTTTGTCACTTTTGTCCCCTATGGGTTACTACTTGGCAGAAGGAGATCGCTAACCCAGACGTAAGCAGGTTCTACCTGTCTCTTATACACATCTGACGCTGCCGACGActcgagtactaggatccattaggcg	93.1466	51.6377	298.905	227.342	1.25495	73.1769	53.9774	162.225	93.1466	73.1769	1.26922
Set1-TGA-tRNA-Leu-AAG-2-1	tRNA-Leu-AAG-2-1	tRNA-Leu-AAG-2-1	endogenous	TGA	TACTTGGCAGAAGGAGATCG	tatcttgtggaaaggacgaaacaccCATAACTGAAGGAAAATATGTAAATACCCAGCGGCAAAGAGGTAGCGTGGCCGAGCGGTCTAAGGCGCTGGATTTCAGCTCCAGTCTCTTCGGGGGCGTGGGTTCGAATCCCACCGCTGCCAGTTTGTGGTAGTTTTGTCACTTTTGTCCCCTATGGGTTACAGAAGTTGTCGAGCAACGGACGATCCTACTTGGCAGAAGGAGATCGCTGTCTCTTATACACATCTGACGCTGCCGACGActcgagtactaggatccattaggcg	193.34	0	1.3336	120.808	0	33.7169	52.5224	51.5649	1.3336	51.5649	0.0443947
Set1-TAA-tRNA-Leu-AAG-2-1	tRNA-Leu-AAG-2-1	tRNA-Leu-AAG-2-1	endogenous	TAA	AGAAGTTGTCGAGCAACGGA	tatcttgtggaaaggacgaaacaccCATAACTGAAGGAAAATATGTAAATACCCAGCGGCAAAGAGGTAGCGTGGCCGAGCGGTCTAAGGCGCTGGATTTTAGCTCCAGTCTCTTCGGGGGCGTGGGTTCGAATCCCACCGCTGCCAGTTTGTGGTAGTTTTGTCACTTTTGTCCCCTATGGGTTACATCCTTGGTCAGACCTAAGGGTAGGAAGAAGTTGTCGAGCAACGGACTGTCTCTTATACACATCTGACGCTGCCGACGActcgagtactaggatccattaggcg	1.19767	0	0	0	466.905	71.0612	80.3245	48.1918	0	71.0612	0.0138771
Set1-TAG-tRNA-Cys-GCA-2-1	tRNA-Cys-GCA-2-1	tRNA-Cys-GCA-2-1	endogenous	TAG	ATCCTTGGTCAGACCTAAGG	tatcttgtggaaaggacgaaacaccAAGGAAAAACCTATAACATTTTAAAACTACAAGCAGTGGTGGGGGTATAGCTCAGTGGTAGAGCATTTGACTCTAGATCAAGAGGTCCCCGGTTCAAATCCGGGTGCCCCCTCTGTGCTCTGGAGTTTTGCCGGGCGCGGTGGCTCACGCCTATCCTTGGTCATAGCGACCTCAAGCAATGGTACCTTATCCTTGGTCAGACCTAAGGCTGTCTCTTATACACATCTGACGCTGCCGACGActcgagtactaggatccattaggcg	0	0	0	0	0	19.8767	0	10.9747	0	10.9747	0.0835093
Set1-TGA-tRNA-Cys-GCA-2-1	tRNA-Cys-GCA-2-1	tRNA-Cys-GCA-2-1	endogenous	TGA	ATCCTTGGTCATAGCGACCT	tatcttgtggaaaggacgaaacaccAAGGAAAAACCTATAACATTTTAAAACTACAAGCAGTGGTGGGGGTATAGCTCAGTGGTAGAGCATTTGACTTCAGATCAAGAGGTCCCCGGTTCAAATCCGGGTGCCCCCTCTGTGCTCTGGAGTTTTGCCGGGCGCGGTGGCTCACGCCTGATGTCCAAGCACTGCATTGAATCTCACACCAGGACATCCTTGGTCATAGCGACCTCTGTCTCTTATACACATCTGACGCTGCCGACGActcgagtactaggatccattaggcg	54.3582	0	4.05029	0	0	23.5214	8.17922	30.5352	0	23.5214	0.0407807
Set1-TAA-tRNA-Cys-GCA-2-1	tRNA-Cys-GCA-2-1	tRNA-Cys-GCA-2-1	endogenous	TAA	GATGTCCAAGCACTGCATTG	tatcttgtggaaaggacgaaacaccAAGGAAAAACCTATAACATTTTAAAACTACAAGCAGTGGTGGGGGTATAGCTCAGTGGTAGAGCATTTGACTTTAGATCAAGAGGTCCCCGGTTCAAATCCGGGTGCCCCCTCTGTGCTCTGGAGTTTTGCCGGGCGCGGTGGCTCACGCCTACACTCAGTGGTAAGTACGCTTCGTCGTCCACAAGAGATGTCCAAGCACTGCATTGCTGTCTCTTATACACATCTGACGCTGCCGACGActcgagtactaggatccattaggcg	372.91	0	0	0	0	0.29337	11.6082	27.9968	0	11.6082	0.0793136
Set1-TAG-tRNA-Phe-GAA-3-1	tRNA-Phe-GAA-3-1	tRNA-Phe-GAA-3-1	endogenous	TAG	ACACTCAGTGGTAAGTACGC	tatcttgtggaaaggacgaaacaccTGTATTTTGAAGAAATGACAAAAGCAGTAGGATCACGGTGGCCGAGATAGCTCAGTTGGGAGAGCGTTAGACTCTAGATCTAAAGGTCCCTGGTTCAATCCCGGGTTTCGGCAGTTGCATTTTGGTTTTAGCATAATTGTCACTCCTTCAACACCATTGCCACGTTGAAGGAATCTCACCACCAGTGCACACTCAGTGGTAAGTACGCCTGTCTCTTATACACATCTGACGCTGCCGACGActcgagtactaggatccattaggcg	348.077	521.616	109.011	56.29	324.268	363.351	163.487	169.278	324.268	169.278	1.91022
Set1-TGA-tRNA-Phe-GAA-3-1	tRNA-Phe-GAA-3-1	tRNA-Phe-GAA-3-1	endogenous	TGA	CCATTGCCACGTTGAAGGAA	tatcttgtggaaaggacgaaacaccTGTATTTTGAAGAAATGACAAAAGCAGTAGGATCACGGTGGCCGAGATAGCTCAGTTGGGAGAGCGTTAGACTTCAGATCTAAAGGTCCCTGGTTCAATCCCGGGTTTCGGCAGTTGCATTTTGGTTTTAGCATAATTGTCACTCCTTCAACATTACCTGCTTCAACCTCGTGCGTGTACAGCCATAGCCATTGCCACGTTGAAGGAACTGTCTCTTATACACATCTGACGCTGCCGACGActcgagtactaggatccattaggcg	1.19767	0	0	55.1367	0	62.198	94.512	180.182	0	94.512	0.0104699
Set1-TAA-tRNA-Phe-GAA-3-1	tRNA-Phe-GAA-3-1	tRNA-Phe-GAA-3-1	endogenous	TAA	TTACCTGCTTCAACCTCGTG	tatcttgtggaaaggacgaaacaccTGTATTTTGAAGAAATGACAAAAGCAGTAGGATCACGGTGGCCGAGATAGCTCAGTTGGGAGAGCGTTAGACTTTAGATCTAAAGGTCCCTGGTTCAATCCCGGGTTTCGGCAGTTGCATTTTGGTTTTAGCATAATTGTCACTCCTTCAACATCTAGGCCTGGTACCTTGAAGATTGGAACGACAACTTACCTGCTTCAACCTCGTGCTGTCTCTTATACACATCTGACGCTGCCGACGActcgagtactaggatccattaggcg	199.745	32.2957	87.5501	84.4272	122.539	368.942	365.242	327.517	87.5501	365.242	0.24178
Set1-TAG-tRNA-Gln-CTG-3-2	tRNA-Gln-CTG-3-2	tRNA-Gln-CTG-3-2	endogenous	TAG	TCTAGGCCTGGTACCTTGAA	tatcttgtggaaaggacgaaacaccTATTGGGAATTCAGACGCTTCCGGCAAACTTGCACGATGAGGTTCCATGGTGTAATGGTGAGCACTCTGGACTCTAAATCCAGCGATCCGAGTTCGAGTCTCGGTGGAACCTTTCTGTTTAATTAGGACGGCAATGTTGTGTTTTACTCCCTTGTTCGCAATTATCGCCTGGTGGCAGAGTGTTGTACTCTAGGCCTGGTACCTTGAACTGTCTCTTATACACATCTGACGCTGCCGACGActcgagtactaggatccattaggcg	0	111.317	192.635	0	107.314	112.934	104.658	48.7696	107.314	104.658	1.02514
Set1-TGA-tRNA-Gln-CTG-3-2	tRNA-Gln-CTG-3-2	tRNA-Gln-CTG-3-2	endogenous	TGA	TGTTCGCAATTATCGCCTGG	tatcttgtggaaaggacgaaacaccTATTGGGAATTCAGACGCTTCCGGCAAACTTGCACGATGAGGTTCCATGGTGTAATGGTGAGCACTCTGGACTTCAAATCCAGCGATCCGAGTTCGAGTCTCGGTGGAACCTTTCTGTTTAATTAGGACGGCAATGTTGTGTTTTACTCCCTGGTCGTATCCGGTTCAATGTGCGACATTAAGTACTATGTTCGCAATTATCGCCTGGCTGTCTCTTATACACATCTGACGCTGCCGACGActcgagtactaggatccattaggcg	0	0	0	0	0	58.5809	32.3355	48.2132	0	48.2132	0.0203197
Set1-TAA-tRNA-Gln-CTG-3-2	tRNA-Gln-CTG-3-2	tRNA-Gln-CTG-3-2	endogenous	TAA	GGTCGTATCCGGTTCAATGT	tatcttgtggaaaggacgaaacaccTATTGGGAATTCAGACGCTTCCGGCAAACTTGCACGATGAGGTTCCATGGTGTAATGGTGAGCACTCTGGACTTTAAATCCAGCGATCCGAGTTCGAGTCTCGGTGGAACCTTTCTGTTTAATTAGGACGGCAATGTTGTGTTTTACTCCCTGGCGTTGTAGTATAGAGACCGGACCATCTGCTCATTGGTCGTATCCGGTTCAATGTCTGTCTCTTATACACATCTGACGCTGCCGACGActcgagtactaggatccattaggcg	0	0	160.059	0	0	9.52936	27.6683	0	0	9.52936	0.0949726
Set1-TAG-tRNA-Cys-GCA-16-1	tRNA-Cys-GCA-16-1	tRNA-Cys-GCA-16-1	endogenous	TAG	GGCGTTGTAGTATAGAGACC	tatcttgtggaaaggacgaaacaccATAGGTGAAAAGGTATTTAGTAGAAACTCCTAGAAGCTGAGGGGGTATAGCTCAGGGGTAGAGCACTTGACTCTAGATCAAGAAGTCCTTGGTTCAAATCCAGGTGCCCCCTGGAAAGAGTCTCTTTTTAGTACCACATACCAATTGGTACCGATACACTTGAACCGAAGCCCGGTCATGACTGGATAGGCGTTGTAGTATAGAGACCCTGTCTCTTATACACATCTGACGCTGCCGACGActcgagtactaggatccattaggcg	0	0	0	0	0	14.0852	30.3544	31.9829	0	30.3544	0.0318935
Set1-TGA-tRNA-Cys-GCA-16-1	tRNA-Cys-GCA-16-1	tRNA-Cys-GCA-16-1	endogenous	TGA	GATACACTTGAACCGAAGCC	tatcttgtggaaaggacgaaacaccATAGGTGAAAAGGTATTTAGTAGAAACTCCTAGAAGCTGAGGGGGTATAGCTCAGGGGTAGAGCACTTGACTTCAGATCAAGAAGTCCTTGGTTCAAATCCAGGTGCCCCCTGGAAAGAGTCTCTTTTTAGTACCACATACCAATTGGTACCAAGAAGCCATTCTAGGCCTGAAGATCCAGCAGTGGTGATACACTTGAACCGAAGCCCTGTCTCTTATACACATCTGACGCTGCCGACGActcgagtactaggatccattaggcg	0	0	0	0	0	0.29337	37.3714	41.0679	0	37.3714	0.0260611
Set1-TAA-tRNA-Cys-GCA-16-1	tRNA-Cys-GCA-16-1	tRNA-Cys-GCA-16-1	endogenous	TAA	AAGAAGCCATTCTAGGCCTG	tatcttgtggaaaggacgaaacaccATAGGTGAAAAGGTATTTAGTAGAAACTCCTAGAAGCTGAGGGGGTATAGCTCAGGGGTAGAGCACTTGACTTTAGATCAAGAAGTCCTTGGTTCAAATCCAGGTGCCCCCTGGAAAGAGTCTCTTTTTAGTACCACATACCAATTGGTACCCTATCAGGTACGAACCGTTGCAATTGAGCAGCGTGAAAGAAGCCATTCTAGGCCTGCTGTCTCTTATACACATCTGACGCTGCCGACGActcgagtactaggatccattaggcg	0	0	0	0	27.5898	23.5835	87.0377	74.3346	0	74.3346	0.0132741
Set1-TAG-tRNA-Ala-AGC-13-2	tRNA-Ala-AGC-13-2	tRNA-Ala-AGC-13-2	endogenous	TAG	CTATCAGGTACGAACCGTTG	tatcttgtggaaaggacgaaacaccCCAGGACACCCACTAAGGATCAATAAAGCTCCCCTGACGTGGGGAATTAGCTCAAGCGGTAGAGCGCTTGCTTCTAATGCAAGAGGTAGTGGGATCGATGCCCACATTCTCCAAGCTTTATTATTTGGACCTTGGGTCTCCAAACACTCAAGTACTAATCAGGCGTTAAGCGGCCATTGCCACTCGTACTATCAGGTACGAACCGTTGCTGTCTCTTATACACATCTGACGCTGCCGACGActcgagtactaggatccattaggcg	203.616	74.919	516.68	79.713	162.29	76.1417	53.8888	125.093	162.29	76.1417	2.11675
Set1-TGA-tRNA-Ala-AGC-13-2	tRNA-Ala-AGC-13-2	tRNA-Ala-AGC-13-2	endogenous	TGA	ACTAATCAGGCGTTAAGCGG	tatcttgtggaaaggacgaaacaccCCAGGACACCCACTAAGGATCAATAAAGCTCCCCTGACGTGGGGAATTAGCTCAAGCGGTAGAGCGCTTGCTTTCAATGCAAGAGGTAGTGGGATCGATGCCCACATTCTCCAAGCTTTATTATTTGGACCTTGGGTCTCCAAACACTCAAGTCGTATCTCCATTAACCTGGCCGGTCATGACTCATAACTAATCAGGCGTTAAGCGGCTGTCTCTTATACACATCTGACGCTGCCGACGActcgagtactaggatccattaggcg	163.445	0	0	0	0	122.953	113.029	123.574	0	122.953	0.00806756
Set1-TAA-tRNA-Ala-AGC-13-2	tRNA-Ala-AGC-13-2	tRNA-Ala-AGC-13-2	endogenous	TAA	CGTATCTCCATTAACCTGGC	tatcttgtggaaaggacgaaacaccCCAGGACACCCACTAAGGATCAATAAAGCTCCCCTGACGTGGGGAATTAGCTCAAGCGGTAGAGCGCTTGCTTTTAATGCAAGAGGTAGTGGGATCGATGCCCACATTCTCCAAGCTTTATTATTTGGACCTTGGGTCTCCAAACACTCAAGTATGGATTGAGTATCGCCTGGATATGTGGCGACCACCGTATCTCCATTAACCTGGCCTGTCTCTTATACACATCTGACGCTGCCGACGActcgagtactaggatccattaggcg	0	304.347	1.3336	10.5738	0	379.169	255.387	145.602	1.3336	255.387	0.00910189
Set1-TAG-tRNA-Thr-TGT-1-1	tRNA-Thr-TGT-1-1	tRNA-Thr-TGT-1-1	endogenous	TAG	ATGGATTGAGTATCGCCTGG	tatcttgtggaaaggacgaaacaccAGCAGGAATAGATTCAATAGGCAACTTCACTGCACATGTAGGCTCTATGGCTTAGTTGGTTAAAGCGCCTGTCTCTAAAACAGGAGATCCTGGGTTCGAATCCCAGTAGAGCCTTAAGGTTTTCATTTTCACTAGAAAGCCAGTTCTTCATTAACGGTGACTGATGCTTAGAGAAAGCTATACGCCAGATGGATTGAGTATCGCCTGGCTGTCTCTTATACACATCTGACGCTGCCGACGActcgagtactaggatccattaggcg	0	0	0	0	0	0	0	17.3926	0	0	1
Set1-TGA-tRNA-Thr-TGT-1-1	tRNA-Thr-TGT-1-1	tRNA-Thr-TGT-1-1	endogenous	TGA	CGGTGACTGATGCTTAGAGA	tatcttgtggaaaggacgaaacaccAGCAGGAATAGATTCAATAGGCAACTTCACTGCACATGTAGGCTCTATGGCTTAGTTGGTTAAAGCGCCTGTCTTCAAAACAGGAGATCCTGGGTTCGAATCCCAGTAGAGCCTTAAGGTTTTCATTTTCACTAGAAAGCCAGTTCTTCATTAAGAATGACTCCACTGGCTATCAGGTGGTAGCTTACCGGTGACTGATGCTTAGAGACTGTCTCTTATACACATCTGACGCTGCCGACGActcgagtactaggatccattaggcg	0	0	0	0	0	0	0	0	0	0	1
Set1-TAA-tRNA-Thr-TGT-1-1	tRNA-Thr-TGT-1-1	tRNA-Thr-TGT-1-1	endogenous	TAA	GAATGACTCCACTGGCTATC	tatcttgtggaaaggacgaaacaccAGCAGGAATAGATTCAATAGGCAACTTCACTGCACATGTAGGCTCTATGGCTTAGTTGGTTAAAGCGCCTGTCTTTAAAACAGGAGATCCTGGGTTCGAATCCCAGTAGAGCCTTAAGGTTTTCATTTTCACTAGAAAGCCAGTTCTTCATTAAACGTAATGGTACGGCCGAATCGCAAGTGCTCCTAGAATGACTCCACTGGCTATCCTGTCTCTTATACACATCTGACGCTGCCGACGActcgagtactaggatccattaggcg	0	0	0	0	0	22.1477	11.0876	0	0	11.0876	0.0827295
Set1-TAG-tRNA-Ser-TGA-3-1	tRNA-Ser-TGA-3-1	tRNA-Ser-TGA-3-1	endogenous	TAG	ACGTAATGGTACGGCCGAAT	tatcttgtggaaaggacgaaacaccATTCCTCATGGGAATATATCCAGGTTGTTGAAGGAGGTACGTAGTCGTGGCCGAGTGGTTAAGGCGATGGACTCTAAATCCATTGGGGTCTCCCCGCGCAGGTTCGAATCCTGCCGACTACGGCGTGCTTTTTTTACTCTCGGGTAGAGGAAATCCGGTGCAATCGGAGTTGAGTTGTCCACCGGTACACGTAATGGTACGGCCGAATCTGTCTCTTATACACATCTGACGCTGCCGACGActcgagtactaggatccattaggcg	0	0	0	0	0	0	21.2099	7.86555	0	7.86555	0.112796
Set1-TGA-tRNA-Ser-TGA-3-1	tRNA-Ser-TGA-3-1	tRNA-Ser-TGA-3-1	endogenous	TGA	ATCGGAGTTGAGTTGTCCAC	tatcttgtggaaaggacgaaacaccATTCCTCATGGGAATATATCCAGGTTGTTGAAGGAGGTACGTAGTCGTGGCCGAGTGGTTAAGGCGATGGACTTCAAATCCATTGGGGTCTCCCCGCGCAGGTTCGAATCCTGCCGACTACGGCGTGCTTTTTTTACTCTCGGGTAGAGGAAATCCGGTGCATGGCCTACAAGATGTCCAAGTAGCTCATCGGAGTTGAGTTGTCCACCTGTCTCTTATACACATCTGACGCTGCCGACGActcgagtactaggatccattaggcg	0	0	0	0	0	28.0945	36.9394	0	0	28.0945	0.0343707
Set1-TAA-tRNA-Ser-TGA-3-1	tRNA-Ser-TGA-3-1	tRNA-Ser-TGA-3-1	endogenous	TAA	TGGCCTACAAGATGTCCAAG	tatcttgtggaaaggacgaaacaccATTCCTCATGGGAATATATCCAGGTTGTTGAAGGAGGTACGTAGTCGTGGCCGAGTGGTTAAGGCGATGGACTTTAAATCCATTGGGGTCTCCCCGCGCAGGTTCGAATCCTGCCGACTACGGCGTGCTTTTTTTACTCTCGGGTAGAGGAAATCCGGTGCAATAGTAAGGCGCGCTAGAACGTCTTCTGGCCTACAAGATGTCCAAGCTGTCTCTTATACACATCTGACGCTGCCGACGActcgagtactaggatccattaggcg	240.744	0	0	124.276	0	0	35.6506	4.54967	0	4.54967	0.180191
Set1-TAG-tRNA-Gly-TCC-1-1	tRNA-Gly-TCC-1-1	tRNA-Gly-TCC-1-1	endogenous	TAG	ATAGTAAGGCGCGCTAGAAC	tatcttgtggaaaggacgaaacaccCCACTATTAAGGATATCCGGAGAGGATGCTACCTATCAGGGCGTTGGTGGTATAGTGGTTAGCATAGCTGCCTCTAAAGCAGTTGACCCGGGTTCGATTCCCGGCCAACGCATGCGGTACCACTTTTGCGAGTTTGAAATTTTCATTTTAGTACTCCGCCAATGACAATGCAGACTCTAAGACGCAAGATAGTAAGGCGCGCTAGAACCTGTCTCTTATACACATCTGACGCTGCCGACGActcgagtactaggatccattaggcg	28.9293	0	0	152.491	0	62.2601	143.37	59.0098	0	62.2601	0.0158078
Set1-TGA-tRNA-Gly-TCC-1-1	tRNA-Gly-TCC-1-1	tRNA-Gly-TCC-1-1	endogenous	TGA	ACTCCGCCAATGACAATGCA	tatcttgtggaaaggacgaaacaccCCACTATTAAGGATATCCGGAGAGGATGCTACCTATCAGGGCGTTGGTGGTATAGTGGTTAGCATAGCTGCCTTCAAAGCAGTTGACCCGGGTTCGATTCCCGGCCAACGCATGCGGTACCACTTTTGCGAGTTTGAAATTTTCATTTTAGTGTGGTAACAGCTACGCTTAGCTGCACGATGATCATGACTCCGCCAATGACAATGCACTGTCTCTTATACACATCTGACGCTGCCGACGActcgagtactaggatccattaggcg	0	0	0	118.463	0	138.819	63.9534	70.7191	0	70.7191	0.0139433
Set1-TAA-tRNA-Gly-TCC-1-1	tRNA-Gly-TCC-1-1	tRNA-Gly-TCC-1-1	endogenous	TAA	GTGGTAACAGCTACGCTTAG	tatcttgtggaaaggacgaaacaccCCACTATTAAGGATATCCGGAGAGGATGCTACCTATCAGGGCGTTGGTGGTATAGTGGTTAGCATAGCTGCCTTTAAAGCAGTTGACCCGGGTTCGATTCCCGGCCAACGCATGCGGTACCACTTTTGCGAGTTTGAAATTTTCATTTTAGTCTAGGTATCACGGTGTGAAGCGACAACAAGACTGCTGTGGTAACAGCTACGCTTAGCTGTCTCTTATACACATCTGACGCTGCCGACGActcgagtactaggatccattaggcg	0	0	201.921	0	506.929	82.6441	128.554	67.125	0	82.6441	0.0119554
Set1-TAG-tRNA-Gly-GCC-1-2	tRNA-Gly-GCC-1-2	tRNA-Gly-GCC-1-2	endogenous	TAG	CTAGGTATCACGGTGTGAAG	tatcttgtggaaaggacgaaacaccAGTTCCGCTGTGCCAGCTTCCGTTGGCGTTTGCCATCGGTGCATGGGTGGTTCAGTGGTAGAATTCTCGCCTCTAACGCGGGAGGCCCGGGTTCGATTCCCGGCCCATGCAGCACGCCCTCCCATTTTGGTGCTGCAGCAGCACCAAGGCGGTTAGCGTCGATGGAACCTATCAGACGGTCTATGCTGCTAGGTATCACGGTGTGAAGCTGTCTCTTATACACATCTGACGCTGCCGACGActcgagtactaggatccattaggcg	216.281	236.561	1.3336	78.552	0	193.804	168.528	192.703	78.552	192.703	0.41069
Set1-TGA-tRNA-Gly-GCC-1-2	tRNA-Gly-GCC-1-2	tRNA-Gly-GCC-1-2	endogenous	TGA	GTTAGCGTCGATGGAACCTA	tatcttgtggaaaggacgaaacaccAGTTCCGCTGTGCCAGCTTCCGTTGGCGTTTGCCATCGGTGCATGGGTGGTTCAGTGGTAGAATTCTCGCCTTCAACGCGGGAGGCCCGGGTTCGATTCCCGGCCCATGCAGCACGCCCTCCCATTTTGGTGCTGCAGCAGCACCAAGGCGTTGCAGGCGAACTAGAATGCGTCCAAGTGTGCTAGTTGTTAGCGTCGATGGAACCTACTGTCTCTTATACACATCTGACGCTGCCGACGActcgagtactaggatccattaggcg	121.11	25.3895	0	7.04402	332.275	133.183	154.305	110.725	25.3895	133.183	0.196667
Set1-TAA-tRNA-Gly-GCC-1-2	tRNA-Gly-GCC-1-2	tRNA-Gly-GCC-1-2	endogenous	TAA	TTGCAGGCGAACTAGAATGC	tatcttgtggaaaggacgaaacaccAGTTCCGCTGTGCCAGCTTCCGTTGGCGTTTGCCATCGGTGCATGGGTGGTTCAGTGGTAGAATTCTCGCCTTTAACGCGGGAGGCCCGGGTTCGATTCCCGGCCCATGCAGCACGCCCTCCCATTTTGGTGCTGCAGCAGCACCAAGGCGATACACCAGACGGCTGGTATTAGGAAGAAGCGTGTACTTGCAGGCGAACTAGAATGCCTGTCTCTTATACACATCTGACGCTGCCGACGActcgagtactaggatccattaggcg	62.927	144.472	211.602	71.5235	159.799	120.858	107.758	115.367	144.472	115.367	1.25012
Set1-TAG-tRNA-Ala-TGC-5-1	tRNA-Ala-TGC-5-1	tRNA-Ala-TGC-5-1	endogenous	TAG	ATACACCAGACGGCTGGTAT	tatcttgtggaaaggacgaaacaccGTTACCTCCTGAAAATTATTACAAAGAGACCTTATAGTGAGGGGGTGTAGCTCAGTGGTAGAGCGCATGCTTCTAATGTATGAGGCCTCGGGTTCGATCCCCGACACCTCCAAGCGATGGTTTTGCTCTGGTAGTTTTCAAGCGACAGACTTGGATTGCAGGAATAACCGCAGTATAGGACATTGGCAATACACCAGACGGCTGGTATCTGTCTCTTATACACATCTGACGCTGCCGACGActcgagtactaggatccattaggcg	0	0	0	0	132.044	0.29337	73.6889	11.9446	0	11.9446	0.0772524
Set1-TGA-tRNA-Ala-TGC-5-1	tRNA-Ala-TGC-5-1	tRNA-Ala-TGC-5-1	endogenous	TGA	GGATTGCAGGAATAACCGCA	tatcttgtggaaaggacgaaacaccGTTACCTCCTGAAAATTATTACAAAGAGACCTTATAGTGAGGGGGTGTAGCTCAGTGGTAGAGCGCATGCTTTCAATGTATGAGGCCTCGGGTTCGATCCCCGACACCTCCAAGCGATGGTTTTGCTCTGGTAGTTTTCAAGCGACAGACTTGAGGACAATCTCAGTGTCGAGAGCCGACTTCAGCATGGATTGCAGGAATAACCGCACTGTCTCTTATACACATCTGACGCTGCCGACGActcgagtactaggatccattaggcg	0	0	0	0	0	68.7591	96.9559	75.4612	0	75.4612	0.0130785
Set1-TAA-tRNA-Ala-TGC-5-1	tRNA-Ala-TGC-5-1	tRNA-Ala-TGC-5-1	endogenous	TAA	GAGGACAATCTCAGTGTCGA	tatcttgtggaaaggacgaaacaccGTTACCTCCTGAAAATTATTACAAAGAGACCTTATAGTGAGGGGGTGTAGCTCAGTGGTAGAGCGCATGCTTTTAATGTATGAGGCCTCGGGTTCGATCCCCGACACCTCCAAGCGATGGTTTTGCTCTGGTAGTTTTCAAGCGACAGACTTGTACCTTGAACGACGAACGTGACGCAGCTAACCTATGAGGACAATCTCAGTGTCGACTGTCTCTTATACACATCTGACGCTGCCGACGActcgagtactaggatccattaggcg	0	0	0	85.6426	0	107.094	150.959	111.067	0	111.067	0.00892325
Set1-TAG-tRNA-Phe-GAA-1-5	tRNA-Phe-GAA-1-5	tRNA-Phe-GAA-1-5	endogenous	TAG	GTACCTTGAACGACGAACGT	tatcttgtggaaaggacgaaacaccGCGCTCAGTGATAGTTTACTCAGGAGACAACCCAGAACGTGCCGAAATAGCTCAGTTGGGAGAGCGTTAGACTCTAGATCTAAAGGTCCCTGGTTCGATCCCGGGTTTCGGCAGCTACTTTTAAATTCTGACCTCAAAAACTCAAATTTTGTACGCAGATAGGCAATTGAGCACGCAGATAGGAGACTGTACCTTGAACGACGAACGTCTGTCTCTTATACACATCTGACGCTGCCGACGActcgagtactaggatccattaggcg	0	0	0	0	1.25495	87.8937	18.3522	72.2734	0	72.2734	0.0136475
Set1-TGA-tRNA-Phe-GAA-1-5	tRNA-Phe-GAA-1-5	tRNA-Phe-GAA-1-5	endogenous	TGA	CGCAGATAGGCAATTGAGCA	tatcttgtggaaaggacgaaacaccGCGCTCAGTGATAGTTTACTCAGGAGACAACCCAGAACGTGCCGAAATAGCTCAGTTGGGAGAGCGTTAGACTTCAGATCTAAAGGTCCCTGGTTCGATCCCGGGTTTCGGCAGCTACTTTTAAATTCTGACCTCAAAAACTCAAATTTTGTAACGAGTTACATTGCCACAGGGCTGTGGCATCATCCCGCAGATAGGCAATTGAGCACTGTCTCTTATACACATCTGACGCTGCCGACGActcgagtactaggatccattaggcg	0	0	4.05029	33.9735	143.134	110.846	27.6937	90.5435	4.05029	90.5435	0.0551681
Set1-TAA-tRNA-Phe-GAA-1-5	tRNA-Phe-GAA-1-5	tRNA-Phe-GAA-1-5	endogenous	TAA	ACGAGTTACATTGCCACAGG	tatcttgtggaaaggacgaaacaccGCGCTCAGTGATAGTTTACTCAGGAGACAACCCAGAACGTGCCGAAATAGCTCAGTTGGGAGAGCGTTAGACTTTAGATCTAAAGGTCCCTGGTTCGATCCCGGGTTTCGGCAGCTACTTTTAAATTCTGACCTCAAAAACTCAAATTTTGTACCTACACACACTGAGAAGTGGCGACATTAAGTCAAACGAGTTACATTGCCACAGGCTGTCTCTTATACACATCTGACGCTGCCGACGActcgagtactaggatccattaggcg	0	0	0	0	0	87.8178	63.1599	51.3152	0	63.1599	0.0155861
Set1-TAG-tRNA-Ser-GCT-1-1	tRNA-Ser-GCT-1-1	tRNA-Ser-GCT-1-1	endogenous	TAG	CCTACACACACTGAGAAGTG	tatcttgtggaaaggacgaaacaccAAACTCTGAAATAAAATACTCGGGAAACGTGGGTTATCAAGACGAGGTGGCCGAGTGGTTAAGGCGATGGACTCTAAATCCATTGTGCTCTGCACGCGTGGGTTCGAATCCCACCCTCGTCGGGGGAGGTCTTTTAATACGAAGAGGAGGAAACAACACCCAGATTACGTACGCTGACATGGTTCCAGCCTACACACACTGAGAAGTGCTGTCTCTTATACACATCTGACGCTGCCGACGActcgagtactaggatccattaggcg	0	0	0	57.4899	0	120.499	28.2396	40.6044	0	40.6044	0.0240359
Set1-TGA-tRNA-Ser-GCT-1-1	tRNA-Ser-GCT-1-1	tRNA-Ser-GCT-1-1	endogenous	TGA	GATTACGTACGCTGACATGG	tatcttgtggaaaggacgaaacaccAAACTCTGAAATAAAATACTCGGGAAACGTGGGTTATCAAGACGAGGTGGCCGAGTGGTTAAGGCGATGGACTTCAAATCCATTGTGCTCTGCACGCGTGGGTTCGAATCCCACCCTCGTCGGGGGAGGTCTTTTAATACGAAGAGGAGGAAACAACACCCACCACAGCTCACTTAGGCTAAAGCTCAGATTACGTACGCTGACATGGCTGTCTCTTATACACATCTGACGCTGCCGACGActcgagtactaggatccattaggcg	0	0	0	0	122.17	0	22.2764	0	0	0	1
Set1-TAA-tRNA-Ser-GCT-1-1	tRNA-Ser-GCT-1-1	tRNA-Ser-GCT-1-1	endogenous	TAA	CCACAGCTCACTTAGGCTAA	tatcttgtggaaaggacgaaacaccAAACTCTGAAATAAAATACTCGGGAAACGTGGGTTATCAAGACGAGGTGGCCGAGTGGTTAAGGCGATGGACTTTAAATCCATTGTGCTCTGCACGCGTGGGTTCGAATCCCACCCTCGTCGGGGGAGGTCTTTTAATACGAAGAGGAGGAAACAACACCCACACCTGTAGATTGGTGCGAAGCCATTCCACAGCTCACTTAGGCTAACTGTCTCTTATACACATCTGACGCTGCCGACGActcgagtactaggatccattaggcg	0	0	0	55.0667	0	25.7303	0	7.90845	0	7.90845	0.112253
Set1-TAG-tRNA-Ile-GAT-1-2	tRNA-Ile-GAT-1-2	tRNA-Ile-GAT-1-2	endogenous	TAG	CACCTGTAGATTGGTGCGAA	tatcttgtggaaaggacgaaacaccGAGCCCTTTTATACGCTCCAGGGGCACTGTGCCGTCGGGCGGCCGGTTAGCTCAGTTGGTAAGAGCGTGGTGCTCTAAACACCAAGGTCGCGGGCTCGACTCCCGCACCGGCCACGGCGTTAGCTTTTTTTTTTTTTTTTCCCCGCCGCCACCCCGTACTGGAATGGAATCGACTTCGGCTAGAAGTTCACCTGTAGATTGGTGCGAACTGTCTCTTATACACATCTGACGCTGCCGACGActcgagtactaggatccattaggcg	15.7086	33.836	57.8892	0	0	45.0513	66.0936	83.1558	15.7086	66.0936	0.249035
Set1-TGA-tRNA-Ile-GAT-1-2	tRNA-Ile-GAT-1-2	tRNA-Ile-GAT-1-2	endogenous	TGA	CGTACTGGAATGGAATCGAC	tatcttgtggaaaggacgaaacaccGAGCCCTTTTATACGCTCCAGGGGCACTGTGCCGTCGGGCGGCCGGTTAGCTCAGTTGGTAAGAGCGTGGTGCTTCAAACACCAAGGTCGCGGGCTCGACTCCCGCACCGGCCACGGCGTTAGCTTTTTTTTTTTTTTTTCCCCGCCGCCACCCACAAGAGAAGGCGATCTCGTTTGGAATTGCCGACCGTACTGGAATGGAATCGACCTGTCTCTTATACACATCTGACGCTGCCGACGActcgagtactaggatccattaggcg	16.9526	0	0	3.51423	0	136.069	48.5167	71.91	0	71.91	0.0137155
Set1-TAA-tRNA-Ile-GAT-1-2	tRNA-Ile-GAT-1-2	tRNA-Ile-GAT-1-2	endogenous	TAA	ACAAGAGAAGGCGATCTCGT	tatcttgtggaaaggacgaaacaccGAGCCCTTTTATACGCTCCAGGGGCACTGTGCCGTCGGGCGGCCGGTTAGCTCAGTTGGTAAGAGCGTGGTGCTTTAAACACCAAGGTCGCGGGCTCGACTCCCGCACCGGCCACGGCGTTAGCTTTTTTTTTTTTTTTTCCCCGCCGCCACCCTATGGTTCCGCGGTACACATAGGATTGCCGTATGACAAGAGAAGGCGATCTCGTCTGTCTCTTATACACATCTGACGCTGCCGACGActcgagtactaggatccattaggcg	48.4161	54.8318	0	0	150.683	90.1475	48.656	65.4206	48.4161	65.4206	0.743988
Set1-TAG-tRNA-Pro-AGG-2-4	tRNA-Pro-AGG-2-4	tRNA-Pro-AGG-2-4	endogenous	TAG	TATGGTTCCGCGGTACACAT	tatcttgtggaaaggacgaaacaccATTCTACTTACAAAGCGAAACGAAAACTCTTACGAGCGACGGCTCGTTGGTCTAGGGGTATGATTCTCGCTTCTAGTGCGAGAGGTCCCGGGTTCAAATCCCGGACGAGCCCTCATTTTCTTTCCCTTCCTTTTTCCGCATCTCCTTCCTTTGGATTGCAGGAAGAAGCCATCGGCTGGTATTCATAATATGGTTCCGCGGTACACATCTGTCTCTTATACACATCTGACGCTGCCGACGActcgagtactaggatccattaggcg	332.739	807.365	289.396	316.522	0	551.391	602.819	585.214	316.522	585.214	0.541649
Set1-TGA-tRNA-Pro-AGG-2-4	tRNA-Pro-AGG-2-4	tRNA-Pro-AGG-2-4	endogenous	TGA	GGATTGCAGGAAGAAGCCAT	tatcttgtggaaaggacgaaacaccATTCTACTTACAAAGCGAAACGAAAACTCTTACGAGCGACGGCTCGTTGGTCTAGGGGTATGATTCTCGCTTTCAGTGCGAGAGGTCCCGGGTTCAAATCCCGGACGAGCCCTCATTTTCTTTCCCTTCCTTTTTCCGCATCTCCTTCCTTTGTACCTTGAAGTTAGCGTCGTCCTGCACACGTGCACGGATTGCAGGAAGAAGCCATCTGTCTCTTATACACATCTGACGCTGCCGACGActcgagtactaggatccattaggcg	131.889	0	300.313	134.881	0	265.141	201.379	273.035	131.889	265.141	0.499317
Set1-TAA-tRNA-Pro-AGG-2-4	tRNA-Pro-AGG-2-4	tRNA-Pro-AGG-2-4	endogenous	TAA	GTACCTTGAAGTTAGCGTCG	tatcttgtggaaaggacgaaacaccATTCTACTTACAAAGCGAAACGAAAACTCTTACGAGCGACGGCTCGTTGGTCTAGGGGTATGATTCTCGCTTTTAGTGCGAGAGGTCCCGGGTTCAAATCCCGGACGAGCCCTCATTTTCTTTCCCTTCCTTTTTCCGCATCTCCTTCCTTTGCAATGATCGAGTTGTCCACCAATGTGCGACACCTGGTACCTTGAAGTTAGCGTCGCTGTCTCTTATACACATCTGACGCTGCCGACGActcgagtactaggatccattaggcg	422.709	1.54027	184.188	150.13	0	235.045	269.473	258.438	150.13	258.438	0.582528
Set1-TAG-tRNA-Ile-TAT-1-1	tRNA-Ile-TAT-1-1	tRNA-Ile-TAT-1-1	endogenous	TAG	GCAATGATCGAGTTGTCCAC	tatcttgtggaaaggacgaaacaccGAACCACTGAAGAAGACCCCGGCGCAGGGGTGCGGCCGGAGCTCCAGTGGCGCAATCGGTTAGCGCGCGGTACTCTAATGACAGTGCGAGCGGAGCAATGCCGAGGTTGTGAGTTCGATCCTCACCTGGAGCACTTTTTTTCCCCATCAGTTTTTATAAACTTACACATCTAAGGTCATTAGAAGAGGGCAATGATCGAGTTGTCCACCTGTCTCTTATACACATCTGACGCTGCCGACGActcgagtactaggatccattaggcg	0	142.3	0	77.3209	0	83.1066	36.2669	119.246	0	83.1066	0.0118897
Set1-TGA-tRNA-Ile-TAT-1-1	tRNA-Ile-TAT-1-1	tRNA-Ile-TAT-1-1	endogenous	TGA	GGTCATTAGAAGAGGCACAG	tatcttgtggaaaggacgaaacaccGAACCACTGAAGAAGACCCCGGCGCAGGGGTGCGGCCGGAGCTCCAGTGGCGCAATCGGTTAGCGCGCGGTACTTCAATGACAGTGCGAGCGGAGCAATGCCGAGGTTGTGAGTTCGATCCTCACCTGGAGCACTTTTTTTCCCCATCAGTTTTTATAAACTTACACATCTAAGGTCATTAGACAGGAGGTCATTAGAAGAGGCACAGCTGTCTCTTATACACATCTGACGCTGCCGACGActcgagtactaggatccattaggcg	0	0	0	0	0	87.1862	86.1159	56.3498	0	86.1159	0.011479
Set1-TAA-tRNA-Ile-TAT-1-1	tRNA-Ile-TAT-1-1	tRNA-Ile-TAT-1-1	endogenous	TAA	GGTCATTAGACAGGACTCGA	tatcttgtggaaaggacgaaacaccGAACCACTGAAGAAGACCCCGGCGCAGGGGTGCGGCCGGAGCTCCAGTGGCGCAATCGGTTAGCGCGCGGTACTTTAATGACAGTGCGAGCGGAGCAATGCCGAGGTTGTGAGTTCGATCCTCACCTGGAGCACTTTTTTTCCCCATCAGTTTTTATAAACTTACACATCTAAATCGGAGTTGTCGTAGGTCATTAGACAGGACTCGACTGTCTCTTATACACATCTGACGCTGCCGACGActcgagtactaggatccattaggcg	1.19767	0	0	0	0	49.407	122.09	35.1421	0	49.407	0.0198385
Set1-TAG-tRNA-Val-AAC-1-1	tRNA-Val-AAC-1-1	tRNA-Val-AAC-1-1	endogenous	TAG	ATCGGAGTTGTCGTAGCTAG	tatcttgtggaaaggacgaaacaccTTACATATCAAGGACTTTACAAAACCCTCTCCAAAGTGGGGTTTCCGTAGTGTAGTGGTTATCACGTTCGCCTCTAACGCGAAAGGTCCCCGGTTCGAAACCGGGCGGAAACACACTAAAAAATCCCTTTTTTTTTTTTTTTTTTTTTCCTTCGCTAGTTGAGTCGTCAATCCCAGACGTAAGATAGCATCGGAGTTGTCGTAGCTAGCTGTCTCTTATACACATCTGACGCTGCCGACGActcgagtactaggatccattaggcg	0	0	143.834	0	52.5041	14.5339	11.3479	6.23263	0	11.3479	0.0809855
Set1-TGA-tRNA-Val-AAC-1-1	tRNA-Val-AAC-1-1	tRNA-Val-AAC-1-1	endogenous	TGA	GCTAGTTGAGTCGTCAATCC	tatcttgtggaaaggacgaaacaccTTACATATCAAGGACTTTACAAAACCCTCTCCAAAGTGGGGTTTCCGTAGTGTAGTGGTTATCACGTTCGCCTTCAACGCGAAAGGTCCCCGGTTCGAAACCGGGCGGAAACACACTAAAAAATCCCTTTTTTTTTTTTTTTTTTTTTCCTTCCACTGCATTGGTGAGAGAGAGGTCGTATCCAATAAGCTAGTTGAGTCGTCAATCCCTGTCTCTTATACACATCTGACGCTGCCGACGActcgagtactaggatccattaggcg	0	0	0	0	0	14.3165	34.7613	39.7418	0	34.7613	0.0279632
Set1-TAA-tRNA-Val-AAC-1-1	tRNA-Val-AAC-1-1	tRNA-Val-AAC-1-1	endogenous	TAA	CACTGCATTGGTGAGAGAGA	tatcttgtggaaaggacgaaacaccTTACATATCAAGGACTTTACAAAACCCTCTCCAAAGTGGGGTTTCCGTAGTGTAGTGGTTATCACGTTCGCCTTTAACGCGAAAGGTCCCCGGTTCGAAACCGGGCGGAAACACACTAAAAAATCCCTTTTTTTTTTTTTTTTTTTTTCCTTCGCGTGACATGAAGAAGCCATCTCTGGTAATGGCGTCACTGCATTGGTGAGAGAGACTGTCTCTTATACACATCTGACGCTGCCGACGActcgagtactaggatccattaggcg	55.4633	0	0	0	0	19.2278	29.9549	38.7791	0	29.9549	0.0323051
Set1-TAG-tRNA-Tyr-GTA-8-1	tRNA-Tyr-GTA-8-1	tRNA-Tyr-GTA-8-1	endogenous	TAG	GCGTGACATGAAGAAGCCAT	tatcttgtggaaaggacgaaacaccCATTATTTTAGGAATTCTAGAAGATGAAGGGCTAGGGGTCCTTTCGATAGCTCAGTTGGTAGAGCGGAGGACTCTAGGTTCATTAAACTAAGGCATCCTTAGGTCGCTGGTTCGAATCCGGCTCGAAGGACGAAAGTTTTGAACTACGGGCTAATAATTCCAGAAATAACTATCGCCTGGTGTGTGATGCGTGACATGAAGAAGCCATCTGTCTCTTATACACATCTGACGCTGCCGACGActcgagtactaggatccattaggcg	0	0	0	138.317	0	131.092	20.543	43.8488	0	43.8488	0.0222971
Set1-TGA-tRNA-Tyr-GTA-8-1	tRNA-Tyr-GTA-8-1	tRNA-Tyr-GTA-8-1	endogenous	TGA	TATCGCCTGGTGTGTGATAC	tatcttgtggaaaggacgaaacaccCATTATTTTAGGAATTCTAGAAGATGAAGGGCTAGGGGTCCTTTCGATAGCTCAGTTGGTAGAGCGGAGGACTTCAGGTTCATTAAACTAAGGCATCCTTAGGTCGCTGGTTCGAATCCGGCTCGAAGGACGAAAGTTTTGAACTACGGGCTAATAATTCCAGAAATAACTCTCACCACCAGAAGTTGTATCGCCTGGTGTGTGATACCTGTCTCTTATACACATCTGACGCTGCCGACGActcgagtactaggatccattaggcg	0	0	0	0	0	53.7938	10.5543	49.4041	0	49.4041	0.0198397
Set1-TAA-tRNA-Tyr-GTA-8-1	tRNA-Tyr-GTA-8-1	tRNA-Tyr-GTA-8-1	endogenous	TAA	TCTCACCACCAGAAGTTGTC	tatcttgtggaaaggacgaaacaccCATTATTTTAGGAATTCTAGAAGATGAAGGGCTAGGGGTCCTTTCGATAGCTCAGTTGGTAGAGCGGAGGACTTTAGGTTCATTAAACTAAGGCATCCTTAGGTCGCTGGTTCGAATCCGGCTCGAAGGACGAAAGTTTTGAACTACGGGCTAATAATTCCAGAAATAACATGTCAGCGCGCCATTACTCTCACCACCAGAAGTTGTCCTGTCTCTTATACACATCTGACGCTGCCGACGActcgagtactaggatccattaggcg	0	132.2	0	0	0	1.23561	70.3232	74.5271	0	70.3232	0.0140207
Set1-TAG-tRNA-Val-AAC-1-2	tRNA-Val-AAC-1-2	tRNA-Val-AAC-1-2	endogenous	TAG	ATGTCAGCGCGCCATTACAA	tatcttgtggaaaggacgaaacaccGTGTGGTGGCTCATTGTGGTGGGTCAGAAAACGCGTGCAAGTTTCCGTAGTGTAGTGGTTATCACGTTCGCCTCTAACGCGAAAGGTCCCCGGTTCGAAACCGGGCGGAAACAGAATCTTATGCTTTTCATCTCATTACTTCAAATTTATTACTAGCCTTATCCGTTAAGCGGCATTGACGAGATGACATGTCAGCGCGCCATTACAACTGTCTCTTATACACATCTGACGCTGCCGACGActcgagtactaggatccattaggcg	0	0	0	220.383	0	46.4733	99.96	78.0425	0	78.0425	0.0126514
Set1-TGA-tRNA-Val-AAC-1-2	tRNA-Val-AAC-1-2	tRNA-Val-AAC-1-2	endogenous	TGA	TAGCCTTATCCGTTAAGCGG	tatcttgtggaaaggacgaaacaccGTGTGGTGGCTCATTGTGGTGGGTCAGAAAACGCGTGCAAGTTTCCGTAGTGTAGTGGTTATCACGTTCGCCTTCAACGCGAAAGGTCCCCGGTTCGAAACCGGGCGGAAACAGAATCTTATGCTTTTCATCTCATTACTTCAAATTTATTACCGCTCGATAAGACATCGACAACTGGCTATCTAATCTAGCCTTATCCGTTAAGCGGCTGTCTCTTATACACATCTGACGCTGCCGACGActcgagtactaggatccattaggcg	0	0	0	214.757	0	162.044	72.1524	125.008	0	125.008	0.00793602
Set1-TAA-tRNA-Val-AAC-1-2	tRNA-Val-AAC-1-2	tRNA-Val-AAC-1-2	endogenous	TAA	CGCTCGATAAGACATCGACA	tatcttgtggaaaggacgaaacaccGTGTGGTGGCTCATTGTGGTGGGTCAGAAAACGCGTGCAAGTTTCCGTAGTGTAGTGGTTATCACGTTCGCCTTTAACGCGAAAGGTCCCCGGTTCGAAACCGGGCGGAAACAGAATCTTATGCTTTTCATCTCATTACTTCAAATTTATTACAAGTCGCATAAGGCCACTTCTCGTAGCTAGAAGATCGCTCGATAAGACATCGACACTGTCTCTTATACACATCTGACGCTGCCGACGActcgagtactaggatccattaggcg	0	0	0	202.812	0	67.9722	108.895	51.3295	0	67.9722	0.0144986
Set1-TAG-tRNA-Leu-AAG-2-3	tRNA-Leu-AAG-2-3	tRNA-Leu-AAG-2-3	endogenous	TAG	AAGTCGCATAAGGCCACTTC	tatcttgtggaaaggacgaaacaccAGGAAAGGGTAGAGAATAGGTTCCCAACTGTTAGCCAGTAGGTAGCGTGGCCGAGCGGTCTAAGGCGCTGGATTCTAGCTCCAGTCTCTTCGGGGGCGTGGGTTCGAATCCCACCGCTGCCAGGTGCTTCCCTTTTCTTGGGGAAACCATCCGTGTATTCCGTCAGGAAGCGCTTAAGTAGCTCAGCTAAGTCGCATAAGGCCACTTCCTGTCTCTTATACACATCTGACGCTGCCGACGActcgagtactaggatccattaggcg	466.56	203.697	807.287	231.027	0	9.82273	60.7974	73.0866	231.027	60.7974	3.75464
Set1-TGA-tRNA-Leu-AAG-2-3	tRNA-Leu-AAG-2-3	tRNA-Leu-AAG-2-3	endogenous	TGA	TCAGGAAGCGCTTAAGTAGC	tatcttgtggaaaggacgaaacaccAGGAAAGGGTAGAGAATAGGTTCCCAACTGTTAGCCAGTAGGTAGCGTGGCCGAGCGGTCTAAGGCGCTGGATTTCAGCTCCAGTCTCTTCGGGGGCGTGGGTTCGAATCCCACCGCTGCCAGGTGCTTCCCTTTTCTTGGGGAAACCATCCGTGTATTCCGTGACGCGAACTCTCTGTAAGTTGGCCTCAGGAAGCGCTTAAGTAGCCTGTCTCTTATACACATCTGACGCTGCCGACGActcgagtactaggatccattaggcg	22.9409	398.317	0	0	248.474	31.8945	53.3105	154.353	22.9409	53.3105	0.440816
Set1-TAA-tRNA-Leu-AAG-2-3	tRNA-Leu-AAG-2-3	tRNA-Leu-AAG-2-3	endogenous	TAA	TGACGCGAACTCTCTGTAAG	tatcttgtggaaaggacgaaacaccAGGAAAGGGTAGAGAATAGGTTCCCAACTGTTAGCCAGTAGGTAGCGTGGCCGAGCGGTCTAAGGCGCTGGATTTTAGCTCCAGTCTCTTCGGGGGCGTGGGTTCGAATCCCACCGCTGCCAGGTGCTTCCCTTTTCTTGGGGAAACCATCCGTGTATTCCGTTCGGCTAGACAAGCAATGGACTAATTGACGCGAACTCTCTGTAAGCTGTCTCTTATACACATCTGACGCTGCCGACGActcgagtactaggatccattaggcg	0	6.04749	2.66721	0	0	111.929	113.009	185.979	0	113.009	0.00877125
Set1-TAG-tRNA-Ile-GAT-1-1	tRNA-Ile-GAT-1-1	tRNA-Ile-GAT-1-1	endogenous	TAG	TTCGGCTAGACAAGCAATGG	tatcttgtggaaaggacgaaacaccGAGCCCTTTTATACGCTCCAGGGGCACTGTGCCGTCAGGCGGCCGGTTAGCTCAGTTGGTAAGAGCGTGGTGCTCTAAACACCAAGGTCGCGGGCTCGACTCCCGCACCGGCCACGGCGTTAGCTTTTTTTTTTTTTTTCCCGCCGCCACCCCGTCAGTGTCGACCGAAGAGAATTGTACCGTTATGCTTCGGCTAGACAAGCAATGGCTGTCTCTTATACACATCTGACGCTGCCGACGActcgagtactaggatccattaggcg	1.19767	8.5601	25.6106	0	0	7.12027	78.5531	66.2052	1.19767	66.2052	0.032701
Set1-TGA-tRNA-Ile-GAT-1-1	tRNA-Ile-GAT-1-1	tRNA-Ile-GAT-1-1	endogenous	TGA	TCAGTGTCGACCGAAGAGAA	tatcttgtggaaaggacgaaacaccGAGCCCTTTTATACGCTCCAGGGGCACTGTGCCGTCAGGCGGCCGGTTAGCTCAGTTGGTAAGAGCGTGGTGCTTCAAACACCAAGGTCGCGGGCTCGACTCCCGCACCGGCCACGGCGTTAGCTTTTTTTTTTTTTTTCCCGCCGCCACCCCGATTGTCGCGATTCGATACGGGCATACTAAGTCGATCAGTGTCGACCGAAGAGAACTGTCTCTTATACACATCTGACGCTGCCGACGActcgagtactaggatccattaggcg	434.958	1.42668	0	185.327	0	153.692	62.0482	78.8271	1.42668	78.8271	0.0303992
Set1-TAA-tRNA-Ile-GAT-1-1	tRNA-Ile-GAT-1-1	tRNA-Ile-GAT-1-1	endogenous	TAA	ATTGTCGCGATTCGATACGG	tatcttgtggaaaggacgaaacaccGAGCCCTTTTATACGCTCCAGGGGCACTGTGCCGTCAGGCGGCCGGTTAGCTCAGTTGGTAAGAGCGTGGTGCTTTAAACACCAAGGTCGCGGGCTCGACTCCCGCACCGGCCACGGCGTTAGCTTTTTTTTTTTTTTTCCCGCCGCCACCCCGAAGAAGCCATGTAGAGCGGTTGCAGCAACTATCGATTGTCGCGATTCGATACGGCTGTCTCTTATACACATCTGACGCTGCCGACGActcgagtactaggatccattaggcg	14.4647	325.115	0	36.3578	28.1249	166.248	133.584	173.82	28.1249	166.248	0.174142
Set1-TAG-tRNA-Pro-AGG-2-7	tRNA-Pro-AGG-2-7	tRNA-Pro-AGG-2-7	endogenous	TAG	AAGAAGCCATGTAGAGCGGT	tatcttgtggaaaggacgaaacaccACGAAGGCCACAAAGACAAGCCGGAGGCTACGGGGCGTGTGGCTCGTTGGTCTAGGGGTATGATTCTCGCTTCTAGTGCGAGAGGTCCCGGGTTCAAATCCCGGACGAGCCCGGTTTTTGGTCCAAAATATCGGTTTCTACCCTTTCCTACTTTACCTGCTTGGCACCTAACCTTCCAGTACCACTGCAAGAAGCCATGTAGAGCGGTCTGTCTCTTATACACATCTGACGCTGCCGACGActcgagtactaggatccattaggcg	0	1.54027	1.35834	0	1.79005	50.118	33.0911	186.285	1.35834	50.118	0.0461352
Set1-TGA-tRNA-Pro-AGG-2-7	tRNA-Pro-AGG-2-7	tRNA-Pro-AGG-2-7	endogenous	TGA	TTACCTGCTTGGCACCTAAC	tatcttgtggaaaggacgaaacaccACGAAGGCCACAAAGACAAGCCGGAGGCTACGGGGCGTGTGGCTCGTTGGTCTAGGGGTATGATTCTCGCTTTCAGTGCGAGAGGTCCCGGGTTCAAATCCCGGACGAGCCCGGTTTTTGGTCCAAAATATCGGTTTCTACCCTTTCCTACTTCTAGGCCTGCTAACCACAATCCTCCGTTACCTGATTTACCTGCTTGGCACCTAACCTGTCTCTTATACACATCTGACGCTGCCGACGActcgagtactaggatccattaggcg	0	324.37	0	196.984	623.232	442.075	386.193	435.389	196.984	435.389	0.453686
Set1-TAA-tRNA-Pro-AGG-2-7	tRNA-Pro-AGG-2-7	tRNA-Pro-AGG-2-7	endogenous	TAA	TCTAGGCCTGCTAACCACAA	tatcttgtggaaaggacgaaacaccACGAAGGCCACAAAGACAAGCCGGAGGCTACGGGGCGTGTGGCTCGTTGGTCTAGGGGTATGATTCTCGCTTTTAGTGCGAGAGGTCCCGGGTTCAAATCCCGGACGAGCCCGGTTTTTGGTCCAAAATATCGGTTTCTACCCTTTCCTACTGTACTACGCGAATCCAGAGAACAAGAGAAGGATCTTTCTAGGCCTGCTAACCACAACTGTCTCTTATACACATCTGACGCTGCCGACGActcgagtactaggatccattaggcg	0	0	464.15	96.1154	0	71.5996	37.7274	29.6154	0	37.7274	0.0258215
Set1-TAG-tRNA-Gln-CTG-1-5	tRNA-Gln-CTG-1-5	tRNA-Gln-CTG-1-5	endogenous	TAG	GTACTACGCGAATCCAGAGA	tatcttgtggaaaggacgaaacaccGTCCAGTAATGTACACAATCTTGAAAGACACCACGAGGGAGGTTCCATGGTGTAATGGTTAGCACTCTGGACTCTAAATCCAGCGATCCGAGTTCAAATCTCGGTGGAACCTTGAAGCTTTTCTTTTAATATCAGCATGTTGAATATTGTTACTGTTCCACATTGCTGAACCGCGGTTCAGAGTACCTGTACTACGCGAATCCAGAGACTGTCTCTTATACACATCTGACGCTGCCGACGActcgagtactaggatccattaggcg	1.19767	186.691	0	51.5369	0	0	0	59.9082	1.19767	0	2.19767
Set1-TGA-tRNA-Gln-CTG-1-5	tRNA-Gln-CTG-1-5	tRNA-Gln-CTG-1-5	endogenous	TGA	CTGTTCCACATTGCTGAACC	tatcttgtggaaaggacgaaacaccGTCCAGTAATGTACACAATCTTGAAAGACACCACGAGGGAGGTTCCATGGTGTAATGGTTAGCACTCTGGACTTCAAATCCAGCGATCCGAGTTCAAATCTCGGTGGAACCTTGAAGCTTTTCTTTTAATATCAGCATGTTGAATATTGTTACTGAGAAGTGACTGCTACTGGTTATGAGGAGGTCGTCTGTTCCACATTGCTGAACCCTGTCTCTTATACACATCTGACGCTGCCGACGActcgagtactaggatccattaggcg	0	0	489.959	1.16882	0	7.05814	18.3269	7.90845	0	7.90845	0.112253
Set1-TAA-tRNA-Gln-CTG-1-5	tRNA-Gln-CTG-1-5	tRNA-Gln-CTG-1-5	endogenous	TAA	CTGAGAAGTGACTGCTACTG	tatcttgtggaaaggacgaaacaccGTCCAGTAATGTACACAATCTTGAAAGACACCACGAGGGAGGTTCCATGGTGTAATGGTTAGCACTCTGGACTTTAAATCCAGCGATCCGAGTTCAAATCTCGGTGGAACCTTGAAGCTTTTCTTTTAATATCAGCATGTTGAATATTGTTATATGCACCACACAACGGTGAGTTAGCGTCGAGACTGCTGAGAAGTGACTGCTACTGCTGTCTCTTATACACATCTGACGCTGCCGACGActcgagtactaggatccattaggcg	0	1.42668	0	105.59	0	109.61	109.504	30.5567	0	109.504	0.00904945
Set1-TAG-tRNA-Val-TAC-4-1	tRNA-Val-TAC-4-1	tRNA-Val-TAC-4-1	endogenous	TAG	TATGCACCACACAACGGTGA	tatcttgtggaaaggacgaaacaccTTAATTCTCCCTTAACGAAGGAAGCCAACGCAGCACACAGGTTTCCGTGGTGTAGTGGTTATCACATTCGCCTCTAACGCGAAAGGTCCTCGGGTCGAAACCGAGCGGAAACAACTTGCAATTTTTCGGGGTGTTTCTGTTTTCCAAGATTCCTTCGTCGTCCTGACAATGCAGCATGGTCTTAGCCATATGCACCACACAACGGTGACTGTCTCTTATACACATCTGACGCTGCCGACGActcgagtactaggatccattaggcg	76.1014	0	0	38.7032	0	255.239	113.759	157.076	0	157.076	0.00632606
Set1-TGA-tRNA-Val-TAC-4-1	tRNA-Val-TAC-4-1	tRNA-Val-TAC-4-1	endogenous	TGA	TTCGTCGTCCTGACAATGCA	tatcttgtggaaaggacgaaacaccTTAATTCTCCCTTAACGAAGGAAGCCAACGCAGCACACAGGTTTCCGTGGTGTAGTGGTTATCACATTCGCCTTCAACGCGAAAGGTCCTCGGGTCGAAACCGAGCGGAAACAACTTGCAATTTTTCGGGGTGTTTCTGTTTTCCAAGATTCCCTGTTGTCGGAGACTGGATATGCAGCAACTGTTGCTTCGTCGTCCTGACAATGCACTGTCTCTTATACACATCTGACGCTGCCGACGActcgagtactaggatccattaggcg	554.824	1.42668	280.012	91.4634	253.863	293.636	328.201	225.82	253.863	293.636	0.86501
Set1-TAA-tRNA-Val-TAC-4-1	tRNA-Val-TAC-4-1	tRNA-Val-TAC-4-1	endogenous	TAA	CTGTTGTCGGAGACTGGATA	tatcttgtggaaaggacgaaacaccTTAATTCTCCCTTAACGAAGGAAGCCAACGCAGCACACAGGTTTCCGTGGTGTAGTGGTTATCACATTCGCCTTTAACGCGAAAGGTCCTCGGGTCGAAACCGAGCGGAAACAACTTGCAATTTTTCGGGGTGTTTCTGTTTTCCAAGATTCCTGCGACAGAAGCATGGTCTTTGCCGAATAGCATATCTGTTGTCGGAGACTGGATACTGTCTCTTATACACATCTGACGCTGCCGACGActcgagtactaggatccattaggcg	0	474.712	1.3336	157.057	0	130.367	100.246	174.676	1.3336	130.367	0.017764
Set1-TAG-tRNA-Ile-AAT-4-1	tRNA-Ile-AAT-4-1	tRNA-Ile-AAT-4-1	endogenous	TAG	TGCGACAGAAGCATGGTCTT	tatcttgtggaaaggacgaaacaccTACCCTATATTAAGATTTGAAGTAGACCCGGAAAGTTAGTGGCCGGTTAGCTCAGTTGGTTAGAGCGTGGTGCTCTAAACGCCAAGGTCGCGGGTTCGAACCCCGTACGGGCCAGTGGGTGGCTTTTTTTTGTGTGTGTTTTGTTTTCTGACCCTTATGCGTGTTGACGCGAACACTGGCTATCGCATTGCGACAGAAGCATGGTCTTCTGTCTCTTATACACATCTGACGCTGCCGACGActcgagtactaggatccattaggcg	61.5442	496.403	0	0	0	47.5087	83.6522	80.1181	0	80.1181	0.0123277
Set1-TGA-tRNA-Ile-AAT-4-1	tRNA-Ile-AAT-4-1	tRNA-Ile-AAT-4-1	endogenous	TGA	TTATGCGTGTTGACGCGAAC	tatcttgtggaaaggacgaaacaccTACCCTATATTAAGATTTGAAGTAGACCCGGAAAGTTAGTGGCCGGTTAGCTCAGTTGGTTAGAGCGTGGTGCTTCAAACGCCAAGGTCGCGGGTTCGAACCCCGTACGGGCCAGTGGGTGGCTTTTTTTTGTGTGTGTTTTGTTTTCTGACCCCGATCCTAGATTGGTGCGAATCACCATTGTTAGCTTATGCGTGTTGACGCGAACCTGTCTCTTATACACATCTGACGCTGCCGACGActcgagtactaggatccattaggcg	0	1.42668	0	0	32.4248	68.621	47.7414	58.4462	0	58.4462	0.0168219
Set1-TAA-tRNA-Ile-AAT-4-1	tRNA-Ile-AAT-4-1	tRNA-Ile-AAT-4-1	endogenous	TAA	CGATCCTAGATTGGTGCGAA	tatcttgtggaaaggacgaaacaccTACCCTATATTAAGATTTGAAGTAGACCCGGAAAGTTAGTGGCCGGTTAGCTCAGTTGGTTAGAGCGTGGTGCTTTAAACGCCAAGGTCGCGGGTTCGAACCCCGTACGGGCCAGTGGGTGGCTTTTTTTTGTGTGTGTTTTGTTTTCTGACCCGTCTCAGAAGGTCCAAGTGTAGGCTCTGAACATACGATCCTAGATTGGTGCGAACTGTCTCTTATACACATCTGACGCTGCCGACGActcgagtactaggatccattaggcg	0	1.42668	0	0	0	39.9087	6.7187	23.6896	0	23.6896	0.0405029
Set1-TAG-tRNA-Phe-GAA-1-6	tRNA-Phe-GAA-1-6	tRNA-Phe-GAA-1-6	endogenous	TAG	GTCTCAGAAGGTCCAAGTGT	tatcttgtggaaaggacgaaacaccGCGCGGGACGGAGTCCCGGCGAGAGCGACTCTGCCGCCCAGCCGAAATAGCTCAGTTGGGAGAGCGTTAGACTCTAGATCTAAAGGTCCCTGGTTCGATCCCGGGTTTCGGCAGAAGTTTTAGCGCCTCTTGCGATCACTGATGTCTTTCGTTTGTTAGACCACGTTAAGCGGCTGGCGAAGAATAGTGTCTCAGAAGGTCCAAGTGTCTGTCTCTTATACACATCTGACGCTGCCGACGActcgagtactaggatccattaggcg	0	1.54027	0	0	148.135	49.1309	82.1537	68.052	0	68.052	0.0144818
Set1-TGA-tRNA-Phe-GAA-1-6	tRNA-Phe-GAA-1-6	tRNA-Phe-GAA-1-6	endogenous	TGA	TGTTAGACCACGTTAAGCGG	tatcttgtggaaaggacgaaacaccGCGCGGGACGGAGTCCCGGCGAGAGCGACTCTGCCGCCCAGCCGAAATAGCTCAGTTGGGAGAGCGTTAGACTTCAGATCTAAAGGTCCCTGGTTCGATCCCGGGTTTCGGCAGAAGTTTTAGCGCCTCTTGCGATCACTGATGTCTTTCGTTACGCTAACGAATAGCGACCTGGTTCAATGTCTTGTTGTTAGACCACGTTAAGCGGCTGTCTCTTATACACATCTGACGCTGCCGACGActcgagtactaggatccattaggcg	0	0	0	0	0	41.486	7.23929	22.4773	0	22.4773	0.0425944
Set1-TAA-tRNA-Phe-GAA-1-6	tRNA-Phe-GAA-1-6	tRNA-Phe-GAA-1-6	endogenous	TAA	ACGCTAACGAATAGCGACCT	tatcttgtggaaaggacgaaacaccGCGCGGGACGGAGTCCCGGCGAGAGCGACTCTGCCGCCCAGCCGAAATAGCTCAGTTGGGAGAGCGTTAGACTTTAGATCTAAAGGTCCCTGGTTCGATCCCGGGTTTCGGCAGAAGTTTTAGCGCCTCTTGCGATCACTGATGTCTTTCGTTACACTTCTGCACTGGCTATCATTCGATCGGCTGTTACGCTAACGAATAGCGACCTCTGTCTCTTATACACATCTGACGCTGCCGACGActcgagtactaggatccattaggcg	0	0	0	314.231	56.6193	29.8858	92.9739	21.9351	0	29.8858	0.0323773
Set1-TAG-tRNA-Lys-CTT-2-5	tRNA-Lys-CTT-2-5	tRNA-Lys-CTT-2-5	endogenous	TAG	ACACTTCTGCACTGGCTATC	tatcttgtggaaaggacgaaacaccGCTGTAATCTAGAAATCCACTAAGGTAACGTTGGCGTGTCGCCCGGCTAGCTCAGTCGGTAGAGCATGAGACTCTAAATCTCAGGGTCGTGGGTTCGAGCCCCACGTTGGGCGATTCCTTTTTACTGCGAGCCTCACCCGCAAGGATAGCATTGACAAGTCGGAAGCGTGTAACAATTGAGCAGTCCTACACTTCTGCACTGGCTATCCTGTCTCTTATACACATCTGACGCTGCCGACGActcgagtactaggatccattaggcg	0	0	0	92.64	599.611	83.3586	157.741	157.568	0	157.568	0.00630643
Set1-TGA-tRNA-Lys-CTT-2-5	tRNA-Lys-CTT-2-5	tRNA-Lys-CTT-2-5	endogenous	TGA	GACAAGTCGGAAGCGTGTAA	tatcttgtggaaaggacgaaacaccGCTGTAATCTAGAAATCCACTAAGGTAACGTTGGCGTGTCGCCCGGCTAGCTCAGTCGGTAGAGCATGAGACTTCAAATCTCAGGGTCGTGGGTTCGAGCCCCACGTTGGGCGATTCCTTTTTACTGCGAGCCTCACCCGCAAGGATAGCATTTATGAGCAGAGTACTACGCGTGGAATCGACCTTGAGACAAGTCGGAAGCGTGTAACTGTCTCTTATACACATCTGACGCTGCCGACGActcgagtactaggatccattaggcg	0	0	0	0	0	71.1854	44.6486	52.4561	0	52.4561	0.0187069
Set1-TAA-tRNA-Lys-CTT-2-5	tRNA-Lys-CTT-2-5	tRNA-Lys-CTT-2-5	endogenous	TAA	TATGAGCAGAGTACTACGCG	tatcttgtggaaaggacgaaacaccGCTGTAATCTAGAAATCCACTAAGGTAACGTTGGCGTGTCGCCCGGCTAGCTCAGTCGGTAGAGCATGAGACTTTAAATCTCAGGGTCGTGGGTTCGAGCCCCACGTTGGGCGATTCCTTTTTACTGCGAGCCTCACCCGCAAGGATAGCATTAAGATCCAGCGCATGGTCTTAGATAGCGAAGCGATTATGAGCAGAGTACTACGCGCTGTCTCTTATACACATCTGACGCTGCCGACGActcgagtactaggatccattaggcg	2.39535	0	0	0	0	26.3964	71.7837	49.2331	0	49.2331	0.0199072
Set1-TAG-tRNA-Lys-TTT-3-4	tRNA-Lys-TTT-3-4	tRNA-Lys-TTT-3-4	endogenous	TAG	AAGATCCAGCGCATGGTCTT	tatcttgtggaaaggacgaaacaccAACAGAGTCTTCATTAATGGAAGCAACGTTACTACCGTGAGCCCGGATAGCTCAGTCGGTAGAGCATCAGACCTATAATCTGAGGGTCCAGGGTTCAAGTCCCTGTTCGGGCGGTATCTTTTTTTTCCTCATTAAAAGAGTAAGAACCAATTTACAAGGCGCTAACTCCTCAACCTGATCGTAGAGAGAAGATCCAGCGCATGGTCTTCTGTCTCTTATACACATCTGACGCTGCCGACGActcgagtactaggatccattaggcg	0	29.4423	699.634	0	0	258.062	177.75	102.296	0	177.75	0.0055944
Set1-TGA-tRNA-Lys-TTT-3-4	tRNA-Lys-TTT-3-4	tRNA-Lys-TTT-3-4	endogenous	TGA	ACAAGGCGCTAACTCCTCAA	tatcttgtggaaaggacgaaacaccAACAGAGTCTTCATTAATGGAAGCAACGTTACTACCGTGAGCCCGGATAGCTCAGTCGGTAGAGCATCAGACTCATAATCTGAGGGTCCAGGGTTCAAGTCCCTGTTCGGGCGGTATCTTTTTTTTCCTCATTAAAAGAGTAAGAACCAATTTCAATGTGCGAAGGCTCTGAAACTCAAGGCGCGAATACAAGGCGCTAACTCCTCAACTGTCTCTTATACACATCTGACGCTGCCGACGActcgagtactaggatccattaggcg	77.438	0	0	0	0	170.721	89.9389	94.4015	0	94.4015	0.010482
Set1-TAA-tRNA-Lys-TTT-3-4	tRNA-Lys-TTT-3-4	tRNA-Lys-TTT-3-4	endogenous	TAA	CAATGTGCGAAGGCTCTGAA	tatcttgtggaaaggacgaaacaccAACAGAGTCTTCATTAATGGAAGCAACGTTACTACCGTGAGCCCGGATAGCTCAGTCGGTAGAGCATCAGACTTATAATCTGAGGGTCCAGGGTTCAAGTCCCTGTTCGGGCGGTATCTTTTTTTTCCTCATTAAAAGAGTAAGAACCAATTTTCGACTGGTGATGTTCGTAGGCAATGATCGGACCACAATGTGCGAAGGCTCTGAACTGTCTCTTATACACATCTGACGCTGCCGACGActcgagtactaggatccattaggcg	0	0	1.35834	0	0	91.2658	100.9	119.695	0	100.9	0.00981355
Set1-TAG-tRNA-Arg-TCG-5-1	tRNA-Arg-TCG-5-1	tRNA-Arg-TCG-5-1	endogenous	TAG	TCGACTGGTGATGTTCGTAG	tatcttgtggaaaggacgaaacaccTACAACATTTCTCATATTTTTTGCAGTTGCTAAGCCATGGGACCACGTGGCCTAATGGATAAGGCGTCTGACTCTAGATCAGAAGATTGAGGGTTCGAATCCCTTCGTGGTTGATTCTCCCTTTTTCACTCTAAAACAAGACTGCACAACCTCCATCCTTCATAGGTGGTAGCCGGTGACTGACATCCTCGACTGGTGATGTTCGTAGCTGTCTCTTATACACATCTGACGCTGCCGACGActcgagtactaggatccattaggcg	66.3349	0	0	319.054	65.2	421.704	474.003	531.859	65.2	474.003	0.139368
Set1-TGA-tRNA-Arg-TCG-5-1	tRNA-Arg-TCG-5-1	tRNA-Arg-TCG-5-1	endogenous	TGA	CATCCTTCATAGGTGGTAGC	tatcttgtggaaaggacgaaacaccTACAACATTTCTCATATTTTTTGCAGTTGCTAAGCCATGGGACCACGTGGCCTAATGGATAAGGCGTCTGACTTCAGATCAGAAGATTGAGGGTTCGAATCCCTTCGTGGTTGATTCTCCCTTTTTCACTCTAAAACAAGACTGCACAACCTCCCTCCTATGAATCCTTGGTCTTATCGAGAGAACCGCATCCTTCATAGGTGGTAGCCTGTCTCTTATACACATCTGACGCTGCCGACGActcgagtactaggatccattaggcg	42.3814	0	0	0	0	194.418	307.145	220.393	0	220.393	0.00451685
Set1-TAA-tRNA-Arg-TCG-5-1	tRNA-Arg-TCG-5-1	tRNA-Arg-TCG-5-1	endogenous	TAA	CCTCCTATGAATCCTTGGTC	tatcttgtggaaaggacgaaacaccTACAACATTTCTCATATTTTTTGCAGTTGCTAAGCCATGGGACCACGTGGCCTAATGGATAAGGCGTCTGACTTTAGATCAGAAGATTGAGGGTTCGAATCCCTTCGTGGTTGATTCTCCCTTTTTCACTCTAAAACAAGACTGCACAACCTCATAGTAAGGCCAACCTCGTGAGATAGCGAATGAGACCTCCTATGAATCCTTGGTCCTGTCTCTTATACACATCTGACGCTGCCGACGActcgagtactaggatccattaggcg	74.95	0	128.003	0	426.154	104.778	41.6137	78.4774	74.95	78.4774	0.955618
Set1-TAG-tRNA-Gln-CTG-3-1	tRNA-Gln-CTG-3-1	tRNA-Gln-CTG-3-1	endogenous	TAG	ATAGTAAGGCCAACCTCGTG	tatcttgtggaaaggacgaaacaccTATTGGGAATTCAGACGCTTCCGGCAAACTTGCACGATGAGGTTCCATGGTGTAATGGTGAGCACTCTGGACTCTAAATCCAGCGATCCGAGTTCGAGTCTCGGTGGAACCTTTCTGTTTAATTAGGACGGCAATGTTGTGTTTTACTCCCTATGCCGTTCACGTACTGGAATATGCTGTGTGAGTCTATAGTAAGGCCAACCTCGTGCTGTCTCTTATACACATCTGACGCTGCCGACGActcgagtactaggatccattaggcg	0	121.418	208.762	0	145.275	108.267	110.012	49.4756	121.418	108.267	1.12035
Set1-TGA-tRNA-Gln-CTG-3-1	tRNA-Gln-CTG-3-1	tRNA-Gln-CTG-3-1	endogenous	TGA	ATGCCGTTCACGTACTGGAA	tatcttgtggaaaggacgaaacaccTATTGGGAATTCAGACGCTTCCGGCAAACTTGCACGATGAGGTTCCATGGTGTAATGGTGAGCACTCTGGACTTCAAATCCAGCGATCCGAGTTCGAGTCTCGGTGGAACCTTTCTGTTTAATTAGGACGGCAATGTTGTGTTTTACTCCCTAGACTGGATAACAAGGCGCTTATGGTTCCGACCACCATGCCGTTCACGTACTGGAACTGTCTCTTATACACATCTGACGCTGCCGACGActcgagtactaggatccattaggcg	0	0	0	0	0	41.0684	33.6315	44.6978	0	41.0684	0.0237708
Set1-TAA-tRNA-Gln-CTG-3-1	tRNA-Gln-CTG-3-1	tRNA-Gln-CTG-3-1	endogenous	TAA	AGACTGGATAACAAGGCGCT	tatcttgtggaaaggacgaaacaccTATTGGGAATTCAGACGCTTCCGGCAAACTTGCACGATGAGGTTCCATGGTGTAATGGTGAGCACTCTGGACTTTAAATCCAGCGATCCGAGTTCGAGTCTCGGTGGAACCTTTCTGTTTAATTAGGACGGCAATGTTGTGTTTTACTCCCTATGTGGACAAGAGTCTCCAGTAGTGAACGGTACCAAAGACTGGATAACAAGGCGCTCTGTCTCTTATACACATCTGACGCTGCCGACGActcgagtactaggatccattaggcg	0	0	149.366	0	0	8.03144	23.8833	16.9148	0	16.9148	0.0558196
Set1-TAG-tRNA-Cys-GCA-2-2	tRNA-Cys-GCA-2-2	tRNA-Cys-GCA-2-2	endogenous	TAG	ATGTGGACAAGAGTCTCCAG	tatcttgtggaaaggacgaaacaccAATCGATGTAAAAACAATTTACCAGAGAGCCACCGCCAGAGGGGGTATAGCTCAGTGGTAGAGCATTTGACTCTAGATCAAGAGGTCCCCGGTTCAAATCCGGGTGCCCCCTCGGGTTTCTTTAAGTTTTTTTCACAGCCATCCAGGAATAACCGAACTTCCTGAGCAGTAATGCAGCAACTGGTAAGATGTGGACAAGAGTCTCCAGCTGTCTCTTATACACATCTGACGCTGCCGACGActcgagtactaggatccattaggcg	0	0	0	0	0	0	34.2533	42.0592	0	34.2533	0.0283661
Set1-TGA-tRNA-Cys-GCA-2-2	tRNA-Cys-GCA-2-2	tRNA-Cys-GCA-2-2	endogenous	TGA	CCGAACTTCCTGAGCAGTAA	tatcttgtggaaaggacgaaacaccAATCGATGTAAAAACAATTTACCAGAGAGCCACCGCCAGAGGGGGTATAGCTCAGTGGTAGAGCATTTGACTTCAGATCAAGAGGTCCCCGGTTCAAATCCGGGTGCCCCCTCGGGTTTCTTTAAGTTTTTTTCACAGCCATCCAGGAATAACTTCCAGTACGACCATAGAGCGCAGATAGGTAGATCCCGAACTTCCTGAGCAGTAACTGTCTCTTATACACATCTGACGCTGCCGACGActcgagtactaggatccattaggcg	0	0	0	0	0	16.5254	36.1458	0	0	16.5254	0.0570601
Set1-TAA-tRNA-Cys-GCA-2-2	tRNA-Cys-GCA-2-2	tRNA-Cys-GCA-2-2	endogenous	TAA	CTTCCAGTACGACCATAGAG	tatcttgtggaaaggacgaaacaccAATCGATGTAAAAACAATTTACCAGAGAGCCACCGCCAGAGGGGGTATAGCTCAGTGGTAGAGCATTTGACTTTAGATCAAGAGGTCCCCGGTTCAAATCCGGGTGCCCCCTCGGGTTTCTTTAAGTTTTTTTCACAGCCATCCAGGAATAACACCTGTAGATCGGATGTCATAGATCAGAGGTTCGCCTTCCAGTACGACCATAGAGCTGTCTCTTATACACATCTGACGCTGCCGACGActcgagtactaggatccattaggcg	0	0	227.432	21.0932	0	50.1491	21.1846	7.18105	0	21.1846	0.0450763
Set1-TAG-tRNA-Thr-AGT-4-1	tRNA-Thr-AGT-4-1	tRNA-Thr-AGT-4-1	endogenous	TAG	CACCTGTAGATCGGATGTCA	tatcttgtggaaaggacgaaacaccTTTTATAAAATAATAAATTACCCCTACACAACACAGGTGAGGCTTCGTGGCTTAGCTGGTTAAAGCGCCTGTCTCTAAAACAGGAGATCCTGGGTTCGAATCCCAGCGAGGCCTCTTTATTTCTTCCCCTAAACTTAGGTAAATTCTTGTCACTGCAACCAATTCGGTGACTGACACAGTCTCTAGCCCACCTGTAGATCGGATGTCACTGTCTCTTATACACATCTGACGCTGCCGACGActcgagtactaggatccattaggcg	0	0	0	0	0	3.93806	0	1.20518	0	1.20518	0.453477
Set1-TGA-tRNA-Thr-AGT-4-1	tRNA-Thr-AGT-4-1	tRNA-Thr-AGT-4-1	endogenous	TGA	GCAACCAATTCGGTGACTGA	tatcttgtggaaaggacgaaacaccTTTTATAAAATAATAAATTACCCCTACACAACACAGGTGAGGCTTCGTGGCTTAGCTGGTTAAAGCGCCTGTCTTCAAAACAGGAGATCCTGGGTTCGAATCCCAGCGAGGCCTCTTTATTTCTTCCCCTAAACTTAGGTAAATTCTTGTCACTGGTAGAGCTTCATATGCGTCCGATCCTAGAAGTGGCAACCAATTCGGTGACTGACTGTCTCTTATACACATCTGACGCTGCCGACGActcgagtactaggatccattaggcg	0	0	0	0	0	0	0	0	0	0	1
Set1-TAA-tRNA-Thr-AGT-4-1	tRNA-Thr-AGT-4-1	tRNA-Thr-AGT-4-1	endogenous	TAA	GGTAGAGCTTCATATGCGTC	tatcttgtggaaaggacgaaacaccTTTTATAAAATAATAAATTACCCCTACACAACACAGGTGAGGCTTCGTGGCTTAGCTGGTTAAAGCGCCTGTCTTTAAAACAGGAGATCCTGGGTTCGAATCCCAGCGAGGCCTCTTTATTTCTTCCCCTAAACTTAGGTAAATTCTTGTCACTCCTGATCGTAATGCCGTTCAGCGATCTCGTTCGTGGTAGAGCTTCATATGCGTCCTGTCTCTTATACACATCTGACGCTGCCGACGActcgagtactaggatccattaggcg	0	0	0	0	0	0	0	0	0	0	1
Set1-TAG-tRNA-Gly-GCC-1-1	tRNA-Gly-GCC-1-1	tRNA-Gly-GCC-1-1	endogenous	TAG	CCTGATCGTAATGCCGTTCA	tatcttgtggaaaggacgaaacaccAGTTCCGCTGTGCCAGCTTCCGTTGGCGTTTGCCATCGGTGCATGGGTGGTTCAGTGGTAGAATTCTCGCCTCTAACGCGGGAGGCCCGGGTTCGATTCCCGGCCCATGCAGCACGCCCTCCCATTTTGGTGCTGCAGCAGCACCAAGGCGAGACCTAAGGTACGTGAGGTTGGACGGACATGTGTGACCTGATCGTAATGCCGTTCACTGTCTCTTATACACATCTGACGCTGCCGACGActcgagtactaggatccattaggcg	182.515	199.304	1.35834	103.136	0	200.755	170.441	205.575	103.136	200.755	0.516151
Set1-TGA-tRNA-Gly-GCC-1-1	tRNA-Gly-GCC-1-1	tRNA-Gly-GCC-1-1	endogenous	TGA	AGACCTAAGGTACGTGAGGT	tatcttgtggaaaggacgaaacaccAGTTCCGCTGTGCCAGCTTCCGTTGGCGTTTGCCATCGGTGCATGGGTGGTTCAGTGGTAGAATTCTCGCCTTCAACGCGGGAGGCCCGGGTTCGATTCCCGGCCCATGCAGCACGCCCTCCCATTTTGGTGCTGCAGCAGCACCAAGGCGTCCTCCGTTAACACTCAGTGTCAGGAAGCGAAGCTATAGACCTAAGGTACGTGAGGTCTGTCTCTTATACACATCTGACGCTGCCGACGActcgagtactaggatccattaggcg	105.262	28.3564	4.05029	8.20506	369.388	130.063	155.264	104.97	28.3564	130.063	0.223987
Set1-TAA-tRNA-Gly-GCC-1-1	tRNA-Gly-GCC-1-1	tRNA-Gly-GCC-1-1	endogenous	TAA	TCCTCCGTTAACACTCAGTG	tatcttgtggaaaggacgaaacaccAGTTCCGCTGTGCCAGCTTCCGTTGGCGTTTGCCATCGGTGCATGGGTGGTTCAGTGGTAGAATTCTCGCCTTTAACGCGGGAGGCCCGGGTTCGATTCCCGGCCCATGCAGCACGCCCTCCCATTTTGGTGCTGCAGCAGCACCAAGGCGAGTGGACTCTAGTTGTCCACGGTAAGGAAGCGTATCTTCCTCCGTTAACACTCAGTGCTGTCTCTTATACACATCTGACGCTGCCGACGActcgagtactaggatccattaggcg	90.7975	157.362	211.231	70.378	143.319	114.197	114.876	126.884	143.319	114.876	1.24546
Set1-TAG-tRNA-Ala-AGC-13-1	tRNA-Ala-AGC-13-1	tRNA-Ala-AGC-13-1	endogenous	TAG	AGTGGACTCTAGTTGTCCAC	tatcttgtggaaaggacgaaacaccCCAGGACACCCACTAAAGATCAAGAAAGCTCCCCTGACGTGGGGAATTAGCTCAAGCGGTAGAGCGCTTGCTTCTAATGCAAGAGGTAGTGGGATCGATGCCCACATTCTCCAAGCTTTATTATTTGGACCTTGGGTCTCCAAACACTCAAGTTCCACAAGGAGTGGTAACAGTGACGCGAACGCGACAGTGGACTCTAGTTGTCCACCTGTCTCTTATACACATCTGACGCTGCCGACGActcgagtactaggatccattaggcg	0	0	473.955	0	1.25495	98.4585	84.5542	149.432	0	98.4585	0.0100544
Set1-TGA-tRNA-Ala-AGC-13-1	tRNA-Ala-AGC-13-1	tRNA-Ala-AGC-13-1	endogenous	TGA	TCCACAAGGAGTGGTAACAG	tatcttgtggaaaggacgaaacaccCCAGGACACCCACTAAAGATCAAGAAAGCTCCCCTGACGTGGGGAATTAGCTCAAGCGGTAGAGCGCTTGCTTTCAATGCAAGAGGTAGTGGGATCGATGCCCACATTCTCCAAGCTTTATTATTTGGACCTTGGGTCTCCAAACACTCAAGTTTAAGGTACGCTGTTGTCGGGACAAGTCGGTCTCGTCCACAAGGAGTGGTAACAGCTGTCTCTTATACACATCTGACGCTGCCGACGActcgagtactaggatccattaggcg	56.7998	0	0	0	67.7099	107.681	125.259	123.617	0	123.617	0.00802457
Set1-TAA-tRNA-Ala-AGC-13-1	tRNA-Ala-AGC-13-1	tRNA-Ala-AGC-13-1	endogenous	TAA	TTAAGGTACGCTGTTGTCGG	tatcttgtggaaaggacgaaacaccCCAGGACACCCACTAAAGATCAAGAAAGCTCCCCTGACGTGGGGAATTAGCTCAAGCGGTAGAGCGCTTGCTTTTAATGCAAGAGGTAGTGGGATCGATGCCCACATTCTCCAAGCTTTATTATTTGGACCTTGGGTCTCCAAACACTCAAGTGTCGGCACTTACAGTTGGAACGCGTATCATAGTTGTTAAGGTACGCTGTTGTCGGCTGTCTCTTATACACATCTGACGCTGCCGACGActcgagtactaggatccattaggcg	600.983	198.899	0	0	236.459	33.6685	82.6292	129.158	198.899	82.6292	2.39031
Set1-TAG-tRNA-Gln-TTG-2-1	tRNA-Gln-TTG-2-1	tRNA-Gln-TTG-2-1	endogenous	TAG	GTCGGCACTTACAGTTGGAA	tatcttgtggaaaggacgaaacaccTTTAACCACGACTATACTTACCTACTGTACCCTTGTGGTTGGTCCCATGGTGTAATGGTTAGCACTCTGGACTCTAAATCCAGCAATCCGAGTTCGAATCTCGGTGGGACCTTTCAAAGGTGAACGTTTTACAGTTCCTGGCTTGGCCTCTGAAGCTATACGTGCTGACGTCCTTGTCAGCGTCTCTGGTCGGCACTTACAGTTGGAACTGTCTCTTATACACATCTGACGCTGCCGACGActcgagtactaggatccattaggcg	0	0	0	0	0	30.2551	17.2279	17.4355	0	17.4355	0.0542431
Set1-TGA-tRNA-Gln-TTG-2-1	tRNA-Gln-TTG-2-1	tRNA-Gln-TTG-2-1	endogenous	TGA	AAGCTATACGTGCTGACGTC	tatcttgtggaaaggacgaaacaccTTTAACCACGACTATACTTACCTACTGTACCCTTGTGGTTGGTCCCATGGTGTAATGGTTAGCACTCTGGACTTCAAATCCAGCAATCCGAGTTCGAATCTCGGTGGGACCTTTCAAAGGTGAACGTTTTACAGTTCCTGGCTTGGCCTCTGTCAGCTCAAGAAGGAGATCGGACCATAGAGTAATCGAAGCTATACGTGCTGACGTCCTGTCTCTTATACACATCTGACGCTGCCGACGActcgagtactaggatccattaggcg	0	0	0	0	0	0	16.8411	33.1738	0	16.8411	0.0560505
Set1-TAA-tRNA-Gln-TTG-2-1	tRNA-Gln-TTG-2-1	tRNA-Gln-TTG-2-1	endogenous	TAA	TCAGCTCAAGAAGGAGATCG	tatcttgtggaaaggacgaaacaccTTTAACCACGACTATACTTACCTACTGTACCCTTGTGGTTGGTCCCATGGTGTAATGGTTAGCACTCTGGACTTTAAATCCAGCAATCCGAGTTCGAATCTCGGTGGGACCTTTCAAAGGTGAACGTTTTACAGTTCCTGGCTTGGCCTCTGACTGCTACTGACATAGACGGGATACACTTGTGGCAGTCAGCTCAAGAAGGAGATCGCTGTCTCTTATACACATCTGACGCTGCCGACGActcgagtactaggatccattaggcg	0	0	0	0	0	29.5614	7.73457	13.8843	0	13.8843	0.0671848
Set1-TAG-tRNA-Lys-CTT-2-4	tRNA-Lys-CTT-2-4	tRNA-Lys-CTT-2-4	endogenous	TAG	ACTGCTACTGACATAGACGG	tatcttgtggaaaggacgaaacaccATTCTCTTAGTGTATTGGGGGAAGAGCTACGTTCGGGTGAGCCCGGCTAGCTCAGTCGGTAGAGCATGAGACTCTAAATCTCAGGGTCGTGGGTTCGAGCCCCACGTTGGGCGCTCTGGTTTTCAATCCTAAAATGTTTTCAGGTTTCTCATTCTCTATCCAACGCAGATAGGAGTGGACTCTCGTACACTGCTACTGACATAGACGGCTGTCTCTTATACACATCTGACGCTGCCGACGActcgagtactaggatccattaggcg	284.045	0	0	182.865	1153.51	396.095	264.394	351.955	182.865	351.955	0.52093
Set1-TGA-tRNA-Lys-CTT-2-4	tRNA-Lys-CTT-2-4	tRNA-Lys-CTT-2-4	endogenous	TGA	CTCTATCCAACGCAGATAGG	tatcttgtggaaaggacgaaacaccATTCTCTTAGTGTATTGGGGGAAGAGCTACGTTCGGGTGAGCCCGGCTAGCTCAGTCGGTAGAGCATGAGACTTCAAATCTCAGGGTCGTGGGTTCGAGCCCCACGTTGGGCGCTCTGGTTTTCAATCCTAAAATGTTTTCAGGTTTCTCATTTCTCTGTAAGAACCGGCAAGACCTAACAACTCCGTCTCTATCCAACGCAGATAGGCTGTCTCTTATACACATCTGACGCTGCCGACGActcgagtactaggatccattaggcg	1.19767	0	0	26.9606	109.455	113.317	66.323	191.256	1.19767	113.317	0.0192244
Set1-TAA-tRNA-Lys-CTT-2-4	tRNA-Lys-CTT-2-4	tRNA-Lys-CTT-2-4	endogenous	TAA	TCTCTGTAAGAACCGGCAAG	tatcttgtggaaaggacgaaacaccATTCTCTTAGTGTATTGGGGGAAGAGCTACGTTCGGGTGAGCCCGGCTAGCTCAGTCGGTAGAGCATGAGACTTTAAATCTCAGGGTCGTGGGTTCGAGCCCCACGTTGGGCGCTCTGGTTTTCAATCCTAAAATGTTTTCAGGTTTCTCATTTTATCGAGAGAGTACGAGCCGTCTTCCGACATACATCTCTGTAAGAACCGGCAAGCTGTCTCTTATACACATCTGACGCTGCCGACGActcgagtactaggatccattaggcg	0	0	0	0	0	116.42	27.9793	61.3344	0	61.3344	0.0160425
Set1-TAG-tRNA-Asp-GTC-1-1	tRNA-Asp-GTC-1-1	tRNA-Asp-GTC-1-1	endogenous	TAG	TTATCGAGAGAGTACGAGCC	tatcttgtggaaaggacgaaacaccTCCTTGAAGGGCTGTCTGAGAAAATACACAGCCTAACGACTCCTCGTTAGTATAGTGGTTAGTATCCCCGCCTCTAACGCGGGAGACCGGGGTTCAATTCCCCGACGGGGAGGTGTGTAGCTGCACTTTTTTGGCGACAGTTATTATTTTCTTGAGCAGTAAGCGATCTCGTATGGATTGAGTGACGCTTATCGAGAGAGTACGAGCCCTGTCTCTTATACACATCTGACGCTGCCGACGActcgagtactaggatccattaggcg	1.19767	0	0	0	0	113.162	22.8422	41.0751	0	41.0751	0.023767
Set1-TGA-tRNA-Asp-GTC-1-1	tRNA-Asp-GTC-1-1	tRNA-Asp-GTC-1-1	endogenous	TGA	TGAGCAGTAAGCGATCTCGT	tatcttgtggaaaggacgaaacaccTCCTTGAAGGGCTGTCTGAGAAAATACACAGCCTAACGACTCCTCGTTAGTATAGTGGTTAGTATCCCCGCCTTCAACGCGGGAGACCGGGGTTCAATTCCCCGACGGGGAGGTGTGTAGCTGCACTTTTTTGGCGACAGTTATTATTTTCTTGGATAACTCAGGTGGTAGCTCATAAGCCTGGCGAATGAGCAGTAAGCGATCTCGTCTGTCTCTTATACACATCTGACGCTGCCGACGActcgagtactaggatccattaggcg	1.19767	78.3403	390.085	105.575	0	83.8797	22.1878	40.2053	78.3403	40.2053	1.92549
Set1-TAA-tRNA-Asp-GTC-1-1	tRNA-Asp-GTC-1-1	tRNA-Asp-GTC-1-1	endogenous	TAA	TGGATAACTCAGGTGGTAGC	tatcttgtggaaaggacgaaacaccTCCTTGAAGGGCTGTCTGAGAAAATACACAGCCTAACGACTCCTCGTTAGTATAGTGGTTAGTATCCCCGCCTTTAACGCGGGAGACCGGGGTTCAATTCCCCGACGGGGAGGTGTGTAGCTGCACTTTTTTGGCGACAGTTATTATTTTCTGTAGGATAACTCTTCTCGGCAGTTGTCCACCACCTGTGGATAACTCAGGTGGTAGCCTGTCTCTTATACACATCTGACGCTGCCGACGActcgagtactaggatccattaggcg	494.153	57.6852	0	0	0	28.0324	61.5221	93.8803	0	61.5221	0.0159943
Set1-TAG-tRNA-Pro-AGG-2-6	tRNA-Pro-AGG-2-6	tRNA-Pro-AGG-2-6	endogenous	TAG	GTAGGATAACTCTTCTCGGC	tatcttgtggaaaggacgaaacaccGAATGAGCCTTAGTGCAAAACTTAAGAGTATCTGTATCGCGGCTCGTTGGTCTAGGGGTATGATTCTCGCTTCTAGTGCGAGAGGTCCCGGGTTCAAATCCCGGACGAGCCCTCGCTCTTTTCAACTCAACAAGGTGTGTCTTGTTTGAAAAAAGCTATACGCTTCGTCACGTGTTAGACCAGGACCAGTAGGATAACTCTTCTCGGCCTGTCTCTTATACACATCTGACGCTGCCGACGActcgagtactaggatccattaggcg	0	177.563	215.455	223.983	201.524	237.785	83.0414	67.2465	201.524	83.0414	2.40982
Set1-TGA-tRNA-Pro-AGG-2-6	tRNA-Pro-AGG-2-6	tRNA-Pro-AGG-2-6	endogenous	TGA	AAGCTATACGCTTCGTCACG	tatcttgtggaaaggacgaaacaccGAATGAGCCTTAGTGCAAAACTTAAGAGTATCTGTATCGCGGCTCGTTGGTCTAGGGGTATGATTCTCGCTTTCAGTGCGAGAGGTCCCGGGTTCAAATCCCGGACGAGCCCTCGCTCTTTTCAACTCAACAAGGTGTGTCTTGTTTGAAAACGTCACTGTCATGGAACCTAGCGATCTCGTTGTTCGAAGCTATACGCTTCGTCACGCTGTCTCTTATACACATCTGACGCTGCCGACGActcgagtactaggatccattaggcg	0	0	0	0	0	115.36	69.9672	177.707	0	115.36	0.00859401
Set1-TAA-tRNA-Pro-AGG-2-6	tRNA-Pro-AGG-2-6	tRNA-Pro-AGG-2-6	endogenous	TAA	CGTCACTGTCATGGAACCTA	tatcttgtggaaaggacgaaacaccGAATGAGCCTTAGTGCAAAACTTAAGAGTATCTGTATCGCGGCTCGTTGGTCTAGGGGTATGATTCTCGCTTTTAGTGCGAGAGGTCCCGGGTTCAAATCCCGGACGAGCCCTCGCTCTTTTCAACTCAACAAGGTGTGTCTTGTTTGAAAAAACGATCGGCGCCATTACAATAGTGAACGGCACTGCCGTCACTGTCATGGAACCTACTGTCTCTTATACACATCTGACGCTGCCGACGActcgagtactaggatccattaggcg	0	0	0	160.54	0	89.6126	146.539	121.806	0	121.806	0.00814291
Set1-TAG-tRNA-Gln-CTG-1-4	tRNA-Gln-CTG-1-4	tRNA-Gln-CTG-1-4	endogenous	TAG	AACGATCGGCGCCATTACAA	tatcttgtggaaaggacgaaacaccCTGAGGATTAGACAGCCGAAGGCAGCTACACATGCGTGGCGGTTCCATGGTGTAATGGTTAGCACTCTGGACTCTAAATCCAGCGATCCGAGTTCAAATCTCGGTGGAACCTGCATTGGTTTTTGTTTTTTTAATCTTGACAACATCTTTAAGTACCTTGAATCCTGGCACAGTCAAGCTCCTACAACAACGATCGGCGCCATTACAACTGTCTCTTATACACATCTGACGCTGCCGACGActcgagtactaggatccattaggcg	68.7303	53.7459	0	1.16882	0	78.6129	93.9083	62.9888	1.16882	78.6129	0.0272421
Set1-TGA-tRNA-Gln-CTG-1-4	tRNA-Gln-CTG-1-4	tRNA-Gln-CTG-1-4	endogenous	TGA	GTACCTTGAATCCTGGCACA	tatcttgtggaaaggacgaaacaccCTGAGGATTAGACAGCCGAAGGCAGCTACACATGCGTGGCGGTTCCATGGTGTAATGGTTAGCACTCTGGACTTCAAATCCAGCGATCCGAGTTCAAATCTCGGTGGAACCTGCATTGGTTTTTGTTTTTTTAATCTTGACAACATCTTTAAAGTGGACTCTATCAGCGGAAGCTGTGGCATCAATTGGTACCTTGAATCCTGGCACACTGTCTCTTATACACATCTGACGCTGCCGACGActcgagtactaggatccattaggcg	156.994	0	0	0	0	105.486	65.497	65.2067	0	65.497	0.0150383
Set1-TAA-tRNA-Gln-CTG-1-4	tRNA-Gln-CTG-1-4	tRNA-Gln-CTG-1-4	endogenous	TAA	AGTGGACTCTATCAGCGGAA	tatcttgtggaaaggacgaaacaccCTGAGGATTAGACAGCCGAAGGCAGCTACACATGCGTGGCGGTTCCATGGTGTAATGGTTAGCACTCTGGACTTTAAATCCAGCGATCCGAGTTCAAATCTCGGTGGAACCTGCATTGGTTTTTGTTTTTTTAATCTTGACAACATCTTTAACTTAGGCTAACCACGTAGACTATCGCCTGGAGTGCAAGTGGACTCTATCAGCGGAACTGTCTCTTATACACATCTGACGCTGCCGACGActcgagtactaggatccattaggcg	3.63931	0	0	0	0	182.155	140.131	150.723	0	150.723	0.00659097
Set1-TAG-tRNA-Leu-AAG-2-2	tRNA-Leu-AAG-2-2	tRNA-Leu-AAG-2-2	endogenous	TAG	CTTAGGCTAACCACGTAGAC	tatcttgtggaaaggacgaaacaccCACTTGGGTGAAACTGAAAGCGGCGACGCACCCTGTGGGTGGTAGCGTGGCCGAGCGGTCTAAGGCGCTGGATTCTAGCTCCAGTCTCTTCGGGGGCGTGGGTTCGAATCCCACCGCTGCCAGTGTGAGGTATTTTTTTTTTCCCCCTCGTCATTCTGACCCCCAATCCGGACTTAAGTAGCGTGACTCTTAGGCTAACCACGTAGACCTGTCTCTTATACACATCTGACGCTGCCGACGActcgagtactaggatccattaggcg	0	0	0	154.727	142.064	239.559	117.595	117.143	0	117.595	0.00843209
Set1-TGA-tRNA-Leu-AAG-2-2	tRNA-Leu-AAG-2-2	tRNA-Leu-AAG-2-2	endogenous	TGA	CCAATCCGGACTTAAGTAGC	tatcttgtggaaaggacgaaacaccCACTTGGGTGAAACTGAAAGCGGCGACGCACCCTGTGGGTGGTAGCGTGGCCGAGCGGTCTAAGGCGCTGGATTTCAGCTCCAGTCTCTTCGGGGGCGTGGGTTCGAATCCCACCGCTGCCAGTGTGAGGTATTTTTTTTTTCCCCCTCGTCATTCTGACCCACTAGAATGCTTGCCACAGGGTTGAACCAATCCGGACTTAAGTAGCCTGTCTCTTATACACATCTGACGCTGCCGACGActcgagtactaggatccattaggcg	0	0	0	0	0	49.0342	78.902	85.466	0	78.902	0.0125153
Set1-TAA-tRNA-Leu-AAG-2-2	tRNA-Leu-AAG-2-2	tRNA-Leu-AAG-2-2	endogenous	TAA	ACTAGAATGCTTGCCACAGG	tatcttgtggaaaggacgaaacaccCACTTGGGTGAAACTGAAAGCGGCGACGCACCCTGTGGGTGGTAGCGTGGCCGAGCGGTCTAAGGCGCTGGATTTTAGCTCCAGTCTCTTCGGGGGCGTGGGTTCGAATCCCACCGCTGCCAGTGTGAGGTATTTTTTTTTTCCCCCTCGTCATTCTGACCCTCGTGAGGAACAGACGTAAGATTGCGACTAGAATGCTTGCCACAGGCTGTCTCTTATACACATCTGACGCTGCCGACGActcgagtactaggatccattaggcg	0	0	0	241.601	0	94.0096	76.5015	65.977	0	76.5015	0.012903
Set1-TAG-tRNA-Val-AAC-1-3	tRNA-Val-AAC-1-3	tRNA-Val-AAC-1-3	endogenous	TAG	TCGTGAGGAACAGACGTAAG	tatcttgtggaaaggacgaaacaccGTGTGGTGGCTCATTGTGGTGGGCCAGAAAACGCGTGCAAGTTTCCGTAGTGTAGTGGTTATCACGTTCGCCTCTAACGCGAAAGGTCCCCGGTTCGAAACCGGGCGGAAACAGACTCTTATGCTTTTCATCTCATTACTTCAAATTTATTACAAGCTATACGCCGAACTTCCATGGATTGAGTTGCCTCGTGAGGAACAGACGTAAGCTGTCTCTTATACACATCTGACGCTGCCGACGActcgagtactaggatccattaggcg	1.19767	0	387.121	0	0	205.477	90.0655	106.381	0	106.381	0.00931261
Set1-TGA-tRNA-Val-AAC-1-3	tRNA-Val-AAC-1-3	tRNA-Val-AAC-1-3	endogenous	TGA	AAGCTATACGCCGAACTTCC	tatcttgtggaaaggacgaaacaccGTGTGGTGGCTCATTGTGGTGGGCCAGAAAACGCGTGCAAGTTTCCGTAGTGTAGTGGTTATCACGTTCGCCTTCAACGCGAAAGGTCCCCGGTTCGAAACCGGGCGGAAACAGACTCTTATGCTTTTCATCTCATTACTTCAAATTTATTACCCTGGAACAACACCGAGATTGGTCATTAGAAGTACAAGCTATACGCCGAACTTCCCTGTCTCTTATACACATCTGACGCTGCCGACGActcgagtactaggatccattaggcg	0	59.339	0	0	0	140.1	117.868	120.843	0	120.843	0.00820725
Set1-TAA-tRNA-Val-AAC-1-3	tRNA-Val-AAC-1-3	tRNA-Val-AAC-1-3	endogenous	TAA	CCTGGAACAACACCGAGATT	tatcttgtggaaaggacgaaacaccGTGTGGTGGCTCATTGTGGTGGGCCAGAAAACGCGTGCAAGTTTCCGTAGTGTAGTGGTTATCACGTTCGCCTTTAACGCGAAAGGTCCCCGGTTCGAAACCGGGCGGAAACAGACTCTTATGCTTTTCATCTCATTACTTCAAATTTATTACGCCTTAAGTTGTTCGCCGTATCCACAAGGAATTCGCCTGGAACAACACCGAGATTCTGTCTCTTATACACATCTGACGCTGCCGACGActcgagtactaggatccattaggcg	424.457	371.387	1.35834	176.997	0	123.571	140.9	100.584	176.997	123.571	1.42888
Set1-TAG-tRNA-Lys-TTT-1-1	tRNA-Lys-TTT-1-1	tRNA-Lys-TTT-1-1	endogenous	TAG	GCCTTAAGTTGTTCGCCGTA	tatcttgtggaaaggacgaaacaccGTTATTTATTACTGCATTAAAATAAACTAGCAGGGAAGAAGCCTGGATAGCTCAGTTGGTAGAGCATCAGACCTATAATCTGAGGGTCCAGGGTTCAAGTCCCTGTTCAGGCATGTCATATGGCTTTTAGTACCTAATTCTGACTTTTTTTTTACGTAATGGTTCCGCGAATCCCGGTATGCACTCCTGCCTTAAGTTGTTCGCCGTACTGTCTCTTATACACATCTGACGCTGCCGACGActcgagtactaggatccattaggcg	0	112.403	0	0	0	51.785	21.2226	42.7366	0	42.7366	0.0228642
Set1-TGA-tRNA-Lys-TTT-1-1	tRNA-Lys-TTT-1-1	tRNA-Lys-TTT-1-1	endogenous	TGA	ACGTAATGGTTCCGCGAATC	tatcttgtggaaaggacgaaacaccGTTATTTATTACTGCATTAAAATAAACTAGCAGGGAAGAAGCCTGGATAGCTCAGTTGGTAGAGCATCAGACTCATAATCTGAGGGTCCAGGGTTCAAGTCCCTGTTCAGGCATGTCATATGGCTTTTAGTACCTAATTCTGACTTTTTTTTTATAGCGACCTATATGTGGCGATGCCGTTCACATATACGTAATGGTTCCGCGAATCCTGTCTCTTATACACATCTGACGCTGCCGACGActcgagtactaggatccattaggcg	209.188	111.154	0	0	0	125.594	90.727	175.218	0	125.594	0.0078993
Set1-TAA-tRNA-Lys-TTT-1-1	tRNA-Lys-TTT-1-1	tRNA-Lys-TTT-1-1	endogenous	TAA	ATAGCGACCTATATGTGGCG	tatcttgtggaaaggacgaaacaccGTTATTTATTACTGCATTAAAATAAACTAGCAGGGAAGAAGCCTGGATAGCTCAGTTGGTAGAGCATCAGACTTATAATCTGAGGGTCCAGGGTTCAAGTCCCTGTTCAGGCATGTCATATGGCTTTTAGTACCTAATTCTGACTTTTTTTTTCTGTTCCACAACTGGCTATCCGGTGTGAAGCAGATATAGCGACCTATATGTGGCGCTGTCTCTTATACACATCTGACGCTGCCGACGActcgagtactaggatccattaggcg	43.6254	0	39.0208	21.0543	0	27.6769	34.5642	26.5563	21.0543	27.6769	0.769062
Set1-TAG-tRNA-Val-CAC-5-1	tRNA-Val-CAC-5-1	tRNA-Val-CAC-5-1	endogenous	TAG	CTGTTCCACAACTGGCTATC	tatcttgtggaaaggacgaaacaccATTTTCATGGTTATATTTTGCCGTGCAGGTTCCGCCTGTGGTTTCCGTAGTGTAGTGGTTATCACGTTCGCCTCTAACGCGTAAAGGTCCCCGGTTCGAAACCGGGCGGAAACATAAGTTTTTTTTTTTTTTTTGTTAGCTCTTAAATTTAGTGCGATCTACTCGACCATAGAGGGATTGCAGGCCTACTGTTCCACAACTGGCTATCCTGTCTCTTATACACATCTGACGCTGCCGACGActcgagtactaggatccattaggcg	0	0	0	65.6172	0	6.4714	25.5915	29.6369	0	25.5915	0.037606
Set1-TGA-tRNA-Val-CAC-5-1	tRNA-Val-CAC-5-1	tRNA-Val-CAC-5-1	endogenous	TGA	CGATCTACTCGACCATAGAG	tatcttgtggaaaggacgaaacaccATTTTCATGGTTATATTTTGCCGTGCAGGTTCCGCCTGTGGTTTCCGTAGTGTAGTGGTTATCACGTTCGCCTTCAACGCGTAAAGGTCCCCGGTTCGAAACCGGGCGGAAACATAAGTTTTTTTTTTTTTTTTGTTAGCTCTTAAATTTAGTGCCTAATACCTCGCAAGTGCTACACTCAGTGTGCACGATCTACTCGACCATAGAGCTGTCTCTTATACACATCTGACGCTGCCGACGActcgagtactaggatccattaggcg	0	0	0	26.9839	0	5.62236	20.0097	12.8859	0	12.8859	0.0720157
Set1-TAA-tRNA-Val-CAC-5-1	tRNA-Val-CAC-5-1	tRNA-Val-CAC-5-1	endogenous	TAA	CCTAATACCTCGCAAGTGCT	tatcttgtggaaaggacgaaacaccATTTTCATGGTTATATTTTGCCGTGCAGGTTCCGCCTGTGGTTTCCGTAGTGTAGTGGTTATCACGTTCGCCTTTAACGCGTAAAGGTCCCCGGTTCGAAACCGGGCGGAAACATAAGTTTTTTTTTTTTTTTTGTTAGCTCTTAAATTTAGTGTACGTGAGGTGAGGACAATCTGCCATGACGGTAGCCTAATACCTCGCAAGTGCTCTGTCTCTTATACACATCTGACGCTGCCGACGActcgagtactaggatccattaggcg	0	0	0	0	0	40.8337	28.6336	0	0	28.6336	0.0337455
Set1-TAG-tRNA-Ala-AGC-8-2	tRNA-Ala-AGC-8-2	tRNA-Ala-AGC-8-2	endogenous	TAG	TACGTGAGGTGAGGACAATC	tatcttgtggaaaggacgaaacaccCCTTCTCTAAAGGAACAGATAATAAGCCGTGCCCAGCCGTGGGGGATTAGCTCAAATGGTAGAGCGCTCGCTTCTAATGCGAGAGGTAGCGGGATCGATGCCCGCATCCTCCAGTTTTCCTTCCTGTCCCGTACGGTTTTTCTTTCGATTCTCGTCTGATGCAATGACTCGGATTGCCACAGGTATAGTACGTGAGGTGAGGACAATCCTGTCTCTTATACACATCTGACGCTGCCGACGActcgagtactaggatccattaggcg	0	0	0	0	0	34.9973	17.9075	32.9242	0	32.9242	0.0294775
Set1-TGA-tRNA-Ala-AGC-8-2	tRNA-Ala-AGC-8-2	tRNA-Ala-AGC-8-2	endogenous	TGA	GTCTGATGCAATGACTCGGA	tatcttgtggaaaggacgaaacaccCCTTCTCTAAAGGAACAGATAATAAGCCGTGCCCAGCCGTGGGGGATTAGCTCAAATGGTAGAGCGCTCGCTTTCAATGCGAGAGGTAGCGGGATCGATGCCCGCATCCTCCAGTTTTCCTTCCTGTCCCGTACGGTTTTTCTTTCGATTCTCTTGTACCGTTCACGCATACCTATGAGCAGACCACGGTCTGATGCAATGACTCGGACTGTCTCTTATACACATCTGACGCTGCCGACGActcgagtactaggatccattaggcg	0	0	0	0	0	22.1167	123.793	31.5266	0	31.5266	0.0307441
Set1-TAA-tRNA-Ala-AGC-8-2	tRNA-Ala-AGC-8-2	tRNA-Ala-AGC-8-2	endogenous	TAA	TTGTACCGTTCACGCATACC	tatcttgtggaaaggacgaaacaccCCTTCTCTAAAGGAACAGATAATAAGCCGTGCCCAGCCGTGGGGGATTAGCTCAAATGGTAGAGCGCTCGCTTTTAATGCGAGAGGTAGCGGGATCGATGCCCGCATCCTCCAGTTTTCCTTCCTGTCCCGTACGGTTTTTCTTTCGATTCTCGATACACTTGCCACGTAGACATAGCGACCTGGTAATTGTACCGTTCACGCATACCCTGTCTCTTATACACATCTGACGCTGCCGACGActcgagtactaggatccattaggcg	0	0	0	0	0	23.5835	38.5716	27.8967	0	27.8967	0.034606
Set1-TAG-tRNA-Met-CAT-3-2	tRNA-Met-CAT-3-2	tRNA-Met-CAT-3-2	endogenous	TAG	GATACACTTGCCACGTAGAC	tatcttgtggaaaggacgaaacaccATCAGTGTTGAAAACACCTGCTGAGGAGCACTAGTTGTCTGCCTCCTTAGCGCAGTAGGCAGCGCGTCAGTCTCTAAATCTGAAGGTCCTGAGTTCGAACCTCAGAGGGGGCAGCTGCCATTTTGTCCCCAACTTCCACAAATAACCCTATTTCGGTGACTGAGGAATATTGCTCGGATGTCACCTGAGATACACTTGCCACGTAGACCTGTCTCTTATACACATCTGACGCTGCCGACGActcgagtactaggatccattaggcg	0	283.237	0	125.452	0	227.065	128.854	172.28	0	172.28	0.00577102
Set1-TGA-tRNA-Met-CAT-3-2	tRNA-Met-CAT-3-2	tRNA-Met-CAT-3-2	endogenous	TGA	CGGTGACTGAGGAATATTGC	tatcttgtggaaaggacgaaacaccATCAGTGTTGAAAACACCTGCTGAGGAGCACTAGTTGTCTGCCTCCTTAGCGCAGTAGGCAGCGCGTCAGTCTTCAAATCTGAAGGTCCTGAGTTCGAACCTCAGAGGGGGCAGCTGCCATTTTGTCCCCAACTTCCACAAATAACCCTATTTGCGGTTCAGACTTAGGCTAACTTCCAGTACATCGCCGGTGACTGAGGAATATTGCCTGTCTCTTATACACATCTGACGCTGCCGACGActcgagtactaggatccattaggcg	157.364	0	0	0	377.434	401.41	139.661	114.554	0	139.661	0.00710927
Set1-TAA-tRNA-Met-CAT-3-2	tRNA-Met-CAT-3-2	tRNA-Met-CAT-3-2	endogenous	TAA	GCGGTTCAGACTTAGGCTAA	tatcttgtggaaaggacgaaacaccATCAGTGTTGAAAACACCTGCTGAGGAGCACTAGTTGTCTGCCTCCTTAGCGCAGTAGGCAGCGCGTCAGTCTTTAAATCTGAAGGTCCTGAGTTCGAACCTCAGAGGGGGCAGCTGCCATTTTGTCCCCAACTTCCACAAATAACCCTATTTTGCAGGTCAACAATGTGCGATCGTAGCTAGAGTTGGCGGTTCAGACTTAGGCTAACTGTCTCTTATACACATCTGACGCTGCCGACGActcgagtactaggatccattaggcg	0	0	1.3336	0	0	46.3663	77.9241	99.1865	0	77.9241	0.0126704
Set1-TAG-tRNA-Asn-GTT-3-2	tRNA-Asn-GTT-3-2	tRNA-Asn-GTT-3-2	endogenous	TAG	TGCAGGTCAACAATGTGCGA	tatcttgtggaaaggacgaaacaccTGCGCCCTTCCTATAGCGCCCAGTAGAACTGACAGTACCTGTCTCTGTGGCGCAATCGGTTAGCGCATTCGGCTCTAAACCGAAAGGTTGGTGGTTCGAGCCCACCCAGGGACGCTTGTTTGAGCTTTTAAAGTATTCATGCATTGTCAATCACGAATGACTCCAGACCTAAGGAACACTTGCGCGTATGCAGGTCAACAATGTGCGACTGTCTCTTATACACATCTGACGCTGCCGACGActcgagtactaggatccattaggcg	0	0	241.164	0	0	37.7481	63.4075	107.102	0	63.4075	0.0155261
Set1-TGA-tRNA-Asn-GTT-3-2	tRNA-Asn-GTT-3-2	tRNA-Asn-GTT-3-2	endogenous	TGA	GAATGACTCCAGACCTAAGG	tatcttgtggaaaggacgaaacaccTGCGCCCTTCCTATAGCGCCCAGTAGAACTGACAGTACCTGTCTCTGTGGCGCAATCGGTTAGCGCATTCGGCTTCAAACCGAAAGGTTGGTGGTTCGAGCCCACCCAGGGACGCTTGTTTGAGCTTTTAAAGTATTCATGCATTGTCAATCACAACTCCTCAATCGACTGGTGTCGTAGCTAGCGTAGAATGACTCCAGACCTAAGGCTGTCTCTTATACACATCTGACGCTGCCGACGActcgagtactaggatccattaggcg	0	0	0	0	0	107.132	39.3651	27.2694	0	39.3651	0.0247739
Set1-TAA-tRNA-Asn-GTT-3-2	tRNA-Asn-GTT-3-2	tRNA-Asn-GTT-3-2	endogenous	TAA	AACTCCTCAATCGACTGGTG	tatcttgtggaaaggacgaaacaccTGCGCCCTTCCTATAGCGCCCAGTAGAACTGACAGTACCTGTCTCTGTGGCGCAATCGGTTAGCGCATTCGGCTTTAAACCGAAAGGTTGGTGGTTCGAGCCCACCCAGGGACGCTTGTTTGAGCTTTTAAAGTATTCATGCATTGTCAATCACACGAAGGATCATTCGATCGGGCAATGATCGACGCAACTCCTCAATCGACTGGTGCTGTCTCTTATACACATCTGACGCTGCCGACGActcgagtactaggatccattaggcg	0	0	0	0	0	8.35588	42.9658	41.9097	0	41.9097	0.0233048
Set1-TAG-tRNA-Leu-CAA-1-1	tRNA-Leu-CAA-1-1	tRNA-Leu-CAA-1-1	endogenous	TAG	ACGAAGGATCATTCGATCGG	tatcttgtggaaaggacgaaacaccTCTCTATTTTAGTGCAAAAATCAGGGCTGTTATGCAGTGTGTCAGGATGGCCGAGTGGTCTAAGGCGCCAGACTCTAGCTAAGCTTCCTCCGCGGTGGGGATTCTGGTCTCCAATGGAGGCGTGGGTTCGAATCCCACTTCTGACACATACTTTTCTTTTTCCTCTCCTTACTTTAGAGATATCCTTCACGAAGGATCATTCGATCGGCTGTCTCTTATACACATCTGACGCTGCCGACGActcgagtactaggatccattaggcg	2859.58	2220.39	1872.16	2460.32	1920.72	270.329	154.165	144.562	2220.39	154.165	14.3163
Set1-TGA-tRNA-Leu-CAA-1-1	tRNA-Leu-CAA-1-1	tRNA-Leu-CAA-1-1	endogenous	TGA	TCCGCGAATCAAGCGTGTAA	tatcttgtggaaaggacgaaacaccTCTCTATTTTAGTGCAAAAATCAGGGCTGTTATGCAGTGTGTCAGGATGGCCGAGTGGTCTAAGGCGCCAGACTTCAGCTAAGCTTCCTCCGCGGTGGGGATTCTGGTCTCCAATGGAGGCGTGGGTTCGAATCCCACTTCTGACACATACTTTTCTTTTTCCTCTCCTTACTTTAGAGATATCCTTCTCCGCGAATCAAGCGTGTAACTGTCTCTTATACACATCTGACGCTGCCGACGActcgagtactaggatccattaggcg	0	19.7963	1.3336	15.2569	0	262.404	170.905	291.248	1.3336	262.404	0.0088594
Set1-TAA-tRNA-Leu-CAA-1-1	tRNA-Leu-CAA-1-1	tRNA-Leu-CAA-1-1	endogenous	TAA	TCCTGCACACAGAAGTTGTC	tatcttgtggaaaggacgaaacaccTCTCTATTTTAGTGCAAAAATCAGGGCTGTTATGCAGTGTGTCAGGATGGCCGAGTGGTCTAAGGCGCCAGACTTTAGCTAAGCTTCCTCCGCGGTGGGGATTCTGGTCTCCAATGGAGGCGTGGGTTCGAATCCCACTTCTGACACATACTTTTCTTTTTCCTCTCCTTACTTTAGAGATATCCTAATCCTGCACACAGAAGTTGTCCTGTCTCTTATACACATCTGACGCTGCCGACGActcgagtactaggatccattaggcg	329.239	832.123	2.66721	234.534	47.2995	359.147	510.765	390.363	234.534	390.363	0.601829
Set1-TAG-tRNA-Cys-GCA-2-3	tRNA-Cys-GCA-2-3	tRNA-Cys-GCA-2-3	endogenous	TAG	AAGTGCGGTCTTCAACCAAG	tatcttgtggaaaggacgaaacaccATACCACTAAACGACTACGTGCGGTCGGTTTGCCGGCAGAGGGGGTATAGCTCAGTGGTAGAGCATTTGACTCTAGATCAAGAGGTCCCCGGTTCAAATCCGGGTGCCCCCTCTTTGGCCTTTTCGAGATACTGTTTTTGTCCTGGGTGTCGTACGTGAGGTCCTGGAACAAAAGAAGCCATATTGCGAAGTGCGGTCTTCAACCAAGCTGTCTCTTATACACATCTGACGCTGCCGACGActcgagtactaggatccattaggcg	0	0	0	0	0	0.324434	15.4059	11.4239	0	11.4239	0.08049
Set1-TGA-tRNA-Cys-GCA-2-3	tRNA-Cys-GCA-2-3	tRNA-Cys-GCA-2-3	endogenous	TGA	TACGTGAGGTCCTGGAACAA	tatcttgtggaaaggacgaaacaccATACCACTAAACGACTACGTGCGGTCGGTTTGCCGGCAGAGGGGGTATAGCTCAGTGGTAGAGCATTTGACTTCAGATCAAGAGGTCCCCGGTTCAAATCCGGGTGCCCCCTCTTTGGCCTTTTCGAGATACTGTTTTTGTCCTGGGTGTCGGTACTACGCGTCATAAGCCTCGCGTTAATACAACCTTACGTGAGGTCCTGGAACAACTGTCTCTTATACACATCTGACGCTGCCGACGActcgagtactaggatccattaggcg	0	0	0	0	0	14.2716	0	15.7883	0	14.2716	0.065481
Set1-TAA-tRNA-Cys-GCA-2-3	tRNA-Cys-GCA-2-3	tRNA-Cys-GCA-2-3	endogenous	TAA	GTACTACGCGTCATAAGCCT	tatcttgtggaaaggacgaaacaccATACCACTAAACGACTACGTGCGGTCGGTTTGCCGGCAGAGGGGGTATAGCTCAGTGGTAGAGCATTTGACTTTAGATCAAGAGGTCCCCGGTTCAAATCCGGGTGCCCCCTCTTTGGCCTTTTCGAGATACTGTTTTTGTCCTGGGTGTCGTCGGATGTCAGTTGCTCATCGCAATGATCGGCTCGAGTACTACGCGTCATAAGCCTCTGTCTCTTATACACATCTGACGCTGCCGACGActcgagtactaggatccattaggcg	0	0	0	0	0	0	27.7823	0	0	0	1
Set1-TAG-tRNA-Lys-TTT-3-5	tRNA-Lys-TTT-3-5	tRNA-Lys-TTT-3-5	endogenous	TAG	TCGGATGTCAGTTGCTCATC	tatcttgtggaaaggacgaaacaccAGAACCCTCTTATAAGCAAAAAGTAAAGCTCTCGTGAAGAGCCCGGATAGCTCAGTCGGTAGAGCATCAGACCTATAATCTGAGGGTCCAGGGTTCAAGTCCCTGTTCGGGCGGCATGTCTTTGCTTTTGGGTACCGCACTTCGCATAAAATGCTTGAGGTCTAAGGTGTCTCCCAGCGTGATGGAATTCGGATGTCAGTTGCTCATCCTGTCTCTTATACACATCTGACGCTGCCGACGActcgagtactaggatccattaggcg	0	0	0	130.12	0	36.3261	90.0528	36.1543	0	36.3261	0.0267909
Set1-TGA-tRNA-Lys-TTT-3-5	tRNA-Lys-TTT-3-5	tRNA-Lys-TTT-3-5	endogenous	TGA	CTTGAGGTCTAAGGTGTCTC	tatcttgtggaaaggacgaaacaccAGAACCCTCTTATAAGCAAAAAGTAAAGCTCTCGTGAAGAGCCCGGATAGCTCAGTCGGTAGAGCATCAGACTCATAATCTGAGGGTCCAGGGTTCAAGTCCCTGTTCGGGCGGCATGTCTTTGCTTTTGGGTACCGCACTTCGCATAAAATGTTGCCACAGGTGTGTGATACCTTCCAGTACATATGCTTGAGGTCTAAGGTGTCTCCTGTCTCTTATACACATCTGACGCTGCCGACGActcgagtactaggatccattaggcg	0	0	600.205	51.5836	388.729	0	114.489	22.9622	51.5836	22.9622	2.19444
Set1-TAA-tRNA-Lys-TTT-3-5	tRNA-Lys-TTT-3-5	tRNA-Lys-TTT-3-5	endogenous	TAA	TTGCCACAGGTGTGTGATAC	tatcttgtggaaaggacgaaacaccAGAACCCTCTTATAAGCAAAAAGTAAAGCTCTCGTGAAGAGCCCGGATAGCTCAGTCGGTAGAGCATCAGACTTATAATCTGAGGGTCCAGGGTTCAAGTCCCTGTTCGGGCGGCATGTCTTTGCTTTTGGGTACCGCACTTCGCATAAAATGTGTGTAGGTGTTCCAGTGACGAGTCTCCAGAGAAGTTGCCACAGGTGTGTGATACCTGTCTCTTATACACATCTGACGCTGCCGACGActcgagtactaggatccattaggcg	0	1.42668	0	0	1.25495	0	14.9739	49.8176	0	14.9739	0.0626023
Set1-TAG-tRNA-Val-AAC-1-5	tRNA-Val-AAC-1-5	tRNA-Val-AAC-1-5	endogenous	TAG	TGTGTAGGTGTTCCAGTGAC	tatcttgtggaaaggacgaaacaccTAGTCTTTTAGGTCAAAAAGAAGAAGCTTTGTAACCGTTGGTTTCCGTAGTGTAGTGGTTATCACGTTCGCCTCTAACGCGAAAGGTCCCCGGTTCGAAACCGGGCGGAAACAAAGAGAGTCGCTTTTTTTTCTATCGCTAATTCTGTTTTTGAGATAGCGAATGCCATGACGTTGGAATTGCCGAACTGTGTAGGTGTTCCAGTGACCTGTCTCTTATACACATCTGACGCTGCCGACGActcgagtactaggatccattaggcg	0	28.2428	0	0	0	104.174	89.825	109.733	0	104.174	0.00950805
Set1-TGA-tRNA-Val-AAC-1-5	tRNA-Val-AAC-1-5	tRNA-Val-AAC-1-5	endogenous	TGA	AGATAGCGAATGCCATGACG	tatcttgtggaaaggacgaaacaccTAGTCTTTTAGGTCAAAAAGAAGAAGCTTTGTAACCGTTGGTTTCCGTAGTGTAGTGGTTATCACGTTCGCCTTCAACGCGAAAGGTCCCCGGTTCGAAACCGGGCGGAAACAAAGAGAGTCGCTTTTTTTTCTATCGCTAATTCTGTTTTTGTCGACTGGTGCTAGGTATCATTCAACCAAGGAGTCAGATAGCGAATGCCATGACGCTGTCTCTTATACACATCTGACGCTGCCGACGActcgagtactaggatccattaggcg	0	45.8174	0	29.2749	419.898	183.312	95.4701	155.436	29.2749	155.436	0.193529
Set1-TAA-tRNA-Val-AAC-1-5	tRNA-Val-AAC-1-5	tRNA-Val-AAC-1-5	endogenous	TAA	TCGACTGGTGCTAGGTATCA	tatcttgtggaaaggacgaaacaccTAGTCTTTTAGGTCAAAAAGAAGAAGCTTTGTAACCGTTGGTTTCCGTAGTGTAGTGGTTATCACGTTCGCCTTTAACGCGAAAGGTCCCCGGTTCGAAACCGGGCGGAAACAAAGAGAGTCGCTTTTTTTTCTATCGCTAATTCTGTTTTTGTCTAGGCCTGGCCTTAAGTTGTCTGATGCAACGCTTCGACTGGTGCTAGGTATCACTGTCTCTTATACACATCTGACGCTGCCGACGActcgagtactaggatccattaggcg	507.056	0	0	68.0093	407.203	78.2125	114.927	113.491	68.0093	113.491	0.602746
Set1-TAG-tRNA-Cys-GCA-14-1	tRNA-Cys-GCA-14-1	tRNA-Cys-GCA-14-1	endogenous	TAG	TCTAGGCCTGGCCTTAAGTT	tatcttgtggaaaggacgaaacaccAACACTACATTTAAGACGCAGTCTTCCTTTTTTTGGTAGAGGGGGTATAGCTCAGGGGTAGAGCATTTGACTCTAGATCAAGAAGTCCCCGGTTCAAATCCGGGTGCCCCCTCACAGCCACCGTTTTAACACAGTGACGGGCAAGAAAGATAGGAGCTTACTCGTATCTCCAGCTTCCAGAACAATGTTCTAGGCCTGGCCTTAAGTTCTGTCTCTTATACACATCTGACGCTGCCGACGActcgagtactaggatccattaggcg	1.19767	0	0	0	0	0	14.9739	19.5963	0	14.9739	0.0626023
Set1-TGA-tRNA-Cys-GCA-14-1	tRNA-Cys-GCA-14-1	tRNA-Cys-GCA-14-1	endogenous	TGA	GGAGCTTACTCGTATCTCCA	tatcttgtggaaaggacgaaacaccAACACTACATTTAAGACGCAGTCTTCCTTTTTTTGGTAGAGGGGGTATAGCTCAGGGGTAGAGCATTTGACTTCAGATCAAGAAGTCCCCGGTTCAAATCCGGGTGCCCCCTCACAGCCACCGTTTTAACACAGTGACGGGCAAGAAAGATAACTCCGCCAATATAGAGACCCAGGTTCTACCATTGAGGAGCTTACTCGTATCTCCACTGTCTCTTATACACATCTGACGCTGCCGACGActcgagtactaggatccattaggcg	0	0	0	0	0	1.23561	18.0919	30.3214	0	18.0919	0.0523782
Set1-TAA-tRNA-Cys-GCA-14-1	tRNA-Cys-GCA-14-1	tRNA-Cys-GCA-14-1	endogenous	TAA	ACTCCGCCAATATAGAGACC	tatcttgtggaaaggacgaaacaccAACACTACATTTAAGACGCAGTCTTCCTTTTTTTGGTAGAGGGGGTATAGCTCAGGGGTAGAGCATTTGACTTTAGATCAAGAAGTCCCCGGTTCAAATCCGGGTGCCCCCTCACAGCCACCGTTTTAACACAGTGACGGGCAAGAAAGATAATTGCGCTGGCTCTGGTAATAGGAGCATTAAGCTCAACTCCGCCAATATAGAGACCCTGTCTCTTATACACATCTGACGCTGCCGACGActcgagtactaggatccattaggcg	76.1014	0	0	0	0	56.51	34.9836	20.2665	0	34.9836	0.0277905
Set1-TAG-tRNA-Leu-AAG-2-4	tRNA-Leu-AAG-2-4	tRNA-Leu-AAG-2-4	endogenous	TAG	ATTGCGCTGGCTCTGGTAAT	tatcttgtggaaaggacgaaacaccAAGCATTAAGTAGCTTTCTGGCATAAACATATTGCAGCTGGGTAGCGTGGCCGAGCGGTCTAAGGCGCTGGATTCTAGCTCCAGTCTCTTCGGGGGCGTGGGTTCGAATCCCACCGCTGCCAGGGTTGCTGTCTTTTTGTCCCCGCTGCATACACTCCTGGCCCTGATCGTATGCAGGTCAACACCTGATTGCGCTGGCTCTGGTAATCTGTCTCTTATACACATCTGACGCTGCCGACGActcgagtactaggatccattaggcg	2002.97	2030.66	362.054	2235.06	3263.75	382.337	249.362	255.108	2030.66	255.108	7.93283
Set1-TGA-tRNA-Leu-AAG-2-4	tRNA-Leu-AAG-2-4	tRNA-Leu-AAG-2-4	endogenous	TGA	CCTGATCGTATGCAGGTCAA	tatcttgtggaaaggacgaaacaccAAGCATTAAGTAGCTTTCTGGCATAAACATATTGCAGCTGGGTAGCGTGGCCGAGCGGTCTAAGGCGCTGGATTTCAGCTCCAGTCTCTTCGGGGGCGTGGGTTCGAATCCCACCGCTGCCAGGGTTGCTGTCTTTTTGTCCCCGCTGCATACACTCCTGGCGGAATATTGCGCTGACATGGGGTCATCCTGATCGTATGCAGGTCAACTGTCTCTTATACACATCTGACGCTGCCGACGActcgagtactaggatccattaggcg	0	103.389	0	11.7504	0	118.912	56.0851	45.1184	0	56.0851	0.0175177
Set1-TAA-tRNA-Leu-AAG-2-4	tRNA-Leu-AAG-2-4	tRNA-Leu-AAG-2-4	endogenous	TAA	GGAATATTGCGCTGACATGG	tatcttgtggaaaggacgaaacaccAAGCATTAAGTAGCTTTCTGGCATAAACATATTGCAGCTGGGTAGCGTGGCCGAGCGGTCTAAGGCGCTGGATTTTAGCTCCAGTCTCTTCGGGGGCGTGGGTTCGAATCCCACCGCTGCCAGGGTTGCTGTCTTTTTGTCCCCGCTGCATACACTCCTGGCCACGCATACCTTGGAATTGCGGATTGGGAATATTGCGCTGACATGGCTGTCTCTTATACACATCTGACGCTGCCGACGActcgagtactaggatccattaggcg	0	310.103	0	3.52201	5.01982	137.58	71.7584	45.1684	3.52201	71.7584	0.062151
Set1-TAG-tRNA-Gln-CTG-1-2	tRNA-Gln-CTG-1-2	tRNA-Gln-CTG-1-2	endogenous	TAG	CACGCATACCTTGGAATTGC	tatcttgtggaaaggacgaaacaccTTCCTTCAGGAAGGCCTGTTAAAAACACGAGCTATTGCGAGGTTCCATGGTGTAATGGTTAGCACTCTGGACTCTAAATCCAGCGATCCGAGTTCAAATCTCGGTGGAACCTGTCGTTTCTTCTTGCTTCCTCACTATTTTTTTCTTTCTAAGGTCGTATCCACGAGTTACACTAGGTATCAGGATTGCACGCATACCTTGGAATTGCCTGTCTCTTATACACATCTGACGCTGCCGACGActcgagtactaggatccattaggcg	116.134	227.092	468.695	56.2744	1.25495	101.565	172.709	86.443	116.134	101.565	1.14205
Set1-TGA-tRNA-Gln-CTG-1-2	tRNA-Gln-CTG-1-2	tRNA-Gln-CTG-1-2	endogenous	TGA	GGTCGTATCCACGAGTTACA	tatcttgtggaaaggacgaaacaccTTCCTTCAGGAAGGCCTGTTAAAAACACGAGCTATTGCGAGGTTCCATGGTGTAATGGTTAGCACTCTGGACTTCAAATCCAGCGATCCGAGTTCAAATCTCGGTGGAACCTGTCGTTTCTTCTTGCTTCCTCACTATTTTTTTCTTTCTAATATTCCGGCGGTGCACATAACTGTTCCACACACGGTGGTCGTATCCACGAGTTACACTGTCTCTTATACACATCTGACGCTGCCGACGActcgagtactaggatccattaggcg	0	0	0	0	0	26.8106	49.4369	71.5889	0	49.4369	0.0198268
Set1-TAA-tRNA-Gln-CTG-1-2	tRNA-Gln-CTG-1-2	tRNA-Gln-CTG-1-2	endogenous	TAA	TATTCCGGCGGTGCACATAA	tatcttgtggaaaggacgaaacaccTTCCTTCAGGAAGGCCTGTTAAAAACACGAGCTATTGCGAGGTTCCATGGTGTAATGGTTAGCACTCTGGACTTTAAATCCAGCGATCCGAGTTCAAATCTCGGTGGAACCTGTCGTTTCTTCTTGCTTCCTCACTATTTTTTTCTTTCTAATACAACATGCTGACGCGAACATATGTGGCGCACGGTTATTCCGGCGGTGCACATAACTGTCTCTTATACACATCTGACGCTGCCGACGActcgagtactaggatccattaggcg	274.788	73.7195	0	49.2459	0	0	12.5228	36.5326	49.2459	12.5228	3.71565
Set1-TAG-tRNA-Arg-ACG-2-1	tRNA-Arg-ACG-2-1	tRNA-Arg-ACG-2-1	endogenous	TAG	TACAACATGCTGACGCGAAC	tatcttgtggaaaggacgaaacaccAAGGGTGATCAGCTATCACGGAGAAGGCTTTAGCAAGTCGGGGCCAGTGGCGCAATGGATAACGCGTCTGACTCTAGATCAGAAGATTCTAGGTTCGACTCCTGGCTGGCTCGCGATGTCTGTTTTGCCACACTTGACCCATGTACTACTGGGGACTCTAAGAACTCCGCCAACCACGTAGACGTTGATACAACATGCTGACGCGAACCTGTCTCTTATACACATCTGACGCTGCCGACGActcgagtactaggatccattaggcg	0	0	0	0	0	121.614	47.3726	63.6804	0	63.6804	0.0154606
Set1-TGA-tRNA-Arg-ACG-2-1	tRNA-Arg-ACG-2-1	tRNA-Arg-ACG-2-1	endogenous	TGA	GACTCTAAGAACTCCGCCAA	tatcttgtggaaaggacgaaacaccAAGGGTGATCAGCTATCACGGAGAAGGCTTTAGCAAGTCGGGGCCAGTGGCGCAATGGATAACGCGTCTGACTTCAGATCAGAAGATTCTAGGTTCGACTCCTGGCTGGCTCGCGATGTCTGTTTTGCCACACTTGACCCATGTACTACTGGGCGACGAACGTTGCTTAGAGACAAGCAATGGCTTCCGACTCTAAGAACTCCGCCAACTGTCTCTTATACACATCTGACGCTGCCGACGActcgagtactaggatccattaggcg	0	364.417	0	0	0	21.4989	46.3441	24.6094	0	24.6094	0.0390481
Set1-TAA-tRNA-Arg-ACG-2-1	tRNA-Arg-ACG-2-1	tRNA-Arg-ACG-2-1	endogenous	TAA	CGACGAACGTTGCTTAGAGA	tatcttgtggaaaggacgaaacaccAAGGGTGATCAGCTATCACGGAGAAGGCTTTAGCAAGTCGGGGCCAGTGGCGCAATGGATAACGCGTCTGACTTTAGATCAGAAGATTCTAGGTTCGACTCCTGGCTGGCTCGCGATGTCTGTTTTGCCACACTTGACCCATGTACTACTGGGCACGCATACCTCTCGTGATAGAACGCTCCATGGATCGACGAACGTTGCTTAGAGACTGTCTCTTATACACATCTGACGCTGCCGACGActcgagtactaggatccattaggcg	142.483	0	0	80.944	0	46.7977	55.2789	62.2399	0	55.2789	0.0177686
Set1-TAG-tRNA-Phe-GAA-1-1	tRNA-Phe-GAA-1-1	tRNA-Phe-GAA-1-1	endogenous	TAG	CACGCATACCTCTCGTGATA	tatcttgtggaaaggacgaaacaccTTATATTTTGAAGAAACACCTAAAACAACAAATTCGGGAAGCCGAAATAGCTCAGTTGGGAGAGCGTTAGACTCTAGATCTAAAGGTCCCTGGTTCGATCCCGGGTTTCGGCAGGGTTTTTTTTTTTTCTTTCTTTCTTTCAGTTTTGCCTAAAGACTGGATACGGAGGCATTACGAAGGATCACACTCACGCATACCTCTCGTGATACTGTCTCTTATACACATCTGACGCTGCCGACGActcgagtactaggatccattaggcg	0	19.4556	0	131.351	0	128.006	34.1647	53.3408	0	53.3408	0.0184024
Set1-TGA-tRNA-Phe-GAA-1-1	tRNA-Phe-GAA-1-1	tRNA-Phe-GAA-1-1	endogenous	TGA	AGACTGGATACGGAGGCATT	tatcttgtggaaaggacgaaacaccTTATATTTTGAAGAAACACCTAAAACAACAAATTCGGGAAGCCGAAATAGCTCAGTTGGGAGAGCGTTAGACTTCAGATCTAAAGGTCCCTGGTTCGATCCCGGGTTTCGGCAGGGTTTTTTTTTTTTCTTTCTTTCTTTCAGTTTTGCCTAATTGCTGAACCATGCCGTTCAACAAGGCGCTACTGTAGACTGGATACGGAGGCATTCTGTCTCTTATACACATCTGACGCTGCCGACGActcgagtactaggatccattaggcg	0	262.341	0	0	0	67.0472	99.0526	46.5875	0	67.0472	0.0146957
Set1-TAA-tRNA-Phe-GAA-1-1	tRNA-Phe-GAA-1-1	tRNA-Phe-GAA-1-1	endogenous	TAA	TTGCTGAACCATGCCGTTCA	tatcttgtggaaaggacgaaacaccTTATATTTTGAAGAAACACCTAAAACAACAAATTCGGGAAGCCGAAATAGCTCAGTTGGGAGAGCGTTAGACTTTAGATCTAAAGGTCCCTGGTTCGATCCCGGGTTTCGGCAGGGTTTTTTTTTTTTCTTTCTTTCTTTCAGTTTTGCCTAAAGTTGTCCACTAGTGAACGGGTGCACATAAGTCCTTTGCTGAACCATGCCGTTCACTGTCTCTTATACACATCTGACGCTGCCGACGActcgagtactaggatccattaggcg	50.8114	0	0	0	73.284	19.9699	87.3161	95.7991	0	87.3161	0.011323
Set1-TAG-tRNA-Ala-TGC-7-1	tRNA-Ala-TGC-7-1	tRNA-Ala-TGC-7-1	endogenous	TAG	AGTTGTCCACTAGTGAACGG	tatcttgtggaaaggacgaaacaccGTTACCTCCTGAAAATTATTACAAATGGGTGTTATAGTAAGGGGGTGTAGCTCAGTGGTAGAGCGCATGCTTCTAATGTATGAGGCCTCGGTTCGATCCCCGACACCTCCAAGTGATGGTTTCCCTCTGGCAGTTCTCAAGCGACAGACCTCGCAGATAGGTCTCGTGATATTACCTGCTTGGACCATAGTTGTCCACTAGTGAACGGCTGTCTCTTATACACATCTGACGCTGCCGACGActcgagtactaggatccattaggcg	0	0	492.477	0	479.563	115.049	129.863	80.7454	0	115.049	0.00861701
Set1-TGA-tRNA-Ala-TGC-7-1	tRNA-Ala-TGC-7-1	tRNA-Ala-TGC-7-1	endogenous	TGA	CGCAGATAGGTCTCGTGATA	tatcttgtggaaaggacgaaacaccGTTACCTCCTGAAAATTATTACAAATGGGTGTTATAGTAAGGGGGTGTAGCTCAGTGGTAGAGCGCATGCTTTCAATGTATGAGGCCTCGGTTCGATCCCCGACACCTCCAAGTGATGGTTTCCCTCTGGCAGTTCTCAAGCGACAGACCTAGAGGCACAGCTATCAGGTAAGTACGAGCCGATTACGCGCAGATAGGTCTCGTGATACTGTCTCTTATACACATCTGACGCTGCCGACGActcgagtactaggatccattaggcg	0	215.161	0	62.1496	0	0	33.2501	35.5698	0	33.2501	0.029197
Set1-TAA-tRNA-Ala-TGC-7-1	tRNA-Ala-TGC-7-1	tRNA-Ala-TGC-7-1	endogenous	TAA	AGAGGCACAGCTATCAGGTA	tatcttgtggaaaggacgaaacaccGTTACCTCCTGAAAATTATTACAAATGGGTGTTATAGTAAGGGGGTGTAGCTCAGTGGTAGAGCGCATGCTTTTAATGTATGAGGCCTCGGTTCGATCCCCGACACCTCCAAGTGATGGTTTCCCTCTGGCAGTTCTCAAGCGACAGACCTCGGTGACTGACTATCAGGTATACGTGAGGTGGATTCGAGAGGCACAGCTATCAGGTACTGTCTCTTATACACATCTGACGCTGCCGACGActcgagtactaggatccattaggcg	0	0	0	0	0	190.701	124.796	226.797	0	190.701	0.00521645
Set1-TAG-tRNA-Lys-CTT-2-2	tRNA-Lys-CTT-2-2	tRNA-Lys-CTT-2-2	endogenous	TAG	CGGTGACTGACTATCAGGTA	tatcttgtggaaaggacgaaacaccTGATCTAGAATGAAAAATTGTTGAGATACGGTCATCGGGCGCCCGGCTAGCTCAGTCGGTAGAGCATGAGACTCTAAATCTCAGGGTCGTGGGTTCGAGCCCCACGTTGGGCGGCAACTGGTCGTTTTAGTCCTAAATCTACGACTACTAGCCGGAGCTTACTGTAAGTACGCTGGAATCGACCGATCCGGTGACTGACTATCAGGTACTGTCTCTTATACACATCTGACGCTGCCGACGActcgagtactaggatccattaggcg	0	0	0	0	0	58.7672	170.911	112.942	0	112.942	0.00877638
Set1-TGA-tRNA-Lys-CTT-2-2	tRNA-Lys-CTT-2-2	tRNA-Lys-CTT-2-2	endogenous	TGA	GGAGCTTACTGTAAGTACGC	tatcttgtggaaaggacgaaacaccTGATCTAGAATGAAAAATTGTTGAGATACGGTCATCGGGCGCCCGGCTAGCTCAGTCGGTAGAGCATGAGACTTCAAATCTCAGGGTCGTGGGTTCGAGCCCCACGTTGGGCGGCAACTGGTCGTTTTAGTCCTAAATCTACGACTACTAGCCTATGCACCACGAAGGTGATGCCAACTTCGGTCATAGGAGCTTACTGTAAGTACGCCTGTCTCTTATACACATCTGACGCTGCCGACGActcgagtactaggatccattaggcg	44.7305	0	0	89.1724	498.903	89.2398	23.5851	95.3499	44.7305	89.2398	0.506766
Set1-TAA-tRNA-Lys-CTT-2-2	tRNA-Lys-CTT-2-2	tRNA-Lys-CTT-2-2	endogenous	TAA	TATGCACCACGAAGGTGATG	tatcttgtggaaaggacgaaacaccTGATCTAGAATGAAAAATTGTTGAGATACGGTCATCGGGCGCCCGGCTAGCTCAGTCGGTAGAGCATGAGACTTTAAATCTCAGGGTCGTGGGTTCGAGCCCCACGTTGGGCGGCAACTGGTCGTTTTAGTCCTAAATCTACGACTACTAGCCCTAGTGGAAGGAGGACAATCGCCTATGCTGTTAAGTATGCACCACGAAGGTGATGCTGTCTCTTATACACATCTGACGCTGCCGACGActcgagtactaggatccattaggcg	60.5317	197.473	0	0	0	95.9597	25.8391	58.7388	0	58.7388	0.0167396
Set1-TAG-tRNA-Thr-TGT-3-1	tRNA-Thr-TGT-3-1	tRNA-Thr-TGT-3-1	endogenous	TAG	CTAGTGGAAGGAGGACAATC	tatcttgtggaaaggacgaaacaccATCTATAAGATGAAAGGAAGAGAAACTAAAAGCAGACGAGGGCTCCATAGCTCAGGGGTTAGAGCGCTGGTCTCTAAAACCAGGGGTCGCGAGTTCAATTCTCGCTGGGGCCTGTGTGTTTTTTCCTCCTACCCACAGGGATTTCCACATCAGAAGCGTGTAACCAATCCGGATACTTGGCAGCCTCCCTAGTGGAAGGAGGACAATCCTGTCTCTTATACACATCTGACGCTGCCGACGActcgagtactaggatccattaggcg	0	0	0	0	1.25495	88.1698	168.702	138.328	0	138.328	0.00717729
Set1-TGA-tRNA-Thr-TGT-3-1	tRNA-Thr-TGT-3-1	tRNA-Thr-TGT-3-1	endogenous	TGA	AAGCGTGTAACCAATCCGGA	tatcttgtggaaaggacgaaacaccATCTATAAGATGAAAGGAAGAGAAACTAAAAGCAGACGAGGGCTCCATAGCTCAGGGGTTAGAGCGCTGGTCTTCAAAACCAGGGGTCGCGAGTTCAATTCTCGCTGGGGCCTGTGTGTTTTTTCCTCCTACCCACAGGGATTTCCACATCAGACAACGGTGATAATCGGAGCCTGTTCCACACACCTAAGCGTGTAACCAATCCGGACTGTCTCTTATACACATCTGACGCTGCCGACGActcgagtactaggatccattaggcg	0	0	0	0	0	52.8515	52.8025	65.171	0	52.8515	0.0185696
Set1-TAA-tRNA-Thr-TGT-3-1	tRNA-Thr-TGT-3-1	tRNA-Thr-TGT-3-1	endogenous	TAA	ACAACGGTGATAATCGGAGC	tatcttgtggaaaggacgaaacaccATCTATAAGATGAAAGGAAGAGAAACTAAAAGCAGACGAGGGCTCCATAGCTCAGGGGTTAGAGCGCTGGTCTTTAAAACCAGGGGTCGCGAGTTCAATTCTCGCTGGGGCCTGTGTGTTTTTTCCTCCTACCCACAGGGATTTCCACATCAGGGAATATTGCTTGGCAGGCTGATCTTGCGGTGGATACAACGGTGATAATCGGAGCCTGTCTCTTATACACATCTGACGCTGCCGACGActcgagtactaggatccattaggcg	0	70.1209	0	51.5991	1.25495	177.454	78.159	108.992	1.25495	108.992	0.0205011
Set1-TAG-tRNA-Gly-TCC-3-1	tRNA-Gly-TCC-3-1	tRNA-Gly-TCC-3-1	endogenous	TAG	GGAATATTGCTTGGCAGGCT	tatcttgtggaaaggacgaaacaccACCTGAGGTATGAAAACCAGGAAAGAGAGCTAGCACCGGAGCGTTGGTGGTATAGTGGTAAGCATAGCTGCCTCTAAAGCAGTTGACCCGGGTTCGATTCCCGGCCAACGCAAGTCGTTTTGGGTGTTTTTTCCCCCCCCCGCCTTTTCCTTGTTAGCGTCGGCATACTAAGCTAGTGGAAGATTGTCGGAATATTGCTTGGCAGGCTCTGTCTCTTATACACATCTGACGCTGCCGACGActcgagtactaggatccattaggcg	245.627	0	174.976	0	383.008	78.7993	79.1116	67.881	174.976	78.7993	2.20524
Set1-TGA-tRNA-Gly-TCC-3-1	tRNA-Gly-TCC-3-1	tRNA-Gly-TCC-3-1	endogenous	TGA	GTTAGCGTCGGCATACTAAG	tatcttgtggaaaggacgaaacaccACCTGAGGTATGAAAACCAGGAAAGAGAGCTAGCACCGGAGCGTTGGTGGTATAGTGGTAAGCATAGCTGCCTTCAAAGCAGTTGACCCGGGTTCGATTCCCGGCCAACGCAAGTCGTTTTGGGTGTTTTTTCCCCCCCCCGCCTTTTCCTTGAACGCTCCAGTGCACATAAATGTGGACAATGAGACGTTAGCGTCGGCATACTAAGCTGTCTCTTATACACATCTGACGCTGCCGACGActcgagtactaggatccattaggcg	2.44163	0	0	2.33764	0	0.29337	55.4633	52.8129	0	52.8129	0.0185829
Set1-TAA-tRNA-Gly-TCC-3-1	tRNA-Gly-TCC-3-1	tRNA-Gly-TCC-3-1	endogenous	TAA	GAACGCTCCAGTGCACATAA	tatcttgtggaaaggacgaaacaccACCTGAGGTATGAAAACCAGGAAAGAGAGCTAGCACCGGAGCGTTGGTGGTATAGTGGTAAGCATAGCTGCCTTTAAAGCAGTTGACCCGGGTTCGATTCCCGGCCAACGCAAGTCGTTTTGGGTGTTTTTTCCCCCCCCCGCCTTTTCCTTACTGTGAACAGCATCACCGAATCGGAGTTGATTCGAGAACGCTCCAGTGCACATAACTGTCTCTTATACACATCTGACGCTGCCGACGActcgagtactaggatccattaggcg	0	0	0	0	0	123.744	103.846	56.2361	0	103.846	0.00953777
Set1-TAG-tRNA-Ser-TGA-1-1	tRNA-Ser-TGA-1-1	tRNA-Ser-TGA-1-1	endogenous	TAG	ACTGTGAACAGCATCACCGA	tatcttgtggaaaggacgaaacaccTGTTACACTAAAGTGTCTCCGCCTGTCGAATATTCTCGTGGCAGCGATGGCCGAGTGGTTAAGGCGTTGGACTCTAAATCCAATGGGGTCTCCCCGCGCAGGTTCGAACCCTGCTCGCTGCGGAAGCGGGTGCTCTTATTTTTTCTATTTTTTTAAATAAACGGTGCGTGTACTAACCACAACGATCCACTGTGAACAGCATCACCGACTGTCTCTTATACACATCTGACGCTGCCGACGActcgagtactaggatccattaggcg	0	0	0	0	1.25495	0	0	30.35	0	0	1
Set1-TGA-tRNA-Ser-TGA-1-1	tRNA-Ser-TGA-1-1	tRNA-Ser-TGA-1-1	endogenous	TGA	GGTGCGTGTACTAACCACAA	tatcttgtggaaaggacgaaacaccTGTTACACTAAAGTGTCTCCGCCTGTCGAATATTCTCGTGGCAGCGATGGCCGAGTGGTTAAGGCGTTGGACTTCAAATCCAATGGGGTCTCCCCGCGCAGGTTCGAACCCTGCTCGCTGCGGAAGCGGGTGCTCTTATTTTTTCTATTTTTTTAAATAAACCGATCCTAGAGTAAGTACGCTTAAGGGGTGCGTGTACTAACCACAACTGTCTCTTATACACATCTGACGCTGCCGACGActcgagtactaggatccattaggcg	0	0	137.438	0	365.108	16.8187	1.48583	15.9736	0	15.9736	0.0589151
Set1-TAA-tRNA-Ser-TGA-1-1	tRNA-Ser-TGA-1-1	tRNA-Ser-TGA-1-1	endogenous	TAA	CGATCCTAGAGTAAGTACGC	tatcttgtggaaaggacgaaacaccTGTTACACTAAAGTGTCTCCGCCTGTCGAATATTCTCGTGGCAGCGATGGCCGAGTGGTTAAGGCGTTGGACTTTAAATCCAATGGGGTCTCCCCGCGCAGGTTCGAACCCTGCTCGCTGCGGAAGCGGGTGCTCTTATTTTTTCTATTTTTTTAAATAAACAGTTGCGACATGCCGAATAGCTAGAACGATCCTAGAGTAAGTACGCCTGTCTCTTATACACATCTGACGCTGCCGACGActcgagtactaggatccattaggcg	0	0	1.3336	104.32	0	18.1786	34.463	50.3668	0	34.463	0.0281984
Set1-TAG-tRNA-Asn-GTT-9-2	tRNA-Asn-GTT-9-2	tRNA-Asn-GTT-9-2	endogenous	TAG	AGTTGCGACATGCCGAATAG	tatcttgtggaaaggacgaaacaccGGCGCCCTTCCCATAGCGCACAGTAAAAGCAGTAGTTCTTGTCTCTGTGGCGCAATCGGTTAGCGCGTTCGGCTCTAAACTGAAAGGTTAGTGGTTCGAGCCCACCCGGGGACGCTTGCTCTAGCTTTTAAAGCGTTCGTGTATTATCGATCACTATAGAGACCAACGATCGGCTTGGCCATTGACTGAGTTGCGACATGCCGAATAGCTGTCTCTTATACACATCTGACGCTGCCGACGActcgagtactaggatccattaggcg	53.0679	0	0	0	0	96.6845	138.365	60.215	0	96.6845	0.010237
Set1-TGA-tRNA-Asn-GTT-9-2	tRNA-Asn-GTT-9-2	tRNA-Asn-GTT-9-2	endogenous	TGA	TATAGAGACCAACGATCGGC	tatcttgtggaaaggacgaaacaccGGCGCCCTTCCCATAGCGCACAGTAAAAGCAGTAGTTCTTGTCTCTGTGGCGCAATCGGTTAGCGCGTTCGGCTTCAAACTGAAAGGTTAGTGGTTCGAGCCCACCCGGGGACGCTTGCTCTAGCTTTTAAAGCGTTCGTGTATTATCGATCACGTCCTCAAGGACCTATAGCAAAGCGTGTAAGCGATATAGAGACCAACGATCGGCCTGTCTCTTATACACATCTGACGCTGCCGACGActcgagtactaggatccattaggcg	0	0	0	260.279	269.604	130.588	135.54	102.303	0	130.588	0.00759949
Set1-TAA-tRNA-Asn-GTT-9-2	tRNA-Asn-GTT-9-2	tRNA-Asn-GTT-9-2	endogenous	TAA	GTCCTCAAGGACCTATAGCA	tatcttgtggaaaggacgaaacaccGGCGCCCTTCCCATAGCGCACAGTAAAAGCAGTAGTTCTTGTCTCTGTGGCGCAATCGGTTAGCGCGTTCGGCTTTAAACTGAAAGGTTAGTGGTTCGAGCCCACCCGGGGACGCTTGCTCTAGCTTTTAAAGCGTTCGTGTATTATCGATCACTTATCGAGAGGCGATCTCGTACCGAGTTAATTGGGTCCTCAAGGACCTATAGCACTGTCTCTTATACACATCTGACGCTGCCGACGActcgagtactaggatccattaggcg	90.7975	0	0	164.249	0	34.7523	69.3706	64.023	0	64.023	0.0153792
Set1-TAG-tRNA-Ala-AGC-2-2	tRNA-Ala-AGC-2-2	tRNA-Ala-AGC-2-2	endogenous	TAG	TTATCGAGAGGCGATCTCGT	tatcttgtggaaaggacgaaacaccTAACAGGTCATAGAAATATTTTGGCCCACGTTGAGCGTTGGGGGGTGTAGCTCAGTGGTAGAGCGCGTGCTTCTAATGCACGAGGCCCCGGGTTCAATCCCCGGCACCTCCAGCTTCATTTTTCTCCCGCCTTTTCTCCTAGATGTGCCTTGTGACGCGAACTGTGTGATACTCTCTGTAAGCGAACCTTATCGAGAGGCGATCTCGTCTGTCTCTTATACACATCTGACGCTGCCGACGActcgagtactaggatccattaggcg	0	124.044	0	0	0	37.0199	26.3091	30.3714	0	30.3714	0.0318762
Set1-TGA-tRNA-Ala-AGC-2-2	tRNA-Ala-AGC-2-2	tRNA-Ala-AGC-2-2	endogenous	TGA	TGACGCGAACTGTGTGATAC	tatcttgtggaaaggacgaaacaccTAACAGGTCATAGAAATATTTTGGCCCACGTTGAGCGTTGGGGGGTGTAGCTCAGTGGTAGAGCGCGTGCTTTCAATGCACGAGGCCCCGGGTTCAATCCCCGGCACCTCCAGCTTCATTTTTCTCCCGCCTTTTCTCCTAGATGTGCCTTGCTGTAGATTCGAACCGGTAGGTCCAAGTGTTGGAATTGACGCGAACTGTGTGATACCTGTCTCTTATACACATCTGACGCTGCCGACGActcgagtactaggatccattaggcg	122.261	0	1778.07	100.876	0	39.6913	40.9847	60.4432	100.876	40.9847	2.42651
Set1-TAA-tRNA-Ala-AGC-2-2	tRNA-Ala-AGC-2-2	tRNA-Ala-AGC-2-2	endogenous	TAA	CTGTAGATTCGAACCGGTAG	tatcttgtggaaaggacgaaacaccTAACAGGTCATAGAAATATTTTGGCCCACGTTGAGCGTTGGGGGGTGTAGCTCAGTGGTAGAGCGCGTGCTTTTAATGCACGAGGCCCCGGGTTCAATCCCCGGCACCTCCAGCTTCATTTTTCTCCCGCCTTTTCTCCTAGATGTGCCTTGGTCCTCAAGGAGATAGCGAACTTAGGCTAACGAACCCTGTAGATTCGAACCGGTAGCTGTCTCTTATACACATCTGACGCTGCCGACGActcgagtactaggatccattaggcg	0	0	2.66721	0	0	15.5831	0.495277	29.865	0	15.5831	0.0603022
Set1-TAG-tRNA-Val-AAC-3-1	tRNA-Val-AAC-3-1	tRNA-Val-AAC-3-1	endogenous	TAG	GTCCTCAAGGAGATAGCGAA	tatcttgtggaaaggacgaaacaccCACCCTAGGTGCTTCAATTCTCACTCCCACCAGCAGGGTTGTTTCCGTAGTGTAGTGGTTATCACGTTCGCCTCTAACGCGAAAGGTCCCTGGATCAAAACCAGGCGGAAACAAGTGGTTACCCTTCTTACGTCTTGTTCCTGATCCTGAGAGACCTATAGCAAGGCCACTTCCACAATGAACACCATGTCCTCAAGGAGATAGCGAACTGTCTCTTATACACATCTGACGCTGCCGACGActcgagtactaggatccattaggcg	2.44163	0	0	0	109.824	153.184	71.1294	86.9351	0	86.9351	0.011372
Set1-TGA-tRNA-Val-AAC-3-1	tRNA-Val-AAC-3-1	tRNA-Val-AAC-3-1	endogenous	TGA	ACCTATAGCAAGGCCACTTC	tatcttgtggaaaggacgaaacaccCACCCTAGGTGCTTCAATTCTCACTCCCACCAGCAGGGTTGTTTCCGTAGTGTAGTGGTTATCACGTTCGCCTTCAACGCGAAAGGTCCCTGGATCAAAACCAGGCGGAAACAAGTGGTTACCCTTCTTACGTCTTGTTCCTGATCCTGAGAGGGAAGAAGAACTTCGTCACGGATGGATTGACACGCACCTATAGCAAGGCCACTTCCTGTCTCTTATACACATCTGACGCTGCCGACGActcgagtactaggatccattaggcg	0	0	0	0	0	173.658	217.687	228.38	0	217.687	0.00457275
Set1-TAA-tRNA-Val-AAC-3-1	tRNA-Val-AAC-3-1	tRNA-Val-AAC-3-1	endogenous	TAA	GGAAGAAGAACTTCGTCACG	tatcttgtggaaaggacgaaacaccCACCCTAGGTGCTTCAATTCTCACTCCCACCAGCAGGGTTGTTTCCGTAGTGTAGTGGTTATCACGTTCGCCTTTAACGCGAAAGGTCCCTGGATCAAAACCAGGCGGAAACAAGTGGTTACCCTTCTTACGTCTTGTTCCTGATCCTGAGAGTGGATAACTCGAACGCTCCATCAGCTCAAGTCAGTGGAAGAAGAACTTCGTCACGCTGTCTCTTATACACATCTGACGCTGCCGACGActcgagtactaggatccattaggcg	93.9277	193.824	0	287.154	0	336.9	124.422	195.77	93.9277	195.77	0.482429
Set1-TAG-tRNA-Ile-TAT-3-1	tRNA-Ile-TAT-3-1	tRNA-Ile-TAT-3-1	endogenous	TAG	TGGATAACTCGAACGCTCCA	tatcttgtggaaaggacgaaacaccATCTTCTCTTATACCTTTCCAAATCCTTATTATTTCTGTGGCTCCAGTGGCGCAATCGGTTAGCGCGCGGTACTCTAAAGACAGTGCACCTGTGAGCAATGCCGAGGTTGTGAGTTCAAGCCTCACCTGGAGCAGTTTTACTATTCTCCGACCTGTAGAAATTCAAAAACAGGGGTCGGCACTTAGATTGGATAACTCGAACGCTCCACTGTCTCTTATACACATCTGACGCTGCCGACGActcgagtactaggatccattaggcg	288.882	0	219.356	303.657	516.95	78.3195	27.719	31.498	288.882	31.498	8.92002
Set1-TGA-tRNA-Ile-TAT-3-1	tRNA-Ile-TAT-3-1	tRNA-Ile-TAT-3-1	endogenous	TGA	GTCGGCACTTAGATAGCGAA	tatcttgtggaaaggacgaaacaccATCTTCTCTTATACCTTTCCAAATCCTTATTATTTCTGTGGCTCCAGTGGCGCAATCGGTTAGCGCGCGGTACTTCAAAGACAGTGCACCTGTGAGCAATGCCGAGGTTGTGAGTTCAAGCCTCACCTGGAGCAGTTTTACTATTCTCCGACCTGTAGAAATTCAAAAACAGGGCGGAATATGGCTACGTCGGCACTTAGATAGCGAACTGTCTCTTATACACATCTGACGCTGCCGACGActcgagtactaggatccattaggcg	0	0	0	0	0	0	33.2375	43.6779	0	33.2375	0.0292078
Set1-TAA-tRNA-Ile-TAT-3-1	tRNA-Ile-TAT-3-1	tRNA-Ile-TAT-3-1	endogenous	TAA	CGGAATATGGCTACGCTTAG	tatcttgtggaaaggacgaaacaccATCTTCTCTTATACCTTTCCAAATCCTTATTATTTCTGTGGCTCCAGTGGCGCAATCGGTTAGCGCGCGGTACTTTAAAGACAGTGCACCTGTGAGCAATGCCGAGGTTGTGAGTTCAAGCCTCACCTGGAGCAGTTTTACTATTCTCCGACCTGTAGAAATTCAAAAACAGGGCGGAGGCATTAAGTCGGAATATGGCTACGCTTAGCTGTCTCTTATACACATCTGACGCTGCCGACGActcgagtactaggatccattaggcg	0	94.8289	2.69194	0	0	32.1396	78.3307	74.1208	0	74.1208	0.0133119
Set1-TAG-tRNA-Lys-TTT-3-3	tRNA-Lys-TTT-3-3	tRNA-Lys-TTT-3-3	endogenous	TAG	CGGAGGCATTAAGTCGCATA	tatcttgtggaaaggacgaaacaccTTACTCACTAGAATGTGCAGGAAGAAGGCTTTTGCAGGGAGCCCGGATAGCTCAGTCGGTAGAGCATCAGACCTATAATCTGAGGGTCCAGGGTTCAAGTCCCTGTTCGGGCGGGAGTGGTGGCTTTTAGTACCTGATTCTGGTATCATGTTTCGACGAACGTGCTATTGTTCCATTGACGAGTAGTGCGGAGGCATTAAGTCGCATACTGTCTCTTATACACATCTGACGCTGCCGACGActcgagtactaggatccattaggcg	0	0	0	0	0	58.3807	0	10.5398	0	10.5398	0.0866564
Set1-TGA-tRNA-Lys-TTT-3-3	tRNA-Lys-TTT-3-3	tRNA-Lys-TTT-3-3	endogenous	TGA	CGACGAACGTGCTATTGTTC	tatcttgtggaaaggacgaaacaccTTACTCACTAGAATGTGCAGGAAGAAGGCTTTTGCAGGGAGCCCGGATAGCTCAGTCGGTAGAGCATCAGACTCATAATCTGAGGGTCCAGGGTTCAAGTCCCTGTTCGGGCGGGAGTGGTGGCTTTTAGTACCTGATTCTGGTATCATGTTTACGTAATGGTGACGCAGCTATCTCTGTAAGGAGTCCGACGAACGTGCTATTGTTCCTGTCTCTTATACACATCTGACGCTGCCGACGActcgagtactaggatccattaggcg	0	0	0	0	0	15.3519	0	39.8913	0	15.3519	0.061155
Set1-TAA-tRNA-Lys-TTT-3-3	tRNA-Lys-TTT-3-3	tRNA-Lys-TTT-3-3	endogenous	TAA	ACGTAATGGTGACGCAGCTA	tatcttgtggaaaggacgaaacaccTTACTCACTAGAATGTGCAGGAAGAAGGCTTTTGCAGGGAGCCCGGATAGCTCAGTCGGTAGAGCATCAGACTTATAATCTGAGGGTCCAGGGTTCAAGTCCCTGTTCGGGCGGGAGTGGTGGCTTTTAGTACCTGATTCTGGTATCATGTTTTGCCGAATAGGAGAGGATACTATGCACCACAGTTGACGTAATGGTGACGCAGCTACTGTCTCTTATACACATCTGACGCTGCCGACGActcgagtactaggatccattaggcg	0	0	0	70.3313	0	112.778	0	0.235317	0	0.235317	0.809509
Set1-TAG-tRNA-Ser-GCT-3-1	tRNA-Ser-GCT-3-1	tRNA-Ser-GCT-3-1	endogenous	TAG	TGCCGAATAGGAGAGGATAC	tatcttgtggaaaggacgaaacaccAGATGAGAGATAAGTGAATGTGGACAAACCTGTCACGTAGGACGAGGTGGCCGAGTGGTTAAGGCGATGGACTCTAAATCCATTGTGCTTTGCACGCGTGGGTTCGAATCCCATCCTCGTCGGCCCTGTTTTATAGAGGTTGGGGGGGAAGCATCTACATTTTGCCATGACGACCTAACAACGAGGACTGCCGAATAGGAGAGGATACCTGTCTCTTATACACATCTGACGCTGCCGACGActcgagtactaggatccattaggcg	0	0	0	0	0	10.085	39.1555	58.0614	0	39.1555	0.0249032
Set1-TGA-tRNA-Ser-GCT-3-1	tRNA-Ser-GCT-3-1	tRNA-Ser-GCT-3-1	endogenous	TGA	TGCCATGACGACCTAACAAC	tatcttgtggaaaggacgaaacaccAGATGAGAGATAAGTGAATGTGGACAAACCTGTCACGTAGGACGAGGTGGCCGAGTGGTTAAGGCGATGGACTTCAAATCCATTGTGCTTTGCACGCGTGGGTTCGAATCCCATCCTCGTCGGCCCTGTTTTATAGAGGTTGGGGGGGAAGCATCTACATTTCTTCCAGTACAGGCTCTGAACTACGCTGCCATGACGACCTAACAACCTGTCTCTTATACACATCTGACGCTGCCGACGActcgagtactaggatccattaggcg	197.165	0	177.866	239.263	0	147.962	84.4711	91.5557	177.866	91.5557	1.93253
Set1-TAA-tRNA-Ser-GCT-3-1	tRNA-Ser-GCT-3-1	tRNA-Ser-GCT-3-1	endogenous	TAA	CTTCCAGTACAGGCTCTGAA	tatcttgtggaaaggacgaaacaccAGATGAGAGATAAGTGAATGTGGACAAACCTGTCACGTAGGACGAGGTGGCCGAGTGGTTAAGGCGATGGACTTTAAATCCATTGTGCTTTGCACGCGTGGGTTCGAATCCCATCCTCGTCGGCCCTGTTTTATAGAGGTTGGGGGGGAAGCATCTACATTTCACCTGTAGACTTCCAGTACAACAGACTTCCAGTACAGGCTCTGAACTGTCTCTTATACACATCTGACGCTGCCGACGActcgagtactaggatccattaggcg	0	35.717	0	64.4795	0	214.619	260.425	271.281	0	260.425	0.00382519
Set1-TAG-tRNA-Arg-TCT-2-1	tRNA-Arg-TCT-2-1	tRNA-Arg-TCT-2-1	endogenous	TAG	CACCTGTAGACTTCCAGTAC	tatcttgtggaaaggacgaaacaccCTAGTACCCGTAAGCTACAAGACGCCGCCGTTCGTCGGGTGGCTCTGTGGCGCAATGGATAGCGCATTGGACTCTAAGTGACGAATAGAGCAATTCAAAGGTTGTGGGTTCGAATCCCACCAGAGTCGATTTTATTTCAATTTTTCCTTTTTATCCGTTTTTTTCTTACGGAGGCATTAGACTGGATACACCTGTAGACTTCCAGTACCTGTCTCTTATACACATCTGACGCTGCCGACGActcgagtactaggatccattaggcg	0	0	0	79.7441	0	185.137	57.3811	168.001	0	168.001	0.00591712
Set1-TGA-tRNA-Arg-TCT-2-1	tRNA-Arg-TCT-2-1	tRNA-Arg-TCT-2-1	endogenous	TGA	CGGAGGCATTAGACTGGATA	tatcttgtggaaaggacgaaacaccCTAGTACCCGTAAGCTACAAGACGCCGCCGTTCGTCGGGTGGCTCTGTGGCGCAATGGATAGCGCATTGGACTTCAAGTGACGAATAGAGCAATTCAAAGGTTGTGGGTTCGAATCCCACCAGAGTCGATTTTATTTCAATTTTTCCTTTTTATCCGTTTTTTTCTTACGTTAAGCGGCGAATAGACTCGGAGGCATTAGACTGGATACTGTCTCTTATACACATCTGACGCTGCCGACGActcgagtactaggatccattaggcg	353.655	41.5373	308.116	44.5784	0	170.431	122.732	145.595	44.5784	145.595	0.310913
Set1-TAA-tRNA-Arg-TCT-2-1	tRNA-Arg-TCT-2-1	tRNA-Arg-TCT-2-1	endogenous	TAA	CGTTAAGCGGCGAATAGACT	tatcttgtggaaaggacgaaacaccCTAGTACCCGTAAGCTACAAGACGCCGCCGTTCGTCGGGTGGCTCTGTGGCGCAATGGATAGCGCATTGGACTTTAAGTGACGAATAGAGCAATTCAAAGGTTGTGGGTTCGAATCCCACCAGAGTCGATTTTATTTCAATTTTTCCTTTTTATCCGTTTTTTTCTTAGCTAGTTGAGCAGGTTCTACCGTTAAGCGGCGAATAGACTCTGTCTCTTATACACATCTGACGCTGCCGACGActcgagtactaggatccattaggcg	239.639	326.024	1.35834	0	205.289	164.053	222.05	168.115	205.289	168.115	1.21981
Set1-TAG-tRNA-Met-CAT-1-1	tRNA-Met-CAT-1-1	tRNA-Met-CAT-1-1	endogenous	TAG	GCTAGTTGAGCAGGTTCTAC	tatcttgtggaaaggacgaaacaccTATAGCCTCAGAATGATCCGTCCGGAAACCCTTACTAGGTGCCTCGTTAGCGCAGTAGGTAGCGCGTCAGTCTCTAAATCTGAAGGTCGTGAGTTCGATCCTCACACGGGGCACAATAATTTTGTTTGCTGTCCGTACAACCCCGCCGGAAAGATCATGACTGTTCGTCGTCCGCAATGATCGCATTGGCTAGTTGAGCAGGTTCTACCTGTCTCTTATACACATCTGACGCTGCCGACGActcgagtactaggatccattaggcg	195.967	58.9983	0	0	0	115.464	100.099	103.322	0	103.322	0.00958569
Set1-TGA-tRNA-Met-CAT-1-1	tRNA-Met-CAT-1-1	tRNA-Met-CAT-1-1	endogenous	TGA	ATCATGACTGTTCGTCGTCC	tatcttgtggaaaggacgaaacaccTATAGCCTCAGAATGATCCGTCCGGAAACCCTTACTAGGTGCCTCGTTAGCGCAGTAGGTAGCGCGTCAGTCTTCAAATCTGAAGGTCGTGAGTTCGATCCTCACACGGGGCACAATAATTTTGTTTGCTGTCCGTACAACCCCGCCGGAAAGTAGATCAGAGCCTTCGGATGATTGCGCTGGAACTCATCATGACTGTTCGTCGTCCCTGTCTCTTATACACATCTGACGCTGCCGACGActcgagtactaggatccattaggcg	0	76.1684	254.277	158.405	0	192.92	338.508	292.182	76.1684	292.182	0.26321
Set1-TAA-tRNA-Met-CAT-1-1	tRNA-Met-CAT-1-1	tRNA-Met-CAT-1-1	endogenous	TAA	TAGATCAGAGCCTTCGGATG	tatcttgtggaaaggacgaaacaccTATAGCCTCAGAATGATCCGTCCGGAAACCCTTACTAGGTGCCTCGTTAGCGCAGTAGGTAGCGCGTCAGTCTTTAAATCTGAAGGTCGTGAGTTCGATCCTCACACGGGGCACAATAATTTTGTTTGCTGTCCGTACAACCCCGCCGGAAAGGCTCGATACTCGTATCTCCACTAGTGGAAGAGTTGTAGATCAGAGCCTTCGGATGCTGTCTCTTATACACATCTGACGCTGCCGACGActcgagtactaggatccattaggcg	0	0	0	0	0	46.7667	80.0895	61.1277	0	61.1277	0.0160959
Set1-TAG-tRNA-Asn-GTT-1-1	tRNA-Asn-GTT-1-1	tRNA-Asn-GTT-1-1	endogenous	TAG	GCTCGATACTCGTATCTCCA	tatcttgtggaaaggacgaaacaccCTTCAGTGAAGTGACTTGGCAGCCAAAATCGCCAACGCCCGTCTCTGTGGCGCAATCGGTTAGCGCGTTCGGCTCTAAACCGAAAGGTTGGTGGTTCGATCCCACCCAGGGACGGAAGTCGCATTTTGTGAACCCTGGGTTTTTGAAACTTTGACAATTGAGCAGTCTGTCTGGGTGGTAACAGCAATGCTCGATACTCGTATCTCCACTGTCTCTTATACACATCTGACGCTGCCGACGActcgagtactaggatccattaggcg	0	0	0	0	0	27.1523	28.6336	12.6934	0	27.1523	0.0355211
Set1-TGA-tRNA-Asn-GTT-1-1	tRNA-Asn-GTT-1-1	tRNA-Asn-GTT-1-1	endogenous	TGA	CAATTGAGCAGTCTGTCTGG	tatcttgtggaaaggacgaaacaccCTTCAGTGAAGTGACTTGGCAGCCAAAATCGCCAACGCCCGTCTCTGTGGCGCAATCGGTTAGCGCGTTCGGCTTCAAACCGAAAGGTTGGTGGTTCGATCCCACCCAGGGACGGAAGTCGCATTTTGTGAACCCTGGGTTTTTGAAACTTTGAGCTGACATGGATGTGGACAATATCTATGGCTGCTCAATTGAGCAGTCTGTCTGGCTGTCTCTTATACACATCTGACGCTGCCGACGActcgagtactaggatccattaggcg	0	0	0	0	0	19.4763	20.2194	20.1026	0	20.1026	0.0473874
Set1-TAA-tRNA-Asn-GTT-1-1	tRNA-Asn-GTT-1-1	tRNA-Asn-GTT-1-1	endogenous	TAA	GCTGACATGGATGTGGACAA	tatcttgtggaaaggacgaaacaccCTTCAGTGAAGTGACTTGGCAGCCAAAATCGCCAACGCCCGTCTCTGTGGCGCAATCGGTTAGCGCGTTCGGCTTTAAACCGAAAGGTTGGTGGTTCGATCCCACCCAGGGACGGAAGTCGCATTTTGTGAACCCTGGGTTTTTGAAACTTTGAGACTCTAAGAGCATCACCGACCATTGCCACCGAAGCTGACATGGATGTGGACAACTGTCTCTTATACACATCTGACGCTGCCGACGActcgagtactaggatccattaggcg	0	0	0	41.0486	0	0	37.263	33.2238	0	33.2238	0.0292194
Set1-TAG-tRNA-Lys-CTT-2-3	tRNA-Lys-CTT-2-3	tRNA-Lys-CTT-2-3	endogenous	TAG	GACTCTAAGAGCATCACCGA	tatcttgtggaaaggacgaaacaccCCTCCATCTTCAGAGACAAAGTTAGAATACAGACATGGCCGCCCGGCTAGCTCAGTCGGTAGAGCATGAGACTCTAAATCTCAGGGTCGTGGGTTCGAGCCCCACGTTGGGCGTAATTTCGCTTTTTGGAAAGGTTAAGGCAAGTTGTGTTACACGTAATGGTCCTCTCGAGTTTCGGCTAGATAATCGACTCTAAGAGCATCACCGACTGTCTCTTATACACATCTGACGCTGCCGACGActcgagtactaggatccattaggcg	269.766	159.016	0	83.2428	0	81.3775	96.1552	93.0391	83.2428	93.0391	0.895827
Set1-TGA-tRNA-Lys-CTT-2-3	tRNA-Lys-CTT-2-3	tRNA-Lys-CTT-2-3	endogenous	TGA	ACGTAATGGTCCTCTCGAGT	tatcttgtggaaaggacgaaacaccCCTCCATCTTCAGAGACAAAGTTAGAATACAGACATGGCCGCCCGGCTAGCTCAGTCGGTAGAGCATGAGACTTCAAATCTCAGGGTCGTGGGTTCGAGCCCCACGTTGGGCGTAATTTCGCTTTTTGGAAAGGTTAAGGCAAGTTGTGTTACCGTATCTCCAGCTCGATACTCAGGACTCGATAGCCACGTAATGGTCCTCTCGAGTCTGTCTCTTATACACATCTGACGCTGCCGACGActcgagtactaggatccattaggcg	0	0	333.653	0	0	128.455	100.969	119.638	0	119.638	0.00828924
Set1-TAA-tRNA-Lys-CTT-2-3	tRNA-Lys-CTT-2-3	tRNA-Lys-CTT-2-3	endogenous	TAA	CGTATCTCCAGCTCGATACT	tatcttgtggaaaggacgaaacaccCCTCCATCTTCAGAGACAAAGTTAGAATACAGACATGGCCGCCCGGCTAGCTCAGTCGGTAGAGCATGAGACTTTAAATCTCAGGGTCGTGGGTTCGAGCCCCACGTTGGGCGTAATTTCGCTTTTTGGAAAGGTTAAGGCAAGTTGTGTTACAGCATACGAGTCGTCAATCCATGTGGACAACGGTCCGTATCTCCAGCTCGATACTCTGTCTCTTATACACATCTGACGCTGCCGACGActcgagtactaggatccattaggcg	0	488.007	270.503	0	0	78.1055	42.0963	64.7361	0	64.7361	0.0152123
Set1-TAG-tRNA-Gln-CTG-1-3	tRNA-Gln-CTG-1-3	tRNA-Gln-CTG-1-3	endogenous	TAG	AGCATACGAGTCGTCAATCC	tatcttgtggaaaggacgaaacaccAGACCCCAGGTGGATCGAGTATCCATTTTTTGTTAAGTAGGGTTCCATGGTGTAATGGTTAGCACTCTGGACTCTAAATCCAGCGATCCGAGTTCAAATCTCGGTGGAACCTTTCATTTCTCTCCTTTTGCCTTGTTTCCGATAACCTTGAGTATGGTTCCGATAGCGACCTTGAGACCTCGACCTATAGCATACGAGTCGTCAATCCCTGTCTCTTATACACATCTGACGCTGCCGACGActcgagtactaggatccattaggcg	0	66.8132	0	0	0	34.2415	109.764	135.883	0	109.764	0.00902818
Set1-TGA-tRNA-Gln-CTG-1-3	tRNA-Gln-CTG-1-3	tRNA-Gln-CTG-1-3	endogenous	TGA	TATGGTTCCGATAGCGACCT	tatcttgtggaaaggacgaaacaccAGACCCCAGGTGGATCGAGTATCCATTTTTTGTTAAGTAGGGTTCCATGGTGTAATGGTTAGCACTCTGGACTTCAAATCCAGCGATCCGAGTTCAAATCTCGGTGGAACCTTTCATTTCTCTCCTTTTGCCTTGTTTCCGATAACCTTGAGAGACTGGATACCGAACTTCCCAACCTCGTGACGAGTTATGGTTCCGATAGCGACCTCTGTCTCTTATACACATCTGACGCTGCCGACGActcgagtactaggatccattaggcg	0	0	0	0	0	56.2339	69.3002	98.2947	0	69.3002	0.0142247
Set1-TAA-tRNA-Gln-CTG-1-3	tRNA-Gln-CTG-1-3	tRNA-Gln-CTG-1-3	endogenous	TAA	AGACTGGATACCGAACTTCC	tatcttgtggaaaggacgaaacaccAGACCCCAGGTGGATCGAGTATCCATTTTTTGTTAAGTAGGGTTCCATGGTGTAATGGTTAGCACTCTGGACTTTAAATCCAGCGATCCGAGTTCAAATCTCGGTGGAACCTTTCATTTCTCTCCTTTTGCCTTGTTTCCGATAACCTTGAGCCACGTAGACATGGAACCTATATCGGAGAACGACGAAGACTGGATACCGAACTTCCCTGTCTCTTATACACATCTGACGCTGCCGACGActcgagtactaggatccattaggcg	0	0	0	1.16882	0	70.6746	119.97	115.374	0	115.374	0.00859299
Set1-TAG-tRNA-Pro-AGG-2-1	tRNA-Pro-AGG-2-1	tRNA-Pro-AGG-2-1	endogenous	TAG	CCACGTAGACATGGAACCTA	tatcttgtggaaaggacgaaacaccATGTGTTCCTTTCTGATGACAGTAAGGTGGAGTTTGTGTCGGCTCGTTGGTCTAGGGGTATGATTCTCGCTTCTAGTGCGAGAGGTCCCGGGTTCAAATCCCGGACGAGCCCTGTTTTGGAGTAAGAATCACTTAAAGGTGAGTTTTTTTGGTGTTCGCAATTCCGTACTGGGACCATAGAGCAATGTCCACGTAGACATGGAACCTACTGTCTCTTATACACATCTGACGCTGCCGACGActcgagtactaggatccattaggcg	0	1.54027	0	140.733	0	129.521	13.0434	142.108	0	129.521	0.00766159
Set1-TGA-tRNA-Pro-AGG-2-1	tRNA-Pro-AGG-2-1	tRNA-Pro-AGG-2-1	endogenous	TGA	TGTTCGCAATTCCGTACTGG	tatcttgtggaaaggacgaaacaccATGTGTTCCTTTCTGATGACAGTAAGGTGGAGTTTGTGTCGGCTCGTTGGTCTAGGGGTATGATTCTCGCTTTCAGTGCGAGAGGTCCCGGGTTCAAATCCCGGACGAGCCCTGTTTTGGAGTAAGAATCACTTAAAGGTGAGTTTTTTTGGCTTAGGCTAAGTCTTCCGACCGATCCTAGAGAGGACTGTTCGCAATTCCGTACTGGCTGTCTCTTATACACATCTGACGCTGCCGACGActcgagtactaggatccattaggcg	94.2054	125.066	2.66721	0	186.134	79.0926	43.067	92.6542	94.2054	79.0926	1.18869
Set1-TAA-tRNA-Pro-AGG-2-1	tRNA-Pro-AGG-2-1	tRNA-Pro-AGG-2-1	endogenous	TAA	CTTAGGCTAAGTCTTCCGAC	tatcttgtggaaaggacgaaacaccATGTGTTCCTTTCTGATGACAGTAAGGTGGAGTTTGTGTCGGCTCGTTGGTCTAGGGGTATGATTCTCGCTTTTAGTGCGAGAGGTCCCGGGTTCAAATCCCGGACGAGCCCTGTTTTGGAGTAAGAATCACTTAAAGGTGAGTTTTTTTGGATTCGATCGGAGACCTAAGGATCGGAGTTGATCCTTCTTAGGCTAAGTCTTCCGACCTGTCTCTTATACACATCTGACGCTGCCGACGActcgagtactaggatccattaggcg	335.042	251.105	348.891	120.863	73.7999	171.594	90.5426	189.167	251.105	171.594	1.46068
Set1-TAG-tRNA-Arg-CCT-3-1	tRNA-Arg-CCT-3-1	tRNA-Arg-CCT-3-1	endogenous	TAG	ATTCGATCGGAGACCTAAGG	tatcttgtggaaaggacgaaacaccGAGAAACTGGTCTAAGACAAGCGACAGCGTTTTGTTATCCGCCCCGGTGGCCTAATGGATAAGGCATTGGCCTCTAAAGCCAGGGATTGTGGGTTCGAGTCCCACCCGGGGTAAAGAAAGGCCGAATTTTAGTGTTCCTTATCGGGCAGAAGAGAACGCTCCAGGTCATTAGAGCACATCCATCGGAAATTCGATCGGAGACCTAAGGCTGTCTCTTATACACATCTGACGCTGCCGACGActcgagtactaggatccattaggcg	0	0	0	0	0	0.29337	0	15.0538	0	0.29337	0.773174
Set1-TGA-tRNA-Arg-CCT-3-1	tRNA-Arg-CCT-3-1	tRNA-Arg-CCT-3-1	endogenous	TGA	GAACGCTCCAGGTCATTAGA	tatcttgtggaaaggacgaaacaccGAGAAACTGGTCTAAGACAAGCGACAGCGTTTTGTTATCCGCCCCGGTGGCCTAATGGATAAGGCATTGGCCTTCAAAGCCAGGGATTGTGGGTTCGAGTCCCACCCGGGGTAAAGAAAGGCCGAATTTTAGTGTTCCTTATCGGGCAGAAGATGCTGACGTCACCTATAGCATCGTAGCTAGTTGCTGAACGCTCCAGGTCATTAGACTGTCTCTTATACACATCTGACGCTGCCGACGActcgagtactaggatccattaggcg	171.505	0	1.3336	0	0	0	29.6368	18.3625	0	18.3625	0.0516463
Set1-TAA-tRNA-Arg-CCT-3-1	tRNA-Arg-CCT-3-1	tRNA-Arg-CCT-3-1	endogenous	TAA	TGCTGACGTCACCTATAGCA	tatcttgtggaaaggacgaaacaccGAGAAACTGGTCTAAGACAAGCGACAGCGTTTTGTTATCCGCCCCGGTGGCCTAATGGATAAGGCATTGGCCTTTAAAGCCAGGGATTGTGGGTTCGAGTCCCACCCGGGGTAAAGAAAGGCCGAATTTTAGTGTTCCTTATCGGGCAGAAGAGAACGCTCCACTATCAGGTATCCTGGCACAATGGATGCTGACGTCACCTATAGCACTGTCTCTTATACACATCTGACGCTGCCGACGActcgagtactaggatccattaggcg	448.688	419.085	0	98.5385	0	0	17.6093	17.4284	98.5385	17.4284	5.40137
Set1-TAG-tRNA-Val-AAC-1-4	tRNA-Val-AAC-1-4	tRNA-Val-AAC-1-4	endogenous	TAG	GAACGCTCCACTATCAGGTA	tatcttgtggaaaggacgaaacaccATAACACTTATAAAAGTCATAGAGTAACCTCTCCGCATCTGTTTCCGTAGTGTAGTGGTTATCACGTTCGCCTCTAACGCGAAAGGTCCCCGGTTCGAAACCGGGCGGAAACAAGACTGTGTTTTCCTTCCAGTTCAAAAAGGTTTCTTAGTGGTCCTCAAGGAATAACCGCACGACGAACGTGTAGGGAACGCTCCACTATCAGGTACTGTCTCTTATACACATCTGACGCTGCCGACGActcgagtactaggatccattaggcg	0	0	0	0	0	81.3499	136.328	119.81	0	119.81	0.00827747
Set1-TGA-tRNA-Val-AAC-1-4	tRNA-Val-AAC-1-4	tRNA-Val-AAC-1-4	endogenous	TGA	GTCCTCAAGGAATAACCGCA	tatcttgtggaaaggacgaaacaccATAACACTTATAAAAGTCATAGAGTAACCTCTCCGCATCTGTTTCCGTAGTGTAGTGGTTATCACGTTCGCCTTCAACGCGAAAGGTCCCCGGTTCGAAACCGGGCGGAAACAAGACTGTGTTTTCCTTCCAGTTCAAAAAGGTTTCTTAGTGCACGGTTGAAGCTTCCAGAAACTCCGCCAATATGAGTCCTCAAGGAATAACCGCACTGTCTCTTATACACATCTGACGCTGCCGACGActcgagtactaggatccattaggcg	181.549	0	0	1.16882	0	113.21	189.753	204.227	0	189.753	0.00524239
Set1-TAA-tRNA-Val-AAC-1-4	tRNA-Val-AAC-1-4	tRNA-Val-AAC-1-4	endogenous	TAA	CACGGTTGAAGCTTCCAGAA	tatcttgtggaaaggacgaaacaccATAACACTTATAAAAGTCATAGAGTAACCTCTCCGCATCTGTTTCCGTAGTGTAGTGGTTATCACGTTCGCCTTTAACGCGAAAGGTCCCCGGTTCGAAACCGGGCGGAAACAAGACTGTGTTTTCCTTCCAGTTCAAAAAGGTTTCTTAGTGCGACAACAAGCCTCCTATGATCCTGCACACGCATACACGGTTGAAGCTTCCAGAACTGTCTCTTATACACATCTGACGCTGCCGACGActcgagtactaggatccattaggcg	15.6623	10.4411	0	0	0	64.6968	65.3253	61.5626	0	64.6968	0.0152214
Set1-TAG-tRNA-Gly-CCC-2-1	tRNA-Gly-CCC-2-1	tRNA-Gly-CCC-2-1	endogenous	TAG	CGACAACAAGCCTCCTATGA	tatcttgtggaaaggacgaaacaccATTTCCTCCTAAAATACTGTGGCGGCTGGGCATGTCAACAGCGCCGCTGGTGTAGTGGTATCATGCAAGATTCTAATTCTTGCGACCCGGGTTCGATTCCCGGGCGGCGCATAGGCGTTTTGCTTCTCGCTCGCTAAAAACCAGATAGCTTCTGTTGTCGGTGCTTAGAGACTTAGGCTAATCTTCTCCGACAACAAGCCTCCTATGACTGTCTCTTATACACATCTGACGCTGCCGACGActcgagtactaggatccattaggcg	0	1.42668	0	0	0	152.559	47.0997	4.31435	0	47.0997	0.0207902
Set1-TGA-tRNA-Gly-CCC-2-1	tRNA-Gly-CCC-2-1	tRNA-Gly-CCC-2-1	endogenous	TGA	CTGTTGTCGGTGCTTAGAGA	tatcttgtggaaaggacgaaacaccATTTCCTCCTAAAATACTGTGGCGGCTGGGCATGTCAACAGCGCCGCTGGTGTAGTGGTATCATGCAAGATTTCAATTCTTGCGACCCGGGTTCGATTCCCGGGCGGCGCATAGGCGTTTTGCTTCTCGCTCGCTAAAAACCAGATAGCTTCGTCACTGTCGGAAGAAGAAATGCGCAGGTACTAGAACTGTTGTCGGTGCTTAGAGACTGTCTCTTATACACATCTGACGCTGCCGACGActcgagtactaggatccattaggcg	0	0	0	0	0	39.9398	0.469962	16.2303	0	16.2303	0.0580372
Set1-TAA-tRNA-Gly-CCC-2-1	tRNA-Gly-CCC-2-1	tRNA-Gly-CCC-2-1	endogenous	TAA	CGTCACTGTCGGAAGAAGAA	tatcttgtggaaaggacgaaacaccATTTCCTCCTAAAATACTGTGGCGGCTGGGCATGTCAACAGCGCCGCTGGTGTAGTGGTATCATGCAAGATTTTAATTCTTGCGACCCGGGTTCGATTCCCGGGCGGCGCATAGGCGTTTTGCTTCTCGCTCGCTAAAAACCAGATAGCTTTGAGCAGTAATATCGCCTGGGATACACTTGCGGCTGGCGTCACTGTCGGAAGAAGAACTGTCTCTTATACACATCTGACGCTGCCGACGActcgagtactaggatccattaggcg	284.092	0	0	0	0	166.914	110.388	86.0367	0	110.388	0.00897764
Set1-TAG-tRNA-Thr-CGT-2-1	tRNA-Thr-CGT-2-1	tRNA-Thr-CGT-2-1	endogenous	TAG	TGAGCAGTAATATCGCCTGG	tatcttgtggaaaggacgaaacaccGCGCCAGGATAGAGGTTCGCGAGACCGCCATCGCAACGCAGGCGCGGTGGCCAAGTGGTAAGGCGTCGGTCTCTAAAACCGAAGATCACGGGTTCGAACCCCGTCCGTGCCTGATATCCAACCTTCAGCTATAGGGTGGAGACTTTTTAGGAGATGTCCAAGATCCTTGGTCTCTAGGCCTGGCCATTTGAGCAGTAATATCGCCTGGCTGTCTCTTATACACATCTGACGCTGCCGACGActcgagtactaggatccattaggcg	1.19767	181.779	0	0	0	0.29337	25.5535	7.66598	0	7.66598	0.115394
Set1-TGA-tRNA-Thr-CGT-2-1	tRNA-Thr-CGT-2-1	tRNA-Thr-CGT-2-1	endogenous	TGA	GATGTCCAAGATCCTTGGTC	tatcttgtggaaaggacgaaacaccGCGCCAGGATAGAGGTTCGCGAGACCGCCATCGCAACGCAGGCGCGGTGGCCAAGTGGTAAGGCGTCGGTCTTCAAAACCGAAGATCACGGGTTCGAACCCCGTCCGTGCCTGATATCCAACCTTCAGCTATAGGGTGGAGACTTTTTAGGAACGCTAACGATAGTGAACGGAATAACCGCATGCTGAGATGTCCAAGATCCTTGGTCCTGTCTCTTATACACATCTGACGCTGCCGACGActcgagtactaggatccattaggcg	0	0	0	0	0	24.3877	0	20.559	0	20.559	0.0463844
Set1-TAA-tRNA-Thr-CGT-2-1	tRNA-Thr-CGT-2-1	tRNA-Thr-CGT-2-1	endogenous	TAA	ACGCTAACGATAGTGAACGG	tatcttgtggaaaggacgaaacaccGCGCCAGGATAGAGGTTCGCGAGACCGCCATCGCAACGCAGGCGCGGTGGCCAAGTGGTAAGGCGTCGGTCTTTAAAACCGAAGATCACGGGTTCGAACCCCGTCCGTGCCTGATATCCAACCTTCAGCTATAGGGTGGAGACTTTTTAGGAACTGTGAACAATTGCGCTGGGCACATCCATGTCTCAACGCTAACGATAGTGAACGGCTGTCTCTTATACACATCTGACGCTGCCGACGActcgagtactaggatccattaggcg	151.19	0	1.35834	0	0	107.484	48.2746	26.2852	0	48.2746	0.0202944
Set1-TAG-tRNA-Cys-GCA-2-4	tRNA-Cys-GCA-2-4	tRNA-Cys-GCA-2-4	endogenous	TAG	ACTGTGAACAATTGCGCTGG	tatcttgtggaaaggacgaaacaccTCCATAGAAATTAACTCTAATGACAACGTAGTGGCGTGGCGGGGGTATAGCTCAGTGGTAGAGCATTTGACTCTAGATCAAGAGGTCCCCGGTTCAAATCCGGGTGCCCCCTCTGTGCTCCGGAGTTACCTCGTTTTGTTGGTCTCCGGAGGCAAGCAATGGAGTGGACTCTGTCTCAGAAGAACTACACTGTGAACAATTGCGCTGGCTGTCTCTTATACACATCTGACGCTGCCGACGActcgagtactaggatccattaggcg	0	1.42668	0	120.738	0	16.0767	50.0785	22.4058	0	22.4058	0.0427245
Set1-TGA-tRNA-Cys-GCA-2-4	tRNA-Cys-GCA-2-4	tRNA-Cys-GCA-2-4	endogenous	TGA	CAAGCAATGGAGTGGACTCT	tatcttgtggaaaggacgaaacaccTCCATAGAAATTAACTCTAATGACAACGTAGTGGCGTGGCGGGGGTATAGCTCAGTGGTAGAGCATTTGACTTCAGATCAAGAGGTCCCCGGTTCAAATCCGGGTGCCCCCTCTGTGCTCCGGAGTTACCTCGTTTTGTTGGTCTCCGGAGGATAGCGACCTACTGCTACTGGCCTATGCTGAATCTCCAAGCAATGGAGTGGACTCTCTGTCTCTTATACACATCTGACGCTGCCGACGActcgagtactaggatccattaggcg	0	1.54027	0	0	0	22.272	19.2541	6.66752	0	19.2541	0.0493726
Set1-TAA-tRNA-Cys-GCA-2-4	tRNA-Cys-GCA-2-4	tRNA-Cys-GCA-2-4	endogenous	TAA	ATAGCGACCTACTGCTACTG	tatcttgtggaaaggacgaaacaccTCCATAGAAATTAACTCTAATGACAACGTAGTGGCGTGGCGGGGGTATAGCTCAGTGGTAGAGCATTTGACTTTAGATCAAGAGGTCCCCGGTTCAAATCCGGGTGCCCCCTCTGTGCTCCGGAGTTACCTCGTTTTGTTGGTCTCCGGAGGCAACCTCGTGCTCCTAAGAATATCGGAGAATGCCACATAGCGACCTACTGCTACTGCTGTCTCTTATACACATCTGACGCTGCCGACGActcgagtactaggatccattaggcg	0	438.073	0	11.7037	0	52.6651	22.6325	94.0232	0	52.6651	0.0186341
Set1-TAG-tRNA-Lys-TTT-3-2	tRNA-Lys-TTT-3-2	tRNA-Lys-TTT-3-2	endogenous	TAG	CAACCTCGTGCTCCTAAGAA	tatcttgtggaaaggacgaaacaccCTTATGTAAGAAACGGCAGAACAAGCTGTTGTCTACGGGAGCCCGGATAGCTCAGTCGGTAGAGCATCAGACCTATAATCTGAGGGTCCAGGGTTCAAGTCCCTGTTCGGGCGTCTTGTTCTCTTTTCCTCAATGAACAAATACAAATTGTACTCTAACGCAACCAGCGTGATATTCGATCGGCGATCCAACCTCGTGCTCCTAAGAACTGTCTCTTATACACATCTGACGCTGCCGACGActcgagtactaggatccattaggcg	0	0	0	0	0	32.7574	45.2903	67.0892	0	45.2903	0.0216028
Set1-TGA-tRNA-Lys-TTT-3-2	tRNA-Lys-TTT-3-2	tRNA-Lys-TTT-3-2	endogenous	TGA	TCTAACGCAACCAGCGTGAT	tatcttgtggaaaggacgaaacaccCTTATGTAAGAAACGGCAGAACAAGCTGTTGTCTACGGGAGCCCGGATAGCTCAGTCGGTAGAGCATCAGACTCATAATCTGAGGGTCCAGGGTTCAAGTCCCTGTTCGGGCGTCTTGTTCTCTTTTCCTCAATGAACAAATACAAATTGTACGGTCTACTAATGCCATGACGCGTTAAGCGGATAGTTCTAACGCAACCAGCGTGATCTGTCTCTTATACACATCTGACGCTGCCGACGActcgagtactaggatccattaggcg	0	0	0	0	0	36.1087	26.6453	117.884	0	36.1087	0.0269479
Set1-TAA-tRNA-Lys-TTT-3-2	tRNA-Lys-TTT-3-2	tRNA-Lys-TTT-3-2	endogenous	TAA	GGTCTACTAATGCCATGACG	tatcttgtggaaaggacgaaacaccCTTATGTAAGAAACGGCAGAACAAGCTGTTGTCTACGGGAGCCCGGATAGCTCAGTCGGTAGAGCATCAGACTTATAATCTGAGGGTCCAGGGTTCAAGTCCCTGTTCGGGCGTCTTGTTCTCTTTTCCTCAATGAACAAATACAAATTGTACCACGGTTGAAGAGGACAATCATGCGCAGGTCCTAAGGTCTACTAATGCCATGACGCTGTCTCTTATACACATCTGACGCTGCCGACGActcgagtactaggatccattaggcg	395.342	0	0	0	0	62.8744	36.4314	63.7519	0	62.8744	0.0156557
Set1-TAG-tRNA-Asp-GTC-3-1	tRNA-Asp-GTC-3-1	tRNA-Asp-GTC-3-1	endogenous	TAG	CACGGTTGAAGAGGACAATC	tatcttgtggaaaggacgaaacaccTTCAATTGAGTTTCTTTTCACGATTTTTTTTGTTAAGTCTTCCTCGTTAGTATAGTGGTGAGTGTCCCCGTCTCTAACGCGGGAGACCGGGGTTCGATTCCCCGACGGGGAGACGAAGCAGTTGCTTTTGATTACAACATAAACAATACCAAATCATGACTGTATTCCGGCGGCGCTAGAACTCATAACACGGTTGAAGAGGACAATCCTGTCTCTTATACACATCTGACGCTGCCGACGActcgagtactaggatccattaggcg	0	0	0	14.0647	0	145.004	108.475	106.517	0	108.475	0.00913447
Set1-TGA-tRNA-Asp-GTC-3-1	tRNA-Asp-GTC-3-1	tRNA-Asp-GTC-3-1	endogenous	TGA	ATCATGACTGTATTCCGGCG	tatcttgtggaaaggacgaaacaccTTCAATTGAGTTTCTTTTCACGATTTTTTTTGTTAAGTCTTCCTCGTTAGTATAGTGGTGAGTGTCCCCGTCTTCAACGCGGGAGACCGGGGTTCGATTCCCCGACGGGGAGACGAAGCAGTTGCTTTTGATTACAACATAAACAATACCAAAGCAAGAAGAGTCTTCCGACAGAAGTTGTCTCCTGCATCATGACTGTATTCCGGCGCTGTCTCTTATACACATCTGACGCTGCCGACGActcgagtactaggatccattaggcg	0	0	0	62.1652	222.139	96.926	167.38	96.9614	0	96.9614	0.0102081
Set1-TAA-tRNA-Asp-GTC-3-1	tRNA-Asp-GTC-3-1	tRNA-Asp-GTC-3-1	endogenous	TAA	AGCAAGAAGAGTCTTCCGAC	tatcttgtggaaaggacgaaacaccTTCAATTGAGTTTCTTTTCACGATTTTTTTTGTTAAGTCTTCCTCGTTAGTATAGTGGTGAGTGTCCCCGTCTTTAACGCGGGAGACCGGGGTTCGATTCCCCGACGGGGAGACGAAGCAGTTGCTTTTGATTACAACATAAACAATACCAATCGGATGTCATACCTTCGCACATATGCGTCGTCCAAAGCAAGAAGAGTCTTCCGACCTGTCTCTTATACACATCTGACGCTGCCGACGActcgagtactaggatccattaggcg	28.9756	0	0	0	0	92.2356	111.491	30.2785	0	92.2356	0.0107255
Set1-TAG-tRNA-Gly-GCC-1-4	tRNA-Gly-GCC-1-4	tRNA-Gly-GCC-1-4	endogenous	TAG	TCGGATGTCATACCTTCGCA	tatcttgtggaaaggacgaaacaccAGTTCCGCTGTGCCAGCTTCCGTTGGCGTTTGCCATCGGTGCATGGGTGGTTCAGTGGTAGAATTCTCGCCTCTAACGCGGGAGGCCCGGGTTCGATTCCCGGCCCATGCAGCACGCCCTCCCATTTTGGTGCTGCAGCAGCACCAAGGCGTCTCGTGATACAACCTCGTGTCTAGGCCTGTCTCTGTTCGGATGTCATACCTTCGCACTGTCTCTTATACACATCTGACGCTGCCGACGActcgagtactaggatccattaggcg	206.7	177.79	0	80.9362	0	198.222	170.066	209.369	80.9362	198.222	0.411282
Set1-TGA-tRNA-Gly-GCC-1-4	tRNA-Gly-GCC-1-4	tRNA-Gly-GCC-1-4	endogenous	TGA	TCTCGTGATACAACCTCGTG	tatcttgtggaaaggacgaaacaccAGTTCCGCTGTGCCAGCTTCCGTTGGCGTTTGCCATCGGTGCATGGGTGGTTCAGTGGTAGAATTCTCGCCTTCAACGCGGGAGGCCCGGGTTCGATTCCCGGCCCATGCAGCACGCCCTCCCATTTTGGTGCTGCAGCAGCACCAAGGCGATTCGATCGGATAGCGACCTCACAGTCTCTCACGGTTTCTCGTGATACAACCTCGTGCTGTCTCTTATACACATCTGACGCTGCCGACGActcgagtactaggatccattaggcg	105.216	35.4898	0	7.02847	343.034	117.352	150.659	111.609	35.4898	117.352	0.308317
Set1-TAA-tRNA-Gly-GCC-1-4	tRNA-Gly-GCC-1-4	tRNA-Gly-GCC-1-4	endogenous	TAA	ATTCGATCGGATAGCGACCT	tatcttgtggaaaggacgaaacaccAGTTCCGCTGTGCCAGCTTCCGTTGGCGTTTGCCATCGGTGCATGGGTGGTTCAGTGGTAGAATTCTCGCCTTTAACGCGGGAGGCCCGGGTTCGATTCCCGGCCCATGCAGCACGCCCTCCCATTTTGGTGCTGCAGCAGCACCAAGGCGAAGAAGCCATCTGCACGATGGGATTGCAGGTGTTAGAATTCGATCGGATAGCGACCTCTGTCTCTTATACACATCTGACGCTGCCGACGActcgagtactaggatccattaggcg	70.0668	140.76	187.028	50.4303	168.214	114.818	122.039	123.169	140.76	122.039	1.15215
Set1-TAG-tRNA-Tyr-GTA-2-1	tRNA-Tyr-GTA-2-1	tRNA-Tyr-GTA-2-1	endogenous	TAG	AAGAAGCCATCTGCACGATG	tatcttgtggaaaggacgaaacaccAGCATTAGAGGGCTATCAGCAGCATCTTATCGCAGCGGAGCCTTCGATAGCTCAGTTGGTAGAGCGGAGGACTCTAGTGGATAGGGCGTGGCAATCCTTAGGTCGCTGGTTCGATTCCGGCTCGAAGGACTTCGTCTGTAATTTTTAACCTCAATTTAATTCAATTATCCGCGTATCATGAGGACAATAAGAAGCCATCTGCACGATGCTGTCTCTTATACACATCTGACGCTGCCGACGActcgagtactaggatccattaggcg	8073.19	10066.8	6370.3	7113.96	9263.46	86.5995	106.411	76.6092	8073.19	86.5995	92.1717
Set1-TGA-tRNA-Tyr-GTA-2-1	tRNA-Tyr-GTA-2-1	tRNA-Tyr-GTA-2-1	endogenous	TGA	CGCGTATCATGAGGACAATC	tatcttgtggaaaggacgaaacaccAGCATTAGAGGGCTATCAGCAGCATCTTATCGCAGCGGAGCCTTCGATAGCTCAGTTGGTAGAGCGGAGGACTTCAGTGGATAGGGCGTGGCAATCCTTAGGTCGCTGGTTCGATTCCGGCTCGAAGGACTTCGTCTGTAATTTTTAACCTCAATTTAATTCAATTATCCGTACTGGAACCTGGAACACGCGTATCATGAGGACAATCCTGTCTCTTATACACATCTGACGCTGCCGACGActcgagtactaggatccattaggcg	871.715	2.96695	4.05029	288.47	273.904	227.103	270.312	172.529	273.904	227.103	1.20517
Set1-TAA-tRNA-Tyr-GTA-2-1	tRNA-Tyr-GTA-2-1	tRNA-Tyr-GTA-2-1	endogenous	TAA	CGTACTGGAACCTGGAACAA	tatcttgtggaaaggacgaaacaccAGCATTAGAGGGCTATCAGCAGCATCTTATCGCAGCGGAGCCTTCGATAGCTCAGTTGGTAGAGCGGAGGACTTTAGTGGATAGGGCGTGGCAATCCTTAGGTCGCTGGTTCGATTCCGGCTCGAAGGACTTCGTCTGTAATTTTTAACCTCAATTTAATTCAATTATCACCATGTGGCGATGGATTGCGTACTGGAACCTGGAACAACTGTCTCTTATACACATCTGACGCTGCCGACGActcgagtactaggatccattaggcg	2.39535	4.39364	5.38389	0	3.045	98.3515	80.5413	105.069	3.045	98.3515	0.040714
Set1-TAG-tRNA-Lys-TTT-3-1	tRNA-Lys-TTT-3-1	tRNA-Lys-TTT-3-1	endogenous	TAG	ACCATGTGGCGATGGATTGA	tatcttgtggaaaggacgaaacaccACCTATATGGAGTGAACAGAAAGAGCTTTTCTTCGGGAGCGCCCGGATAGCTCAGTCGGTAGAGCATCAGACCTATAATCTGAGGGTCCAGGGTTCAAGTCCCTGTTCGGGCGTTTGTAGTTTTCGTTACTTTAACCTGCTAAATTATCCCATGGACCATCTGTAGAGTTGGTGCTTCCAGAACAAGCACCATGTGGCGATGGATTGACTGTCTCTTATACACATCTGACGCTGCCGACGActcgagtactaggatccattaggcg	0	79.1353	0	46.8694	329.083	136.514	146.304	63.2884	46.8694	136.514	0.348106
Set1-TGA-tRNA-Lys-TTT-3-1	tRNA-Lys-TTT-3-1	tRNA-Lys-TTT-3-1	endogenous	TGA	GGACCATCTGTAGAGTTGGT	tatcttgtggaaaggacgaaacaccACCTATATGGAGTGAACAGAAAGAGCTTTTCTTCGGGAGCGCCCGGATAGCTCAGTCGGTAGAGCATCAGACTCATAATCTGAGGGTCCAGGGTTCAAGTCCCTGTTCGGGCGTTTGTAGTTTTCGTTACTTTAACCTGCTAAATTATCCCATTCCGCGAATCGGTTCAATGTACTCAAGGCGGTATAGGACCATCTGTAGAGTTGGTCTGTCTCTTATACACATCTGACGCTGCCGACGActcgagtactaggatccattaggcg	0	0	1.35834	46.8461	0	73.8396	92.4026	100.056	0	92.4026	0.0107063
Set1-TAA-tRNA-Lys-TTT-3-1	tRNA-Lys-TTT-3-1	tRNA-Lys-TTT-3-1	endogenous	TAA	TCCGCGAATCGGTTCAATGT	tatcttgtggaaaggacgaaacaccACCTATATGGAGTGAACAGAAAGAGCTTTTCTTCGGGAGCGCCCGGATAGCTCAGTCGGTAGAGCATCAGACTTATAATCTGAGGGTCCAGGGTTCAAGTCCCTGTTCGGGCGTTTGTAGTTTTCGTTACTTTAACCTGCTAAATTATCCCATAGTTGTCCACTGCAGCAACTTATGAGCAGAAGCTCTCCGCGAATCGGTTCAATGTCTGTCTCTTATACACATCTGACGCTGCCGACGActcgagtactaggatccattaggcg	0	0	0	0	0	145.781	154.236	183.961	0	154.236	0.00644182
Set1-TAG-tRNA-Gly-CCC-2-2	tRNA-Gly-CCC-2-2	tRNA-Gly-CCC-2-2	endogenous	TAG	AGTTGTCCACTGCAGCAACT	tatcttgtggaaaggacgaaacaccCACAGTCTCTTGTCTCCGCGGGCAGCAACTGTCTTAGACAGCGCCGCTGGTGTAGTGGTATCATGCAAGATTCTAATTCTTGCGACCCGGGTTCGATTCCCGGGCGGCGCACTTAGTTTTTTTTCCCATTTGAACATCGAACTCTCGCTAACTTAGGCTAACGACGAACGTGTTGCCTTATGGCGAACAGTTGTCCACTGCAGCAACTCTGTCTCTTATACACATCTGACGCTGCCGACGActcgagtactaggatccattaggcg	0	0	340.444	125.46	390.168	387.228	251.421	246.486	125.46	251.421	0.500989
Set1-TGA-tRNA-Gly-CCC-2-2	tRNA-Gly-CCC-2-2	tRNA-Gly-CCC-2-2	endogenous	TGA	CTTAGGCTAACGACGAACGT	tatcttgtggaaaggacgaaacaccCACAGTCTCTTGTCTCCGCGGGCAGCAACTGTCTTAGACAGCGCCGCTGGTGTAGTGGTATCATGCAAGATTTCAATTCTTGCGACCCGGGTTCGATTCCCGGGCGGCGCACTTAGTTTTTTTTCCCATTTGAACATCGAACTCTCGCTAAGGATACAGGCTTACCTGCTTGACATCGACAACTGGCTCTTAGGCTAACGACGAACGTCTGTCTCTTATACACATCTGACGCTGCCGACGActcgagtactaggatccattaggcg	0	0	0	0	89.56	78.0227	115.48	71.5889	0	78.0227	0.0126546
Set1-TAA-tRNA-Gly-CCC-2-2	tRNA-Gly-CCC-2-2	tRNA-Gly-CCC-2-2	endogenous	TAA	GGATACAGGCTTACCTGCTT	tatcttgtggaaaggacgaaacaccCACAGTCTCTTGTCTCCGCGGGCAGCAACTGTCTTAGACAGCGCCGCTGGTGTAGTGGTATCATGCAAGATTTTAATTCTTGCGACCCGGGTTCGATTCCCGGGCGGCGCACTTAGTTTTTTTTCCCATTTGAACATCGAACTCTCGCTAAACGCTAACGAGCATGGTCTTGGAATATTGCGCCTATGGGATACAGGCTTACCTGCTTCTGTCTCTTATACACATCTGACGCTGCCGACGActcgagtactaggatccattaggcg	0	0	0	0	0	0	0	82.0149	0	0	1
Set1-TAG-tRNA-Cys-GCA-8-1	tRNA-Cys-GCA-8-1	tRNA-Cys-GCA-8-1	endogenous	TAG	ACGCTAACGAGCATGGTCTT	tatcttgtggaaaggacgaaacaccTCACCATAAGTGGACAAGGAAGGAGTTCCTGATAGGTGAAGGGGGTATAGCTCAGGGGTAGAGCATTTGACTCTAGATCAAGAGGTCCCCGGTTCAAATCCGGGTGCCCCCTTCCCGGATGTTTTCTCATTTAAAAGTAAATACTGTCAGCCAGGCCACTTCTTCACGGTATCCTCTCGAGTTCTAACACGCTAACGAGCATGGTCTTCTGTCTCTTATACACATCTGACGCTGCCGACGActcgagtactaggatccattaggcg	0	0	0	1.1766	0	46.922	62.3988	35.6127	0	46.922	0.0208672
Set1-TGA-tRNA-Cys-GCA-8-1	tRNA-Cys-GCA-8-1	tRNA-Cys-GCA-8-1	endogenous	TGA	AGGCCACTTCTTCACGGTAT	tatcttgtggaaaggacgaaacaccTCACCATAAGTGGACAAGGAAGGAGTTCCTGATAGGTGAAGGGGGTATAGCTCAGGGGTAGAGCATTTGACTTCAGATCAAGAGGTCCCCGGTTCAAATCCGGGTGCCCCCTTCCCGGATGTTTTCTCATTTAAAAGTAAATACTGTCAGCCTGGATAACTCGGTTATCGCGTGTGTGATACTCTAGGAGGCCACTTCTTCACGGTATCTGTCTCTTATACACATCTGACGCTGCCGACGActcgagtactaggatccattaggcg	0	188.458	1.35834	0	0	60.4653	83.6649	37.0175	0	60.4653	0.0162693
Set1-TAA-tRNA-Cys-GCA-8-1	tRNA-Cys-GCA-8-1	tRNA-Cys-GCA-8-1	endogenous	TAA	TGGATAACTCGGTTATCGCG	tatcttgtggaaaggacgaaacaccTCACCATAAGTGGACAAGGAAGGAGTTCCTGATAGGTGAAGGGGGTATAGCTCAGGGGTAGAGCATTTGACTTTAGATCAAGAGGTCCCCGGTTCAAATCCGGGTGCCCCCTTCCCGGATGTTTTCTCATTTAAAAGTAAATACTGTCAGCCGATTGGAACGATCCTTGGTCGTCTGTCTGGAAGCTATGGATAACTCGGTTATCGCGCTGTCTCTTATACACATCTGACGCTGCCGACGActcgagtactaggatccattaggcg	0	0	0	0	0	155.127	91.5332	107.009	0	107.009	0.00925847
Set1-TAG-tRNA-Phe-GAA-1-3	tRNA-Phe-GAA-1-3	tRNA-Phe-GAA-1-3	endogenous	TAG	GATTGGAACGATCCTTGGTC	tatcttgtggaaaggacgaaacaccTTTAAATTTCCTTGACAGGGCGGGACTGTCTCATGTCTTCGCCGAAATAGCTCAGTTGGGAGAGCGTTAGACTCTAGATCTAAAGGTCCCTGGTTCGATCCCGGGTTTCGGCAGACCTTTTGTTGGCTCAACCCCTTTGAACAGACAGGGCTATGGACGGACAGCATACTAAGCGTATCTCCAATTGTGATTGGAACGATCCTTGGTCCTGTCTCTTATACACATCTGACGCTGCCGACGActcgagtactaggatccattaggcg	0	0	0	95.0321	0	121.134	94.5103	96.548	0	96.548	0.0102514
Set1-TGA-tRNA-Phe-GAA-1-3	tRNA-Phe-GAA-1-3	tRNA-Phe-GAA-1-3	endogenous	TGA	TGGACGGACAGCATACTAAG	tatcttgtggaaaggacgaaacaccTTTAAATTTCCTTGACAGGGCGGGACTGTCTCATGTCTTCGCCGAAATAGCTCAGTTGGGAGAGCGTTAGACTTCAGATCTAAAGGTCCCTGGTTCGATCCCGGGTTTCGGCAGACCTTTTGTTGGCTCAACCCCTTTGAACAGACAGGGCTATTGCTGAACCTACCTTCGCAGCACATCCATGCTTCTGGACGGACAGCATACTAAGCTGTCTCTTATACACATCTGACGCTGCCGACGActcgagtactaggatccattaggcg	0	0	170.877	23.4308	0	110.987	128.498	134.877	0	128.498	0.00772214
Set1-TAA-tRNA-Phe-GAA-1-3	tRNA-Phe-GAA-1-3	tRNA-Phe-GAA-1-3	endogenous	TAA	TTGCTGAACCTACCTTCGCA	tatcttgtggaaaggacgaaacaccTTTAAATTTCCTTGACAGGGCGGGACTGTCTCATGTCTTCGCCGAAATAGCTCAGTTGGGAGAGCGTTAGACTTTAGATCTAAAGGTCCCTGGTTCGATCCCGGGTTTCGGCAGACCTTTTGTTGGCTCAACCCCTTTGAACAGACAGGGCTAGAGTAGTGCCGTACCTTGAACTGTTGTCGGAGAAGTTGCTGAACCTACCTTCGCACTGTCTCTTATACACATCTGACGCTGCCGACGActcgagtactaggatccattaggcg	4.88327	0	200.216	10.5349	0	99.1557	116.629	56.3212	4.88327	99.1557	0.0587412
Set1-TAG-tRNA-Leu-CAA-3-1	tRNA-Leu-CAA-3-1	tRNA-Leu-CAA-3-1	endogenous	TAG	GAGTAGTGCCGTACCTTGAA	tatcttgtggaaaggacgaaacaccCTACGAGTTACATAATGAAACTTAAGGAGTAACAGTGCGTGTCAGGATGGCCGAGTGGTCTAAGGCGCCAGACTCTAGTTGCTACTTCCCAGGTTTGGGGCTTCTGGTCTCCGCATGGAGGCGTGGGTTCGAATCCCACTTCTGACACAGCTATTTTGCCCCTTTAATCCTAGGATTGGGGGACTGGAGAGTAGTGCCGTACCTTGAACTGTCTCTTATACACATCTGACGCTGCCGACGActcgagtactaggatccattaggcg	151.144	0	0	0	421.338	178.835	74.8638	80.9235	0	80.9235	0.0122065
Set1-TGA-tRNA-Leu-CAA-3-1	tRNA-Leu-CAA-3-1	tRNA-Leu-CAA-3-1	endogenous	TGA	AAGGTGTCTCGCAATGATCG	tatcttgtggaaaggacgaaacaccCTACGAGTTACATAATGAAACTTAAGGAGTAACAGTGCGTGTCAGGATGGCCGAGTGGTCTAAGGCGCCAGACTTCAGTTGCTACTTCCCAGGTTTGGGGCTTCTGGTCTCCGCATGGAGGCGTGGGTTCGAATCCCACTTCTGACACAGCTATTTTGCCCCTTTAATCCTAGGATTGGGGGACTGGCAAGGTGTCTCGCAATGATCGCTGTCTCTTATACACATCTGACGCTGCCGACGActcgagtactaggatccattaggcg	0	0	0	0	0	119.916	141.637	65.6916	0	119.916	0.0082702
Set1-TAA-tRNA-Leu-CAA-3-1	tRNA-Leu-CAA-3-1	tRNA-Leu-CAA-3-1	endogenous	TAA	CGTGTACAGCGTTATGAGGA	tatcttgtggaaaggacgaaacaccCTACGAGTTACATAATGAAACTTAAGGAGTAACAGTGCGTGTCAGGATGGCCGAGTGGTCTAAGGCGCCAGACTTTAGTTGCTACTTCCCAGGTTTGGGGCTTCTGGTCTCCGCATGGAGGCGTGGGTTCGAATCCCACTTCTGACACAGCTATTTTGCCCCTTTAATCCTAGGATTGGGGGACTGGTCGTGTACAGCGTTATGAGGACTGTCTCTTATACACATCTGACGCTGCCGACGActcgagtactaggatccattaggcg	0	0	0	0	0	0.29337	101.166	31.9686	0	31.9686	0.0303319
Set1-TAG-tRNA-Arg-ACG-2-3	tRNA-Arg-ACG-2-3	tRNA-Arg-ACG-2-3	endogenous	TAG	TGTGTAGGTGCACAGTCTCT	tatcttgtggaaaggacgaaacaccAGACGCAGACTGAGTGGCCAGTAGTCAAAAGCGCAACCGAGGGCCAGTGGCGCAATGGATAACGCGTCTGACTCTAGATCAGAAGATTCTAGGTTCGACTCCTGGCTGGCTCGGGTGTTAATCTTGGCTTTTTTTTTTTTTTTTTTTAAGAAAACTGTGAACATGACGCGAACACTGTGAACAGCGCTTGTGTAGGTGCACAGTCTCTCTGTCTCTTATACACATCTGACGCTGCCGACGActcgagtactaggatccattaggcg	0	0	0	56.2433	0	32.3397	16.6567	27.7615	0	27.7615	0.0347687
Set1-TGA-tRNA-Arg-ACG-2-3	tRNA-Arg-ACG-2-3	tRNA-Arg-ACG-2-3	endogenous	TGA	ACTGTGAACATGACGCGAAC	tatcttgtggaaaggacgaaacaccAGACGCAGACTGAGTGGCCAGTAGTCAAAAGCGCAACCGAGGGCCAGTGGCGCAATGGATAACGCGTCTGACTTCAGATCAGAAGATTCTAGGTTCGACTCCTGGCTGGCTCGGGTGTTAATCTTGGCTTTTTTTTTTTTTTTTTTTAAGAAAATAGCGACCTATCCTTGGTCAGGAGCATTAACGGCACTGTGAACATGACGCGAACCTGTCTCTTATACACATCTGACGCTGCCGACGActcgagtactaggatccattaggcg	152.938	0	0	220.376	1.25495	56.2166	96.4045	91.4133	1.25495	91.4133	0.0244008
Set1-TAA-tRNA-Arg-ACG-2-3	tRNA-Arg-ACG-2-3	tRNA-Arg-ACG-2-3	endogenous	TAA	ATAGCGACCTATCCTTGGTC	tatcttgtggaaaggacgaaacaccAGACGCAGACTGAGTGGCCAGTAGTCAAAAGCGCAACCGAGGGCCAGTGGCGCAATGGATAACGCGTCTGACTTTAGATCAGAAGATTCTAGGTTCGACTCCTGGCTGGCTCGGGTGTTAATCTTGGCTTTTTTTTTTTTTTTTTTTAAGAAATCCACAAGGATAGTGAACGGCGTGTACAGCGTGCAATAGCGACCTATCCTTGGTCCTGTCTCTTATACACATCTGACGCTGCCGACGActcgagtactaggatccattaggcg	67.4863	42.8504	0	117.154	0	126.353	118.166	75.6607	42.8504	118.166	0.367978
Set1-TAG-tRNA-Pro-AGG-2-2	tRNA-Pro-AGG-2-2	tRNA-Pro-AGG-2-2	endogenous	TAG	TCCACAAGGATAGTGAACGG	tatcttgtggaaaggacgaaacaccGGTAAATATTTAACGCATCTAAAATAATAAATGCTCAGGCGGCTCGTTGGTCTAGGGGTATGATTCTCGCTTCTAGTGCGAGAGGTCCCGGGTTCAAATCCCGGACGAGCCCTAGTTTTGTCCCTTGCTTCTGAATCTGGCTGCTTTCGCCCTAGGAAGAAGCCAACTTCGGTTCGTCGTCCTTAATATCCACAAGGATAGTGAACGGCTGTCTCTTATACACATCTGACGCTGCCGACGActcgagtactaggatccattaggcg	0	0	0	0	0	24.3256	25.0709	14.1196	0	24.3256	0.0394858
Set1-TGA-tRNA-Pro-AGG-2-2	tRNA-Pro-AGG-2-2	tRNA-Pro-AGG-2-2	endogenous	TGA	TAGGAAGAAGCCAACTTCGG	tatcttgtggaaaggacgaaacaccGGTAAATATTTAACGCATCTAAAATAATAAATGCTCAGGCGGCTCGTTGGTCTAGGGGTATGATTCTCGCTTTCAGTGCGAGAGGTCCCGGGTTCAAATCCCGGACGAGCCCTAGTTTTGTCCCTTGCTTCTGAATCTGGCTGCTTTCGCCCGCGATCTCGTACTGTGAACAGAGCCGACTTCATAGCTAGGAAGAAGCCAACTTCGGCTGTCTCTTATACACATCTGACGCTGCCGACGActcgagtactaggatccattaggcg	0	0	0	0	34.0493	90.4892	57.9974	22.8979	0	57.9974	0.0169499
Set1-TAA-tRNA-Pro-AGG-2-2	tRNA-Pro-AGG-2-2	tRNA-Pro-AGG-2-2	endogenous	TAA	GCGATCTCGTACTGTGAACA	tatcttgtggaaaggacgaaacaccGGTAAATATTTAACGCATCTAAAATAATAAATGCTCAGGCGGCTCGTTGGTCTAGGGGTATGATTCTCGCTTTTAGTGCGAGAGGTCCCGGGTTCAAATCCCGGACGAGCCCTAGTTTTGTCCCTTGCTTCTGAATCTGGCTGCTTTCGCCCATGTTCGTAGCTTCGTCACGAAGAAGCCATGCCTATGCGATCTCGTACTGTGAACACTGTCTCTTATACACATCTGACGCTGCCGACGActcgagtactaggatccattaggcg	0	1.42668	0	36.3345	317.439	10.4405	20.9623	76.431	1.42668	20.9623	0.110493
Set1-TAG-tRNA-Ile-AAT-6-1	tRNA-Ile-AAT-6-1	tRNA-Ile-AAT-6-1	endogenous	TAG	ATGTTCGTAGCTTCGTCACG	tatcttgtggaaaggacgaaacaccTAAACTTCTCAAGAGGTTTAGGGGGGGTTTTAGTAAGCGGGGCCGGTTAGCTCAGTTGGTTAGAGCGTGGTGCTCTAAACGCTAAGGTCGCGGGTTCGATCCCCGTACTGGCCAGACGTGACTTTTTAATGTTCATCTTACAGTAACAGTTGTGTCGTCAATCCTACGTGAGGTACGCTAACGAGTCTATGTTCGTAGCTTCGTCACGCTGTCTCTTATACACATCTGACGCTGCCGACGActcgagtactaggatccattaggcg	0	47.6984	453.135	0	0	130.108	42.7182	88.1403	0	88.1403	0.0112183
Set1-TGA-tRNA-Ile-AAT-6-1	tRNA-Ile-AAT-6-1	tRNA-Ile-AAT-6-1	endogenous	TGA	TCGTCAATCCTACGTGAGGT	tatcttgtggaaaggacgaaacaccTAAACTTCTCAAGAGGTTTAGGGGGGGTTTTAGTAAGCGGGGCCGGTTAGCTCAGTTGGTTAGAGCGTGGTGCTTCAAACGCTAAGGTCGCGGGTTCGATCCCCGTACTGGCCAGACGTGACTTTTTAATGTTCATCTTACAGTAACAGTTGTGGCTAGTTGAGTACTTGGCAGTCTAGGCCTGGATATCGTCAATCCTACGTGAGGTCTGTCTCTTATACACATCTGACGCTGCCGACGActcgagtactaggatccattaggcg	220.152	0	0	0	1.25495	90.0129	31.7769	48.7411	0	48.7411	0.0201041
Set1-TAA-tRNA-Ile-AAT-6-1	tRNA-Ile-AAT-6-1	tRNA-Ile-AAT-6-1	endogenous	TAA	GCTAGTTGAGTACTTGGCAG	tatcttgtggaaaggacgaaacaccTAAACTTCTCAAGAGGTTTAGGGGGGGTTTTAGTAAGCGGGGCCGGTTAGCTCAGTTGGTTAGAGCGTGGTGCTTTAAACGCTAAGGTCGCGGGTTCGATCCCCGTACTGGCCAGACGTGACTTTTTAATGTTCATCTTACAGTAACAGTTGTGCTAGTGGAAGCAGGTTCTACGTCTTCCGACTGTTGCTAGTTGAGTACTTGGCAGCTGTCTCTTATACACATCTGACGCTGCCGACGActcgagtactaggatccattaggcg	0	84.7285	503.468	0	0	66.6434	122.694	84.318	0	84.318	0.0117209
Set1-TAG-tRNA-Leu-TAA-2-1	tRNA-Leu-TAA-2-1	tRNA-Leu-TAA-2-1	endogenous	TAG	CTAGTGGAAGCAGGTTCTAC	tatcttgtggaaaggacgaaacaccTTGTTATAAAAAAATGATTGCCTTGAAACTTGCCCCAGTCACCGGGATGGCCGAGTGGTTAAGGCGTTGGACTCTAGATCCAATGGGCTGGTGCCCGCGTGGGTTCGAACCCCACTCTCGGTAGGTTAAGTTTTCGACTCCTTTCAATACCAGCATTTAAAAAATAACGCAACGTTAGCGTCGATCCTCTAGTGGAAGCAGGTTCTACCTGTCTCTTATACACATCTGACGCTGCCGACGActcgagtactaggatccattaggcg	837.538	799.664	779.405	302.45	1499.57	50.5805	41.9373	73.5214	799.664	50.5805	15.5226
Set1-TGA-tRNA-Leu-TAA-2-1	tRNA-Leu-TAA-2-1	tRNA-Leu-TAA-2-1	endogenous	TGA	ATAACGCAACGTTAGCGTCG	tatcttgtggaaaggacgaaacaccTTGTTATAAAAAAATGATTGCCTTGAAACTTGCCCCAGTCACCGGGATGGCCGAGTGGTTAAGGCGTTGGACTTCAGATCCAATGGGCTGGTGCCCGCGTGGGTTCGAACCCCACTCTCGGTAGGTTAAGTTTTCGACTCCTTTCAATACCAGCATTTAAAAAAAGCGTGTAACGGTGACTGACCTGAATAACGCAACGTTAGCGTCGCTGTCTCTTATACACATCTGACGCTGCCGACGActcgagtactaggatccattaggcg	0	0	43.0216	0	0	81.4534	24.0297	8.80682	0	24.0297	0.0399525
Set1-TAA-tRNA-Leu-TAA-2-1	tRNA-Leu-TAA-2-1	tRNA-Leu-TAA-2-1	endogenous	TAA	AAGCGTGTAACGGTGACTGA	tatcttgtggaaaggacgaaacaccTTGTTATAAAAAAATGATTGCCTTGAAACTTGCCCCAGTCACCGGGATGGCCGAGTGGTTAAGGCGTTGGACTTTAGATCCAATGGGCTGGTGCCCGCGTGGGTTCGAACCCCACTCTCGGTAGGTTAAGTTTTCGACTCCTTTCAATACCAGCATTTAAAAAGCCAACTGTACGTATCTCCAGATGTAAGCGTGTAACGGTGACTGACTGTCTCTTATACACATCTGACGCTGCCGACGActcgagtactaggatccattaggcg	393.41	1.42668	0	1.16882	1.25495	23.8148	79.1116	48.3133	1.25495	48.3133	0.0457271
Set1-TAG-tRNA-Gly-GCC-1-5	tRNA-Gly-GCC-1-5	tRNA-Gly-GCC-1-5	endogenous	TAG	GCCAACTGTACGTATCTCCA	tatcttgtggaaaggacgaaacaccTCCAATCATGTTACTGCTTTTCCCCAACTCTTCTATCGGTGCATGGGTGGTTCAGTGGTAGAATTCTCGCCTCTAACGCGGGAGGCCCGGGTTCGATTCCCGGCCCATGCAGCACGAAAATGTGTTTTGGACCGTGCGCGGGAGGTTGCGGAGTTGTCCACAAGGTGTCTCAGTACGAGCCGACTCTAGCCAACTGTACGTATCTCCACTGTCTCTTATACACATCTGACGCTGCCGACGActcgagtactaggatccattaggcg	0	0	0	0	0	120.655	87.4823	99.7638	0	99.7638	0.0099242
Set1-TGA-tRNA-Gly-GCC-1-5	tRNA-Gly-GCC-1-5	tRNA-Gly-GCC-1-5	endogenous	TGA	AGTTGTCCACAAGGTGTCTC	tatcttgtggaaaggacgaaacaccTCCAATCATGTTACTGCTTTTCCCCAACTCTTCTATCGGTGCATGGGTGGTTCAGTGGTAGAATTCTCGCCTTCAACGCGGGAGGCCCGGGTTCGATTCCCGGCCCATGCAGCACGAAAATGTGTTTTGGACCGTGCGCGGGAGGTTGCGGGCGACATTAAGAGCCGACTTCTTCCAGTACAGAGATGAGTTGTCCACAAGGTGTCTCCTGTCTCTTATACACATCTGACGCTGCCGACGActcgagtactaggatccattaggcg	0	0	0	173.561	0	74.1019	55.832	39.6203	0	55.832	0.0175957
Set1-TAA-tRNA-Gly-GCC-1-5	tRNA-Gly-GCC-1-5	tRNA-Gly-GCC-1-5	endogenous	TAA	GCGACATTAAGAGCCGACTT	tatcttgtggaaaggacgaaacaccTCCAATCATGTTACTGCTTTTCCCCAACTCTTCTATCGGTGCATGGGTGGTTCAGTGGTAGAATTCTCGCCTTTAACGCGGGAGGCCCGGGTTCGATTCCCGGCCCATGCAGCACGAAAATGTGTTTTGGACCGTGCGCGGGAGGTTGCGGAGAGTGTGCGCTTAAGTAGCAGACTGGATAACGGCCGGCGACATTAAGAGCCGACTTCTGTCTCTTATACACATCTGACGCTGCCGACGActcgagtactaggatccattaggcg	31.4635	0	0	0	0	49.2379	39.9237	72.5873	0	49.2379	0.0199053
Set1-TAG-tRNA-Arg-ACG-2-2	tRNA-Arg-ACG-2-2	tRNA-Arg-ACG-2-2	endogenous	TAG	AGAGTGTGCGCTTAAGTAGC	tatcttgtggaaaggacgaaacaccATCCTAATGAAGAATAGATAATCGAGAGACCCACAACGACGGGCCAGTGGCGCAATGGATAACGCGTCTGACTCTAGATCAGAAGATTCTAGGTTCGACTCCTGGCTGGCTCGGAGGCTTATTTTCTTCCCCCCCCCACACACGAATTCTCGCAGAGATGCGTCGGTACACATAGGATTGCCGCTCTAAGAGTGTGCGCTTAAGTAGCCTGTCTCTTATACACATCTGACGCTGCCGACGActcgagtactaggatccattaggcg	0	404.655	1.35834	107.905	0	0.29337	87.2655	45.0326	1.35834	45.0326	0.051232
Set1-TGA-tRNA-Arg-ACG-2-2	tRNA-Arg-ACG-2-2	tRNA-Arg-ACG-2-2	endogenous	TGA	AGAGATGCGTCGGTACACAT	tatcttgtggaaaggacgaaacaccATCCTAATGAAGAATAGATAATCGAGAGACCCACAACGACGGGCCAGTGGCGCAATGGATAACGCGTCTGACTTCAGATCAGAAGATTCTAGGTTCGACTCCTGGCTGGCTCGGAGGCTTATTTTCTTCCCCCCCCCACACACGAATTCTCGCAGTCAGGTGCCTCATTGTGAAGTCAGGTGCTCACCAGAGATGCGTCGGTACACATCTGTCTCTTATACACATCTGACGCTGCCGACGActcgagtactaggatccattaggcg	0	0	0	0	0	23.9528	55.2536	9.56996	0	23.9528	0.0400757
Set1-TAA-tRNA-Arg-ACG-2-2	tRNA-Arg-ACG-2-2	tRNA-Arg-ACG-2-2	endogenous	TAA	AGTCAGGTGCCTCATTGTGA	tatcttgtggaaaggacgaaacaccATCCTAATGAAGAATAGATAATCGAGAGACCCACAACGACGGGCCAGTGGCGCAATGGATAACGCGTCTGACTTTAGATCAGAAGATTCTAGGTTCGACTCCTGGCTGGCTCGGAGGCTTATTTTCTTCCCCCCCCCACACACGAATTCTCGCCCTTCGGATGCTGTAGATTCACCACCATAGAGTGGAGTCAGGTGCCTCATTGTGACTGTCTCTTATACACATCTGACGCTGCCGACGActcgagtactaggatccattaggcg	234.709	37.1437	257.044	126.676	479.008	315.594	178.887	190.4	234.709	190.4	1.2315
Set1-TAG-tRNA-Phe-GAA-1-2	tRNA-Phe-GAA-1-2	tRNA-Phe-GAA-1-2	endogenous	TAG	CCTTCGGATGCTGTAGATTC	tatcttgtggaaaggacgaaacaccATAAATTCATTAAGCCTTATTTTTAAGTGGCGTGGGCGGAGCCGAAATAGCTCAGTTGGGAGAGCGTTAGACTCTAGATCTAAAGGTCCCTGGTTCGATCCCGGGTTTCGGCATGAGAGCGCTCGGTTTTTTGTGCCCACGGCAATACAAATAGTAAGTACGCCGCTCGATAACTGAGAAGTGGCATGCCTTCGGATGCTGTAGATTCCTGTCTCTTATACACATCTGACGCTGCCGACGActcgagtactaggatccattaggcg	0	83.0746	0	0	0	99.6182	29.8718	59.5877	0	59.5877	0.016505
Set1-TGA-tRNA-Phe-GAA-1-2	tRNA-Phe-GAA-1-2	tRNA-Phe-GAA-1-2	endogenous	TGA	GTAAGTACGCCGCTCGATAA	tatcttgtggaaaggacgaaacaccATAAATTCATTAAGCCTTATTTTTAAGTGGCGTGGGCGGAGCCGAAATAGCTCAGTTGGGAGAGCGTTAGACTTCAGATCTAAAGGTCCCTGGTTCGATCCCGGGTTTCGGCATGAGAGCGCTCGGTTTTTTGTGCCCACGGCAATACAAATACTCTGGTAATGGCGAACACACGAACCGTTGTCTCGGTAAGTACGCCGCTCGATAACTGTCTCTTATACACATCTGACGCTGCCGACGActcgagtactaggatccattaggcg	0	0	0	0	0	35.415	39.6959	42.5799	0	39.6959	0.0245725
Set1-TAA-tRNA-Phe-GAA-1-2	tRNA-Phe-GAA-1-2	tRNA-Phe-GAA-1-2	endogenous	TAA	CTCTGGTAATGGCGAACACA	tatcttgtggaaaggacgaaacaccATAAATTCATTAAGCCTTATTTTTAAGTGGCGTGGGCGGAGCCGAAATAGCTCAGTTGGGAGAGCGTTAGACTTTAGATCTAAAGGTCCCTGGTTCGATCCCGGGTTTCGGCATGAGAGCGCTCGGTTTTTTGTGCCCACGGCAATACAAATAGCATGGTCTTACACTCAGTGCAAGTCTTCTCGTTACTCTGGTAATGGCGAACACACTGTCTCTTATACACATCTGACGCTGCCGACGActcgagtactaggatccattaggcg	33.7663	0	0	0	0	52.2164	79.728	52.7629	0	52.7629	0.0186002
Set1-TAG-tRNA-Pro-AGG-2-3	tRNA-Pro-AGG-2-3	tRNA-Pro-AGG-2-3	endogenous	TAG	GCATGGTCTTACACTCAGTG	tatcttgtggaaaggacgaaacaccGTGGCAGGGAGAGCACATCTGGCAAGAGATAACTACCAGTGGCTCGTTGGTCTAGGGGTATGATTCTCGCTTCTAGTGCGAGAGGTCCCGGGTTCAAATCCCGGACGAGCCCTACTTTTTCTGTCCCTTCTCTGCTGCCACGTACACATACAACCATGTGGCTGACAATGCAGCTCGATACTATGACTGCATGGTCTTACACTCAGTGCTGTCTCTTATACACATCTGACGCTGCCGACGActcgagtactaggatccattaggcg	0	0	0	0	0	20.3254	46.9984	39.1353	0	39.1353	0.0249157
Set1-TGA-tRNA-Pro-AGG-2-3	tRNA-Pro-AGG-2-3	tRNA-Pro-AGG-2-3	endogenous	TGA	ACCATGTGGCTGACAATGCA	tatcttgtggaaaggacgaaacaccGTGGCAGGGAGAGCACATCTGGCAAGAGATAACTACCAGTGGCTCGTTGGTCTAGGGGTATGATTCTCGCTTTCAGTGCGAGAGGTCCCGGGTTCAAATCCCGGACGAGCCCTACTTTTTCTGTCCCTTCTCTGCTGCCACGTACACATACAACCTAACAACGCCTATGCTGAGTTGCGACATATGCAACCATGTGGCTGACAATGCACTGTCTCTTATACACATCTGACGCTGCCGACGActcgagtactaggatccattaggcg	0	0	0	0	0	31.8324	18.7842	40.362	0	31.8324	0.0304577
Set1-TAA-tRNA-Pro-AGG-2-3	tRNA-Pro-AGG-2-3	tRNA-Pro-AGG-2-3	endogenous	TAA	ACCTAACAACGCCTATGCTG	tatcttgtggaaaggacgaaacaccGTGGCAGGGAGAGCACATCTGGCAAGAGATAACTACCAGTGGCTCGTTGGTCTAGGGGTATGATTCTCGCTTTTAGTGCGAGAGGTCCCGGGTTCAAATCCCGGACGAGCCCTACTTTTTCTGTCCCTTCTCTGCTGCCACGTACACATACAAATAACCGCACTTGTCAGCGCGCGTATCATCAACACACCTAACAACGCCTATGCTGCTGTCTCTTATACACATCTGACGCTGCCGACGActcgagtactaggatccattaggcg	151.005	0	0	0	0	26.0409	68.6965	34.3647	0	34.3647	0.0282768
Set1-TAG-tRNA-Gln-CTG-1-1	tRNA-Gln-CTG-1-1	tRNA-Gln-CTG-1-1	endogenous	TAG	AATAACCGCACTTGTCAGCG	tatcttgtggaaaggacgaaacaccTCTGCTGCCTGAATTTCTAGAATAAAACAGCAGGGAGGAGGGTTCCATGGTGTAATGGTTAGCACTCTGGACTCTAAATCCAGCGATCCGAGTTCAAATCTCGGTGGAACCTTTCATATTGGCTGGGTGCTGTGGGAGGCCAAGGTGGGCAGTACGTGAGGTTACCTTCGCACTACGCTTAGGTTGCTAATAACCGCACTTGTCAGCGCTGTCTCTTATACACATCTGACGCTGCCGACGActcgagtactaggatccattaggcg	94.2517	0	0	0	69.8695	101.13	54.0028	65.8984	0	65.8984	0.014948
Set1-TGA-tRNA-Gln-CTG-1-1	tRNA-Gln-CTG-1-1	tRNA-Gln-CTG-1-1	endogenous	TGA	TACGTGAGGTTACCTTCGCA	tatcttgtggaaaggacgaaacaccTCTGCTGCCTGAATTTCTAGAATAAAACAGCAGGGAGGAGGGTTCCATGGTGTAATGGTTAGCACTCTGGACTTCAAATCCAGCGATCCGAGTTCAAATCTCGGTGGAACCTTTCATATTGGCTGGGTGCTGTGGGAGGCCAAGGTGGGCAGGCAATGATCGGTAAGTACGCATGACTCGGAGATGTCTACGTGAGGTTACCTTCGCACTGTCTCTTATACACATCTGACGCTGCCGACGActcgagtactaggatccattaggcg	0	0	0	0	361.362	32.3432	93.648	21.7213	0	32.3432	0.0299911
Set1-TAA-tRNA-Gln-CTG-1-1	tRNA-Gln-CTG-1-1	tRNA-Gln-CTG-1-1	endogenous	TAA	GCAATGATCGGTAAGTACGC	tatcttgtggaaaggacgaaacaccTCTGCTGCCTGAATTTCTAGAATAAAACAGCAGGGAGGAGGGTTCCATGGTGTAATGGTTAGCACTCTGGACTTTAAATCCAGCGATCCGAGTTCAAATCTCGGTGGAACCTTTCATATTGGCTGGGTGCTGTGGGAGGCCAAGGTGGGCAGACTCAAGGCGTATCTATGGCGTTGCCTTATCTGGCGGCAATGATCGGTAAGTACGCCTGTCTCTTATACACATCTGACGCTGCCGACGActcgagtactaggatccattaggcg	0	0	0	0	0	10.1782	0.234981	61.142	0	10.1782	0.0894596
Set1-TAG-tRNA-Ala-AGC-2-1	tRNA-Ala-AGC-2-1	tRNA-Ala-AGC-2-1	endogenous	TAG	ACTCAAGGCGTATCTATGGC	tatcttgtggaaaggacgaaacaccTCTGATCTTGAATATACTCTCGAGAGAACCGTTTCAGTACGGGGGTGTAGCTCAGTGGTAGAGCGCGTGCTTCTAATGCACGAGGCCCCGGGTTCAATCCCCGGCACCTCCATTCCTTTTGCTTTTAATTTTTTTCCCATTGCTTTACTTTAGGTCATTAGACCTTGGTGGAGTCTGTCTGGACAAGAACTCAAGGCGTATCTATGGCCTGTCTCTTATACACATCTGACGCTGCCGACGActcgagtactaggatccattaggcg	0	202.839	164.209	142.985	0	136.731	104.336	139.227	142.985	136.731	1.0454
Set1-TGA-tRNA-Ala-AGC-2-1	tRNA-Ala-AGC-2-1	tRNA-Ala-AGC-2-1	endogenous	TGA	GGTCATTAGACCTTGGTGGA	tatcttgtggaaaggacgaaacaccTCTGATCTTGAATATACTCTCGAGAGAACCGTTTCAGTACGGGGGTGTAGCTCAGTGGTAGAGCGCGTGCTTTCAATGCACGAGGCCCCGGGTTCAATCCCCGGCACCTCCATTCCTTTTGCTTTTAATTTTTTTCCCATTGCTTTACTTTATGAGCAGTAACGCAGATAGGTAGTGAACGGCAAGCAGGTCATTAGACCTTGGTGGACTGTCTCTTATACACATCTGACGCTGCCGACGActcgagtactaggatccattaggcg	0	0	0	0	0	23.197	12.2752	94.6226	0	23.197	0.0413275
Set1-TAA-tRNA-Ala-AGC-2-1	tRNA-Ala-AGC-2-1	tRNA-Ala-AGC-2-1	endogenous	TAA	TGAGCAGTAACGCAGATAGG	tatcttgtggaaaggacgaaacaccTCTGATCTTGAATATACTCTCGAGAGAACCGTTTCAGTACGGGGGTGTAGCTCAGTGGTAGAGCGCGTGCTTTTAATGCACGAGGCCCCGGGTTCAATCCCCGGCACCTCCATTCCTTTTGCTTTTAATTTTTTTCCCATTGCTTTACTTTACGCGTATCATGTGACTAACGATAGCGACCTAGACCTTGAGCAGTAACGCAGATAGGCTGTCTCTTATACACATCTGACGCTGCCGACGActcgagtactaggatccattaggcg	1.19767	0	0	0	0	0	22.9181	0.242466	0	0.242466	0.804851
Set1-TAG-tRNA-Asn-GTT-9-1	tRNA-Asn-GTT-9-1	tRNA-Asn-GTT-9-1	endogenous	TAG	CGCGTATCATGTGACTAACG	tatcttgtggaaaggacgaaacaccGGCGCCCTTCCCATAGCGCACAGTAAAAGCAGTAGTTCTTGTCTCTGTGGCGCAATCGGTTAGCGCGTTCGGCTCTAAACTGAAAGGTTAGTGGTTCGAGCCCACCCGGGGACGCTTGCTCTAGCTTTTAAAGCGTTCGTGTATTATCGATCACAGTACGAGCCTTATCGAGAGACTGTGAACAATGCCGCGTATCATGTGACTAACGCTGTCTCTTATACACATCTGACGCTGCCGACGActcgagtactaggatccattaggcg	61.8219	0	0	1.1766	0	79.4481	120.743	56.6138	0	79.4481	0.0124304
Set1-TGA-tRNA-Asn-GTT-9-1	tRNA-Asn-GTT-9-1	tRNA-Asn-GTT-9-1	endogenous	TGA	AGTACGAGCCTTATCGAGAG	tatcttgtggaaaggacgaaacaccGGCGCCCTTCCCATAGCGCACAGTAAAAGCAGTAGTTCTTGTCTCTGTGGCGCAATCGGTTAGCGCGTTCGGCTTCAAACTGAAAGGTTAGTGGTTCGAGCCCACCCGGGGACGCTTGCTCTAGCTTTTAAAGCGTTCGTGTATTATCGATCACTTACGACCAATGCCACTCGTGGCGAACACATCTCAGTACGAGCCTTATCGAGAGCTGTCTCTTATACACATCTGACGCTGCCGACGActcgagtactaggatccattaggcg	0	0	0	239.24	279.089	135.837	153.619	109.534	0	135.837	0.00730795
Set1-TAA-tRNA-Asn-GTT-9-1	tRNA-Asn-GTT-9-1	tRNA-Asn-GTT-9-1	endogenous	TAA	TTACGACCAATGCCACTCGT	tatcttgtggaaaggacgaaacaccGGCGCCCTTCCCATAGCGCACAGTAAAAGCAGTAGTTCTTGTCTCTGTGGCGCAATCGGTTAGCGCGTTCGGCTTTAAACTGAAAGGTTAGTGGTTCGAGCCCACCCGGGGACGCTTGCTCTAGCTTTTAAAGCGTTCGTGTATTATCGATCACATGTCAGCGCACCTAACAACCTGCACGATGCAATTTACGACCAATGCCACTCGTCTGTCTCTTATACACATCTGACGCTGCCGACGActcgagtactaggatccattaggcg	51.9628	0	0	140.733	0	35.2459	71.8668	64.7146	0	64.7146	0.0152173
Set1-TAG-tRNA-Ala-AGC-11-1	tRNA-Ala-AGC-11-1	tRNA-Ala-AGC-11-1	endogenous	TAG	ATGTCAGCGCACCTAACAAC	tatcttgtggaaaggacgaaacaccATCAAAGAGGGTAAAGGATATAAGAGACGTTTTCCCACACGGGGAATTAGCTCAAATGGTAGAGCGCTCGCTTCTAATGCGAGAGGTAGCGGGATCGATGCCCGCATTCTCCAGTTTTATGTGGTTTCCTCTCCCACCTTACCCTTTGGCCTTCACAGTCTCTCACCTGTAGAAATCTCACACGTCCTATGTCAGCGCACCTAACAACCTGTCTCTTATACACATCTGACGCTGCCGACGActcgagtactaggatccattaggcg	0	592.304	169.642	215.809	0	106.801	119.429	141.075	169.642	119.429	1.41695
Set1-TGA-tRNA-Ala-AGC-11-1	tRNA-Ala-AGC-11-1	tRNA-Ala-AGC-11-1	endogenous	TGA	CACAGTCTCTCACCTGTAGA	tatcttgtggaaaggacgaaacaccATCAAAGAGGGTAAAGGATATAAGAGACGTTTTCCCACACGGGGAATTAGCTCAAATGGTAGAGCGCTCGCTTTCAATGCGAGAGGTAGCGGGATCGATGCCCGCATTCTCCAGTTTTATGTGGTTTCCTCTCCCACCTTACCCTTTGGCCTTTATGAGCAGATGACGCGAACGGCACCTAACACTAGCACAGTCTCTCACCTGTAGACTGTCTCTTATACACATCTGACGCTGCCGACGActcgagtactaggatccattaggcg	1.19767	293.615	0	158.335	0	67.1853	41.2323	56.357	1.19767	56.357	0.0383157
Set1-TAA-tRNA-Ala-AGC-11-1	tRNA-Ala-AGC-11-1	tRNA-Ala-AGC-11-1	endogenous	TAA	TATGAGCAGATGACGCGAAC	tatcttgtggaaaggacgaaacaccATCAAAGAGGGTAAAGGATATAAGAGACGTTTTCCCACACGGGGAATTAGCTCAAATGGTAGAGCGCTCGCTTTTAATGCGAGAGGTAGCGGGATCGATGCCCGCATTCTCCAGTTTTATGTGGTTTCCTCTCCCACCTTACCCTTTGGCCTTCAATGTGCGAACGAAGGATCCGACGAACGTCTCATTATGAGCAGATGACGCGAACCTGTCTCTTATACACATCTGACGCTGCCGACGActcgagtactaggatccattaggcg	2.44163	1.42668	0	0	46.2101	27.6458	35.1553	37.2885	1.42668	35.1553	0.0671184
Set1-TAG-tRNA-Trp-CCA-5-1	tRNA-Trp-CCA-5-1	tRNA-Trp-CCA-5-1	endogenous	TAG	CAATGTGCGAACGAAGGATC	tatcttgtggaaaggacgaaacaccTTTAGGGTCCATCTAAAGCACAAAAAAGTTAGGTTTCCAAGACCTCGTGGCGCAACGGCAGCGCGTCTGACTCTAGATCAGAAGGTTGCGTGTTCAAATCACGTCGGGGTCAAACATGTGATCATCCCTTTCTTTAGCCAACAGGAGTTATAACCACCATAGAGTTGTCCACCTGCGTTCTAGGATTCCAATGTGCGAACGAAGGATCCTGTCTCTTATACACATCTGACGCTGCCGACGActcgagtactaggatccattaggcg	0	109.436	1.3336	0	0	95.4006	100.023	107.102	0	100.023	0.00989871
Set1-TGA-tRNA-Trp-CCA-5-1	tRNA-Trp-CCA-5-1	tRNA-Trp-CCA-5-1	endogenous	TGA	ACCACCATAGAGTTGTCCAC	tatcttgtggaaaggacgaaacaccTTTAGGGTCCATCTAAAGCACAAAAAAGTTAGGTTTCCAAGACCTCGTGGCGCAACGGCAGCGCGTCTGACTTCAGATCAGAAGGTTGCGTGTTCAAATCACGTCGGGGTCAAACATGTGATCATCCCTTTCTTTAGCCAACAGGAGTTATATAGTGAACGGTCCTCCGTTAAGCTCAACCGGATTACACCACCATAGAGTTGTCCACCTGTCTCTTATACACATCTGACGCTGCCGACGActcgagtactaggatccattaggcg	0	0	0	0	0	29.6856	74.4824	100.598	0	74.4824	0.0132481
Set1-TAA-tRNA-Trp-CCA-5-1	tRNA-Trp-CCA-5-1	tRNA-Trp-CCA-5-1	endogenous	TAA	TAGTGAACGGTCCTCCGTTA	tatcttgtggaaaggacgaaacaccTTTAGGGTCCATCTAAAGCACAAAAAAGTTAGGTTTCCAAGACCTCGTGGCGCAACGGCAGCGCGTCTGACTTTAGATCAGAAGGTTGCGTGTTCAAATCACGTCGGGGTCAAACATGTGATCATCCCTTTCTTTAGCCAACAGGAGTTATAACTGCTACTGTACTTGGCAGGCAACCAATTGCGATCTAGTGAACGGTCCTCCGTTACTGTCTCTTATACACATCTGACGCTGCCGACGActcgagtactaggatccattaggcg	0	0	0	0	0	39.7396	36.5833	46.8299	0	39.7396	0.0245461
Set1-TAG-tRNA-Gly-GCC-3-1	tRNA-Gly-GCC-3-1	tRNA-Gly-GCC-3-1	endogenous	TAG	ACTGCTACTGTACTTGGCAG	tatcttgtggaaaggacgaaacaccTGGGTCGTGGCCTCAACTAAAAACATCCCTACCAGCTGGAGCATTGGTGGTTCAGTGGTAGAATTCTCGCCTCTAACGCGGGAGGCCCGGGTTTGATTCCCGGCCAGTGCAGCCTATCTACCTTTTTAGATGGTTTTCCTAAGCATTTTTTGTCTCAGAAGACTGGCTATCTCCGTACTGGAGGAGCAACTGCTACTGTACTTGGCAGCTGTCTCTTATACACATCTGACGCTGCCGACGActcgagtactaggatccattaggcg	0	736.613	653.18	344.69	693.637	459.477	283.272	333.407	653.18	333.407	1.95624
Set1-TGA-tRNA-Gly-GCC-3-1	tRNA-Gly-GCC-3-1	tRNA-Gly-GCC-3-1	endogenous	TGA	GTCTCAGAAGACTGGCTATC	tatcttgtggaaaggacgaaacaccTGGGTCGTGGCCTCAACTAAAAACATCCCTACCAGCTGGAGCATTGGTGGTTCAGTGGTAGAATTCTCGCCTTCAACGCGGGAGGCCCGGGTTTGATTCCCGGCCAGTGCAGCCTATCTACCTTTTTAGATGGTTTTCCTAAGCATTTTTTCAGGTTCTACTTGGTGCGAATTAATAGCGGAGTCAGGGTCTCAGAAGACTGGCTATCCTGTCTCTTATACACATCTGACGCTGCCGACGActcgagtactaggatccattaggcg	145.156	171.629	0	62.1185	504.974	96.4395	222.545	142.75	145.156	142.75	1.01674
Set1-TAA-tRNA-Gly-GCC-3-1	tRNA-Gly-GCC-3-1	tRNA-Gly-GCC-3-1	endogenous	TAA	CAGGTTCTACTTGGTGCGAA	tatcttgtggaaaggacgaaacaccTGGGTCGTGGCCTCAACTAAAAACATCCCTACCAGCTGGAGCATTGGTGGTTCAGTGGTAGAATTCTCGCCTTTAACGCGGGAGGCCCGGGTTTGATTCCCGGCCAGTGCAGCCTATCTACCTTTTTAGATGGTTTTCCTAAGCATTTTTTATCAGCGGAATAGTGAACGGAGGTGGTAGCGCAACCACAGGTTCTACTTGGTGCGAACTGTCTCTTATACACATCTGACGCTGCCGACGActcgagtactaggatccattaggcg	147.921	0	0	0	0	67.8031	47.9763	85.9796	0	67.8031	0.0145342
Set1-TAG-tRNA-Lys-CTT-2-1	tRNA-Lys-CTT-2-1	tRNA-Lys-CTT-2-1	endogenous	TAG	ATCAGCGGAATAGTGAACGG	tatcttgtggaaaggacgaaacaccGTGGAAAATGATTCCACATAAGAAGACGCCAGTAATCAGTGCCCGGCTAGCTCAGTCGGTAGAGCATGAGACTCTAAATCTCAGGGTCGTGGGTTCGAGCCCCACGTTGGGCGCTGTGTTTTTATTTAACCCTCTCGCTTAGCTACCATGGAAGTCTGATGCACAACACGGAAACAACGGTGACTACGATCAGCGGAATAGTGAACGGCTGTCTCTTATACACATCTGACGCTGCCGACGActcgagtactaggatccattaggcg	0	0	0	167.693	0	56.1269	106.545	19.7958	0	56.1269	0.0175049
Set1-TGA-tRNA-Lys-CTT-2-1	tRNA-Lys-CTT-2-1	tRNA-Lys-CTT-2-1	endogenous	TGA	GTCTGATGCACAACACGGAA	tatcttgtggaaaggacgaaacaccGTGGAAAATGATTCCACATAAGAAGACGCCAGTAATCAGTGCCCGGCTAGCTCAGTCGGTAGAGCATGAGACTTCAAATCTCAGGGTCGTGGGTTCGAGCCCCACGTTGGGCGCTGTGTTTTTATTTAACCCTCTCGCTTAGCTACCATGGAAGCTAGTTGAGCATTGACGAGCCTCCTATGAGGATTGTCTGATGCACAACACGGAACTGTCTCTTATACACATCTGACGCTGCCGACGActcgagtactaggatccattaggcg	0	0	0	0	0	58.0425	60.2388	96.0702	0	60.2388	0.0163295
Set1-TAA-tRNA-Lys-CTT-2-1	tRNA-Lys-CTT-2-1	tRNA-Lys-CTT-2-1	endogenous	TAA	GCTAGTTGAGCATTGACGAG	tatcttgtggaaaggacgaaacaccGTGGAAAATGATTCCACATAAGAAGACGCCAGTAATCAGTGCCCGGCTAGCTCAGTCGGTAGAGCATGAGACTTTAAATCTCAGGGTCGTGGGTTCGAGCCCCACGTTGGGCGCTGTGTTTTTATTTAACCCTCTCGCTTAGCTACCATGGAATCGTAGCTAGCAGACGTAAGAGAAGTTGTCCGCAGGCTAGTTGAGCATTGACGAGCTGTCTCTTATACACATCTGACGCTGCCGACGActcgagtactaggatccattaggcg	0	0	0	0	0	41.7621	80.1275	73.5143	0	73.5143	0.0134202
Set1-TAG-tRNA-Ser-AGA-4-1	tRNA-Ser-AGA-4-1	tRNA-Ser-AGA-4-1	endogenous	TAG	TCGTAGCTAGCAGACGTAAG	tatcttgtggaaaggacgaaacaccGTAGTTGTGCTGTCATGTCTGTAGTCATGCTGTCATGTCTGTAGTCGTGGCCGAGTGGTTAAGGTGATGGACTCTAAACCCATTGGGGTCTCCCCGCGCAGGTTCGAATCCTGCCGACTACGTTTGAAATTTTACCCTAAAATGGGGTCAGGTTAATATAATACCTATAGCATTGCCACAGGAAGAAGTCGTAGCTAGCAGACGTAAGCTGTCTCTTATACACATCTGACGCTGCCGACGActcgagtactaggatccattaggcg	0	9.12802	0	56.2822	0	27.0902	26.2205	45.3537	0	27.0902	0.0355997
Set1-TGA-tRNA-Ser-AGA-4-1	tRNA-Ser-AGA-4-1	tRNA-Ser-AGA-4-1	endogenous	TGA	ACCTATAGCATTGCCACAGG	tatcttgtggaaaggacgaaacaccGTAGTTGTGCTGTCATGTCTGTAGTCATGCTGTCATGTCTGTAGTCGTGGCCGAGTGGTTAAGGTGATGGACTTCAAACCCATTGGGGTCTCCCCGCGCAGGTTCGAATCCTGCCGACTACGTTTGAAATTTTACCCTAAAATGGGGTCAGGTTAATATAATATACACCAGACTTCGTCACGGACACGACCTATAGCATTGCCACAGGCTGTCTCTTATACACATCTGACGCTGCCGACGActcgagtactaggatccattaggcg	0	82.8475	0	0	0	139.002	123.144	200.206	0	139.002	0.00714274
Set1-TAA-tRNA-Ser-AGA-4-1	tRNA-Ser-AGA-4-1	tRNA-Ser-AGA-4-1	endogenous	TAA	ATACACCAGACTTCGTCACG	tatcttgtggaaaggacgaaacaccGTAGTTGTGCTGTCATGTCTGTAGTCATGCTGTCATGTCTGTAGTCGTGGCCGAGTGGTTAAGGTGATGGACTTTAAACCCATTGGGGTCTCCCCGCGCAGGTTCGAATCCTGCCGACTACGTTTGAAATTTTACCCTAAAATGGGGTCAGGTTAATATAATTTCCAGTGACCTACGCTTAGACATAGATACACCAGACTTCGTCACGCTGTCTCTTATACACATCTGACGCTGCCGACGActcgagtactaggatccattaggcg	0	0	0	0	289.81	93.3021	174.867	76.4453	0	93.3021	0.0106042
Set1-TAG-tRNA-Thr-AGT-6-1	tRNA-Thr-AGT-6-1	tRNA-Thr-AGT-6-1	endogenous	TAG	TTCCAGTGACCTACGCTTAG	tatcttgtggaaaggacgaaacaccATGTTATAAATACGATATATCTGAACATATGCCCAACAGGGGCCCTGTGGCTTAGCTGGTCAAAGCGCCTGTCTCTAAAACAGGAGATCCTGGGTTCGAATCCCAGCGGGGCCTTACGTGTTCAATTTTATATTTTCAATAGTATGTTGCAAATTCAGCTCAAGGAAGGTGATGGCCATTACAACGGTTTCCAGTGACCTACGCTTAGCTGTCTCTTATACACATCTGACGCTGCCGACGActcgagtactaggatccattaggcg	0	0	0	0	0	0	0	5.96872	0	0	1
Set1-TGA-tRNA-Thr-AGT-6-1	tRNA-Thr-AGT-6-1	tRNA-Thr-AGT-6-1	endogenous	TGA	TCAGCTCAAGGAAGGTGATG	tatcttgtggaaaggacgaaacaccATGTTATAAATACGATATATCTGAACATATGCCCAACAGGGGCCCTGTGGCTTAGCTGGTCAAAGCGCCTGTCTTCAAAACAGGAGATCCTGGGTTCGAATCCCAGCGGGGCCTTACGTGTTCAATTTTATATTTTCAATAGTATGTTGCAAATAGCCAAGCAATTCGGCTAGATTGCCACAGGCATCTCAGCTCAAGGAAGGTGATGCTGTCTCTTATACACATCTGACGCTGCCGACGActcgagtactaggatccattaggcg	0	0	0	0	0	0	0	0	0	0	1
Set1-TAA-tRNA-Thr-AGT-6-1	tRNA-Thr-AGT-6-1	tRNA-Thr-AGT-6-1	endogenous	TAA	AGCCAAGCAATTCGGCTAGA	tatcttgtggaaaggacgaaacaccATGTTATAAATACGATATATCTGAACATATGCCCAACAGGGGCCCTGTGGCTTAGCTGGTCAAAGCGCCTGTCTTTAAAACAGGAGATCCTGGGTTCGAATCCCAGCGGGGCCTTACGTGTTCAATTTTATATTTTCAATAGTATGTTGCAAATAGTGGTAGGAATGCCGTTCACTCTGGTAATCACGAGCCAAGCAATTCGGCTAGACTGTCTCTTATACACATCTGACGCTGCCGACGActcgagtactaggatccattaggcg	0	0	0	0	0	0	0	2.63853	0	0	1
Set1-TAG-tRNA-Thr-CGT-5-1	tRNA-Thr-CGT-5-1	tRNA-Thr-CGT-5-1	endogenous	TAG	AGTGGTAGGAATGCCGTTCA	tatcttgtggaaaggacgaaacaccAAATAGCTTTAGTAAGAGGAATTAAGTTCAATTCTATCGTGGCCCTGTAGCTCAGCGGTTGGAGCGCTGGTCTCTAAAACCTAGGGGTCGTGAGTTCAAATCTCACCAGGGCCTAACAGACTGCCCTTTGGGTTCTGGTGTTTACCTACACTTCTCTAGGCCTGATGGATTGAGCAACCTCGTGGCAAAGTGGTAGGAATGCCGTTCACTGTCTCTTATACACATCTGACGCTGCCGACGActcgagtactaggatccattaggcg	1.19767	0	0	0	300.774	43.3843	25.7379	39.877	0	39.877	0.0244636
Set1-TGA-tRNA-Thr-CGT-5-1	tRNA-Thr-CGT-5-1	tRNA-Thr-CGT-5-1	endogenous	TGA	TCTAGGCCTGATGGATTGAG	tatcttgtggaaaggacgaaacaccAAATAGCTTTAGTAAGAGGAATTAAGTTCAATTCTATCGTGGCCCTGTAGCTCAGCGGTTGGAGCGCTGGTCTTCAAAACCTAGGGGTCGTGAGTTCAAATCTCACCAGGGCCTAACAGACTGCCCTTTGGGTTCTGGTGTTTACCTACACTTCAGTACGAGCCGGTTCAATGTTGCTGACGTCATGTTCTAGGCCTGATGGATTGAGCTGTCTCTTATACACATCTGACGCTGCCGACGActcgagtactaggatccattaggcg	0	0	277.246	0	120.029	32.1706	83.2131	63.5452	0	63.5452	0.015493
Set1-TAA-tRNA-Thr-CGT-5-1	tRNA-Thr-CGT-5-1	tRNA-Thr-CGT-5-1	endogenous	TAA	AGTACGAGCCGGTTCAATGT	tatcttgtggaaaggacgaaacaccAAATAGCTTTAGTAAGAGGAATTAAGTTCAATTCTATCGTGGCCCTGTAGCTCAGCGGTTGGAGCGCTGGTCTTTAAAACCTAGGGGTCGTGAGTTCAAATCTCACCAGGGCCTAACAGACTGCCCTTTGGGTTCTGGTGTTTACCTACACTTCCGTGTACAGCTATGAGCAGACCTTGGTGGATTAAAGTACGAGCCGGTTCAATGTCTGTCTCTTATACACATCTGACGCTGCCGACGActcgagtactaggatccattaggcg	247.884	0	2.69194	15.2569	1.25495	92.0803	109.804	125.935	2.69194	109.804	0.0333196
Set1-TAG-tRNA-Ile-AAT-9-1	tRNA-Ile-AAT-9-1	tRNA-Ile-AAT-9-1	endogenous	TAG	CGTGTACAGCTATGAGCAGA	tatcttgtggaaaggacgaaacaccGGGGAGGGGGAGTGGTGTGGGGGAAGAGACCCAAAATGTTGGCTGGTTAGTTCAGTTGGTTAGAGCGTGGTGCTCTAAACGCCAAGGTCGTGGGTTCGATCCCCATATCGGCCACATATTTTCCTCAGTACTTTTTCTCGGTAGTTCTAGAGAATGTGTAGGTGCGATCCTAGAACCTTCTACTACAACGTGTACAGCTATGAGCAGACTGTCTCTTATACACATCTGACGCTGCCGACGActcgagtactaggatccattaggcg	0	0	2.69194	0	0	0.617803	64.3727	88.518	0	64.3727	0.0152969
Set1-TGA-tRNA-Ile-AAT-9-1	tRNA-Ile-AAT-9-1	tRNA-Ile-AAT-9-1	endogenous	TGA	TGTGTAGGTGCGATCCTAGA	tatcttgtggaaaggacgaaacaccGGGGAGGGGGAGTGGTGTGGGGGAAGAGACCCAAAATGTTGGCTGGTTAGTTCAGTTGGTTAGAGCGTGGTGCTTCAAACGCCAAGGTCGTGGGTTCGATCCCCATATCGGCCACATATTTTCCTCAGTACTTTTTCTCGGTAGTTCTAGAGAATTGCAGGCGAACCTTCTACTTTGGTGCGAACATTTGTGTAGGTGCGATCCTAGACTGTCTCTTATACACATCTGACGCTGCCGACGActcgagtactaggatccattaggcg	0	0	2.69194	0	0	30.5036	45.5886	78.0211	0	45.5886	0.0214645
Set1-TAA-tRNA-Ile-AAT-9-1	tRNA-Ile-AAT-9-1	tRNA-Ile-AAT-9-1	endogenous	TAA	TTGCAGGCGAACCTTCTACT	tatcttgtggaaaggacgaaacaccGGGGAGGGGGAGTGGTGTGGGGGAAGAGACCCAAAATGTTGGCTGGTTAGTTCAGTTGGTTAGAGCGTGGTGCTTTAAACGCCAAGGTCGTGGGTTCGATCCCCATATCGGCCACATATTTTCCTCAGTACTTTTTCTCGGTAGTTCTAGAGAATAATCGGAGCATGACTCGGAGTCCTCAAGGTTGTTTGCAGGCGAACCTTCTACTCTGTCTCTTATACACATCTGACGCTGCCGACGActcgagtactaggatccattaggcg	0	0	708.031	0	269.604	105.641	18.7589	91.9554	0	91.9554	0.0107578
Set1-TAG-tRNA-Ala-CGC-1-1	tRNA-Ala-CGC-1-1	tRNA-Ala-CGC-1-1	endogenous	TAG	TAATCGGAGCATGACTCGGA	tatcttgtggaaaggacgaaacaccAACAACTAGGGAGAGCTACAAAGAACGGTTTCTTAGGGTAGGGGATGTAGCTCAGTGGTAGAGCGCATGCTTCTAATGTATGAGGTCCCGGGTTCGATCCCCGGCATCTCCAAGTTGTTTTATCCTATCTGCCCAATACTATTAGAAACTATATAGCGACCTATTGTCGCGATCACCATTGTGCTGTGTAATCGGAGCATGACTCGGACTGTCTCTTATACACATCTGACGCTGCCGACGActcgagtactaggatccattaggcg	0	0	0	2.34541	0	62.5811	118.198	103.636	0	103.636	0.00955693
Set1-TGA-tRNA-Ala-CGC-1-1	tRNA-Ala-CGC-1-1	tRNA-Ala-CGC-1-1	endogenous	TGA	ATAGCGACCTATTGTCGCGA	tatcttgtggaaaggacgaaacaccAACAACTAGGGAGAGCTACAAAGAACGGTTTCTTAGGGTAGGGGATGTAGCTCAGTGGTAGAGCGCATGCTTTCAATGTATGAGGTCCCGGGTTCGATCCCCGGCATCTCCAAGTTGTTTTATCCTATCTGCCCAATACTATTAGAAACTATCCTTGGTGGAATACACCAGAGAGTTGGTGACTTCAGATAGCGACCTATTGTCGCGACTGTCTCTTATACACATCTGACGCTGCCGACGActcgagtactaggatccattaggcg	0	0	458.89	0	1.79005	152.242	149.117	174.548	0	152.242	0.00652563
Set1-TAA-tRNA-Ala-CGC-1-1	tRNA-Ala-CGC-1-1	tRNA-Ala-CGC-1-1	endogenous	TAA	CCTTGGTGGAATACACCAGA	tatcttgtggaaaggacgaaacaccAACAACTAGGGAGAGCTACAAAGAACGGTTTCTTAGGGTAGGGGATGTAGCTCAGTGGTAGAGCGCATGCTTTTAATGTATGAGGTCCCGGGTTCGATCCCCGGCATCTCCAAGTTGTTTTATCCTATCTGCCCAATACTATTAGAAACTATACGAGTTACATTGCAGGCGAGTGACTAACGGACCATCCTTGGTGGAATACACCAGACTGTCTCTTATACACATCTGACGCTGCCGACGActcgagtactaggatccattaggcg	0	0	2.71668	215.833	0	61.7009	69.4719	64.7504	0	64.7504	0.015209
Set1-TAG-tRNA-Tyr-GTA-5-2	tRNA-Tyr-GTA-5-2	tRNA-Tyr-GTA-5-2	endogenous	TAG	ACGAGTTACATTGCAGGCGA	tatcttgtggaaaggacgaaacaccTTATGGAGACAAGGCGGCACCCGGGAAGCTGTGCCCGCTCCCTTCGATAGCTCAGCTGGTAGAGCGGAGGACTCTAGGCGCGCGCCCGTGGCCATCCTTAGGTCGCTGGTTCGATTCCGGCTCGAAGGAGAGACACCCCCCCCCCCATTATTTTGTTGCTTTGAACCAACGTATCTCCATCGTGAGGAACGAGTTACATTGCAGGCGACTGTCTCTTATACACATCTGACGCTGCCGACGActcgagtactaggatccattaggcg	0	68.9214	0	0	0	24.757	92.6954	143.499	0	92.6954	0.0106729
Set1-TGA-tRNA-Tyr-GTA-5-2	tRNA-Tyr-GTA-5-2	tRNA-Tyr-GTA-5-2	endogenous	TGA	CGTATCTCCATCGTGAGGAA	tatcttgtggaaaggacgaaacaccTTATGGAGACAAGGCGGCACCCGGGAAGCTGTGCCCGCTCCCTTCGATAGCTCAGCTGGTAGAGCGGAGGACTTCAGGCGCGCGCCCGTGGCCATCCTTAGGTCGCTGGTTCGATTCCGGCTCGAAGGAGAGACACCCCCCCCCCCATTATTTTGTTGCTTTGAACCAAAGAAGTTGTCAGTACGAGCCGTATCTCCATCGTGAGGAACTGTCTCTTATACACATCTGACGCTGCCGACGActcgagtactaggatccattaggcg	0	0	0	0	195.269	72.3727	68.4054	84.0756	0	72.3727	0.013629
Set1-TAA-tRNA-Tyr-GTA-5-2	tRNA-Tyr-GTA-5-2	tRNA-Tyr-GTA-5-2	endogenous	TAA	AGAAGTTGTCAGTACGAGCC	tatcttgtggaaaggacgaaacaccTTATGGAGACAAGGCGGCACCCGGGAAGCTGTGCCCGCTCCCTTCGATAGCTCAGCTGGTAGAGCGGAGGACTTTAGGCGCGCGCCCGTGGCCATCCTTAGGTCGCTGGTTCGATTCCGGCTCGAAGGAGAGACACCCCCCCCCCCATTATTTTGTTGCTTTGAACCAATACCAACCTGTGCAGGTCAAGAAGTTGTCAGTACGAGCCCTGTCTCTTATACACATCTGACGCTGCCGACGActcgagtactaggatccattaggcg	0	0	0	0	0	133.611	109.269	199.199	0	133.611	0.0074288
Set1-TAG-tRNA-Leu-CAG-1-7	tRNA-Leu-CAG-1-7	tRNA-Leu-CAG-1-7	endogenous	TAG	TACCAACCTGTGCAGGTCAA	tatcttgtggaaaggacgaaacaccGAGACAGAAGTGAGTCCTGAGCACAATGTAGCATAAGCGCGTCAGGATGGCCGAGCGGTCTAAGGCGCTGCGTTCTAGTCGCAGTCTCCCCTGGAGGCGTGGGTTCGAATCCCACTCCTGACAGTTCGTACTTTTAGTATTTAGACACAAATCGAGTTTAAGTGGTGCGTGTAGCCTTAAGTTATAACTACCAACCTGTGCAGGTCAACTGTCTCTTATACACATCTGACGCTGCCGACGActcgagtactaggatccattaggcg	0	0	888.391	0	0	50.5978	0	57.7903	0	50.5978	0.0193807
Set1-TGA-tRNA-Leu-CAG-1-7	tRNA-Leu-CAG-1-7	tRNA-Leu-CAG-1-7	endogenous	TGA	GGTGCGTGTAGCCTTAAGTT	tatcttgtggaaaggacgaaacaccGAGACAGAAGTGAGTCCTGAGCACAATGTAGCATAAGCGCGTCAGGATGGCCGAGCGGTCTAAGGCGCTGCGTTTCAGTCGCAGTCTCCCCTGGAGGCGTGGGTTCGAATCCCACTCCTGACAGTTCGTACTTTTAGTATTTAGACACAAATCGAGTTTAAGTGACCATAGAGAGAGATGCGTTGAAGGGTGCGTGTAGCCTTAAGTTCTGTCTCTTATACACATCTGACGCTGCCGACGActcgagtactaggatccattaggcg	0	0	0	0	0	34.2726	50.1798	130.777	0	50.1798	0.019539
Set1-TAA-tRNA-Leu-CAG-1-7	tRNA-Leu-CAG-1-7	tRNA-Leu-CAG-1-7	endogenous	TAA	GACCATAGAGAGAGATGCGT	tatcttgtggaaaggacgaaacaccGAGACAGAAGTGAGTCCTGAGCACAATGTAGCATAAGCGCGTCAGGATGGCCGAGCGGTCTAAGGCGCTGCGTTTTAGTCGCAGTCTCCCCTGGAGGCGTGGGTTCGAATCCCACTCCTGACAGTTCGTACTTTTAGTATTTAGACACAAATCGAGTTTAAGTAGGCCACTTCAATAACCGCAGGATAGACCATAGAGAGAGATGCGTCTGTCTCTTATACACATCTGACGCTGCCGACGActcgagtactaggatccattaggcg	423.259	0	2.66721	0	0	4.20037	65.6687	6.4751	0	6.4751	0.133778
Set1-TAG-tRNA-Pro-CGG-1-3	tRNA-Pro-CGG-1-3	tRNA-Pro-CGG-1-3	endogenous	TAG	AGGCCACTTCAATAACCGCA	tatcttgtggaaaggacgaaacaccGCACGACCTCTAAGGCGGTTCGCGGCAACGTCCGCACGTCGGCTCGTTGGTCTAGGGGTATGATTCTCGCTTCTAGTGCGAGAGGTCCCGGGTTCAAATCCCGGACGAGCCCTCCTTTACCTTTTACTGAGACAAGAGTGTCTTCAAGGAATCCATTGCCACTGTGTGATACAAGTGCGGTCATGTTCAGGCCACTTCAATAACCGCACTGTCTCTTATACACATCTGACGCTGCCGACGActcgagtactaggatccattaggcg	318.321	0	0	92.6555	1.25495	141.349	119.061	71.4036	1.25495	119.061	0.0187818
Set1-TGA-tRNA-Pro-CGG-1-3	tRNA-Pro-CGG-1-3	tRNA-Pro-CGG-1-3	endogenous	TGA	CCATTGCCACTGTGTGATAC	tatcttgtggaaaggacgaaacaccGCACGACCTCTAAGGCGGTTCGCGGCAACGTCCGCACGTCGGCTCGTTGGTCTAGGGGTATGATTCTCGCTTTCAGTGCGAGAGGTCCCGGGTTCAAATCCCGGACGAGCCCTCCTTTACCTTTTACTGAGACAAGAGTGTCTTCAAGGAATAGGATTGCCGCAATTGAGCATTGCAGGCGAGATACACCATTGCCACTGTGTGATACCTGTCTCTTATACACATCTGACGCTGCCGACGActcgagtactaggatccattaggcg	143.634	1.42668	217.949	0	0	187.46	61.045	127.861	1.42668	127.861	0.0188318
Set1-TAA-tRNA-Pro-CGG-1-3	tRNA-Pro-CGG-1-3	tRNA-Pro-CGG-1-3	endogenous	TAA	AGGATTGCCGCAATTGAGCA	tatcttgtggaaaggacgaaacaccGCACGACCTCTAAGGCGGTTCGCGGCAACGTCCGCACGTCGGCTCGTTGGTCTAGGGGTATGATTCTCGCTTTTAGTGCGAGAGGTCCCGGGTTCAAATCCCGGACGAGCCCTCCTTTACCTTTTACTGAGACAAGAGTGTCTTCAAGGAATCGGTGACTGAGCAACCAATTGTCCTGTCCTGTTGAAAGGATTGCCGCAATTGAGCACTGTCTCTTATACACATCTGACGCTGCCGACGActcgagtactaggatccattaggcg	0	4.28005	0	0	871.005	135.965	141.248	101.376	0	135.965	0.00730113
Set1-TAG-tRNA-Arg-CCG-1-2	tRNA-Arg-CCG-1-2	tRNA-Arg-CCG-1-2	endogenous	TAG	CGGTGACTGAGCAACCAATT	tatcttgtggaaaggacgaaacaccTTCCCTTTGTGTGCTATATAAGCATCTGTCTTTGGCGGTTGGCCGCGTGGCCTAATGGATAAGGCGTCTGATTCTAGATCAGAAGATTGAGGGTTCGAGTCCCTTCGTGGTCGTCGTTTTGCGTTCTCTGGTTCGAAAGATATTTGTTGATTCGTTGCTCATCAGGCTCTGAAGGAGCTTACTGGTAGCGGTGACTGAGCAACCAATTCTGTCTCTTATACACATCTGACGCTGCCGACGActcgagtactaggatccattaggcg	582.376	212.08	0	0	0	23.09	0.234981	126.448	0	23.09	0.0415111
Set1-TGA-tRNA-Arg-CCG-1-2	tRNA-Arg-CCG-1-2	tRNA-Arg-CCG-1-2	endogenous	TGA	GTTGCTCATCAGGCTCTGAA	tatcttgtggaaaggacgaaacaccTTCCCTTTGTGTGCTATATAAGCATCTGTCTTTGGCGGTTGGCCGCGTGGCCTAATGGATAAGGCGTCTGATTTCAGATCAGAAGATTGAGGGTTCGAGTCCCTTCGTGGTCGTCGTTTTGCGTTCTCTGGTTCGAAAGATATTTGTTGATTCGTCTTCCGACATGGAACCTAACGAGTTACAGCATCGTTGCTCATCAGGCTCTGAACTGTCTCTTATACACATCTGACGCTGCCGACGActcgagtactaggatccattaggcg	430.908	224.63	0	0	404.323	179.191	117.549	244.283	224.63	179.191	1.25217
Set1-TAA-tRNA-Arg-CCG-1-2	tRNA-Arg-CCG-1-2	tRNA-Arg-CCG-1-2	endogenous	TAA	GTCTTCCGACATGGAACCTA	tatcttgtggaaaggacgaaacaccTTCCCTTTGTGTGCTATATAAGCATCTGTCTTTGGCGGTTGGCCGCGTGGCCTAATGGATAAGGCGTCTGATTTTAGATCAGAAGATTGAGGGTTCGAGTCCCTTCGTGGTCGTCGTTTTGCGTTCTCTGGTTCGAAAGATATTTGTTGATTCTAGCTCGCCTTATGAGCAGATAGGAAGAAGTAGCTGTCTTCCGACATGGAACCTACTGTCTCTTATACACATCTGACGCTGCCGACGActcgagtactaggatccattaggcg	12.0693	4.39364	0	0	189.529	137.473	47.5697	128.859	4.39364	128.859	0.0415345
Set1-TAG-tRNA-His-GTG-1-1	tRNA-His-GTG-1-1	tRNA-His-GTG-1-1	endogenous	TAG	TAGCTCGCCTTATGAGCAGA	tatcttgtggaaaggacgaaacaccCATTAAATCCAGCTGTAGCGCGCCGCCTGGTTAGTGGCTCGCCGTGATCGTATAGTGGTTAGTACTCTGCGTTCTAGCCGCAGCAACCTCGGTTCGAATCCGAGTCACGGCAGGTGGTTCTAACTTGCTGGGGTGGCGGTTTTTTTTTTTTTGAATGACTCCATCGGAGTTGAGATAGCGAATCCGCGTAGCTCGCCTTATGAGCAGACTGTCTCTTATACACATCTGACGCTGCCGACGActcgagtactaggatccattaggcg	0	2.96695	0	0	0	63.1402	31.5926	32.1968	0	32.1968	0.0301234
Set1-TGA-tRNA-His-GTG-1-1	tRNA-His-GTG-1-1	tRNA-His-GTG-1-1	endogenous	TGA	GAATGACTCCATCGGAGTTG	tatcttgtggaaaggacgaaacaccCATTAAATCCAGCTGTAGCGCGCCGCCTGGTTAGTGGCTCGCCGTGATCGTATAGTGGTTAGTACTCTGCGTTTCAGCCGCAGCAACCTCGGTTCGAATCCGAGTCACGGCAGGTGGTTCTAACTTGCTGGGGTGGCGGTTTTTTTTTTTTTACTAATCAGGTATTCCGGCGTAGATCAGAGCGCAGAGAATGACTCCATCGGAGTTGCTGTCTCTTATACACATCTGACGCTGCCGACGActcgagtactaggatccattaggcg	0	0	0	1.16882	0	15.521	31.5166	48.0422	0	31.5166	0.0307535
Set1-TAA-tRNA-His-GTG-1-1	tRNA-His-GTG-1-1	tRNA-His-GTG-1-1	endogenous	TAA	ACTAATCAGGTATTCCGGCG	tatcttgtggaaaggacgaaacaccCATTAAATCCAGCTGTAGCGCGCCGCCTGGTTAGTGGCTCGCCGTGATCGTATAGTGGTTAGTACTCTGCGTTTTAGCCGCAGCAACCTCGGTTCGAATCCGAGTCACGGCAGGTGGTTCTAACTTGCTGGGGTGGCGGTTTTTTTTTTTTTTCCTGGCACATCACCATTGTCAAGTCTTCTTCAGGAACTAATCAGGTATTCCGGCGCTGTCTCTTATACACATCTGACGCTGCCGACGActcgagtactaggatccattaggcg	2.44163	62.306	0	186.371	465.593	88.0352	132.46	96.5265	62.306	96.5265	0.649115
Set1-TAG-tRNA-iMet-CAT-1-5	tRNA-iMet-CAT-1-5	tRNA-iMet-CAT-1-5	endogenous	TAG	TCCTGGCACATCACCATTGT	tatcttgtggaaaggacgaaacaccGATGATTGAAATTAAGATCAGTGGTCTTCAGAAACCGCTTAGCAGAGTGGCGCAGCGGAAGCGTGCTGGGCCCTAAACCCAGAGGTCGATGGATCGAAACCATCCTCTGCTATGAGTTTTACAGCTAAATCGACACGCAAAAAACAAAAACCATGCCGTTCACCAGAAGAGAGTTGCTCATCCTACGCTCCTGGCACATCACCATTGTCTGTCTCTTATACACATCTGACGCTGCCGACGActcgagtactaggatccattaggcg	0	135.798	0	0	0	118.77	24.0803	56.8419	0	56.8419	0.0172885
Set1-TGA-tRNA-iMet-CAT-1-5	tRNA-iMet-CAT-1-5	tRNA-iMet-CAT-1-5	endogenous	TGA	ATGCCGTTCACCAGAAGAGA	tatcttgtggaaaggacgaaacaccGATGATTGAAATTAAGATCAGTGGTCTTCAGAAACCGCTTAGCAGAGTGGCGCAGCGGAAGCGTGCTGGGCCTCAAACCCAGAGGTCGATGGATCGAAACCATCCTCTGCTATGAGTTTTACAGCTAAATCGACACGCAAAAAACAAAAACCAGGATTGCCGTTGGAATTGCCGAATAGACTAGTCAGATGCCGTTCACCAGAAGAGACTGTCTCTTATACACATCTGACGCTGCCGACGActcgagtactaggatccattaggcg	0	0	0	0	0	25.2678	51.3673	26.5277	0	26.5277	0.036327
Set1-TAA-tRNA-iMet-CAT-1-5	tRNA-iMet-CAT-1-5	tRNA-iMet-CAT-1-5	endogenous	TAA	AGGATTGCCGTTGGAATTGC	tatcttgtggaaaggacgaaacaccGATGATTGAAATTAAGATCAGTGGTCTTCAGAAACCGCTTAGCAGAGTGGCGCAGCGGAAGCGTGCTGGGCCTTAAACCCAGAGGTCGATGGATCGAAACCATCCTCTGCTATGAGTTTTACAGCTAAATCGACACGCAAAAAACAAAAACCCAATGTGCGACTGCGTTCTAACCTTCTACTTATTCCAGGATTGCCGTTGGAATTGCCTGTCTCTTATACACATCTGACGCTGCCGACGActcgagtactaggatccattaggcg	0	0	0	0	0	160.87	145.193	14.5474	0	145.193	0.0068403
Set1-TAG-tRNA-Arg-CCT-4-1	tRNA-Arg-CCT-4-1	tRNA-Arg-CCT-4-1	endogenous	TAG	CAATGTGCGACTGCGTTCTA	tatcttgtggaaaggacgaaacaccAAATAGTTGAATATGTTGTGTGAGCGCGTCGTTTGCAGAAGCCCCAGTGGCCTAATGGATAAGGCATTGGCCTCTAAAGCCAGGGATTGTGGGTTCGAGTCCCATCTGGGGTGGCCTGTGACTTTTGTCCTTTTTTCCCCTTTCTAAACAAAGCACTGCATTGAGTGGTAGGAGCAGGCCTAATGTGTCAATGTGCGACTGCGTTCTACTGTCTCTTATACACATCTGACGCTGCCGACGActcgagtactaggatccattaggcg	665.524	1318.55	670.245	1175.09	690.573	18.5652	10.3573	0	690.573	10.3573	60.8922
Set1-TGA-tRNA-Arg-CCT-4-1	tRNA-Arg-CCT-4-1	tRNA-Arg-CCT-4-1	endogenous	TGA	CACTGCATTGAGTGGTAGGA	tatcttgtggaaaggacgaaacaccAAATAGTTGAATATGTTGTGTGAGCGCGTCGTTTGCAGAAGCCCCAGTGGCCTAATGGATAAGGCATTGGCCTTCAAAGCCAGGGATTGTGGGTTCGAGTCCCATCTGGGGTGGCCTGTGACTTTTGTCCTTTTTTCCCCTTTCTAAACAAAGTTGCCACAGGATGTTCGTAGAGTGGACTCTGCTAGCACTGCATTGAGTGGTAGGACTGTCTCTTATACACATCTGACGCTGCCGACGActcgagtactaggatccattaggcg	0	0	0	46.9394	0	17.4538	17.9075	0	0	17.4538	0.0541893
Set1-TAA-tRNA-Arg-CCT-4-1	tRNA-Arg-CCT-4-1	tRNA-Arg-CCT-4-1	endogenous	TAA	TTGCCACAGGATGTTCGTAG	tatcttgtggaaaggacgaaacaccAAATAGTTGAATATGTTGTGTGAGCGCGTCGTTTGCAGAAGCCCCAGTGGCCTAATGGATAAGGCATTGGCCTTTAAAGCCAGGGATTGTGGGTTCGAGTCCCATCTGGGGTGGCCTGTGACTTTTGTCCTTTTTTCCCCTTTCTAAACAAAGGAGGACAATCCGCGTATCATTGCGACAGAATACTTTTGCCACAGGATGTTCGTAGCTGTCTCTTATACACATCTGACGCTGCCGACGActcgagtactaggatccattaggcg	0	6.04749	4.05029	0	0	64.003	14.2056	34.1651	0	34.1651	0.0284373
Set1-TAG-tRNA-Glu-CTC-1-1	tRNA-Glu-CTC-1-1	tRNA-Glu-CTC-1-1	endogenous	TAG	GAGGACAATCCGCGTATCAT	tatcttgtggaaaggacgaaacaccAGTAGAATCATATAGCTGCAACCGGGAAGGGTTAGCAGCTTCCCTGGTGGTCTAGTGGTTAGGATTCGGCGCTATCACCGCCGCGGCCCGGGTTCGATTCCCGGTCAGGGAAAGAGTAACATCTTCTTTTACTGCTTTCTCTCAGGATCTTTAAGTGCGGTCTCGTACAAGAACCTTCTACTCGGAGGGAGGACAATCCGCGTATCATCTGTCTCTTATACACATCTGACGCTGCCGACGActcgagtactaggatccattaggcg	38.6958	163.523	57.9634	246.214	15.225	387.521	291.598	318.875	57.9634	318.875	0.184333
Set1-TGA-tRNA-Glu-CTC-1-1	tRNA-Glu-CTC-1-1	tRNA-Glu-CTC-1-1	endogenous	TGA	AAGTGCGGTCTCGTACAAGA	tatcttgtggaaaggacgaaacaccAGTAGAATCATATAGCTGCAACCGGGAAGGGTTAGCAGCTTCCCTGGTGGTCTAGTGGTTAGGATTCGGCGTCATCACCGCCGCGGCCCGGGTTCGATTCCCGGTCAGGGAAAGAGTAACATCTTCTTTTACTGCTTTCTCTCAGGATCTTTTCTCTGTAAGGACAAGTCGGCATATGCGTCATATGTAAGTGCGGTCTCGTACAAGACTGTCTCTTATACACATCTGACGCTGCCGACGActcgagtactaggatccattaggcg	436.439	0	0	0	528.429	95.2625	99.5715	39.9414	0	95.2625	0.0103883
Set1-TAA-tRNA-Glu-CTC-1-1	tRNA-Glu-CTC-1-1	tRNA-Glu-CTC-1-1	endogenous	TAA	TCTCTGTAAGGACAAGTCGG	tatcttgtggaaaggacgaaacaccAGTAGAATCATATAGCTGCAACCGGGAAGGGTTAGCAGCTTCCCTGGTGGTCTAGTGGTTAGGATTCGGCGTTATCACCGCCGCGGCCCGGGTTCGATTCCCGGTCAGGGAAAGAGTAACATCTTCTTTTACTGCTTTCTCTCAGGATCTTTTTGGTGCGAAGTTCCAACCAACTAGAATGCGGATACTCTCTGTAAGGACAAGTCGGCTGTCTCTTATACACATCTGACGCTGCCGACGActcgagtactaggatccattaggcg	377.284	22.3089	0	0	370.847	55.1363	90.5861	190.329	22.3089	90.5861	0.254503
Set1-TAG-tRNA-Asn-GTT-6-1	tRNA-Asn-GTT-6-1	tRNA-Asn-GTT-6-1	endogenous	TAG	TTGGTGCGAAGTTCCAACCA	tatcttgtggaaaggacgaaacaccTGTGCCCTTCCTATATTGCCTATTAGAACTGGTAGTGCTTGTCTCTGTGGCGCAATGGGTTAGCGCGTTCGGCTCTAAACCGAAAGGTTGGTGGTTCGAGCCCATCCAGGGACGCTGATTGCAACTTTTAAAGCATTCACGCATTGTCAATCACACAAGGCGCTGTTATGAGGACTGAGAAGTGACAATTGGTGCGAAGTTCCAACCACTGTCTCTTATACACATCTGACGCTGCCGACGActcgagtactaggatccattaggcg	0	434.325	0	125.398	0	77.0701	42.2735	110.083	0	77.0701	0.012809
Set1-TGA-tRNA-Asn-GTT-6-1	tRNA-Asn-GTT-6-1	tRNA-Asn-GTT-6-1	endogenous	TGA	ACAAGGCGCTGTTATGAGGA	tatcttgtggaaaggacgaaacaccTGTGCCCTTCCTATATTGCCTATTAGAACTGGTAGTGCTTGTCTCTGTGGCGCAATGGGTTAGCGCGTTCGGCTTCAAACCGAAAGGTTGGTGGTTCGAGCCCATCCAGGGACGCTGATTGCAACTTTTAAAGCATTCACGCATTGTCAATCACAACGTCCTTACCACGTAGACTTCACGGTATGAGCACAAGGCGCTGTTATGAGGACTGTCTCTTATACACATCTGACGCTGCCGACGActcgagtactaggatccattaggcg	0	120.9	0	0	701.02	85.319	73.8661	73.5	0	73.8661	0.0133572
Set1-TAA-tRNA-Asn-GTT-6-1	tRNA-Asn-GTT-6-1	tRNA-Asn-GTT-6-1	endogenous	TAA	AACGTCCTTACCACGTAGAC	tatcttgtggaaaggacgaaacaccTGTGCCCTTCCTATATTGCCTATTAGAACTGGTAGTGCTTGTCTCTGTGGCGCAATGGGTTAGCGCGTTCGGCTTTAAACCGAAAGGTTGGTGGTTCGAGCCCATCCAGGGACGCTGATTGCAACTTTTAAAGCATTCACGCATTGTCAATCACTCGACTGGTGTCTCTGTAAGGGCGTTGTAGATAAAACGTCCTTACCACGTAGACCTGTCTCTTATACACATCTGACGCTGCCGACGActcgagtactaggatccattaggcg	0	0	0	0	1.25495	117.566	65.2494	151.293	0	117.566	0.00843415
Set1-TAG-tRNA-Thr-AGT-1-3	tRNA-Thr-AGT-1-3	tRNA-Thr-AGT-1-3	endogenous	TAG	TCGACTGGTGTCTCTGTAAG	tatcttgtggaaaggacgaaacaccATAGTAATGAAGAATAGTTTAGGAAAGTACCTGTACGGGTGGCGCCGTGGCTTAGTTGGTTAAAGCGCCTGTCTCTAAAACAGGAGATCCTGGGTTCGAATCCCAGCGGTGCCTCAACCGAGCGTCCAAGCTCTTTCCATTTTTGCTCCTGCACGTCAAGCTCCGGTCATTAGATGTTAGACCAGCTGTCGACTGGTGTCTCTGTAAGCTGTCTCTTATACACATCTGACGCTGCCGACGActcgagtactaggatccattaggcg	0	0	0	0	0	0	0	21.707	0	0	1
Set1-TGA-tRNA-Thr-AGT-1-3	tRNA-Thr-AGT-1-3	tRNA-Thr-AGT-1-3	endogenous	TGA	GTCAAGCTCCGGTCATTAGA	tatcttgtggaaaggacgaaacaccATAGTAATGAAGAATAGTTTAGGAAAGTACCTGTACGGGTGGCGCCGTGGCTTAGTTGGTTAAAGCGCCTGTCTTCAAAACAGGAGATCCTGGGTTCGAATCCCAGCGGTGCCTCAACCGAGCGTCCAAGCTCTTTCCATTTTTGCTCCTGCACCAGGACTCGAGGTCTACTAAGCCAACTGTACACCGTCAAGCTCCGGTCATTAGACTGTCTCTTATACACATCTGACGCTGCCGACGActcgagtactaggatccattaggcg	0	0	0	0	0	25.7303	18.3142	42.5227	0	25.7303	0.0374107
Set1-TAA-tRNA-Thr-AGT-1-3	tRNA-Thr-AGT-1-3	tRNA-Thr-AGT-1-3	endogenous	TAA	CAGGACTCGAGGTCTACTAA	tatcttgtggaaaggacgaaacaccATAGTAATGAAGAATAGTTTAGGAAAGTACCTGTACGGGTGGCGCCGTGGCTTAGTTGGTTAAAGCGCCTGTCTTTAAAACAGGAGATCCTGGGTTCGAATCCCAGCGGTGCCTCAACCGAGCGTCCAAGCTCTTTCCATTTTTGCTCCTGCACCACTGCATTGACACTCAGTGTCTAGGCCTGCATACAGGACTCGAGGTCTACTAACTGTCTCTTATACACATCTGACGCTGCCGACGActcgagtactaggatccattaggcg	0	0	0	0	0	26.5345	18.5998	18.8474	0	18.8474	0.0503844
Set1-TAG-tRNA-Met-CAT-6-1	tRNA-Met-CAT-6-1	tRNA-Met-CAT-6-1	endogenous	TAG	CACTGCATTGACACTCAGTG	tatcttgtggaaaggacgaaacaccTATCTCCACAAAAGCCGCGGCGCGAAGTGGTCGCCGAGCAGCCTCGTTAGCGCAGTAGGCAGCGCGTCAGTCTCTAAATCTGAAGGTCGTGAGTTCGAGCCTCACACGGGGCAGTCTAACGTTTTGCACTCGGCATCACCACTTTCTTTTCTCGTAGAGCGGTCACAATGAACCAATTGAGCAGAGTACACTGCATTGACACTCAGTGCTGTCTCTTATACACATCTGACGCTGCCGACGActcgagtactaggatccattaggcg	194.908	216.587	1.35834	1.16882	233.949	317.472	197.182	395.319	194.908	317.472	0.615152
Set1-TGA-tRNA-Met-CAT-6-1	tRNA-Met-CAT-6-1	tRNA-Met-CAT-6-1	endogenous	TGA	GTAGAGCGGTCACAATGAAC	tatcttgtggaaaggacgaaacaccTATCTCCACAAAAGCCGCGGCGCGAAGTGGTCGCCGAGCAGCCTCGTTAGCGCAGTAGGCAGCGCGTCAGTCTTCAAATCTGAAGGTCGTGAGTTCGAGCCTCACACGGGGCAGTCTAACGTTTTGCACTCGGCATCACCACTTTCTTTTCTCTCGACTGGTGCATCCTTCATTTCGATACGGTGGAAGTAGAGCGGTCACAATGAACCTGTCTCTTATACACATCTGACGCTGCCGACGActcgagtactaggatccattaggcg	0	115.711	0	0	0	85.9368	107.015	88.7748	0	88.7748	0.011139
Set1-TAA-tRNA-Met-CAT-6-1	tRNA-Met-CAT-6-1	tRNA-Met-CAT-6-1	endogenous	TAA	TCGACTGGTGCATCCTTCAT	tatcttgtggaaaggacgaaacaccTATCTCCACAAAAGCCGCGGCGCGAAGTGGTCGCCGAGCAGCCTCGTTAGCGCAGTAGGCAGCGCGTCAGTCTTTAAATCTGAAGGTCGTGAGTTCGAGCCTCACACGGGGCAGTCTAACGTTTTGCACTCGGCATCACCACTTTCTTTTCTCAGTGCATAAGTCCGTACTGGCAAGCAATGGATAGCTCGACTGGTGCATCCTTCATCTGTCTCTTATACACATCTGACGCTGCCGACGActcgagtactaggatccattaggcg	290.311	143.613	0	250.944	328.179	92.3461	118.007	110.639	250.944	110.639	2.25677
Set1-TAG-tRNA-Pro-CGG-1-2	tRNA-Pro-CGG-1-2	tRNA-Pro-CGG-1-2	endogenous	TAG	AGTGCATAAGTCCGTACTGG	tatcttgtggaaaggacgaaacaccGGCAGGTGTCTGAAATGTCAGCGGAAATACACGCACGGGAGGCTCGTTGGTCTAGGGGTATGATTCTCGCTTCTAGTGCGAGAGGTCCCGGGTTCAAATCCCGGACGAGCCCTAGAAGTGGTTACTTTTCCCTTGTCATTTTAGAGAATATACGACGAACGTAACGTCCTTACGGAATATGGATGCCGAGTGCATAAGTCCGTACTGGCTGTCTCTTATACACATCTGACGCTGCCGACGActcgagtactaggatccattaggcg	107.704	0	0	0	0	30.904	0.469962	31.7905	0	30.904	0.0313441
Set1-TGA-tRNA-Pro-CGG-1-2	tRNA-Pro-CGG-1-2	tRNA-Pro-CGG-1-2	endogenous	TGA	CGACGAACGTAACGTCCTTA	tatcttgtggaaaggacgaaacaccGGCAGGTGTCTGAAATGTCAGCGGAAATACACGCACGGGAGGCTCGTTGGTCTAGGGGTATGATTCTCGCTTTCAGTGCGAGAGGTCCCGGGTTCAAATCCCGGACGAGCCCTAGAAGTGGTTACTTTTCCCTTGTCATTTTAGAGAATATACTCTATCCAAGTAGAGCGGTCCAGCGTGATAATCTCCGACGAACGTAACGTCCTTACTGTCTCTTATACACATCTGACGCTGCCGACGActcgagtactaggatccattaggcg	0	0	0	0	0	7.38258	0.495277	35.1278	0	7.38258	0.119295
Set1-TAA-tRNA-Pro-CGG-1-2	tRNA-Pro-CGG-1-2	tRNA-Pro-CGG-1-2	endogenous	TAA	CTCTATCCAAGTAGAGCGGT	tatcttgtggaaaggacgaaacaccGGCAGGTGTCTGAAATGTCAGCGGAAATACACGCACGGGAGGCTCGTTGGTCTAGGGGTATGATTCTCGCTTTTAGTGCGAGAGGTCCCGGGTTCAAATCCCGGACGAGCCCTAGAAGTGGTTACTTTTCCCTTGTCATTTTAGAGAATATAAAGCGTGTAAGCAGGCCTAAATCAGCGGAACTTGAGCTCTATCCAAGTAGAGCGGTCTGTCTCTTATACACATCTGACGCTGCCGACGActcgagtactaggatccattaggcg	3.63931	0	0	0	82.7694	39.2598	10.3067	69.9202	0	39.2598	0.0248386
Set1-TAG-tRNA-Arg-TCT-5-1	tRNA-Arg-TCT-5-1	tRNA-Arg-TCT-5-1	endogenous	TAG	AAGCGTGTAAGCAGGCCTAA	tatcttgtggaaaggacgaaacaccTAATTAGCAACCTCAGGACAAAACGGGGGGAGCTCAAGCAGGCTCTGTGGCGCAATGGATAGCGCATTGGACTCTAAGCCTAAATCAAGAGATTCAAAGGTTGCGGGTTCGAGTCCCTCCAGAGTCGCATGTTGCATTTTGTGATCTGAGTGGATACCTGTACCAGTGCTGTGGCATCTTAGGCTAATAAGCGTGTAAGCAGGCCTAACTGTCTCTTATACACATCTGACGCTGCCGACGActcgagtactaggatccattaggcg	0	228.001	0	64.5106	0	45.7485	125.17	73.7925	0	73.7925	0.0133703
Set1-TGA-tRNA-Arg-TCT-5-1	tRNA-Arg-TCT-5-1	tRNA-Arg-TCT-5-1	endogenous	TGA	GCTGTGGCATCTTAGGCTAA	tatcttgtggaaaggacgaaacaccTAATTAGCAACCTCAGGACAAAACGGGGGGAGCTCAAGCAGGCTCTGTGGCGCAATGGATAGCGCATTGGACTTCAAGCCTAAATCAAGAGATTCAAAGGTTGCGGGTTCGAGTCCCTCCAGAGTCGCATGTTGCATTTTGTGATCTGAGTGGATACCTGTACCAGTGCAATGATCGCGATCTACTCTGCTGTGGCATCTTAGGCTAACTGTCTCTTATACACATCTGACGCTGCCGACGActcgagtactaggatccattaggcg	142.714	1.42668	1.35834	1.1766	0	220.135	113.734	179.24	1.35834	179.24	0.0130844
Set1-TAA-tRNA-Arg-TCT-5-1	tRNA-Arg-TCT-5-1	tRNA-Arg-TCT-5-1	endogenous	TAA	GCAATGATCGCGATCTACTC	tatcttgtggaaaggacgaaacaccTAATTAGCAACCTCAGGACAAAACGGGGGGAGCTCAAGCAGGCTCTGTGGCGCAATGGATAGCGCATTGGACTTTAAGCCTAAATCAAGAGATTCAAAGGTTGCGGGTTCGAGTCCCTCCAGAGTCGCATGTTGCATTTTGTGATCTGAGTGGATACCTGTACCAGTCACGCATACCTGGATAACTCAGCAATGATCGCGATCTACTCCTGTCTCTTATACACATCTGACGCTGCCGACGActcgagtactaggatccattaggcg	0	1.42668	0	226.391	249.748	98.8002	191.931	165.812	1.42668	165.812	0.0145474
Set1-TAG-tRNA-Leu-CAG-1-6	tRNA-Leu-CAG-1-6	tRNA-Leu-CAG-1-6	endogenous	TAG	CACGCATACCTGGATAACTC	tatcttgtggaaaggacgaaacaccGATAAAATTAGGAGAAATTAGGAAGCATGGTAAAACATGTGTCAGGATGGCCGAGCGGTCTAAGGCGCTGCGTTCTAGTCGCAGTCTCCCCTGGAGGCGTGGGTTCGAATCCCACTCCTGACAATATGTGTTTTCCGTCCTTACTTTTCCTCCTGATTTGAACGTGCACATAACGCAAGTGCTGCCAACACGCATACCTGGATAACTCCTGTCTCTTATACACATCTGACGCTGCCGACGActcgagtactaggatccattaggcg	0	0	0	68.0015	0	0	0	0	0	0	1
Set1-TGA-tRNA-Leu-CAG-1-6	tRNA-Leu-CAG-1-6	tRNA-Leu-CAG-1-6	endogenous	TGA	GTGCACATAACGCAAGTGCT	tatcttgtggaaaggacgaaacaccGATAAAATTAGGAGAAATTAGGAAGCATGGTAAAACATGTGTCAGGATGGCCGAGCGGTCTAAGGCGCTGCGTTTCAGTCGCAGTCTCCCCTGGAGGCGTGGGTTCGAATCCCACTCCTGACAATATGTGTTTTCCGTCCTTACTTTTCCTCCTGATTTGAACACGAGTTACATCTAGGCCTGAAGTCGTGCACATAACGCAAGTGCTCTGTCTCTTATACACATCTGACGCTGCCGACGActcgagtactaggatccattaggcg	0	0	0	0	0	0	0	4.80643	0	0	1
Set1-TAA-tRNA-Leu-CAG-1-6	tRNA-Leu-CAG-1-6	tRNA-Leu-CAG-1-6	endogenous	TAA	ACGAGTTACATCTAGGCCTG	tatcttgtggaaaggacgaaacaccGATAAAATTAGGAGAAATTAGGAAGCATGGTAAAACATGTGTCAGGATGGCCGAGCGGTCTAAGGCGCTGCGTTTTAGTCGCAGTCTCCCCTGGAGGCGTGGGTTCGAATCCCACTCCTGACAATATGTGTTTTCCGTCCTTACTTTTCCTCCTGATTTGAACTCGTACAAGACGTCACTGTCCCATTACGAGTTACATCTAGGCCTGCTGTCTCTTATACACATCTGACGCTGCCGACGActcgagtactaggatccattaggcg	0	0	0	0	0	26.8279	0	0.242466	0	0.242466	0.804851
Set1-TAG-tRNA-Arg-CCG-1-3	tRNA-Arg-CCG-1-3	tRNA-Arg-CCG-1-3	endogenous	TAG	TCGTACAAGACGTCACTGTC	tatcttgtggaaaggacgaaacaccGAAAGCTTTATGAGAATAGCTGGGAGCCATACAGCCGCAGGGCCGCGTGGCCTAATGGATAAGGCGTCTGATTCTAGATCAGAAGATTGAGGGTTCGAGTCCCTTCGTGGTCGTTGCCATGTTAACGTTTTCTTCCAGCTCCACTTAAAATTTGGTGCGTGTATTCACGGTATAGAAGTTGTCGCGGTTCGTACAAGACGTCACTGTCCTGTCTCTTATACACATCTGACGCTGCCGACGActcgagtactaggatccattaggcg	0	0	0	0	0	44.3887	31.11	32.0544	0	32.0544	0.0302532
Set1-TGA-tRNA-Arg-CCG-1-3	tRNA-Arg-CCG-1-3	tRNA-Arg-CCG-1-3	endogenous	TGA	GGTGCGTGTATTCACGGTAT	tatcttgtggaaaggacgaaacaccGAAAGCTTTATGAGAATAGCTGGGAGCCATACAGCCGCAGGGCCGCGTGGCCTAATGGATAAGGCGTCTGATTTCAGATCAGAAGATTGAGGGTTCGAGTCCCTTCGTGGTCGTTGCCATGTTAACGTTTTCTTCCAGCTCCACTTAAAATTTTCGTGAGGAAGCACATCCATTATTCCGGCGATGTTGGTGCGTGTATTCACGGTATCTGTCTCTTATACACATCTGACGCTGCCGACGActcgagtactaggatccattaggcg	0	0	0	0	0	50.1801	48.6433	14.8756	0	48.6433	0.0201437
Set1-TAA-tRNA-Arg-CCG-1-3	tRNA-Arg-CCG-1-3	tRNA-Arg-CCG-1-3	endogenous	TAA	TCGTGAGGAAGCACATCCAT	tatcttgtggaaaggacgaaacaccGAAAGCTTTATGAGAATAGCTGGGAGCCATACAGCCGCAGGGCCGCGTGGCCTAATGGATAAGGCGTCTGATTTTAGATCAGAAGATTGAGGGTTCGAGTCCCTTCGTGGTCGTTGCCATGTTAACGTTTTCTTCCAGCTCCACTTAAAATTTCTTCCAGTACACGCTAACGAGACGCAGCTAGCCATTCGTGAGGAAGCACATCCATCTGTCTCTTATACACATCTGACGCTGCCGACGActcgagtactaggatccattaggcg	0	0	0	0	0	30.2551	93.9518	36.604	0	36.604	0.0265929
Set1-TAG-tRNA-Tyr-GTA-5-3	tRNA-Tyr-GTA-5-3	tRNA-Tyr-GTA-5-3	endogenous	TAG	CTTCCAGTACACGCTAACGA	tatcttgtggaaaggacgaaacaccTTTGCTGAAAGATCAATGACCCAACCCCAGAAACGTGCGCCCTTCGATAGCTCAGCTGGTAGAGCGGAGGACTCTAGCCTGTAGAAACATTTGTGGACATCCTTAGGTCGCTGGTTCGATTCCGGCTCGAAGGAGCTGCCGTATTCTTTTGCACACGCACGCACCAAAACTACGCAGACGTAAGGTCTCTTCCAGTACACGCTAACGACTGTCTCTTATACACATCTGACGCTGCCGACGActcgagtactaggatccattaggcg	2214.23	3769.72	4004.08	2415.88	2148.86	150.185	88.4151	232.367	2415.88	150.185	15.9862
Set1-TGA-tRNA-Tyr-GTA-5-3	tRNA-Tyr-GTA-5-3	tRNA-Tyr-GTA-5-3	endogenous	TGA	CAGACGTAAGGTCTGATGCA	tatcttgtggaaaggacgaaacaccTTTGCTGAAAGATCAATGACCCAACCCCAGAAACGTGCGCCCTTCGATAGCTCAGCTGGTAGAGCGGAGGACTTCAGCCTGTAGAAACATTTGTGGACATCCTTAGGTCGCTGGTTCGATTCCGGCTCGAAGGAGCTGCCGTATTCTTTTGCACACGCACGCACCAAAACTACGAGCCAAGCAACCTGCAGACGTAAGGTCTGATGCACTGTCTCTTATACACATCTGACGCTGCCGACGActcgagtactaggatccattaggcg	309.474	1.54027	1.3336	0	214.813	114.632	146.659	44.6763	1.54027	114.632	0.0219686
Set1-TAA-tRNA-Tyr-GTA-5-3	tRNA-Tyr-GTA-5-3	tRNA-Tyr-GTA-5-3	endogenous	TAA	AGCCAAGCAACCTGATCGTA	tatcttgtggaaaggacgaaacaccTTTGCTGAAAGATCAATGACCCAACCCCAGAAACGTGCGCCCTTCGATAGCTCAGCTGGTAGAGCGGAGGACTTTAGCCTGTAGAAACATTTGTGGACATCCTTAGGTCGCTGGTTCGATTCCGGCTCGAAGGAGCTGCCGTATTCTTTTGCACACGCACGCACCAAAACTACGGAAGAGACAATCTTAGCCAAGCAACCTGATCGTACTGTCTCTTATACACATCTGACGCTGCCGACGActcgagtactaggatccattaggcg	2.39535	1.42668	6.74223	1.16882	0	159.652	215.167	110.104	1.42668	159.652	0.0151052
Set1-TAG-tRNA-Val-AAC-4-1	tRNA-Val-AAC-4-1	tRNA-Val-AAC-4-1	endogenous	TAG	GAAGAGACAATCTTCTCGGC	tatcttgtggaaaggacgaaacaccTATACTTCCATGTTTCAAGGTAAGGGAGCAGAAAGAGGGTGTTTCCGTAGTGTAGTGGTTATCACGTTCGCCTCTAACGCGAAAGGTCCGCGGTTCGAAACCGGGCGGAAACAGGTAGGCTTATGATATTCTTGGTTGCTGCTTAGTTTCTATTGCAGCAACTGAGGACAATCTATCGGAGAAGCTGTGAAGAGACAATCTTCTCGGCCTGTCTCTTATACACATCTGACGCTGCCGACGActcgagtactaggatccattaggcg	0	0	0	99.6451	1017.04	9.79166	6.96634	26.7201	0	9.79166	0.0926641
Set1-TGA-tRNA-Val-AAC-4-1	tRNA-Val-AAC-4-1	tRNA-Val-AAC-4-1	endogenous	TGA	TGCAGCAACTGAGGACAATC	tatcttgtggaaaggacgaaacaccTATACTTCCATGTTTCAAGGTAAGGGAGCAGAAAGAGGGTGTTTCCGTAGTGTAGTGGTTATCACGTTCGCCTTCAACGCGAAAGGTCCGCGGTTCGAAACCGGGCGGAAACAGGTAGGCTTATGATATTCTTGGTTGCTGCTTAGTTTCTATGATGTCCAAGCAGGTTCTACTCTAGGCCTGTTCAATGCAGCAACTGAGGACAATCCTGTCTCTTATACACATCTGACGCTGCCGACGActcgagtactaggatccattaggcg	0	0	0	0	0	36.0017	39.0415	52.5133	0	39.0415	0.0249741
Set1-TAA-tRNA-Val-AAC-4-1	tRNA-Val-AAC-4-1	tRNA-Val-AAC-4-1	endogenous	TAA	GATGTCCAAGCAGGTTCTAC	tatcttgtggaaaggacgaaacaccTATACTTCCATGTTTCAAGGTAAGGGAGCAGAAAGAGGGTGTTTCCGTAGTGTAGTGGTTATCACGTTCGCCTTTAACGCGAAAGGTCCGCGGTTCGAAACCGGGCGGAAACAGGTAGGCTTATGATATTCTTGGTTGCTGCTTAGTTTCTATCACTGCATTGCACTGCATTGTGACTCATGAGCTGAGATGTCCAAGCAGGTTCTACCTGTCTCTTATACACATCTGACGCTGCCGACGActcgagtactaggatccattaggcg	0	0	0	0	1.25495	47.1532	32.3355	34.2294	0	34.2294	0.0283854
Set1-TAG-tRNA-Ser-GCT-4-1	tRNA-Ser-GCT-4-1	tRNA-Ser-GCT-4-1	endogenous	TAG	CACTGCATTGCACTGCATTG	tatcttgtggaaaggacgaaacaccTGTGCGGAGGAAGAAAATGACTTTGCCACGCTTAGCATGTGACGAGGTGGCCGAGTGGTTAAGGCGATGGACTCTAAATCCATTGTGCTCTGCACGCGTGGGTTCGAATCCCATCCTCGTCGTTTCTGGAGGTTTTTATTTAACCCTCTGAAAGGATGGGTCTTGCCACAGGTATCTATGGCAGGCCACACTGCATTGCACTGCATTGCTGTCTCTTATACACATCTGACGCTGCCGACGActcgagtactaggatccattaggcg	0	102.303	0	0	0	257.017	193.93	200.926	0	200.926	0.00495231
Set1-TGA-tRNA-Ser-GCT-4-1	tRNA-Ser-GCT-4-1	tRNA-Ser-GCT-4-1	endogenous	TGA	TTGCCACAGGTATCTATGGC	tatcttgtggaaaggacgaaacaccTGTGCGGAGGAAGAAAATGACTTTGCCACGCTTAGCATGTGACGAGGTGGCCGAGTGGTTAAGGCGATGGACTTCAAATCCATTGTGCTCTGCACGCGTGGGTTCGAATCCCATCCTCGTCGTTTCTGGAGGTTTTTATTTAACCCTCTGAAAGGATGGGTCGGACCATCTGATGTTCGTAGTGTTAGTTGCCACAGGTATCTATGGCCTGTCTCTTATACACATCTGACGCTGCCGACGActcgagtactaggatccattaggcg	1.19767	1.54027	0	0	0	194.974	174.41	189.915	0	189.915	0.00523793
Set1-TAA-tRNA-Ser-GCT-4-1	tRNA-Ser-GCT-4-1	tRNA-Ser-GCT-4-1	endogenous	TAA	GGACCATCTGATGTTCGTAG	tatcttgtggaaaggacgaaacaccTGTGCGGAGGAAGAAAATGACTTTGCCACGCTTAGCATGTGACGAGGTGGCCGAGTGGTTAAGGCGATGGACTTTAAATCCATTGTGCTCTGCACGCGTGGGTTCGAATCCCATCCTCGTCGTTTCTGGAGGTTTTTATTTAACCCTCTGAAAGGATGGGTCATAGTAAGGCGGATACAGGCTTCGGCGGACCATCTGATGTTCGTAGCTGTCTCTTATACACATCTGACGCTGCCGACGActcgagtactaggatccattaggcg	149.761	524.746	0	0	0	168.626	211.038	159.772	0	168.626	0.00589533
Set1-TAG-tRNA-Val-TAC-1-2	tRNA-Val-TAC-1-2	tRNA-Val-TAC-1-2	endogenous	TAG	ATAGTAAGGCGGATACAGGC	tatcttgtggaaaggacgaaacaccAGTCTATGAATAAAGTCCCAACAATATTCTTCCTCGTAGAGGTTCCATAGTGTAGTGGTTATCACGTCTGCTTCTAACGCAGAAGGTCCTGGGTTCGAGCCCCAGTGGAACCATAGCCGTAAGGCGGCTGTTTTTGCTTTTATAGGGTTTCGTGATTGGAACGCACCTGTAGAGCACGGAAGACTCTAATAGTAAGGCGGATACAGGCCTGTCTCTTATACACATCTGACGCTGCCGACGActcgagtactaggatccattaggcg	82.3675	0	0	0	0	96.6672	37.8413	108.628	0	96.6672	0.0102388
Set1-TGA-tRNA-Val-TAC-1-2	tRNA-Val-TAC-1-2	tRNA-Val-TAC-1-2	endogenous	TGA	GATTGGAACGCACCTGTAGA	tatcttgtggaaaggacgaaacaccAGTCTATGAATAAAGTCCCAACAATATTCTTCCTCGTAGAGGTTCCATAGTGTAGTGGTTATCACGTCTGCTTTCAACGCAGAAGGTCCTGGGTTCGAGCCCCAGTGGAACCATAGCCGTAAGGCGGCTGTTTTTGCTTTTATAGGGTTTCGTGTCAAGCTCCAGAAGTTGTCCGCAGATAGGACTAGGATTGGAACGCACCTGTAGACTGTCTCTTATACACATCTGACGCTGCCGACGActcgagtactaggatccattaggcg	0	0	0	0	0	84.1283	77.2263	65.7846	0	77.2263	0.0127834
Set1-TAA-tRNA-Val-TAC-1-2	tRNA-Val-TAC-1-2	tRNA-Val-TAC-1-2	endogenous	TAA	GTCAAGCTCCAGAAGTTGTC	tatcttgtggaaaggacgaaacaccAGTCTATGAATAAAGTCCCAACAATATTCTTCCTCGTAGAGGTTCCATAGTGTAGTGGTTATCACGTCTGCTTTTAACGCAGAAGGTCCTGGGTTCGAGCCCCAGTGGAACCATAGCCGTAAGGCGGCTGTTTTTGCTTTTATAGGGTTTCGTGTACTACGCGTGTTCGCAATCCTGATCGTATTGGTGTCAAGCTCCAGAAGTTGTCCTGTCTCTTATACACATCTGACGCTGCCGACGActcgagtactaggatccattaggcg	0	0	0	0	0	54.4737	152.49	34.429	0	54.4737	0.0180266
Set1-TAG-tRNA-Thr-AGT-1-2	tRNA-Thr-AGT-1-2	tRNA-Thr-AGT-1-2	endogenous	TAG	GTACTACGCGTGTTCGCAAT	tatcttgtggaaaggacgaaacaccATTCTTGTAGATGAATTTCAGGAACCTTTATGGCAGCTTCGGCGCCGTGGCTTAGTTGGTTAAAGCGCCTGTCTCTAAAACAGGAGATCCTGGGTTCGAATCCCAGCGGTGCCTTTATTCAATTGAAACAGCGTGATTTTGCGGCTAAATCCACCTTGAGGTCTCACCTGTAGATCCTGGCACATTCAGTACTACGCGTGTTCGCAATCTGTCTCTTATACACATCTGACGCTGCCGACGActcgagtactaggatccattaggcg	0	0	0	0	167.31	17.0638	56.6635	22.1919	0	22.1919	0.0431185
Set1-TGA-tRNA-Thr-AGT-1-2	tRNA-Thr-AGT-1-2	tRNA-Thr-AGT-1-2	endogenous	TGA	CTTGAGGTCTCACCTGTAGA	tatcttgtggaaaggacgaaacaccATTCTTGTAGATGAATTTCAGGAACCTTTATGGCAGCTTCGGCGCCGTGGCTTAGTTGGTTAAAGCGCCTGTCTTCAAAACAGGAGATCCTGGGTTCGAATCCCAGCGGTGCCTTTATTCAATTGAAACAGCGTGATTTTGCGGCTAAATCCACACAGTTGGAACCACAGCTCATCCTGCACACCAGACTTGAGGTCTCACCTGTAGACTGTCTCTTATACACATCTGACGCTGCCGACGActcgagtactaggatccattaggcg	0	0	0	0	0	27.5526	9.20774	15.2605	0	15.2605	0.0614988
Set1-TAA-tRNA-Thr-AGT-1-2	tRNA-Thr-AGT-1-2	tRNA-Thr-AGT-1-2	endogenous	TAA	ACAGTTGGAACCACAGCTCA	tatcttgtggaaaggacgaaacaccATTCTTGTAGATGAATTTCAGGAACCTTTATGGCAGCTTCGGCGCCGTGGCTTAGTTGGTTAAAGCGCCTGTCTTTAAAACAGGAGATCCTGGGTTCGAATCCCAGCGGTGCCTTTATTCAATTGAAACAGCGTGATTTTGCGGCTAAATCCACTAAGCCAACAGTCTTCCGACCCATTGCCACTTCAACAGTTGGAACCACAGCTCACTGTCTCTTATACACATCTGACGCTGCCGACGActcgagtactaggatccattaggcg	0	0	0	0	0	0.324434	19.1078	31.9543	0	19.1078	0.049732
Set1-TAG-tRNA-Thr-TGT-4-1	tRNA-Thr-TGT-4-1	tRNA-Thr-TGT-4-1	endogenous	TAG	TAAGCCAACAGTCTTCCGAC	tatcttgtggaaaggacgaaacaccTGCATAATAGATTGATTGTTAAATGTTTGCTCTCTGTGGCGGCTCCATAGCTCAGGGGTTAGAGCACTGGTCTCTAAAACCAGGGGTCGCGAGTTCAAATCTCGCTGGGGCCTCGGCTGTAGGAATACTTTTCCCAAGCAAAAGAGCAGGAGCGCATCACCGAGATTACGTACAGCTCAACCGCGAATTAAGCCAACAGTCTTCCGACCTGTCTCTTATACACATCTGACGCTGCCGACGActcgagtactaggatccattaggcg	0	0	0	0	0	80.0176	67.7764	0.242466	0	67.7764	0.0145399
Set1-TGA-tRNA-Thr-TGT-4-1	tRNA-Thr-TGT-4-1	tRNA-Thr-TGT-4-1	endogenous	TGA	GCATCACCGAGATTACGTAC	tatcttgtggaaaggacgaaacaccTGCATAATAGATTGATTGTTAAATGTTTGCTCTCTGTGGCGGCTCCATAGCTCAGGGGTTAGAGCACTGGTCTTCAAAACCAGGGGTCGCGAGTTCAAATCTCGCTGGGGCCTCGGCTGTAGGAATACTTTTCCCAAGCAAAAGAGCAGGAGCCAGCATAACATCTTCTCGGCTGGCCTACAAGTCTGGCATCACCGAGATTACGTACCTGTCTCTTATACACATCTGACGCTGCCGACGActcgagtactaggatccattaggcg	0	0	0	0	0	13.6676	36.3935	59.2022	0	36.3935	0.0267426
Set1-TAA-tRNA-Thr-TGT-4-1	tRNA-Thr-TGT-4-1	tRNA-Thr-TGT-4-1	endogenous	TAA	CAGCATAACATCTTCTCGGC	tatcttgtggaaaggacgaaacaccTGCATAATAGATTGATTGTTAAATGTTTGCTCTCTGTGGCGGCTCCATAGCTCAGGGGTTAGAGCACTGGTCTTTAAAACCAGGGGTCGCGAGTTCAAATCTCGCTGGGGCCTCGGCTGTAGGAATACTTTTCCCAAGCAAAAGAGCAGGAGCATGTTCGTAGCGAACCGTTGCAATGTGCGACATATCAGCATAACATCTTCTCGGCCTGTCTCTTATACACATCTGACGCTGCCGACGActcgagtactaggatccattaggcg	0	0	5.35915	3.51423	0	0.324434	37.854	2.87385	0	2.87385	0.258141
Set1-TAG-tRNA-Gly-TCC-4-1	tRNA-Gly-TCC-4-1	tRNA-Gly-TCC-4-1	endogenous	TAG	ATGTTCGTAGCGAACCGTTG	tatcttgtggaaaggacgaaacaccGAGCCCCGGGCCGGCGCGGCGGGGCTGCCCGCGCCGTGCGGCGTTGGTGGTATAGTGGTGAGCATAGTTGCCTCTAAAGCAGTTGACCCGGGCTCGATTCCCGCCCAACGCATCGGGCGGACCTTTTGCGGAGATCCCGCGCGCGGAGCTCGCAACCTCGTGATACACCAGAGAGCCGACTTCTGTAGATGTTCGTAGCGAACCGTTGCTGTCTCTTATACACATCTGACGCTGCCGACGActcgagtactaggatccattaggcg	0	4.39364	0	1.1766	0	35.553	165.437	101.96	0	101.96	0.00971254
Set1-TGA-tRNA-Gly-TCC-4-1	tRNA-Gly-TCC-4-1	tRNA-Gly-TCC-4-1	endogenous	TGA	CAACCTCGTGATACACCAGA	tatcttgtggaaaggacgaaacaccGAGCCCCGGGCCGGCGCGGCGGGGCTGCCCGCGCCGTGCGGCGTTGGTGGTATAGTGGTGAGCATAGTTGCCTTCAAAGCAGTTGACCCGGGCTCGATTCCCGCCCAACGCATCGGGCGGACCTTTTGCGGAGATCCCGCGCGCGGAGCTCGCGTCACTGTCAAGAAGCCATTCCACAAGGACAATGTCAACCTCGTGATACACCAGACTGTCTCTTATACACATCTGACGCTGCCGACGActcgagtactaggatccattaggcg	0	22.4225	0	8.19729	0	71.6479	41.1057	21.2721	0	41.1057	0.0237497
Set1-TAA-tRNA-Gly-TCC-4-1	tRNA-Gly-TCC-4-1	tRNA-Gly-TCC-4-1	endogenous	TAA	CGTCACTGTCAAGAAGCCAT	tatcttgtggaaaggacgaaacaccGAGCCCCGGGCCGGCGCGGCGGGGCTGCCCGCGCCGTGCGGCGTTGGTGGTATAGTGGTGAGCATAGTTGCCTTTAAAGCAGTTGACCCGGGCTCGATTCCCGCCCAACGCATCGGGCGGACCTTTTGCGGAGATCCCGCGCGCGGAGCTCGGCGTGACATGAAGCTATACGATGCCGTTCATCAGTGCGTCACTGTCAAGAAGCCATCTGTCTCTTATACACATCTGACGCTGCCGACGActcgagtactaggatccattaggcg	0	120.509	0	107.897	1.79005	137.77	80.7565	121.742	1.79005	121.742	0.022731
Set1-TAG-tRNA-Cys-GCA-13-1	tRNA-Cys-GCA-13-1	tRNA-Cys-GCA-13-1	endogenous	TAG	GCGTGACATGAAGCTATACG	tatcttgtggaaaggacgaaacaccCACAGGGAAAGGTTGTTAATTGGACCTTACTAATGTAACTGGGGGTATAGCTCAGGGGTAGAGCATTTGACTCTAGATCAAGAGGTCCCCAGTTCAAATCTGGGTGCCCCCTAGCATTTTAAACATGAAAGGTGGTAAAGGAGTCCTAGTTTTACAACATGCACGGCCGAATCGGTGACTGAACCTATGCGTGACATGAAGCTATACGCTGTCTCTTATACACATCTGACGCTGCCGACGActcgagtactaggatccattaggcg	0	0	1.35834	0	0	65.2214	76.8196	45.3823	0	65.2214	0.0151009
Set1-TGA-tRNA-Cys-GCA-13-1	tRNA-Cys-GCA-13-1	tRNA-Cys-GCA-13-1	endogenous	TGA	TACAACATGCACGGCCGAAT	tatcttgtggaaaggacgaaacaccCACAGGGAAAGGTTGTTAATTGGACCTTACTAATGTAACTGGGGGTATAGCTCAGGGGTAGAGCATTTGACTTCAGATCAAGAGGTCCCCAGTTCAAATCTGGGTGCCCCCTAGCATTTTAAACATGAAAGGTGGTAAAGGAGTCCTAGTTTTAGGAAGAAGAGGCCACTTCCTAGTGGAAGGTGACTTACAACATGCACGGCCGAATCTGTCTCTTATACACATCTGACGCTGCCGACGActcgagtactaggatccattaggcg	0	2.96695	0	1.1766	0	24.65	10.0717	4.77068	0	10.0717	0.0903202
Set1-TAA-tRNA-Cys-GCA-13-1	tRNA-Cys-GCA-13-1	tRNA-Cys-GCA-13-1	endogenous	TAA	TAGGAAGAAGAGGCCACTTC	tatcttgtggaaaggacgaaacaccCACAGGGAAAGGTTGTTAATTGGACCTTACTAATGTAACTGGGGGTATAGCTCAGGGGTAGAGCATTTGACTTTAGATCAAGAGGTCCCCAGTTCAAATCTGGGTGCCCCCTAGCATTTTAAACATGAAAGGTGGTAAAGGAGTCCTAGTTTACCACCATAGCACCTGTAGACGCGTATCATCCTCCTTAGGAAGAAGAGGCCACTTCCTGTCTCTTATACACATCTGACGCTGCCGACGActcgagtactaggatccattaggcg	0	159.584	337.851	0	272.445	47.1049	0	116.722	159.584	47.1049	3.3382
Set1-TAG-tRNA-Asn-GTT-11-1	tRNA-Asn-GTT-11-1	tRNA-Asn-GTT-11-1	endogenous	TAG	ACCACCATAGCACCTGTAGA	tatcttgtggaaaggacgaaacaccTGCGCCCTTCCTATATGGCCCAGTGGAGTTAGCAGTGCTTGTCTCTGTGGTGCAATCGGTTAGCGCGTTCCGCTCTAAACCGAAAGCTTGGTGGTTCGAGCCCACCCAGGGATGCTTATTGGAACTTTTAAAGCATGCACGTATTGTCAATCACCAGGTTCTACCAGGTTCTACACTGCTACTGGAATACCACCATAGCACCTGTAGACTGTCTCTTATACACATCTGACGCTGCCGACGActcgagtactaggatccattaggcg	0	0	1.35834	55.1211	470.612	200.6	237.95	211.779	1.35834	211.779	0.0110835
Set1-TGA-tRNA-Asn-GTT-11-1	tRNA-Asn-GTT-11-1	tRNA-Asn-GTT-11-1	endogenous	TGA	CAGGTTCTACCAGGTTCTAC	tatcttgtggaaaggacgaaacaccTGCGCCCTTCCTATATGGCCCAGTGGAGTTAGCAGTGCTTGTCTCTGTGGTGCAATCGGTTAGCGCGTTCCGCTTCAAACCGAAAGCTTGGTGGTTCGAGCCCACCCAGGGATGCTTATTGGAACTTTTAAAGCATGCACGTATTGTCAATCACGTTCCAACCAACACTCAGTGACATAGACGGCCTCCAGGTTCTACCAGGTTCTACCTGTCTCTTATACACATCTGACGCTGCCGACGActcgagtactaggatccattaggcg	131.518	0	209.873	31.6437	0	122.522	101.287	126.263	31.6437	122.522	0.264275
Set1-TAA-tRNA-Asn-GTT-11-1	tRNA-Asn-GTT-11-1	tRNA-Asn-GTT-11-1	endogenous	TAA	GTTCCAACCAACACTCAGTG	tatcttgtggaaaggacgaaacaccTGCGCCCTTCCTATATGGCCCAGTGGAGTTAGCAGTGCTTGTCTCTGTGGTGCAATCGGTTAGCGCGTTCCGCTTTAAACCGAAAGCTTGGTGGTTCGAGCCCACCCAGGGATGCTTATTGGAACTTTTAAAGCATGCACGTATTGTCAATCACGTTCCAACCAGGAGCTTACTTCGGATGTCAGCAAGTTCCAACCAACACTCAGTGCTGTCTCTTATACACATCTGACGCTGCCGACGActcgagtactaggatccattaggcg	0	188.976	358.202	154.743	103.9	68.3001	82.9021	68.7651	154.743	68.7651	2.23239
Set1-TAG-tRNA-iMet-CAT-1-4	tRNA-iMet-CAT-1-4	tRNA-iMet-CAT-1-4	endogenous	TAG	GTTCCAACCAGGAGCTTACT	tatcttgtggaaaggacgaaacaccAAAAAAGGTGACTATTAACTCTGGGACCTGTGACTCGCGTAGCAGAGTGGCGCAGCGGAAGCGTGCTGGGCCCTAAACCCAGAGGTCGATGGATCGAAACCATCCTCTGCTAGGGAGCGTTTTGTGGATTTGTTTTTCCCCCTTCCAAAAATTGAGACCTCGAAGTCGCATACCTGATCGTAGAATGAGTTCCAACCAGGAGCTTACTCTGTCTCTTATACACATCTGACGCTGCCGACGActcgagtactaggatccattaggcg	0	249.565	0	0	0	65.5147	17.387	54.674	0	54.674	0.0179617
Set1-TGA-tRNA-iMet-CAT-1-4	tRNA-iMet-CAT-1-4	tRNA-iMet-CAT-1-4	endogenous	TGA	TGAGACCTCGAAGTCGCATA	tatcttgtggaaaggacgaaacaccAAAAAAGGTGACTATTAACTCTGGGACCTGTGACTCGCGTAGCAGAGTGGCGCAGCGGAAGCGTGCTGGGCCTCAAACCCAGAGGTCGATGGATCGAAACCATCCTCTGCTAGGGAGCGTTTTGTGGATTTGTTTTTCCCCCTTCCAAAAATCACCGAGATTGGAGCTTACTACTGTGAACACTTCGTTGAGACCTCGAAGTCGCATACTGTCTCTTATACACATCTGACGCTGCCGACGActcgagtactaggatccattaggcg	0	0	0	0	0	60.5275	50.3515	10.4969	0	50.3515	0.0194736
Set1-TAA-tRNA-iMet-CAT-1-4	tRNA-iMet-CAT-1-4	tRNA-iMet-CAT-1-4	endogenous	TAA	CACCGAGATTGGAGCTTACT	tatcttgtggaaaggacgaaacaccAAAAAAGGTGACTATTAACTCTGGGACCTGTGACTCGCGTAGCAGAGTGGCGCAGCGGAAGCGTGCTGGGCCTTAAACCCAGAGGTCGATGGATCGAAACCATCCTCTGCTAGGGAGCGTTTTGTGGATTTGTTTTTCCCCCTTCCAAAAATACGAGTTACAGTACTACGCGATCAGCGGAAGTCTGACACCGAGATTGGAGCTTACTCTGTCTCTTATACACATCTGACGCTGCCGACGActcgagtactaggatccattaggcg	0	0	0	0	0	31.3837	0	56.1789	0	31.3837	0.0308797
Set1-TAG-tRNA-Phe-GAA-6-1	tRNA-Phe-GAA-6-1	tRNA-Phe-GAA-6-1	endogenous	TAG	ACGAGTTACAGTACTACGCG	tatcttgtggaaaggacgaaacaccTATATTTTGAAGAAATGACTAAGGGTGTGTGCTTAGAGTAGCTGAAATAGCTCAGTTGGGAGAGCGTTAGACTCTAGATCTTAAAGTTCCCTGGTTCAACCCTGGGTTTCAGCCAGCATCTTTTGAGTTCTGCCTAATTATCACTCCCTTATACTACTTGGCAGGTCCAAGTGTGATTACGTACGGCAACGAGTTACAGTACTACGCGCTGTCTCTTATACACATCTGACGCTGCCGACGActcgagtactaggatccattaggcg	0	221.84	0	0	0	100.25	38.051	57.1201	0	57.1201	0.0172057
Set1-TGA-tRNA-Phe-GAA-6-1	tRNA-Phe-GAA-6-1	tRNA-Phe-GAA-6-1	endogenous	TGA	TACTTGGCAGGTCCAAGTGT	tatcttgtggaaaggacgaaacaccTATATTTTGAAGAAATGACTAAGGGTGTGTGCTTAGAGTAGCTGAAATAGCTCAGTTGGGAGAGCGTTAGACTTCAGATCTTAAAGTTCCCTGGTTCAACCCTGGGTTTCAGCCAGCATCTTTTGAGTTCTGCCTAATTATCACTCCCTTATACTGAAGTCAGAGTCAAGCTCCAGAGATGCGTAAGGTACTTGGCAGGTCCAAGTGTCTGTCTCTTATACACATCTGACGCTGCCGACGActcgagtactaggatccattaggcg	81.1236	1.54027	0	0	0	72.5591	39.1934	106.117	0	72.5591	0.0135945
Set1-TAA-tRNA-Phe-GAA-6-1	tRNA-Phe-GAA-6-1	tRNA-Phe-GAA-6-1	endogenous	TAA	TGAAGTCAGAGTCAAGCTCC	tatcttgtggaaaggacgaaacaccTATATTTTGAAGAAATGACTAAGGGTGTGTGCTTAGAGTAGCTGAAATAGCTCAGTTGGGAGAGCGTTAGACTTTAGATCTTAAAGTTCCCTGGTTCAACCCTGGGTTTCAGCCAGCATCTTTTGAGTTCTGCCTAATTATCACTCCCTTATACGCTGTGGCATTGACAATGCAAGTTGTCCACTTCCTGAAGTCAGAGTCAAGCTCCCTGTCTCTTATACACATCTGACGCTGCCGACGActcgagtactaggatccattaggcg	0	1.42668	0	0	21.4998	86.9204	147.009	117.741	0	117.741	0.00842166
Set1-TAG-tRNA-Cys-GCA-7-1	tRNA-Cys-GCA-7-1	tRNA-Cys-GCA-7-1	endogenous	TAG	GCTGTGGCATTGACAATGCA	tatcttgtggaaaggacgaaacaccTCACCGTAAGTGGACAAGGAGGGAGCTTTTAACAGGTAAAGGGGGTATAGCTCAGGTGGTAGAGCATTTGACTCTAGATCAAGAGGTCCCCGGTTCAAATCCGGGTGCCCCCTTCCAGGATGTTTTCTCACTTCCATTTTAAAGTAGATACTGATACACCAGACGCAAGTGCTGAGAGGATACGTCTGGCTGTGGCATTGACAATGCACTGTCTCTTATACACATCTGACGCTGCCGACGActcgagtactaggatccattaggcg	0	0	0	0	0	67.7237	16.8664	30.6067	0	30.6067	0.0316388
Set1-TGA-tRNA-Cys-GCA-7-1	tRNA-Cys-GCA-7-1	tRNA-Cys-GCA-7-1	endogenous	TGA	ATACACCAGACGCAAGTGCT	tatcttgtggaaaggacgaaacaccTCACCGTAAGTGGACAAGGAGGGAGCTTTTAACAGGTAAAGGGGGTATAGCTCAGGTGGTAGAGCATTTGACTTCAGATCAAGAGGTCCCCGGTTCAAATCCGGGTGCCCCCTTCCAGGATGTTTTCTCACTTCCATTTTAAAGTAGATACTGCTATCAGGTAGCATCACCGAAACGTCCTTATGAGAATACACCAGACGCAAGTGCTCTGTCTCTTATACACATCTGACGCTGCCGACGActcgagtactaggatccattaggcg	0	0	0	0	0	0.29337	0	14.1053	0	0.29337	0.773174
Set1-TAA-tRNA-Cys-GCA-7-1	tRNA-Cys-GCA-7-1	tRNA-Cys-GCA-7-1	endogenous	TAA	CTATCAGGTAGCATCACCGA	tatcttgtggaaaggacgaaacaccTCACCGTAAGTGGACAAGGAGGGAGCTTTTAACAGGTAAAGGGGGTATAGCTCAGGTGGTAGAGCATTTGACTTTAGATCAAGAGGTCCCCGGTTCAAATCCGGGTGCCCCCTTCCAGGATGTTTTCTCACTTCCATTTTAAAGTAGATACTGAGTACGAGCCATCATGACTGATATGTGGCGGACATCTATCAGGTAGCATCACCGACTGTCTCTTATACACATCTGACGCTGCCGACGActcgagtactaggatccattaggcg	0	112.921	0	0	0	48.2473	49.482	41.1466	0	48.2473	0.0203057
Set1-TAG-tRNA-Ala-AGC-16-1	tRNA-Ala-AGC-16-1	tRNA-Ala-AGC-16-1	endogenous	TAG	AGTACGAGCCATCATGACTG	tatcttgtggaaaggacgaaacaccCCAGGCCACCCACTAAGGATAAACAAAGCTTCCCTGATATGGGGAATTAGCCCAAGTGGTAGAGCGCTTGCTTCTAATGCAAGAGGTAGTGGGATCGATGCCCACATTCTCCAAGCTTTATTATTTAGGTACCCAAACCCGAGTCAGTGTCTGACTGCTACTGGCAATGATCGTATGGTTCCGAGTTGAGTACGAGCCATCATGACTGCTGTCTCTTATACACATCTGACGCTGCCGACGActcgagtactaggatccattaggcg	0	1.42668	2.69194	2.35319	0	95.7112	124.541	228.765	1.42668	124.541	0.0193298
Set1-TGA-tRNA-Ala-AGC-16-1	tRNA-Ala-AGC-16-1	tRNA-Ala-AGC-16-1	endogenous	TGA	ACTGCTACTGGCAATGATCG	tatcttgtggaaaggacgaaacaccCCAGGCCACCCACTAAGGATAAACAAAGCTTCCCTGATATGGGGAATTAGCCCAAGTGGTAGAGCGCTTGCTTTCAATGCAAGAGGTAGTGGGATCGATGCCCACATTCTCCAAGCTTTATTATTTAGGTACCCAAACCCGAGTCAGTGTCTGAGACCTAAGGAGTTGCGACACTTGAGGTCTACACTACTGCTACTGGCAATGATCGCTGTCTCTTATACACATCTGACGCTGCCGACGActcgagtactaggatccattaggcg	106.506	0	2.66721	121.954	0	38.504	102.805	168.351	2.66721	102.805	0.0353278
Set1-TAA-tRNA-Ala-AGC-16-1	tRNA-Ala-AGC-16-1	tRNA-Ala-AGC-16-1	endogenous	TAA	AGACCTAAGGAGTTGCGACA	tatcttgtggaaaggacgaaacaccCCAGGCCACCCACTAAGGATAAACAAAGCTTCCCTGATATGGGGAATTAGCCCAAGTGGTAGAGCGCTTGCTTTTAATGCAAGAGGTAGTGGGATCGATGCCCACATTCTCCAAGCTTTATTATTTAGGTACCCAAACCCGAGTCAGTGTCTGTCCACAAGGACTACGCTTAGCGTTAAGCGGACGTAAGACCTAAGGAGTTGCGACACTGTCTCTTATACACATCTGACGCTGCCGACGActcgagtactaggatccattaggcg	0	220.236	321.873	84.4194	205.143	58.2564	195.208	128.574	205.143	128.574	1.59093
Set1-TAG-tRNA-Ala-AGC-5-1	tRNA-Ala-AGC-5-1	tRNA-Ala-AGC-5-1	endogenous	TAG	TCCACAAGGACTACGCTTAG	tatcttgtggaaaggacgaaacaccGACAGCCAGTTATAAAATATAGCAAAAAAGCTAGCTTTAAGGGGGTGTAGCTCAGTGGTAGAGCGCGTGCTTCTAATGCACGAGGCCCTGGGTTCAATCCCCAGCACCTCCATGTATTATGCTCATTTGCCTAGCGGCCCAGAGCAGGGACCAGCTCAACCGCTTAAGTAGCGCAGGCCTAAGTAGGATCCACAAGGACTACGCTTAGCTGTCTCTTATACACATCTGACGCTGCCGACGActcgagtactaggatccattaggcg	0	0	0	0	0	47.4466	0.717601	49.4542	0	47.4466	0.0206413
Set1-TGA-tRNA-Ala-AGC-5-1	tRNA-Ala-AGC-5-1	tRNA-Ala-AGC-5-1	endogenous	TGA	AGCTCAACCGCTTAAGTAGC	tatcttgtggaaaggacgaaacaccGACAGCCAGTTATAAAATATAGCAAAAAAGCTAGCTTTAAGGGGGTGTAGCTCAGTGGTAGAGCGCGTGCTTTCAATGCACGAGGCCCTGGGTTCAATCCCCAGCACCTCCATGTATTATGCTCATTTGCCTAGCGGCCCAGAGCAGGGACCTGCAGCAACTCTAGAATCCGAGTTGTCCACCAGACGAGCTCAACCGCTTAAGTAGCCTGTCTCTTATACACATCTGACGCTGCCGACGActcgagtactaggatccattaggcg	0	0	0	0	0	50.4562	20.9876	9.35609	0	20.9876	0.0454801
Set1-TAA-tRNA-Ala-AGC-5-1	tRNA-Ala-AGC-5-1	tRNA-Ala-AGC-5-1	endogenous	TAA	TGCAGCAACTCTAGAATCCG	tatcttgtggaaaggacgaaacaccGACAGCCAGTTATAAAATATAGCAAAAAAGCTAGCTTTAAGGGGGTGTAGCTCAGTGGTAGAGCGCGTGCTTTTAATGCACGAGGCCCTGGGTTCAATCCCCAGCACCTCCATGTATTATGCTCATTTGCCTAGCGGCCCAGAGCAGGGACCATGCGCAGGTTGGTTCTATGCTCATTGTGAAGGATTTGCAGCAACTCTAGAATCCGCTGTCTCTTATACACATCTGACGCTGCCGACGActcgagtactaggatccattaggcg	0	0	0	0	0	14.1474	7.94424	12.9073	0	12.9073	0.0719047
Set1-TAG-tRNA-Glu-CTC-1-3	tRNA-Glu-CTC-1-3	tRNA-Glu-CTC-1-3	endogenous	TAG	AGTCAGGTGCGCAACCAATT	tatcttgtggaaaggacgaaacaccCTGGGGCCAGGAGGCGCAAGCCGGGCCCTGAAGCCGCCTCTCCCTGGTGGTCTAGTGGTTAGGATTCGGCGCTATCACCGCCGCGGCCCGGGTTCGATTCCCGGTCAGGGAAGCCTTCCTTCGTTGGCTCTGCCTGCCAACTGCCAGGCCCCGCGATCTCGTTGTGTGATACATGCGCAGGTCGCGTTAGTCAGGTGCGCAACCAATTCTGTCTCTTATACACATCTGACGCTGCCGACGActcgagtactaggatccattaggcg	0	101.444	0	98.4919	0	94.4791	76.0822	100.071	0	94.4791	0.0104735
Set1-TGA-tRNA-Glu-CTC-1-3	tRNA-Glu-CTC-1-3	tRNA-Glu-CTC-1-3	endogenous	TGA	ATGCGCAGGTTGGTTCTATG	tatcttgtggaaaggacgaaacaccCTGGGGCCAGGAGGCGCAAGCCGGGCCCTGAAGCCGCCTCTCCCTGGTGGTCTAGTGGTTAGGATTCGGCGTCATCACCGCCGCGGCCCGGGTTCGATTCCCGGTCAGGGAAGCCTTCCTTCGTTGGCTCTGCCTGCCAACTGCCAGGCCCCCCTGGAACAACTAGAATCCGCGTACTGGAATCGTGAATGCGCAGGTTGGTTCTATGCTGTCTCTTATACACATCTGACGCTGCCGACGActcgagtactaggatccattaggcg	96.8785	67.8991	0	0	0	72.4521	94.6512	86.7356	0	86.7356	0.0113979
Set1-TAA-tRNA-Glu-CTC-1-3	tRNA-Glu-CTC-1-3	tRNA-Glu-CTC-1-3	endogenous	TAA	GCGATCTCGTTGTGTGATAC	tatcttgtggaaaggacgaaacaccCTGGGGCCAGGAGGCGCAAGCCGGGCCCTGAAGCCGCCTCTCCCTGGTGGTCTAGTGGTTAGGATTCGGCGTTATCACCGCCGCGGCCCGGGTTCGATTCCCGGTCAGGGAAGCCTTCCTTCGTTGGCTCTGCCTGCCAACTGCCAGGCCCCGACTCTAAGACCATTGCCACTAGTGAACGGCTGTTCGCGATCTCGTTGTGTGATACCTGTCTCTTATACACATCTGACGCTGCCGACGActcgagtactaggatccattaggcg	0	0	0	28.1372	129.349	86.7996	106.831	69.5711	0	86.7996	0.0113896
Set1-TAG-tRNA-Trp-CCA-2-1	tRNA-Trp-CCA-2-1	tRNA-Trp-CCA-2-1	endogenous	TAG	CCTGGAACAACTAGAATCCG	tatcttgtggaaaggacgaaacaccAAACGAGGTCTTTAGCGATGCGGAGTCACCACTTTGGTGTGACCTCGTGGCGCAATGGTAGCGCGTCTGACTCTAGATCAGAAGGTTGCGTGTTCAAGTCACGTCGGGGTCAAGGTTGGGTTTTTTTTTTTTTCTTTCTTAATTGTAGAGGAACTCAAGGCGATGTGGACAACGCAGATAGGTGAGCACCTGGAACAACTAGAATCCGCTGTCTCTTATACACATCTGACGCTGCCGACGActcgagtactaggatccattaggcg	37.2205	200.844	0	56.3211	0	139.731	126.002	133.587	37.2205	133.587	0.283983
Set1-TGA-tRNA-Trp-CCA-2-1	tRNA-Trp-CCA-2-1	tRNA-Trp-CCA-2-1	endogenous	TGA	GACTCTAAGACCATTGCCAC	tatcttgtggaaaggacgaaacaccAAACGAGGTCTTTAGCGATGCGGAGTCACCACTTTGGTGTGACCTCGTGGCGCAATGGTAGCGCGTCTGACTTCAGATCAGAAGGTTGCGTGTTCAAGTCACGTCGGGGTCAAGGTTGGGTTTTTTTTTTTTTCTTTCTTAATTGTAGAGGATAAGCCAACACGGTCATGACTACGTGAGGTCGTACTGACTCTAAGACCATTGCCACCTGTCTCTTATACACATCTGACGCTGCCGACGActcgagtactaggatccattaggcg	124.194	139.22	0	62.1185	0	128.565	108.533	98.0171	62.1185	108.533	0.57625
Set1-TAA-tRNA-Trp-CCA-2-1	tRNA-Trp-CCA-2-1	tRNA-Trp-CCA-2-1	endogenous	TAA	ACTCAAGGCGATGTGGACAA	tatcttgtggaaaggacgaaacaccAAACGAGGTCTTTAGCGATGCGGAGTCACCACTTTGGTGTGACCTCGTGGCGCAATGGTAGCGCGTCTGACTTTAGATCAGAAGGTTGCGTGTTCAAGTCACGTCGGGGTCAAGGTTGGGTTTTTTTTTTTTTCTTTCTTAATTGTAGAGGAATCATGACTGGCAGGCCTAATACCAACCTGCTGCGTACTCAAGGCGATGTGGACAACTGTCTCTTATACACATCTGACGCTGCCGACGActcgagtactaggatccattaggcg	260.827	0	0	100.868	488.163	91.6799	123.138	45.9172	100.868	91.6799	1.09914
Set1-TAG-tRNA-Lys-CTT-5-1	tRNA-Lys-CTT-5-1	tRNA-Lys-CTT-5-1	endogenous	TAG	TAAGCCAACACGGTCATGAC	tatcttgtggaaaggacgaaacaccCTCGGCCCATTTGTAGATATGGAAAAGATCCTATAAGGAAGCCCGGCTAGCTCAGTCGATAGAGCATGAGACTCTAAATCTCAGGGTCGTGGGTTCGAGCCGCACGTTGGGCGTGCCTTTTGCTGTACCATGAAGGTACATCTTTTTCTCCCACTAGAATCCGTGCAGGTCAACTCTATCCAAGTACTTAAGCCAACACGGTCATGACCTGTCTCTTATACACATCTGACGCTGCCGACGActcgagtactaggatccattaggcg	106.275	0	0	0	0	108.53	52.4789	103.8	0	103.8	0.00954199
Set1-TGA-tRNA-Lys-CTT-5-1	tRNA-Lys-CTT-5-1	tRNA-Lys-CTT-5-1	endogenous	TGA	ATCATGACTGGCAGGCCTAA	tatcttgtggaaaggacgaaacaccCTCGGCCCATTTGTAGATATGGAAAAGATCCTATAAGGAAGCCCGGCTAGCTCAGTCGATAGAGCATGAGACTTCAAATCTCAGGGTCGTGGGTTCGAGCCGCACGTTGGGCGTGCCTTTTGCTGTACCATGAAGGTACATCTTTTTCTCCCATATGCACCACTAGTGAACGGATGCCGTTCATCGGAATCATGACTGGCAGGCCTAACTGTCTCTTATACACATCTGACGCTGCCGACGActcgagtactaggatccattaggcg	0	0	0	140.694	0	175.549	147.148	164.379	0	164.379	0.00604672
Set1-TAA-tRNA-Lys-CTT-5-1	tRNA-Lys-CTT-5-1	tRNA-Lys-CTT-5-1	endogenous	TAA	CTAGAATCCGTGCAGGTCAA	tatcttgtggaaaggacgaaacaccCTCGGCCCATTTGTAGATATGGAAAAGATCCTATAAGGAAGCCCGGCTAGCTCAGTCGATAGAGCATGAGACTTTAAATCTCAGGGTCGTGGGTTCGAGCCGCACGTTGGGCGTGCCTTTTGCTGTACCATGAAGGTACATCTTTTTCTCCCAAACGTCCTTATGCCATGACGTTAACCTGGCAGTGGCTAGAATCCGTGCAGGTCAACTGTCTCTTATACACATCTGACGCTGCCGACGActcgagtactaggatccattaggcg	357.983	0	0	0	86.8846	31.9705	47.9763	148.562	0	47.9763	0.020418
Set1-TAG-tRNA-Gly-GCC-4-1	tRNA-Gly-GCC-4-1	tRNA-Gly-GCC-4-1	endogenous	TAG	TATGCACCACTAGTGAACGG	tatcttgtggaaaggacgaaacaccAGCTCTGCTGTGACAGCTTCCATTGGCATTTGCCATCAGTGCATAGGTGGTTCAGTGGTAGAATTCTTGCCTCTAACGCAGGAGGCCCAGGTTTGATTCCTGGCCCATGCAGCACGCCCTCCCATTTTGGTGCTGCAGCAGCACCAAGGCGGGCACCTAACAAGTCGCATAGTGACTAACGCACGGTTTATGCACCACTAGTGAACGGCTGTCTCTTATACACATCTGACGCTGCCGACGActcgagtactaggatccattaggcg	557.173	159.016	0	601.579	0	232.37	109.034	229.514	159.016	229.514	0.694169
Set1-TGA-tRNA-Gly-GCC-4-1	tRNA-Gly-GCC-4-1	tRNA-Gly-GCC-4-1	endogenous	TGA	AACGTCCTTATGCCATGACG	tatcttgtggaaaggacgaaacaccAGCTCTGCTGTGACAGCTTCCATTGGCATTTGCCATCAGTGCATAGGTGGTTCAGTGGTAGAATTCTTGCCTTCAACGCAGGAGGCCCAGGTTTGATTCCTGGCCCATGCAGCACGCCCTCCCATTTTGGTGCTGCAGCAGCACCAAGGCGGCACATCCATACGCTAACGAGAAGGTGATGACACTTCAACGTCCTTATGCCATGACGCTGTCTCTTATACACATCTGACGCTGCCGACGActcgagtactaggatccattaggcg	162.108	1.42668	0	0	0	298.523	271.467	207.914	0	271.467	0.00367017
Set1-TAA-tRNA-Gly-GCC-4-1	tRNA-Gly-GCC-4-1	tRNA-Gly-GCC-4-1	endogenous	TAA	GGCACCTAACAAGTCGCATA	tatcttgtggaaaggacgaaacaccAGCTCTGCTGTGACAGCTTCCATTGGCATTTGCCATCAGTGCATAGGTGGTTCAGTGGTAGAATTCTTGCCTTTAACGCAGGAGGCCCAGGTTTGATTCCTGGCCCATGCAGCACGCCCTCCCATTTTGGTGCTGCAGCAGCACCAAGGCGGCTAGTTGAGACACTCAGTGTACTTGGCAGCGGAATAGGCACCTAACAAGTCGCATACTGTCTCTTATACACATCTGACGCTGCCGACGActcgagtactaggatccattaggcg	0	54.6046	0	165.395	0	150.188	95.4827	20.0883	0	95.4827	0.0103646
Set1-TAG-tRNA-Ser-AGA-3-1	tRNA-Ser-AGA-3-1	tRNA-Ser-AGA-3-1	endogenous	TAG	GCACATCCATACGCTAACGA	tatcttgtggaaaggacgaaacaccCAGTACAGTGACTTATGCTAATGGACAAAGTGTCCTTCACGTAGTCGTGGCCGAGTGGTTAAGGCGATGGACTCTAAATCCATTGGGGTTTCCCCACGCAGGTTCGAATCCTGCCGACTACGGTCCCTTTCTTGTTGGAAAGGGAGTCTACTGACACCTTGCATGACTCGGAGCATGGTCTTGGAGCTGCACATCCATACGCTAACGACTGTCTCTTATACACATCTGACGCTGCCGACGActcgagtactaggatccattaggcg	0	1.54027	0	0	0	40.0019	34.501	21.7427	0	34.501	0.0281683
Set1-TGA-tRNA-Ser-AGA-3-1	tRNA-Ser-AGA-3-1	tRNA-Ser-AGA-3-1	endogenous	TGA	GCTAGTTGAGACACTCAGTG	tatcttgtggaaaggacgaaacaccCAGTACAGTGACTTATGCTAATGGACAAAGTGTCCTTCACGTAGTCGTGGCCGAGTGGTTAAGGCGATGGACTTCAAATCCATTGGGGTTTCCCCACGCAGGTTCGAATCCTGCCGACTACGGTCCCTTTCTTGTTGGAAAGGGAGTCTACTGACACCTTGCCCTCTCGAGTGTATAGGACAGACACGGCTAGTTGAGACACTCAGTGCTGTCTCTTATACACATCTGACGCTGCCGACGActcgagtactaggatccattaggcg	0	0	0	32.8436	0	18.2407	0.952582	0	0	0.952582	0.512142
Set1-TAA-tRNA-Ser-AGA-3-1	tRNA-Ser-AGA-3-1	tRNA-Ser-AGA-3-1	endogenous	TAA	ATGACTCGGAGCATGGTCTT	tatcttgtggaaaggacgaaacaccCAGTACAGTGACTTATGCTAATGGACAAAGTGTCCTTCACGTAGTCGTGGCCGAGTGGTTAAGGCGATGGACTTTAAATCCATTGGGGTTTCCCCACGCAGGTTCGAATCCTGCCGACTACGGTCCCTTTCTTGTTGGAAAGGGAGTCTACTGACACCTTGCCGCTCGATAATGCGACAGAAAACGTCATGACTCGGAGCATGGTCTTCTGTCTCTTATACACATCTGACGCTGCCGACGActcgagtactaggatccattaggcg	0	0	0	33.9891	0	28.4017	3.39099	32.0043	0	28.4017	0.0340117
Set1-TAG-tRNA-Thr-AGT-1-1	tRNA-Thr-AGT-1-1	tRNA-Thr-AGT-1-1	endogenous	TAG	CCTCTCGAGTGTATAGGACA	tatcttgtggaaaggacgaaacaccGACCTGGCCAAGGAAACAAGATCCTAAGCGTCTTTCCGGCGGCGCCGTGGCTTAGTTGGTTAAAGCGCCTGTCTCTAAAACAGGAGATCCTGGGTTCGAATCCCAGCGGTGCCTCCGTGTTTCCCCCACGCTTTTGCCAACATTAAACATTGTGGATCTTGCGGAAGTCGCATACAACCTCGTGGACTCCTCTCGAGTGTATAGGACACTGTCTCTTATACACATCTGACGCTGCCGACGActcgagtactaggatccattaggcg	0	0	0	0	0	105.058	11.6335	41.7739	0	41.7739	0.0233788
Set1-TGA-tRNA-Thr-AGT-1-1	tRNA-Thr-AGT-1-1	tRNA-Thr-AGT-1-1	endogenous	TGA	CGCTCGATAATGCGACAGAA	tatcttgtggaaaggacgaaacaccGACCTGGCCAAGGAAACAAGATCCTAAGCGTCTTTCCGGCGGCGCCGTGGCTTAGTTGGTTAAAGCGCCTGTCTTCAAAACAGGAGATCCTGGGTTCGAATCCCAGCGGTGCCTCCGTGTTTCCCCCACGCTTTTGCCAACATTAAACATTGTGGCGACATTAACCAATCCGGATATCTATGGCCTTCCGCTCGATAATGCGACAGAACTGTCTCTTATACACATCTGACGCTGCCGACGActcgagtactaggatccattaggcg	0	122.731	0	100.845	260.284	2.85778	57.0575	53.9109	100.845	53.9109	1.85473
Set1-TAA-tRNA-Thr-AGT-1-1	tRNA-Thr-AGT-1-1	tRNA-Thr-AGT-1-1	endogenous	TAA	GATCTTGCGGAAGTCGCATA	tatcttgtggaaaggacgaaacaccGACCTGGCCAAGGAAACAAGATCCTAAGCGTCTTTCCGGCGGCGCCGTGGCTTAGTTGGTTAAAGCGCCTGTCTTTAAAACAGGAGATCCTGGGTTCGAATCCCAGCGGTGCCTCCGTGTTTCCCCCACGCTTTTGCCAACATTAAACATTGTGCCTTGGTGGAACCGAGTTAAAAGCTATACGGCCTGATCTTGCGGAAGTCGCATACTGTCTCTTATACACATCTGACGCTGCCGACGActcgagtactaggatccattaggcg	375.809	0	402.557	211.064	0	103.387	82.02	69.4996	211.064	82.02	2.55437
Set1-TAG-tRNA-Cys-GCA-21-1	tRNA-Cys-GCA-21-1	tRNA-Cys-GCA-21-1	endogenous	TAG	GCGACATTAACCAATCCGGA	tatcttgtggaaaggacgaaacaccCACAGGTGAAATATGCTAAGGAGGAATGTCCACCAGGCAAGGGGGTATAGCTCACAGGTAGAGCATTTGACTCTAGATCAAGAGGTCCCCGGTTCAAATCTGGGTGCCCCCTGATGCCACTTAGCTGTGGGTTCTCTTTTTCTGATGTTAGGCACTGCATTGATGACTCGGAATTCGATCGGTTGGCCGCGACATTAACCAATCCGGACTGTCTCTTATACACATCTGACGCTGCCGACGActcgagtactaggatccattaggcg	0	85.4737	460.199	0	293.059	0	0.247638	34.8567	85.4737	0.247638	69.3099
Set1-TGA-tRNA-Cys-GCA-21-1	tRNA-Cys-GCA-21-1	tRNA-Cys-GCA-21-1	endogenous	TGA	CCTTGGTGGAACCGAGTTAA	tatcttgtggaaaggacgaaacaccCACAGGTGAAATATGCTAAGGAGGAATGTCCACCAGGCAAGGGGGTATAGCTCACAGGTAGAGCATTTGACTTCAGATCAAGAGGTCCCCGGTTCAAATCTGGGTGCCCCCTGATGCCACTTAGCTGTGGGTTCTCTTTTTCTGATGTTAGGGTGACTAACGCATTGACGAGCGTACTGGAACAATGTCCTTGGTGGAACCGAGTTAACTGTCTCTTATACACATCTGACGCTGCCGACGActcgagtactaggatccattaggcg	79.8333	91.6347	205.946	112.533	101.039	23.939	0.482619	54.4816	101.039	23.939	4.09156
Set1-TAA-tRNA-Cys-GCA-21-1	tRNA-Cys-GCA-21-1	tRNA-Cys-GCA-21-1	endogenous	TAA	CACTGCATTGATGACTCGGA	tatcttgtggaaaggacgaaacaccCACAGGTGAAATATGCTAAGGAGGAATGTCCACCAGGCAAGGGGGTATAGCTCACAGGTAGAGCATTTGACTTTAGATCAAGAGGTCCCCGGTTCAAATCTGGGTGCCCCCTGATGCCACTTAGCTGTGGGTTCTCTTTTTCTGATGTTAGGTATGGTTCCGGCTTCCAGAAGCGATCTCGTCTCTGGCACTGCATTGATGACTCGGACTGTCTCTTATACACATCTGACGCTGCCGACGActcgagtactaggatccattaggcg	0	0	0	1.16882	0	25.2195	8.21719	8.11517	0	8.21719	0.108493
Set1-TAG-tRNA-iMet-CAT-1-7	tRNA-iMet-CAT-1-7	tRNA-iMet-CAT-1-7	endogenous	TAG	GTGACTAACGCATTGACGAG	tatcttgtggaaaggacgaaacaccACATCATAAAGAATTCACTGCAAATATCACTACCGTATAGAGCAGAGTGGCGCAGCGGAAGCGTGCTGGGCCCTAAACCCAGAGGTCGATGGATCGAAACCATCCTCTGCTATTTTTTTTTTTTTCTTTTTCTAAAAAGATACTTACGACTTCTTCAGACAGTACCAACCTGCGGTGTGAAGCTATCAGTGACTAACGCATTGACGAGCTGTCTCTTATACACATCTGACGCTGCCGACGActcgagtactaggatccattaggcg	0	0	0	55.0434	0	161.319	85.5321	182.407	0	161.319	0.0061607
Set1-TGA-tRNA-iMet-CAT-1-7	tRNA-iMet-CAT-1-7	tRNA-iMet-CAT-1-7	endogenous	TGA	TATGGTTCCGGCTTCCAGAA	tatcttgtggaaaggacgaaacaccACATCATAAAGAATTCACTGCAAATATCACTACCGTATAGAGCAGAGTGGCGCAGCGGAAGCGTGCTGGGCCTCAAACCCAGAGGTCGATGGATCGAAACCATCCTCTGCTATTTTTTTTTTTTTCTTTTTCTAAAAAGATACTTACGACTTTTCGATACGGCGCTCGATAAGAATGACTCCAAGATCTATGGTTCCGGCTTCCAGAACTGTCTCTTATACACATCTGACGCTGCCGACGActcgagtactaggatccattaggcg	165.701	315.128	102.269	273.105	1.25495	150.603	211.015	139.298	165.701	150.603	1.09959
Set1-TAA-tRNA-iMet-CAT-1-7	tRNA-iMet-CAT-1-7	tRNA-iMet-CAT-1-7	endogenous	TAA	CTTCAGACAGTACCAACCTG	tatcttgtggaaaggacgaaacaccACATCATAAAGAATTCACTGCAAATATCACTACCGTATAGAGCAGAGTGGCGCAGCGGAAGCGTGCTGGGCCTTAAACCCAGAGGTCGATGGATCGAAACCATCCTCTGCTATTTTTTTTTTTTTCTTTTTCTAAAAAGATACTTACGACTTTAAGCCAACAGTTCGCCGTAGACCATAGAGCACGGTCTTCAGACAGTACCAACCTGCTGTCTCTTATACACATCTGACGCTGCCGACGActcgagtactaggatccattaggcg	0	260.524	0	123.107	0	132.265	103.815	116.358	0	116.358	0.00852093
Set1-TAG-tRNA-Asn-GTT-11-2	tRNA-Asn-GTT-11-2	tRNA-Asn-GTT-11-2	endogenous	TAG	TTCGATACGGCGCTCGATAA	tatcttgtggaaaggacgaaacaccTGCGCCCTTCCTATATGGCCCAGTGGAGTTAGCAGTGCTTGTCTCTGTGGTGCAATCGGTTAGCGCGTTCCGCTCTAAACCGAAAGCTTGGTGGTTCGAGCCCACCCAGGGATGCTTATTGGAACTTTTAAAGCATGCACGTATTGTCAATCACATGCCGTTCAATTGTCGCGACGTCACTGTCCTCCTTCGATACGGCGCTCGATAACTGTCTCTTATACACATCTGACGCTGCCGACGActcgagtactaggatccattaggcg	0	0	0	25.7918	445.883	183.363	222.862	208.057	0	208.057	0.00478339
Set1-TGA-tRNA-Asn-GTT-11-2	tRNA-Asn-GTT-11-2	tRNA-Asn-GTT-11-2	endogenous	TGA	TAAGCCAACAGTTCGCCGTA	tatcttgtggaaaggacgaaacaccTGCGCCCTTCCTATATGGCCCAGTGGAGTTAGCAGTGCTTGTCTCTGTGGTGCAATCGGTTAGCGCGTTCCGCTTCAAACCGAAAGCTTGGTGGTTCGAGCCCACCCAGGGATGCTTATTGGAACTTTTAAAGCATGCACGTATTGTCAATCACGTCTGATGCATACGTGAGGTAGTTGCGACACAATTAAGCCAACAGTTCGCCGTACTGTCTCTTATACACATCTGACGCTGCCGACGActcgagtactaggatccattaggcg	131.657	0	231.581	48.0927	0	124.841	104.55	137.93	48.0927	124.841	0.390116
Set1-TAA-tRNA-Asn-GTT-11-2	tRNA-Asn-GTT-11-2	tRNA-Asn-GTT-11-2	endogenous	TAA	ATGCCGTTCAATTGTCGCGA	tatcttgtggaaaggacgaaacaccTGCGCCCTTCCTATATGGCCCAGTGGAGTTAGCAGTGCTTGTCTCTGTGGTGCAATCGGTTAGCGCGTTCCGCTTTAAACCGAAAGCTTGGTGGTTCGAGCCCACCCAGGGATGCTTATTGGAACTTTTAAAGCATGCACGTATTGTCAATCACGGTCATTAGACACGCATACCTCTAACGCAAGCAGATGCCGTTCAATTGTCGCGACTGTCTCTTATACACATCTGACGCTGCCGACGActcgagtactaggatccattaggcg	1.19767	186.123	325.626	158.343	118.755	59.14	74.8187	55.43	158.343	59.14	2.64953
Set1-TAG-tRNA-Gln-CTG-6-1	tRNA-Gln-CTG-6-1	tRNA-Gln-CTG-6-1	endogenous	TAG	GTCTGATGCATACGTGAGGT	tatcttgtggaaaggacgaaacaccCTAGGTCATGAAAGAATTCAGGGAAAATCGCTAAGAACTTGGCCCCATGGTGTAATGGTCAGCACTCTGGACTCTAAATCCAGCGATCCGAGTTCAAATCTCGGTGGGACCCAGTCTGCTGTTTCAAGTTTCAGTCGTATGACTTCTCTGTGCACAGTCTCTCTACGCTTAGGCCTATGCTGTTACGAGTCTGATGCATACGTGAGGTCTGTCTCTTATACACATCTGACGCTGCCGACGActcgagtactaggatccattaggcg	0	0	0	0	0	34.4417	86.9293	74.0493	0	74.0493	0.0133246
Set1-TGA-tRNA-Gln-CTG-6-1	tRNA-Gln-CTG-6-1	tRNA-Gln-CTG-6-1	endogenous	TGA	GGTCATTAGACACGCATACC	tatcttgtggaaaggacgaaacaccCTAGGTCATGAAAGAATTCAGGGAAAATCGCTAAGAACTTGGCCCCATGGTGTAATGGTCAGCACTCTGGACTTCAAATCCAGCGATCCGAGTTCAAATCTCGGTGGGACCCAGTCTGCTGTTTCAAGTTTCAGTCGTATGACTTCTCTGTGCAACCTCGTGATCATGACTGTGGTTCTATGCCATTGGGTCATTAGACACGCATACCCTGTCTCTTATACACATCTGACGCTGCCGACGActcgagtactaggatccattaggcg	0	0	0	185.21	0	72.2968	72.2284	31.0845	0	72.2284	0.0136559
Set1-TAA-tRNA-Gln-CTG-6-1	tRNA-Gln-CTG-6-1	tRNA-Gln-CTG-6-1	endogenous	TAA	CACAGTCTCTCTACGCTTAG	tatcttgtggaaaggacgaaacaccCTAGGTCATGAAAGAATTCAGGGAAAATCGCTAAGAACTTGGCCCCATGGTGTAATGGTCAGCACTCTGGACTTTAAATCCAGCGATCCGAGTTCAAATCTCGGTGGGACCCAGTCTGCTGTTTCAAGTTTCAGTCGTATGACTTCTCTGTGCGCAAGTGCTGTTGAAGGAATATCGGAGAACGTCACCACAGTCTCTCTACGCTTAGCTGTCTCTTATACACATCTGACGCTGCCGACGActcgagtactaggatccattaggcg	0	21.1094	0	77.3831	0	66.243	73.181	109.512	0	73.181	0.0134805
Set1-TAG-tRNA-His-GTG-1-3	tRNA-His-GTG-1-3	tRNA-His-GTG-1-3	endogenous	TAG	CAACCTCGTGATCATGACTG	tatcttgtggaaaggacgaaacaccGCTAGAGCAAGCTCCGCCATCGCGGCTTAGCCTGTGGCTCGCCGTGATCGTATAGTGGTTAGTACTCTGCGTTCTAGCCGCAGCAACCTCGGTTCGAATCCGAGTCACGGCAATGTCGTTAGTCTAGGCTGTCAGCTCTTCCCTTTTGCTCCATCGGAGTTGCGGTACACATTTGGCAGGCTCTATCACAACCTCGTGATCATGACTGCTGTCTCTTATACACATCTGACGCTGCCGACGActcgagtactaggatccattaggcg	0	0	0	77.3987	0	114.09	155.206	146.38	0	146.38	0.00678516
Set1-TGA-tRNA-His-GTG-1-3	tRNA-His-GTG-1-3	tRNA-His-GTG-1-3	endogenous	TGA	CGCAAGTGCTGTTGAAGGAA	tatcttgtggaaaggacgaaacaccGCTAGAGCAAGCTCCGCCATCGCGGCTTAGCCTGTGGCTCGCCGTGATCGTATAGTGGTTAGTACTCTGCGTTTCAGCCGCAGCAACCTCGGTTCGAATCCGAGTCACGGCAATGTCGTTAGTCTAGGCTGTCAGCTCTTCCCTTTTGCTCCACCATGTGGCGTATAGGACATGCTTAGAGAGCTGACCGCAAGTGCTGTTGAAGGAACTGTCTCTTATACACATCTGACGCTGCCGACGActcgagtactaggatccattaggcg	0	0	454.84	43.4329	0	113.831	172.384	186.756	0	172.384	0.00576755
Set1-TAA-tRNA-His-GTG-1-3	tRNA-His-GTG-1-3	tRNA-His-GTG-1-3	endogenous	TAA	ATCGGAGTTGCGGTACACAT	tatcttgtggaaaggacgaaacaccGCTAGAGCAAGCTCCGCCATCGCGGCTTAGCCTGTGGCTCGCCGTGATCGTATAGTGGTTAGTACTCTGCGTTTTAGCCGCAGCAACCTCGGTTCGAATCCGAGTCACGGCAATGTCGTTAGTCTAGGCTGTCAGCTCTTCCCTTTTGCTCCTCTCGTGATATGCCATGACGAAGCTATACGGATCTTATCGGAGTTGCGGTACACATCTGTCTCTTATACACATCTGACGCTGCCGACGActcgagtactaggatccattaggcg	0	39.5427	2.66721	175.929	1.25495	75.945	53.3484	66.8897	2.66721	66.8897	0.0540172
Set1-TAG-tRNA-Pro-CGG-1-1	tRNA-Pro-CGG-1-1	tRNA-Pro-CGG-1-1	endogenous	TAG	ACCATGTGGCGTATAGGACA	tatcttgtggaaaggacgaaacaccAAGGCTGAAGGGAAGCTCTGGGAGTGCCCTTGCCGAGAGCGGCTCGTTGGTCTAGGGGTATGATTCTCGCTTCTAGTGCGAGAGGTCCCGGGTTCAAATCCCGGACGAGCCCAGGCTTTTACCCACCCCACACCCGAAATTTAAAAACAGATTCTCGTGATAGACACGCGAAATGTGGACAACGCAGAACCATGTGGCGTATAGGACACTGTCTCTTATACACATCTGACGCTGCCGACGActcgagtactaggatccattaggcg	0	0	0	0	1.25495	19.7697	23.5598	82.5707	0	23.5598	0.040717
Set1-TGA-tRNA-Pro-CGG-1-1	tRNA-Pro-CGG-1-1	tRNA-Pro-CGG-1-1	endogenous	TGA	TCTCGTGATATGCCATGACG	tatcttgtggaaaggacgaaacaccAAGGCTGAAGGGAAGCTCTGGGAGTGCCCTTGCCGAGAGCGGCTCGTTGGTCTAGGGGTATGATTCTCGCTTTCAGTGCGAGAGGTCCCGGGTTCAAATCCCGGACGAGCCCAGGCTTTTACCCACCCCACACCCGAAATTTAAAAACAGATTAGTGAACGGCAATGTGCGAGGTCATTAGATTGCAGTCTCGTGATATGCCATGACGCTGTCTCTTATACACATCTGACGCTGCCGACGActcgagtactaggatccattaggcg	377.284	183.156	1.35834	0	0	65.6701	115.651	55.6439	1.35834	65.6701	0.0353733
Set1-TAA-tRNA-Pro-CGG-1-1	tRNA-Pro-CGG-1-1	tRNA-Pro-CGG-1-1	endogenous	TAA	TCTCGTGATAGACACGCGAA	tatcttgtggaaaggacgaaacaccAAGGCTGAAGGGAAGCTCTGGGAGTGCCCTTGCCGAGAGCGGCTCGTTGGTCTAGGGGTATGATTCTCGCTTTTAGTGCGAGAGGTCCCGGGTTCAAATCCCGGACGAGCCCAGGCTTTTACCCACCCCACACCCGAAATTTAAAAACAGATACCATGTGGCCAGATAGCAATAGGAAGAAGTGTACCTCTCGTGATAGACACGCGAACTGTCTCTTATACACATCTGACGCTGCCGACGActcgagtactaggatccattaggcg	2.39535	5.82032	287.593	123.13	0	3.41345	34.7359	33.7731	5.82032	33.7731	0.196138
Set1-TAG-tRNA-Leu-CAG-1-5	tRNA-Leu-CAG-1-5	tRNA-Leu-CAG-1-5	endogenous	TAG	TAGTGAACGGCAATGTGCGA	tatcttgtggaaaggacgaaacaccGGGTCCCAGCCATGCCAGCGGCGACGCGCCCCGGCGCGCCGTCAGGATGGCCGAGCGGTCTAAGGCGCTGCGTTCTAGTCGCAGTCTCCCCTGGAGGCGTGGGTTCGAATCCCACTCCTGACAAGCCGACCTTTTGGCCCGCCCGCCGGAGGGCAACGCCCATAGTGGACTCTCTGAGAAGTGTCGACTAGTGAACGGCAATGTGCGACTGTCTCTTATACACATCTGACGCTGCCGACGActcgagtactaggatccattaggcg	0	0	0	11.7271	79.7244	74.9544	59.9785	87.955	0	74.9544	0.0131658
Set1-TGA-tRNA-Leu-CAG-1-5	tRNA-Leu-CAG-1-5	tRNA-Leu-CAG-1-5	endogenous	TGA	ACCATGTGGCCAGATAGCAA	tatcttgtggaaaggacgaaacaccGGGTCCCAGCCATGCCAGCGGCGACGCGCCCCGGCGCGCCGTCAGGATGGCCGAGCGGTCTAAGGCGCTGCGTTTCAGTCGCAGTCTCCCCTGGAGGCGTGGGTTCGAATCCCACTCCTGACAAGCCGACCTTTTGGCCCGCCCGCCGGAGGGCAACGCCCATCCGAAGAGAATCGTAGCTAGTCCTGACCATGTGGCCAGATAGCAACTGTCTCTTATACACATCTGACGCTGCCGACGActcgagtactaggatccattaggcg	64.1247	5.82032	0	23.4853	0	63.0022	50.3317	80.4958	5.82032	63.0022	0.106564
Set1-TAA-tRNA-Leu-CAG-1-5	tRNA-Leu-CAG-1-5	tRNA-Leu-CAG-1-5	endogenous	TAA	AGTGGACTCTCTGAGAAGTG	tatcttgtggaaaggacgaaacaccGGGTCCCAGCCATGCCAGCGGCGACGCGCCCCGGCGCGCCGTCAGGATGGCCGAGCGGTCTAAGGCGCTGCGTTTTAGTCGCAGTCTCCCCTGGAGGCGTGGGTTCGAATCCCACTCCTGACAAGCCGACCTTTTGGCCCGCCCGCCGGAGGGCAACGCCCATCCGAAGAGAATTGGCCATTGTAGATAGTGGACTCTCTGAGAAGTGCTGTCTCTTATACACATCTGACGCTGCCGACGActcgagtactaggatccattaggcg	0	0	1.35834	0	0	51.6297	43.4864	44.1413	0	44.1413	0.0221526
Set1-TAG-tRNA-SeC-TCA-1-1	tRNA-SeC-TCA-1-1	tRNA-SeC-TCA-1-1	endogenous	TAG	CCGAAGAGAATCGTAGCTAG	tatcttgtggaaaggacgaaacaccTTGCGATCCTTATATAGCTGCGCGGGAATAAGGTTGTCCTGCCCGGATGATCCTCAGTGGTCTGGGGTGCAGGCTCTAAACCTGTAGCTGTCTAGCGACAGAGTGGTTCAATTCCACCTTTCGGGCGGTAGTAACTAAGCGCCTTAAATCTTACTTATCGAACCGGAACTAGAATGCGGACCATCTGGCCGAAGAGAATCGTAGCTAGCTGTCTCTTATACACATCTGACGCTGCCGACGActcgagtactaggatccattaggcg	0	0	605.638	106.697	0	49.6382	118.927	68.9718	0	68.9718	0.0142915
Set1-TGA-tRNA-SeC-TCA-1-1	tRNA-SeC-TCA-1-1	tRNA-SeC-TCA-1-1	endogenous	TGA	CCGAAGAGAATTGGCCATTG	tatcttgtggaaaggacgaaacaccTTGCGATCCTTATATAGCTGCGCGGGAATAAGGTTGTCCTGCCCGGATGATCCTCAGTGGTCTGGGGTGCAGGCTTCAAACCTGTAGCTGTCTAGCGACAGAGTGGTTCAATTCCACCTTTCGGGCGGTAGTAACTAAGCGCCTTAAATCTTACTTATCGAACCGGAATGCCGTTCAGAGTTGGTGACCCGAAGAGAATTGGCCATTGCTGTCTCTTATACACATCTGACGCTGCCGACGActcgagtactaggatccattaggcg	0	0	0	0	0	21.2987	22.0415	59.4447	0	22.0415	0.0434
Set1-TAA-tRNA-SeC-TCA-1-1	tRNA-SeC-TCA-1-1	tRNA-SeC-TCA-1-1	endogenous	TAA	ACTAGAATGCGGACCATCTG	tatcttgtggaaaggacgaaacaccTTGCGATCCTTATATAGCTGCGCGGGAATAAGGTTGTCCTGCCCGGATGATCCTCAGTGGTCTGGGGTGCAGGCTTTAAACCTGTAGCTGTCTAGCGACAGAGTGGTTCAATTCCACCTTTCGGGCGGTAGTAACTAAGCGCCTTAAATCTTACTTATCGAACCGGACATTGACGAGCGGAATATGGAACTAGAATGCGGACCATCTGCTGTCTCTTATACACATCTGACGCTGCCGACGActcgagtactaggatccattaggcg	59.1026	0	0	1.16882	0	56.2201	108.743	57.8761	0	57.8761	0.0169848
Set1-TAG-tRNA-Ile-AAT-1-1	tRNA-Ile-AAT-1-1	tRNA-Ile-AAT-1-1	endogenous	TAG	ATGCCGTTCAGAGTTGGTGA	tatcttgtggaaaggacgaaacaccTAAACTCCTCAAGAGAGGTAGGGTCCGTTCCCCCCGGCGGGGCCGGTTAGCTCAGTTGGTTAGAGCGTGGCGCTCTAAACGCCAAGGTCGCGGGTTCGATCCCCGTACGGGCCACAGGCTTTTCTAATGTTTATTTCACAGTAACAATTATGTTTGCCATGACGAAGCGTGTAAAAGTGCGGTCAACGATGCCGTTCAGAGTTGGTGACTGTCTCTTATACACATCTGACGCTGCCGACGActcgagtactaggatccattaggcg	0	0	0	0	0	29.2369	38.7939	56.1074	0	38.7939	0.0251295
Set1-TGA-tRNA-Ile-AAT-1-1	tRNA-Ile-AAT-1-1	tRNA-Ile-AAT-1-1	endogenous	TGA	CATTGACGAGCGGAATATGG	tatcttgtggaaaggacgaaacaccTAAACTCCTCAAGAGAGGTAGGGTCCGTTCCCCCCGGCGGGGCCGGTTAGCTCAGTTGGTTAGAGCGTGGCGCTTCAAACGCCAAGGTCGCGGGTTCGATCCCCGTACGGGCCACAGGCTTTTCTAATGTTTATTTCACAGTAACAATTATGTTTTACGACCAAGCGTGACATGCGAATAGACTGAGTCATTGACGAGCGGAATATGGCTGTCTCTTATACACATCTGACGCTGCCGACGActcgagtactaggatccattaggcg	0	42.8504	0	0	113.385	31.0903	68.3927	36.5754	0	36.5754	0.0266131
Set1-TAA-tRNA-Ile-AAT-1-1	tRNA-Ile-AAT-1-1	tRNA-Ile-AAT-1-1	endogenous	TAA	TGCCATGACGAAGCGTGTAA	tatcttgtggaaaggacgaaacaccTAAACTCCTCAAGAGAGGTAGGGTCCGTTCCCCCCGGCGGGGCCGGTTAGCTCAGTTGGTTAGAGCGTGGCGCTTTAAACGCCAAGGTCGCGGGTTCGATCCCCGTACGGGCCACAGGCTTTTCTAATGTTTATTTCACAGTAACAATTATGTTGGTCTACTAACGACGAACGTCAGGTTCTACCACGTGCCATGACGAAGCGTGTAACTGTCTCTTATACACATCTGACGCTGCCGACGActcgagtactaggatccattaggcg	0	0	0	1.16882	1.25495	77.5015	51.4306	83.12	0	77.5015	0.0127386
Set1-TAG-tRNA-Val-TAC-1-1	tRNA-Val-TAC-1-1	tRNA-Val-TAC-1-1	endogenous	TAG	TTACGACCAAGCGTGACATG	tatcttgtggaaaggacgaaacaccAACAATTATCAAATCCTGGAGGAACGTTTTAGTCGTGTGGGGTTCCATAGTGTAGTGGTTATCACGTCTGCTTCTAACGCAGAAGGTCCTGGGTTCGAGCCCCAGTGGAACCATGAGATGTTACCTAGCGTTTTGTGAGCCAGGTGTTGGGTTGCGATCTCGTGGTTCAATGTCGCTCGATAACACCGTTACGACCAAGCGTGACATGCTGTCTCTTATACACATCTGACGCTGCCGACGActcgagtactaggatccattaggcg	0	0	0	46.9238	0	74.9233	49.8562	70.6762	0	70.6762	0.0139516
Set1-TGA-tRNA-Val-TAC-1-1	tRNA-Val-TAC-1-1	tRNA-Val-TAC-1-1	endogenous	TGA	GGTCTACTAACGACGAACGT	tatcttgtggaaaggacgaaacaccAACAATTATCAAATCCTGGAGGAACGTTTTAGTCGTGTGGGGTTCCATAGTGTAGTGGTTATCACGTCTGCTTTCAACGCAGAAGGTCCTGGGTTCGAGCCCCAGTGGAACCATGAGATGTTACCTAGCGTTTTGTGAGCCAGGTGTTGGGTTCAATGTGCGAGATGTCCAAGAGACTGGATAATTGCGGTCTACTAACGACGAACGTCTGTCTCTTATACACATCTGACGCTGCCGACGActcgagtactaggatccattaggcg	115.717	0	2.69194	59.8197	0	41.0684	94.0728	115.516	2.69194	94.0728	0.0388328
Set1-TAA-tRNA-Val-TAC-1-1	tRNA-Val-TAC-1-1	tRNA-Val-TAC-1-1	endogenous	TAA	GCGATCTCGTGGTTCAATGT	tatcttgtggaaaggacgaaacaccAACAATTATCAAATCCTGGAGGAACGTTTTAGTCGTGTGGGGTTCCATAGTGTAGTGGTTATCACGTCTGCTTTTAACGCAGAAGGTCCTGGGTTCGAGCCCCAGTGGAACCATGAGATGTTACCTAGCGTTTTGTGAGCCAGGTGTTGGGTTACCTTCTACTTGGCAGAGTGATAGCGACCTGGATTGCGATCTCGTGGTTCAATGTCTGTCTCTTATACACATCTGACGCTGCCGACGActcgagtactaggatccattaggcg	43.718	35.4898	122.669	18.74	1.25495	87.3243	102.856	75.2473	35.4898	87.3243	0.413135
Set1-TAG-tRNA-Ser-GCT-4-2	tRNA-Ser-GCT-4-2	tRNA-Ser-GCT-4-2	endogenous	TAG	CAATGTGCGAGATGTCCAAG	tatcttgtggaaaggacgaaacaccTATTACTCCCTATAGCAATCAGGAAACAGTAACTTACCGGGACGAGGTGGCCGAGTGGTTAAGGCGATGGACTCTAAATCCATTGTGCTCTGCACGCGTGGGTTCGAATCCCATCCTCGTCGATGTGGTGGCTTACTTTTGCTTGTAACCAAAGTAAATTTGTGCCGAATAGCGATCCTAGATTCAACCAATGTGCGAGATGTCCAAGCTGTCTCTTATACACATCTGACGCTGCCGACGActcgagtactaggatccattaggcg	0	295.332	368.994	0	0	34.2863	95.5405	73.3576	0	73.3576	0.0134485
Set1-TGA-tRNA-Ser-GCT-4-2	tRNA-Ser-GCT-4-2	tRNA-Ser-GCT-4-2	endogenous	TGA	ACCTTCTACTTGGCAGAGTG	tatcttgtggaaaggacgaaacaccTATTACTCCCTATAGCAATCAGGAAACAGTAACTTACCGGGACGAGGTGGCCGAGTGGTTAAGGCGATGGACTTCAAATCCATTGTGCTCTGCACGCGTGGGTTCGAATCCCATCCTCGTCGATGTGGTGGCTTACTTTTGCTTGTAACCAAAGTAAATTTGACCTAACAACGTAGAGCGGTGGTTCAACCTTCTACTTGGCAGAGTGCTGTCTCTTATACACATCTGACGCTGCCGACGActcgagtactaggatccattaggcg	170.585	0	0	0	0	61.6699	120.21	50.153	0	61.6699	0.0159566
Set1-TAA-tRNA-Ser-GCT-4-2	tRNA-Ser-GCT-4-2	tRNA-Ser-GCT-4-2	endogenous	TAA	TGCCGAATAGCGATCCTAGA	tatcttgtggaaaggacgaaacaccTATTACTCCCTATAGCAATCAGGAAACAGTAACTTACCGGGACGAGGTGGCCGAGTGGTTAAGGCGATGGACTTTAAATCCATTGTGCTCTGCACGCGTGGGTTCGAATCCCATCCTCGTCGATGTGGTGGCTTACTTTTGCTTGTAACCAAAGTAAATTTGGTCCAAGTGTCTTCAGACAGTGCAGCTGCCGAATAGCGATCCTAGACTGTCTCTTATACACATCTGACGCTGCCGACGActcgagtactaggatccattaggcg	0	1.54027	153.317	198.176	0	21.8233	52.047	102.916	1.54027	52.047	0.0478871
Set1-TAG-tRNA-Leu-CAA-4-1	tRNA-Leu-CAA-4-1	tRNA-Leu-CAA-4-1	endogenous	TAG	ACCTAACAACGTAGAGCGGT	tatcttgtggaaaggacgaaacaccACAAGTATGAGGCTAAGTGAGAAGCGCTCTGCTTCCGAGTGTCAGGATGGCCGAGTGGTCTAAGGCGCCAGACTCTAGGTAAGCACCTTGCCTGCGGGCTTTCTGGTCTCCGGATGGAGGCGTGGGTTCGAATCCCACTTCTGACACATTCGTTTTATTAGCATTTTATTCCCCGGAAGAAACCCCACACCTAACAACGTAGAGCGGTCTGTCTCTTATACACATCTGACGCTGCCGACGActcgagtactaggatccattaggcg	1007.75	1029.14	911.827	1448.3	1497.22	17.7299	38.8192	46.6017	1029.14	38.8192	25.8705
Set1-TGA-tRNA-Leu-CAA-4-1	tRNA-Leu-CAA-4-1	tRNA-Leu-CAA-4-1	endogenous	TGA	GTCCAAGTGTCTTCAGACAG	tatcttgtggaaaggacgaaacaccACAAGTATGAGGCTAAGTGAGAAGCGCTCTGCTTCCGAGTGTCAGGATGGCCGAGTGGTCTAAGGCGCCAGACTTCAGGTAAGCACCTTGCCTGCGGGCTTTCTGGTCTCCGGATGGAGGCGTGGGTTCGAATCCCACTTCTGACACATTCGTTTTATTAGCATTTTATTCCCCGGAAGAAACCCCGAGTCCAAGTGTCTTCAGACAGCTGTCTCTTATACACATCTGACGCTGCCGACGActcgagtactaggatccattaggcg	0	252.822	0	0	1.25495	0	95.2043	22.3843	0	22.3843	0.0427637
Set1-TAA-tRNA-Leu-CAA-4-1	tRNA-Leu-CAA-4-1	tRNA-Leu-CAA-4-1	endogenous	TAA	ACTGCTACTGCTAGAATCCG	tatcttgtggaaaggacgaaacaccACAAGTATGAGGCTAAGTGAGAAGCGCTCTGCTTCCGAGTGTCAGGATGGCCGAGTGGTCTAAGGCGCCAGACTTTAGGTAAGCACCTTGCCTGCGGGCTTTCTGGTCTCCGGATGGAGGCGTGGGTTCGAATCCCACTTCTGACACATTCGTTTTATTAGCATTTTATTCCCCGGAAGAAACCCCAGACTGCTACTGCTAGAATCCGCTGTCTCTTATACACATCTGACGCTGCCGACGActcgagtactaggatccattaggcg	2.39535	1.42668	2.69194	1.16882	0	12.5873	58.8289	66.1194	1.42668	58.8289	0.0405604
Set1-TAG-tRNA-iMet-CAT-1-6	tRNA-iMet-CAT-1-6	tRNA-iMet-CAT-1-6	endogenous	TAG	GATGTCCAAGCATTGACGAG	tatcttgtggaaaggacgaaacaccTTAAGTTACTTGGAGATAAGGCACAACAGCTGAAGGGGACAGCAGAGTGGCGCAGCGGAAGCGTGCTGGGCCCTAAACCCAGAGGTCGATGGATCGAAACCATCCTCTGCTAGGTGCCTGTTTTTTTCCTCCAAAACACTGCATCTTGCACTGGTGCGTGTAACTGTGAACATATCGGAGAACCTTCGGATGTCCAAGCATTGACGAGCTGTCTCTTATACACATCTGACGCTGCCGACGActcgagtactaggatccattaggcg	0	0	1.35834	0	0	61.8735	19.7621	25.0872	0	25.0872	0.038333
Set1-TGA-tRNA-iMet-CAT-1-6	tRNA-iMet-CAT-1-6	tRNA-iMet-CAT-1-6	endogenous	TGA	AGACTGGATATCCGTACTGG	tatcttgtggaaaggacgaaacaccTTAAGTTACTTGGAGATAAGGCACAACAGCTGAAGGGGACAGCAGAGTGGCGCAGCGGAAGCGTGCTGGGCCTCAAACCCAGAGGTCGATGGATCGAAACCATCCTCTGCTAGGTGCCTGTTTTTTTCCTCCAAAACACTGCATCTTGCACTAGTTGTCCACGAGAGGATACGATGTCCAAGGTCTGAAGACTGGATATCCGTACTGGCTGTCTCTTATACACATCTGACGCTGCCGACGActcgagtactaggatccattaggcg	0	76.0548	324.911	153.675	0	94.8967	115.187	42.5156	76.0548	94.8967	0.803519
Set1-TAA-tRNA-iMet-CAT-1-6	tRNA-iMet-CAT-1-6	tRNA-iMet-CAT-1-6	endogenous	TAA	GGTGCGTGTAACTGTGAACA	tatcttgtggaaaggacgaaacaccTTAAGTTACTTGGAGATAAGGCACAACAGCTGAAGGGGACAGCAGAGTGGCGCAGCGGAAGCGTGCTGGGCCTTAAACCCAGAGGTCGATGGATCGAAACCATCCTCTGCTAGGTGCCTGTTTTTTTCCTCCAAAACACTGCATCTTGCACTCAATTGAGCACTGTTGTCGGCTAGAATCCGCTGCGTGGTGCGTGTAACTGTGAACACTGTCTCTTATACACATCTGACGCTGCCGACGActcgagtactaggatccattaggcg	0	37.0301	212.466	0	0	76.4834	48.7121	73.0937	0	73.0937	0.0134964
Set1-TAG-tRNA-Glu-CTC-1-2	tRNA-Glu-CTC-1-2	tRNA-Glu-CTC-1-2	endogenous	TAG	AGTTGTCCACGAGAGGATAC	tatcttgtggaaaggacgaaacaccCTGGGGCCAGGAGGCGCAAGCCGGGCCCTGAAGCCGCCTCTCCCTGGTGGTCTAGTGGTTAGGATTCGGCGCTATCACCGCCGCGGCCCGGGTTCGATTCCCGGTCAGGGAAGCCTTCCTTCGTTGGCTCTGCCTGCCAACTGCCAGGCCCCGAGTCTCCAGGTTGCCTTATTACGTGAGGTGTCTCAAGTTGTCCACGAGAGGATACCTGTCTCTTATACACATCTGACGCTGCCGACGActcgagtactaggatccattaggcg	0	98.6546	0	106.674	0	100.733	79.6955	102.217	0	100.733	0.00982965
Set1-TGA-tRNA-Glu-CTC-1-2	tRNA-Glu-CTC-1-2	tRNA-Glu-CTC-1-2	endogenous	TGA	CAATTGAGCACTGTTGTCGG	tatcttgtggaaaggacgaaacaccCTGGGGCCAGGAGGCGCAAGCCGGGCCCTGAAGCCGCCTCTCCCTGGTGGTCTAGTGGTTAGGATTCGGCGTCATCACCGCCGCGGCCCGGGTTCGATTCCCGGTCAGGGAAGCCTTCCTTCGTTGGCTCTGCCTGCCAACTGCCAGGCCCCCTGAGAAGTGGTAAGTACGCCGGTCATGACTATCTACAATTGAGCACTGTTGTCGGCTGTCTCTTATACACATCTGACGCTGCCGACGActcgagtactaggatccattaggcg	105.216	71.434	0	0	4.29996	78.6302	94.0277	86.2363	4.29996	86.2363	0.060754
Set1-TAA-tRNA-Glu-CTC-1-2	tRNA-Glu-CTC-1-2	tRNA-Glu-CTC-1-2	endogenous	TAA	GAGTCTCCAGGTTGCCTTAT	tatcttgtggaaaggacgaaacaccCTGGGGCCAGGAGGCGCAAGCCGGGCCCTGAAGCCGCCTCTCCCTGGTGGTCTAGTGGTTAGGATTCGGCGTTATCACCGCCGCGGCCCGGGTTCGATTCCCGGTCAGGGAAGCCTTCCTTCGTTGGCTCTGCCTGCCAACTGCCAGGCCCCATGACTCGGATACCAACCTGTCATAAGCCTCGTGTAGAGTCTCCAGGTTGCCTTATCTGTCTCTTATACACATCTGACGCTGCCGACGActcgagtactaggatccattaggcg	0	0	0	19.9555	117.169	71.9102	109.428	63.1883	0	71.9102	0.0137155
Set1-TAG-tRNA-Lys-TTT-4-1	tRNA-Lys-TTT-4-1	tRNA-Lys-TTT-4-1	endogenous	TAG	CTGAGAAGTGGTAAGTACGC	tatcttgtggaaaggacgaaacaccTTATTAGCACTTCTTAGTGAGTTAGAGCCCAGTGTAGAGAGCCTGGATAGCTCAGTCGGTAGAGCATCAGACCTATAATCTGAGGGTCCAGGGTTCAAGTCCCTGTTCAGGCGAACTTCAGAAGTTTTACTTCAGTTAGGTCTAAACCCATCCGAGGACAATCCGATCTACTCGTCTGATGCATACCACTGAGAAGTGGTAAGTACGCCTGTCTCTTATACACATCTGACGCTGCCGACGActcgagtactaggatccattaggcg	0	0	110.394	157.158	0	117.641	97.8507	99.3146	0	99.3146	0.00996864
Set1-TGA-tRNA-Lys-TTT-4-1	tRNA-Lys-TTT-4-1	tRNA-Lys-TTT-4-1	endogenous	TGA	ATGACTCGGATACCAACCTG	tatcttgtggaaaggacgaaacaccTTATTAGCACTTCTTAGTGAGTTAGAGCCCAGTGTAGAGAGCCTGGATAGCTCAGTCGGTAGAGCATCAGACTCATAATCTGAGGGTCCAGGGTTCAAGTCCCTGTTCAGGCGAACTTCAGAAGTTTTACTTCAGTTAGGTCTAAACCCATCCACTCCGCCAAGCGACATTAAGACTCTAAGACTGCAATGACTCGGATACCAACCTGCTGTCTCTTATACACATCTGACGCTGCCGACGActcgagtactaggatccattaggcg	0	0	426.636	0	0	21.0502	27.0592	19.1471	0	21.0502	0.0453511
Set1-TAA-tRNA-Lys-TTT-4-1	tRNA-Lys-TTT-4-1	tRNA-Lys-TTT-4-1	endogenous	TAA	GAGGACAATCCGATCTACTC	tatcttgtggaaaggacgaaacaccTTATTAGCACTTCTTAGTGAGTTAGAGCCCAGTGTAGAGAGCCTGGATAGCTCAGTCGGTAGAGCATCAGACTTATAATCTGAGGGTCCAGGGTTCAAGTCCCTGTTCAGGCGAACTTCAGAAGTTTTACTTCAGTTAGGTCTAAACCCATCCGCGACATTAATCCGCGAATCATGCCGTTCACCTCCGAGGACAATCCGATCTACTCCTGTCTCTTATACACATCTGACGCTGCCGACGActcgagtactaggatccattaggcg	0	0	0	0	0	119.095	77.5119	33.6087	0	77.5119	0.0127369
Set1-TAG-tRNA-Leu-TAG-2-1	tRNA-Leu-TAG-2-1	tRNA-Leu-TAG-2-1	endogenous	TAG	TTCGTCGTCCGCAACCAATT	tatcttgtggaaaggacgaaacaccCAGAATGAAGAAGGTAATTGCAAACTCCTATAACGTGTGTGGTAGTGTGGCCGAGCGGTCTAAGGCGCTGGATTCTAGCTCCAGTCTCTTCGGGGGCGTGGGTTCGAATCCCACCACTGCCAGTGGTACGTTTTAGCACAACAAGGATCCTGAAGTACTAACCGCAAGTGCTCATCCTTCATCGATCCTTCGTCGTCCGCAACCAATTCTGTCTCTTATACACATCTGACGCTGCCGACGActcgagtactaggatccattaggcg	28.9756	35.3762	0	0	881.561	47.847	72.0693	8.6144	28.9756	47.847	0.613663
Set1-TGA-tRNA-Leu-TAG-2-1	tRNA-Leu-TAG-2-1	tRNA-Leu-TAG-2-1	endogenous	TGA	ACTCCGCCAAGCGACATTAA	tatcttgtggaaaggacgaaacaccCAGAATGAAGAAGGTAATTGCAAACTCCTATAACGTGTGTGGTAGTGTGGCCGAGCGGTCTAAGGCGCTGGATTTCAGCTCCAGTCTCTTCGGGGGCGTGGGTTCGAATCCCACCACTGCCAGTGGTACGTTTTAGCACAACAAGGATCCTGAAGTACTAACTACTTGGCAGGATGTCCAAGTTCGGCACTCCGCCAAGCGACATTAACTGTCTCTTATACACATCTGACGCTGCCGACGActcgagtactaggatccattaggcg	0	0	0	0	1.25495	0	32.3861	0	0	0	1
Set1-TAA-tRNA-Leu-TAG-2-1	tRNA-Leu-TAG-2-1	tRNA-Leu-TAG-2-1	endogenous	TAA	GCGACATTAATCCGCGAATC	tatcttgtggaaaggacgaaacaccCAGAATGAAGAAGGTAATTGCAAACTCCTATAACGTGTGTGGTAGTGTGGCCGAGCGGTCTAAGGCGCTGGATTTTAGCTCCAGTCTCTTCGGGGGCGTGGGTTCGAATCCCACCACTGCCAGTGGTACGTTTTAGCACAACAAGGATCCTGAAGTACTAACTATGCTGTGTTGAGACCTCGACGGCCGCGACATTAATCCGCGAATCCTGTCTCTTATACACATCTGACGCTGCCGACGActcgagtactaggatccattaggcg	0	0	0	0	0	0	10.7893	37.0318	0	10.7893	0.0848225
Set1-TAG-tRNA-Ser-GCT-4-3	tRNA-Ser-GCT-4-3	tRNA-Ser-GCT-4-3	endogenous	TAG	CGCAAGTGCTCATCCTTCAT	tatcttgtggaaaggacgaaacaccGAGATGCGGAGGGCAGTCTGAACAGCGAGGGCTGTCTGCAGACGAGGTGGCCGAGTGGTTAAGGCGATGGACTCTAAATCCATTGTGCTCTGCACGCGTGGGTTCGAATCCCATCCTCGTCGGCTAAGGAAGTCCTGTGCTCAGTTTTGTAGCATCAAAACTATTGTCGCGATACCTTCGCATTACGACGCAAGTGCTCATCCTTCATCTGTCTCTTATACACATCTGACGCTGCCGACGActcgagtactaggatccattaggcg	0	0	0	0	0	76.083	74.3559	22.2562	0	74.3559	0.0132704
Set1-TGA-tRNA-Ser-GCT-4-3	tRNA-Ser-GCT-4-3	tRNA-Ser-GCT-4-3	endogenous	TGA	TACTTGGCAGGATGTCCAAG	tatcttgtggaaaggacgaaacaccGAGATGCGGAGGGCAGTCTGAACAGCGAGGGCTGTCTGCAGACGAGGTGGCCGAGTGGTTAAGGCGATGGACTTCAAATCCATTGTGCTCTGCACGCGTGGGTTCGAATCCCATCCTCGTCGGCTAAGGAAGTCCTGTGCTCAGTTTTGTAGCATCAAAACTCCTCTCGAGTAATAACCGCAGGACCATACTTGGCAGGATGTCCAAGCTGTCTCTTATACACATCTGACGCTGCCGACGActcgagtactaggatccattaggcg	0	1.42668	0	0	0	10.5027	101.299	43.4211	0	43.4211	0.0225118
Set1-TAA-tRNA-Ser-GCT-4-3	tRNA-Ser-GCT-4-3	tRNA-Ser-GCT-4-3	endogenous	TAA	TATGCTGTGTTGAGACCTCG	tatcttgtggaaaggacgaaacaccGAGATGCGGAGGGCAGTCTGAACAGCGAGGGCTGTCTGCAGACGAGGTGGCCGAGTGGTTAAGGCGATGGACTTTAAATCCATTGTGCTCTGCACGCGTGGGTTCGAATCCCATCCTCGTCGGCTAAGGAAGTCCTGTGCTCAGTTTTGTAGCATCAAAACTAGCATACGAGCTAGAATCCGGCTAGTTATGCTGTGTTGAGACCTCGCTGTCTCTTATACACATCTGACGCTGCCGACGActcgagtactaggatccattaggcg	0	0	0	0	0	91.7731	110.901	75.4612	0	91.7731	0.010779
Set1-TAG-tRNA-His-GTG-1-2	tRNA-His-GTG-1-2	tRNA-His-GTG-1-2	endogenous	TAG	ATTGTCGCGATACCTTCGCA	tatcttgtggaaaggacgaaacaccGCTAGAGCAAGGTCAAGCATCACCGCTTGCCTTGTGGCCCGCCGTGATCGTATAGTGGTTAGTACTCTGCGTTCTAGCCGCAGCAACCTCGGTTCGAATCCGAGTCACGGCAAAGTTGCTCGTCTGGGTAGTCAGCTGATCCGTTTTGCTCCGTCCAAGTGTAAGGTGTCTCATAGTAAGGCCTGCACATTGTCGCGATACCTTCGCACTGTCTCTTATACACATCTGACGCTGCCGACGActcgagtactaggatccattaggcg	0	0	0	0	0	84.3457	65.4519	49.2045	0	65.4519	0.0150485
Set1-TGA-tRNA-His-GTG-1-2	tRNA-His-GTG-1-2	tRNA-His-GTG-1-2	endogenous	TGA	CCTCTCGAGTAATAACCGCA	tatcttgtggaaaggacgaaacaccGCTAGAGCAAGGTCAAGCATCACCGCTTGCCTTGTGGCCCGCCGTGATCGTATAGTGGTTAGTACTCTGCGTTTCAGCCGCAGCAACCTCGGTTCGAATCCGAGTCACGGCAAAGTTGCTCGTCTGGGTAGTCAGCTGATCCGTTTTGCTCCTCGGATGTCACTACGCTTAGAGGCCACTTCAGATAGCCTCTCGAGTAATAACCGCACTGTCTCTTATACACATCTGACGCTGCCGACGActcgagtactaggatccattaggcg	0	0	0	0	0	70.3847	44.6233	73.0723	0	70.3847	0.0140086
Set1-TAA-tRNA-His-GTG-1-2	tRNA-His-GTG-1-2	tRNA-His-GTG-1-2	endogenous	TAA	AGCATACGAGCTAGAATCCG	tatcttgtggaaaggacgaaacaccGCTAGAGCAAGGTCAAGCATCACCGCTTGCCTTGTGGCCCGCCGTGATCGTATAGTGGTTAGTACTCTGCGTTTTAGCCGCAGCAACCTCGGTTCGAATCCGAGTCACGGCAAAGTTGCTCGTCTGGGTAGTCAGCTGATCCGTTTTGCTCCAGAGTGTGCGAAGTCGCATAGGATTGCAGGAACGTCAGCATACGAGCTAGAATCCGCTGTCTCTTATACACATCTGACGCTGCCGACGActcgagtactaggatccattaggcg	0	0	0	0	0	83.1722	0.730258	1.18374	0	1.18374	0.457931
Set1-TAG-tRNA-Arg-CCG-1-1	tRNA-Arg-CCG-1-1	tRNA-Arg-CCG-1-1	endogenous	TAG	GTCCAAGTGTAAGGTGTCTC	tatcttgtggaaaggacgaaacaccACACTTCAGTCTTGATGTGTGCAAATTAGCACCCGCGTGCGGCCGCGTGGCCTAATGGATAAGGCGTCTGATTCTAGATCAGAAGATTGAGGGTTCGAGTCCCTTCGTGGTCGTGTTCTTACTATTGTCAGGAAATATCTTTACTTTCTGCACTCGTAGCTAGGCATGGTCTTCGTCACTGTCGGAATGTCCAAGTGTAAGGTGTCTCCTGTCTCTTATACACATCTGACGCTGCCGACGActcgagtactaggatccattaggcg	104.111	1.54027	0	0	0	53.1449	37.4726	58.0042	0	53.1449	0.018469
Set1-TGA-tRNA-Arg-CCG-1-1	tRNA-Arg-CCG-1-1	tRNA-Arg-CCG-1-1	endogenous	TGA	TCGGATGTCACTACGCTTAG	tatcttgtggaaaggacgaaacaccACACTTCAGTCTTGATGTGTGCAAATTAGCACCCGCGTGCGGCCGCGTGGCCTAATGGATAAGGCGTCTGATTTCAGATCAGAAGATTGAGGGTTCGAGTCCCTTCGTGGTCGTGTTCTTACTATTGTCAGGAAATATCTTTACTTTCTGCACGTTGAAGGAAGAGTCTCCAGGTTCCAACCAGTGAGTCGGATGTCACTACGCTTAGCTGTCTCTTATACACATCTGACGCTGCCGACGActcgagtactaggatccattaggcg	0	0	0	82.0662	0	145.18	16.644	155.807	0	145.18	0.00684087
Set1-TAA-tRNA-Arg-CCG-1-1	tRNA-Arg-CCG-1-1	tRNA-Arg-CCG-1-1	endogenous	TAA	AGAGTGTGCGAAGTCGCATA	tatcttgtggaaaggacgaaacaccACACTTCAGTCTTGATGTGTGCAAATTAGCACCCGCGTGCGGCCGCGTGGCCTAATGGATAAGGCGTCTGATTTTAGATCAGAAGATTGAGGGTTCGAGTCCCTTCGTGGTCGTGTTCTTACTATTGTCAGGAAATATCTTTACTTTCTGCACGCAATGATCGCACGGTTGAATCTAGGCCTGTCATAAGAGTGTGCGAAGTCGCATACTGTCTCTTATACACATCTGACGCTGCCGACGActcgagtactaggatccattaggcg	0	0	0	107.897	0	21.7612	18.2058	94.7935	0	21.7612	0.0439345
Set1-TAG-tRNA-Leu-CAG-1-4	tRNA-Leu-CAG-1-4	tRNA-Leu-CAG-1-4	endogenous	TAG	TCGTAGCTAGGCATGGTCTT	tatcttgtggaaaggacgaaacaccGGGTCCCAGCCATGCCAGCGGCGACGCGCCCCGGCGCGCCGTCAGGATGGCCGAGCGGTCTAAGGCGCTGCGTTCTAGTCGCAGTCTCCCCTGGAGGCGTGGGTTCGAATCCCACTCCTGACAAGCCGACCTTTTGGCCCGCCCGCCGGAGGGCAACGCCCATAACTCCTCAACAGGACTCGAACTGCTCGTAGCTAGGCATGGTCTTCTGTCTCTTATACACATCTGACGCTGCCGACGActcgagtactaggatccattaggcg	0	0	0	19.9555	108.919	79.248	53.108	82.3211	0	79.248	0.0124614
Set1-TGA-tRNA-Leu-CAG-1-4	tRNA-Leu-CAG-1-4	tRNA-Leu-CAG-1-4	endogenous	TGA	GTTGAAGGAAGAGTCTCCAG	tatcttgtggaaaggacgaaacaccGGGTCCCAGCCATGCCAGCGGCGACGCGCCCCGGCGCGCCGTCAGGATGGCCGAGCGGTCTAAGGCGCTGCGTTTCAGTCGCAGTCTCCCCTGGAGGCGTGGGTTCGAATCCCACTCCTGACAAGCCGACCTTTTGGCCCGCCCGCCGGAGGGCAACGCCCATCTAACCACAAGGATTGCAGGGCTGAGTTGAAGGAAGAGTCTCCAGCTGTCTCTTATACACATCTGACGCTGCCGACGActcgagtactaggatccattaggcg	72.3233	1.42668	1.3336	21.0854	0	60.065	53.8184	88.1475	1.42668	60.065	0.0397394
Set1-TAA-tRNA-Leu-CAG-1-4	tRNA-Leu-CAG-1-4	tRNA-Leu-CAG-1-4	endogenous	TAA	GCAATGATCGCACGGTTGAA	tatcttgtggaaaggacgaaacaccGGGTCCCAGCCATGCCAGCGGCGACGCGCCCCGGCGCGCCGTCAGGATGGCCGAGCGGTCTAAGGCGCTGCGTTTTAGTCGCAGTCTCCCCTGGAGGCGTGGGTTCGAATCCCACTCCTGACAAGCCGACCTTTTGGCCCGCCCGCCGGAGGGCAACGCCCATTTCGGCTAGATGCAGGTCAAAAGCTGCAATGATCGCACGGTTGAACTGTCTCTTATACACATCTGACGCTGCCGACGActcgagtactaggatccattaggcg	0	0	0	0	0	47.06	46.4905	45.1112	0	46.4905	0.0210568
Set1-TAG-tRNA-Tyr-GTA-5-1	tRNA-Tyr-GTA-5-1	tRNA-Tyr-GTA-5-1	endogenous	TAG	AACTCCTCAACAGGACTCGA	tatcttgtggaaaggacgaaacaccCTGTGCTGAACCTCAGGGGACGCCGACACACGTACACGTCCCTTCGATAGCTCAGCTGGTAGAGCGGAGGACTCTAGCTACTTCCTCAGCAGGAGACATCCTTAGGTCGCTGGTTCGATTCCGGCTCGAAGGAGACAAGTGCGGTTTTTTTCTCCAGCTCCCGATGACTTATGCTTGAGGTCTTCCACAACTCCTCAACAGGACTCGACTGTCTCTTATACACATCTGACGCTGCCGACGActcgagtactaggatccattaggcg	2163.05	2733.26	7257.98	3615.97	4545.42	134.633	135.851	169.249	3615.97	135.851	26.4299
Set1-TGA-tRNA-Tyr-GTA-5-1	tRNA-Tyr-GTA-5-1	tRNA-Tyr-GTA-5-1	endogenous	TGA	CTAACCACAAGGATTGCAGG	tatcttgtggaaaggacgaaacaccCTGTGCTGAACCTCAGGGGACGCCGACACACGTACACGTCCCTTCGATAGCTCAGCTGGTAGAGCGGAGGACTTCAGCTACTTCCTCAGCAGGAGACATCCTTAGGTCGCTGGTTCGATTCCGGCTCGAAGGAGACAAGTGCGGTTTTTTTCTCCAGCTCCCGATGACTTATGTGGTTCTATGCAGGACTAACCACAAGGATTGCAGGCTGTCTCTTATACACATCTGACGCTGCCGACGActcgagtactaggatccattaggcg	0	0	2.71668	143.094	0	92.2218	155.25	92.6042	0	92.6042	0.0106833
Set1-TAA-tRNA-Tyr-GTA-5-1	tRNA-Tyr-GTA-5-1	tRNA-Tyr-GTA-5-1	endogenous	TAA	TTCGGCTAGATGCAGGTCAA	tatcttgtggaaaggacgaaacaccCTGTGCTGAACCTCAGGGGACGCCGACACACGTACACGTCCCTTCGATAGCTCAGCTGGTAGAGCGGAGGACTTTAGCTACTTCCTCAGCAGGAGACATCCTTAGGTCGCTGGTTCGATTCCGGCTCGAAGGAGACAAGTGCGGTTTTTTTCTCCAGCTCCCGATGACTTATGCTACGCTTAGTACGTTTCGGCTAGATGCAGGTCAACTGTCTCTTATACACATCTGACGCTGCCGACGActcgagtactaggatccattaggcg	300.998	0	6.76697	116.047	0	196.279	227.39	154.132	6.76697	196.279	0.0393706
Set1-TAG-tRNA-Glu-CTC-1-4	tRNA-Glu-CTC-1-4	tRNA-Glu-CTC-1-4	endogenous	TAG	CTTGAGGTCTTCCACAAGGA	tatcttgtggaaaggacgaaacaccCTGGGGCCAGGAGGCGCAAGCCGGGCCCTGAAGCCGCCTCTCCCTGGTGGTCTAGTGGTTAGGATTCGGCGCTATCACCGCCGCGGCCCGGGTTCGATTCCCGGTCAGGGAAGCCTTCCTTCGTTGGCTCTGCCTGCCAACTGCCAGGCCCCCTTAAGTAGCGAGTAGTGCCGACCATAGAGATTCGACTTGAGGTCTTCCACAAGGACTGTCTCTTATACACATCTGACGCTGCCGACGActcgagtactaggatccattaggcg	0	77.5951	0	105.528	0	86.8169	80.7691	108.728	0	86.8169	0.0113873
Set1-TGA-tRNA-Glu-CTC-1-4	tRNA-Glu-CTC-1-4	tRNA-Glu-CTC-1-4	endogenous	TGA	TGGTTCTATGCAGGACTCGA	tatcttgtggaaaggacgaaacaccCTGGGGCCAGGAGGCGCAAGCCGGGCCCTGAAGCCGCCTCTCCCTGGTGGTCTAGTGGTTAGGATTCGGCGTCATCACCGCCGCGGCCCGGGTTCGATTCCCGGTCAGGGAAGCCTTCCTTCGTTGGCTCTGCCTGCCAACTGCCAGGCCCCTGCCATGACGCGAATAGACTCCTAATACCTGTCCTCTGGTTCTATGCAGGACTCGACTGTCTCTTATACACATCTGACGCTGCCGACGActcgagtactaggatccattaggcg	81.0773	71.8384	0	0	5.01982	72.3106	100.284	85.83	5.01982	85.83	0.0693287
Set1-TAA-tRNA-Glu-CTC-1-4	tRNA-Glu-CTC-1-4	tRNA-Glu-CTC-1-4	endogenous	TAA	CTACGCTTAGTACGTGAGGT	tatcttgtggaaaggacgaaacaccCTGGGGCCAGGAGGCGCAAGCCGGGCCCTGAAGCCGCCTCTCCCTGGTGGTCTAGTGGTTAGGATTCGGCGTTATCACCGCCGCGGCCCGGGTTCGATTCCCGGTCAGGGAAGCCTTCCTTCGTTGGCTCTGCCTGCCAACTGCCAGGCCCCGGTCTACTAAGGATTGCAGGAGGCCACTTCACAGTTCTACGCTTAGTACGTGAGGTCTGTCTCTTATACACATCTGACGCTGCCGACGActcgagtactaggatccattaggcg	0	0	0	15.2646	92.7898	82.8926	109.911	77.2657	0	82.8926	0.01192
Set1-TAG-tRNA-Glu-TTC-2-1	tRNA-Glu-TTC-2-1	tRNA-Glu-TTC-2-1	endogenous	TAG	CTTAAGTAGCGAGTAGTGCC	tatcttgtggaaaggacgaaacaccAAGACTCAATTTGTCTAGGCTTGGAGTCGCTATTGCCGTCTCCCACATGGTCTAGCGGTTAGGATTCCTGGTTCTAACCCAGGCGGCCCGGGTTCGACTCCCGGTGTGGGAACGCCGAAATTTTAGACTGGCGTTCAGTCGATTTAGATTCTCGAACCGTTGAGAAGTTGTCGTCTGTCTGGTTAAGGCTTAAGTAGCGAGTAGTGCCCTGTCTCTTATACACATCTGACGCTGCCGACGActcgagtactaggatccattaggcg	0	0	1.3336	0	186.319	71.9586	18.5998	58.9526	0	58.9526	0.0166798
Set1-TGA-tRNA-Glu-TTC-2-1	tRNA-Glu-TTC-2-1	tRNA-Glu-TTC-2-1	endogenous	TGA	TGCCATGACGCGAATAGACT	tatcttgtggaaaggacgaaacaccAAGACTCAATTTGTCTAGGCTTGGAGTCGCTATTGCCGTCTCCCACATGGTCTAGCGGTTAGGATTCCTGGTTTCAACCCAGGCGGCCCGGGTTCGACTCCCGGTGTGGGAACGCCGAAATTTTAGACTGGCGTTCAGTCGATTTAGATTCTCAATTGAGCACCACGTAGACCGATCTACTCTGCAGGTGCCATGACGCGAATAGACTCTGTCTCTTATACACATCTGACGCTGCCGACGActcgagtactaggatccattaggcg	0	22.1953	0	0	0	121.921	101.61	92.8109	0	101.61	0.0097456
Set1-TAA-tRNA-Glu-TTC-2-1	tRNA-Glu-TTC-2-1	tRNA-Glu-TTC-2-1	endogenous	TAA	GGTCTACTAAGGATTGCAGG	tatcttgtggaaaggacgaaacaccAAGACTCAATTTGTCTAGGCTTGGAGTCGCTATTGCCGTCTCCCACATGGTCTAGCGGTTAGGATTCCTGGTTTTAACCCAGGCGGCCCGGGTTCGACTCCCGGTGTGGGAACGCCGAAATTTTAGACTGGCGTTCAGTCGATTTAGATTCTGATACACTTGCGGTGACTGACGGTGACTGATTATCGGGTCTACTAAGGATTGCAGGCTGTCTCTTATACACATCTGACGCTGCCGACGActcgagtactaggatccattaggcg	0	21.9682	387.665	0	0	70.2743	72.5195	35.9481	0	70.2743	0.0140303
Set1-TAG-tRNA-Ser-GCT-6-1	tRNA-Ser-GCT-6-1	tRNA-Ser-GCT-6-1	endogenous	TAG	CGAACCGTTGAGAAGTTGTC	tatcttgtggaaaggacgaaacaccCCAAATGAAACTGTTGAGAAGAGAAACATTACACATATCAGGAGAGGCCTGGCCGAGTGGTTAAGGCGATGGACTCTAAATCCATTGTGCTCTGCACGCGTGGGTTCGAATCCCATCCTCGTCGCTCGGCTTTCCCTGCTAACTGGGCTTTTTTAAAGGTTTCCTTAACCTGGCACAACGGTGAAAGTCGAACCGTTGAGAAGTTGTCCTGTCTCTTATACACATCTGACGCTGCCGACGActcgagtactaggatccattaggcg	376.457	49.1251	875.253	146.561	0	247.653	271.055	223.631	146.561	247.653	0.593443
Set1-TGA-tRNA-Ser-GCT-6-1	tRNA-Ser-GCT-6-1	tRNA-Ser-GCT-6-1	endogenous	TGA	CAATTGAGCACCACGTAGAC	tatcttgtggaaaggacgaaacaccCCAAATGAAACTGTTGAGAAGAGAAACATTACACATATCAGGAGAGGCCTGGCCGAGTGGTTAAGGCGATGGACTTCAAATCCATTGTGCTCTGCACGCGTGGGTTCGAATCCCATCCTCGTCGCTCGGCTTTCCCTGCTAACTGGGCTTTTTTAAAGGTTTCCGCTAGTTGAGATGACTCGGAAGCACAATTGAGCACCACGTAGACCTGTCTCTTATACACATCTGACGCTGCCGACGActcgagtactaggatccattaggcg	0	0	1.3336	266.271	0	210.978	110.711	128.823	0	128.823	0.00770277
Set1-TAA-tRNA-Ser-GCT-6-1	tRNA-Ser-GCT-6-1	tRNA-Ser-GCT-6-1	endogenous	TAA	GATACACTTGCGGTGACTGA	tatcttgtggaaaggacgaaacaccCCAAATGAAACTGTTGAGAAGAGAAACATTACACATATCAGGAGAGGCCTGGCCGAGTGGTTAAGGCGATGGACTTTAAATCCATTGTGCTCTGCACGCGTGGGTTCGAATCCCATCCTCGTCGCTCGGCTTTCCCTGCTAACTGGGCTTTTTTAAAGGTTTCCTCCTGCACACGCTATTGTTCCACAGATACACTTGCGGTGACTGACTGTCTCTTATACACATCTGACGCTGCCGACGActcgagtactaggatccattaggcg	1.19767	38.5704	468.151	0	233.969	127.792	111.295	193.78	38.5704	127.792	0.307242
Set1-TAG-tRNA-Val-AAC-6-1	tRNA-Val-AAC-6-1	tRNA-Val-AAC-6-1	endogenous	TAG	TTAACCTGGCACAACGGTGA	tatcttgtggaaaggacgaaacaccATAGCATATAATAAATCAGTAAGAAAACGGCATTGTAAGTGGGGGTGTAGCTCAGTGGTAGAGCGTATGCTTCTAATTCATGAGGCTCTGGGTTCGATCCCCAGCACTTCCACAAGTACATTTCCTTATATCTATCGTTGAACATTTCGTTTTCGGATGTCACACCGAGATTGCGCTAGAACAAGCGTTTAACCTGGCACAACGGTGACTGTCTCTTATACACATCTGACGCTGCCGACGActcgagtactaggatccattaggcg	58.2289	0	96.7616	0	68.6145	28.8055	61.1969	86.928	58.2289	61.1969	0.95228
Set1-TGA-tRNA-Val-AAC-6-1	tRNA-Val-AAC-6-1	tRNA-Val-AAC-6-1	endogenous	TGA	GCTAGTTGAGATGACTCGGA	tatcttgtggaaaggacgaaacaccATAGCATATAATAAATCAGTAAGAAAACGGCATTGTAAGTGGGGGTGTAGCTCAGTGGTAGAGCGTATGCTTTCAATTCATGAGGCTCTGGGTTCGATCCCCAGCACTTCCACAAGTACATTTCCTTATATCTATCGTTGAACATTTCGTTTCGTATCTCCAAGTGGTAGGAAGCCAAGCAACTTCCAGCTAGTTGAGATGACTCGGACTGTCTCTTATACACATCTGACGCTGCCGACGActcgagtactaggatccattaggcg	21.8821	0	0	0	0	16.3873	153.975	21.2935	0	21.2935	0.0448561
Set1-TAA-tRNA-Val-AAC-6-1	tRNA-Val-AAC-6-1	tRNA-Val-AAC-6-1	endogenous	TAA	TCCTGCACACGCTATTGTTC	tatcttgtggaaaggacgaaacaccATAGCATATAATAAATCAGTAAGAAAACGGCATTGTAAGTGGGGGTGTAGCTCAGTGGTAGAGCGTATGCTTTTAATTCATGAGGCTCTGGGTTCGATCCCCAGCACTTCCACAAGTACATTTCCTTATATCTATCGTTGAACATTTCGTTTTCGACTGGTGTGCTTAGAGACACAGTCTCTTGCCGATCCTGCACACGCTATTGTTCCTGTCTCTTATACACATCTGACGCTGCCGACGActcgagtactaggatccattaggcg	0	0	0	55.1211	0	110.739	69.0019	197.139	0	110.739	0.00894945
Set1-TAG-tRNA-Thr-TGT-6-1	tRNA-Thr-TGT-6-1	tRNA-Thr-TGT-6-1	endogenous	TAG	TCGGATGTCACACCGAGATT	tatcttgtggaaaggacgaaacaccCAGCGTCAACTGCTTTTGTGTCAAAAGGAAACCAACAGCCGGCTCCATAGCTCAGGGGTTAGAGCACTGGTCTCTAAAACCAGGGTCGCGAGTTCAAATCTCGCTGGGGCCTGCTTCCGTCTTTTCCTATTCTTTCCTTAAAGATAGAAAAGTGGCCTACAAGTTCCAACCATTCGGCTAGAGGAGCTTCGGATGTCACACCGAGATTCTGTCTCTTATACACATCTGACGCTGCCGACGActcgagtactaggatccattaggcg	0	689.987	0	140.779	0	102.21	117.595	53.7113	0	102.21	0.00968897
Set1-TGA-tRNA-Thr-TGT-6-1	tRNA-Thr-TGT-6-1	tRNA-Thr-TGT-6-1	endogenous	TGA	CGTATCTCCAAGTGGTAGGA	tatcttgtggaaaggacgaaacaccCAGCGTCAACTGCTTTTGTGTCAAAAGGAAACCAACAGCCGGCTCCATAGCTCAGGGGTTAGAGCACTGGTCTTCAAAACCAGGGTCGCGAGTTCAAATCTCGCTGGGGCCTGCTTCCGTCTTTTCCTATTCTTTCCTTAAAGATAGAAAAGATTCGATCGGTACGTGAGGTTCCGCGAATCCAGCATCGTATCTCCAAGTGGTAGGACTGTCTCTTATACACATCTGACGCTGCCGACGActcgagtactaggatccattaggcg	0	0	0	1.16882	0	36.4021	13.2151	85.7657	0	36.4021	0.0267365
Set1-TAA-tRNA-Thr-TGT-6-1	tRNA-Thr-TGT-6-1	tRNA-Thr-TGT-6-1	endogenous	TAA	TCGACTGGTGTGCTTAGAGA	tatcttgtggaaaggacgaaacaccCAGCGTCAACTGCTTTTGTGTCAAAAGGAAACCAACAGCCGGCTCCATAGCTCAGGGGTTAGAGCACTGGTCTTTAAAACCAGGGTCGCGAGTTCAAATCTCGCTGGGGCCTGCTTCCGTCTTTTCCTATTCTTTCCTTAAAGATAGAAAAGGCTTCCAGAAGCATGGTCTTTCACCATTGTGGACCATCGACTGGTGTGCTTAGAGACTGTCTCTTATACACATCTGACGCTGCCGACGActcgagtactaggatccattaggcg	0	0	0	0	0	0.648868	17.1773	59.5019	0	17.1773	0.0550137
Set1-TAG-tRNA-Ser-TGA-4-1	tRNA-Ser-TGA-4-1	tRNA-Ser-TGA-4-1	endogenous	TAG	TGGCCTACAAGTTCCAACCA	tatcttgtggaaaggacgaaacaccACATCTTCAAAAGCTTAAACCAAGAGCACTACACAGGTGCGTAGTCGTGGCCGAGTGGTTAAGGCGATGGACTCTAAATCCATTGGGGTTTCCCCGCGCAGGTTCGAATCCTGTCGGCTACGGTTTGGTTTTAGCCTGACTTCTCCCAAATAGTTTCCTTCTACACTTCTGCTGCAGCAACTACCTATTGGCCTACAAGTTCCAACCACTGTCTCTTATACACATCTGACGCTGCCGACGActcgagtactaggatccattaggcg	0	0	0	0	0	3.35132	15.3679	30.8349	0	15.3679	0.0610953
Set1-TGA-tRNA-Ser-TGA-4-1	tRNA-Ser-TGA-4-1	tRNA-Ser-TGA-4-1	endogenous	TGA	ATTCGATCGGTACGTGAGGT	tatcttgtggaaaggacgaaacaccACATCTTCAAAAGCTTAAACCAAGAGCACTACACAGGTGCGTAGTCGTGGCCGAGTGGTTAAGGCGATGGACTTCAAATCCATTGGGGTTTCCCCGCGCAGGTTCGAATCCTGTCGGCTACGGTTTGGTTTTAGCCTGACTTCTCCCAAATAGTTTCCTTCTTCGTACAAGAGCAGGCCTAAATGGAAATTCGATCGGTACGTGAGGTCTGTCTCTTATACACATCTGACGCTGCCGACGActcgagtactaggatccattaggcg	0	0	0	179.483	0	0	0	35.8552	0	0	1
Set1-TAA-tRNA-Ser-TGA-4-1	tRNA-Ser-TGA-4-1	tRNA-Ser-TGA-4-1	endogenous	TAA	GCTTCCAGAAGCATGGTCTT	tatcttgtggaaaggacgaaacaccACATCTTCAAAAGCTTAAACCAAGAGCACTACACAGGTGCGTAGTCGTGGCCGAGTGGTTAAGGCGATGGACTTTAAATCCATTGGGGTTTCCCCGCGCAGGTTCGAATCCTGTCGGCTACGGTTTGGTTTTAGCCTGACTTCTCCCAAATAGTTTCCTTCTTCGTACAAGAGTTAGCGTCGCGCGTAGCTTCCAGAAGCATGGTCTTCTGTCTCTTATACACATCTGACGCTGCCGACGActcgagtactaggatccattaggcg	0	107.896	0	322.452	0	28.2326	50.91	24.859	0	28.2326	0.0342084
Set1-TAG-tRNA-Ala-TGC-2-1	tRNA-Ala-TGC-2-1	tRNA-Ala-TGC-2-1	endogenous	TAG	ACACTTCTGCTGCAGCAACT	tatcttgtggaaaggacgaaacaccTTTTTAAAAACTTTTTTTGGAACAACAAGGGTCTATGTGTGGGGATGTAGCTCAGTGGTAGAGCGCATGCTTCTAATGTATGAGGTCCCGGGTTCGATCCCCGGCATCTCCAATAGGTATTAAGGTTTTAGCGCTGATTCTTGTTCAACGTACCACAGCTCAGGAATATTGCTCGGATGTCAGTCTGAACACTTCTGCTGCAGCAACTCTGTCTCTTATACACATCTGACGCTGCCGACGActcgagtactaggatccattaggcg	0	0	0	36.3734	0	15.3208	32.7422	19.3681	0	19.3681	0.0490964
Set1-TGA-tRNA-Ala-TGC-2-1	tRNA-Ala-TGC-2-1	tRNA-Ala-TGC-2-1	endogenous	TGA	TCGTACAAGAGCAGGCCTAA	tatcttgtggaaaggacgaaacaccTTTTTAAAAACTTTTTTTGGAACAACAAGGGTCTATGTGTGGGGATGTAGCTCAGTGGTAGAGCGCATGCTTTCAATGTATGAGGTCCCGGGTTCGATCCCCGGCATCTCCAATAGGTATTAAGGTTTTAGCGCTGATTCTTGTTCAACGTAATGTGGACAACGACGAACGTTTCAACCAAGTGCCATTCGTACAAGAGCAGGCCTAACTGTCTCTTATACACATCTGACGCTGCCGACGActcgagtactaggatccattaggcg	0	0	24.2275	0	0	0	18.6125	9.53422	0	9.53422	0.0949287
Set1-TAA-tRNA-Ala-TGC-2-1	tRNA-Ala-TGC-2-1	tRNA-Ala-TGC-2-1	endogenous	TAA	TCGTACAAGAGTTAGCGTCG	tatcttgtggaaaggacgaaacaccTTTTTAAAAACTTTTTTTGGAACAACAAGGGTCTATGTGTGGGGATGTAGCTCAGTGGTAGAGCGCATGCTTTTAATGTATGAGGTCCCGGGTTCGATCCCCGGCATCTCCAATAGGTATTAAGGTTTTAGCGCTGATTCTTGTTCAACGTACGACGAACGTTGACTCATGATCATAAGCCTCAACCTTCGTACAAGAGTTAGCGTCGCTGTCTCTTATACACATCTGACGCTGCCGACGActcgagtactaggatccattaggcg	0	0	0	0	0	26.4724	10.567	21.7785	0	21.7785	0.0439011
Set1-TAG-tRNA-His-GTG-1-4	tRNA-His-GTG-1-4	tRNA-His-GTG-1-4	endogenous	TAG	CCACAGCTCAGGAATATTGC	tatcttgtggaaaggacgaaacaccGCTAGAGCAAGCTCCGCCATCGCGGCTTAGCCTGTGGCTCGCCGTGATCGTATAGTGGTTAGTACTCTGCGTTCTAGCCGCAGCAACCTCGGTTCGAATCCGAGTCACGGCAATGTCGTTAGTCTAGGCTGTCAGCTCTTCCCTTTTGCTCCCTTCAGACAGGCAATGATCGCTAGTGGAAGCAGACGCCACAGCTCAGGAATATTGCCTGTCTCTTATACACATCTGACGCTGCCGACGActcgagtactaggatccattaggcg	0	0	0	66.8404	0	91.9595	162.357	144.526	0	144.526	0.00687163
Set1-TGA-tRNA-His-GTG-1-4	tRNA-His-GTG-1-4	tRNA-His-GTG-1-4	endogenous	TGA	ATGTGGACAACGACGAACGT	tatcttgtggaaaggacgaaacaccGCTAGAGCAAGCTCCGCCATCGCGGCTTAGCCTGTGGCTCGCCGTGATCGTATAGTGGTTAGTACTCTGCGTTTCAGCCGCAGCAACCTCGGTTCGAATCCGAGTCACGGCAATGTCGTTAGTCTAGGCTGTCAGCTCTTCCCTTTTGCTCCTGTTAGACCATAGCTCGCCTATAGCGACCTATCAGCATGTGGACAACGACGAACGTCTGTCTCTTATACACATCTGACGCTGCCGACGActcgagtactaggatccattaggcg	0	0	422.66	24.623	0	105.12	170.643	167.773	0	167.773	0.0059251
Set1-TAA-tRNA-His-GTG-1-4	tRNA-His-GTG-1-4	tRNA-His-GTG-1-4	endogenous	TAA	CGACGAACGTTGACTCATGA	tatcttgtggaaaggacgaaacaccGCTAGAGCAAGCTCCGCCATCGCGGCTTAGCCTGTGGCTCGCCGTGATCGTATAGTGGTTAGTACTCTGCGTTTTAGCCGCAGCAACCTCGGTTCGAATCCGAGTCACGGCAATGTCGTTAGTCTAGGCTGTCAGCTCTTCCCTTTTGCTCCTGCCGAATAGCCTACACACATTAAGGTACGCGTTAACGACGAACGTTGACTCATGACTGTCTCTTATACACATCTGACGCTGCCGACGActcgagtactaggatccattaggcg	2.39535	43.3048	6.71749	170.031	3.5801	76.9631	62.4676	68.5226	6.71749	68.5226	0.111007
Set1-TAG-tRNA-Leu-CAG-1-2	tRNA-Leu-CAG-1-2	tRNA-Leu-CAG-1-2	endogenous	TAG	CTTCAGACAGGCAATGATCG	tatcttgtggaaaggacgaaacaccGGGTCCCAGCCATGCCAGCGGCGACGCGCCCCGGCGCGCCGTCAGGATGGCCGAGCGGTCTAAGGCGCTGCGTTCTAGTCGCAGTCTCCCCTGGAGGCGTGGGTTCGAATCCCACTCCTGACAAGCCGACCTTTTGGCCCGCCCGCCGGAGGGCAACGCCCATTATGGTTCCGTGCAGGTCAATGTGTCTTCAGACAGGCAATGATCGCTGTCTCTTATACACATCTGACGCTGCCGACGActcgagtactaggatccattaggcg	0	0	0	14.0803	98.7142	79.3239	60.9058	80.1181	0	79.3239	0.0124496
Set1-TGA-tRNA-Leu-CAG-1-2	tRNA-Leu-CAG-1-2	tRNA-Leu-CAG-1-2	endogenous	TGA	TGTTAGACCATAGCTCGCCT	tatcttgtggaaaggacgaaacaccGGGTCCCAGCCATGCCAGCGGCGACGCGCCCCGGCGCGCCGTCAGGATGGCCGAGCGGTCTAAGGCGCTGCGTTTCAGTCGCAGTCTCCCCTGGAGGCGTGGGTTCGAATCCCACTCCTGACAAGCCGACCTTTTGGCCCGCCCGCCGGAGGGCAACGCCCATGTCTGATGCACAGGTTCTACGCGATTGTTAGACCATAGCTCGCCTCTGTCTCTTATACACATCTGACGCTGCCGACGActcgagtactaggatccattaggcg	88.3559	11.9814	1.3336	21.0854	0	61.0072	48.186	82.3497	11.9814	61.0072	0.209353
Set1-TAA-tRNA-Leu-CAG-1-2	tRNA-Leu-CAG-1-2	tRNA-Leu-CAG-1-2	endogenous	TAA	TGCCGAATAGCCTACACACA	tatcttgtggaaaggacgaaacaccGGGTCCCAGCCATGCCAGCGGCGACGCGCCCCGGCGCGCCGTCAGGATGGCCGAGCGGTCTAAGGCGCTGCGTTTTAGTCGCAGTCTCCCCTGGAGGCGTGGGTTCGAATCCCACTCCTGACAAGCCGACCTTTTGGCCCGCCCGCCGGAGGGCAACGCCCATGTAAGTACGCATCAGCGGAATACTTTGCCGAATAGCCTACACACACTGTCTCTTATACACATCTGACGCTGCCGACGActcgagtactaggatccattaggcg	0	2.96695	0	0	0	52.5581	48.1156	47.0295	0	48.1156	0.0203601
Set1-TAG-tRNA-Phe-GAA-4-1	tRNA-Phe-GAA-4-1	tRNA-Phe-GAA-4-1	endogenous	TAG	TATGGTTCCGTGCAGGTCAA	tatcttgtggaaaggacgaaacaccTATATTTTGAAGAAATGACCAACGGGACAGCTCCAGAGTAGCCGAAATAGCTCAGTTGGGAGAGCGTTAGACCCTAGATCTTAAAGGTCCCTGGTTCAATCCCGGGTTTCGGCAGATACCTTTTGGTTGTTGCATAATTGTCTTTCCTTTATACAAGTCGCATAGAACCGGTAGCTTCAGACAGAAGGTATGGTTCCGTGCAGGTCAACTGTCTCTTATACACATCTGACGCTGCCGACGActcgagtactaggatccattaggcg	77.3454	0	0	0	0	148.67	109.327	49.5328	0	109.327	0.00906398
Set1-TGA-tRNA-Phe-GAA-4-1	tRNA-Phe-GAA-4-1	tRNA-Phe-GAA-4-1	endogenous	TGA	GTCTGATGCACAGGTTCTAC	tatcttgtggaaaggacgaaacaccTATATTTTGAAGAAATGACCAACGGGACAGCTCCAGAGTAGCCGAAATAGCTCAGTTGGGAGAGCGTTAGACCTCAGATCTTAAAGGTCCCTGGTTCAATCCCGGGTTTCGGCAGATACCTTTTGGTTGTTGCATAATTGTCTTTCCTTTATACAGTTGCGACAACACTTCTGCGTCCTCAAGGCACTGTCTGATGCACAGGTTCTACCTGTCTCTTATACACATCTGACGCTGCCGACGActcgagtactaggatccattaggcg	0	0	228.543	0	27.5898	88.8532	145.397	88.1689	0	88.8532	0.0111293
Set1-TAA-tRNA-Phe-GAA-4-1	tRNA-Phe-GAA-4-1	tRNA-Phe-GAA-4-1	endogenous	TAA	GTAAGTACGCATCAGCGGAA	tatcttgtggaaaggacgaaacaccTATATTTTGAAGAAATGACCAACGGGACAGCTCCAGAGTAGCCGAAATAGCTCAGTTGGGAGAGCGTTAGACCTTAGATCTTAAAGGTCCCTGGTTCAATCCCGGGTTTCGGCAGATACCTTTTGGTTGTTGCATAATTGTCTTTCCTTTATACGTTGCCTTATTGCCATGACGCAGGACTCGACTTAGTAAGTACGCATCAGCGGAACTGTCTCTTATACACATCTGACGCTGCCGACGActcgagtactaggatccattaggcg	0	0	0	0	0	69.5771	106.818	58.5463	0	69.5771	0.0141689
Set1-TAG-tRNA-Cys-GCA-5-1	tRNA-Cys-GCA-5-1	tRNA-Cys-GCA-5-1	endogenous	TAG	AAGTCGCATAGAACCGGTAG	tatcttgtggaaaggacgaaacaccTCACCATAAGTGGACAAGGAAGGAACCTCTAACAGTTGAAGGGGGTATAGCTCAGTGGGTAGAGCATTTGACTCTAGATCAAGAGGTCCCCGGTTCAAATCCGGGTGCCCCCTGCCTGAAAGTTTTCTTACTTCCATTTTAAAGTAGATACCGCTCTATCCAAGAGTAGTGCCCTTCAGACAGGCTAGAAGTCGCATAGAACCGGTAGCTGTCTCTTATACACATCTGACGCTGCCGACGActcgagtactaggatccattaggcg	78.5894	0	0	0	0	37.3305	46.2808	43.4568	0	43.4568	0.0224937
Set1-TGA-tRNA-Cys-GCA-5-1	tRNA-Cys-GCA-5-1	tRNA-Cys-GCA-5-1	endogenous	TGA	AGTTGCGACAACACTTCTGC	tatcttgtggaaaggacgaaacaccTCACCATAAGTGGACAAGGAAGGAACCTCTAACAGTTGAAGGGGGTATAGCTCAGTGGGTAGAGCATTTGACTTCAGATCAAGAGGTCCCCGGTTCAAATCCGGGTGCCCCCTGCCTGAAAGTTTTCTTACTTCCATTTTAAAGTAGATACCGACAAGGCGCTTCTAACGCAACAATGTGCGACCTGGAGTTGCGACAACACTTCTGCCTGTCTCTTATACACATCTGACGCTGCCGACGActcgagtactaggatccattaggcg	0	0	1.35834	0	0	20.9121	0.247638	78.4065	0	20.9121	0.0456368
Set1-TAA-tRNA-Cys-GCA-5-1	tRNA-Cys-GCA-5-1	tRNA-Cys-GCA-5-1	endogenous	TAA	GTTGCCTTATTGCCATGACG	tatcttgtggaaaggacgaaacaccTCACCATAAGTGGACAAGGAAGGAACCTCTAACAGTTGAAGGGGGTATAGCTCAGTGGGTAGAGCATTTGACTTTAGATCAAGAGGTCCCCGGTTCAAATCCGGGTGCCCCCTGCCTGAAAGTTTTCTTACTTCCATTTTAAAGTAGATACCGGGTTCAATGTGAGTAGTGCCGGTAGAGCTTAGTGGGTTGCCTTATTGCCATGACGCTGTCTCTTATACACATCTGACGCTGCCGACGActcgagtactaggatccattaggcg	0	0	0	0	0	51.3985	50.3515	39.3993	0	50.3515	0.0194736
Set1-TAG-tRNA-Gln-CTG-4-2	tRNA-Gln-CTG-4-2	tRNA-Gln-CTG-4-2	endogenous	TAG	CTCTATCCAAGAGTAGTGCC	tatcttgtggaaaggacgaaacaccTATTAGGAATTCAGACGCTTCTGGCAAATTCGCATTGTGAGGTTCCATGGTGTAATGGTAAGCACTCTGGACTCTAAATCCAGCGATCCGAGTTCGAGTCTCGGTGGAACCTTTCTGTTTAATTAGGAAGGCAATGCCGTGTTTTACTCCCTATATGTGGCGGTCCAAGTGTTGGATAACTCGCCTATCTCTATCCAAGAGTAGTGCCCTGTCTCTTATACACATCTGACGCTGCCGACGActcgagtactaggatccattaggcg	27.8705	0	0	24.6074	109.474	28.8504	20.2827	51.5935	24.6074	28.8504	0.857859
Set1-TGA-tRNA-Gln-CTG-4-2	tRNA-Gln-CTG-4-2	tRNA-Gln-CTG-4-2	endogenous	TGA	ACAAGGCGCTTCTAACGCAA	tatcttgtggaaaggacgaaacaccTATTAGGAATTCAGACGCTTCTGGCAAATTCGCATTGTGAGGTTCCATGGTGTAATGGTAAGCACTCTGGACTTCAAATCCAGCGATCCGAGTTCGAGTCTCGGTGGAACCTTTCTGTTTAATTAGGAAGGCAATGCCGTGTTTTACTCCCTCAAGTCTTCTTATCGCCTGGACCTTCTACTGTACTAACAAGGCGCTTCTAACGCAACTGTCTCTTATACACATCTGACGCTGCCGACGActcgagtactaggatccattaggcg	0	0	0	0	0	99.1868	36.4947	61.3773	0	61.3773	0.0160315
Set1-TAA-tRNA-Gln-CTG-4-2	tRNA-Gln-CTG-4-2	tRNA-Gln-CTG-4-2	endogenous	TAA	GGTTCAATGTGAGTAGTGCC	tatcttgtggaaaggacgaaacaccTATTAGGAATTCAGACGCTTCTGGCAAATTCGCATTGTGAGGTTCCATGGTGTAATGGTAAGCACTCTGGACTTTAAATCCAGCGATCCGAGTTCGAGTCTCGGTGGAACCTTTCTGTTTAATTAGGAAGGCAATGCCGTGTTTTACTCCCTCGAATAGACTGCAGGCCTAATAATCGGAGCTCCACAGGTTCAATGTGAGTAGTGCCCTGTCTCTTATACACATCTGACGCTGCCGACGActcgagtactaggatccattaggcg	0	0	0	0	0	25.4369	102.697	42.7866	0	42.7866	0.022838
Set1-TAG-tRNA-Cys-GCA-11-1	tRNA-Cys-GCA-11-1	tRNA-Cys-GCA-11-1	endogenous	TAG	ATATGTGGCGGTCCAAGTGT	tatcttgtggaaaggacgaaacaccTGACTACGAAGACGTGAGTGACGCTTTCCTCCCGTGTGACGGGGGTATAGCTTAGCGGTAGAGCATTTGACTCTAGATCAAGAGGTCCCCGGTTCAAATCCGGGTGCCCCCTGAATAGTGGCTTTTAGAGGTTTCTTGGCTCTAGCAAGACCCTAGTGGAAGATGCCGTTCAATGCCGTTCAAGTTGTATATGTGGCGGTCCAAGTGTCTGTCTCTTATACACATCTGACGCTGCCGACGActcgagtactaggatccattaggcg	0	0	1.35834	0	0	0	82.5406	45.6319	0	45.6319	0.0214446
Set1-TGA-tRNA-Cys-GCA-11-1	tRNA-Cys-GCA-11-1	tRNA-Cys-GCA-11-1	endogenous	TGA	CAAGTCTTCTTATCGCCTGG	tatcttgtggaaaggacgaaacaccTGACTACGAAGACGTGAGTGACGCTTTCCTCCCGTGTGACGGGGGTATAGCTTAGCGGTAGAGCATTTGACTTCAGATCAAGAGGTCCCCGGTTCAAATCCGGGTGCCCCCTGAATAGTGGCTTTTAGAGGTTTCTTGGCTCTAGCAAGACCGAAGGTGATGGCCAACTGTAGAGCAACGGATTGGAACAAGTCTTCTTATCGCCTGGCTGTCTCTTATACACATCTGACGCTGCCGACGActcgagtactaggatccattaggcg	0	0	0	0	0	52.8205	27.7823	50.6307	0	50.6307	0.0193683
Set1-TAA-tRNA-Cys-GCA-11-1	tRNA-Cys-GCA-11-1	tRNA-Cys-GCA-11-1	endogenous	TAA	CGAATAGACTGCAGGCCTAA	tatcttgtggaaaggacgaaacaccTGACTACGAAGACGTGAGTGACGCTTTCCTCCCGTGTGACGGGGGTATAGCTTAGCGGTAGAGCATTTGACTTTAGATCAAGAGGTCCCCGGTTCAAATCCGGGTGCCCCCTGAATAGTGGCTTTTAGAGGTTTCTTGGCTCTAGCAAGACCACAGTTGGAACACGCATACCGAAGGTGATGATGCCGCGAATAGACTGCAGGCCTAACTGTCTCTTATACACATCTGACGCTGCCGACGActcgagtactaggatccattaggcg	0	0	762.832	0	0	26.8589	48.0649	0	0	26.8589	0.0358951
Set1-TAG-tRNA-Ala-CGC-3-1	tRNA-Ala-CGC-3-1	tRNA-Ala-CGC-3-1	endogenous	TAG	CTAGTGGAAGATGCCGTTCA	tatcttgtggaaaggacgaaacaccGACTGAATGAGTATGGACACCAGAAATATGCTTTCGGCTGGGGGATGTAGCTCAGTGGTAGAGCGCGCGCTTCTAATGTGTGAGGTCCCGGGTTCAATCCCCGGCATCTCCAAATCAGCCGACGTTTGCTTTTTATTTTTTCTCCTTTCCTGAATAACCGCATCAGACGGTCTGAGACCTCGCCTAATCTAGTGGAAGATGCCGTTCACTGTCTCTTATACACATCTGACGCTGCCGACGActcgagtactaggatccattaggcg	0	1.54027	1.3336	0	0	12.2939	44.0901	40.9041	0	40.9041	0.023864
Set1-TGA-tRNA-Ala-CGC-3-1	tRNA-Ala-CGC-3-1	tRNA-Ala-CGC-3-1	endogenous	TGA	GAAGGTGATGGCCAACTGTA	tatcttgtggaaaggacgaaacaccGACTGAATGAGTATGGACACCAGAAATATGCTTTCGGCTGGGGGATGTAGCTCAGTGGTAGAGCGCGCGCTTTCAATGTGTGAGGTCCCGGGTTCAATCCCCGGCATCTCCAAATCAGCCGACGTTTGCTTTTTATTTTTTCTCCTTTCCTGCTTAAGTAGCGTCGGCACTTATGTCAGCGCTATCGGGAAGGTGATGGCCAACTGTACTGTCTCTTATACACATCTGACGCTGCCGACGActcgagtactaggatccattaggcg	0	0	0	0	0	0.324434	65.6236	60.1793	0	60.1793	0.0163454
Set1-TAA-tRNA-Ala-CGC-3-1	tRNA-Ala-CGC-3-1	tRNA-Ala-CGC-3-1	endogenous	TAA	ACAGTTGGAACACGCATACC	tatcttgtggaaaggacgaaacaccGACTGAATGAGTATGGACACCAGAAATATGCTTTCGGCTGGGGGATGTAGCTCAGTGGTAGAGCGCGCGCTTTTAATGTGTGAGGTCCCGGGTTCAATCCCCGGCATCTCCAAATCAGCCGACGTTTGCTTTTTATTTTTTCTCCTTTCCTGAGAGGCACAGCTTAGGCTAACACAGTCTCTTGGAATACAGTTGGAACACGCATACCCTGTCTCTTATACACATCTGACGCTGCCGACGActcgagtactaggatccattaggcg	0	0	308.116	0	0	0	39.8422	43.6636	0	39.8422	0.0244845
Set1-TAG-tRNA-iMet-CAT-1-1	tRNA-iMet-CAT-1-1	tRNA-iMet-CAT-1-1	endogenous	TAG	AATAACCGCATCAGACGGTC	tatcttgtggaaaggacgaaacaccTAGTGTTCTATAACAATCATGAGAAATTTTAGTTCTAGATAGCAGAGTGGCGCAGCGGAAGCGTGCTGGGCCCTAAACCCAGAGGTCGATGGATCGAAACCATCCTCTGCTATCGGAGTTTTTTCATTGCCCTGTACGGCATACGTAATCTAGAGCAACGGAGCCTTAAGTTCAGATAGCAACGGCTGAATAACCGCATCAGACGGTCCTGTCTCTTATACACATCTGACGCTGCCGACGActcgagtactaggatccattaggcg	223.56	0	0	0	0	67.7858	0.234981	20.2593	0	20.2593	0.0470382
Set1-TGA-tRNA-iMet-CAT-1-1	tRNA-iMet-CAT-1-1	tRNA-iMet-CAT-1-1	endogenous	TGA	CTTAAGTAGCGTCGGCACTT	tatcttgtggaaaggacgaaacaccTAGTGTTCTATAACAATCATGAGAAATTTTAGTTCTAGATAGCAGAGTGGCGCAGCGGAAGCGTGCTGGGCCTCAAACCCAGAGGTCGATGGATCGAAACCATCCTCTGCTATCGGAGTTTTTTCATTGCCCTGTACGGCATACGTAATCTACGCTCGATAAGAAGGTGATGAGACCTAAGGTCGTCACTTAAGTAGCGTCGGCACTTCTGTCTCTTATACACATCTGACGCTGCCGACGActcgagtactaggatccattaggcg	0	0	0	29.2982	0	40.3885	88.764	32.5179	0	40.3885	0.0241613
Set1-TAA-tRNA-iMet-CAT-1-1	tRNA-iMet-CAT-1-1	tRNA-iMet-CAT-1-1	endogenous	TAA	AGAGGCACAGCTTAGGCTAA	tatcttgtggaaaggacgaaacaccTAGTGTTCTATAACAATCATGAGAAATTTTAGTTCTAGATAGCAGAGTGGCGCAGCGGAAGCGTGCTGGGCCTTAAACCCAGAGGTCGATGGATCGAAACCATCCTCTGCTATCGGAGTTTTTTCATTGCCCTGTACGGCATACGTAATCTATATGCACCACTATGGTTCCGAGCATACGAGGTCTCAAGAGGCACAGCTTAGGCTAACTGTCTCTTATACACATCTGACGCTGCCGACGActcgagtactaggatccattaggcg	0	0	0	0	0	7.08921	102.404	52.9696	0	52.9696	0.0185289
Set1-TAG-tRNA-Glu-CTC-1-5	tRNA-Glu-CTC-1-5	tRNA-Glu-CTC-1-5	endogenous	TAG	GAGCAACGGAGCCTTAAGTT	tatcttgtggaaaggacgaaacaccCTGGGGCCAGGAGGCGCAAGCCGGGCCCTGAAGCCGCCTCTCCCTGGTGGTCTAGTGGTTAGGATTCGGCGCTATCACCGCCGCGGCCCGGGTTCGATTCCCGGTCAGGGAAGCCTTCCTTCGTTGGCTCTGCCTGCCAACTGCCAGGCCCCTGACTCATGAGCAGGCCTAAAAGCGTGTAAGTCAAGGAGCAACGGAGCCTTAAGTTCTGTCTCTTATACACATCTGACGCTGCCGACGActcgagtactaggatccattaggcg	0	98.8817	0	92.71	0	94.3375	78.9146	95.036	0	94.3375	0.010489
Set1-TGA-tRNA-Glu-CTC-1-5	tRNA-Glu-CTC-1-5	tRNA-Glu-CTC-1-5	endogenous	TGA	CGCTCGATAAGAAGGTGATG	tatcttgtggaaaggacgaaacaccCTGGGGCCAGGAGGCGCAAGCCGGGCCCTGAAGCCGCCTCTCCCTGGTGGTCTAGTGGTTAGGATTCGGCGTCATCACCGCCGCGGCCCGGGTTCGATTCCCGGTCAGGGAAGCCTTCCTTCGTTGGCTCTGCCTGCCAACTGCCAGGCCCCCACGCATACCAAGTCGCATACTAGGTATCACGTCACCGCTCGATAAGAAGGTGATGCTGTCTCTTATACACATCTGACGCTGCCGACGActcgagtactaggatccattaggcg	108.901	91.9755	0	0	3.045	83.7417	97.7819	95.6419	3.045	95.6419	0.0418556
Set1-TAA-tRNA-Glu-CTC-1-5	tRNA-Glu-CTC-1-5	tRNA-Glu-CTC-1-5	endogenous	TAA	TATGCACCACTATGGTTCCG	tatcttgtggaaaggacgaaacaccCTGGGGCCAGGAGGCGCAAGCCGGGCCCTGAAGCCGCCTCTCCCTGGTGGTCTAGTGGTTAGGATTCGGCGTTATCACCGCCGCGGCCCGGGTTCGATTCCCGGTCAGGGAAGCCTTCCTTCGTTGGCTCTGCCTGCCAACTGCCAGGCCCCAAGGAGATCGAGTTGCGACATTGGCAGGCTATGTTCTATGCACCACTATGGTTCCGCTGTCTCTTATACACATCTGACGCTGCCGACGActcgagtactaggatccattaggcg	0	1.42668	0	21.1087	94.9302	79.0167	107.326	68.2944	1.42668	79.0167	0.0303272
Set1-TAG-tRNA-His-GTG-1-5	tRNA-His-GTG-1-5	tRNA-His-GTG-1-5	endogenous	TAG	TGACTCATGAGCAGGCCTAA	tatcttgtggaaaggacgaaacaccGCAAAGGAAGAGCCCCACAAGCAGCGGCCTCTGGTGGCGTGCCGTGATCGTATAGTGGTTAGTACTCTGCGTTCTAGCCGCAGCAACCTCGGTTCGAATCCGAGTCACGGCAGTACCTTGATGTCGCCTCAATTTCTCAACGTACTGAGCAGTTGCCACAGGCTATCAGGTACGCAAGTGCTGATTACTGACTCATGAGCAGGCCTAACTGTCTCTTATACACATCTGACGCTGCCGACGActcgagtactaggatccattaggcg	0	0	0	0	0	0	18.0919	0	0	0	1
Set1-TGA-tRNA-His-GTG-1-5	tRNA-His-GTG-1-5	tRNA-His-GTG-1-5	endogenous	TGA	CACGCATACCAAGTCGCATA	tatcttgtggaaaggacgaaacaccGCAAAGGAAGAGCCCCACAAGCAGCGGCCTCTGGTGGCGTGCCGTGATCGTATAGTGGTTAGTACTCTGCGTTTCAGCCGCAGCAACCTCGGTTCGAATCCGAGTCACGGCAGTACCTTGATGTCGCCTCAATTTCTCAACGTACTGAGCAGTGGACGGACACAAGTCTTCTGAAGGTGATGTCCTCCCACGCATACCAAGTCGCATACTGTCTCTTATACACATCTGACGCTGCCGACGActcgagtactaggatccattaggcg	177.632	0	1.35834	0	0	18.2097	44.0774	12.4009	0	18.2097	0.0520571
Set1-TAA-tRNA-His-GTG-1-5	tRNA-His-GTG-1-5	tRNA-His-GTG-1-5	endogenous	TAA	AAGGAGATCGAGTTGCGACA	tatcttgtggaaaggacgaaacaccGCAAAGGAAGAGCCCCACAAGCAGCGGCCTCTGGTGGCGTGCCGTGATCGTATAGTGGTTAGTACTCTGCGTTTTAGCCGCAGCAACCTCGGTTCGAATCCGAGTCACGGCAGTACCTTGATGTCGCCTCAATTTCTCAACGTACTGAGCAGGGTAAGGAAGTATGCACCACATTCGATCGGACACTTAAGGAGATCGAGTTGCGACACTGTCTCTTATACACATCTGACGCTGCCGACGActcgagtactaggatccattaggcg	0	0	0	1.1766	0	0	0	0	0	0	1
Set1-TAG-tRNA-Leu-CAG-1-3	tRNA-Leu-CAG-1-3	tRNA-Leu-CAG-1-3	endogenous	TAG	TTGCCACAGGCTATCAGGTA	tatcttgtggaaaggacgaaacaccGGGTCCCAGCCATGCCAGCGGCGACGCGCCCCGGCGCGCCGTCAGGATGGCCGAGCGGTCTAAGGCGCTGCGTTCTAGTCGCAGTCTCCCCTGGAGGCGTGGGTTCGAATCCCACTCCTGACAAGCCGACCTTTTGGCCCGCCCGCCGGAGGGCAACGCCCATATGGAACCTATCTAGGCCTGACACTTTGCCACAGGCTATCAGGTACTGTCTCTTATACACATCTGACGCTGCCGACGActcgagtactaggatccattaggcg	1.19767	0	0	17.5712	97.0898	85.3328	64.8988	85.1455	1.19767	85.1455	0.0255112
Set1-TGA-tRNA-Leu-CAG-1-3	tRNA-Leu-CAG-1-3	tRNA-Leu-CAG-1-3	endogenous	TGA	TGGACGGACACAAGTCTTCT	tatcttgtggaaaggacgaaacaccGGGTCCCAGCCATGCCAGCGGCGACGCGCCCCGGCGCGCCGTCAGGATGGCCGAGCGGTCTAAGGCGCTGCGTTTCAGTCGCAGTCTCCCCTGGAGGCGTGGGTTCGAATCCCACTCCTGACAAGCCGACCTTTTGGCCCGCCCGCCGGAGGGCAACGCCCATCCGGTATGCACATAGCAAGATGAGATGGACGGACACAAGTCTTCTCTGTCTCTTATACACATCTGACGCTGCCGACGActcgagtactaggatccattaggcg	89.461	2.96695	1.35834	16.4179	0	65.6873	44.3124	81.7367	2.96695	65.6873	0.0594858
Set1-TAA-tRNA-Leu-CAG-1-3	tRNA-Leu-CAG-1-3	tRNA-Leu-CAG-1-3	endogenous	TAA	GGTAAGGAAGTATGCACCAC	tatcttgtggaaaggacgaaacaccGGGTCCCAGCCATGCCAGCGGCGACGCGCCCCGGCGCGCCGTCAGGATGGCCGAGCGGTCTAAGGCGCTGCGTTTTAGTCGCAGTCTCCCCTGGAGGCGTGGGTTCGAATCCCACTCCTGACAAGCCGACCTTTTGGCCCGCCCGCCGGAGGGCAACGCCCATCGCAAGTGCTCTTAAGTAGCCGCAGGGTAAGGAAGTATGCACCACCTGTCTCTTATACACATCTGACGCTGCCGACGActcgagtactaggatccattaggcg	0	0	0	0	0	46.4595	48.3379	42.5013	0	46.4595	0.0210706
Set1-TAG-tRNA-Met-CAT-4-1	tRNA-Met-CAT-4-1	tRNA-Met-CAT-4-1	endogenous	TAG	ATGGAACCTATCTAGGCCTG	tatcttgtggaaaggacgaaacaccGGAAATTCCTGTGGAAGCTGGCGCGTTGATGCACTTCGTCGCCCTCTTAGCGCAGCGGGCAGCGCGTCAGTCTCTAAATCTGAAGGTCCTGAGTTCGAGCCTCAGAGAGGGCAGCTTTTGCAAGTGAACGCTTACCTTCCCGGCACTTGTGATGTTCCAACCAGCTTCCAGAAACACTCAGTGTCGTCATGGAACCTATCTAGGCCTGCTGTCTCTTATACACATCTGACGCTGCCGACGActcgagtactaggatccattaggcg	0	0	0	0	216.399	115.854	76.2159	119.275	0	115.854	0.00855771
Set1-TGA-tRNA-Met-CAT-4-1	tRNA-Met-CAT-4-1	tRNA-Met-CAT-4-1	endogenous	TGA	CCGGTATGCACATAGCAAGA	tatcttgtggaaaggacgaaacaccGGAAATTCCTGTGGAAGCTGGCGCGTTGATGCACTTCGTCGCCCTCTTAGCGCAGCGGGCAGCGCGTCAGTCTTCAAATCTGAAGGTCCTGAGTTCGAGCCTCAGAGAGGGCAGCTTTTGCAAGTGAACGCTTACCTTCCCGGCACTTGTGATCACCGAGATTACTGGCTATCCAGCATAACAAGAGTCCGGTATGCACATAGCAAGACTGTCTCTTATACACATCTGACGCTGCCGACGActcgagtactaggatccattaggcg	0	0	0	0	0	31.7392	41.245	51.8645	0	41.245	0.0236715
Set1-TAA-tRNA-Met-CAT-4-1	tRNA-Met-CAT-4-1	tRNA-Met-CAT-4-1	endogenous	TAA	CGCAAGTGCTCTTAAGTAGC	tatcttgtggaaaggacgaaacaccGGAAATTCCTGTGGAAGCTGGCGCGTTGATGCACTTCGTCGCCCTCTTAGCGCAGCGGGCAGCGCGTCAGTCTTTAAATCTGAAGGTCCTGAGTTCGAGCCTCAGAGAGGGCAGCTTTTGCAAGTGAACGCTTACCTTCCCGGCACTTGTGATACTGTGAACATGCTGACGTCGTATAGGACACCACGCGCAAGTGCTCTTAAGTAGCCTGTCTCTTATACACATCTGACGCTGCCGACGActcgagtactaggatccattaggcg	0	72.6335	103.652	0	46.9492	200.306	79.0285	85.2164	46.9492	85.2164	0.556149
Set1-TAG-tRNA-Asn-GTT-4-1	tRNA-Asn-GTT-4-1	tRNA-Asn-GTT-4-1	endogenous	TAG	GTTCCAACCAGCTTCCAGAA	tatcttgtggaaaggacgaaacaccGTGGGCCCTTCCCATATCACCAGTAGAAGCGGAAGCGCTTGTCTCTGTGGCGCAATCGGTTAGCGCGTTCGGCTCTAAACCGAAAGATTGGTGGTTCGAGCCCACCCAGGGACGCTTATTGGAACTTTTGAAGCATTCATGCATTGTCAATCACTACCAACCTGCGCGTATCATTACGTGAGGTCCAGGTTCCAACCAGCTTCCAGAACTGTCTCTTATACACATCTGACGCTGCCGACGActcgagtactaggatccattaggcg	0	0	0	0	0	53.8248	22.1499	33.6944	0	33.6944	0.0288231
Set1-TGA-tRNA-Asn-GTT-4-1	tRNA-Asn-GTT-4-1	tRNA-Asn-GTT-4-1	endogenous	TGA	CACCGAGATTACTGGCTATC	tatcttgtggaaaggacgaaacaccGTGGGCCCTTCCCATATCACCAGTAGAAGCGGAAGCGCTTGTCTCTGTGGCGCAATCGGTTAGCGCGTTCGGCTTCAAACCGAAAGATTGGTGGTTCGAGCCCACCCAGGGACGCTTATTGGAACTTTTGAAGCATTCATGCATTGTCAATCACACGTAATGGTGCGATCTCGTAGTCAGGTGCGGTTCACCGAGATTACTGGCTATCCTGTCTCTTATACACATCTGACGCTGCCGACGActcgagtactaggatccattaggcg	0	0	0	0	0	67.5235	13.7104	0	0	13.7104	0.0679793
Set1-TAA-tRNA-Asn-GTT-4-1	tRNA-Asn-GTT-4-1	tRNA-Asn-GTT-4-1	endogenous	TAA	ACTGTGAACATGCTGACGTC	tatcttgtggaaaggacgaaacaccGTGGGCCCTTCCCATATCACCAGTAGAAGCGGAAGCGCTTGTCTCTGTGGCGCAATCGGTTAGCGCGTTCGGCTTTAAACCGAAAGATTGGTGGTTCGAGCCCACCCAGGGACGCTTATTGGAACTTTTGAAGCATTCATGCATTGTCAATCACCGGTCATGACCAATTGAGCATGAAGTCAGATGGAACTGTGAACATGCTGACGTCCTGTCTCTTATACACATCTGACGCTGCCGACGActcgagtactaggatccattaggcg	0	156.276	0	0	0	26.1031	46.1977	11.7307	0	26.1031	0.0368962
Set1-TAG-tRNA-Cys-GCA-19-1	tRNA-Cys-GCA-19-1	tRNA-Cys-GCA-19-1	endogenous	TAG	TACCAACCTGCGCGTATCAT	tatcttgtggaaaggacgaaacaccATACAGGTTTATAGTTCTTATTGGAGACAGGCAATTACATGGGGGTATAGCTCAGGGGTAGAGCATTTGACTCTAAATCAAGAGGTCCCTGATTCAAATCCAGGTGCCCCCTTCCTGTTTTCTTTTGTTGGGGTGATCAGACCCAACACCAGAAGGCAAGAAGCTGTGGCATTGGTTCTATGTGACGCTACCAACCTGCGCGTATCATCTGTCTCTTATACACATCTGACGCTGCCGACGActcgagtactaggatccattaggcg	0	0	0	0	0	33.9619	19.3174	63.1246	0	33.9619	0.0286026
Set1-TGA-tRNA-Cys-GCA-19-1	tRNA-Cys-GCA-19-1	tRNA-Cys-GCA-19-1	endogenous	TGA	ACGTAATGGTGCGATCTCGT	tatcttgtggaaaggacgaaacaccATACAGGTTTATAGTTCTTATTGGAGACAGGCAATTACATGGGGGTATAGCTCAGGGGTAGAGCATTTGACTTCAAATCAAGAGGTCCCTGATTCAAATCCAGGTGCCCCCTTCCTGTTTTCTTTTGTTGGGGTGATCAGACCCAACACCAGCTGTTCCACAGGAGCTTACTAGTTGTCCACACATAGACGTAATGGTGCGATCTCGTCTGTCTCTTATACACATCTGACGCTGCCGACGActcgagtactaggatccattaggcg	215.546	0	0	57.4354	1.79005	84.1869	28.9445	48.028	1.79005	48.028	0.0569073
Set1-TAA-tRNA-Cys-GCA-19-1	tRNA-Cys-GCA-19-1	tRNA-Cys-GCA-19-1	endogenous	TAA	CGGTCATGACCAATTGAGCA	tatcttgtggaaaggacgaaacaccATACAGGTTTATAGTTCTTATTGGAGACAGGCAATTACATGGGGGTATAGCTCAGGGGTAGAGCATTTGACTTTAAATCAAGAGGTCCCTGATTCAAATCCAGGTGCCCCCTTCCTGTTTTCTTTTGTTGGGGTGATCAGACCCAACACCAGTGCCATGACGTGAGCAGTAAGCGATCTCGTGCCATTCGGTCATGACCAATTGAGCACTGTCTCTTATACACATCTGACGCTGCCGACGActcgagtactaggatccattaggcg	16.9526	376.689	0	158.273	0	13.4674	72.7996	67.3532	16.9526	67.3532	0.262644
Set1-TAG-tRNA-Lys-CTT-10-1	tRNA-Lys-CTT-10-1	tRNA-Lys-CTT-10-1	endogenous	TAG	AAGGCAAGAAGCTGTGGCAT	tatcttgtggaaaggacgaaacaccAACGATCTCAACCTATTCTCAAACTTTAAATGGGCAAGAAGCCCAGCTAGCTCAGTCGGTAGAGCATAAGACTCTAAATCTCAGGGTTGTGGATTCGTGCCCCATGCTGGGTGCCAGATGAAGAGGTGAGTTGCCCCTAAAAAGGATACCCTAGCTCGATACTCACCTGTAGAAGAGTGTGCGTTGTAAAGGCAAGAAGCTGTGGCATCTGTCTCTTATACACATCTGACGCTGCCGACGActcgagtactaggatccattaggcg	0	310.103	238.052	0	0	29.6546	15.4438	26.7487	0	26.7487	0.0360377
Set1-TGA-tRNA-Lys-CTT-10-1	tRNA-Lys-CTT-10-1	tRNA-Lys-CTT-10-1	endogenous	TGA	CTGTTCCACAGGAGCTTACT	tatcttgtggaaaggacgaaacaccAACGATCTCAACCTATTCTCAAACTTTAAATGGGCAAGAAGCCCAGCTAGCTCAGTCGGTAGAGCATAAGACTTCAAATCTCAGGGTTGTGGATTCGTGCCCCATGCTGGGTGCCAGATGAAGAGGTGAGTTGCCCCTAAAAAGGATACCCTATCAGGAAGCGTTACGACCAACGAACCGTTGGCCTTCTGTTCCACAGGAGCTTACTCTGTCTCTTATACACATCTGACGCTGCCGACGActcgagtactaggatccattaggcg	0	0	0	0	0	0	34.5841	33.0099	0	33.0099	0.0294032
Set1-TAA-tRNA-Lys-CTT-10-1	tRNA-Lys-CTT-10-1	tRNA-Lys-CTT-10-1	endogenous	TAA	TGCCATGACGTGAGCAGTAA	tatcttgtggaaaggacgaaacaccAACGATCTCAACCTATTCTCAAACTTTAAATGGGCAAGAAGCCCAGCTAGCTCAGTCGGTAGAGCATAAGACTTTAAATCTCAGGGTTGTGGATTCGTGCCCCATGCTGGGTGCCAGATGAAGAGGTGAGTTGCCCCTAAAAAGGATACCCTAGCTAGTTGAGGCAATGATCGCATAGCAAGAGTCCTTGCCATGACGTGAGCAGTAACTGTCTCTTATACACATCTGACGCTGCCGACGActcgagtactaggatccattaggcg	0	1.54027	1.3336	0	0	8.00038	65.497	41.5386	0	41.5386	0.0235081
Set1-TAG-tRNA-Leu-CAA-6-1	tRNA-Leu-CAA-6-1	tRNA-Leu-CAA-6-1	endogenous	TAG	GCTCGATACTCACCTGTAGA	tatcttgtggaaaggacgaaacaccGATAAAATTAGGAGAAATTAGGAAGTTTAGCAAAACGTGTGTCAGGATGGCCGAGCAGTCTTAAGGCGCTGCGTTCTAATCGCACCCTCCGCTGGAGGCGTGGGTTCGAATCCCACTTTTGACAACGTATGTTTTCCATCCTTACTTTTCCTCCTGATTTGAACTATCTATGGCAGGATTGCCGGTACGCTCGATACTCACCTGTAGACTGTCTCTTATACACATCTGACGCTGCCGACGActcgagtactaggatccattaggcg	177.632	0	348.57	0	0	151.759	40.381	81.7224	0	81.7224	0.0120886
Set1-TGA-tRNA-Leu-CAA-6-1	tRNA-Leu-CAA-6-1	tRNA-Leu-CAA-6-1	endogenous	TGA	TCAGGAAGCGTTACGACCAA	tatcttgtggaaaggacgaaacaccGATAAAATTAGGAGAAATTAGGAAGTTTAGCAAAACGTGTGTCAGGATGGCCGAGCAGTCTTAAGGCGCTGCGTTTCAATCGCACCCTCCGCTGGAGGCGTGGGTTCGAATCCCACTTTTGACAACGTATGTTTTCCATCCTTACTTTTCCTCCTGATTTGAACTTCAACCAAGCGGTGACTGAGTCCTCAGGAAGCGTTACGACCAACTGTCTCTTATACACATCTGACGCTGCCGACGActcgagtactaggatccattaggcg	0	23.5084	0	0	23.8249	149.474	89.4183	192.069	0	149.474	0.00664567
Set1-TAA-tRNA-Leu-CAA-6-1	tRNA-Leu-CAA-6-1	tRNA-Leu-CAA-6-1	endogenous	TAA	GCTAGTTGAGGCAATGATCG	tatcttgtggaaaggacgaaacaccGATAAAATTAGGAGAAATTAGGAAGTTTAGCAAAACGTGTGTCAGGATGGCCGAGCAGTCTTAAGGCGCTGCGTTTTAATCGCACCCTCCGCTGGAGGCGTGGGTTCGAATCCCACTTTTGACAACGTATGTTTTCCATCCTTACTTTTCCTCCTGATTTGAACTCCTGCACACAAGCTATACGTTGCGCTAGTTGAGGCAATGATCGCTGTCTCTTATACACATCTGACGCTGCCGACGActcgagtactaggatccattaggcg	0	1.54027	2.69194	69.1625	0	113.917	144.589	68.5369	1.54027	113.917	0.0221052
Set1-TAG-tRNA-Asp-GTC-2-11	tRNA-Asp-GTC-2-11	tRNA-Asp-GTC-2-11	endogenous	TAG	TATCTATGGCAGGATTGCCG	tatcttgtggaaaggacgaaacaccTCTCAGATCAAGGATTCGGAGAAAGGTCTCTACAGGTCCCTCCTCGTTAGTATAGTGGTGAGTATCCCCGCCTCTAACGCGGGAGACCGGGGTTCGATTCCCCGACGGGGAGAGTACTAGCAGTTTTGAAACTTCTATCTTTTTGCTTTCATCCTCCTATGAATAGCGACCTAAGTGCGGTCTTACCTTATCTATGGCAGGATTGCCGCTGTCTCTTATACACATCTGACGCTGCCGACGActcgagtactaggatccattaggcg	0	556.424	0	0	0	0	31.542	19.1256	0	19.1256	0.0496879
Set1-TGA-tRNA-Asp-GTC-2-11	tRNA-Asp-GTC-2-11	tRNA-Asp-GTC-2-11	endogenous	TGA	TTCAACCAAGCGGTGACTGA	tatcttgtggaaaggacgaaacaccTCTCAGATCAAGGATTCGGAGAAAGGTCTCTACAGGTCCCTCCTCGTTAGTATAGTGGTGAGTATCCCCGCCTTCAACGCGGGAGACCGGGGTTCGATTCCCCGACGGGGAGAGTACTAGCAGTTTTGAAACTTCTATCTTTTTGCTTTCATCTGAGAAGTGACCACCATAGCAGCATAACAGCCTATTTCAACCAAGCGGTGACTGACTGTCTCTTATACACATCTGACGCTGCCGACGActcgagtactaggatccattaggcg	0	0	0	0	0	74.7369	80.3372	0	0	74.7369	0.0132036
Set1-TAA-tRNA-Asp-GTC-2-11	tRNA-Asp-GTC-2-11	tRNA-Asp-GTC-2-11	endogenous	TAA	TCCTGCACACAAGCTATACG	tatcttgtggaaaggacgaaacaccTCTCAGATCAAGGATTCGGAGAAAGGTCTCTACAGGTCCCTCCTCGTTAGTATAGTGGTGAGTATCCCCGCCTTTAACGCGGGAGACCGGGGTTCGATTCCCCGACGGGGAGAGTACTAGCAGTTTTGAAACTTCTATCTTTTTGCTTTCATCCAGCGTGATTATCTATGGCTTACGACCAACCGGTATCCTGCACACAAGCTATACGCTGTCTCTTATACACATCTGACGCTGCCGACGActcgagtactaggatccattaggcg	0	0	0	0	0	38.7663	18.5365	31.0059	0	31.0059	0.0312443
Set1-TAG-tRNA-Pro-TGG-2-1	tRNA-Pro-TGG-2-1	tRNA-Pro-TGG-2-1	endogenous	TAG	CCTCCTATGAATAGCGACCT	tatcttgtggaaaggacgaaacaccATCGCCTCTAGTAAATTCGAGGAGACCTTGCTCAGCAGATGGCTCGTTGGTCTAGGGGTATGATTCTCGGTTCTAGTCCGAGAGGTCCCGGGTTCAAATCCCGGACGAGCCCCTCTTTTCTTAATTTTTTTAACTGTTTAGCACGCGTAACTGCTATTGTTCAACCGGCAAGCCAGCGTGATAACTCCCCTCCTATGAATAGCGACCTCTGTCTCTTATACACATCTGACGCTGCCGACGActcgagtactaggatccattaggcg	20.4993	131.518	0	257.825	0	169.395	143.848	151.657	20.4993	151.657	0.140834
Set1-TGA-tRNA-Pro-TGG-2-1	tRNA-Pro-TGG-2-1	tRNA-Pro-TGG-2-1	endogenous	TGA	CTGAGAAGTGACCACCATAG	tatcttgtggaaaggacgaaacaccATCGCCTCTAGTAAATTCGAGGAGACCTTGCTCAGCAGATGGCTCGTTGGTCTAGGGGTATGATTCTCGGTTTCAGTCCGAGAGGTCCCGGGTTCAAATCCCGGACGAGCCCCTCTTTTCTTAATTTTTTTAACTGTTTAGCACGCGTAACTGTCCTGTCCTCTATCAGGTATATTCCGGCGTGACAACTGAGAAGTGACCACCATAGCTGTCTCTTATACACATCTGACGCTGCCGACGActcgagtactaggatccattaggcg	0	382.169	369.118	0	0	192.423	160.624	114.468	0	160.624	0.00618721
Set1-TAA-tRNA-Pro-TGG-2-1	tRNA-Pro-TGG-2-1	tRNA-Pro-TGG-2-1	endogenous	TAA	CCAGCGTGATTATCTATGGC	tatcttgtggaaaggacgaaacaccATCGCCTCTAGTAAATTCGAGGAGACCTTGCTCAGCAGATGGCTCGTTGGTCTAGGGGTATGATTCTCGGTTTTAGTCCGAGAGGTCCCGGGTTCAAATCCCGGACGAGCCCCTCTTTTCTTAATTTTTTTAACTGTTTAGCACGCGTAACTATAGCGACCTTCGTGAGGAAATGTTCGTAGCCACAGCCAGCGTGATTATCTATGGCCTGTCTCTTATACACATCTGACGCTGCCGACGActcgagtactaggatccattaggcg	0	0	0	1.16882	187.37	37.8862	37.187	61.7979	0	37.8862	0.0257161
Set1-TAG-tRNA-Val-CAC-2-1	tRNA-Val-CAC-2-1	tRNA-Val-CAC-2-1	endogenous	TAG	GCTATTGTTCAACCGGCAAG	tatcttgtggaaaggacgaaacaccTTTTCTTCTTCTCCTAGGAGAAAAACTATCAAATGTCAGGGCTTCTGTAGTGTAGTGGTTATCACGTTCGCCTCTAACGCGAAAGGTCCCCGGTTCGAAACCGGGCAGAAGCAACCTGTATTTTTGAGGAATCCTTAGCTGAATTTCTCAGTGATAACGCAACGTCCTGTCCTGACTCTAAGAGCGATGCTATTGTTCAACCGGCAAGCTGTCTCTTATACACATCTGACGCTGCCGACGActcgagtactaggatccattaggcg	151.329	0	0	0	0	86.8618	105.466	24.5808	0	86.8618	0.0113815
Set1-TGA-tRNA-Val-CAC-2-1	tRNA-Val-CAC-2-1	tRNA-Val-CAC-2-1	endogenous	TGA	GTCCTGTCCTCTATCAGGTA	tatcttgtggaaaggacgaaacaccTTTTCTTCTTCTCCTAGGAGAAAAACTATCAAATGTCAGGGCTTCTGTAGTGTAGTGGTTATCACGTTCGCCTTCAACGCGAAAGGTCCCCGGTTCGAAACCGGGCAGAAGCAACCTGTATTTTTGAGGAATCCTTAGCTGAATTTCTCAGTGTCGGATGTCACTTCCAGTACCCATTGCCACCTTAGGTCCTGTCCTCTATCAGGTACTGTCTCTTATACACATCTGACGCTGCCGACGActcgagtactaggatccattaggcg	26.6728	0	0	0	0	25.1298	63.7564	41.3533	0	41.3533	0.0236109
Set1-TAA-tRNA-Val-CAC-2-1	tRNA-Val-CAC-2-1	tRNA-Val-CAC-2-1	endogenous	TAA	ATAGCGACCTTCGTGAGGAA	tatcttgtggaaaggacgaaacaccTTTTCTTCTTCTCCTAGGAGAAAAACTATCAAATGTCAGGGCTTCTGTAGTGTAGTGGTTATCACGTTCGCCTTTAACGCGAAAGGTCCCCGGTTCGAAACCGGGCAGAAGCAACCTGTATTTTTGAGGAATCCTTAGCTGAATTTCTCAGTGGTCGGCACTTACCTTCTACTGTTCGCCGTACAGATATAGCGACCTTCGTGAGGAACTGTCTCTTATACACATCTGACGCTGCCGACGActcgagtactaggatccattaggcg	1.19767	0	0	0	66.6397	62.0875	35.2186	76.1457	0	62.0875	0.015851
Set1-TAG-tRNA-Tyr-GTA-5-5	tRNA-Tyr-GTA-5-5	tRNA-Tyr-GTA-5-5	endogenous	TAG	ATAACGCAACGTCCTGTCCT	tatcttgtggaaaggacgaaacaccGTCTCGAGTAGGGATTTTTAGGAGAGTTGTTTCCGTGCTTCCTTCGATAGCTCAGCTGGTAGAGCGGAGGACTCTAGTACTTAATGTGTGGTCATCCTTAGGTCGCTGGTTCGATTCCGGCTCGAAGGAGACGCTGCTGTTTTGGGGTTTACGGTTGCTCTTCGTTTGTACCATGTGGCCAAGTCTTCATAACGCAACGTCCTGTCCTCTGTCTCTTATACACATCTGACGCTGCCGACGActcgagtactaggatccattaggcg	23029.3	22987.9	23065.3	24114.1	28260.9	397.724	308.128	397.751	23065.3	397.724	57.8503
Set1-TGA-tRNA-Tyr-GTA-5-5	tRNA-Tyr-GTA-5-5	tRNA-Tyr-GTA-5-5	endogenous	TGA	TCGGATGTCACTTCCAGTAC	tatcttgtggaaaggacgaaacaccGTCTCGAGTAGGGATTTTTAGGAGAGTTGTTTCCGTGCTTCCTTCGATAGCTCAGCTGGTAGAGCGGAGGACTTCAGTACTTAATGTGTGGTCATCCTTAGGTCGCTGGTTCGATTCCGGCTCGAAGGAGACGCTGCTGTTTTGGGGTTTACGGTTGCTCTTCGTTTGTCTTCAGACAGAACACTTGCTCGGATGTCACTTCCAGTACCTGTCTCTTATACACATCTGACGCTGCCGACGActcgagtactaggatccattaggcg	289.021	108.918	449.703	250.967	5.01982	360.928	530.24	533.977	250.967	530.24	0.4743
Set1-TAA-tRNA-Tyr-GTA-5-5	tRNA-Tyr-GTA-5-5	tRNA-Tyr-GTA-5-5	endogenous	TAA	GTCGGCACTTACCTTCTACT	tatcttgtggaaaggacgaaacaccGTCTCGAGTAGGGATTTTTAGGAGAGTTGTTTCCGTGCTTCCTTCGATAGCTCAGCTGGTAGAGCGGAGGACTTTAGTACTTAATGTGTGGTCATCCTTAGGTCGCTGGTTCGATTCCGGCTCGAAGGAGACGCTGCTGTTTTGGGGTTTACGGTTGCTCTTCGTTTGTCAGGTTCTACGACCATAGAGTCGGCACTTACCTTCTACTCTGTCTCTTATACACATCTGACGCTGCCGACGActcgagtactaggatccattaggcg	102.589	39.7699	60.5069	59.7498	162.64	124.641	149.104	56.4642	60.5069	124.641	0.489545
Set1-TAG-tRNA-Met-CAT-4-2	tRNA-Met-CAT-4-2	tRNA-Met-CAT-4-2	endogenous	TAG	ACCATGTGGCCAAGTCTTCT	tatcttgtggaaaggacgaaacaccGGAAATTCCTGTGGAAGCTGGCGCGGCATTATACTTCGTCGCCCTCTTAGCGCAGCGGGCAGCGCGTCAGTCTCTAAATCTGAAGGTCCTGAGTTCGAGCCTCAGAGAGGGCAGCTTTTGCAAGGAAAGCTTACCTTCCTGGTACTTGTTATAGACAAGTCGGTCATAAGCCTTCATAAGCCTGCGTGACCATGTGGCCAAGTCTTCTCTGTCTCTTATACACATCTGACGCTGCCGACGActcgagtactaggatccattaggcg	0	27.9021	0	0	127.744	213.308	194.662	115.709	0	194.662	0.00511086
Set1-TGA-tRNA-Met-CAT-4-2	tRNA-Met-CAT-4-2	tRNA-Met-CAT-4-2	endogenous	TGA	CTTCAGACAGAACACTTGCG	tatcttgtggaaaggacgaaacaccGGAAATTCCTGTGGAAGCTGGCGCGGCATTATACTTCGTCGCCCTCTTAGCGCAGCGGGCAGCGCGTCAGTCTTCAAATCTGAAGGTCCTGAGTTCGAGCCTCAGAGAGGGCAGCTTTTGCAAGGAAAGCTTACCTTCCTGGTACTTGTTATACTGTTCCACACGGTACACATCCTGATCGTACCTCCCTTCAGACAGAACACTTGCGCTGTCTCTTATACACATCTGACGCTGCCGACGActcgagtactaggatccattaggcg	0	0	400.58	0	0	129.521	173.514	220.237	0	173.514	0.00573022
Set1-TAA-tRNA-Met-CAT-4-2	tRNA-Met-CAT-4-2	tRNA-Met-CAT-4-2	endogenous	TAA	CAGGTTCTACGACCATAGAG	tatcttgtggaaaggacgaaacaccGGAAATTCCTGTGGAAGCTGGCGCGGCATTATACTTCGTCGCCCTCTTAGCGCAGCGGGCAGCGCGTCAGTCTTTAAATCTGAAGGTCCTGAGTTCGAGCCTCAGAGAGGGCAGCTTTTGCAAGGAAAGCTTACCTTCCTGGTACTTGTTATACCTGATCGTAGCCAACTGTACGAACCGTTGGTGATCAGGTTCTACGACCATAGAGCTGTCTCTTATACACATCTGACGCTGCCGACGActcgagtactaggatccattaggcg	0	257.67	0	83.235	0	176.412	247.363	137.373	0	176.412	0.00563659
Set1-TAG-tRNA-His-GTG-1-6	tRNA-His-GTG-1-6	tRNA-His-GTG-1-6	endogenous	TAG	GACAAGTCGGTCATAAGCCT	tatcttgtggaaaggacgaaacaccGCTCTTAGAGAAAGCTTAGTGCTCAGCTCTTCAGTAGCTTGCCGTGATCGTATAGTGGTTAGTACTCTGCGTTCTAGCCGCAGCAACCTCGGTTCGAATCCGAGTCACGGCAGGAGGGGAGAAGGTTTTTGGAAGAGAACGAGGCTGATCCCGGATTGCAGGTGTTCGCAATAGGCCACTTCGGTTCAGACAAGTCGGTCATAAGCCTCTGTCTCTTATACACATCTGACGCTGCCGACGActcgagtactaggatccattaggcg	0	0	0	0	177.515	0	11.7672	14.576	0	11.7672	0.0783256
Set1-TGA-tRNA-His-GTG-1-6	tRNA-His-GTG-1-6	tRNA-His-GTG-1-6	endogenous	TGA	CTGTTCCACACGGTACACAT	tatcttgtggaaaggacgaaacaccGCTCTTAGAGAAAGCTTAGTGCTCAGCTCTTCAGTAGCTTGCCGTGATCGTATAGTGGTTAGTACTCTGCGTTTCAGCCGCAGCAACCTCGGTTCGAATCCGAGTCACGGCAGGAGGGGAGAAGGTTTTTGGAAGAGAACGAGGCTGATCCCTCGACTGGTGACCGAGTTAACGGTGTGAAGAAGCTACTGTTCCACACGGTACACATCTGTCTCTTATACACATCTGACGCTGCCGACGActcgagtactaggatccattaggcg	0	0	0	143.063	0	53.3761	53.7425	70.7191	0	53.7425	0.0182674
Set1-TAA-tRNA-His-GTG-1-6	tRNA-His-GTG-1-6	tRNA-His-GTG-1-6	endogenous	TAA	CCTGATCGTAGCCAACTGTA	tatcttgtggaaaggacgaaacaccGCTCTTAGAGAAAGCTTAGTGCTCAGCTCTTCAGTAGCTTGCCGTGATCGTATAGTGGTTAGTACTCTGCGTTTTAGCCGCAGCAACCTCGGTTCGAATCCGAGTCACGGCAGGAGGGGAGAAGGTTTTTGGAAGAGAACGAGGCTGATCCCCCTGGAACAATTGGTGCGAATGTTAGACCACTGGCGCCTGATCGTAGCCAACTGTACTGTCTCTTATACACATCTGACGCTGCCGACGActcgagtactaggatccattaggcg	0	0	0	0	0	0	0.247638	17.6994	0	0.247638	0.801514
Set1-TAG-tRNA-iMet-CAT-1-2	tRNA-iMet-CAT-1-2	tRNA-iMet-CAT-1-2	endogenous	TAG	GGATTGCAGGTGTTCGCAAT	tatcttgtggaaaggacgaaacaccAGTAGTTAAGAGTACTGTGAGACCGTGTGCCTGGCAGAACAGCAGAGTGGCGCAGCGGAAGCGTGCTGGGCCCTAAACCCAGAGGTCGATGGATCGAAACCATCCTCTGCTAGGTCCTTTTTTTTTCTCCCCCCCCGTCTATTTTCCTGAGGGTAGAGCGGTACCTAACAACTGACTCATGAATTGCGGGATTGCAGGTGTTCGCAATCTGTCTCTTATACACATCTGACGCTGCCGACGActcgagtactaggatccattaggcg	65.2761	19.5691	0	209.841	0	84.4492	38.1143	76.0819	19.5691	76.0819	0.266848
Set1-TGA-tRNA-iMet-CAT-1-2	tRNA-iMet-CAT-1-2	tRNA-iMet-CAT-1-2	endogenous	TGA	TCGACTGGTGACCGAGTTAA	tatcttgtggaaaggacgaaacaccAGTAGTTAAGAGTACTGTGAGACCGTGTGCCTGGCAGAACAGCAGAGTGGCGCAGCGGAAGCGTGCTGGGCCTCAAACCCAGAGGTCGATGGATCGAAACCATCCTCTGCTAGGTCCTTTTTTTTTCTCCCCCCCCGTCTATTTTCCTGAGGATTGTCGCGAGCAATGATCGCAATGTGCGACACGGTTCGACTGGTGACCGAGTTAACTGTCTCTTATACACATCTGACGCTGCCGACGActcgagtactaggatccattaggcg	0	0	0	120.793	0	0.324434	170.581	80.5959	0	80.5959	0.0122555
Set1-TAA-tRNA-iMet-CAT-1-2	tRNA-iMet-CAT-1-2	tRNA-iMet-CAT-1-2	endogenous	TAA	CCTGGAACAATTGGTGCGAA	tatcttgtggaaaggacgaaacaccAGTAGTTAAGAGTACTGTGAGACCGTGTGCCTGGCAGAACAGCAGAGTGGCGCAGCGGAAGCGTGCTGGGCCTTAAACCCAGAGGTCGATGGATCGAAACCATCCTCTGCTAGGTCCTTTTTTTTTCTCCCCCCCCGTCTATTTTCCTGAGGGAGTAGTGCCTCATAAGCCTCTTCAGACAGATGACTCCTGGAACAATTGGTGCGAACTGTCTCTTATACACATCTGACGCTGCCGACGActcgagtactaggatccattaggcg	65.2298	0	0	73.8767	44.2545	128.869	156.795	146.622	44.2545	146.622	0.306556
Set1-TAG-tRNA-Asp-GTC-2-8	tRNA-Asp-GTC-2-8	tRNA-Asp-GTC-2-8	endogenous	TAG	GTAGAGCGGTACCTAACAAC	tatcttgtggaaaggacgaaacaccACGTAGAAAAGGCCTATCAGAAGGCTTTCTTTCGTGCGGTTCCTCGTTAGTATAGTGGTGAGTATCCCCGCCTCTAACGCGGGAGACCGGGGTTCGATTCCCCGACGGGGAGGCACAGTAATTGTTTTTTGTTTTTAGCTGTAAGTAATTCAAGAAGTTGTCGTTAGCGTCGGGATTCGCAATGGCCTGTAGAGCGGTACCTAACAACCTGTCTCTTATACACATCTGACGCTGCCGACGActcgagtactaggatccattaggcg	0	0	0	0	0	28.9125	8.46483	16.5085	0	16.5085	0.057115
[truncated: 10,672 more rows]
