# Supplementary material for: Prime editing-installed suppressor tRNAs for disease-agnostic genome editing
Source: Nature. 2025 Nov 19;648(8092):191–202. doi: 10.1038/s41586-025-09732-2 (PMC12675287; doi:10.1038/s41586-025-09732-2)
Supplement: Supplementary file 8 — Design and results for saturation mutagenesis screening of individual sup-tRNAs. [file 41586_2025_9732_MOESM8_ESM.xlsx]

## Sheet: Column_Descriptions
Column_Name	Description
Name	Name of the modified tRNA element
Type	Type of mutation encoded, "mut" for a single-nucleotide substituion, "del" for a single-nucleotide deletion, and "hp" for the substitution of two hairpin bases
Position	Position of mutation in the wild-type tRNA sequence. "mut" and "del" categories are numbered by position in the full-length tRNA while "hp" is numbered by hairpin number
WT_base	Nucleotide(s) in the wild-type tRNA at the position indicated
Mutated_base	Nucleotide(s) in the mutated tRNA at the position indicated
tRNA_sequence	tRNA sequence for that library element
Oligo_sequence	Oligo sequence ordered as a pool with Gibson ends on either side
Normalized_Counts_Bulk_Rep1	Normalized counts for the bulk transduced, unsorted cells - Replicate 1
Normalized_Counts_Bulk_Rep2	Normalized counts for the bulk transduced, unsorted cells - Replicate 2
Normalized_Counts_GFP_Rep1	Normalized counts for GFP+ sorted cells - Replicate 1
Normalized_Counts_GFP_Rep2	Normalized counts for GFP+ sorted cells - Replicate 2
Fold_Enrichment_GFP_versus_Bulk_Rep1	Fold enrichment of GFP-positive cells compared to the bulk population - Replicate 1
Fold_Enrichment_GFP_versus_Bulk_Rep2	Fold enrichment of GFP-positive cells compared to the bulk population - Replicate 2
Log2_FC_from_WT_Rep1	Log2 fold change of each element relative to the wild-type unmodified tRNA - Replicate 1
Log2_FC_from_WT_Rep2	Log2 fold change of each element relative to the wild-type unmodified tRNA - Replicate 2
Sheet_Name
Mouse tRNA-Leu-TAA-2-1	Saturation mutagenesis screening results for mouse tRNA-Leu-TAA-2-1 driven by its own leader sequence
Human tRNA-Arg-CCT-4-1	Saturation mutagenesis screening results for human tRNA-Arg-CCT-4-1 driven by its own leader sequence
Human tRNA-Tyr-GTA-2-1	Saturation mutagenesis screening results for human tRNA-Tyr-GTA-2-1 driven by its own leader sequence
Human tRNA-Leu-TAA-4-1	Saturation mutagenesis screening results for human tRNA-Leu-TAA-4-1 driven by a hU6 promoter, minU6 promoter, or no exogenous promoter

## Sheet: Mouse tRNA-Leu-TAA-2-1
Name	Type	Position	WT_base	Mutated_base	tRNA_sequence	Normalized_Counts_Bulk_Rep1	Normalized_Counts_Bulk_Rep2	Normalized_Counts_GFP_Rep1	Normalized_Counts_GFP_Rep2	Fold_Enrichment_GFP_versus_Bulk_Rep1	Fold_Enrichment_GFP_versus_Bulk_Rep2	Log2_FC_from_WT_Rep1	Log2_FC_from_WT_Rep2
tRNA-Leu-TAA-2-1_element_001	mut	1	A	T	TCCAGGATGGCCGAGTGGTTAAGGCGTTGGACTCTAGATCCAATGGACATATGTCTGCGTGGGTTCGAACCCCACTCCTGGTA	0.00132975	0.00142772	0.00234713	0.00148572	1.7651	1.04062	-1.48205	-2.05533
tRNA-Leu-TAA-2-1_element_002	mut	1	A	G	GCCAGGATGGCCGAGTGGTTAAGGCGTTGGACTCTAGATCCAATGGACATATGTCTGCGTGGGTTCGAACCCCACTCCTGGTA	0.00158293	0.00186245	0.00584198	0.00404493	3.69062	2.17183	-0.417941	-0.993864
tRNA-Leu-TAA-2-1_element_003	mut	1	A	C	CCCAGGATGGCCGAGTGGTTAAGGCGTTGGACTCTAGATCCAATGGACATATGTCTGCGTGGGTTCGAACCCCACTCCTGGTA	0.00214838	0.00171849	0.00229543	0.00139422	1.06845	0.811305	-2.20629	-2.41446
tRNA-Leu-TAA-2-1_element_004	mut	2	C	A	AACAGGATGGCCGAGTGGTTAAGGCGTTGGACTCTAGATCCAATGGACATATGTCTGCGTGGGTTCGAACCCCACTCCTGGTA	0.00192525	0.00192412	0.00079846	0.00084993	0.414732	0.441721	-3.57155	-3.29157
tRNA-Leu-TAA-2-1_element_005	mut	2	C	T	ATCAGGATGGCCGAGTGGTTAAGGCGTTGGACTCTAGATCCAATGGACATATGTCTGCGTGGGTTCGAACCCCACTCCTGGTA	0.00195731	0.00232651	0.00264813	0.00220547	1.35295	0.947974	-1.8657	-2.18986
tRNA-Leu-TAA-2-1_element_006	mut	2	C	G	AGCAGGATGGCCGAGTGGTTAAGGCGTTGGACTCTAGATCCAATGGACATATGTCTGCGTGGGTTCGAACCCCACTCCTGGTA	0.00224945	0.00202614	0.00056639	0.00112632	0.25179	0.555893	-4.29151	-2.9599
tRNA-Leu-TAA-2-1_element_007	mut	3	C	A	ACAAGGATGGCCGAGTGGTTAAGGCGTTGGACTCTAGATCCAATGGACATATGTCTGCGTGGGTTCGAACCCCACTCCTGGTA	0.00197126	0.00233859	0.00188759	0.00259883	0.957555	1.11128	-2.36438	-1.96056
tRNA-Leu-TAA-2-1_element_008	mut	3	C	T	ACTAGGATGGCCGAGTGGTTAAGGCGTTGGACTCTAGATCCAATGGACATATGTCTGCGTGGGTTCGAACCCCACTCCTGGTA	0.00233902	0.00197922	0.00211506	0.00086502	0.904249	0.43705	-2.44701	-3.3069
tRNA-Leu-TAA-2-1_element_009	mut	3	C	G	ACGAGGATGGCCGAGTGGTTAAGGCGTTGGACTCTAGATCCAATGGACATATGTCTGCGTGGGTTCGAACCCCACTCCTGGTA	0.00184747	0.00147997	0.00109832	0.00095652	0.594497	0.64631	-3.05206	-2.74248
tRNA-Leu-TAA-2-1_element_010	mut	4	A	T	ACCTGGATGGCCGAGTGGTTAAGGCGTTGGACTCTAGATCCAATGGACATATGTCTGCGTGGGTTCGAACCCCACTCCTGGTA	0.00202675	0.0018333	0.00130856	0.00201492	0.645643	1.09907	-2.93299	-1.9765
tRNA-Leu-TAA-2-1_element_011	mut	4	A	G	ACCGGGATGGCCGAGTGGTTAAGGCGTTGGACTCTAGATCCAATGGACATATGTCTGCGTGGGTTCGAACCCCACTCCTGGTA	0.00120682	0.00119329	0.0008605	0.00084427	0.71303	0.707511	-2.78977	-2.61195
tRNA-Leu-TAA-2-1_element_012	mut	4	A	C	ACCCGGATGGCCGAGTGGTTAAGGCGTTGGACTCTAGATCCAATGGACATATGTCTGCGTGGGTTCGAACCCCACTCCTGGTA	0.00170528	0.00152618	0.00192205	0.00116028	1.12712	0.760248	-2.12916	-2.50824
tRNA-Leu-TAA-2-1_element_013	mut	5	G	C	ACCACGATGGCCGAGTGGTTAAGGCGTTGGACTCTAGATCCAATGGACATATGTCTGCGTGGGTTCGAACCCCACTCCTGGTA	0.00220604	0.00219819	0.00227016	0.00131309	1.02907	0.597353	-2.26047	-2.85612
tRNA-Leu-TAA-2-1_element_014	mut	5	G	A	ACCAAGATGGCCGAGTGGTTAAGGCGTTGGACTCTAGATCCAATGGACATATGTCTGCGTGGGTTCGAACCCCACTCCTGGTA	0.00229316	0.00237023	0.00284229	0.00162439	1.23946	0.685329	-1.99209	-2.65791
tRNA-Leu-TAA-2-1_element_015	mut	5	G	T	ACCATGATGGCCGAGTGGTTAAGGCGTTGGACTCTAGATCCAATGGACATATGTCTGCGTGGGTTCGAACCCCACTCCTGGTA	0.00187421	0.00182104	0.00236551	0.00079144	1.26214	0.434609	-1.96593	-3.31499
tRNA-Leu-TAA-2-1_element_016	mut	6	G	C	ACCAGCATGGCCGAGTGGTTAAGGCGTTGGACTCTAGATCCAATGGACATATGTCTGCGTGGGTTCGAACCCCACTCCTGGTA	0.00197571	0.0018884	0.00115576	0.00083106	0.584983	0.440087	-3.07534	-3.29692
tRNA-Leu-TAA-2-1_element_017	mut	6	G	A	ACCAGAATGGCCGAGTGGTTAAGGCGTTGGACTCTAGATCCAATGGACATATGTCTGCGTGGGTTCGAACCCCACTCCTGGTA	0.00078873	0.00067414	0.00023782	0.0003028	0.301516	0.449173	-4.0315	-3.26743
tRNA-Leu-TAA-2-1_element_018	mut	6	G	T	ACCAGTATGGCCGAGTGGTTAAGGCGTTGGACTCTAGATCCAATGGACATATGTCTGCGTGGGTTCGAACCCCACTCCTGGTA	0.00239265	0.00247651	0.00184048	0.001298	0.769223	0.524124	-2.68033	-3.0448
tRNA-Leu-TAA-2-1_element_019	mut	7	A	T	ACCAGGTTGGCCGAGTGGTTAAGGCGTTGGACTCTAGATCCAATGGACATATGTCTGCGTGGGTTCGAACCCCACTCCTGGTA	0.00292863	0.00287197	0.00203464	0.0017008	0.694741	0.592206	-2.82726	-2.86861
tRNA-Leu-TAA-2-1_element_020	mut	7	A	G	ACCAGGGTGGCCGAGTGGTTAAGGCGTTGGACTCTAGATCCAATGGACATATGTCTGCGTGGGTTCGAACCCCACTCCTGGTA	0.00197902	0.00201281	0.00865211	0.00621927	4.37191	3.08984	-0.173537	-0.485243
tRNA-Leu-TAA-2-1_element_021	mut	7	A	C	ACCAGGCTGGCCGAGTGGTTAAGGCGTTGGACTCTAGATCCAATGGACATATGTCTGCGTGGGTTCGAACCCCACTCCTGGTA	0.00168242	0.00208888	0.00148778	0.00193002	0.884311	0.92395	-2.47918	-2.22689
tRNA-Leu-TAA-2-1_element_022	mut	8	T	G	ACCAGGAGGGCCGAGTGGTTAAGGCGTTGGACTCTAGATCCAATGGACATATGTCTGCGTGGGTTCGAACCCCACTCCTGGTA	0.00173389	0.00189586	0.00124192	0.0012414	0.716265	0.654794	-2.78324	-2.72366
tRNA-Leu-TAA-2-1_element_023	mut	8	T	C	ACCAGGACGGCCGAGTGGTTAAGGCGTTGGACTCTAGATCCAATGGACATATGTCTGCGTGGGTTCGAACCCCACTCCTGGTA	0.00141385	0.00140568	0.00144527	0.00083106	1.02222	0.591215	-2.27009	-2.87102
tRNA-Leu-TAA-2-1_element_024	mut	8	T	A	ACCAGGAAGGCCGAGTGGTTAAGGCGTTGGACTCTAGATCCAATGGACATATGTCTGCGTGGGTTCGAACCCCACTCCTGGTA	0.00168184	0.00164633	0.00097194	0.00195643	0.577902	1.18836	-3.09291	-1.8638
tRNA-Leu-TAA-2-1_element_025	mut	9	G	C	ACCAGGATCGCCGAGTGGTTAAGGCGTTGGACTCTAGATCCAATGGACATATGTCTGCGTGGGTTCGAACCCCACTCCTGGTA	0.00105313	0.00122048	0.00118678	0.00097633	1.12691	0.799953	-2.12943	-2.43479
tRNA-Leu-TAA-2-1_element_026	mut	9	G	A	ACCAGGATAGCCGAGTGGTTAAGGCGTTGGACTCTAGATCCAATGGACATATGTCTGCGTGGGTTCGAACCCCACTCCTGGTA	0.0018755	0.00196802	0.0029342	0.00159797	1.56449	0.811969	-1.65611	-2.41328
tRNA-Leu-TAA-2-1_element_027	mut	9	G	T	ACCAGGATTGCCGAGTGGTTAAGGCGTTGGACTCTAGATCCAATGGACATATGTCTGCGTGGGTTCGAACCCCACTCCTGGTA	0.00197816	0.00193443	0.00173134	0.00154138	0.875229	0.79681	-2.49407	-2.44047
tRNA-Leu-TAA-2-1_element_028	mut	10	G	C	ACCAGGATGCCCGAGTGGTTAAGGCGTTGGACTCTAGATCCAATGGACATATGTCTGCGTGGGTTCGAACCCCACTCCTGGTA	0.00223263	0.00209421	0.00173708	0.0018772	0.778043	0.896373	-2.66388	-2.27061
tRNA-Leu-TAA-2-1_element_029	mut	10	G	A	ACCAGGATGACCGAGTGGTTAAGGCGTTGGACTCTAGATCCAATGGACATATGTCTGCGTGGGTTCGAACCCCACTCCTGGTA	0.00197543	0.00186103	0.00211966	0.001531	1.07301	0.822663	-2.20014	-2.3944
tRNA-Leu-TAA-2-1_element_030	mut	10	G	T	ACCAGGATGTCCGAGTGGTTAAGGCGTTGGACTCTAGATCCAATGGACATATGTCTGCGTGGGTTCGAACCCCACTCCTGGTA	0.0017313	0.00134365	0.0008559	0.00057731	0.494371	0.429656	-3.31814	-3.33152
tRNA-Leu-TAA-2-1_element_031	mut	11	C	A	ACCAGGATGGACGAGTGGTTAAGGCGTTGGACTCTAGATCCAATGGACATATGTCTGCGTGGGTTCGAACCCCACTCCTGGTA	0.00213731	0.00167512	0.00127869	0.00089992	0.598269	0.537228	-3.04294	-3.00917
tRNA-Leu-TAA-2-1_element_032	mut	11	C	T	ACCAGGATGGTCGAGTGGTTAAGGCGTTGGACTCTAGATCCAATGGACATATGTCTGCGTGGGTTCGAACCCCACTCCTGGTA	0.0021537	0.00159994	0.00182899	0.00090747	0.849232	0.567189	-2.53757	-2.93088
tRNA-Leu-TAA-2-1_element_033	mut	11	C	G	ACCAGGATGGGCGAGTGGTTAAGGCGTTGGACTCTAGATCCAATGGACATATGTCTGCGTGGGTTCGAACCCCACTCCTGGTA	0.00212409	0.00206116	0.00152684	0.00146685	0.718823	0.711666	-2.77809	-2.6035
tRNA-Leu-TAA-2-1_element_034	mut	12	C	A	ACCAGGATGGCAGAGTGGTTAAGGCGTTGGACTCTAGATCCAATGGACATATGTCTGCGTGGGTTCGAACCCCACTCCTGGTA	0.00268077	0.00304561	0.00198524	0.00169514	0.740548	0.556583	-2.73514	-2.95811
tRNA-Leu-TAA-2-1_element_035	mut	12	C	T	ACCAGGATGGCTGAGTGGTTAAGGCGTTGGACTCTAGATCCAATGGACATATGTCTGCGTGGGTTCGAACCCCACTCCTGGTA	0.00166071	0.00144922	0.00214263	0.00135649	1.29019	0.936008	-1.93422	-2.20818
tRNA-Leu-TAA-2-1_element_036	mut	12	C	G	ACCAGGATGGCGGAGTGGTTAAGGCGTTGGACTCTAGATCCAATGGACATATGTCTGCGTGGGTTCGAACCCCACTCCTGGTA	0.00236778	0.00240222	0.00115346	0.00126593	0.487149	0.526982	-3.33937	-3.03695
tRNA-Leu-TAA-2-1_element_037	mut	13	G	C	ACCAGGATGGCCCAGTGGTTAAGGCGTTGGACTCTAGATCCAATGGACATATGTCTGCGTGGGTTCGAACCCCACTCCTGGTA	0.00186558	0.00194385	0.00103513	0.00112443	0.554855	0.578455	-3.15162	-2.9025
tRNA-Leu-TAA-2-1_element_038	mut	13	G	A	ACCAGGATGGCCAAGTGGTTAAGGCGTTGGACTCTAGATCCAATGGACATATGTCTGCGTGGGTTCGAACCCCACTCCTGGTA	0.0020673	0.00173093	0.00084212	0.00151968	0.407353	0.877956	-3.59745	-2.30056
tRNA-Leu-TAA-2-1_element_039	mut	13	G	T	ACCAGGATGGCCTAGTGGTTAAGGCGTTGGACTCTAGATCCAATGGACATATGTCTGCGTGGGTTCGAACCCCACTCCTGGTA	0.00226642	0.0024742	0.00212195	0.00164042	0.936258	0.663011	-2.39682	-2.70567
tRNA-Leu-TAA-2-1_element_040	mut	14	A	T	ACCAGGATGGCCGTGTGGTTAAGGCGTTGGACTCTAGATCCAATGGACATATGTCTGCGTGGGTTCGAACCCCACTCCTGGTA	0.00172282	0.00191453	0.00156705	0.00136686	0.909587	0.713943	-2.43852	-2.5989
tRNA-Leu-TAA-2-1_element_041	mut	14	A	G	ACCAGGATGGCCGGGTGGTTAAGGCGTTGGACTCTAGATCCAATGGACATATGTCTGCGTGGGTTCGAACCCCACTCCTGGTA	0.002156	0.00204711	0.00239079	0.00120084	1.1089	0.586601	-2.15267	-2.88233
tRNA-Leu-TAA-2-1_element_042	mut	14	A	C	ACCAGGATGGCCGCGTGGTTAAGGCGTTGGACTCTAGATCCAATGGACATATGTCTGCGTGGGTTCGAACCCCACTCCTGGTA	0.00194725	0.00223978	0.00164977	0.00135932	0.847233	0.606898	-2.54097	-2.83325
tRNA-Leu-TAA-2-1_element_043	mut	15	G	C	ACCAGGATGGCCGACTGGTTAAGGCGTTGGACTCTAGATCCAATGGACATATGTCTGCGTGGGTTCGAACCCCACTCCTGGTA	0.0017152	0.00167121	0.00133268	0.00095086	0.776985	0.568965	-2.66584	-2.92636
tRNA-Leu-TAA-2-1_element_044	mut	15	G	A	ACCAGGATGGCCGAATGGTTAAGGCGTTGGACTCTAGATCCAATGGACATATGTCTGCGTGGGTTCGAACCCCACTCCTGGTA	0.00178263	0.00141332	0.00149123	0.00186022	0.836533	1.3162	-2.55931	-1.7164
tRNA-Leu-TAA-2-1_element_045	mut	15	G	T	ACCAGGATGGCCGATTGGTTAAGGCGTTGGACTCTAGATCCAATGGACATATGTCTGCGTGGGTTCGAACCCCACTCCTGGTA	0.00210755	0.00205262	0.0009616	0.00144516	0.456264	0.704054	-3.43386	-2.61902
tRNA-Leu-TAA-2-1_element_046	mut	16	T	G	ACCAGGATGGCCGAGGGGTTAAGGCGTTGGACTCTAGATCCAATGGACATATGTCTGCGTGGGTTCGAACCCCACTCCTGGTA	0.00164691	0.0018461	0.00211506	0.00187059	1.28426	1.01327	-1.94086	-2.09376
tRNA-Leu-TAA-2-1_element_047	mut	16	T	C	ACCAGGATGGCCGAGCGGTTAAGGCGTTGGACTCTAGATCCAATGGACATATGTCTGCGTGGGTTCGAACCCCACTCCTGGTA	0.00124895	0.00135147	0.0053629	0.00440056	4.29394	3.25612	-0.199499	-0.409621
tRNA-Leu-TAA-2-1_element_048	mut	16	T	A	ACCAGGATGGCCGAGAGGTTAAGGCGTTGGACTCTAGATCCAATGGACATATGTCTGCGTGGGTTCGAACCCCACTCCTGGTA	0.00121329	0.0011565	0.00416693	0.00301578	3.43441	2.60767	-0.521741	-0.730013
tRNA-Leu-TAA-2-1_element_049	mut	17	G	C	ACCAGGATGGCCGAGTCGTTAAGGCGTTGGACTCTAGATCCAATGGACATATGTCTGCGTGGGTTCGAACCCCACTCCTGGTA	0.00214048	0.00188787	0.00093518	0.00099614	0.436901	0.527654	-3.49642	-3.03511
tRNA-Leu-TAA-2-1_element_050	mut	17	G	A	ACCAGGATGGCCGAGTAGTTAAGGCGTTGGACTCTAGATCCAATGGACATATGTCTGCGTGGGTTCGAACCCCACTCCTGGTA	0.00199699	0.00229629	0.00218514	0.00212906	1.09422	0.927172	-2.1719	-2.22187
tRNA-Leu-TAA-2-1_element_051	mut	17	G	T	ACCAGGATGGCCGAGTTGTTAAGGCGTTGGACTCTAGATCCAATGGACATATGTCTGCGTGGGTTCGAACCCCACTCCTGGTA	0.00206658	0.00204036	0.00216791	0.00076691	1.04903	0.375872	-2.23274	-3.52446
tRNA-Leu-TAA-2-1_element_052	mut	18	G	C	ACCAGGATGGCCGAGTGCTTAAGGCGTTGGACTCTAGATCCAATGGACATATGTCTGCGTGGGTTCGAACCCCACTCCTGGTA	0.00138927	0.00148282	0.00130856	0.00131687	0.941905	0.888085	-2.38815	-2.28401
tRNA-Leu-TAA-2-1_element_053	mut	18	G	A	ACCAGGATGGCCGAGTGATTAAGGCGTTGGACTCTAGATCCAATGGACATATGTCTGCGTGGGTTCGAACCCCACTCCTGGTA	0.001616	0.00157826	0.00120861	0.00075654	0.747902	0.47935	-2.72088	-3.17362
tRNA-Leu-TAA-2-1_element_054	mut	18	G	T	ACCAGGATGGCCGAGTGTTTAAGGCGTTGGACTCTAGATCCAATGGACATATGTCTGCGTGGGTTCGAACCCCACTCCTGGTA	0.00175574	0.00211376	0.00143493	0.00119329	0.81728	0.564534	-2.5929	-2.93764
tRNA-Leu-TAA-2-1_element_055	mut	19	T	G	ACCAGGATGGCCGAGTGGGTAAGGCGTTGGACTCTAGATCCAATGGACATATGTCTGCGTGGGTTCGAACCCCACTCCTGGTA	0.00106851	0.001028	0.00113508	0.00089709	1.0623	0.872657	-2.21461	-2.30929
tRNA-Leu-TAA-2-1_element_056	mut	19	T	C	ACCAGGATGGCCGAGTGGCTAAGGCGTTGGACTCTAGATCCAATGGACATATGTCTGCGTGGGTTCGAACCCCACTCCTGGTA	0.00138179	0.001186	0.00092599	0.00073767	0.670134	0.621981	-2.87928	-2.79783
tRNA-Leu-TAA-2-1_element_057	mut	19	T	A	ACCAGGATGGCCGAGTGGATAAGGCGTTGGACTCTAGATCCAATGGACATATGTCTGCGTGGGTTCGAACCCCACTCCTGGTA	0.00202546	0.00179989	0.00248959	0.00189889	1.22915	1.055	-2.00414	-2.03553
tRNA-Leu-TAA-2-1_element_058	mut	20	T	G	ACCAGGATGGCCGAGTGGTGAAGGCGTTGGACTCTAGATCCAATGGACATATGTCTGCGTGGGTTCGAACCCCACTCCTGGTA	0.00090289	0.00087089	0.00226786	0.00255544	2.51179	2.9343	-0.973089	-0.559761
tRNA-Leu-TAA-2-1_element_059	mut	20	T	C	ACCAGGATGGCCGAGTGGTCAAGGCGTTGGACTCTAGATCCAATGGACATATGTCTGCGTGGGTTCGAACCCCACTCCTGGTA	0.0012327	0.0010559	0.00313296	0.00159797	2.54154	1.51337	-0.9561	-1.51501
tRNA-Leu-TAA-2-1_element_060	mut	20	T	A	ACCAGGATGGCCGAGTGGTAAAGGCGTTGGACTCTAGATCCAATGGACATATGTCTGCGTGGGTTCGAACCCCACTCCTGGTA	0.00111136	0.00125461	0.00536061	0.00312143	4.82348	2.48797	-0.0317281	-0.797808
tRNA-Leu-TAA-2-1_element_061	mut	21	A	T	ACCAGGATGGCCGAGTGGTTTAGGCGTTGGACTCTAGATCCAATGGACATATGTCTGCGTGGGTTCGAACCCCACTCCTGGTA	0.00289355	0.00281474	0.00273085	0.00163382	0.943772	0.580452	-2.38529	-2.89753
tRNA-Leu-TAA-2-1_element_062	mut	21	A	G	ACCAGGATGGCCGAGTGGTTGAGGCGTTGGACTCTAGATCCAATGGACATATGTCTGCGTGGGTTCGAACCCCACTCCTGGTA	0.00146043	0.00120449	0.00124422	0.00090653	0.851953	0.752623	-2.53296	-2.52278
tRNA-Leu-TAA-2-1_element_063	mut	21	A	C	ACCAGGATGGCCGAGTGGTTCAGGCGTTGGACTCTAGATCCAATGGACATATGTCTGCGTGGGTTCGAACCCCACTCCTGGTA	0.00138265	0.00157879	0.00097194	0.00084993	0.702953	0.53834	-2.8103	-3.00619
tRNA-Leu-TAA-2-1_element_064	mut	22	A	T	ACCAGGATGGCCGAGTGGTTATGGCGTTGGACTCTAGATCCAATGGACATATGTCTGCGTGGGTTCGAACCCCACTCCTGGTA	0.0016413	0.00180949	0.002022	0.00135932	1.23195	0.751216	-2.00086	-2.52548
tRNA-Leu-TAA-2-1_element_065	mut	22	A	G	ACCAGGATGGCCGAGTGGTTAGGGCGTTGGACTCTAGATCCAATGGACATATGTCTGCGTGGGTTCGAACCCCACTCCTGGTA	0.00199325	0.00180167	0.00130856	0.00078389	0.656493	0.435094	-2.90895	-3.31338
tRNA-Leu-TAA-2-1_element_066	mut	22	A	C	ACCAGGATGGCCGAGTGGTTACGGCGTTGGACTCTAGATCCAATGGACATATGTCTGCGTGGGTTCGAACCCCACTCCTGGTA	0.00128978	0.00135929	0.00092943	0.00133385	0.720614	0.98128	-2.7745	-2.14004
tRNA-Leu-TAA-2-1_element_067	mut	23	G	C	ACCAGGATGGCCGAGTGGTTAACGCGTTGGACTCTAGATCCAATGGACATATGTCTGCGTGGGTTCGAACCCCACTCCTGGTA	0.00192697	0.00154396	0.00166126	0.00103576	0.862108	0.670848	-2.51586	-2.68872
tRNA-Leu-TAA-2-1_element_068	mut	23	G	A	ACCAGGATGGCCGAGTGGTTAAAGCGTTGGACTCTAGATCCAATGGACATATGTCTGCGTGGGTTCGAACCCCACTCCTGGTA	0.00158135	0.00157346	0.00162564	0.00094614	1.02801	0.601315	-2.26194	-2.84658
tRNA-Leu-TAA-2-1_element_069	mut	23	G	T	ACCAGGATGGCCGAGTGGTTAATGCGTTGGACTCTAGATCCAATGGACATATGTCTGCGTGGGTTCGAACCCCACTCCTGGTA	0.00172052	0.00161825	0.00110866	0.00083955	0.644373	0.518802	-2.93583	-3.05952
tRNA-Leu-TAA-2-1_element_070	mut	24	G	C	ACCAGGATGGCCGAGTGGTTAAGCCGTTGGACTCTAGATCCAATGGACATATGTCTGCGTGGGTTCGAACCCCACTCCTGGTA	0.00193186	0.00187489	0.00069851	0.00154326	0.361573	0.82312	-3.76944	-2.3936
tRNA-Leu-TAA-2-1_element_071	mut	24	G	A	ACCAGGATGGCCGAGTGGTTAAGACGTTGGACTCTAGATCCAATGGACATATGTCTGCGTGGGTTCGAACCCCACTCCTGGTA	0.00203538	0.00158928	0.00124997	0.00077352	0.61412	0.48671	-3.00521	-3.15164
tRNA-Leu-TAA-2-1_element_072	mut	24	G	T	ACCAGGATGGCCGAGTGGTTAAGTCGTTGGACTCTAGATCCAATGGACATATGTCTGCGTGGGTTCGAACCCCACTCCTGGTA	0.00251026	0.00206613	0.00176581	0.0009452	0.703436	0.457474	-2.80931	-3.24102
tRNA-Leu-TAA-2-1_element_073	mut	25	C	A	ACCAGGATGGCCGAGTGGTTAAGGAGTTGGACTCTAGATCCAATGGACATATGTCTGCGTGGGTTCGAACCCCACTCCTGGTA	0.00199598	0.00183295	0.00151535	0.0014461	0.759201	0.788948	-2.69925	-2.45477
tRNA-Leu-TAA-2-1_element_074	mut	25	C	T	ACCAGGATGGCCGAGTGGTTAAGGTGTTGGACTCTAGATCCAATGGACATATGTCTGCGTGGGTTCGAACCCCACTCCTGGTA	0.00219683	0.00203041	0.00179683	0.00104048	0.817916	0.512447	-2.59178	-3.0773
tRNA-Leu-TAA-2-1_element_075	mut	25	C	G	ACCAGGATGGCCGAGTGGTTAAGGGGTTGGACTCTAGATCCAATGGACATATGTCTGCGTGGGTTCGAACCCCACTCCTGGTA	0.00251644	0.00233149	0.00070081	0.00046128	0.278492	0.197848	-4.1461	-4.45031
tRNA-Leu-TAA-2-1_element_076	mut	26	G	C	ACCAGGATGGCCGAGTGGTTAAGGCCTTGGACTCTAGATCCAATGGACATATGTCTGCGTGGGTTCGAACCCCACTCCTGGTA	0.00179499	0.00187009	0.00099951	0.00172344	0.556834	0.921577	-3.14648	-2.2306
tRNA-Leu-TAA-2-1_element_077	mut	26	G	A	ACCAGGATGGCCGAGTGGTTAAGGCATTGGACTCTAGATCCAATGGACATATGTCTGCGTGGGTTCGAACCCCACTCCTGGTA	0.00211934	0.00244808	0.00258954	0.00240356	1.22186	0.981817	-2.01272	-2.13925
tRNA-Leu-TAA-2-1_element_078	mut	26	G	T	ACCAGGATGGCCGAGTGGTTAAGGCTTTGGACTCTAGATCCAATGGACATATGTCTGCGTGGGTTCGAACCCCACTCCTGGTA	0.00194279	0.00206933	0.00117069	0.00143667	0.602584	0.694267	-3.03257	-2.63921
tRNA-Leu-TAA-2-1_element_079	mut	27	T	G	ACCAGGATGGCCGAGTGGTTAAGGCGGTGGACTCTAGATCCAATGGACATATGTCTGCGTGGGTTCGAACCCCACTCCTGGTA	0.00153491	0.00147588	0.00075136	0.00085936	0.489513	0.582267	-3.33238	-2.89302
tRNA-Leu-TAA-2-1_element_080	mut	27	T	C	ACCAGGATGGCCGAGTGGTTAAGGCGCTGGACTCTAGATCCAATGGACATATGTCTGCGTGGGTTCGAACCCCACTCCTGGTA	0.00175603	0.00174426	0.00341787	0.00170646	1.94637	0.978327	-1.34102	-2.14439
tRNA-Leu-TAA-2-1_element_081	mut	27	T	A	ACCAGGATGGCCGAGTGGTTAAGGCGATGGACTCTAGATCCAATGGACATATGTCTGCGTGGGTTCGAACCCCACTCCTGGTA	0.00132874	0.00137085	0.00181521	0.00134422	1.36611	0.98058	-1.85173	-2.14107
tRNA-Leu-TAA-2-1_element_082	mut	28	T	G	ACCAGGATGGCCGAGTGGTTAAGGCGTGGGACTCTAGATCCAATGGACATATGTCTGCGTGGGTTCGAACCCCACTCCTGGTA	0.00067415	0.00063237	9.42e-05	0.00036318	0.139743	0.57431	-5.14096	-2.91288
tRNA-Leu-TAA-2-1_element_083	mut	28	T	C	ACCAGGATGGCCGAGTGGTTAAGGCGTCGGACTCTAGATCCAATGGACATATGTCTGCGTGGGTTCGAACCCCACTCCTGGTA	0.00171822	0.00161505	0.00125801	0.00172438	0.732159	1.06769	-2.75157	-2.01828
tRNA-Leu-TAA-2-1_element_084	mut	28	T	A	ACCAGGATGGCCGAGTGGTTAAGGCGTAGGACTCTAGATCCAATGGACATATGTCTGCGTGGGTTCGAACCCCACTCCTGGTA	0.00234837	0.0024319	0.00216331	0.00184984	0.921198	0.760655	-2.42022	-2.50746
tRNA-Leu-TAA-2-1_element_085	mut	29	G	C	ACCAGGATGGCCGAGTGGTTAAGGCGTTCGACTCTAGATCCAATGGACATATGTCTGCGTGGGTTCGAACCCCACTCCTGGTA	0.00108864	0.00113979	0.00043772	0.0003877	0.402077	0.340151	-3.61626	-3.66853
tRNA-Leu-TAA-2-1_element_086	mut	29	G	A	ACCAGGATGGCCGAGTGGTTAAGGCGTTAGACTCTAGATCCAATGGACATATGTCTGCGTGGGTTCGAACCCCACTCCTGGTA	0.00212653	0.00231211	0.00160267	0.00125649	0.753654	0.54344	-2.70983	-2.99258
tRNA-Leu-TAA-2-1_element_087	mut	29	G	T	ACCAGGATGGCCGAGTGGTTAAGGCGTTTGACTCTAGATCCAATGGACATATGTCTGCGTGGGTTCGAACCCCACTCCTGGTA	0.00247705	0.00263185	0.0014671	0.00122537	0.592279	0.465591	-3.05745	-3.21564
tRNA-Leu-TAA-2-1_element_088	mut	30	G	C	ACCAGGATGGCCGAGTGGTTAAGGCGTTGCACTCTAGATCCAATGGACATATGTCTGCGTGGGTTCGAACCCCACTCCTGGTA	0.0021491	0.00200073	0.0013166	0.00112349	0.612628	0.56154	-3.00872	-2.94532
tRNA-Leu-TAA-2-1_element_089	mut	30	G	A	ACCAGGATGGCCGAGTGGTTAAGGCGTTGAACTCTAGATCCAATGGACATATGTCTGCGTGGGTTCGAACCCCACTCCTGGTA	0.00098527	0.00101183	0.00066175	0.00062164	0.671641	0.614378	-2.87604	-2.81558
tRNA-Leu-TAA-2-1_element_090	mut	30	G	T	ACCAGGATGGCCGAGTGGTTAAGGCGTTGTACTCTAGATCCAATGGACATATGTCTGCGTGGGTTCGAACCCCACTCCTGGTA	0.00167839	0.00213776	0.00063762	0.00055939	0.379899	0.261669	-3.69811	-4.04696
tRNA-Leu-TAA-2-1_element_091	mut	31	A	T	ACCAGGATGGCCGAGTGGTTAAGGCGTTGGTCTCTAGATCCAATGGACATATGTCTGCGTGGGTTCGAACCCCACTCCTGGTA	0.0017083	0.00165202	0.00276877	0.00155175	1.62078	0.939308	-1.60512	-2.20311
tRNA-Leu-TAA-2-1_element_092	mut	31	A	G	ACCAGGATGGCCGAGTGGTTAAGGCGTTGGGCTCTAGATCCAATGGACATATGTCTGCGTGGGTTCGAACCCCACTCCTGGTA	0.00135793	0.00121782	0.0024827	0.00208755	1.8283	1.71418	-1.4313	-1.33526
tRNA-Leu-TAA-2-1_element_093	mut	31	A	C	ACCAGGATGGCCGAGTGGTTAAGGCGTTGGCCTCTAGATCCAATGGACATATGTCTGCGTGGGTTCGAACCCCACTCCTGGTA	0.00214953	0.00230891	0.00200707	0.00226018	0.933723	0.978894	-2.40074	-2.14355
tRNA-Leu-TAA-2-1_element_094	mut	32	C	A	ACCAGGATGGCCGAGTGGTTAAGGCGTTGGAATCTAGATCCAATGGACATATGTCTGCGTGGGTTCGAACCCCACTCCTGGTA	0.00095982	0.00094624	0.00108912	0.00070466	1.13472	0.744687	-2.11947	-2.53807
tRNA-Leu-TAA-2-1_element_095	mut	32	C	T	ACCAGGATGGCCGAGTGGTTAAGGCGTTGGATTCTAGATCCAATGGACATATGTCTGCGTGGGTTCGAACCCCACTCCTGGTA	0.00164058	0.0018349	0.00199788	0.00177909	1.21779	0.969583	-2.01754	-2.15734
tRNA-Leu-TAA-2-1_element_096	mut	32	C	G	ACCAGGATGGCCGAGTGGTTAAGGCGTTGGAGTCTAGATCCAATGGACATATGTCTGCGTGGGTTCGAACCCCACTCCTGGTA	0.00123586	0.00116379	0.00180257	0.00106217	1.45855	0.912685	-1.75727	-2.24459
tRNA-Leu-TAA-2-1_element_097	mut	33	T	G	ACCAGGATGGCCGAGTGGTTAAGGCGTTGGACGCTAGATCCAATGGACATATGTCTGCGTGGGTTCGAACCCCACTCCTGGTA	0.0010642	0.00103902	0.00140391	0.00154515	1.31922	1.48712	-1.90212	-1.54025
tRNA-Leu-TAA-2-1_element_098	mut	33	T	C	ACCAGGATGGCCGAGTGGTTAAGGCGTTGGACCCTAGATCCAATGGACATATGTCTGCGTGGGTTCGAACCCCACTCCTGGTA	0.00133463	0.00178034	0.00161416	0.00136215	1.20944	0.765105	-2.02747	-2.49905
tRNA-Leu-TAA-2-1_element_099	mut	33	T	A	ACCAGGATGGCCGAGTGGTTAAGGCGTTGGACACTAGATCCAATGGACATATGTCTGCGTGGGTTCGAACCCCACTCCTGGTA	0.00156496	0.00152298	0.00269983	0.00123763	1.72518	0.812634	-1.51505	-2.4121
tRNA-Leu-TAA-2-1_element_100	mut	34	C	A	ACCAGGATGGCCGAGTGGTTAAGGCGTTGGACTATAGATCCAATGGACATATGTCTGCGTGGGTTCGAACCCCACTCCTGGTA	0.00137705	0.00151659	0.00218514	0.00111971	1.58683	0.738313	-1.63565	-2.55047
tRNA-Leu-TAA-2-1_element_101	mut	34	C	T	ACCAGGATGGCCGAGTGGTTAAGGCGTTGGACTTTAGATCCAATGGACATATGTCTGCGTGGGTTCGAACCCCACTCCTGGTA	0.00158681	0.00192181	0.00223799	0.00180928	1.41037	0.941442	-1.80573	-2.19983
tRNA-Leu-TAA-2-1_element_102	mut	34	C	G	ACCAGGATGGCCGAGTGGTTAAGGCGTTGGACTGTAGATCCAATGGACATATGTCTGCGTGGGTTCGAACCCCACTCCTGGTA	0.00048796	0.00052324	0.00074676	0.00022545	1.53037	0.430875	-1.68792	-3.32743
tRNA-Leu-TAA-2-1_element_103	mut	35	T	G	ACCAGGATGGCCGAGTGGTTAAGGCGTTGGACTCGAGATCCAATGGACATATGTCTGCGTGGGTTCGAACCCCACTCCTGGTA	0.00124478	0.00137902	0.00110866	0.00085653	0.890646	0.621114	-2.46888	-2.79985
tRNA-Leu-TAA-2-1_element_104	mut	35	T	C	ACCAGGATGGCCGAGTGGTTAAGGCGTTGGACTCCAGATCCAATGGACATATGTCTGCGTGGGTTCGAACCCCACTCCTGGTA	0.00090619	0.00097646	0.00092943	0.00123952	1.02564	1.2694	-2.26527	-1.76863
tRNA-Leu-TAA-2-1_element_105	mut	35	T	A	ACCAGGATGGCCGAGTGGTTAAGGCGTTGGACTCAAGATCCAATGGACATATGTCTGCGTGGGTTCGAACCCCACTCCTGGTA	0.00140753	0.00156617	0.00107534	0.0009735	0.763991	0.621579	-2.69017	-2.79877
tRNA-Leu-TAA-2-1_element_106	mut	36	A	T	ACCAGGATGGCCGAGTGGTTAAGGCGTTGGACTCTTGATCCAATGGACATATGTCTGCGTGGGTTCGAACCCCACTCCTGGTA	0.00189995	0.00191399	0.00280553	0.00221868	1.47664	1.15919	-1.73949	-1.89966
tRNA-Leu-TAA-2-1_element_107	mut	36	A	G	ACCAGGATGGCCGAGTGGTTAAGGCGTTGGACTCTGGATCCAATGGACATATGTCTGCGTGGGTTCGAACCCCACTCCTGGTA	0.00096629	0.00094838	0.00145561	0.00135271	1.50639	1.42635	-1.71071	-1.60045
tRNA-Leu-TAA-2-1_element_108	mut	36	A	C	ACCAGGATGGCCGAGTGGTTAAGGCGTTGGACTCTCGATCCAATGGACATATGTCTGCGTGGGTTCGAACCCCACTCCTGGTA	0.00131623	0.00131486	0.00118793	0.00133196	0.902521	1.01301	-2.44977	-2.09413
tRNA-Leu-TAA-2-1_element_109	mut	37	G	C	ACCAGGATGGCCGAGTGGTTAAGGCGTTGGACTCTACATCCAATGGACATATGTCTGCGTGGGTTCGAACCCCACTCCTGGTA	0.00107268	0.00109465	0.00128213	0.00147063	1.19526	1.34347	-2.04448	-1.68681
tRNA-Leu-TAA-2-1_element_110	mut	37	G	A	ACCAGGATGGCCGAGTGGTTAAGGCGTTGGACTCTAAATCCAATGGACATATGTCTGCGTGGGTTCGAACCCCACTCCTGGTA	0.00126404	0.00109074	0.00097079	0.00106783	0.768005	0.978998	-2.68261	-2.1434
tRNA-Leu-TAA-2-1_element_111	mut	37	G	T	ACCAGGATGGCCGAGTGGTTAAGGCGTTGGACTCTATATCCAATGGACATATGTCTGCGTGGGTTCGAACCCCACTCCTGGTA	0.00146317	0.00156902	0.00039866	0.00074428	0.272461	0.474358	-4.17768	-3.18873
tRNA-Leu-TAA-2-1_element_112	mut	38	A	T	ACCAGGATGGCCGAGTGGTTAAGGCGTTGGACTCTAGTTCCAATGGACATATGTCTGCGTGGGTTCGAACCCCACTCCTGGTA	0.0017418	0.00162944	0.0102479	0.00784932	5.88351	4.81717	0.254875	0.155411
tRNA-Leu-TAA-2-1_element_113	mut	38	A	G	ACCAGGATGGCCGAGTGGTTAAGGCGTTGGACTCTAGGTCCAATGGACATATGTCTGCGTGGGTTCGAACCCCACTCCTGGTA	0.00161786	0.00170285	0.00133958	0.00064051	0.827991	0.376141	-2.57412	-3.52343
tRNA-Leu-TAA-2-1_element_114	mut	38	A	C	ACCAGGATGGCCGAGTGGTTAAGGCGTTGGACTCTAGCTCCAATGGACATATGTCTGCGTGGGTTCGAACCCCACTCCTGGTA	0.00089742	0.00097486	0.00149927	0.00158288	1.67064	1.6237	-1.5614	-1.41349
tRNA-Leu-TAA-2-1_element_115	mut	39	T	G	ACCAGGATGGCCGAGTGGTTAAGGCGTTGGACTCTAGAGCCAATGGACATATGTCTGCGTGGGTTCGAACCCCACTCCTGGTA	0.00133895	0.00141315	0.00078582	0.00077635	0.586897	0.549376	-3.07062	-2.97691
tRNA-Leu-TAA-2-1_element_116	mut	39	T	C	ACCAGGATGGCCGAGTGGTTAAGGCGTTGGACTCTAGACCCAATGGACATATGTCTGCGTGGGTTCGAACCCCACTCCTGGTA	0.00142277	0.00154662	0.00109487	0.00069522	0.769535	0.44951	-2.67974	-3.26635
tRNA-Leu-TAA-2-1_element_117	mut	39	T	A	ACCAGGATGGCCGAGTGGTTAAGGCGTTGGACTCTAGAACCAATGGACATATGTCTGCGTGGGTTCGAACCCCACTCCTGGTA	0.00127425	0.00126012	0.00117644	0.00076503	0.92324	0.607108	-2.41703	-2.83275
tRNA-Leu-TAA-2-1_element_118	mut	40	C	A	ACCAGGATGGCCGAGTGGTTAAGGCGTTGGACTCTAGATACAATGGACATATGTCTGCGTGGGTTCGAACCCCACTCCTGGTA	0.00171477	0.00187471	0.00054341	0.00082257	0.316902	0.438771	-3.95969	-3.30124
tRNA-Leu-TAA-2-1_element_119	mut	40	C	T	ACCAGGATGGCCGAGTGGTTAAGGCGTTGGACTCTAGATTCAATGGACATATGTCTGCGTGGGTTCGAACCCCACTCCTGGTA	0.00128014	0.00143998	0.00154063	0.00113292	1.20348	0.78676	-2.03459	-2.45878
tRNA-Leu-TAA-2-1_element_120	mut	40	C	G	ACCAGGATGGCCGAGTGGTTAAGGCGTTGGACTCTAGATGCAATGGACATATGTCTGCGTGGGTTCGAACCCCACTCCTGGTA	0.00163986	0.00164793	0.00113508	0.00088577	0.69218	0.537506	-2.83258	-3.00842
tRNA-Leu-TAA-2-1_element_121	mut	41	C	A	ACCAGGATGGCCGAGTGGTTAAGGCGTTGGACTCTAGATCAAATGGACATATGTCTGCGTGGGTTCGAACCCCACTCCTGGTA	0.00142694	0.00156457	0.00101675	0.00097539	0.712538	0.623421	-2.79076	-2.7945
tRNA-Leu-TAA-2-1_element_122	mut	41	C	T	ACCAGGATGGCCGAGTGGTTAAGGCGTTGGACTCTAGATCTAATGGACATATGTCTGCGTGGGTTCGAACCCCACTCCTGGTA	0.00165251	0.00157844	0.00098228	0.00112726	0.594416	0.714163	-3.05226	-2.59845
tRNA-Leu-TAA-2-1_element_123	mut	41	C	G	ACCAGGATGGCCGAGTGGTTAAGGCGTTGGACTCTAGATCGAATGGACATATGTCTGCGTGGGTTCGAACCCCACTCCTGGTA	0.00149465	0.0015125	0.00074791	0.00072352	0.500392	0.478363	-3.30067	-3.1766
tRNA-Leu-TAA-2-1_element_124	mut	42	A	T	ACCAGGATGGCCGAGTGGTTAAGGCGTTGGACTCTAGATCCTATGGACATATGTCTGCGTGGGTTCGAACCCCACTCCTGGTA	0.0020279	0.00191382	0.00129132	0.00100652	0.636779	0.525921	-2.95294	-3.03986
tRNA-Leu-TAA-2-1_element_125	mut	42	A	G	ACCAGGATGGCCGAGTGGTTAAGGCGTTGGACTCTAGATCCGATGGACATATGTCTGCGTGGGTTCGAACCCCACTCCTGGTA	0.00117706	0.00111722	0.00498952	0.00496938	4.23897	4.44798	-0.218089	0.0403738
tRNA-Leu-TAA-2-1_element_126	mut	42	A	C	ACCAGGATGGCCGAGTGGTTAAGGCGTTGGACTCTAGATCCCATGGACATATGTCTGCGTGGGTTCGAACCCCACTCCTGGTA	0.00157157	0.00161789	0.00085246	0.00104708	0.542424	0.647187	-3.18431	-2.74052
tRNA-Leu-TAA-2-1_element_127	mut	43	A	T	ACCAGGATGGCCGAGTGGTTAAGGCGTTGGACTCTAGATCCATTGGACATATGTCTGCGTGGGTTCGAACCCCACTCCTGGTA	0.00099878	0.00112255	0.00227016	0.00205454	2.27292	1.83024	-1.11725	-1.24075
tRNA-Leu-TAA-2-1_element_128	mut	43	A	G	ACCAGGATGGCCGAGTGGTTAAGGCGTTGGACTCTAGATCCAGTGGACATATGTCTGCGTGGGTTCGAACCCCACTCCTGGTA	0.00141371	0.00173591	0.00107649	0.00141025	0.761463	0.812403	-2.69496	-2.41251
tRNA-Leu-TAA-2-1_element_129	mut	43	A	C	ACCAGGATGGCCGAGTGGTTAAGGCGTTGGACTCTAGATCCACTGGACATATGTCTGCGTGGGTTCGAACCCCACTCCTGGTA	0.00169291	0.00159408	0.00135107	0.00079804	0.798071	0.500631	-2.62721	-3.11096
tRNA-Leu-TAA-2-1_element_130	mut	44	T	G	ACCAGGATGGCCGAGTGGTTAAGGCGTTGGACTCTAGATCCAAGGGACATATGTCTGCGTGGGTTCGAACCCCACTCCTGGTA	0.00143542	0.00159728	0.00199443	0.00212246	1.38944	1.3288	-1.8273	-1.70265
tRNA-Leu-TAA-2-1_element_131	mut	44	T	C	ACCAGGATGGCCGAGTGGTTAAGGCGTTGGACTCTAGATCCAACGGACATATGTCTGCGTGGGTTCGAACCCCACTCCTGGTA	0.0019806	0.00190102	0.00701612	0.00560989	3.54242	2.95099	-0.477067	-0.551577
tRNA-Leu-TAA-2-1_element_132	mut	44	T	A	ACCAGGATGGCCGAGTGGTTAAGGCGTTGGACTCTAGATCCAAAGGACATATGTCTGCGTGGGTTCGAACCCCACTCCTGGTA	0.0013769	0.00141848	0.00107419	0.00098859	0.780149	0.69694	-2.65998	-2.63367
tRNA-Leu-TAA-2-1_element_133	mut	45	G	C	ACCAGGATGGCCGAGTGGTTAAGGCGTTGGACTCTAGATCCAATCGACATATGTCTGCGTGGGTTCGAACCCCACTCCTGGTA	0.00163785	0.00154982	0.00078468	0.00114235	0.479089	0.737087	-3.36344	-2.55287
tRNA-Leu-TAA-2-1_element_134	mut	45	G	A	ACCAGGATGGCCGAGTGGTTAAGGCGTTGGACTCTAGATCCAATAGACATATGTCTGCGTGGGTTCGAACCCCACTCCTGGTA	0.00205119	0.00198988	0.0073447	0.00472883	3.58069	2.37644	-0.461563	-0.863977
tRNA-Leu-TAA-2-1_element_135	mut	45	G	T	ACCAGGATGGCCGAGTGGTTAAGGCGTTGGACTCTAGATCCAATTGACATATGTCTGCGTGGGTTCGAACCCCACTCCTGGTA	0.00239955	0.00194439	0.00327656	0.00262996	1.36549	1.35259	-1.85238	-1.67705
tRNA-Leu-TAA-2-1_element_136	mut	46	G	C	ACCAGGATGGCCGAGTGGTTAAGGCGTTGGACTCTAGATCCAATGCACATATGTCTGCGTGGGTTCGAACCCCACTCCTGGTA	0.00270248	0.00268855	0.00211047	0.00142346	0.780937	0.529453	-2.65852	-3.0302
tRNA-Leu-TAA-2-1_element_137	mut	46	G	A	ACCAGGATGGCCGAGTGGTTAAGGCGTTGGACTCTAGATCCAATGAACATATGTCTGCGTGGGTTCGAACCCCACTCCTGGTA	0.00198592	0.00208639	0.00078008	0.00051599	0.392805	0.247313	-3.64992	-4.12836
tRNA-Leu-TAA-2-1_element_138	mut	46	G	T	ACCAGGATGGCCGAGTGGTTAAGGCGTTGGACTCTAGATCCAATGTACATATGTCTGCGTGGGTTCGAACCCCACTCCTGGTA	0.00187824	0.00171262	0.00095471	0.00083483	0.5083	0.487459	-3.27805	-3.14942
tRNA-Leu-TAA-2-1_element_139	mut	47	A	T	ACCAGGATGGCCGAGTGGTTAAGGCGTTGGACTCTAGATCCAATGGTCATATGTCTGCGTGGGTTCGAACCCCACTCCTGGTA	0.00206643	0.00236152	0.00117644	0.00071975	0.569309	0.304782	-3.11452	-3.82693
tRNA-Leu-TAA-2-1_element_140	mut	47	A	G	ACCAGGATGGCCGAGTGGTTAAGGCGTTGGACTCTAGATCCAATGGGCATATGTCTGCGTGGGTTCGAACCCCACTCCTGGTA	0.00196479	0.00225862	0.00140736	0.00178003	0.716292	0.788109	-2.78318	-2.45631
tRNA-Leu-TAA-2-1_element_141	mut	47	A	C	ACCAGGATGGCCGAGTGGTTAAGGCGTTGGACTCTAGATCCAATGGCCATATGTCTGCGTGGGTTCGAACCCCACTCCTGGTA	0.00234894	0.0022492	0.00092484	0.00086313	0.393724	0.383752	-3.64654	-3.49453
tRNA-Leu-TAA-2-1_element_142	mut	48	C	A	ACCAGGATGGCCGAGTGGTTAAGGCGTTGGACTCTAGATCCAATGGAAATATGTCTGCGTGGGTTCGAACCCCACTCCTGGTA	0.00193862	0.00187738	0.00140736	0.00106878	0.72596	0.569291	-2.76384	-2.92554
tRNA-Leu-TAA-2-1_element_143	mut	48	C	T	ACCAGGATGGCCGAGTGGTTAAGGCGTTGGACTCTAGATCCAATGGATATATGTCTGCGTGGGTTCGAACCCCACTCCTGGTA	0.00214536	0.00208497	0.00078353	0.00147063	0.365218	0.705346	-3.75497	-2.61637
tRNA-Leu-TAA-2-1_element_144	mut	48	C	G	ACCAGGATGGCCGAGTGGTTAAGGCGTTGGACTCTAGATCCAATGGAGATATGTCTGCGTGGGTTCGAACCCCACTCCTGGTA	0.00145698	0.00196625	0.00052963	0.00122159	0.363509	0.621281	-3.76174	-2.79946
tRNA-Leu-TAA-2-1_element_145	mut	49	A	T	ACCAGGATGGCCGAGTGGTTAAGGCGTTGGACTCTAGATCCAATGGACTTATGTCTGCGTGGGTTCGAACCCCACTCCTGGTA	0.00138021	0.00146487	0.00290778	0.00359308	2.10677	2.45284	-1.22677	-0.818321
tRNA-Leu-TAA-2-1_element_146	mut	49	A	G	ACCAGGATGGCCGAGTGGTTAAGGCGTTGGACTCTAGATCCAATGGACGTATGTCTGCGTGGGTTCGAACCCCACTCCTGGTA	0.00181095	0.00161309	0.00751013	0.00596646	4.14707	3.69877	-0.249711	-0.22573
tRNA-Leu-TAA-2-1_element_147	mut	49	A	C	ACCAGGATGGCCGAGTGGTTAAGGCGTTGGACTCTAGATCCAATGGACCTATGTCTGCGTGGGTTCGAACCCCACTCCTGGTA	0.00158969	0.00138346	0.00061809	0.00103953	0.388813	0.751398	-3.66466	-2.52513
tRNA-Leu-TAA-2-1_element_148	mut	50	T	G	ACCAGGATGGCCGAGTGGTTAAGGCGTTGGACTCTAGATCCAATGGACAGATGTCTGCGTGGGTTCGAACCCCACTCCTGGTA	0.00102509	0.00079819	0.00185427	0.0026592	1.80888	3.33153	-1.44671	-0.376592
tRNA-Leu-TAA-2-1_element_149	mut	50	T	C	ACCAGGATGGCCGAGTGGTTAAGGCGTTGGACTCTAGATCCAATGGACACATGTCTGCGTGGGTTCGAACCCCACTCCTGGTA	0.00117102	0.00137831	0.00492633	0.00450716	4.20687	3.27006	-0.229056	-0.403459
tRNA-Leu-TAA-2-1_element_150	mut	50	T	A	ACCAGGATGGCCGAGTGGTTAAGGCGTTGGACTCTAGATCCAATGGACAAATGTCTGCGTGGGTTCGAACCCCACTCCTGGTA	0.0018502	0.00188378	0.00864406	0.00400531	4.67196	2.12621	-0.0777742	-1.02449
tRNA-Leu-TAA-2-1_element_151	mut	51	A	T	ACCAGGATGGCCGAGTGGTTAAGGCGTTGGACTCTAGATCCAATGGACATTTGTCTGCGTGGGTTCGAACCCCACTCCTGGTA	0.00137777	0.00150859	0.00607635	0.00559668	4.41029	3.70988	-0.160928	-0.221402
tRNA-Leu-TAA-2-1_element_152	mut	51	A	G	ACCAGGATGGCCGAGTGGTTAAGGCGTTGGACTCTAGATCCAATGGACATGTGTCTGCGTGGGTTCGAACCCCACTCCTGGTA	0.00170183	0.00184752	0.00680473	0.00598533	3.99848	3.23965	-0.302349	-0.416937
tRNA-Leu-TAA-2-1_element_153	mut	51	A	C	ACCAGGATGGCCGAGTGGTTAAGGCGTTGGACTCTAGATCCAATGGACATCTGTCTGCGTGGGTTCGAACCCCACTCCTGGTA	0.00156898	0.00166624	0.00823047	0.00507975	5.24574	3.04864	0.0893435	-0.504612
tRNA-Leu-TAA-2-1_element_154	mut	52	T	G	ACCAGGATGGCCGAGTGGTTAAGGCGTTGGACTCTAGATCCAATGGACATAGGTCTGCGTGGGTTCGAACCCCACTCCTGGTA	0.00225679	0.00204178	0.00203809	0.00222434	0.903092	1.08941	-2.44886	-1.98923
tRNA-Leu-TAA-2-1_element_155	mut	52	T	C	ACCAGGATGGCCGAGTGGTTAAGGCGTTGGACTCTAGATCCAATGGACATACGTCTGCGTGGGTTCGAACCCCACTCCTGGTA	0.00093179	0.00087284	0.00531235	0.00282617	5.70126	3.2379	0.209479	-0.417718
tRNA-Leu-TAA-2-1_element_156	mut	52	T	A	ACCAGGATGGCCGAGTGGTTAAGGCGTTGGACTCTAGATCCAATGGACATAAGTCTGCGTGGGTTCGAACCCCACTCCTGGTA	0.00160708	0.00150628	0.00859007	0.00559197	5.34513	3.71244	0.116423	-0.220407
tRNA-Leu-TAA-2-1_element_157	mut	53	G	C	ACCAGGATGGCCGAGTGGTTAAGGCGTTGGACTCTAGATCCAATGGACATATCTCTGCGTGGGTTCGAACCCCACTCCTGGTA	0.00128848	0.00145331	0.00051929	0.00068673	0.403022	0.472529	-3.61287	-3.1943
tRNA-Leu-TAA-2-1_element_158	mut	53	G	A	ACCAGGATGGCCGAGTGGTTAAGGCGTTGGACTCTAGATCCAATGGACATATATCTGCGTGGGTTCGAACCCCACTCCTGGTA	0.00206039	0.00234322	0.00139472	0.00097161	0.67692	0.41465	-2.86475	-3.38281
tRNA-Leu-TAA-2-1_element_159	mut	53	G	T	ACCAGGATGGCCGAGTGGTTAAGGCGTTGGACTCTAGATCCAATGGACATATTTCTGCGTGGGTTCGAACCCCACTCCTGGTA	0.00218634	0.00196927	0.00199328	0.00094709	0.911698	0.480934	-2.43517	-3.16887
tRNA-Leu-TAA-2-1_element_160	mut	54	T	G	ACCAGGATGGCCGAGTGGTTAAGGCGTTGGACTCTAGATCCAATGGACATATGGCTGCGTGGGTTCGAACCCCACTCCTGGTA	0.00226728	0.00221152	0.00109832	0.00086596	0.484419	0.39157	-3.34747	-3.46544
tRNA-Leu-TAA-2-1_element_161	mut	54	T	C	ACCAGGATGGCCGAGTGGTTAAGGCGTTGGACTCTAGATCCAATGGACATATGCCTGCGTGGGTTCGAACCCCACTCCTGGTA	0.00183323	0.00158963	0.00168424	0.00156024	0.918724	0.981511	-2.4241	-2.1397
tRNA-Leu-TAA-2-1_element_162	mut	54	T	A	ACCAGGATGGCCGAGTGGTTAAGGCGTTGGACTCTAGATCCAATGGACATATGACTGCGTGGGTTCGAACCCCACTCCTGGTA	0.00185926	0.00184788	0.00139932	0.00152157	0.752622	0.823413	-2.71181	-2.39309
tRNA-Leu-TAA-2-1_element_163	mut	55	C	A	ACCAGGATGGCCGAGTGGTTAAGGCGTTGGACTCTAGATCCAATGGACATATGTATGCGTGGGTTCGAACCCCACTCCTGGTA	0.00232077	0.00223462	0.00133383	0.00124706	0.574738	0.558064	-3.10083	-2.95427
tRNA-Leu-TAA-2-1_element_164	mut	55	C	T	ACCAGGATGGCCGAGTGGTTAAGGCGTTGGACTCTAGATCCAATGGACATATGTTTGCGTGGGTTCGAACCCCACTCCTGGTA	0.00208901	0.00185516	0.00077778	0.00045656	0.372322	0.246104	-3.72718	-4.13543
tRNA-Leu-TAA-2-1_element_165	mut	55	C	G	ACCAGGATGGCCGAGTGGTTAAGGCGTTGGACTCTAGATCCAATGGACATATGTGTGCGTGGGTTCGAACCCCACTCCTGGTA	0.0024874	0.0021797	0.00159348	0.00099614	0.64062	0.457007	-2.94426	-3.24249
tRNA-Leu-TAA-2-1_element_166	mut	56	T	G	ACCAGGATGGCCGAGTGGTTAAGGCGTTGGACTCTAGATCCAATGGACATATGTCGGCGTGGGTTCGAACCCCACTCCTGGTA	0.00208369	0.00196891	0.00184852	0.00139139	0.887142	0.706679	-2.47457	-2.61365
tRNA-Leu-TAA-2-1_element_167	mut	56	T	C	ACCAGGATGGCCGAGTGGTTAAGGCGTTGGACTCTAGATCCAATGGACATATGTCCGCGTGGGTTCGAACCCCACTCCTGGTA	0.00148674	0.0018182	0.00391074	0.00431566	2.6304	2.3736	-0.906519	-0.865702
tRNA-Leu-TAA-2-1_element_168	mut	56	T	A	ACCAGGATGGCCGAGTGGTTAAGGCGTTGGACTCTAGATCCAATGGACATATGTCAGCGTGGGTTCGAACCCCACTCCTGGTA	0.00160737	0.00170765	0.00136255	0.00063674	0.847692	0.372874	-2.54019	-3.53602
tRNA-Leu-TAA-2-1_element_169	mut	57	G	C	ACCAGGATGGCCGAGTGGTTAAGGCGTTGGACTCTAGATCCAATGGACATATGTCTCCGTGGGTTCGAACCCCACTCCTGGTA	0.00140911	0.00168419	0.0050642	0.00530897	3.5939	3.15225	-0.456251	-0.456395
tRNA-Leu-TAA-2-1_element_170	mut	57	G	A	ACCAGGATGGCCGAGTGGTTAAGGCGTTGGACTCTAGATCCAATGGACATATGTCTACGTGGGTTCGAACCCCACTCCTGGTA	0.00124449	0.00137156	0.00492174	0.00398928	3.95483	2.90858	-0.318188	-0.572463
tRNA-Leu-TAA-2-1_element_171	mut	57	G	T	ACCAGGATGGCCGAGTGGTTAAGGCGTTGGACTCTAGATCCAATGGACATATGTCTTCGTGGGTTCGAACCCCACTCCTGGTA	0.0013792	0.00126705	0.00590861	0.00531746	4.28408	4.19673	-0.202818	-0.0435114
tRNA-Leu-TAA-2-1_element_172	mut	58	C	A	ACCAGGATGGCCGAGTGGTTAAGGCGTTGGACTCTAGATCCAATGGACATATGTCTGAGTGGGTTCGAACCCCACTCCTGGTA	0.0028116	0.00243119	0.00144527	0.00151025	0.514039	0.621196	-3.26185	-2.79966
tRNA-Leu-TAA-2-1_element_173	mut	58	C	T	ACCAGGATGGCCGAGTGGTTAAGGCGTTGGACTCTAGATCCAATGGACATATGTCTGTGTGGGTTCGAACCCCACTCCTGGTA	0.00230783	0.002131	0.0017233	0.00171495	0.746719	0.804759	-2.72316	-2.42615
tRNA-Leu-TAA-2-1_element_174	mut	58	C	G	ACCAGGATGGCCGAGTGGTTAAGGCGTTGGACTCTAGATCCAATGGACATATGTCTGGGTGGGTTCGAACCCCACTCCTGGTA	0.00190685	0.00188609	0.00109602	0.00113103	0.57478	0.599671	-3.10072	-2.85053
tRNA-Leu-TAA-2-1_element_175	mut	59	G	C	ACCAGGATGGCCGAGTGGTTAAGGCGTTGGACTCTAGATCCAATGGACATATGTCTGCCTGGGTTCGAACCCCACTCCTGGTA	0.00216909	0.00222342	0.00198869	0.00183192	0.916831	0.823917	-2.42707	-2.39221
tRNA-Leu-TAA-2-1_element_176	mut	59	G	A	ACCAGGATGGCCGAGTGGTTAAGGCGTTGGACTCTAGATCCAATGGACATATGTCTGCATGGGTTCGAACCCCACTCCTGGTA	0.0023373	0.00198704	0.00146251	0.00118386	0.625725	0.59579	-2.9782	-2.8599
tRNA-Leu-TAA-2-1_element_177	mut	59	G	T	ACCAGGATGGCCGAGTGGTTAAGGCGTTGGACTCTAGATCCAATGGACATATGTCTGCTTGGGTTCGAACCCCACTCCTGGTA	0.00244053	0.00235192	0.0009145	0.00100369	0.374713	0.426751	-3.71795	-3.34131
tRNA-Leu-TAA-2-1_element_178	mut	60	T	G	ACCAGGATGGCCGAGTGGTTAAGGCGTTGGACTCTAGATCCAATGGACATATGTCTGCGGGGGTTCGAACCCCACTCCTGGTA	0.00141615	0.00159585	0.00085131	0.00045656	0.601142	0.286094	-3.03602	-3.91822
tRNA-Leu-TAA-2-1_element_179	mut	60	T	C	ACCAGGATGGCCGAGTGGTTAAGGCGTTGGACTCTAGATCCAATGGACATATGTCTGCGCGGGTTCGAACCCCACTCCTGGTA	0.00142147	0.00150592	0.00138783	0.00063485	0.976332	0.42157	-2.33636	-3.35893
tRNA-Leu-TAA-2-1_element_180	mut	60	T	A	ACCAGGATGGCCGAGTGGTTAAGGCGTTGGACTCTAGATCCAATGGACATATGTCTGCGAGGGTTCGAACCCCACTCCTGGTA	0.00198578	0.00200321	0.00084901	0.00049147	0.427546	0.245339	-3.52765	-4.13993
tRNA-Leu-TAA-2-1_element_181	mut	61	G	C	ACCAGGATGGCCGAGTGGTTAAGGCGTTGGACTCTAGATCCAATGGACATATGTCTGCGTCGGTTCGAACCCCACTCCTGGTA	0.00239538	0.00219623	0.00065141	0.00058485	0.271943	0.266299	-4.18043	-4.02166
tRNA-Leu-TAA-2-1_element_182	mut	61	G	A	ACCAGGATGGCCGAGTGGTTAAGGCGTTGGACTCTAGATCCAATGGACATATGTCTGCGTAGGTTCGAACCCCACTCCTGGTA	0.00242744	0.00241697	0.00091105	0.00096312	0.375313	0.398483	-3.71564	-3.44019
tRNA-Leu-TAA-2-1_element_183	mut	61	G	T	ACCAGGATGGCCGAGTGGTTAAGGCGTTGGACTCTAGATCCAATGGACATATGTCTGCGTTGGTTCGAACCCCACTCCTGGTA	0.00222688	0.00209723	0.00094552	0.00114424	0.424592	0.545595	-3.53765	-2.98687
tRNA-Leu-TAA-2-1_element_184	mut	62	G	C	ACCAGGATGGCCGAGTGGTTAAGGCGTTGGACTCTAGATCCAATGGACATATGTCTGCGTGCGTTCGAACCCCACTCCTGGTA	0.0016725	0.00159354	0.00095126	0.00024338	0.568766	0.152726	-3.11589	-4.82376
tRNA-Leu-TAA-2-1_element_185	mut	62	G	A	ACCAGGATGGCCGAGTGGTTAAGGCGTTGGACTCTAGATCCAATGGACATATGTCTGCGTGAGTTCGAACCCCACTCCTGGTA	0.00104896	0.00095815	0.00067209	0.00053109	0.640717	0.554282	-2.94404	-2.96409
tRNA-Leu-TAA-2-1_element_186	mut	62	G	T	ACCAGGATGGCCGAGTGGTTAAGGCGTTGGACTCTAGATCCAATGGACATATGTCTGCGTGTGTTCGAACCCCACTCCTGGTA	0.00184272	0.00185801	0.0007594	0.00068296	0.412107	0.367576	-3.58071	-3.55666
tRNA-Leu-TAA-2-1_element_187	mut	63	G	C	ACCAGGATGGCCGAGTGGTTAAGGCGTTGGACTCTAGATCCAATGGACATATGTCTGCGTGGCTTCGAACCCCACTCCTGGTA	0.00089527	0.00108363	0.00084786	0.00037072	0.94705	0.342112	-2.38029	-3.66024
tRNA-Leu-TAA-2-1_element_188	mut	63	G	A	ACCAGGATGGCCGAGTGGTTAAGGCGTTGGACTCTAGATCCAATGGACATATGTCTGCGTGGATTCGAACCCCACTCCTGGTA	0.00131753	0.00139839	0.00026194	0.00072352	0.198813	0.517395	-4.63232	-3.06344
tRNA-Leu-TAA-2-1_element_189	mut	63	G	T	ACCAGGATGGCCGAGTGGTTAAGGCGTTGGACTCTAGATCCAATGGACATATGTCTGCGTGGTTTCGAACCCCACTCCTGGTA	0.00253915	0.00260413	0.00103628	0.00109047	0.408119	0.418748	-3.59474	-3.36862
tRNA-Leu-TAA-2-1_element_190	mut	64	T	G	ACCAGGATGGCCGAGTGGTTAAGGCGTTGGACTCTAGATCCAATGGACATATGTCTGCGTGGGGTCGAACCCCACTCCTGGTA	0.00258329	0.00256218	0.00105925	0.00097539	0.41004	0.380686	-3.58797	-3.5061
tRNA-Leu-TAA-2-1_element_191	mut	64	T	C	ACCAGGATGGCCGAGTGGTTAAGGCGTTGGACTCTAGATCCAATGGACATATGTCTGCGTGGGCTCGAACCCCACTCCTGGTA	0.00151492	0.00187294	0.00038142	0.00025469	0.251777	0.135987	-4.29158	-4.99124
tRNA-Leu-TAA-2-1_element_192	mut	64	T	A	ACCAGGATGGCCGAGTGGTTAAGGCGTTGGACTCTAGATCCAATGGACATATGTCTGCGTGGGATCGAACCCCACTCCTGGTA	0.00118569	0.00097717	0.00063992	0.00067353	0.539703	0.689263	-3.19157	-2.64965
tRNA-Leu-TAA-2-1_element_193	mut	65	T	G	ACCAGGATGGCCGAGTGGTTAAGGCGTTGGACTCTAGATCCAATGGACATATGTCTGCGTGGGTGCGAACCCCACTCCTGGTA	0.00216736	0.0025572	0.00076629	0.00048392	0.353561	0.189238	-3.80177	-4.5145
tRNA-Leu-TAA-2-1_element_194	mut	65	T	C	ACCAGGATGGCCGAGTGGTTAAGGCGTTGGACTCTAGATCCAATGGACATATGTCTGCGTGGGTCCGAACCCCACTCCTGGTA	0.0007594	0.00103493	0.00047103	0.00044336	0.62027	0.428393	-2.99083	-3.33577
tRNA-Leu-TAA-2-1_element_195	mut	65	T	A	ACCAGGATGGCCGAGTGGTTAAGGCGTTGGACTCTAGATCCAATGGACATATGTCTGCGTGGGTACGAACCCCACTCCTGGTA	0.00203523	0.00182762	0.00054801	0.00054146	0.269261	0.296267	-4.19473	-3.86781
tRNA-Leu-TAA-2-1_element_196	mut	66	C	A	ACCAGGATGGCCGAGTGGTTAAGGCGTTGGACTCTAGATCCAATGGACATATGTCTGCGTGGGTTAGAACCCCACTCCTGGTA	0.00252075	0.00249073	0.00104432	0.00129045	0.414289	0.518102	-3.57309	-3.06147
tRNA-Leu-TAA-2-1_element_197	mut	66	C	T	ACCAGGATGGCCGAGTGGTTAAGGCGTTGGACTCTAGATCCAATGGACATATGTCTGCGTGGGTTTGAACCCCACTCCTGGTA	0.00261176	0.00283073	0.00121665	0.00054807	0.465835	0.193613	-3.40391	-4.48153
tRNA-Leu-TAA-2-1_element_198	mut	66	C	G	ACCAGGATGGCCGAGTGGTTAAGGCGTTGGACTCTAGATCCAATGGACATATGTCTGCGTGGGTTGGAACCCCACTCCTGGTA	0.00117088	0.0009969	0.0002045	0.00073673	0.174654	0.739021	-4.81923	-2.54909
tRNA-Leu-TAA-2-1_element_199	mut	67	G	C	ACCAGGATGGCCGAGTGGTTAAGGCGTTGGACTCTAGATCCAATGGACATATGTCTGCGTGGGTTCCAACCCCACTCCTGGTA	0.00229259	0.00269246	0.00116035	0.00056127	0.506133	0.208461	-3.28421	-4.37493
tRNA-Leu-TAA-2-1_element_200	mut	67	G	A	ACCAGGATGGCCGAGTGGTTAAGGCGTTGGACTCTAGATCCAATGGACATATGTCTGCGTGGGTTCAAACCCCACTCCTGGTA	0.00142075	0.00142416	0.00393716	0.00371949	2.77118	2.6117	-0.831303	-0.727788
tRNA-Leu-TAA-2-1_element_201	mut	67	G	T	ACCAGGATGGCCGAGTGGTTAAGGCGTTGGACTCTAGATCCAATGGACATATGTCTGCGTGGGTTCTAACCCCACTCCTGGTA	0.00273972	0.00263007	0.00068702	0.00093482	0.250764	0.355436	-4.2974	-3.60511
tRNA-Leu-TAA-2-1_element_202	mut	68	A	T	ACCAGGATGGCCGAGTGGTTAAGGCGTTGGACTCTAGATCCAATGGACATATGTCTGCGTGGGTTCGTACCCCACTCCTGGTA	0.00245462	0.00265638	0.00073757	0.0010933	0.300483	0.411576	-4.03645	-3.39355
tRNA-Leu-TAA-2-1_element_203	mut	68	A	G	ACCAGGATGGCCGAGTGGTTAAGGCGTTGGACTCTAGATCCAATGGACATATGTCTGCGTGGGTTCGGACCCCACTCCTGGTA	0.00090706	0.00091585	0.00048942	0.00053863	0.539566	0.588122	-3.19193	-2.87859
tRNA-Leu-TAA-2-1_element_204	mut	68	A	C	ACCAGGATGGCCGAGTGGTTAAGGCGTTGGACTCTAGATCCAATGGACATATGTCTGCGTGGGTTCGCACCCCACTCCTGGTA	0.0020315	0.00182655	0.00077893	0.00059617	0.383427	0.326394	-3.68478	-3.72809
tRNA-Leu-TAA-2-1_element_205	mut	69	A	T	ACCAGGATGGCCGAGTGGTTAAGGCGTTGGACTCTAGATCCAATGGACATATGTCTGCGTGGGTTCGATCCCCACTCCTGGTA	0.00156064	0.00144638	0.00795819	0.007422	5.0993	5.13143	0.0484968	0.246583
tRNA-Leu-TAA-2-1_element_206	mut	69	A	G	ACCAGGATGGCCGAGTGGTTAAGGCGTTGGACTCTAGATCCAATGGACATATGTCTGCGTGGGTTCGAGCCCCACTCCTGGTA	0.00191231	0.00178123	0.00735389	0.00659565	3.84555	3.70287	-0.358612	-0.224133
tRNA-Leu-TAA-2-1_element_207	mut	69	A	C	ACCAGGATGGCCGAGTGGTTAAGGCGTTGGACTCTAGATCCAATGGACATATGTCTGCGTGGGTTCGACCCCCACTCCTGGTA	0.00220431	0.00201352	0.00487693	0.00489769	2.21245	2.4324	-1.15616	-0.830398
tRNA-Leu-TAA-2-1_element_208	mut	70	C	A	ACCAGGATGGCCGAGTGGTTAAGGCGTTGGACTCTAGATCCAATGGACATATGTCTGCGTGGGTTCGAAACCCACTCCTGGTA	0.0014521	0.00166215	0.00078697	0.00049052	0.541957	0.295114	-3.18555	-3.87343
tRNA-Leu-TAA-2-1_element_209	mut	70	C	T	ACCAGGATGGCCGAGTGGTTAAGGCGTTGGACTCTAGATCCAATGGACATATGTCTGCGTGGGTTCGAATCCCACTCCTGGTA	0.00156079	0.00140159	0.00539967	0.00314218	3.45958	2.24186	-0.511206	-0.948078
tRNA-Leu-TAA-2-1_element_210	mut	70	C	G	ACCAGGATGGCCGAGTGGTTAAGGCGTTGGACTCTAGATCCAATGGACATATGTCTGCGTGGGTTCGAAGCCCACTCCTGGTA	0.0016285	0.00180309	0.00011718	0.00052354	0.0719582	0.290357	-6.0985	-3.89688
tRNA-Leu-TAA-2-1_element_211	mut	71	C	A	ACCAGGATGGCCGAGTGGTTAAGGCGTTGGACTCTAGATCCAATGGACATATGTCTGCGTGGGTTCGAACACCACTCCTGGTA	0.00196378	0.00185321	0.00089956	0.00044713	0.458077	0.241274	-3.42814	-4.16403
tRNA-Leu-TAA-2-1_element_212	mut	71	C	T	ACCAGGATGGCCGAGTGGTTAAGGCGTTGGACTCTAGATCCAATGGACATATGTCTGCGTGGGTTCGAACTCCACTCCTGGTA	0.00169608	0.00169023	0.00082259	0.00028771	0.484994	0.17022	-3.34576	-4.6673
tRNA-Leu-TAA-2-1_element_213	mut	71	C	G	ACCAGGATGGCCGAGTGGTTAAGGCGTTGGACTCTAGATCCAATGGACATATGTCTGCGTGGGTTCGAACGCCACTCCTGGTA	0.00203768	0.00181358	0.00098802	0.00052354	0.484877	0.288678	-3.34611	-3.90524
tRNA-Leu-TAA-2-1_element_214	mut	72	C	A	ACCAGGATGGCCGAGTGGTTAAGGCGTTGGACTCTAGATCCAATGGACATATGTCTGCGTGGGTTCGAACCACACTCCTGGTA	0.00207276	0.00191506	0.00120401	0.00099048	0.580874	0.517206	-3.08551	-3.06397
tRNA-Leu-TAA-2-1_element_215	mut	72	C	T	ACCAGGATGGCCGAGTGGTTAAGGCGTTGGACTCTAGATCCAATGGACATATGTCTGCGTGGGTTCGAACCTCACTCCTGGTA	0.00108045	0.00102729	0.00057673	0.00094992	0.533789	0.924683	-3.20746	-2.22575
tRNA-Leu-TAA-2-1_element_216	mut	72	C	G	ACCAGGATGGCCGAGTGGTTAAGGCGTTGGACTCTAGATCCAATGGACATATGTCTGCGTGGGTTCGAACCGCACTCCTGGTA	0.00149321	0.00148602	0.00075021	0.00093671	0.502412	0.630351	-3.29486	-2.77855
tRNA-Leu-TAA-2-1_element_217	mut	73	C	A	ACCAGGATGGCCGAGTGGTTAAGGCGTTGGACTCTAGATCCAATGGACATATGTCTGCGTGGGTTCGAACCCAACTCCTGGTA	0.00192712	0.00188947	0.00134877	0.00101501	0.699889	0.537192	-2.81661	-3.00927
tRNA-Leu-TAA-2-1_element_218	mut	73	C	T	ACCAGGATGGCCGAGTGGTTAAGGCGTTGGACTCTAGATCCAATGGACATATGTCTGCGTGGGTTCGAACCCTACTCCTGGTA	0.00149667	0.00145616	0.00048482	0.00081408	0.323934	0.559061	-3.92803	-2.9517
tRNA-Leu-TAA-2-1_element_219	mut	73	C	G	ACCAGGATGGCCGAGTGGTTAAGGCGTTGGACTCTAGATCCAATGGACATATGTCTGCGTGGGTTCGAACCCGACTCCTGGTA	0.00175589	0.00181802	0.00099951	0.00071975	0.569236	0.395897	-3.1147	-3.44958
tRNA-Leu-TAA-2-1_element_220	mut	74	A	T	ACCAGGATGGCCGAGTGGTTAAGGCGTTGGACTCTAGATCCAATGGACATATGTCTGCGTGGGTTCGAACCCCTCTCCTGGTA	0.00144721	0.00148477	0.00088578	0.00056316	0.612058	0.37929	-3.01006	-3.5114
tRNA-Leu-TAA-2-1_element_221	mut	74	A	G	ACCAGGATGGCCGAGTGGTTAAGGCGTTGGACTCTAGATCCAATGGACATATGTCTGCGTGGGTTCGAACCCCGCTCCTGGTA	0.00191116	0.00184717	0.00059511	0.00074993	0.311388	0.405992	-3.98502	-3.41325
tRNA-Leu-TAA-2-1_element_222	mut	74	A	C	ACCAGGATGGCCGAGTGGTTAAGGCGTTGGACTCTAGATCCAATGGACATATGTCTGCGTGGGTTCGAACCCCCCTCCTGGTA	0.00240401	0.00248505	0.00100181	0.00132819	0.416725	0.534472	-3.56464	-3.01659
tRNA-Leu-TAA-2-1_element_223	mut	75	C	A	ACCAGGATGGCCGAGTGGTTAAGGCGTTGGACTCTAGATCCAATGGACATATGTCTGCGTGGGTTCGAACCCCAATCCTGGTA	0.0016298	0.00147055	0.00046184	0.00038582	0.283375	0.262361	-4.12102	-4.04315
tRNA-Leu-TAA-2-1_element_224	mut	75	C	T	ACCAGGATGGCCGAGTGGTTAAGGCGTTGGACTCTAGATCCAATGGACATATGTCTGCGTGGGTTCGAACCCCATTCCTGGTA	0.00144304	0.00136445	0.00098573	0.00031507	0.683091	0.230912	-2.85165	-4.22736
tRNA-Leu-TAA-2-1_element_225	mut	75	C	G	ACCAGGATGGCCGAGTGGTTAAGGCGTTGGACTCTAGATCCAATGGACATATGTCTGCGTGGGTTCGAACCCCAGTCCTGGTA	0.00203739	0.00186192	0.00092599	0.00125555	0.454496	0.674332	-3.43946	-2.68124
tRNA-Leu-TAA-2-1_element_226	mut	76	T	G	ACCAGGATGGCCGAGTGGTTAAGGCGTTGGACTCTAGATCCAATGGACATATGTCTGCGTGGGTTCGAACCCCACGCCTGGTA	0.00237612	0.00302499	0.00151995	0.00090181	0.639677	0.298119	-2.94639	-3.85882
tRNA-Leu-TAA-2-1_element_227	mut	76	T	C	ACCAGGATGGCCGAGTGGTTAAGGCGTTGGACTCTAGATCCAATGGACATATGTCTGCGTGGGTTCGAACCCCACCCCTGGTA	0.0017878	0.00181624	0.00111555	0.00045279	0.623977	0.249301	-2.98224	-4.11682
tRNA-Leu-TAA-2-1_element_228	mut	76	T	A	ACCAGGATGGCCGAGTGGTTAAGGCGTTGGACTCTAGATCCAATGGACATATGTCTGCGTGGGTTCGAACCCCACACCTGGTA	0.00141126	0.0012802	0.00070655	0.00049901	0.500652	0.389793	-3.29992	-3.472
tRNA-Leu-TAA-2-1_element_229	mut	77	C	A	ACCAGGATGGCCGAGTGGTTAAGGCGTTGGACTCTAGATCCAATGGACATATGTCTGCGTGGGTTCGAACCCCACTACTGGTA	0.00158681	0.00139057	0.00017003	0.00022168	0.107153	0.159415	-5.52405	-4.76191
tRNA-Leu-TAA-2-1_element_230	mut	77	C	T	ACCAGGATGGCCGAGTGGTTAAGGCGTTGGACTCTAGATCCAATGGACATATGTCTGCGTGGGTTCGAACCCCACTTCTGGTA	0.00249818	0.0025277	0.00059052	0.00065466	0.236379	0.258994	-4.38263	-4.06178
tRNA-Leu-TAA-2-1_element_231	mut	77	C	G	ACCAGGATGGCCGAGTGGTTAAGGCGTTGGACTCTAGATCCAATGGACATATGTCTGCGTGGGTTCGAACCCCACTGCTGGTA	0.00254893	0.00241431	0.00196916	0.00166401	0.772542	0.689227	-2.67412	-2.64973
tRNA-Leu-TAA-2-1_element_232	mut	78	C	A	ACCAGGATGGCCGAGTGGTTAAGGCGTTGGACTCTAGATCCAATGGACATATGTCTGCGTGGGTTCGAACCCCACTCATGGTA	0.00172325	0.00153258	0.00103053	0.00111877	0.598017	0.729991	-3.04354	-2.56683
tRNA-Leu-TAA-2-1_element_233	mut	78	C	T	ACCAGGATGGCCGAGTGGTTAAGGCGTTGGACTCTAGATCCAATGGACATATGTCTGCGTGGGTTCGAACCCCACTCTTGGTA	0.00184531	0.00250069	0.00133268	0.00053486	0.7222	0.213885	-2.77133	-4.33787
tRNA-Leu-TAA-2-1_element_234	mut	78	C	G	ACCAGGATGGCCGAGTGGTTAAGGCGTTGGACTCTAGATCCAATGGACATATGTCTGCGTGGGTTCGAACCCCACTCGTGGTA	0.00254232	0.00241431	0.00091335	0.00075559	0.359258	0.312965	-3.77871	-3.7887
tRNA-Leu-TAA-2-1_element_235	mut	79	T	G	ACCAGGATGGCCGAGTGGTTAAGGCGTTGGACTCTAGATCCAATGGACATATGTCTGCGTGGGTTCGAACCCCACTCCGGGTA	0.00215845	0.00207093	0.00128328	0.0010301	0.59454	0.497409	-3.05196	-3.12027
tRNA-Leu-TAA-2-1_element_236	mut	79	T	C	ACCAGGATGGCCGAGTGGTTAAGGCGTTGGACTCTAGATCCAATGGACATATGTCTGCGTGGGTTCGAACCCCACTCCCGGTA	0.00207348	0.00216264	0.00157509	0.00090464	0.759639	0.418303	-2.69842	-3.37016
tRNA-Leu-TAA-2-1_element_237	mut	79	T	A	ACCAGGATGGCCGAGTGGTTAAGGCGTTGGACTCTAGATCCAATGGACATATGTCTGCGTGGGTTCGAACCCCACTCCAGGTA	0.00082928	0.00098286	0.00019875	0.00057071	0.239671	0.58066	-4.36267	-2.89701
tRNA-Leu-TAA-2-1_element_238	mut	80	G	C	ACCAGGATGGCCGAGTGGTTAAGGCGTTGGACTCTAGATCCAATGGACATATGTCTGCGTGGGTTCGAACCCCACTCCTCGTA	0.00240775	0.00254032	0.00081799	0.00106312	0.339733	0.418497	-3.85933	-3.36949
tRNA-Leu-TAA-2-1_element_239	mut	80	G	A	ACCAGGATGGCCGAGTGGTTAAGGCGTTGGACTCTAGATCCAATGGACATATGTCTGCGTGGGTTCGAACCCCACTCCTAGTA	0.00241192	0.00224689	0.00115806	0.00084427	0.480139	0.37575	-3.36028	-3.52493
tRNA-Leu-TAA-2-1_element_240	mut	80	G	T	ACCAGGATGGCCGAGTGGTTAAGGCGTTGGACTCTAGATCCAATGGACATATGTCTGCGTGGGTTCGAACCCCACTCCTTGTA	0.00357431	0.00340019	0.00097424	0.00110273	0.272567	0.324316	-4.17712	-3.7373
tRNA-Leu-TAA-2-1_element_241	mut	81	G	C	ACCAGGATGGCCGAGTGGTTAAGGCGTTGGACTCTAGATCCAATGGACATATGTCTGCGTGGGTTCGAACCCCACTCCTGCTA	0.00271714	0.00268784	0.00150157	0.00084427	0.552627	0.314106	-3.15742	-3.78345
tRNA-Leu-TAA-2-1_element_242	mut	81	G	A	ACCAGGATGGCCGAGTGGTTAAGGCGTTGGACTCTAGATCCAATGGACATATGTCTGCGTGGGTTCGAACCCCACTCCTGATA	0.00239538	0.00274276	0.00117529	0.00070088	0.490648	0.255539	-3.32904	-4.08116
tRNA-Leu-TAA-2-1_element_243	mut	81	G	T	ACCAGGATGGCCGAGTGGTTAAGGCGTTGGACTCTAGATCCAATGGACATATGTCTGCGTGGGTTCGAACCCCACTCCTGTTA	0.00274101	0.00276888	0.00104777	0.00050467	0.382255	0.182266	-3.68919	-4.56866
tRNA-Leu-TAA-2-1_element_244	mut	82	T	G	ACCAGGATGGCCGAGTGGTTAAGGCGTTGGACTCTAGATCCAATGGACATATGTCTGCGTGGGTTCGAACCCCACTCCTGGGA	0.00185293	0.00183597	0.00113393	0.00127064	0.611965	0.692084	-3.01028	-2.64376
tRNA-Leu-TAA-2-1_element_245	mut	82	T	C	ACCAGGATGGCCGAGTGGTTAAGGCGTTGGACTCTAGATCCAATGGACATATGTCTGCGTGGGTTCGAACCCCACTCCTGGCA	0.00107915	0.00111047	0.00031938	0.00021885	0.295959	0.197078	-4.05833	-4.45594
tRNA-Leu-TAA-2-1_element_246	mut	82	T	A	ACCAGGATGGCCGAGTGGTTAAGGCGTTGGACTCTAGATCCAATGGACATATGTCTGCGTGGGTTCGAACCCCACTCCTGGAA	0.00176307	0.00163122	0.00056294	0.00045373	0.319297	0.278156	-3.94883	-3.95881
tRNA-Leu-TAA-2-1_element_247	mut	83	A	T	ACCAGGATGGCCGAGTGGTTAAGGCGTTGGACTCTAGATCCAATGGACATATGTCTGCGTGGGTTCGAACCCCACTCCTGGTT	0.00206226	0.00197709	0.00746073	0.00544575	3.61774	2.75443	-0.446714	-0.651022
tRNA-Leu-TAA-2-1_element_248	mut	83	A	G	ACCAGGATGGCCGAGTGGTTAAGGCGTTGGACTCTAGATCCAATGGACATATGTCTGCGTGGGTTCGAACCCCACTCCTGGTG	0.00181282	0.00146629	0.00409571	0.00444867	2.2593	3.03397	-1.12593	-0.51157
tRNA-Leu-TAA-2-1_element_249	mut	83	A	C	ACCAGGATGGCCGAGTGGTTAAGGCGTTGGACTCTAGATCCAATGGACATATGTCTGCGTGGGTTCGAACCCCACTCCTGGTC	0.00159673	0.00172666	0.00355574	0.0042251	2.22689	2.44698	-1.14677	-0.821777
tRNA-Leu-TAA-2-1_element_250	del	1	A	A	CCAGGATGGCCGAGTGGTTAAGGCGTTGGACTCTAGATCCAATGGACATATGTCTGCGTGGGTTCGAACCCCACTCCTGGTA	0.00153103	0.00166961	0.00194503	0.00171212	1.27041	1.02546	-1.95651	-2.07651
tRNA-Leu-TAA-2-1_element_251	del	2	A	A	ACAGGATGGCCGAGTGGTTAAGGCGTTGGACTCTAGATCCAATGGACATATGTCTGCGTGGGTTCGAACCCCACTCCTGGTA	0.0011358	0.00135218	0.00092484	0.00091973	0.814262	0.680183	-2.59824	-2.66878
tRNA-Leu-TAA-2-1_element_252	del	4	A	A	ACCGGATGGCCGAGTGGTTAAGGCGTTGGACTCTAGATCCAATGGACATATGTCTGCGTGGGTTCGAACCCCACTCCTGGTA	0.0012869	0.00143394	0.00094896	0.00083766	0.737401	0.584169	-2.74128	-2.88832
tRNA-Leu-TAA-2-1_element_253	del	5	A	A	ACCAGATGGCCGAGTGGTTAAGGCGTTGGACTCTAGATCCAATGGACATATGTCTGCGTGGGTTCGAACCCCACTCCTGGTA	0.00235685	0.0023649	0.00262286	0.00176871	1.11287	0.747903	-2.14752	-2.53185
tRNA-Leu-TAA-2-1_element_254	del	7	A	A	ACCAGGTGGCCGAGTGGTTAAGGCGTTGGACTCTAGATCCAATGGACATATGTCTGCGTGGGTTCGAACCCCACTCCTGGTA	0.0028106	0.00257889	0.00123158	0.00164608	0.438193	0.638292	-3.49216	-2.76049
tRNA-Leu-TAA-2-1_element_255	del	8	A	A	ACCAGGAGGCCGAGTGGTTAAGGCGTTGGACTCTAGATCCAATGGACATATGTCTGCGTGGGTTCGAACCCCACTCCTGGTA	0.0020269	0.00201814	0.00214263	0.00103859	1.0571	0.514626	-2.22169	-3.07118
tRNA-Leu-TAA-2-1_element_256	del	9	A	A	ACCAGGATGCCGAGTGGTTAAGGCGTTGGACTCTAGATCCAATGGACATATGTCTGCGTGGGTTCGAACCCCACTCCTGGTA	0.00116585	0.0013177	0.00046299	0.00091218	0.39713	0.692254	-3.63412	-2.6434
tRNA-Leu-TAA-2-1_element_257	del	11	A	A	ACCAGGATGGCGAGTGGTTAAGGCGTTGGACTCTAGATCCAATGGACATATGTCTGCGTGGGTTCGAACCCCACTCCTGGTA	0.00184804	0.00219054	0.00089037	0.00069994	0.481791	0.319528	-3.35532	-3.75876
tRNA-Leu-TAA-2-1_element_258	del	13	A	A	ACCAGGATGGCCAGTGGTTAAGGCGTTGGACTCTAGATCCAATGGACATATGTCTGCGTGGGTTCGAACCCCACTCCTGGTA	0.00243521	0.00255952	0.00162105	0.001348	0.665672	0.526661	-2.88892	-3.03783
tRNA-Leu-TAA-2-1_element_259	del	14	A	A	ACCAGGATGGCCGGTGGTTAAGGCGTTGGACTCTAGATCCAATGGACATATGTCTGCGTGGGTTCGAACCCCACTCCTGGTA	0.00135275	0.00139928	0.00063532	0.00164042	0.469653	1.17233	-3.39214	-1.88339
tRNA-Leu-TAA-2-1_element_260	del	15	A	A	ACCAGGATGGCCGATGGTTAAGGCGTTGGACTCTAGATCCAATGGACATATGTCTGCGTGGGTTCGAACCCCACTCCTGGTA	0.00153016	0.00165273	0.00072838	0.00113952	0.476015	0.689481	-3.37272	-2.64919
tRNA-Leu-TAA-2-1_element_261	del	16	A	A	ACCAGGATGGCCGAGGGTTAAGGCGTTGGACTCTAGATCCAATGGACATATGTCTGCGTGGGTTCGAACCCCACTCCTGGTA	0.00159299	0.00195505	0.00146825	0.00096124	0.921693	0.491669	-2.41944	-3.13702
tRNA-Leu-TAA-2-1_element_262	del	17	A	A	ACCAGGATGGCCGAGTGTTAAGGCGTTGGACTCTAGATCCAATGGACATATGTCTGCGTGGGTTCGAACCCCACTCCTGGTA	0.00155748	0.00147411	0.0015165	0.00083766	0.973689	0.568251	-2.34027	-2.92818
tRNA-Leu-TAA-2-1_element_263	del	19	A	A	ACCAGGATGGCCGAGTGGTAAGGCGTTGGACTCTAGATCCAATGGACATATGTCTGCGTGGGTTCGAACCCCACTCCTGGTA	0.00090001	0.00086111	0.00134187	0.00117537	1.49095	1.36495	-1.72557	-1.66393
tRNA-Leu-TAA-2-1_element_264	del	21	A	A	ACCAGGATGGCCGAGTGGTTAGGCGTTGGACTCTAGATCCAATGGACATATGTCTGCGTGGGTTCGAACCCCACTCCTGGTA	0.001639	0.00158839	0.00150386	0.00097916	0.917551	0.616449	-2.42594	-2.81072
tRNA-Leu-TAA-2-1_element_265	del	23	A	A	ACCAGGATGGCCGAGTGGTTAAGCGTTGGACTCTAGATCCAATGGACATATGTCTGCGTGGGTTCGAACCCCACTCCTGGTA	0.00192065	0.00200766	0.00176695	0.0011848	0.919978	0.590142	-2.42213	-2.87364
tRNA-Leu-TAA-2-1_element_266	del	25	A	A	ACCAGGATGGCCGAGTGGTTAAGGGTTGGACTCTAGATCCAATGGACATATGTCTGCGTGGGTTCGAACCCCACTCCTGGTA	0.00238733	0.00260377	0.00122124	0.00118009	0.511552	0.453222	-3.26885	-3.25449
tRNA-Leu-TAA-2-1_element_267	del	26	A	A	ACCAGGATGGCCGAGTGGTTAAGGCTTGGACTCTAGATCCAATGGACATATGTCTGCGTGGGTTCGAACCCCACTCCTGGTA	0.00081001	0.00095584	0.00037913	0.00040374	0.46805	0.422391	-3.39707	-3.35613
tRNA-Leu-TAA-2-1_element_268	del	27	A	A	ACCAGGATGGCCGAGTGGTTAAGGCGTGGACTCTAGATCCAATGGACATATGTCTGCGTGGGTTCGAACCCCACTCCTGGTA	0.00121458	0.00119951	0.00054916	0.00079144	0.452136	0.659802	-3.44697	-2.71267
tRNA-Leu-TAA-2-1_element_269	del	29	A	A	ACCAGGATGGCCGAGTGGTTAAGGCGTTGACTCTAGATCCAATGGACATATGTCTGCGTGGGTTCGAACCCCACTCCTGGTA	0.00168472	0.00187614	0.00107534	0.00166401	0.638289	0.886933	-2.94952	-2.28588
tRNA-Leu-TAA-2-1_element_270	del	31	A	A	ACCAGGATGGCCGAGTGGTTAAGGCGTTGGCTCTAGATCCAATGGACATATGTCTGCGTGGGTTCGAACCCCACTCCTGGTA	0.00092474	0.00083338	0.00079616	0.00046222	0.860959	0.554635	-2.51779	-2.96317
tRNA-Leu-TAA-2-1_element_271	del	32	A	A	ACCAGGATGGCCGAGTGGTTAAGGCGTTGGATCTAGATCCAATGGACATATGTCTGCGTGGGTTCGAACCCCACTCCTGGTA	0.00157603	0.00171316	0.00144642	0.00139328	0.917764	0.81328	-2.42561	-2.41095
tRNA-Leu-TAA-2-1_element_272	del	33	A	A	ACCAGGATGGCCGAGTGGTTAAGGCGTTGGACCTAGATCCAATGGACATATGTCTGCGTGGGTTCGAACCCCACTCCTGGTA	0.00191763	0.00204018	0.00147514	0.00146497	0.769254	0.718057	-2.68027	-2.59061
tRNA-Leu-TAA-2-1_element_273	del	34	A	A	ACCAGGATGGCCGAGTGGTTAAGGCGTTGGACTTAGATCCAATGGACATATGTCTGCGTGGGTTCGAACCCCACTCCTGGTA	0.00158954	0.00174941	0.00146251	0.00189889	0.92008	1.08544	-2.42197	-1.99449
tRNA-Leu-TAA-2-1_element_274	del	35	A	A	ACCAGGATGGCCGAGTGGTTAAGGCGTTGGACTCAGATCCAATGGACATATGTCTGCGTGGGTTCGAACCCCACTCCTGGTA	0.00166143	0.00169147	0.00166356	0.00073201	1.00128	0.432766	-2.29995	-3.32112
tRNA-Leu-TAA-2-1_element_275	del	36	A	A	ACCAGGATGGCCGAGTGGTTAAGGCGTTGGACTCTGATCCAATGGACATATGTCTGCGTGGGTTCGAACCCCACTCCTGGTA	0.00173734	0.00201299	0.00124767	0.00111311	0.718149	0.552964	-2.77945	-2.96752
tRNA-Leu-TAA-2-1_element_276	del	37	A	A	ACCAGGATGGCCGAGTGGTTAAGGCGTTGGACTCTAATCCAATGGACATATGTCTGCGTGGGTTCGAACCCCACTCCTGGTA	0.00143111	0.00141439	0.00176121	0.00122631	1.23066	0.867023	-2.00236	-2.31863
tRNA-Leu-TAA-2-1_element_277	del	38	A	A	ACCAGGATGGCCGAGTGGTTAAGGCGTTGGACTCTAGTCCAATGGACATATGTCTGCGTGGGTTCGAACCCCACTCCTGGTA	0.00192539	0.00211252	0.00135336	0.00124706	0.702903	0.590319	-2.81041	-2.87321
tRNA-Leu-TAA-2-1_element_278	del	39	A	A	ACCAGGATGGCCGAGTGGTTAAGGCGTTGGACTCTAGACCAATGGACATATGTCTGCGTGGGTTCGAACCCCACTCCTGGTA	0.0011289	0.00144816	0.00037568	0.00084993	0.332784	0.586901	-3.88914	-2.88159
tRNA-Leu-TAA-2-1_element_279	del	40	A	A	ACCAGGATGGCCGAGTGGTTAAGGCGTTGGACTCTAGATCAATGGACATATGTCTGCGTGGGTTCGAACCCCACTCCTGGTA	0.00144735	0.00161914	0.00067668	0.00020093	0.467531	0.124095	-3.39867	-5.12326
tRNA-Leu-TAA-2-1_element_280	del	42	A	A	ACCAGGATGGCCGAGTGGTTAAGGCGTTGGACTCTAGATCCATGGACATATGTCTGCGTGGGTTCGAACCCCACTCCTGGTA	0.00123601	0.00117747	0.00103857	0.00084993	0.840266	0.721822	-2.55288	-2.58306
tRNA-Leu-TAA-2-1_element_281	del	44	A	A	ACCAGGATGGCCGAGTGGTTAAGGCGTTGGACTCTAGATCCAAGGACATATGTCTGCGTGGGTTCGAACCCCACTCCTGGTA	0.00117778	0.00133796	0.0005526	0.00062636	0.469192	0.468144	-3.39355	-3.20775
tRNA-Leu-TAA-2-1_element_282	del	45	A	A	ACCAGGATGGCCGAGTGGTTAAGGCGTTGGACTCTAGATCCAATGACATATGTCTGCGTGGGTTCGAACCCCACTCCTGGTA	0.00212193	0.0021143	0.00064107	0.00100274	0.302115	0.474268	-4.02863	-3.189
tRNA-Leu-TAA-2-1_element_283	del	47	A	A	ACCAGGATGGCCGAGTGGTTAAGGCGTTGGACTCTAGATCCAATGGCATATGTCTGCGTGGGTTCGAACCCCACTCCTGGTA	0.00180707	0.0020919	0.00199213	0.00157156	1.10241	0.751259	-2.16114	-2.52539
tRNA-Leu-TAA-2-1_element_284	del	48	A	A	ACCAGGATGGCCGAGTGGTTAAGGCGTTGGACTCTAGATCCAATGGAATATGTCTGCGTGGGTTCGAACCCCACTCCTGGTA	0.00167264	0.0016849	0.00115116	0.00125932	0.68823	0.747419	-2.84084	-2.53279
tRNA-Leu-TAA-2-1_element_285	del	49	A	A	ACCAGGATGGCCGAGTGGTTAAGGCGTTGGACTCTAGATCCAATGGACTATGTCTGCGTGGGTTCGAACCCCACTCCTGGTA	0.00154713	0.00142292	0.00614528	0.00493636	3.97205	3.46918	-0.311917	-0.318183
tRNA-Leu-TAA-2-1_element_286	del	50	A	A	ACCAGGATGGCCGAGTGGTTAAGGCGTTGGACTCTAGATCCAATGGACAATGTCTGCGTGGGTTCGAACCCCACTCCTGGTA	0.00131221	0.00113695	0.00204958	0.00189606	1.56193	1.66767	-1.65847	-1.37494
tRNA-Leu-TAA-2-1_element_287	del	51	A	A	ACCAGGATGGCCGAGTGGTTAAGGCGTTGGACTCTAGATCCAATGGACATTGTCTGCGTGGGTTCGAACCCCACTCCTGGTA	0.00148329	0.00168454	0.00565472	0.0072173	3.81227	4.28443	-0.371153	-0.0136736
tRNA-Leu-TAA-2-1_element_288	del	52	A	A	ACCAGGATGGCCGAGTGGTTAAGGCGTTGGACTCTAGATCCAATGGACATAGTCTGCGTGGGTTCGAACCCCACTCCTGGTA	0.00100382	0.00148566	0.00180487	0.0016225	1.79801	1.09211	-1.4554	-1.98566
tRNA-Leu-TAA-2-1_element_289	del	53	A	A	ACCAGGATGGCCGAGTGGTTAAGGCGTTGGACTCTAGATCCAATGGACATATTCTGCGTGGGTTCGAACCCCACTCCTGGTA	0.00154684	0.00181251	0.00058707	0.00060089	0.379528	0.331525	-3.69952	-3.70559
tRNA-Leu-TAA-2-1_element_290	del	54	A	A	ACCAGGATGGCCGAGTGGTTAAGGCGTTGGACTCTAGATCCAATGGACATATGCTGCGTGGGTTCGAACCCCACTCCTGGTA	0.00141788	0.00156386	0.00064107	0.00074616	0.452131	0.477128	-3.44699	-3.18033
tRNA-Leu-TAA-2-1_element_291	del	55	A	A	ACCAGGATGGCCGAGTGGTTAAGGCGTTGGACTCTAGATCCAATGGACATATGTTGCGTGGGTTCGAACCCCACTCCTGGTA	0.00299664	0.00302482	0.00150961	0.00136592	0.503768	0.451571	-3.29097	-3.25975
tRNA-Leu-TAA-2-1_element_292	del	56	A	A	ACCAGGATGGCCGAGTGGTTAAGGCGTTGGACTCTAGATCCAATGGACATATGTCGCGTGGGTTCGAACCCCACTCCTGGTA	0.00168314	0.00171351	0.00099147	0.00071126	0.589061	0.415088	-3.06531	-3.38129
tRNA-Leu-TAA-2-1_element_293	del	57	A	A	ACCAGGATGGCCGAGTGGTTAAGGCGTTGGACTCTAGATCCAATGGACATATGTCTCGTGGGTTCGAACCCCACTCCTGGTA	0.00180434	0.00154271	0.00049171	0.00087917	0.272518	0.569885	-4.17738	-2.92403
tRNA-Leu-TAA-2-1_element_294	del	58	A	A	ACCAGGATGGCCGAGTGGTTAAGGCGTTGGACTCTAGATCCAATGGACATATGTCTGGTGGGTTCGAACCCCACTCCTGGTA	0.0013723	0.00147375	0.0006537	0.0003528	0.476356	0.239389	-3.37169	-4.17535
tRNA-Leu-TAA-2-1_element_295	del	59	A	A	ACCAGGATGGCCGAGTGGTTAAGGCGTTGGACTCTAGATCCAATGGACATATGTCTGCTGGGTTCGAACCCCACTCCTGGTA	0.00189851	0.00225684	0.0005055	0.00073484	0.266262	0.325607	-4.21088	-3.73157
tRNA-Leu-TAA-2-1_element_296	del	60	A	A	ACCAGGATGGCCGAGTGGTTAAGGCGTTGGACTCTAGATCCAATGGACATATGTCTGCGGGGTTCGAACCCCACTCCTGGTA	0.00206198	0.00210985	0.00068128	0.00029148	0.3304	0.138154	-3.89952	-4.96843
tRNA-Leu-TAA-2-1_element_297	del	61	A	A	ACCAGGATGGCCGAGTGGTTAAGGCGTTGGACTCTAGATCCAATGGACATATGTCTGCGTGGTTCGAACCCCACTCCTGGTA	0.00165108	0.00157772	0.00076514	0.0007471	0.463422	0.473533	-3.41141	-3.19124
tRNA-Leu-TAA-2-1_element_298	del	64	A	A	ACCAGGATGGCCGAGTGGTTAAGGCGTTGGACTCTAGATCCAATGGACATATGTCTGCGTGGGTCGAACCCCACTCCTGGTA	0.00199843	0.00189942	0.00099032	0.00048015	0.49555	0.252786	-3.3147	-4.09679
tRNA-Leu-TAA-2-1_element_299	del	66	A	A	ACCAGGATGGCCGAGTGGTTAAGGCGTTGGACTCTAGATCCAATGGACATATGTCTGCGTGGGTTGAACCCCACTCCTGGTA	0.00247647	0.00221436	0.00083063	0.0008603	0.335409	0.388511	-3.87781	-3.47675
tRNA-Leu-TAA-2-1_element_300	del	67	A	A	ACCAGGATGGCCGAGTGGTTAAGGCGTTGGACTCTAGATCCAATGGACATATGTCTGCGTGGGTTCAACCCCACTCCTGGTA	0.00249502	0.002471	0.00153259	0.00075559	0.614259	0.305784	-3.00488	-3.82219
tRNA-Leu-TAA-2-1_element_301	del	68	A	A	ACCAGGATGGCCGAGTGGTTAAGGCGTTGGACTCTAGATCCAATGGACATATGTCTGCGTGGGTTCGACCCCACTCCTGGTA	0.00182446	0.00164615	0.0005526	0.0002679	0.302886	0.162744	-4.02496	-4.7321
tRNA-Leu-TAA-2-1_element_302	del	70	A	A	ACCAGGATGGCCGAGTGGTTAAGGCGTTGGACTCTAGATCCAATGGACATATGTCTGCGTGGGTTCGAACCCACTCCTGGTA	0.00263908	0.00225773	0.00071345	0.00057259	0.270339	0.253614	-4.18896	-4.09207
tRNA-Leu-TAA-2-1_element_303	del	74	A	A	ACCAGGATGGCCGAGTGGTTAAGGCGTTGGACTCTAGATCCAATGGACATATGTCTGCGTGGGTTCGAACCCCCTCCTGGTA	0.0016078	0.00145296	0.00039636	0.00070937	0.246522	0.488227	-4.32201	-3.14715
tRNA-Leu-TAA-2-1_element_304	del	75	A	A	ACCAGGATGGCCGAGTGGTTAAGGCGTTGGACTCTAGATCCAATGGACATATGTCTGCGTGGGTTCGAACCCCATCCTGGTA	0.00241177	0.00217508	0.00067209	0.00078295	0.278669	0.359964	-4.14518	-3.58685
tRNA-Leu-TAA-2-1_element_305	del	76	A	A	ACCAGGATGGCCGAGTGGTTAAGGCGTTGGACTCTAGATCCAATGGACATATGTCTGCGTGGGTTCGAACCCCACCCTGGTA	0.00151651	0.00147411	0.00086624	0.00058108	0.571211	0.394192	-3.10971	-3.4558
tRNA-Leu-TAA-2-1_element_306	del	77	A	A	ACCAGGATGGCCGAGTGGTTAAGGCGTTGGACTCTAGATCCAATGGACATATGTCTGCGTGGGTTCGAACCCCACTCTGGTA	0.00175215	0.0019906	0.00100181	0.00055561	0.571762	0.279119	-3.10832	-3.95383
tRNA-Leu-TAA-2-1_element_307	del	79	A	A	ACCAGGATGGCCGAGTGGTTAAGGCGTTGGACTCTAGATCCAATGGACATATGTCTGCGTGGGTTCGAACCCCACTCCGGTA	0.00212279	0.00178354	0.00083752	0.00060844	0.394538	0.341141	-3.64356	-3.66434
tRNA-Leu-TAA-2-1_element_308	del	80	A	A	ACCAGGATGGCCGAGTGGTTAAGGCGTTGGACTCTAGATCCAATGGACATATGTCTGCGTGGGTTCGAACCCCACTCCTGTA	0.00224342	0.0023745	0.00088807	0.00049524	0.395857	0.208566	-3.63875	-4.3742
tRNA-Leu-TAA-2-1_element_309	del	82	A	A	ACCAGGATGGCCGAGTGGTTAAGGCGTTGGACTCTAGATCCAATGGACATATGTCTGCGTGGGTTCGAACCCCACTCCTGGA	0.00294143	0.00284975	0.0005055	0.00072635	0.171856	0.254883	-4.84253	-4.08487
tRNA-Leu-TAA-2-1_element_310	del	83	A	A	ACCAGGATGGCCGAGTGGTTAAGGCGTTGGACTCTAGATCCAATGGACATATGTCTGCGTGGGTTCGAACCCCACTCCTGGT	0.00040659	0.00022359	0.00130971	0.00077635	3.22122	3.47225	-0.614194	-0.316907
tRNA-Leu-TAA-2-1_element_311	hp	1	AT	GC	GCCAGGATGGCCGAGTGGTTAAGGCGTTGGACTCTAGATCCAATGGACATATGTCTGCGTGGGTTCGAACCCCACTCCTGGCA	0.00166143	0.00151694	0.0037476	0.00364685	2.25565	2.40408	-1.12826	-0.847289
tRNA-Leu-TAA-2-1_element_312	hp	1	AT	GA	GCCAGGATGGCCGAGTGGTTAAGGCGTTGGACTCTAGATCCAATGGACATATGTCTGCGTGGGTTCGAACCCCACTCCTGGAA	0.00143053	0.00149401	0.00154982	0.00108292	1.08339	0.724843	-2.18625	-2.57704
tRNA-Leu-TAA-2-1_element_313	hp	1	AT	GG	GCCAGGATGGCCGAGTGGTTAAGGCGTTGGACTCTAGATCCAATGGACATATGTCTGCGTGGGTTCGAACCCCACTCCTGGGA	0.00181383	0.0020528	0.00113393	0.00100463	0.625159	0.489394	-2.97951	-3.14371
tRNA-Leu-TAA-2-1_element_314	hp	1	AT	CG	CCCAGGATGGCCGAGTGGTTAAGGCGTTGGACTCTAGATCCAATGGACATATGTCTGCGTGGGTTCGAACCCCACTCCTGGGA	0.00196493	0.00209723	0.00260103	0.00395437	1.32373	1.88552	-1.8972	-1.19782
tRNA-Leu-TAA-2-1_element_315	hp	1	AT	CC	CCCAGGATGGCCGAGTGGTTAAGGCGTTGGACTCTAGATCCAATGGACATATGTCTGCGTGGGTTCGAACCCCACTCCTGGCA	0.00283187	0.00271539	0.00148663	0.00112726	0.524964	0.415138	-3.23151	-3.38111
tRNA-Leu-TAA-2-1_element_316	hp	1	AT	CA	CCCAGGATGGCCGAGTGGTTAAGGCGTTGGACTCTAGATCCAATGGACATATGTCTGCGTGGGTTCGAACCCCACTCCTGGAA	0.0014843	0.0015484	0.00036649	0.00037355	0.24691	0.241251	-4.31975	-4.16417
tRNA-Leu-TAA-2-1_element_317	hp	1	AT	TA	TCCAGGATGGCCGAGTGGTTAAGGCGTTGGACTCTAGATCCAATGGACATATGTCTGCGTGGGTTCGAACCCCACTCCTGGAA	0.0010376	0.00111687	0.00295258	0.00200737	2.84559	1.79733	-0.793077	-1.26692
tRNA-Leu-TAA-2-1_element_318	hp	1	AT	TG	TCCAGGATGGCCGAGTGGTTAAGGCGTTGGACTCTAGATCCAATGGACATATGTCTGCGTGGGTTCGAACCCCACTCCTGGGA	0.00155949	0.00179171	0.00194618	0.00217906	1.24796	1.21619	-1.98224	-1.83041
tRNA-Leu-TAA-2-1_element_319	hp	1	AT	TC	TCCAGGATGGCCGAGTGGTTAAGGCGTTGGACTCTAGATCCAATGGACATATGTCTGCGTGGGTTCGAACCCCACTCCTGGCA	0.00234506	0.00229327	0.0017233	0.00083578	0.734862	0.364447	-2.74626	-3.569
tRNA-Leu-TAA-2-1_element_320	hp	2	CG	GC	AGCAGGATGGCCGAGTGGTTAAGGCGTTGGACTCTAGATCCAATGGACATATGTCTGCGTGGGTTCGAACCCCACTCCTGCTA	0.0018318	0.00166801	0.00668525	0.00530709	3.64956	3.18168	-0.434081	-0.442986
tRNA-Leu-TAA-2-1_element_321	hp	2	CG	GA	AGCAGGATGGCCGAGTGGTTAAGGCGTTGGACTCTAGATCCAATGGACATATGTCTGCGTGGGTTCGAACCCCACTCCTGATA	0.00282555	0.00300722	0.00057673	0.00078861	0.204113	0.262239	-4.59436	-4.04382
tRNA-Leu-TAA-2-1_element_322	hp	2	CG	GT	AGCAGGATGGCCGAGTGGTTAAGGCGTTGGACTCTAGATCCAATGGACATATGTCTGCGTGGGTTCGAACCCCACTCCTGTTA	0.00250436	0.00317873	0.00134187	0.00125838	0.535815	0.395875	-3.202	-3.44966
tRNA-Leu-TAA-2-1_element_323	hp	2	CG	AT	AACAGGATGGCCGAGTGGTTAAGGCGTTGGACTCTAGATCCAATGGACATATGTCTGCGTGGGTTCGAACCCCACTCCTGTTA	0.00261478	0.00259382	0.00093977	0.00078012	0.359408	0.300762	-3.77811	-3.84608
tRNA-Leu-TAA-2-1_element_324	hp	2	CG	AC	AACAGGATGGCCGAGTGGTTAAGGCGTTGGACTCTAGATCCAATGGACATATGTCTGCGTGGGTTCGAACCCCACTCCTGCTA	0.00181814	0.00224884	0.0010627	0.00050656	0.584499	0.225254	-3.07653	-4.26315
tRNA-Leu-TAA-2-1_element_325	hp	2	CG	AA	AACAGGATGGCCGAGTGGTTAAGGCGTTGGACTCTAGATCCAATGGACATATGTCTGCGTGGGTTCGAACCCCACTCCTGATA	0.00270751	0.00288672	0.00135221	0.00049713	0.499431	0.172212	-3.30345	-4.65052
tRNA-Leu-TAA-2-1_element_326	hp	2	CG	TA	ATCAGGATGGCCGAGTGGTTAAGGCGTTGGACTCTAGATCCAATGGACATATGTCTGCGTGGGTTCGAACCCCACTCCTGATA	0.00156338	0.00156244	0.00159577	0.00054429	1.02072	0.348361	-2.27221	-3.63412
tRNA-Leu-TAA-2-1_element_327	hp	2	CG	TT	ATCAGGATGGCCGAGTGGTTAAGGCGTTGGACTCTAGATCCAATGGACATATGTCTGCGTGGGTTCGAACCCCACTCCTGTTA	0.0025288	0.002578	0.00070081	0.00059806	0.27713	0.231987	-4.15317	-4.22066
tRNA-Leu-TAA-2-1_element_328	hp	2	CG	TC	ATCAGGATGGCCGAGTGGTTAAGGCGTTGGACTCTAGATCCAATGGACATATGTCTGCGTGGGTTCGAACCCCACTCCTGCTA	0.00288852	0.0026873	0.00077089	0.00054524	0.26688	0.202893	-4.20754	-4.41398
tRNA-Leu-TAA-2-1_element_329	hp	3	CG	GC	ACGAGGATGGCCGAGTGGTTAAGGCGTTGGACTCTAGATCCAATGGACATATGTCTGCGTGGGTTCGAACCCCACTCCTCGTA	0.00242572	0.00239796	0.00791453	0.00493259	3.26276	2.057	-0.595711	-1.07224
tRNA-Leu-TAA-2-1_element_330	hp	3	CG	GA	ACGAGGATGGCCGAGTGGTTAAGGCGTTGGACTCTAGATCCAATGGACATATGTCTGCGTGGGTTCGAACCCCACTCCTAGTA	0.00254174	0.00311635	0.00203809	0.00088294	0.801846	0.283326	-2.6204	-3.93224
tRNA-Leu-TAA-2-1_element_331	hp	3	CG	GT	ACGAGGATGGCCGAGTGGTTAAGGCGTTGGACTCTAGATCCAATGGACATATGTCTGCGTGGGTTCGAACCCCACTCCTTGTA	0.00169938	0.00156048	0.0002045	0.00035374	0.120337	0.226688	-5.35665	-4.254
tRNA-Leu-TAA-2-1_element_332	hp	3	CG	AT	ACAAGGATGGCCGAGTGGTTAAGGCGTTGGACTCTAGATCCAATGGACATATGTCTGCGTGGGTTCGAACCCCACTCCTTGTA	0.00257064	0.00256911	0.00180602	0.00123008	0.702555	0.478796	-2.81112	-3.17529
tRNA-Leu-TAA-2-1_element_333	hp	3	CG	AC	ACAAGGATGGCCGAGTGGTTAAGGCGTTGGACTCTAGATCCAATGGACATATGTCTGCGTGGGTTCGAACCCCACTCCTCGTA	0.00220862	0.00219143	0.00066979	0.0004943	0.303261	0.225559	-4.02317	-4.2612
tRNA-Leu-TAA-2-1_element_334	hp	3	CG	AA	ACAAGGATGGCCGAGTGGTTAAGGCGTTGGACTCTAGATCCAATGGACATATGTCTGCGTGGGTTCGAACCCCACTCCTAGTA	0.00181066	0.00173822	0.00077434	0.00051033	0.427653	0.293596	-3.52729	-3.88087
tRNA-Leu-TAA-2-1_element_335	hp	3	CG	TA	ACTAGGATGGCCGAGTGGTTAAGGCGTTGGACTCTAGATCCAATGGACATATGTCTGCGTGGGTTCGAACCCCACTCCTAGTA	0.00164777	0.00154022	0.00034811	0.0006273	0.211259	0.407281	-4.54472	-3.40868
tRNA-Leu-TAA-2-1_element_336	hp	3	CG	TT	ACTAGGATGGCCGAGTGGTTAAGGCGTTGGACTCTAGATCCAATGGACATATGTCTGCGTGGGTTCGAACCCCACTCCTTGTA	0.00257582	0.00238889	0.00144757	0.00065843	0.561985	0.275623	-3.1332	-3.97201
tRNA-Leu-TAA-2-1_element_337	hp	3	CG	TC	ACTAGGATGGCCGAGTGGTTAAGGCGTTGGACTCTAGATCCAATGGACATATGTCTGCGTGGGTTCGAACCCCACTCCTCGTA	0.00286149	0.00264678	0.00162105	0.00057542	0.566505	0.217404	-3.12164	-4.31432
tRNA-Leu-TAA-2-1_element_338	hp	4	AT	GC	ACCGGGATGGCCGAGTGGTTAAGGCGTTGGACTCTAGATCCAATGGACATATGTCTGCGTGGGTTCGAACCCCACTCCCGGTA	0.00172972	0.00165237	0.00742397	0.00553065	4.29201	3.3471	-0.20015	-0.369865
tRNA-Leu-TAA-2-1_element_339	hp	4	AT	GA	ACCGGGATGGCCGAGTGGTTAAGGCGTTGGACTCTAGATCCAATGGACATATGTCTGCGTGGGTTCGAACCCCACTCCAGGTA	0.00065474	0.00058847	0.00055605	0.00046411	0.849274	0.788674	-2.5375	-2.45528
tRNA-Leu-TAA-2-1_element_340	hp	4	AT	GG	ACCGGGATGGCCGAGTGGTTAAGGCGTTGGACTCTAGATCCAATGGACATATGTCTGCGTGGGTTCGAACCCCACTCCGGGTA	0.0014081	0.00149899	0.00080076	0.00079238	0.56868	0.528612	-3.11611	-3.03249
tRNA-Leu-TAA-2-1_element_341	hp	4	AT	CG	ACCCGGATGGCCGAGTGGTTAAGGCGTTGGACTCTAGATCCAATGGACATATGTCTGCGTGGGTTCGAACCCCACTCCGGGTA	0.00152499	0.00141883	0.00375334	0.00265826	2.46123	1.87355	-1.00242	-1.207
tRNA-Leu-TAA-2-1_element_342	hp	4	AT	CC	ACCCGGATGGCCGAGTGGTTAAGGCGTTGGACTCTAGATCCAATGGACATATGTCTGCGTGGGTTCGAACCCCACTCCCGGTA	0.00245979	0.00246532	0.00089152	0.00083012	0.362437	0.336718	-3.766	-3.68316
tRNA-Leu-TAA-2-1_element_343	hp	4	AT	CA	ACCCGGATGGCCGAGTGGTTAAGGCGTTGGACTCTAGATCCAATGGACATATGTCTGCGTGGGTTCGAACCCCACTCCAGGTA	0.00062153	0.00047383	0.00019646	0.00023017	0.316087	0.485759	-3.96341	-3.15446
tRNA-Leu-TAA-2-1_element_344	hp	4	AT	TA	ACCTGGATGGCCGAGTGGTTAAGGCGTTGGACTCTAGATCCAATGGACATATGTCTGCGTGGGTTCGAACCCCACTCCAGGTA	0.00060815	0.00044166	0.00162564	0.000882	2.67308	1.99699	-0.883302	-1.11495
tRNA-Leu-TAA-2-1_element_345	hp	4	AT	TG	ACCTGGATGGCCGAGTGGTTAAGGCGTTGGACTCTAGATCCAATGGACATATGTCTGCGTGGGTTCGAACCCCACTCCGGGTA	0.00074776	0.00078984	0.00021024	0.0003028	0.281164	0.383374	-4.13232	-3.49595
tRNA-Leu-TAA-2-1_element_346	hp	4	AT	TC	ACCTGGATGGCCGAGTGGTTAAGGCGTTGGACTCTAGATCCAATGGACATATGTCTGCGTGGGTTCGAACCCCACTCCCGGTA	0.00184172	0.00158768	0.0002539	0.00069239	0.13786	0.436104	-5.16053	-3.31003
tRNA-Leu-TAA-2-1_element_347	hp	5	GC	CG	ACCACGATGGCCGAGTGGTTAAGGCGTTGGACTCTAGATCCAATGGACATATGTCTGCGTGGGTTCGAACCCCACTCGTGGTA	0.00177889	0.00167068	0.00148893	0.00090464	0.837	0.54148	-2.5585	-2.9978
tRNA-Leu-TAA-2-1_element_348	hp	5	GC	CA	ACCACGATGGCCGAGTGGTTAAGGCGTTGGACTCTAGATCCAATGGACATATGTCTGCGTGGGTTCGAACCCCACTCATGGTA	0.00171232	0.00228101	0.00065485	0.00055278	0.382436	0.242341	-3.68851	-4.15767
tRNA-Leu-TAA-2-1_element_349	hp	5	GC	CT	ACCACGATGGCCGAGTGGTTAAGGCGTTGGACTCTAGATCCAATGGACATATGTCTGCGTGGGTTCGAACCCCACTCTTGGTA	0.00258818	0.0026139	0.00077204	0.00074145	0.298293	0.283655	-4.047	-3.93057
tRNA-Leu-TAA-2-1_element_350	hp	5	GC	AT	ACCAAGATGGCCGAGTGGTTAAGGCGTTGGACTCTAGATCCAATGGACATATGTCTGCGTGGGTTCGAACCCCACTCTTGGTA	0.00232048	0.00262865	0.00097424	0.00133385	0.419844	0.507426	-3.55388	-3.09151
tRNA-Leu-TAA-2-1_element_351	hp	5	GC	AG	ACCAAGATGGCCGAGTGGTTAAGGCGTTGGACTCTAGATCCAATGGACATATGTCTGCGTGGGTTCGAACCCCACTCGTGGTA	0.00296443	0.00298234	0.0014131	0.00127064	0.476686	0.426056	-3.37069	-3.34366
tRNA-Leu-TAA-2-1_element_352	hp	5	GC	AA	ACCAAGATGGCCGAGTGGTTAAGGCGTTGGACTCTAGATCCAATGGACATATGTCTGCGTGGGTTCGAACCCCACTCATGGTA	0.00215183	0.00241893	0.00085361	0.00069711	0.396688	0.288189	-3.63573	-3.90769
tRNA-Leu-TAA-2-1_element_353	hp	5	GC	TA	ACCATGATGGCCGAGTGGTTAAGGCGTTGGACTCTAGATCCAATGGACATATGTCTGCGTGGGTTCGAACCCCACTCATGGTA	0.00190225	0.00181126	0.0008111	0.00074899	0.42639	0.413519	-3.53156	-3.38675
tRNA-Leu-TAA-2-1_element_354	hp	5	GC	TT	ACCATGATGGCCGAGTGGTTAAGGCGTTGGACTCTAGATCCAATGGACATATGTCTGCGTGGGTTCGAACCCCACTCTTGGTA	0.00330186	0.0032548	0.000656	0.00123008	0.198676	0.377928	-4.63331	-3.51659
tRNA-Leu-TAA-2-1_element_355	hp	5	GC	TG	ACCATGATGGCCGAGTGGTTAAGGCGTTGGACTCTAGATCCAATGGACATATGTCTGCGTGGGTTCGAACCCCACTCGTGGTA	0.00263965	0.00221649	0.00117184	0.00093577	0.443938	0.422184	-3.47337	-3.35683
tRNA-Leu-TAA-2-1_element_356	hp	6	GC	CG	ACCAGCATGGCCGAGTGGTTAAGGCGTTGGACTCTAGATCCAATGGACATATGTCTGCGTGGGTTCGAACCCCACTGCTGGTA	0.00167897	0.00167317	0.00223569	0.002829	1.33159	1.69081	-1.88866	-1.35507
tRNA-Leu-TAA-2-1_element_357	hp	6	GC	CA	ACCAGCATGGCCGAGTGGTTAAGGCGTTGGACTCTAGATCCAATGGACATATGTCTGCGTGGGTTCGAACCCCACTACTGGTA	0.00267789	0.0026466	0.00074446	0.00104708	0.278004	0.395631	-4.14863	-3.45055
tRNA-Leu-TAA-2-1_element_358	hp	6	GC	CT	ACCAGCATGGCCGAGTGGTTAAGGCGTTGGACTCTAGATCCAATGGACATATGTCTGCGTGGGTTCGAACCCCACTTCTGGTA	0.001931	0.00203521	0.00133728	0.000699	0.692532	0.343452	-2.83185	-3.6546
tRNA-Leu-TAA-2-1_element_359	hp	6	GC	AT	ACCAGAATGGCCGAGTGGTTAAGGCGTTGGACTCTAGATCCAATGGACATATGTCTGCGTGGGTTCGAACCCCACTTCTGGTA	0.00182734	0.00149757	0.00061235	0.0004226	0.335102	0.282194	-3.87913	-3.93802
tRNA-Leu-TAA-2-1_element_360	hp	6	GC	AG	ACCAGAATGGCCGAGTGGTTAAGGCGTTGGACTCTAGATCCAATGGACATATGTCTGCGTGGGTTCGAACCCCACTGCTGGTA	0.00303876	0.00371602	0.00172215	0.00120839	0.566727	0.325183	-3.12108	-3.73345
tRNA-Leu-TAA-2-1_element_361	hp	6	GC	AA	ACCAGAATGGCCGAGTGGTTAAGGCGTTGGACTCTAGATCCAATGGACATATGTCTGCGTGGGTTCGAACCCCACTACTGGTA	0.00209634	0.00201832	0.00030215	0.000882	0.144133	0.436996	-5.09633	-3.30708
tRNA-Leu-TAA-2-1_element_362	hp	6	GC	TA	ACCAGTATGGCCGAGTGGTTAAGGCGTTGGACTCTAGATCCAATGGACATATGTCTGCGTGGGTTCGAACCCCACTACTGGTA	0.00194135	0.00192395	0.00101675	0.00138856	0.523731	0.721724	-3.2349	-2.58326
tRNA-Leu-TAA-2-1_element_363	hp	6	GC	TT	ACCAGTATGGCCGAGTGGTTAAGGCGTTGGACTCTAGATCCAATGGACATATGTCTGCGTGGGTTCGAACCCCACTTCTGGTA	0.00203912	0.00211714	0.00061579	0.00058108	0.30199	0.274465	-4.02923	-3.97808
tRNA-Leu-TAA-2-1_element_364	hp	6	GC	TG	ACCAGTATGGCCGAGTGGTTAAGGCGTTGGACTCTAGATCCAATGGACATATGTCTGCGTGGGTTCGAACCCCACTGCTGGTA	0.00195717	0.00185356	0.00046414	0.00110085	0.23715	0.593909	-4.37793	-2.86446
tRNA-Leu-TAA-2-1_element_365	hp	7	AT	GC	ACCAGGGTGGCCGAGTGGTTAAGGCGTTGGACTCTAGATCCAATGGACATATGTCTGCGTGGGTTCGAACCCCACCCCTGGTA	0.00168544	0.0017304	0.00425999	0.00411851	2.52753	2.3801	-0.964075	-0.861756
tRNA-Leu-TAA-2-1_element_366	hp	7	AT	GA	ACCAGGGTGGCCGAGTGGTTAAGGCGTTGGACTCTAGATCCAATGGACATATGTCTGCGTGGGTTCGAACCCCACACCTGGTA	0.00270837	0.00251295	0.00083408	0.00104425	0.307962	0.415547	-4.00098	-3.37969
tRNA-Leu-TAA-2-1_element_367	hp	7	AT	GG	ACCAGGGTGGCCGAGTGGTTAAGGCGTTGGACTCTAGATCCAATGGACATATGTCTGCGTGGGTTCGAACCCCACGCCTGGTA	0.00265964	0.00328964	0.00106155	0.00083861	0.399134	0.254924	-3.62686	-4.08464
tRNA-Leu-TAA-2-1_element_368	hp	7	AT	CG	ACCAGGCTGGCCGAGTGGTTAAGGCGTTGGACTCTAGATCCAATGGACATATGTCTGCGTGGGTTCGAACCCCACGCCTGGTA	0.00225808	0.00238356	0.00061349	0.00056316	0.271688	0.236268	-4.18178	-4.19428
tRNA-Leu-TAA-2-1_element_369	hp	7	AT	CC	ACCAGGCTGGCCGAGTGGTTAAGGCGTTGGACTCTAGATCCAATGGACATATGTCTGCGTGGGTTCGAACCCCACCCCTGGTA	0.0018686	0.0016218	0.0001999	0.00037355	0.10698	0.230332	-5.52639	-4.23099
tRNA-Leu-TAA-2-1_element_370	hp	7	AT	CA	ACCAGGCTGGCCGAGTGGTTAAGGCGTTGGACTCTAGATCCAATGGACATATGTCTGCGTGGGTTCGAACCCCACACCTGGTA	0.00222933	0.00223036	0.00082718	0.00067919	0.371046	0.304519	-3.73213	-3.82817
tRNA-Leu-TAA-2-1_element_371	hp	7	AT	TA	ACCAGGTTGGCCGAGTGGTTAAGGCGTTGGACTCTAGATCCAATGGACATATGTCTGCGTGGGTTCGAACCCCACACCTGGTA	0.00202517	0.00175812	0.00573973	0.00358082	2.8342	2.03673	-0.798863	-1.08652
tRNA-Leu-TAA-2-1_element_372	hp	7	AT	TG	ACCAGGTTGGCCGAGTGGTTAAGGCGTTGGACTCTAGATCCAATGGACATATGTCTGCGTGGGTTCGAACCCCACGCCTGGTA	0.00242716	0.00245856	0.00073298	0.0009518	0.30199	0.387138	-4.02923	-3.48186
tRNA-Leu-TAA-2-1_element_373	hp	7	AT	TC	ACCAGGTTGGCCGAGTGGTTAAGGCGTTGGACTCTAGATCCAATGGACATATGTCTGCGTGGGTTCGAACCCCACCCCTGGTA	0.00262441	0.00252148	0.00224718	0.00165457	0.856261	0.656191	-2.52568	-2.72059
tRNA-Leu-TAA-2-1_element_374	hp	8	GC	CG	ACCAGGATGCCCGAGTGGTTAAGGGGTTGGACTCTAGATCCAATGGACATATGTCTGCGTGGGTTCGAACCCCACTCCTGGTA	0.00216391	0.0024351	0.00457938	0.00442226	2.11625	1.81605	-1.22029	-1.25198
tRNA-Leu-TAA-2-1_element_375	hp	8	GC	CA	ACCAGGATGCCCGAGTGGTTAAGGAGTTGGACTCTAGATCCAATGGACATATGTCTGCGTGGGTTCGAACCCCACTCCTGGTA	0.00195098	0.00218468	0.00201281	0.00164797	1.03169	0.754331	-2.25679	-2.51951
tRNA-Leu-TAA-2-1_element_376	hp	8	GC	CT	ACCAGGATGCCCGAGTGGTTAAGGTGTTGGACTCTAGATCCAATGGACATATGTCTGCGTGGGTTCGAACCCCACTCCTGGTA	0.00261047	0.00262954	0.00215068	0.00075276	0.823867	0.286272	-2.58132	-3.91732
tRNA-Leu-TAA-2-1_element_377	hp	8	GC	AT	ACCAGGATGACCGAGTGGTTAAGGTGTTGGACTCTAGATCCAATGGACATATGTCTGCGTGGGTTCGAACCCCACTCCTGGTA	0.00203523	0.00219463	0.00146595	0.00196021	0.720287	0.893183	-2.77516	-2.27575
tRNA-Leu-TAA-2-1_element_378	hp	8	GC	AG	ACCAGGATGACCGAGTGGTTAAGGGGTTGGACTCTAGATCCAATGGACATATGTCTGCGTGGGTTCGAACCCCACTCCTGGTA	0.00223723	0.00233362	0.00088348	0.00125366	0.394897	0.537219	-3.64225	-3.00919
tRNA-Leu-TAA-2-1_element_379	hp	8	GC	AA	ACCAGGATGACCGAGTGGTTAAGGAGTTGGACTCTAGATCCAATGGACATATGTCTGCGTGGGTTCGAACCCCACTCCTGGTA	0.00172914	0.0015061	0.00068013	0.00091784	0.393332	0.609419	-3.64798	-2.82727
tRNA-Leu-TAA-2-1_element_380	hp	8	GC	TA	ACCAGGATGTCCGAGTGGTTAAGGAGTTGGACTCTAGATCCAATGGACATATGTCTGCGTGGGTTCGAACCCCACTCCTGGTA	0.00280485	0.00289507	0.0017187	0.00138667	0.612762	0.478977	-3.0084	-3.17475
tRNA-Leu-TAA-2-1_element_381	hp	8	GC	TT	ACCAGGATGTCCGAGTGGTTAAGGTGTTGGACTCTAGATCCAATGGACATATGTCTGCGTGGGTTCGAACCCCACTCCTGGTA	0.00270665	0.00285295	0.00135911	0.0014112	0.502137	0.494645	-3.29565	-3.12831
tRNA-Leu-TAA-2-1_element_382	hp	8	GC	TG	ACCAGGATGTCCGAGTGGTTAAGGGGTTGGACTCTAGATCCAATGGACATATGTCTGCGTGGGTTCGAACCCCACTCCTGGTA	0.00301202	0.00274329	0.00185082	0.00139988	0.614479	0.510292	-3.00437	-3.08338
tRNA-Leu-TAA-2-1_element_383	hp	9	CG	GC	ACCAGGATGGGCGAGTGGTTAAGCCGTTGGACTCTAGATCCAATGGACATATGTCTGCGTGGGTTCGAACCCCACTCCTGGTA	0.00255166	0.00265229	0.00275728	0.00176683	1.08058	0.666152	-2.19	-2.69885
tRNA-Leu-TAA-2-1_element_384	hp	9	CG	GA	ACCAGGATGGGCGAGTGGTTAAGACGTTGGACTCTAGATCCAATGGACATATGTCTGCGTGGGTTCGAACCCCACTCCTGGTA	0.00262987	0.00288512	0.00203234	0.00127159	0.772791	0.44074	-2.67365	-3.29478
tRNA-Leu-TAA-2-1_element_385	hp	9	CG	GT	ACCAGGATGGGCGAGTGGTTAAGTCGTTGGACTCTAGATCCAATGGACATATGTCTGCGTGGGTTCGAACCCCACTCCTGGTA	0.00349969	0.00337406	0.00135451	0.00237998	0.387037	0.705376	-3.67126	-2.61631
tRNA-Leu-TAA-2-1_element_386	hp	9	CG	AT	ACCAGGATGGACGAGTGGTTAAGTCGTTGGACTCTAGATCCAATGGACATATGTCTGCGTGGGTTCGAACCCCACTCCTGGTA	0.00279435	0.00272605	0.00195652	0.00192719	0.700169	0.706954	-2.81603	-2.61309
tRNA-Leu-TAA-2-1_element_387	hp	9	CG	AC	ACCAGGATGGACGAGTGGTTAAGCCGTTGGACTCTAGATCCAATGGACATATGTCTGCGTGGGTTCGAACCCCACTCCTGGTA	0.00353765	0.00366856	0.00195077	0.00126593	0.551432	0.345075	-3.16055	-3.6478
tRNA-Leu-TAA-2-1_element_388	hp	9	CG	AA	ACCAGGATGGACGAGTGGTTAAGACGTTGGACTCTAGATCCAATGGACATATGTCTGCGTGGGTTCGAACCCCACTCCTGGTA	0.00206514	0.00162642	0.00105006	0.00104425	0.508471	0.642052	-3.27757	-2.75201
tRNA-Leu-TAA-2-1_element_389	hp	9	CG	TA	ACCAGGATGGTCGAGTGGTTAAGACGTTGGACTCTAGATCCAATGGACATATGTCTGCGTGGGTTCGAACCCCACTCCTGGTA	0.00188082	0.00207182	0.00185427	0.00150176	0.985881	0.724849	-2.32232	-2.57702
tRNA-Leu-TAA-2-1_element_390	hp	9	CG	TT	ACCAGGATGGTCGAGTGGTTAAGTCGTTGGACTCTAGATCCAATGGACATATGTCTGCGTGGGTTCGAACCCCACTCCTGGTA	0.00275668	0.00249518	0.00262056	0.00212434	0.950622	0.85138	-2.37486	-2.3449
tRNA-Leu-TAA-2-1_element_391	hp	9	CG	TC	ACCAGGATGGTCGAGTGGTTAAGCCGTTGGACTCTAGATCCAATGGACATATGTCTGCGTGGGTTCGAACCCCACTCCTGGTA	0.00221854	0.00197069	0.0015142	0.00065089	0.682522	0.330284	-2.85286	-3.711
tRNA-Leu-TAA-2-1_element_392	hp	10	CG	GC	ACCAGGATGGCGGAGTGGTTAACGCGTTGGACTCTAGATCCAATGGACATATGTCTGCGTGGGTTCGAACCCCACTCCTGGTA	0.00213444	0.00211519	0.00189333	0.00093577	0.88704	0.442405	-2.47473	-3.28934
tRNA-Leu-TAA-2-1_element_393	hp	10	CG	GA	ACCAGGATGGCGGAGTGGTTAAAGCGTTGGACTCTAGATCCAATGGACATATGTCTGCGTGGGTTCGAACCCCACTCCTGGTA	0.00184057	0.00188645	0.00101445	0.0010584	0.551161	0.561055	-3.16126	-2.94656
tRNA-Leu-TAA-2-1_element_394	hp	10	CG	GT	ACCAGGATGGCGGAGTGGTTAATGCGTTGGACTCTAGATCCAATGGACATATGTCTGCGTGGGTTCGAACCCCACTCCTGGTA	0.00179226	0.00203325	0.00064566	0.00086408	0.36025	0.424972	-3.77473	-3.34733
tRNA-Leu-TAA-2-1_element_395	hp	10	CG	AT	ACCAGGATGGCAGAGTGGTTAATGCGTTGGACTCTAGATCCAATGGACATATGTCTGCGTGGGTTCGAACCCCACTCCTGGTA	0.00217786	0.00197762	0.0007548	0.00102821	0.346581	0.519924	-3.83054	-3.0564
tRNA-Leu-TAA-2-1_element_396	hp	10	CG	AC	ACCAGGATGGCAGAGTGGTTAACGCGTTGGACTCTAGATCCAATGGACATATGTCTGCGTGGGTTCGAACCCCACTCCTGGTA	0.0030356	0.00265247	0.00154063	0.00114707	0.50752	0.432454	-3.28026	-3.32216
tRNA-Leu-TAA-2-1_element_397	hp	10	CG	AA	ACCAGGATGGCAGAGTGGTTAAAGCGTTGGACTCTAGATCCAATGGACATATGTCTGCGTGGGTTCGAACCCCACTCCTGGTA	0.00214953	0.00189	0.00191516	0.00067258	0.890965	0.355864	-2.46836	-3.60338
tRNA-Leu-TAA-2-1_element_398	hp	10	CG	TA	ACCAGGATGGCTGAGTGGTTAAAGCGTTGGACTCTAGATCCAATGGACATATGTCTGCGTGGGTTCGAACCCCACTCCTGGTA	0.00160536	0.0018214	0.00117529	0.00099614	0.732105	0.54691	-2.75168	-2.9834
tRNA-Leu-TAA-2-1_element_399	hp	10	CG	TT	ACCAGGATGGCTGAGTGGTTAATGCGTTGGACTCTAGATCCAATGGACATATGTCTGCGTGGGTTCGAACCCCACTCCTGGTA	0.00305127	0.00293151	0.00176925	0.00099803	0.579841	0.340448	-3.08807	-3.66727
tRNA-Leu-TAA-2-1_element_400	hp	10	CG	TC	ACCAGGATGGCTGAGTGGTTAACGCGTTGGACTCTAGATCCAATGGACATATGTCTGCGTGGGTTCGAACCCCACTCCTGGTA	0.0025843	0.0028398	0.00122929	0.00095652	0.475675	0.336827	-3.37376	-3.6827
tRNA-Leu-TAA-2-1_element_401	hp	11	TA	GC	ACCAGGATGGCCGAGTGGTTAAGGCGGTGGACTCTAGATCCACTGGACATATGTCTGCGTGGGTTCGAACCCCACTCCTGGTA	0.00106046	0.00111313	0.00208864	0.00231961	1.96956	2.08385	-1.32393	-1.05352
tRNA-Leu-TAA-2-1_element_402	hp	11	TA	GT	ACCAGGATGGCCGAGTGGTTAAGGCGGTGGACTCTAGATCCATTGGACATATGTCTGCGTGGGTTCGAACCCCACTCCTGGTA	0.00181685	0.0015731	0.00702187	0.00660131	3.86487	4.19636	-0.351384	-0.043637
tRNA-Leu-TAA-2-1_element_403	hp	11	TA	GG	ACCAGGATGGCCGAGTGGTTAAGGCGGTGGACTCTAGATCCAGTGGACATATGTCTGCGTGGGTTCGAACCCCACTCCTGGTA	0.00162894	0.00163193	0.00171526	0.00063296	1.05299	0.387861	-2.22731	-3.47916
tRNA-Leu-TAA-2-1_element_404	hp	11	TA	CG	ACCAGGATGGCCGAGTGGTTAAGGCGCTGGACTCTAGATCCAGTGGACATATGTCTGCGTGGGTTCGAACCCCACTCCTGGTA	0.00154742	0.00153667	0.00701382	0.00547688	4.5326	3.56413	-0.121463	-0.279228
tRNA-Leu-TAA-2-1_element_405	hp	11	TA	CC	ACCAGGATGGCCGAGTGGTTAAGGCGCTGGACTCTAGATCCACTGGACATATGTCTGCGTGGGTTCGAACCCCACTCCTGGTA	0.00151464	0.00164011	0.00029526	0.00051128	0.194937	0.311733	-4.66072	-3.79439
tRNA-Leu-TAA-2-1_element_406	hp	11	TA	CT	ACCAGGATGGCCGAGTGGTTAAGGCGCTGGACTCTAGATCCATTGGACATATGTCTGCGTGGGTTCGAACCCCACTCCTGGTA	0.00143499	0.00111029	0.00097194	0.00090936	0.677316	0.819025	-2.8639	-2.4008
tRNA-Leu-TAA-2-1_element_407	hp	11	TA	AT	ACCAGGATGGCCGAGTGGTTAAGGCGATGGACTCTAGATCCATTGGACATATGTCTGCGTGGGTTCGAACCCCACTCCTGGTA	0.00110489	0.00103013	0.00286067	0.00142157	2.58911	1.37999	-0.929346	-1.64812
tRNA-Leu-TAA-2-1_element_408	hp	11	TA	AG	ACCAGGATGGCCGAGTGGTTAAGGCGATGGACTCTAGATCCAGTGGACATATGTCTGCGTGGGTTCGAACCCCACTCCTGGTA	0.00200332	0.00173431	0.00075366	0.00095275	0.376204	0.549354	-3.71222	-2.97697
tRNA-Leu-TAA-2-1_element_409	hp	11	TA	AC	ACCAGGATGGCCGAGTGGTTAAGGCGATGGACTCTAGATCCACTGGACATATGTCTGCGTGGGTTCGAACCCCACTCCTGGTA	0.00123859	0.00149259	0.00093518	0.00042921	0.75503	0.287559	-2.7072	-3.91085
tRNA-Leu-TAA-2-1_element_410	hp	12	TA	GC	ACCAGGATGGCCGAGTGGTTAAGGCGTGGGACTCTAGATCCCATGGACATATGTCTGCGTGGGTTCGAACCCCACTCCTGGTA	0.00217671	0.00196269	0.00653704	0.00493542	3.00318	2.51462	-0.715311	-0.782437
tRNA-Leu-TAA-2-1_element_411	hp	12	TA	GT	ACCAGGATGGCCGAGTGGTTAAGGCGTGGGACTCTAGATCCTATGGACATATGTCTGCGTGGGTTCGAACCCCACTCCTGGTA	0.00187565	0.00198633	0.00320304	0.00259223	1.7077	1.30503	-1.52975	-1.72869
tRNA-Leu-TAA-2-1_element_412	hp	12	TA	GG	ACCAGGATGGCCGAGTGGTTAAGGCGTGGGACTCTAGATCCGATGGACATATGTCTGCGTGGGTTCGAACCCCACTCCTGGTA	0.00202129	0.00209812	0.00167505	0.00089898	0.828702	0.428468	-2.57288	-3.33552
tRNA-Leu-TAA-2-1_element_413	hp	12	TA	CG	ACCAGGATGGCCGAGTGGTTAAGGCGTCGGACTCTAGATCCGATGGACATATGTCTGCGTGGGTTCGAACCCCACTCCTGGTA	0.00128244	0.00126812	0.00525951	0.00403927	4.10116	3.18525	-0.265772	-0.441368
tRNA-Leu-TAA-2-1_element_414	hp	12	TA	CC	ACCAGGATGGCCGAGTGGTTAAGGCGTCGGACTCTAGATCCCATGGACATATGTCTGCGTGGGTTCGAACCCCACTCCTGGTA	0.00126677	0.0012347	0.00041934	0.00031507	0.331027	0.255176	-3.89678	-4.08321
tRNA-Leu-TAA-2-1_element_415	hp	12	TA	CT	ACCAGGATGGCCGAGTGGTTAAGGCGTCGGACTCTAGATCCTATGGACATATGTCTGCGTGGGTTCGAACCCCACTCCTGGTA	0.00184359	0.00156351	0.00115116	0.00050656	0.624415	0.32399	-2.98123	-3.73876
tRNA-Leu-TAA-2-1_element_416	hp	12	TA	AT	ACCAGGATGGCCGAGTGGTTAAGGCGTAGGACTCTAGATCCTATGGACATATGTCTGCGTGGGTTCGAACCCCACTCCTGGTA	0.0018052	0.00200517	0.00594882	0.00547405	3.29538	2.72997	-0.581356	-0.663891
tRNA-Leu-TAA-2-1_element_417	hp	12	TA	AG	ACCAGGATGGCCGAGTGGTTAAGGCGTAGGACTCTAGATCCGATGGACATATGTCTGCGTGGGTTCGAACCCCACTCCTGGTA	0.00071958	0.00067378	0.00036764	0.00043204	0.510906	0.641214	-3.27067	-2.7539
tRNA-Leu-TAA-2-1_element_418	hp	12	TA	AC	ACCAGGATGGCCGAGTGGTTAAGGCGTAGGACTCTAGATCCCATGGACATATGTCTGCGTGGGTTCGAACCCCACTCCTGGTA	0.00268494	0.00256609	0.00047908	0.00160363	0.178431	0.624933	-4.78836	-2.791
tRNA-Leu-TAA-2-1_element_419	hp	13	GC	CG	ACCAGGATGGCCGAGTGGTTAAGGCGTTCGACTCTAGATCGAATGGACATATGTCTGCGTGGGTTCGAACCCCACTCCTGGTA	0.00125844	0.00099903	0.00352472	0.00261675	2.80087	2.61929	-0.815925	-0.723598
tRNA-Leu-TAA-2-1_element_420	hp	13	GC	CA	ACCAGGATGGCCGAGTGGTTAAGGCGTTCGACTCTAGATCAAATGGACATATGTCTGCGTGGGTTCGAACCCCACTCCTGGTA	0.00263016	0.00255045	0.00223225	0.00075276	0.84871	0.29515	-2.53846	-3.87326
tRNA-Leu-TAA-2-1_element_421	hp	13	GC	CT	ACCAGGATGGCCGAGTGGTTAAGGCGTTCGACTCTAGATCTAATGGACATATGTCTGCGTGGGTTCGAACCCCACTCCTGGTA	0.00232522	0.00215766	0.00104547	0.00094331	0.44962	0.437192	-3.45502	-3.30644
tRNA-Leu-TAA-2-1_element_422	hp	13	GC	AT	ACCAGGATGGCCGAGTGGTTAAGGCGTTAGACTCTAGATCTAATGGACATATGTCTGCGTGGGTTCGAACCCCACTCCTGGTA	0.00206643	0.0019874	0.0104018	0.00702392	5.03371	3.53423	0.02982	-0.29138
tRNA-Leu-TAA-2-1_element_423	hp	13	GC	AG	ACCAGGATGGCCGAGTGGTTAAGGCGTTAGACTCTAGATCGAATGGACATATGTCTGCGTGGGTTCGAACCCCACTCCTGGTA	0.00217239	0.00200766	0.00124192	0.00190644	0.571685	0.949583	-3.10851	-2.18741
tRNA-Leu-TAA-2-1_element_424	hp	13	GC	AA	ACCAGGATGGCCGAGTGGTTAAGGCGTTAGACTCTAGATCAAATGGACATATGTCTGCGTGGGTTCGAACCCCACTCCTGGTA	0.00242558	0.00278097	0.00156361	0.00133102	0.644633	0.478616	-2.93525	-3.17584
tRNA-Leu-TAA-2-1_element_425	hp	13	GC	TA	ACCAGGATGGCCGAGTGGTTAAGGCGTTTGACTCTAGATCAAATGGACATATGTCTGCGTGGGTTCGAACCCCACTCCTGGTA	0.00198132	0.00192217	0.0104076	0.00946899	5.25285	4.9262	0.0912971	0.187699
tRNA-Leu-TAA-2-1_element_426	hp	13	GC	TT	ACCAGGATGGCCGAGTGGTTAAGGCGTTTGACTCTAGATCTAATGGACATATGTCTGCGTGGGTTCGAACCCCACTCCTGGTA	0.00233716	0.002131	0.00098228	0.00111783	0.420289	0.524554	-3.55235	-3.04361
tRNA-Leu-TAA-2-1_element_427	hp	13	GC	TG	ACCAGGATGGCCGAGTGGTTAAGGCGTTTGACTCTAGATCGAATGGACATATGTCTGCGTGGGTTCGAACCCCACTCCTGGTA	0.00189707	0.00206329	0.00134877	0.00086691	0.710974	0.420157	-2.79393	-3.36377
tRNA-Leu-TAA-2-1_element_428	hp	14	GC	CG	ACCAGGATGGCCGAGTGGTTAAGGCGTTGCACTCTAGATGCAATGGACATATGTCTGCGTGGGTTCGAACCCCACTCCTGGTA	0.0017395	0.00163158	0.0050079	0.00457413	2.87894	2.8035	-0.776265	-0.625546
tRNA-Leu-TAA-2-1_element_429	hp	14	GC	CA	ACCAGGATGGCCGAGTGGTTAAGGCGTTGCACTCTAGATACAATGGACATATGTCTGCGTGGGTTCGAACCCCACTCCTGGTA	0.0019494	0.00189977	0.00120516	0.00080465	0.61822	0.423549	-2.99561	-3.35218
tRNA-Leu-TAA-2-1_element_430	hp	14	GC	CT	ACCAGGATGGCCGAGTGGTTAAGGCGTTGCACTCTAGATTCAATGGACATATGTCTGCGTGGGTTCGAACCCCACTCCTGGTA	0.00188212	0.00187703	0.00082374	0.00165929	0.437665	0.884	-3.4939	-2.29066
tRNA-Leu-TAA-2-1_element_431	hp	14	GC	AT	ACCAGGATGGCCGAGTGGTTAAGGCGTTGAACTCTAGATTCAATGGACATATGTCTGCGTGGGTTCGAACCCCACTCCTGGTA	0.00222056	0.00190831	0.00226097	0.00214981	1.0182	1.12656	-2.27578	-1.94086
tRNA-Leu-TAA-2-1_element_432	hp	14	GC	AG	ACCAGGATGGCCGAGTGGTTAAGGCGTTGAACTCTAGATGCAATGGACATATGTCTGCGTGGGTTCGAACCCCACTCCTGGTA	0.00258272	0.00242248	0.00241721	0.00089238	0.935918	0.368372	-2.39735	-3.55354
tRNA-Leu-TAA-2-1_element_433	hp	14	GC	AA	ACCAGGATGGCCGAGTGGTTAAGGCGTTGAACTCTAGATACAATGGACATATGTCTGCGTGGGTTCGAACCCCACTCCTGGTA	0.0018098	0.00189391	0.00054456	0.00084049	0.300896	0.443787	-4.03446	-3.28484
tRNA-Leu-TAA-2-1_element_434	hp	14	GC	TA	ACCAGGATGGCCGAGTGGTTAAGGCGTTGTACTCTAGATACAATGGACATATGTCTGCGTGGGTTCGAACCCCACTCCTGGTA	0.00152427	0.00127985	0.00103857	0.0008886	0.681359	0.694304	-2.85532	-2.63914
tRNA-Leu-TAA-2-1_element_435	hp	14	GC	TT	ACCAGGATGGCCGAGTGGTTAAGGCGTTGTACTCTAGATTCAATGGACATATGTCTGCGTGGGTTCGAACCCCACTCCTGGTA	0.00234535	0.00227106	0.00138094	0.00164325	0.588797	0.723563	-3.06596	-2.57958
tRNA-Leu-TAA-2-1_element_436	hp	14	GC	TG	ACCAGGATGGCCGAGTGGTTAAGGCGTTGTACTCTAGATGCAATGGACATATGTCTGCGTGGGTTCGAACCCCACTCCTGGTA	0.00176164	0.00242977	0.00127179	0.00122159	0.721939	0.50276	-2.77185	-3.10483
tRNA-Leu-TAA-2-1_element_437	hp	15	AT	GC	ACCAGGATGGCCGAGTGGTTAAGGCGTTGGGCTCTAGACCCAATGGACATATGTCTGCGTGGGTTCGAACCCCACTCCTGGTA	0.00145583	0.00166801	0.00355574	0.00261958	2.44241	1.57048	-1.0135	-1.46157
tRNA-Leu-TAA-2-1_element_438	hp	15	AT	GA	ACCAGGATGGCCGAGTGGTTAAGGCGTTGGGCTCTAGAACCAATGGACATATGTCTGCGTGGGTTCGAACCCCACTCCTGGTA	0.00201166	0.00214131	0.00070311	0.00094709	0.349516	0.442293	-3.81837	-3.2897
tRNA-Leu-TAA-2-1_element_439	hp	15	AT	GG	ACCAGGATGGCCGAGTGGTTAAGGCGTTGGGCTCTAGAGCCAATGGACATATGTCTGCGTGGGTTCGAACCCCACTCCTGGTA	0.00185696	0.00196003	0.00110521	0.00093765	0.595172	0.478389	-3.05042	-3.17652
tRNA-Leu-TAA-2-1_element_440	hp	15	AT	CG	ACCAGGATGGCCGAGTGGTTAAGGCGTTGGCCTCTAGAGCCAATGGACATATGTCTGCGTGGGTTCGAACCCCACTCCTGGTA	0.00147841	0.00171955	0.00798691	0.00676451	5.40238	3.93387	0.131793	-0.136827
tRNA-Leu-TAA-2-1_element_441	hp	15	AT	CC	ACCAGGATGGCCGAGTGGTTAAGGCGTTGGCCTCTAGACCCAATGGACATATGTCTGCGTGGGTTCGAACCCCACTCCTGGTA	0.00184531	0.00207022	0.00146136	0.00083766	0.791929	0.404625	-2.63836	-3.41812
tRNA-Leu-TAA-2-1_element_442	hp	15	AT	CA	ACCAGGATGGCCGAGTGGTTAAGGCGTTGGCCTCTAGAACCAATGGACATATGTCTGCGTGGGTTCGAACCCCACTCCTGGTA	0.00172713	0.00213687	0.00094667	0.00116688	0.548114	0.54607	-3.16925	-2.98562
tRNA-Leu-TAA-2-1_element_443	hp	15	AT	TA	ACCAGGATGGCCGAGTGGTTAAGGCGTTGGTCTCTAGAACCAATGGACATATGTCTGCGTGGGTTCGAACCCCACTCCTGGTA	0.00120179	0.00141581	0.005927	0.00484015	4.93181	3.41864	0.00031505	-0.339355
tRNA-Leu-TAA-2-1_element_444	hp	15	AT	TG	ACCAGGATGGCCGAGTGGTTAAGGCGTTGGTCTCTAGAGCCAATGGACATATGTCTGCGTGGGTTCGAACCCCACTCCTGGTA	0.00208958	0.00186832	0.0023793	0.00201398	1.13865	1.07796	-2.11448	-2.00447
tRNA-Leu-TAA-2-1_element_445	hp	15	AT	TC	ACCAGGATGGCCGAGTGGTTAAGGCGTTGGTCTCTAGACCCAATGGACATATGTCTGCGTGGGTTCGAACCCCACTCCTGGTA	0.00237037	0.00238694	0.00247121	0.00175362	1.04254	0.734674	-2.2417	-2.5576
tRNA-Leu-TAA-2-1_element_446	hp	16	GT	CG	ACCAGGATGGCCGAGTGGTTAAGGCGTTGGACTCTAGATCCAATCGACATATGTCGGCGTGGGTTCGAACCCCACTCCTGGTA	0.00206169	0.00202987	0.00136141	0.0014461	0.660335	0.712409	-2.90053	-2.602
tRNA-Leu-TAA-2-1_element_447	hp	16	GT	CC	ACCAGGATGGCCGAGTGGTTAAGGCGTTGGACTCTAGATCCAATCGACATATGTCCGCGTGGGTTCGAACCCCACTCCTGGTA	0.00166833	0.00151481	0.00150042	0.00075088	0.899354	0.495692	-2.45484	-3.12526
tRNA-Leu-TAA-2-1_element_448	hp	16	GT	CA	ACCAGGATGGCCGAGTGGTTAAGGCGTTGGACTCTAGATCCAATCGACATATGTCAGCGTGGGTTCGAACCCCACTCCTGGTA	0.00219195	0.00208337	0.00170032	0.00099614	0.775713	0.478138	-2.66821	-3.17728
tRNA-Leu-TAA-2-1_element_449	hp	16	GT	AG	ACCAGGATGGCCGAGTGGTTAAGGCGTTGGACTCTAGATCCAATAGACATATGTCGGCGTGGGTTCGAACCCCACTCCTGGTA	0.00232839	0.00226661	0.00112014	0.00118669	0.481082	0.523552	-3.35745	-3.04637
tRNA-Leu-TAA-2-1_element_450	hp	16	GT	AC	ACCAGGATGGCCGAGTGGTTAAGGCGTTGGACTCTAGATCCAATAGACATATGTCCGCGTGGGTTCGAACCCCACTCCTGGTA	0.00217915	0.00217313	0.00118793	0.0018621	0.545133	0.856877	-3.17712	-2.33562
tRNA-Leu-TAA-2-1_element_451	hp	16	GT	AA	ACCAGGATGGCCGAGTGGTTAAGGCGTTGGACTCTAGATCCAATAGACATATGTCAGCGTGGGTTCGAACCCCACTCCTGGTA	0.00196392	0.00157204	0.00102134	0.00121027	0.520051	0.769875	-3.24508	-2.49008
tRNA-Leu-TAA-2-1_element_452	hp	16	GT	TA	ACCAGGATGGCCGAGTGGTTAAGGCGTTGGACTCTAGATCCAATTGACATATGTCAGCGTGGGTTCGAACCCCACTCCTGGTA	0.00218274	0.00247776	0.0101939	0.00826815	4.67021	3.33695	-0.078314	-0.374247
tRNA-Leu-TAA-2-1_element_453	hp	16	GT	TG	ACCAGGATGGCCGAGTGGTTAAGGCGTTGGACTCTAGATCCAATTGACATATGTCGGCGTGGGTTCGAACCCCACTCCTGGTA	0.00235283	0.00258138	0.00138898	0.00122725	0.590345	0.475425	-3.06217	-3.18549
tRNA-Leu-TAA-2-1_element_454	hp	16	GT	TC	ACCAGGATGGCCGAGTGGTTAAGGCGTTGGACTCTAGATCCAATTGACATATGTCCGCGTGGGTTCGAACCCCACTCCTGGTA	0.00143815	0.0015923	0.00085705	0.00095463	0.595942	0.599532	-3.04856	-2.85087
tRNA-Leu-TAA-2-1_element_455	hp	17	GC	CG	ACCAGGATGGCCGAGTGGTTAAGGCGTTGGACTCTAGATCCAATGCACATATGTGTGCGTGGGTTCGAACCCCACTCCTGGTA	0.00301274	0.00265282	0.0019278	0.00162816	0.639881	0.613746	-2.94593	-2.81706
tRNA-Leu-TAA-2-1_element_456	hp	17	GC	CA	ACCAGGATGGCCGAGTGGTTAAGGCGTTGGACTCTAGATCCAATGCACATATGTATGCGTGGGTTCGAACCCCACTCCTGGTA	0.00204199	0.00174941	0.00186001	0.00084615	0.910882	0.483678	-2.43647	-3.16066
tRNA-Leu-TAA-2-1_element_457	hp	17	GC	CT	ACCAGGATGGCCGAGTGGTTAAGGCGTTGGACTCTAGATCCAATGCACATATGTTTGCGTGGGTTCGAACCCCACTCCTGGTA	0.00292029	0.00253872	0.00115231	0.00139611	0.394588	0.549925	-3.64338	-2.97547
tRNA-Leu-TAA-2-1_element_458	hp	17	GC	AT	ACCAGGATGGCCGAGTGGTTAAGGCGTTGGACTCTAGATCCAATGAACATATGTTTGCGTGGGTTCGAACCCCACTCCTGGTA	0.00249013	0.00248433	0.00078008	0.00071315	0.313269	0.287057	-3.97633	-3.91337
tRNA-Leu-TAA-2-1_element_459	hp	17	GC	AG	ACCAGGATGGCCGAGTGGTTAAGGCGTTGGACTCTAGATCCAATGAACATATGTGTGCGTGGGTTCGAACCCCACTCCTGGTA	0.00154382	0.00136409	0.00149697	0.00091501	0.969653	0.670787	-2.34626	-2.68885
tRNA-Leu-TAA-2-1_element_460	hp	17	GC	AA	ACCAGGATGGCCGAGTGGTTAAGGCGTTGGACTCTAGATCCAATGAACATATGTATGCGTGGGTTCGAACCCCACTCCTGGTA	0.0023465	0.00242319	0.00197835	0.00157062	0.843105	0.64816	-2.54802	-2.73835
tRNA-Leu-TAA-2-1_element_461	hp	17	GC	TA	ACCAGGATGGCCGAGTGGTTAAGGCGTTGGACTCTAGATCCAATGTACATATGTATGCGTGGGTTCGAACCCCACTCCTGGTA	0.00261147	0.00274169	0.00152225	0.00116405	0.582907	0.424574	-3.08046	-3.34869
tRNA-Leu-TAA-2-1_element_462	hp	17	GC	TT	ACCAGGATGGCCGAGTGGTTAAGGCGTTGGACTCTAGATCCAATGTACATATGTTTGCGTGGGTTCGAACCCCACTCCTGGTA	0.00248653	0.00240844	0.00135681	0.00126876	0.545663	0.526796	-3.17572	-3.03746
tRNA-Leu-TAA-2-1_element_463	hp	17	GC	TG	ACCAGGATGGCCGAGTGGTTAAGGCGTTGGACTCTAGATCCAATGTACATATGTGTGCGTGGGTTCGAACCCCACTCCTGGTA	0.00286552	0.00324236	0.00145561	0.00090275	0.507976	0.278424	-3.27897	-3.95742
tRNA-Leu-TAA-2-1_element_464	hp	18	AT	GC	ACCAGGATGGCCGAGTGGTTAAGGCGTTGGACTCTAGATCCAATGGGCATATGCCTGCGTGGGTTCGAACCCCACTCCTGGTA	0.00204185	0.00169076	0.0113933	0.0072588	5.5799	4.29321	0.178436	-0.0107183
tRNA-Leu-TAA-2-1_element_465	hp	18	AT	GA	ACCAGGATGGCCGAGTGGTTAAGGCGTTGGACTCTAGATCCAATGGGCATATGACTGCGTGGGTTCGAACCCCACTCCTGGTA	0.00204228	0.00221241	0.00120056	0.00107255	0.587855	0.484788	-3.06827	-3.15735
tRNA-Leu-TAA-2-1_element_466	hp	18	AT	GG	ACCAGGATGGCCGAGTGGTTAAGGCGTTGGACTCTAGATCCAATGGGCATATGGCTGCGTGGGTTCGAACCCCACTCCTGGTA	0.00243291	0.00243421	0.00092024	0.00081031	0.378248	0.332882	-3.7044	-3.69969
tRNA-Leu-TAA-2-1_element_467	hp	18	AT	CG	ACCAGGATGGCCGAGTGGTTAAGGCGTTGGACTCTAGATCCAATGGCCATATGGCTGCGTGGGTTCGAACCCCACTCCTGGTA	0.00203164	0.00223338	0.00113278	0.00113386	0.55757	0.50769	-3.14458	-3.09076
tRNA-Leu-TAA-2-1_element_468	hp	18	AT	CC	ACCAGGATGGCCGAGTGGTTAAGGCGTTGGACTCTAGATCCAATGGCCATATGCCTGCGTGGGTTCGAACCCCACTCCTGGTA	0.00309526	0.00274862	0.00298705	0.00144516	0.965039	0.525775	-2.35314	-3.04026
tRNA-Leu-TAA-2-1_element_469	hp	18	AT	CA	ACCAGGATGGCCGAGTGGTTAAGGCGTTGGACTCTAGATCCAATGGCCATATGACTGCGTGGGTTCGAACCCCACTCCTGGTA	0.00139732	0.00153578	0.00064336	0.00039431	0.460428	0.256746	-3.42076	-4.07436
tRNA-Leu-TAA-2-1_element_470	hp	18	AT	TA	ACCAGGATGGCCGAGTGGTTAAGGCGTTGGACTCTAGATCCAATGGTCATATGACTGCGTGGGTTCGAACCCCACTCCTGGTA	0.00153448	0.0016737	0.00684494	0.0060806	4.46076	3.63303	-0.144512	-0.251603
tRNA-Leu-TAA-2-1_element_471	hp	18	AT	TG	ACCAGGATGGCCGAGTGGTTAAGGCGTTGGACTCTAGATCCAATGGTCATATGGCTGCGTGGGTTCGAACCCCACTCCTGGTA	0.00248912	0.00253286	0.00120746	0.00119518	0.485094	0.47187	-3.34547	-3.19631
tRNA-Leu-TAA-2-1_element_472	hp	18	AT	TC	ACCAGGATGGCCGAGTGGTTAAGGCGTTGGACTCTAGATCCAATGGTCATATGCCTGCGTGGGTTCGAACCCCACTCCTGGTA	0.00243808	0.00267273	0.00159463	0.00078201	0.654049	0.292588	-2.91433	-3.88584
tRNA-Leu-TAA-2-1_element_473	hp	19	CG	GC	ACCAGGATGGCCGAGTGGTTAAGGCGTTGGACTCTAGATCCAATGGAGATATCTCTGCGTGGGTTCGAACCCCACTCCTGGTA	0.00170082	0.00137458	0.00287791	0.00246677	1.69207	1.79456	-1.54301	-1.26914
tRNA-Leu-TAA-2-1_element_474	hp	19	CG	GA	ACCAGGATGGCCGAGTGGTTAAGGCGTTGGACTCTAGATCCAATGGAGATATATCTGCGTGGGTTCGAACCCCACTCCTGGTA	0.00195084	0.00176257	0.000764	0.00084427	0.391624	0.478998	-3.65426	-3.17468
tRNA-Leu-TAA-2-1_element_475	hp	19	CG	GT	ACCAGGATGGCCGAGTGGTTAAGGCGTTGGACTCTAGATCCAATGGAGATATTTCTGCGTGGGTTCGAACCCCACTCCTGGTA	0.0016078	0.00166233	0.00126145	0.00115179	0.784584	0.692877	-2.6518	-2.64211
tRNA-Leu-TAA-2-1_element_476	hp	19	CG	AT	ACCAGGATGGCCGAGTGGTTAAGGCGTTGGACTCTAGATCCAATGGAAATATTTCTGCGTGGGTTCGAACCCCACTCCTGGTA	0.00210841	0.00204303	0.00060201	0.0013197	0.285525	0.645952	-4.11011	-2.74328
tRNA-Leu-TAA-2-1_element_477	hp	19	CG	AC	ACCAGGATGGCCGAGTGGTTAAGGCGTTGGACTCTAGATCCAATGGAAATATCTCTGCGTGGGTTCGAACCCCACTCCTGGTA	0.00170686	0.00170996	0.00067438	0.00092728	0.395102	0.542281	-3.6415	-2.99566
tRNA-Leu-TAA-2-1_element_478	hp	19	CG	AA	ACCAGGATGGCCGAGTGGTTAAGGCGTTGGACTCTAGATCCAATGGAAATATATCTGCGTGGGTTCGAACCCCACTCCTGGTA	0.00216535	0.0020265	0.00053192	0.00086879	0.245653	0.428716	-4.32711	-3.33468
tRNA-Leu-TAA-2-1_element_479	hp	19	CG	TA	ACCAGGATGGCCGAGTGGTTAAGGCGTTGGACTCTAGATCCAATGGATATATATCTGCGTGGGTTCGAACCCCACTCCTGGTA	0.00253829	0.00253019	0.00259873	0.00221773	1.02381	0.876508	-2.26785	-2.30294
tRNA-Leu-TAA-2-1_element_480	hp	19	CG	TT	ACCAGGATGGCCGAGTGGTTAAGGCGTTGGACTCTAGATCCAATGGATATATTTCTGCGTGGGTTCGAACCCCACTCCTGGTA	0.00099476	0.00102089	0.00087084	0.00048109	0.875429	0.471245	-2.49374	-3.19823
tRNA-Leu-TAA-2-1_element_481	hp	19	CG	TC	ACCAGGATGGCCGAGTGGTTAAGGCGTTGGACTCTAGATCCAATGGATATATCTCTGCGTGGGTTCGAACCCCACTCCTGGTA	0.00197126	0.00194385	0.00167964	0.00105557	0.852066	0.543029	-2.53276	-2.99367
tRNA-Leu-TAA-2-1_element_482	hp	20	GC	CG	ACCAGGATGGCCGAGTGGTTAAGGCGTTGGACTCTAGATCCAATGGACATATGTCTGCCTGGGTTCGAACCCCAGTCCTGGTA	0.00158782	0.00165895	0.00783641	0.00678715	4.93534	4.09123	0.00134634	-0.08024
tRNA-Leu-TAA-2-1_element_483	hp	20	GC	CA	ACCAGGATGGCCGAGTGGTTAAGGCGTTGGACTCTAGATCCAATGGACATATGTCTGCCTGGGTTCGAACCCCAATCCTGGTA	0.00209059	0.00255898	0.00144642	0.00131592	0.691874	0.514237	-2.83322	-3.07227
tRNA-Leu-TAA-2-1_element_484	hp	20	GC	CT	ACCAGGATGGCCGAGTGGTTAAGGCGTTGGACTCTAGATCCAATGGACATATGTCTGCCTGGGTTCGAACCCCATTCCTGGTA	0.00202014	0.00208586	0.00061694	0.00118763	0.305395	0.569373	-4.01305	-2.92533
tRNA-Leu-TAA-2-1_element_485	hp	20	GC	AT	ACCAGGATGGCCGAGTGGTTAAGGCGTTGGACTCTAGATCCAATGGACATATGTCTGCATGGGTTCGAACCCCATTCCTGGTA	0.00209375	0.00205547	0.00215297	0.0014527	1.02829	0.706751	-2.26156	-2.6135
tRNA-Leu-TAA-2-1_element_486	hp	20	GC	AG	ACCAGGATGGCCGAGTGGTTAAGGCGTTGGACTCTAGATCCAATGGACATATGTCTGCATGGGTTCGAACCCCAGTCCTGGTA	0.00198707	0.00183952	0.00079846	0.00025281	0.401828	0.137431	-3.61715	-4.97599
tRNA-Leu-TAA-2-1_element_487	hp	20	GC	AA	ACCAGGATGGCCGAGTGGTTAAGGCGTTGGACTCTAGATCCAATGGACATATGTCTGCATGGGTTCGAACCCCAATCCTGGTA	0.00162017	0.00165308	0.00018727	0.00036412	0.115584	0.220267	-5.41479	-4.29545
tRNA-Leu-TAA-2-1_element_488	hp	20	GC	TA	ACCAGGATGGCCGAGTGGTTAAGGCGTTGGACTCTAGATCCAATGGACATATGTCTGCTTGGGTTCGAACCCCAATCCTGGTA	0.00209979	0.00210434	0.00124997	0.00119329	0.595282	0.567062	-3.05016	-2.9312
tRNA-Leu-TAA-2-1_element_489	hp	20	GC	TT	ACCAGGATGGCCGAGTGGTTAAGGCGTTGGACTCTAGATCCAATGGACATATGTCTGCTTGGGTTCGAACCCCATTCCTGGTA	0.00260543	0.00287677	0.00140851	0.00131404	0.540604	0.456776	-3.18916	-3.24322
tRNA-Leu-TAA-2-1_element_490	hp	20	GC	TG	ACCAGGATGGCCGAGTGGTTAAGGCGTTGGACTCTAGATCCAATGGACATATGTCTGCTTGGGTTCGAACCCCAGTCCTGGTA	0.00285517	0.00291622	0.00057213	0.00087917	0.200386	0.301475	-4.62095	-3.84266
tRNA-Leu-TAA-2-1_element_491	hp	21	TA	GC	ACCAGGATGGCCGAGTGGTTAAGGCGTTGGACTCTAGATCCAATGGACATATGTCTGCGGGGGTTCGAACCCCCCTCCTGGTA	0.00145497	0.00182815	3.91e-05	0.00049996	0.0268469	0.273477	-7.5209	-3.98329
tRNA-Leu-TAA-2-1_element_492	hp	21	TA	GT	ACCAGGATGGCCGAGTGGTTAAGGCGTTGGACTCTAGATCCAATGGACATATGTCTGCGGGGGTTCGAACCCCTCTCCTGGTA	0.00062641	0.00076105	9.54e-05	0.0002745	0.152225	0.360693	-5.01753	-3.58393
tRNA-Leu-TAA-2-1_element_493	hp	21	TA	GG	ACCAGGATGGCCGAGTGGTTAAGGCGTTGGACTCTAGATCCAATGGACATATGTCTGCGGGGGTTCGAACCCCGCTCCTGGTA	0.00222257	0.00212585	0.00057213	0.00078578	0.257421	0.369631	-4.2596	-3.54862
tRNA-Leu-TAA-2-1_element_494	hp	21	TA	CG	ACCAGGATGGCCGAGTGGTTAAGGCGTTGGACTCTAGATCCAATGGACATATGTCTGCGCGGGTTCGAACCCCGCTCCTGGTA	0.00104191	0.0011741	0.00448862	0.00221679	4.30805	1.88808	-0.194769	-1.19586
tRNA-Leu-TAA-2-1_element_495	hp	21	TA	CC	ACCAGGATGGCCGAGTGGTTAAGGCGTTGGACTCTAGATCCAATGGACATATGTCTGCGCGGGTTCGAACCCCCCTCCTGGTA	0.00227591	0.00256769	0.00032283	0.00043864	0.141847	0.170831	-5.11939	-4.66213
tRNA-Leu-TAA-2-1_element_496	hp	21	TA	CT	ACCAGGATGGCCGAGTGGTTAAGGCGTTGGACTCTAGATCCAATGGACATATGTCTGCGCGGGTTCGAACCCCTCTCCTGGTA	0.00174295	0.00184805	0.00068587	0.00069239	0.393513	0.37466	-3.64732	-3.52912
tRNA-Leu-TAA-2-1_element_497	hp	21	TA	AT	ACCAGGATGGCCGAGTGGTTAAGGCGTTGGACTCTAGATCCAATGGACATATGTCTGCGAGGGTTCGAACCCCTCTCCTGGTA	0.00139646	0.00144052	0.00914267	0.00584949	6.54705	4.06069	0.409043	-0.0910505
tRNA-Leu-TAA-2-1_element_498	hp	21	TA	AG	ACCAGGATGGCCGAGTGGTTAAGGCGTTGGACTCTAGATCCAATGGACATATGTCTGCGAGGGTTCGAACCCCGCTCCTGGTA	0.00193761	0.00240684	0.00097539	0.00084238	0.503396	0.349994	-3.29204	-3.62738
tRNA-Leu-TAA-2-1_element_499	hp	21	TA	AC	ACCAGGATGGCCGAGTGGTTAAGGCGTTGGACTCTAGATCCAATGGACATATGTCTGCGAGGGTTCGAACCCCCCTCCTGGTA	0.00113393	0.00100792	0.00025849	0.00032261	0.227964	0.320079	-4.43493	-3.75627
tRNA-Leu-TAA-2-1_element_500	hp	22	GC	CG	ACCAGGATGGCCGAGTGGTTAAGGCGTTGGACTCTAGATCCAATGGACATATGTCTGCGTCGGTTCGAACCCGACTCCTGGTA	0.00115607	0.00111491	0.00249878	0.00201115	2.16145	1.80386	-1.18981	-1.26169
tRNA-Leu-TAA-2-1_element_501	hp	22	GC	CA	ACCAGGATGGCCGAGTGGTTAAGGCGTTGGACTCTAGATCCAATGGACATATGTCTGCGTCGGTTCGAACCCAACTCCTGGTA	0.00155806	0.00158714	0.00033547	0.00089332	0.215312	0.562846	-4.5173	-2.94196
tRNA-Leu-TAA-2-1_element_502	hp	22	GC	CT	ACCAGGATGGCCGAGTGGTTAAGGCGTTGGACTCTAGATCCAATGGACATATGTCTGCGTCGGTTCGAACCCTACTCCTGGTA	0.00146504	0.00177767	0.00038142	0.0005924	0.260351	0.333245	-4.24327	-3.69812
tRNA-Leu-TAA-2-1_element_503	hp	22	GC	AT	ACCAGGATGGCCGAGTGGTTAAGGCGTTGGACTCTAGATCCAATGGACATATGTCTGCGTAGGTTCGAACCCTACTCCTGGTA	0.00146604	0.00151783	0.00396933	0.0044166	2.70752	2.90981	-0.864833	-0.57185
tRNA-Leu-TAA-2-1_element_504	hp	22	GC	AG	ACCAGGATGGCCGAGTGGTTAAGGCGTTGGACTCTAGATCCAATGGACATATGTCTGCGTAGGTTCGAACCCGACTCCTGGTA	0.00175847	0.0018461	0.00062613	0.00092256	0.356065	0.499735	-3.79159	-3.11354
tRNA-Leu-TAA-2-1_element_505	hp	22	GC	AA	ACCAGGATGGCCGAGTGGTTAAGGCGTTGGACTCTAGATCCAATGGACATATGTCTGCGTAGGTTCGAACCCAACTCCTGGTA	0.00256101	0.00232313	0.00050665	0.00030563	0.197832	0.131561	-4.63945	-5.03897
tRNA-Leu-TAA-2-1_element_506	hp	22	GC	TA	ACCAGGATGGCCGAGTGGTTAAGGCGTTGGACTCTAGATCCAATGGACATATGTCTGCGTTGGTTCGAACCCAACTCCTGGTA	0.00169334	0.00187862	0.00097539	0.00060089	0.576012	0.319857	-3.09763	-3.75728
tRNA-Leu-TAA-2-1_element_507	hp	22	GC	TT	ACCAGGATGGCCGAGTGGTTAAGGCGTTGGACTCTAGATCCAATGGACATATGTCTGCGTTGGTTCGAACCCTACTCCTGGTA	0.00240157	0.00229452	0.00125456	0.00105651	0.522393	0.460451	-3.23859	-3.23166
tRNA-Leu-TAA-2-1_element_508	hp	22	GC	TG	ACCAGGATGGCCGAGTGGTTAAGGCGTTGGACTCTAGATCCAATGGACATATGTCTGCGTTGGTTCGAACCCGACTCCTGGTA	0.00228166	0.00216548	0.00094092	0.00076974	0.412384	0.355461	-3.57974	-3.60501
tRNA-Leu-TAA-2-1_element_509	hp	23	GC	CG	ACCAGGATGGCCGAGTGGTTAAGGCGTTGGACTCTAGATCCAATGGACATATGTCTGCGTGCGTTCGAACCGCACTCCTGGTA	0.00148488	0.00136765	0.00052963	0.00044336	0.356681	0.324176	-3.7891	-3.73793
tRNA-Leu-TAA-2-1_element_510	hp	23	GC	CA	ACCAGGATGGCCGAGTGGTTAAGGCGTTGGACTCTAGATCCAATGGACATATGTCTGCGTGCGTTCGAACCACACTCCTGGTA	0.00162103	0.00142559	0.00068357	0.0002613	0.421692	0.183292	-3.54754	-4.56056
tRNA-Leu-TAA-2-1_element_511	hp	23	GC	CT	ACCAGGATGGCCGAGTGGTTAAGGCGTTGGACTCTAGATCCAATGGACATATGTCTGCGTGCGTTCGAACCTCACTCCTGGTA	0.00157186	0.00157399	0.00022748	0.00025847	0.144718	0.164212	-5.09049	-4.71915
tRNA-Leu-TAA-2-1_element_512	hp	23	GC	AT	ACCAGGATGGCCGAGTGGTTAAGGCGTTGGACTCTAGATCCAATGGACATATGTCTGCGTGAGTTCGAACCTCACTCCTGGTA	0.00168314	0.00205191	0.00301807	0.00382986	1.79312	1.86648	-1.45933	-1.21246
tRNA-Leu-TAA-2-1_element_513	hp	23	GC	AG	ACCAGGATGGCCGAGTGGTTAAGGCGTTGGACTCTAGATCCAATGGACATATGTCTGCGTGAGTTCGAACCGCACTCCTGGTA	0.00162807	0.00166695	0.00150616	0.00070088	0.92512	0.420459	-2.41409	-3.36274
tRNA-Leu-TAA-2-1_element_514	hp	23	GC	AA	ACCAGGATGGCCGAGTGGTTAAGGCGTTGGACTCTAGATCCAATGGACATATGTCTGCGTGAGTTCGAACCACACTCCTGGTA	0.00149192	0.00147926	0.00071115	0.00031695	0.476666	0.214265	-3.37075	-4.33531
tRNA-Leu-TAA-2-1_element_515	hp	23	GC	TA	ACCAGGATGGCCGAGTGGTTAAGGCGTTGGACTCTAGATCCAATGGACATATGTCTGCGTGTGTTCGAACCACACTCCTGGTA	0.00169881	0.00207395	0.0009593	0.00087917	0.564691	0.42391	-3.12627	-3.35095
tRNA-Leu-TAA-2-1_element_516	hp	23	GC	TT	ACCAGGATGGCCGAGTGGTTAAGGCGTTGGACTCTAGATCCAATGGACATATGTCTGCGTGTGTTCGAACCTCACTCCTGGTA	0.0017891	0.00173342	0.0012178	0.00065843	0.680677	0.379847	-2.85676	-3.50929
tRNA-Leu-TAA-2-1_element_517	hp	23	GC	TG	ACCAGGATGGCCGAGTGGTTAAGGCGTTGGACTCTAGATCCAATGGACATATGTCTGCGTGTGTTCGAACCGCACTCCTGGTA	0.00164288	0.0017144	0.00112359	0.00041977	0.683915	0.244852	-2.84991	-4.14279
tRNA-Leu-TAA-2-1_element_518	hp	24	GC	CG	ACCAGGATGGCCGAGTGGTTAAGGCGTTGGACTCTAGATCCAATGGACATATGTCTGCGTGGCTTCGAACGCCACTCCTGGTA	0.0018801	0.00202543	0.00025849	0.00063579	0.13749	0.313905	-5.16441	-3.78437
tRNA-Leu-TAA-2-1_element_519	hp	24	GC	CA	ACCAGGATGGCCGAGTGGTTAAGGCGTTGGACTCTAGATCCAATGGACATATGTCTGCGTGGCTTCGAACACCACTCCTGGTA	0.0012488	0.00122102	0.00072953	0.00031412	0.584183	0.257264	-3.07731	-4.07146
tRNA-Leu-TAA-2-1_element_520	hp	24	GC	CT	ACCAGGATGGCCGAGTGGTTAAGGCGTTGGACTCTAGATCCAATGGACATATGTCTGCGTGGCTTCGAACTCCACTCCTGGTA	0.00154569	0.00137707	0.00097424	0.00118386	0.630293	0.859697	-2.96771	-2.33088
tRNA-Leu-TAA-2-1_element_521	hp	24	GC	AT	ACCAGGATGGCCGAGTGGTTAAGGCGTTGGACTCTAGATCCAATGGACATATGTCTGCGTGGATTCGAACTCCACTCCTGGTA	0.00164921	0.00180611	0.00095471	0.00069711	0.578889	0.385973	-3.09044	-3.48621
tRNA-Leu-TAA-2-1_element_522	hp	24	GC	AG	ACCAGGATGGCCGAGTGGTTAAGGCGTTGGACTCTAGATCCAATGGACATATGTCTGCGTGGATTCGAACGCCACTCCTGGTA	0.00170743	0.00180433	0.00060201	0.0004226	0.352579	0.234217	-3.80578	-4.20686
tRNA-Leu-TAA-2-1_element_523	hp	24	GC	AA	ACCAGGATGGCCGAGTGGTTAAGGCGTTGGACTCTAGATCCAATGGACATATGTCTGCGTGGATTCGAACACCACTCCTGGTA	0.00117418	0.00109305	0.0005055	0.00066315	0.430512	0.606697	-3.51768	-2.83373
tRNA-Leu-TAA-2-1_element_524	hp	24	GC	TA	ACCAGGATGGCCGAGTGGTTAAGGCGTTGGACTCTAGATCCAATGGACATATGTCTGCGTGGTTTCGAACACCACTCCTGGTA	0.00208167	0.00177394	0.00116954	0.00075465	0.561829	0.42541	-3.1336	-3.34585
tRNA-Leu-TAA-2-1_element_525	hp	24	GC	TT	ACCAGGATGGCCGAGTGGTTAAGGCGTTGGACTCTAGATCCAATGGACATATGTCTGCGTGGTTTCGAACTCCACTCCTGGTA	0.0015523	0.00171333	0.00142344	0.00054901	0.916988	0.320433	-2.42683	-3.75468
tRNA-Leu-TAA-2-1_element_526	hp	24	GC	TG	ACCAGGATGGCCGAGTGGTTAAGGCGTTGGACTCTAGATCCAATGGACATATGTCTGCGTGGTTTCGAACGCCACTCCTGGTA	0.00108648	0.00107812	0.00017578	0.00040185	0.161785	0.372734	-4.92966	-3.53656
tRNA-Leu-TAA-2-1_element_527	None (WT)	None (WT)	None (WT)	None (WT)	ACCAGGATGGCCGAGTGGTTAAGGCGTTGGACTCTAGATCCAATGGACATATGTCTGCGTGGGTTCGAACCCCACTCCTGGTA	0.00159256	0.00155284	0.00785249	0.0067164	4.93073	4.32523	0	0
tRNA-Leu-TAA-2-1_negative_control	Non-suppressor tRNA-Leu-TAA-2-1	Non-suppressor tRNA-Leu-TAA-2-1	Non-suppressor tRNA-Leu-TAA-2-1	Non-suppressor tRNA-Leu-TAA-2-1

## Sheet: Human tRNA-Arg-CCT-4-1
Name	Type	Position	WT_base	Mutated_base	tRNA_sequence	Normalized_Counts_Bulk_Rep1	Normalized_Counts_Bulk_Rep2	Normalized_Counts_GFP_Rep1	Normalized_Counts_GFP_Rep2	Fold_Enrichment_GFP_versus_Bulk_Rep1	Fold_Enrichment_GFP_versus_Bulk_Rep2	Log2_FC_from_WT_Rep1	Log2_FC_from_WT_Rep2
tRNA-Arg-CCT-4-1_element_001	mut	1	G	C	CCCCCAGTGGCCTAATGGATAAGGCATTGGCCTCTAAAGCCAGGGATTGTGGGTTCGAGTCCCATCTGGGGTG	0.00240727	0.00233419	0.00470837	0.00458925	1.95589	1.9661	-0.513747	-0.417033
tRNA-Arg-CCT-4-1_element_002	mut	1	G	A	ACCCCAGTGGCCTAATGGATAAGGCATTGGCCTCTAAAGCCAGGGATTGTGGGTTCGAGTCCCATCTGGGGTG	0.00207712	0.00198293	0.0024274	0.00362877	1.16864	1.83001	-1.25675	-0.520519
tRNA-Arg-CCT-4-1_element_003	mut	1	G	T	TCCCCAGTGGCCTAATGGATAAGGCATTGGCCTCTAAAGCCAGGGATTGTGGGTTCGAGTCCCATCTGGGGTG	0.00257625	0.00267331	0.00349467	0.00555256	1.3565	2.07704	-1.04169	-0.337842
tRNA-Arg-CCT-4-1_element_004	mut	2	C	A	GACCCAGTGGCCTAATGGATAAGGCATTGGCCTCTAAAGCCAGGGATTGTGGGTTCGAGTCCCATCTGGGGTG	0.00182409	0.00183401	0.00122729	0.00198204	0.672823	1.08072	-2.05328	-1.28038
tRNA-Arg-CCT-4-1_element_005	mut	2	C	T	GTCCCAGTGGCCTAATGGATAAGGCATTGGCCTCTAAAGCCAGGGATTGTGGGTTCGAGTCCCATCTGGGGTG	0.00233102	0.00236171	0.00103557	0.0012759	0.444257	0.540243	-2.65211	-2.28069
tRNA-Arg-CCT-4-1_element_006	mut	2	C	G	GGCCCAGTGGCCTAATGGATAAGGCATTGGCCTCTAAAGCCAGGGATTGTGGGTTCGAGTCCCATCTGGGGTG	0.00214471	0.00210433	0.00149448	0.00138814	0.696823	0.659659	-2.00271	-1.99258
tRNA-Arg-CCT-4-1_element_007	mut	3	C	A	GCACCAGTGGCCTAATGGATAAGGCATTGGCCTCTAAAGCCAGGGATTGTGGGTTCGAGTCCCATCTGGGGTG	0.00191334	0.00181944	0.00257383	0.00266404	1.3452	1.46421	-1.05375	-0.842247
tRNA-Arg-CCT-4-1_element_008	mut	3	C	T	GCTCCAGTGGCCTAATGGATAAGGCATTGGCCTCTAAAGCCAGGGATTGTGGGTTCGAGTCCCATCTGGGGTG	0.00221923	0.00217879	0.00152165	0.00210281	0.685667	0.965128	-2.026	-1.44358
tRNA-Arg-CCT-4-1_element_009	mut	3	C	G	GCGCCAGTGGCCTAATGGATAAGGCATTGGCCTCTAAAGCCAGGGATTGTGGGTTCGAGTCCCATCTGGGGTG	0.00281108	0.00271135	0.00066874	0.00115513	0.237895	0.426034	-3.55318	-2.62333
tRNA-Arg-CCT-4-1_element_010	mut	4	C	A	GCCACAGTGGCCTAATGGATAAGGCATTGGCCTCTAAAGCCAGGGATTGTGGGTTCGAGTCCCATCTGGGGTG	0.00222876	0.00224921	0.00115181	0.00108266	0.516792	0.481354	-2.43392	-2.4472
tRNA-Arg-CCT-4-1_element_011	mut	4	C	T	GCCTCAGTGGCCTAATGGATAAGGCATTGGCCTCTAAAGCCAGGGATTGTGGGTTCGAGTCCCATCTGGGGTG	0.00187608	0.0016689	0.00250439	0.00250775	1.33491	1.50264	-1.06484	-0.804872
tRNA-Arg-CCT-4-1_element_012	mut	4	C	G	GCCGCAGTGGCCTAATGGATAAGGCATTGGCCTCTAAAGCCAGGGATTGTGGGTTCGAGTCCCATCTGGGGTG	0.00213604	0.00222412	0.00055552	0.00124322	0.260072	0.558971	-3.42459	-2.23152
tRNA-Arg-CCT-4-1_element_013	mut	5	C	A	GCCCAAGTGGCCTAATGGATAAGGCATTGGCCTCTAAAGCCAGGGATTGTGGGTTCGAGTCCCATCTGGGGTG	0.00216031	0.00207115	0.00130126	0.00064789	0.602348	0.312819	-2.21291	-3.06897
tRNA-Arg-CCT-4-1_element_014	mut	5	C	T	GCCCTAGTGGCCTAATGGATAAGGCATTGGCCTCTAAAGCCAGGGATTGTGGGTTCGAGTCCCATCTGGGGTG	0.00204765	0.00205172	0.0148965	0.0136825	7.27491	6.66878	1.38135	1.34505
tRNA-Arg-CCT-4-1_element_015	mut	5	C	G	GCCCGAGTGGCCTAATGGATAAGGCATTGGCCTCTAAAGCCAGGGATTGTGGGTTCGAGTCCCATCTGGGGTG	0.00237608	0.00236252	0.00138126	0.00175755	0.581321	0.743933	-2.26417	-1.81912
tRNA-Arg-CCT-4-1_element_016	mut	6	A	T	GCCCCTGTGGCCTAATGGATAAGGCATTGGCCTCTAAAGCCAGGGATTGTGGGTTCGAGTCCCATCTGGGGTG	0.00196447	0.00187366	0.00225833	0.0014876	1.14959	0.793951	-1.28046	-1.72525
tRNA-Arg-CCT-4-1_element_017	mut	6	A	G	GCCCCGGTGGCCTAATGGATAAGGCATTGGCCTCTAAAGCCAGGGATTGTGGGTTCGAGTCCCATCTGGGGTG	0.00177036	0.00178383	0.00236551	0.0035961	1.33617	2.01595	-1.06347	-0.380913
tRNA-Arg-CCT-4-1_element_018	mut	6	A	C	GCCCCCGTGGCCTAATGGATAAGGCATTGGCCTCTAAAGCCAGGGATTGTGGGTTCGAGTCCCATCTGGGGTG	0.00226949	0.00222007	0.00144919	0.00186554	0.638555	0.840305	-2.12869	-1.64338
tRNA-Arg-CCT-4-1_element_019	mut	7	G	C	GCCCCACTGGCCTAATGGATAAGGCATTGGCCTCTAAAGCCAGGGATTGTGGGTTCGAGTCCCATCTGGGGTG	0.00183362	0.00189794	0.00063704	0.0005527	0.347423	0.291209	-3.00681	-3.17224
tRNA-Arg-CCT-4-1_element_020	mut	7	G	A	GCCCCAATGGCCTAATGGATAAGGCATTGGCCTCTAAAGCCAGGGATTGTGGGTTCGAGTCCCATCTGGGGTG	0.00249219	0.00247583	0.0008031	0.00118496	0.322244	0.478613	-3.11535	-2.45544
tRNA-Arg-CCT-4-1_element_021	mut	7	G	T	GCCCCATTGGCCTAATGGATAAGGCATTGGCCTCTAAAGCCAGGGATTGTGGGTTCGAGTCCCATCTGGGGTG	0.00280069	0.00278581	0.00239721	0.00198346	0.855936	0.711988	-1.706	-1.88244
tRNA-Arg-CCT-4-1_element_022	mut	8	T	G	GCCCCAGGGGCCTAATGGATAAGGCATTGGCCTCTAAAGCCAGGGATTGTGGGTTCGAGTCCCATCTGGGGTG	0.00209358	0.00200316	0.00159109	0.00146487	0.759987	0.731277	-1.87753	-1.84388
tRNA-Arg-CCT-4-1_element_023	mut	8	T	C	GCCCCAGCGGCCTAATGGATAAGGCATTGGCCTCTAAAGCCAGGGATTGTGGGTTCGAGTCCCATCTGGGGTG	0.00178856	0.00186314	0.00167412	0.0015629	0.936018	0.838853	-1.57697	-1.64588
tRNA-Arg-CCT-4-1_element_024	mut	8	T	A	GCCCCAGAGGCCTAATGGATAAGGCATTGGCCTCTAAAGCCAGGGATTGTGGGTTCGAGTCCCATCTGGGGTG	0.00213691	0.00225325	0.00181602	0.00221364	0.849836	0.982418	-1.71632	-1.41796
tRNA-Arg-CCT-4-1_element_025	mut	9	G	C	GCCCCAGTCGCCTAATGGATAAGGCATTGGCCTCTAAAGCCAGGGATTGTGGGTTCGAGTCCCATCTGGGGTG	0.00164991	0.00162033	0.00114577	0.00065074	0.694444	0.401606	-2.00765	-2.70852
tRNA-Arg-CCT-4-1_element_026	mut	9	G	A	GCCCCAGTAGCCTAATGGATAAGGCATTGGCCTCTAAAGCCAGGGATTGTGGGTTCGAGTCCCATCTGGGGTG	0.00211611	0.00208329	0.00382074	0.00417153	1.80555	2.00238	-0.62914	-0.390656
tRNA-Arg-CCT-4-1_element_027	mut	9	G	T	GCCCCAGTTGCCTAATGGATAAGGCATTGGCCTCTAAAGCCAGGGATTGTGGGTTCGAGTCCCATCTGGGGTG	0.00226949	0.00228401	0.00239117	0.00279333	1.05362	1.223	-1.40623	-1.10195
tRNA-Arg-CCT-4-1_element_028	mut	10	G	C	GCCCCAGTGCCCTAATGGATAAGGCATTGGCCTCTAAAGCCAGGGATTGTGGGTTCGAGTCCCATCTGGGGTG	0.00245147	0.00247987	0.00209529	0.00171351	0.85471	0.690966	-1.70807	-1.92568
tRNA-Arg-CCT-4-1_element_029	mut	10	G	A	GCCCCAGTGACCTAATGGATAAGGCATTGGCCTCTAAAGCCAGGGATTGTGGGTTCGAGTCCCATCTGGGGTG	0.0024246	0.00239084	0.00156845	0.00113097	0.64689	0.473043	-2.10998	-2.47233
tRNA-Arg-CCT-4-1_element_030	mut	10	G	T	GCCCCAGTGTCCTAATGGATAAGGCATTGGCCTCTAAAGCCAGGGATTGTGGGTTCGAGTCCCATCTGGGGTG	0.00262218	0.00251549	0.00096009	0.00108409	0.366143	0.430965	-2.9311	-2.60673
tRNA-Arg-CCT-4-1_element_031	mut	11	C	A	GCCCCAGTGGACTAATGGATAAGGCATTGGCCTCTAAAGCCAGGGATTGTGGGTTCGAGTCCCATCTGGGGTG	0.00235268	0.00234633	0.00032758	0.00087665	0.139236	0.373624	-4.32597	-2.81271
tRNA-Arg-CCT-4-1_element_032	mut	11	C	T	GCCCCAGTGGTCTAATGGATAAGGCATTGGCCTCTAAAGCCAGGGATTGTGGGTTCGAGTCCCATCTGGGGTG	0.00205459	0.00203311	0.00592509	0.00691087	2.88384	3.39916	0.0464129	0.372811
tRNA-Arg-CCT-4-1_element_033	mut	11	C	G	GCCCCAGTGGGCTAATGGATAAGGCATTGGCCTCTAAAGCCAGGGATTGTGGGTTCGAGTCCCATCTGGGGTG	0.00249826	0.00253491	0.00099632	0.00150891	0.398806	0.595252	-2.80782	-2.1408
tRNA-Arg-CCT-4-1_element_034	mut	12	C	A	GCCCCAGTGGCATAATGGATAAGGCATTGGCCTCTAAAGCCAGGGATTGTGGGTTCGAGTCCCATCTGGGGTG	0.00214558	0.00207438	0.00019021	0.0011736	0.0886507	0.565757	-4.9773	-2.21412
tRNA-Arg-CCT-4-1_element_035	mut	12	C	T	GCCCCAGTGGCTTAATGGATAAGGCATTGGCCTCTAAAGCCAGGGATTGTGGGTTCGAGTCCCATCTGGGGTG	0.00252859	0.00262637	0.00086197	0.00149186	0.340889	0.568032	-3.0342	-2.20833
tRNA-Arg-CCT-4-1_element_036	mut	12	C	G	GCCCCAGTGGCGTAATGGATAAGGCATTGGCCTCTAAAGCCAGGGATTGTGGGTTCGAGTCCCATCTGGGGTG	0.00234921	0.00230262	0.00114124	0.00130573	0.485797	0.567063	-2.52315	-2.21079
tRNA-Arg-CCT-4-1_element_037	mut	13	T	G	GCCCCAGTGGCCGAATGGATAAGGCATTGGCCTCTAAAGCCAGGGATTGTGGGTTCGAGTCCCATCTGGGGTG	0.00269843	0.00277853	0.00126955	0.0013512	0.470478	0.486301	-2.56938	-2.43245
tRNA-Arg-CCT-4-1_element_038	mut	13	T	C	GCCCCAGTGGCCCAATGGATAAGGCATTGGCCTCTAAAGCCAGGGATTGTGGGTTCGAGTCCCATCTGGGGTG	0.00194714	0.00197483	0.0100432	0.0116138	5.15795	5.88089	0.885221	1.16367
tRNA-Arg-CCT-4-1_element_039	mut	13	T	A	GCCCCAGTGGCCAAATGGATAAGGCATTGGCCTCTAAAGCCAGGGATTGTGGGTTCGAGTCCCATCTGGGGTG	0.00204246	0.00202825	0.00945146	0.0104729	4.6275	5.16349	0.728657	0.975978
tRNA-Arg-CCT-4-1_element_040	mut	14	A	T	GCCCCAGTGGCCTTATGGATAAGGCATTGGCCTCTAAAGCCAGGGATTGTGGGTTCGAGTCCCATCTGGGGTG	0.00227296	0.00228239	0.00166204	0.00156148	0.731226	0.684143	-1.93319	-1.94
tRNA-Arg-CCT-4-1_element_041	mut	14	A	G	GCCCCAGTGGCCTGATGGATAAGGCATTGGCCTCTAAAGCCAGGGATTGTGGGTTCGAGTCCCATCTGGGGTG	0.00268977	0.0027154	0.00178583	0.0018769	0.663935	0.691208	-2.07246	-1.92518
tRNA-Arg-CCT-4-1_element_042	mut	14	A	C	GCCCCAGTGGCCTCATGGATAAGGCATTGGCCTCTAAAGCCAGGGATTGTGGGTTCGAGTCCCATCTGGGGTG	0.00223136	0.00225892	0.00091028	0.00155438	0.407946	0.688107	-2.77513	-1.93167
tRNA-Arg-CCT-4-1_element_043	mut	15	A	T	GCCCCAGTGGCCTATTGGATAAGGCATTGGCCTCTAAAGCCAGGGATTGTGGGTTCGAGTCCCATCTGGGGTG	0.00252599	0.00248716	0.00276102	0.00341423	1.09304	1.37274	-1.35322	-0.935307
tRNA-Arg-CCT-4-1_element_044	mut	15	A	G	GCCCCAGTGGCCTAGTGGATAAGGCATTGGCCTCTAAAGCCAGGGATTGTGGGTTCGAGTCCCATCTGGGGTG	0.0022175	0.00220388	0.0106501	0.00912024	4.80274	4.13826	0.782282	0.656656
tRNA-Arg-CCT-4-1_element_045	mut	15	A	C	GCCCCAGTGGCCTACTGGATAAGGCATTGGCCTCTAAAGCCAGGGATTGTGGGTTCGAGTCCCATCTGGGGTG	0.00195667	0.00196107	0.00200472	0.00150465	1.02456	0.767257	-1.44657	-1.77459
tRNA-Arg-CCT-4-1_element_046	mut	16	T	G	GCCCCAGTGGCCTAAGGGATAAGGCATTGGCCTCTAAAGCCAGGGATTGTGGGTTCGAGTCCCATCTGGGGTG	0.00178249	0.00177897	0.00551147	0.0048109	3.092	2.70432	0.146966	0.0428946
tRNA-Arg-CCT-4-1_element_047	mut	16	T	C	GCCCCAGTGGCCTAACGGATAAGGCATTGGCCTCTAAAGCCAGGGATTGTGGGTTCGAGTCCCATCTGGGGTG	0.00213171	0.00221359	0.00195792	0.00229036	0.918475	1.03468	-1.60426	-1.34319
tRNA-Arg-CCT-4-1_element_048	mut	16	T	A	GCCCCAGTGGCCTAAAGGATAAGGCATTGGCCTCTAAAGCCAGGGATTGTGGGTTCGAGTCCCATCTGGGGTG	0.00186915	0.00193679	0.00604133	0.00344975	3.23213	1.78117	0.210911	-0.559548
tRNA-Arg-CCT-4-1_element_049	mut	17	G	C	GCCCCAGTGGCCTAATCGATAAGGCATTGGCCTCTAAAGCCAGGGATTGTGGGTTCGAGTCCCATCTGGGGTG	0.00216117	0.00221359	0.0006461	0.00123327	0.298958	0.557135	-3.22356	-2.23627
tRNA-Arg-CCT-4-1_element_050	mut	17	G	A	GCCCCAGTGGCCTAATAGATAAGGCATTGGCCTCTAAAGCCAGGGATTGTGGGTTCGAGTCCCATCTGGGGTG	0.00253812	0.00270649	0.00155034	0.00177887	0.61082	0.657259	-2.19276	-1.99784
tRNA-Arg-CCT-4-1_element_051	mut	17	G	T	GCCCCAGTGGCCTAATTGATAAGGCATTGGCCTCTAAAGCCAGGGATTGTGGGTTCGAGTCCCATCTGGGGTG	0.00266724	0.00277367	0.00127861	0.00172061	0.479377	0.620338	-2.54234	-2.08124
tRNA-Arg-CCT-4-1_element_052	mut	18	G	C	GCCCCAGTGGCCTAATGCATAAGGCATTGGCCTCTAAAGCCAGGGATTGTGGGTTCGAGTCCCATCTGGGGTG	0.00245407	0.00237951	0.00070648	0.00058964	0.287882	0.247799	-3.27802	-3.40513
tRNA-Arg-CCT-4-1_element_053	mut	18	G	A	GCCCCAGTGGCCTAATGAATAAGGCATTGGCCTCTAAAGCCAGGGATTGTGGGTTCGAGTCCCATCTGGGGTG	0.0019948	0.00205415	0.00155939	0.00126311	0.781731	0.614906	-1.83683	-2.09393
tRNA-Arg-CCT-4-1_element_054	mut	18	G	T	GCCCCAGTGGCCTAATGTATAAGGCATTGGCCTCTAAAGCCAGGGATTGTGGGTTCGAGTCCCATCTGGGGTG	0.00240467	0.00243131	0.00104765	0.00160837	0.435671	0.661523	-2.68026	-1.98851
tRNA-Arg-CCT-4-1_element_055	mut	19	A	T	GCCCCAGTGGCCTAATGGTTAAGGCATTGGCCTCTAAAGCCAGGGATTGTGGGTTCGAGTCCCATCTGGGGTG	0.00180415	0.00199102	0.00087103	0.00105425	0.482789	0.529501	-2.53211	-2.30966
tRNA-Arg-CCT-4-1_element_056	mut	19	A	G	GCCCCAGTGGCCTAATGGGTAAGGCATTGGCCTCTAAAGCCAGGGATTGTGGGTTCGAGTCCCATCTGGGGTG	0.00179116	0.00181782	0.00075026	0.0003822	0.418869	0.210252	-2.737	-3.64218
tRNA-Arg-CCT-4-1_element_057	mut	19	A	C	GCCCCAGTGGCCTAATGGCTAAGGCATTGGCCTCTAAAGCCAGGGATTGTGGGTTCGAGTCCCATCTGGGGTG	0.00205805	0.00206144	0.00064308	0.00080418	0.31247	0.390109	-3.15979	-2.75042
tRNA-Arg-CCT-4-1_element_058	mut	20	T	G	GCCCCAGTGGCCTAATGGAGAAGGCATTGGCCTCTAAAGCCAGGGATTGTGGGTTCGAGTCCCATCTGGGGTG	0.00227556	0.00229858	0.0046963	0.00369271	2.0638	1.60652	-0.436273	-0.70843
tRNA-Arg-CCT-4-1_element_059	mut	20	T	C	GCCCCAGTGGCCTAATGGACAAGGCATTGGCCTCTAAAGCCAGGGATTGTGGGTTCGAGTCCCATCTGGGGTG	0.00228682	0.00230505	0.0124601	0.011628	5.44863	5.04457	0.964318	0.942361
tRNA-Arg-CCT-4-1_element_060	mut	20	T	A	GCCCCAGTGGCCTAATGGAAAAGGCATTGGCCTCTAAAGCCAGGGATTGTGGGTTCGAGTCCCATCTGGGGTG	0.00187001	0.00189875	0.00358676	0.00329062	1.91804	1.73304	-0.541944	-0.599064
tRNA-Arg-CCT-4-1_element_061	mut	21	A	T	GCCCCAGTGGCCTAATGGATTAGGCATTGGCCTCTAAAGCCAGGGATTGTGGGTTCGAGTCCCATCTGGGGTG	0.00203379	0.00195784	0.0016228	0.00078287	0.797917	0.399866	-1.80727	-2.71478
tRNA-Arg-CCT-4-1_element_062	mut	21	A	G	GCCCCAGTGGCCTAATGGATGAGGCATTGGCCTCTAAAGCCAGGGATTGTGGGTTCGAGTCCCATCTGGGGTG	0.00190467	0.00195217	0.00166657	0.00101731	0.874991	0.521116	-1.67424	-2.33269
tRNA-Arg-CCT-4-1_element_063	mut	21	A	C	GCCCCAGTGGCCTAATGGATCAGGCATTGGCCTCTAAAGCCAGGGATTGTGGGTTCGAGTCCCATCTGGGGTG	0.00155892	0.00161467	0.00173601	0.00139809	1.1136	0.865866	-1.32635	-1.60015
tRNA-Arg-CCT-4-1_element_064	mut	22	A	T	GCCCCAGTGGCCTAATGGATATGGCATTGGCCTCTAAAGCCAGGGATTGTGGGTTCGAGTCCCATCTGGGGTG	0.00205025	0.00197241	0.0008831	0.00133415	0.430728	0.676407	-2.69673	-1.95641
tRNA-Arg-CCT-4-1_element_065	mut	22	A	G	GCCCCAGTGGCCTAATGGATAGGGCATTGGCCTCTAAAGCCAGGGATTGTGGGTTCGAGTCCCATCTGGGGTG	0.00198006	0.00188985	0.0110109	0.0102697	5.56086	5.43412	0.993732	1.04968
tRNA-Arg-CCT-4-1_element_066	mut	22	A	C	GCCCCAGTGGCCTAATGGATACGGCATTGGCCTCTAAAGCCAGGGATTGTGGGTTCGAGTCCCATCTGGGGTG	0.00188908	0.00189875	0.00102651	0.00245944	0.543394	1.29529	-2.36151	-1.01909
tRNA-Arg-CCT-4-1_element_067	mut	23	G	C	GCCCCAGTGGCCTAATGGATAACGCATTGGCCTCTAAAGCCAGGGATTGTGGGTTCGAGTCCCATCTGGGGTG	0.00242807	0.00238356	0.00072611	0.00117218	0.299047	0.491776	-3.22313	-2.4163
tRNA-Arg-CCT-4-1_element_068	mut	23	G	A	GCCCCAGTGGCCTAATGGATAAAGCATTGGCCTCTAAAGCCAGGGATTGTGGGTTCGAGTCCCATCTGGGGTG	0.00158838	0.00156692	0.00054949	0.00139951	0.34594	0.89316	-3.01298	-1.55538
tRNA-Arg-CCT-4-1_element_069	mut	23	G	T	GCCCCAGTGGCCTAATGGATAATGCATTGGCCTCTAAAGCCAGGGATTGTGGGTTCGAGTCCCATCTGGGGTG	0.00223743	0.00221198	0.00087706	0.00102157	0.391997	0.461836	-2.83266	-2.50692
tRNA-Arg-CCT-4-1_element_070	mut	24	G	C	GCCCCAGTGGCCTAATGGATAAGCCATTGGCCTCTAAAGCCAGGGATTGTGGGTTCGAGTCCCATCTGGGGTG	0.00258925	0.00263122	0.00081819	0.001256	0.315996	0.477346	-3.1436	-2.45926
tRNA-Arg-CCT-4-1_element_071	mut	24	G	A	GCCCCAGTGGCCTAATGGATAAGACATTGGCCTCTAAAGCCAGGGATTGTGGGTTCGAGTCCCATCTGGGGTG	0.00193934	0.00189066	0.0013873	0.00076156	0.715349	0.402801	-1.96486	-2.70423
tRNA-Arg-CCT-4-1_element_072	mut	24	G	T	GCCCCAGTGGCCTAATGGATAAGTCATTGGCCTCTAAAGCCAGGGATTGTGGGTTCGAGTCCCATCTGGGGTG	0.00196793	0.00190604	0.00081064	0.00067631	0.411926	0.354825	-2.76112	-2.88719
tRNA-Arg-CCT-4-1_element_073	mut	25	C	A	GCCCCAGTGGCCTAATGGATAAGGAATTGGCCTCTAAAGCCAGGGATTGTGGGTTCGAGTCCCATCTGGGGTG	0.00214558	0.00220064	0.00173903	0.00174193	0.810521	0.791552	-1.78465	-1.72961
tRNA-Arg-CCT-4-1_element_074	mut	25	C	T	GCCCCAGTGGCCTAATGGATAAGGTATTGGCCTCTAAAGCCAGGGATTGTGGGTTCGAGTCCCATCTGGGGTG	0.00211265	0.00206548	0.00153222	0.00114944	0.725262	0.556501	-1.945	-2.23791
tRNA-Arg-CCT-4-1_element_075	mut	25	C	G	GCCCCAGTGGCCTAATGGATAAGGGATTGGCCTCTAAAGCCAGGGATTGTGGGTTCGAGTCCCATCTGGGGTG	0.0017409	0.00178302	0.00054798	0.00083118	0.314767	0.466165	-3.14922	-2.49346
tRNA-Arg-CCT-4-1_element_076	mut	26	A	T	GCCCCAGTGGCCTAATGGATAAGGCTTTGGCCTCTAAAGCCAGGGATTGTGGGTTCGAGTCCCATCTGGGGTG	0.00189774	0.00188338	0.0122019	0.0117203	6.4297	6.22305	1.20318	1.24525
tRNA-Arg-CCT-4-1_element_077	mut	26	A	G	GCCCCAGTGGCCTAATGGATAAGGCGTTGGCCTCTAAAGCCAGGGATTGTGGGTTCGAGTCCCATCTGGGGTG	0.00205112	0.00211485	0.00889292	0.00900374	4.33564	4.25738	0.634669	0.697597
tRNA-Arg-CCT-4-1_element_078	mut	26	A	C	GCCCCAGTGGCCTAATGGATAAGGCCTTGGCCTCTAAAGCCAGGGATTGTGGGTTCGAGTCCCATCTGGGGTG	0.00239861	0.00243698	0.00151562	0.00140661	0.631873	0.577195	-2.14387	-2.18524
tRNA-Arg-CCT-4-1_element_079	mut	27	T	G	GCCCCAGTGGCCTAATGGATAAGGCAGTGGCCTCTAAAGCCAGGGATTGTGGGTTCGAGTCCCATCTGGGGTG	0.00194887	0.00187366	0.00458761	0.00406497	2.35398	2.16953	-0.246471	-0.274989
tRNA-Arg-CCT-4-1_element_080	mut	27	T	C	GCCCCAGTGGCCTAATGGATAAGGCACTGGCCTCTAAAGCCAGGGATTGTGGGTTCGAGTCCCATCTGGGGTG	0.00189861	0.00191818	0.0032305	0.00235288	1.70151	1.22662	-0.714763	-1.09768
tRNA-Arg-CCT-4-1_element_081	mut	27	T	A	GCCCCAGTGGCCTAATGGATAAGGCAATGGCCTCTAAAGCCAGGGATTGTGGGTTCGAGTCCCATCTGGGGTG	0.00210831	0.0022144	0.000788	0.0013171	0.373758	0.594788	-2.9014	-2.14192
tRNA-Arg-CCT-4-1_element_082	mut	28	T	G	GCCCCAGTGGCCTAATGGATAAGGCATGGGCCTCTAAAGCCAGGGATTGTGGGTTCGAGTCCCATCTGGGGTG	0.0017019	0.00169399	0.00059175	0.00107698	0.347702	0.635767	-3.00565	-2.0458
tRNA-Arg-CCT-4-1_element_083	mut	28	T	C	GCCCCAGTGGCCTAATGGATAAGGCATCGGCCTCTAAAGCCAGGGATTGTGGGTTCGAGTCCCATCTGGGGTG	0.00218024	0.00229534	0.00310671	0.00191811	1.42494	0.835653	-0.970673	-1.65139
tRNA-Arg-CCT-4-1_element_084	mut	28	T	A	GCCCCAGTGGCCTAATGGATAAGGCATAGGCCTCTAAAGCCAGGGATTGTGGGTTCGAGTCCCATCTGGGGTG	0.00188474	0.00187447	0.00220851	0.00192947	1.17178	1.02934	-1.25287	-1.35065
tRNA-Arg-CCT-4-1_element_085	mut	29	G	C	GCCCCAGTGGCCTAATGGATAAGGCATTCGCCTCTAAAGCCAGGGATTGTGGGTTCGAGTCCCATCTGGGGTG	0.00210485	0.00202178	0.0007563	0.00101873	0.359313	0.503878	-2.95826	-2.38122
tRNA-Arg-CCT-4-1_element_086	mut	29	G	A	GCCCCAGTGGCCTAATGGATAAGGCATTAGCCTCTAAAGCCAGGGATTGTGGGTTCGAGTCCCATCTGGGGTG	0.00171057	0.00174902	0.00176621	0.00121906	1.03253	0.696997	-1.4354	-1.91315
tRNA-Arg-CCT-4-1_element_087	mut	29	G	T	GCCCCAGTGGCCTAATGGATAAGGCATTTGCCTCTAAAGCCAGGGATTGTGGGTTCGAGTCCCATCTGGGGTG	0.00217677	0.00208976	0.00084838	0.00112245	0.389744	0.537117	-2.84098	-2.28906
tRNA-Arg-CCT-4-1_element_088	mut	30	G	C	GCCCCAGTGGCCTAATGGATAAGGCATTGCCCTCTAAAGCCAGGGATTGTGGGTTCGAGTCCCATCTGGGGTG	0.00196187	0.00191737	0.00194283	0.00186127	0.990295	0.970744	-1.49565	-1.43521
tRNA-Arg-CCT-4-1_element_089	mut	30	G	A	GCCCCAGTGGCCTAATGGATAAGGCATTGACCTCTAAAGCCAGGGATTGTGGGTTCGAGTCCCATCTGGGGTG	0.00231022	0.00238194	0.00107029	0.00091785	0.463285	0.385337	-2.5916	-2.76818
tRNA-Arg-CCT-4-1_element_090	mut	30	G	T	GCCCCAGTGGCCTAATGGATAAGGCATTGTCCTCTAAAGCCAGGGATTGTGGGTTCGAGTCCCATCTGGGGTG	0.00253552	0.00252196	0.00093443	0.00115371	0.368535	0.457464	-2.9217	-2.52064
tRNA-Arg-CCT-4-1_element_091	mut	31	C	A	GCCCCAGTGGCCTAATGGATAAGGCATTGGACTCTAAAGCCAGGGATTGTGGGTTCGAGTCCCATCTGGGGTG	0.00207105	0.00206548	0.00204397	0.00212128	0.986923	1.02702	-1.50057	-1.35391
tRNA-Arg-CCT-4-1_element_092	mut	31	C	T	GCCCCAGTGGCCTAATGGATAAGGCATTGGTCTCTAAAGCCAGGGATTGTGGGTTCGAGTCCCATCTGGGGTG	0.00189428	0.00193841	0.00262516	0.00223353	1.38584	1.15225	-1.01082	-1.18792
tRNA-Arg-CCT-4-1_element_093	mut	31	C	G	GCCCCAGTGGCCTAATGGATAAGGCATTGGGCTCTAAAGCCAGGGATTGTGGGTTCGAGTCCCATCTGGGGTG	0.00235961	0.00235442	0.00086197	0.000942	0.365301	0.4001	-2.93442	-2.71394
tRNA-Arg-CCT-4-1_element_094	mut	32	C	A	GCCCCAGTGGCCTAATGGATAAGGCATTGGCATCTAAAGCCAGGGATTGTGGGTTCGAGTCCCATCTGGGGTG	0.00190294	0.00190604	0.00226286	0.00295246	1.18914	1.54901	-1.23166	-0.761027
tRNA-Arg-CCT-4-1_element_095	mut	32	C	T	GCCCCAGTGGCCTAATGGATAAGGCATTGGCTTCTAAAGCCAGGGATTGTGGGTTCGAGTCCCATCTGGGGTG	0.00261698	0.00252439	0.00109444	0.00079708	0.418209	0.315752	-2.73928	-3.05551
tRNA-Arg-CCT-4-1_element_096	mut	32	C	G	GCCCCAGTGGCCTAATGGATAAGGCATTGGCGTCTAAAGCCAGGGATTGTGGGTTCGAGTCCCATCTGGGGTG	0.00183448	0.00181053	0.00156392	0.00103862	0.852513	0.573654	-1.71178	-2.19412
tRNA-Arg-CCT-4-1_element_097	mut	33	T	G	GCCCCAGTGGCCTAATGGATAAGGCATTGGCCGCTAAAGCCAGGGATTGTGGGTTCGAGTCCCATCTGGGGTG	0.00220623	0.00213913	0.00124691	0.00081129	0.565176	0.37926	-2.3048	-2.79111
tRNA-Arg-CCT-4-1_element_098	mut	33	T	C	GCCCCAGTGGCCTAATGGATAAGGCATTGGCCCCTAAAGCCAGGGATTGTGGGTTCGAGTCCCATCTGGGGTG	0.00227902	0.00222169	0.00057968	0.00187406	0.254354	0.84353	-3.45667	-1.63786
tRNA-Arg-CCT-4-1_element_099	mut	33	T	A	GCCCCAGTGGCCTAATGGATAAGGCATTGGCCACTAAAGCCAGGGATTGTGGGTTCGAGTCCCATCTGGGGTG	0.00153033	0.00148113	0.0004574	0.00073883	0.298892	0.498828	-3.22388	-2.39576
tRNA-Arg-CCT-4-1_element_100	mut	34	C	A	GCCCCAGTGGCCTAATGGATAAGGCATTGGCCTATAAAGCCAGGGATTGTGGGTTCGAGTCCCATCTGGGGTG	0.00220883	0.00218446	0.00045891	0.00101447	0.207762	0.464402	-3.74857	-2.49892
tRNA-Arg-CCT-4-1_element_101	mut	34	C	T	GCCCCAGTGGCCTAATGGATAAGGCATTGGCCTTTAAAGCCAGGGATTGTGGGTTCGAGTCCCATCTGGGGTG	0.00239687	0.0023269	0.00128918	0.00233583	0.537859	1.00383	-2.37628	-1.38685
tRNA-Arg-CCT-4-1_element_102	mut	34	C	G	GCCCCAGTGGCCTAATGGATAAGGCATTGGCCTGTAAAGCCAGGGATTGTGGGTTCGAGTCCCATCTGGGGTG	0.00224436	0.00227106	0.00067025	0.00119491	0.298638	0.526146	-3.2251	-2.31883
tRNA-Arg-CCT-4-1_element_103	mut	35	T	G	GCCCCAGTGGCCTAATGGATAAGGCATTGGCCTCGAAAGCCAGGGATTGTGGGTTCGAGTCCCATCTGGGGTG	0.0019948	0.00204201	0.00083178	0.00121196	0.416974	0.593513	-2.74355	-2.14502
tRNA-Arg-CCT-4-1_element_104	mut	35	T	C	GCCCCAGTGGCCTAATGGATAAGGCATTGGCCTCCAAAGCCAGGGATTGTGGGTTCGAGTCCCATCTGGGGTG	0.00172357	0.00176035	0.00073969	0.00137677	0.429164	0.782101	-2.70197	-1.74694
tRNA-Arg-CCT-4-1_element_105	mut	35	T	A	GCCCCAGTGGCCTAATGGATAAGGCATTGGCCTCAAAAGCCAGGGATTGTGGGTTCGAGTCCCATCTGGGGTG	0.00206585	0.00211	0.00048759	0.00076014	0.236025	0.360256	-3.56456	-2.86528
tRNA-Arg-CCT-4-1_element_106	mut	36	A	T	GCCCCAGTGGCCTAATGGATAAGGCATTGGCCTCTTAAGCCAGGGATTGTGGGTTCGAGTCCCATCTGGGGTG	0.00250779	0.00248392	9.06e-05	0.0010443	0.0361173	0.420425	-6.27274	-2.64245
tRNA-Arg-CCT-4-1_element_107	mut	36	A	G	GCCCCAGTGGCCTAATGGATAAGGCATTGGCCTCTGAAGCCAGGGATTGTGGGTTCGAGTCCCATCTGGGGTG	0.00206585	0.00202744	0.0006929	0.00030263	0.335404	0.149269	-3.0576	-4.13638
tRNA-Arg-CCT-4-1_element_108	mut	36	A	C	GCCCCAGTGGCCTAATGGATAAGGCATTGGCCTCTCAAGCCAGGGATTGTGGGTTCGAGTCCCATCTGGGGTG	0.00214991	0.00211404	0.00107633	0.00116081	0.50064	0.549095	-2.47973	-2.25724
tRNA-Arg-CCT-4-1_element_109	mut	37	A	T	GCCCCAGTGGCCTAATGGATAAGGCATTGGCCTCTATAGCCAGGGATTGTGGGTTCGAGTCCCATCTGGGGTG	0.00215771	0.00214075	0.00037588	0.00061948	0.174206	0.289374	-4.00271	-3.18136
tRNA-Arg-CCT-4-1_element_110	mut	37	A	G	GCCCCAGTGGCCTAATGGATAAGGCATTGGCCTCTAGAGCCAGGGATTGTGGGTTCGAGTCCCATCTGGGGTG	0.00221317	0.00220469	0.00319276	0.00258447	1.44262	1.17226	-0.952885	-1.16308
tRNA-Arg-CCT-4-1_element_111	mut	37	A	C	GCCCCAGTGGCCTAATGGATAAGGCATTGGCCTCTACAGCCAGGGATTGTGGGTTCGAGTCCCATCTGGGGTG	0.00210051	0.00206063	0.00082272	0.00103436	0.391675	0.501962	-2.83385	-2.38672
tRNA-Arg-CCT-4-1_element_112	mut	38	A	T	GCCCCAGTGGCCTAATGGATAAGGCATTGGCCTCTAATGCCAGGGATTGTGGGTTCGAGTCCCATCTGGGGTG	0.00182495	0.00184291	0.0005208	0.00142934	0.28538	0.775592	-3.29062	-1.759
tRNA-Arg-CCT-4-1_element_113	mut	38	A	G	GCCCCAGTGGCCTAATGGATAAGGCATTGGCCTCTAAGGCCAGGGATTGTGGGTTCGAGTCCCATCTGGGGTG	0.00191247	0.00197726	0.00064308	0.00107556	0.336256	0.543965	-3.05395	-2.27078
tRNA-Arg-CCT-4-1_element_114	mut	38	A	C	GCCCCAGTGGCCTAATGGATAAGGCATTGGCCTCTAACGCCAGGGATTGTGGGTTCGAGTCCCATCTGGGGTG	0.00272443	0.00275506	0.00145372	0.00136399	0.533588	0.495085	-2.38778	-2.40662
tRNA-Arg-CCT-4-1_element_115	mut	39	G	C	GCCCCAGTGGCCTAATGGATAAGGCATTGGCCTCTAAACCCAGGGATTGTGGGTTCGAGTCCCATCTGGGGTG	0.00240121	0.00238113	0.00106123	0.00114092	0.441958	0.47915	-2.65959	-2.45382
tRNA-Arg-CCT-4-1_element_116	mut	39	G	A	GCCCCAGTGGCCTAATGGATAAGGCATTGGCCTCTAAAACCAGGGATTGTGGGTTCGAGTCCCATCTGGGGTG	0.00207278	0.00213509	0.00168922	0.00121906	0.814951	0.570967	-1.77679	-2.20089
tRNA-Arg-CCT-4-1_element_117	mut	39	G	T	GCCCCAGTGGCCTAATGGATAAGGCATTGGCCTCTAAATCCAGGGATTGTGGGTTCGAGTCCCATCTGGGGTG	0.00185181	0.00187933	0.001025	0.00070473	0.553513	0.374988	-2.33489	-2.80745
tRNA-Arg-CCT-4-1_element_118	mut	40	C	A	GCCCCAGTGGCCTAATGGATAAGGCATTGGCCTCTAAAGACAGGGATTGTGGGTTCGAGTCCCATCTGGGGTG	0.00206759	0.00200235	0.00101746	0.00195505	0.492098	0.976376	-2.50456	-1.42686
tRNA-Arg-CCT-4-1_element_119	mut	40	C	T	GCCCCAGTGGCCTAATGGATAAGGCATTGGCCTCTAAAGTCAGGGATTGTGGGTTCGAGTCCCATCTGGGGTG	0.00223223	0.00228563	0.0046661	0.00754597	2.09033	3.30149	-0.417843	0.330747
tRNA-Arg-CCT-4-1_element_120	mut	40	C	G	GCCCCAGTGGCCTAATGGATAAGGCATTGGCCTCTAAAGGCAGGGATTGTGGGTTCGAGTCCCATCTGGGGTG	0.00216031	0.00215775	0.00134503	0.00197352	0.622612	0.914619	-2.16517	-1.52113
tRNA-Arg-CCT-4-1_element_121	mut	41	C	A	GCCCCAGTGGCCTAATGGATAAGGCATTGGCCTCTAAAGCAAGGGATTGTGGGTTCGAGTCCCATCTGGGGTG	0.00238214	0.00231638	0.00123031	0.0004916	0.51647	0.212229	-2.43482	-3.62868
tRNA-Arg-CCT-4-1_element_122	mut	41	C	T	GCCCCAGTGGCCTAATGGATAAGGCATTGGCCTCTAAAGCTAGGGATTGTGGGTTCGAGTCCCATCTGGGGTG	0.00198613	0.00199426	0.00055703	0.00066921	0.280462	0.335566	-3.3157	-2.9677
tRNA-Arg-CCT-4-1_element_123	mut	41	C	G	GCCCCAGTGGCCTAATGGATAAGGCATTGGCCTCTAAAGCGAGGGATTGTGGGTTCGAGTCCCATCTGGGGTG	0.00268197	0.00253734	0.00127559	0.00161405	0.475618	0.63612	-2.5537	-2.045
tRNA-Arg-CCT-4-1_element_124	mut	42	A	T	GCCCCAGTGGCCTAATGGATAAGGCATTGGCCTCTAAAGCCTGGGATTGTGGGTTCGAGTCCCATCTGGGGTG	0.00234575	0.00224354	0.0532896	0.0508639	22.7175	22.6713	3.02416	3.11042
tRNA-Arg-CCT-4-1_element_125	mut	42	A	G	GCCCCAGTGGCCTAATGGATAAGGCATTGGCCTCTAAAGCCGGGGATTGTGGGTTCGAGTCCCATCTGGGGTG	0.00210225	0.00207924	0.00424795	0.00300077	2.02067	1.44321	-0.466741	-0.863093
tRNA-Arg-CCT-4-1_element_126	mut	42	A	C	GCCCCAGTGGCCTAATGGATAAGGCATTGGCCTCTAAAGCCCGGGATTGTGGGTTCGAGTCCCATCTGGGGTG	0.00221663	0.00222978	0.00101896	0.00233157	0.459691	1.04565	-2.60284	-1.32797
tRNA-Arg-CCT-4-1_element_127	mut	43	G	C	GCCCCAGTGGCCTAATGGATAAGGCATTGGCCTCTAAAGCCACGGATTGTGGGTTCGAGTCCCATCTGGGGTG	0.001948	0.00204363	0.0140089	0.015163	7.19141	7.41964	1.3647	1.49898
tRNA-Arg-CCT-4-1_element_128	mut	43	G	A	GCCCCAGTGGCCTAATGGATAAGGCATTGGCCTCTAAAGCCAAGGATTGTGGGTTCGAGTCCCATCTGGGGTG	0.00177816	0.00177168	0.0102893	0.00751756	5.78648	4.24317	1.05111	0.692773
tRNA-Arg-CCT-4-1_element_129	mut	43	G	T	GCCCCAGTGGCCTAATGGATAAGGCATTGGCCTCTAAAGCCATGGATTGTGGGTTCGAGTCCCATCTGGGGTG	0.00193674	0.0019635	0.0080385	0.0108139	4.15054	5.50743	0.571723	1.06901
tRNA-Arg-CCT-4-1_element_130	mut	44	G	C	GCCCCAGTGGCCTAATGGATAAGGCATTGGCCTCTAAAGCCAGCGATTGTGGGTTCGAGTCCCATCTGGGGTG	0.00203986	0.00205091	0.0126533	0.0131	6.20303	6.38738	1.1514	1.28285
tRNA-Arg-CCT-4-1_element_131	mut	44	G	A	GCCCCAGTGGCCTAATGGATAAGGCATTGGCCTCTAAAGCCAGAGATTGTGGGTTCGAGTCCCATCTGGGGTG	0.00188908	0.00184291	0.0638355	0.0575801	33.7919	31.2442	3.59703	3.57315
tRNA-Arg-CCT-4-1_element_132	mut	44	G	T	GCCCCAGTGGCCTAATGGATAAGGCATTGGCCTCTAAAGCCAGTGATTGTGGGTTCGAGTCCCATCTGGGGTG	0.00210831	0.00219498	0.00619983	0.00824928	2.94066	3.75825	0.0745645	0.517691
tRNA-Arg-CCT-4-1_element_133	mut	45	G	C	GCCCCAGTGGCCTAATGGATAAGGCATTGGCCTCTAAAGCCAGGCATTGTGGGTTCGAGTCCCATCTGGGGTG	0.00226083	0.00227187	0.00178432	0.00272371	0.789234	1.19889	-1.82305	-1.13067
tRNA-Arg-CCT-4-1_element_134	mut	45	G	A	GCCCCAGTGGCCTAATGGATAAGGCATTGGCCTCTAAAGCCAGGAATTGTGGGTTCGAGTCCCATCTGGGGTG	0.00225303	0.00229048	0.00235947	0.00245802	1.04724	1.07314	-1.41498	-1.29053
tRNA-Arg-CCT-4-1_element_135	mut	45	G	T	GCCCCAGTGGCCTAATGGATAAGGCATTGGCCTCTAAAGCCAGGTATTGTGGGTTCGAGTCCCATCTGGGGTG	0.00238214	0.0025171	0.00309161	0.00195363	1.29783	0.776141	-1.10548	-1.75798
tRNA-Arg-CCT-4-1_element_136	mut	46	A	T	GCCCCAGTGGCCTAATGGATAAGGCATTGGCCTCTAAAGCCAGGGTTTGTGGGTTCGAGTCCCATCTGGGGTG	0.0017045	0.00159201	0.00053439	0.00036657	0.313517	0.230257	-3.15496	-3.51105
tRNA-Arg-CCT-4-1_element_137	mut	46	A	G	GCCCCAGTGGCCTAATGGATAAGGCATTGGCCTCTAAAGCCAGGGGTTGTGGGTTCGAGTCCCATCTGGGGTG	0.0017253	0.0018251	0.00095556	0.00117218	0.553853	0.642252	-2.334	-2.03116
tRNA-Arg-CCT-4-1_element_138	mut	46	A	C	GCCCCAGTGGCCTAATGGATAAGGCATTGGCCTCTAAAGCCAGGGCTTGTGGGTTCGAGTCCCATCTGGGGTG	0.0021785	0.00213509	0.00076536	0.0014194	0.351322	0.664797	-2.99071	-1.98138
tRNA-Arg-CCT-4-1_element_139	mut	47	T	G	GCCCCAGTGGCCTAATGGATAAGGCATTGGCCTCTAAAGCCAGGGAGTGTGGGTTCGAGTCCCATCTGGGGTG	0.00203032	0.00206467	0.00392188	0.00462477	1.93165	2.23995	-0.53174	-0.228901
tRNA-Arg-CCT-4-1_element_140	mut	47	T	C	GCCCCAGTGGCCTAATGGATAAGGCATTGGCCTCTAAAGCCAGGGACTGTGGGTTCGAGTCCCATCTGGGGTG	0.00206932	0.00204039	0.00094651	0.00213833	0.457399	1.048	-2.61005	-1.32473
tRNA-Arg-CCT-4-1_element_141	mut	47	T	A	GCCCCAGTGGCCTAATGGATAAGGCATTGGCCTCTAAAGCCAGGGAATGTGGGTTCGAGTCCCATCTGGGGTG	0.00200779	0.00207277	0.0226935	0.0184508	11.3027	8.90152	2.01702	1.76168
tRNA-Arg-CCT-4-1_element_142	mut	48	T	G	GCCCCAGTGGCCTAATGGATAAGGCATTGGCCTCTAAAGCCAGGGATGGTGGGTTCGAGTCCCATCTGGGGTG	0.00179029	0.0017126	0.00115483	0.00120628	0.64505	0.704353	-2.11409	-1.898
tRNA-Arg-CCT-4-1_element_143	mut	48	T	C	GCCCCAGTGGCCTAATGGATAAGGCATTGGCCTCTAAAGCCAGGGATCGTGGGTTCGAGTCCCATCTGGGGTG	0.00193934	0.00197645	0.0043823	0.0051931	2.25969	2.62748	-0.30545	0.00131226
tRNA-Arg-CCT-4-1_element_144	mut	48	T	A	GCCCCAGTGGCCTAATGGATAAGGCATTGGCCTCTAAAGCCAGGGATAGTGGGTTCGAGTCCCATCTGGGGTG	0.00196707	0.00187933	0.00088008	0.00118781	0.447409	0.632037	-2.64191	-2.05429
tRNA-Arg-CCT-4-1_element_145	mut	49	G	C	GCCCCAGTGGCCTAATGGATAAGGCATTGGCCTCTAAAGCCAGGGATTCTGGGTTCGAGTCCCATCTGGGGTG	0.0022097	0.00215046	0.00068988	0.00060527	0.312204	0.28146	-3.16102	-3.22137
tRNA-Arg-CCT-4-1_element_146	mut	49	G	A	GCCCCAGTGGCCTAATGGATAAGGCATTGGCCTCTAAAGCCAGGGATTATGGGTTCGAGTCCCATCTGGGGTG	0.00150346	0.00145846	0.0006461	0.00127163	0.429741	0.8719	-2.70004	-1.59014
tRNA-Arg-CCT-4-1_element_147	mut	49	G	T	GCCCCAGTGGCCTAATGGATAAGGCATTGGCCTCTAAAGCCAGGGATTTTGGGTTCGAGTCCCATCTGGGGTG	0.00205545	0.00213266	0.00091329	0.00081271	0.444327	0.381078	-2.65188	-2.78421
tRNA-Arg-CCT-4-1_element_148	mut	50	T	G	GCCCCAGTGGCCTAATGGATAAGGCATTGGCCTCTAAAGCCAGGGATTGGGGGTTCGAGTCCCATCTGGGGTG	0.00202253	0.00206548	0.00057666	0.00061521	0.285118	0.297855	-3.29194	-3.13969
tRNA-Arg-CCT-4-1_element_149	mut	50	T	C	GCCCCAGTGGCCTAATGGATAAGGCATTGGCCTCTAAAGCCAGGGATTGCGGGTTCGAGTCCCATCTGGGGTG	0.00190987	0.00197807	0.0008046	0.00095337	0.421287	0.48197	-2.7287	-2.44536
tRNA-Arg-CCT-4-1_element_150	mut	50	T	A	GCCCCAGTGGCCTAATGGATAAGGCATTGGCCTCTAAAGCCAGGGATTGAGGGTTCGAGTCCCATCTGGGGTG	0.00178249	0.00188176	0.00094198	0.000655	0.528461	0.348078	-2.40171	-2.91489
tRNA-Arg-CCT-4-1_element_151	mut	51	G	C	GCCCCAGTGGCCTAATGGATAAGGCATTGGCCTCTAAAGCCAGGGATTGTCGGTTCGAGTCCCATCTGGGGTG	0.00260831	0.00267736	0.00063251	0.00142082	0.242499	0.53068	-3.52553	-2.30646
tRNA-Arg-CCT-4-1_element_152	mut	51	G	A	GCCCCAGTGGCCTAATGGATAAGGCATTGGCCTCTAAAGCCAGGGATTGTAGGTTCGAGTCCCATCTGGGGTG	0.00231195	0.00234957	0.0004408	0.00068199	0.19066	0.290264	-3.8725	-3.17693
tRNA-Arg-CCT-4-1_element_153	mut	51	G	T	GCCCCAGTGGCCTAATGGATAAGGCATTGGCCTCTAAAGCCAGGGATTGTTGGTTCGAGTCCCATCTGGGGTG	0.00236741	0.00238842	0.00068988	0.00158848	0.291406	0.665075	-3.26048	-1.98078
tRNA-Arg-CCT-4-1_element_154	mut	52	G	C	GCCCCAGTGGCCTAATGGATAAGGCATTGGCCTCTAAAGCCAGGGATTGTGCGTTCGAGTCCCATCTGGGGTG	0.00165511	0.00169156	0.00132088	0.00082976	0.798063	0.490529	-1.807	-2.41996
tRNA-Arg-CCT-4-1_element_155	mut	52	G	A	GCCCCAGTGGCCTAATGGATAAGGCATTGGCCTCTAAAGCCAGGGATTGTGAGTTCGAGTCCCATCTGGGGTG	0.00162391	0.00166242	0.0008665	0.00088801	0.533586	0.534168	-2.38778	-2.297
tRNA-Arg-CCT-4-1_element_156	mut	52	G	T	GCCCCAGTGGCCTAATGGATAAGGCATTGGCCTCTAAAGCCAGGGATTGTGTGTTCGAGTCCCATCTGGGGTG	0.00229895	0.00236656	0.00073064	0.00128016	0.317812	0.540936	-3.13533	-2.27884
tRNA-Arg-CCT-4-1_element_157	mut	53	G	C	GCCCCAGTGGCCTAATGGATAAGGCATTGGCCTCTAAAGCCAGGGATTGTGGCTTCGAGTCCCATCTGGGGTG	0.00187781	0.00185262	0.00018266	0.00040351	0.0972722	0.217806	-4.8434	-3.59125
tRNA-Arg-CCT-4-1_element_158	mut	53	G	A	GCCCCAGTGGCCTAATGGATAAGGCATTGGCCTCTAAAGCCAGGGATTGTGGATTCGAGTCCCATCTGGGGTG	0.00176256	0.00175631	0.00074573	0.00041346	0.423095	0.235414	-2.72252	-3.4791
tRNA-Arg-CCT-4-1_element_159	mut	53	G	T	GCCCCAGTGGCCTAATGGATAAGGCATTGGCCTCTAAAGCCAGGGATTGTGGTTTCGAGTCCCATCTGGGGTG	0.0022435	0.00210028	0.00133296	0.00092637	0.594143	0.441071	-2.23269	-2.57329
tRNA-Arg-CCT-4-1_element_160	mut	54	T	G	GCCCCAGTGGCCTAATGGATAAGGCATTGGCCTCTAAAGCCAGGGATTGTGGGGTCGAGTCCCATCTGGGGTG	0.00232148	0.00238599	0.00049665	0.0013853	0.213937	0.580598	-3.70632	-2.17676
tRNA-Arg-CCT-4-1_element_161	mut	54	T	C	GCCCCAGTGGCCTAATGGATAAGGCATTGGCCTCTAAAGCCAGGGATTGTGGGCTCGAGTCCCATCTGGGGTG	0.00182149	0.00182348	0.00053439	0.00115513	0.293382	0.633472	-3.25073	-2.05102
tRNA-Arg-CCT-4-1_element_162	mut	54	T	A	GCCCCAGTGGCCTAATGGATAAGGCATTGGCCTCTAAAGCCAGGGATTGTGGGATCGAGTCCCATCTGGGGTG	0.00209185	0.00203311	0.00094047	0.00162684	0.449586	0.800173	-2.63491	-1.71398
tRNA-Arg-CCT-4-1_element_163	mut	55	T	G	GCCCCAGTGGCCTAATGGATAAGGCATTGGCCTCTAAAGCCAGGGATTGTGGGTGCGAGTCCCATCTGGGGTG	0.00218024	0.00213751	0.00038796	0.00103294	0.177945	0.483242	-3.97208	-2.44155
tRNA-Arg-CCT-4-1_element_164	mut	55	T	C	GCCCCAGTGGCCTAATGGATAAGGCATTGGCCTCTAAAGCCAGGGATTGTGGGTCCGAGTCCCATCTGGGGTG	0.00215511	0.0021626	0.00072007	0.00071609	0.334122	0.331125	-3.06313	-2.98692
tRNA-Arg-CCT-4-1_element_165	mut	55	T	A	GCCCCAGTGGCCTAATGGATAAGGCATTGGCCTCTAAAGCCAGGGATTGTGGGTACGAGTCCCATCTGGGGTG	0.00217504	0.00212133	0.00051326	0.00033247	0.235976	0.156728	-3.56486	-4.06603
tRNA-Arg-CCT-4-1_element_166	mut	56	C	A	GCCCCAGTGGCCTAATGGATAAGGCATTGGCCTCTAAAGCCAGGGATTGTGGGTTAGAGTCCCATCTGGGGTG	0.00194627	0.00200478	0.00028682	0.00072746	0.147369	0.362863	-4.24407	-2.85487
tRNA-Arg-CCT-4-1_element_167	mut	56	C	T	GCCCCAGTGGCCTAATGGATAAGGCATTGGCCTCTAAAGCCAGGGATTGTGGGTTTGAGTCCCATCTGGGGTG	0.00189514	0.00191251	0.00044533	0.00075872	0.234983	0.396712	-3.57095	-2.7262
tRNA-Arg-CCT-4-1_element_168	mut	56	C	G	GCCCCAGTGGCCTAATGGATAAGGCATTGGCCTCTAAAGCCAGGGATTGTGGGTTGGAGTCCCATCTGGGGTG	0.00213951	0.00210838	0.0004091	0.00063084	0.19121	0.299208	-3.86835	-3.13315
tRNA-Arg-CCT-4-1_element_169	mut	57	G	C	GCCCCAGTGGCCTAATGGATAAGGCATTGGCCTCTAAAGCCAGGGATTGTGGGTTCCAGTCCCATCTGGGGTG	0.00209358	0.00221279	0.00095707	0.00027706	0.457146	0.125209	-2.61085	-4.38996
tRNA-Arg-CCT-4-1_element_170	mut	57	G	A	GCCCCAGTGGCCTAATGGATAAGGCATTGGCCTCTAAAGCCAGGGATTGTGGGTTCAAGTCCCATCTGGGGTG	0.00228596	0.00224111	0.00160619	0.00160837	0.702634	0.717665	-1.99073	-1.87099
tRNA-Arg-CCT-4-1_element_171	mut	57	G	T	GCCCCAGTGGCCTAATGGATAAGGCATTGGCCTCTAAAGCCAGGGATTGTGGGTTCTAGTCCCATCTGGGGTG	0.00224869	0.00211081	0.00119559	0.00179876	0.53168	0.852166	-2.39295	-1.62316
tRNA-Arg-CCT-4-1_element_172	mut	58	A	T	GCCCCAGTGGCCTAATGGATAAGGCATTGGCCTCTAAAGCCAGGGATTGTGGGTTCGTGTCCCATCTGGGGTG	0.00228336	0.00227025	0.00108388	0.00088233	0.474686	0.388649	-2.55653	-2.75583
tRNA-Arg-CCT-4-1_element_173	mut	58	A	G	GCCCCAGTGGCCTAATGGATAAGGCATTGGCCTCTAAAGCCAGGGATTGTGGGTTCGGGTCCCATCTGGGGTG	0.00194887	0.00199183	0.00051779	0.00069052	0.265685	0.346675	-3.39379	-2.92071
tRNA-Arg-CCT-4-1_element_174	mut	58	A	C	GCCCCAGTGGCCTAATGGATAAGGCATTGGCCTCTAAAGCCAGGGATTGTGGGTTCGCGTCCCATCTGGGGTG	0.00213691	0.00225244	0.00100236	0.00033816	0.46907	0.150128	-2.5737	-4.1281
tRNA-Arg-CCT-4-1_element_175	mut	59	G	C	GCCCCAGTGGCCTAATGGATAAGGCATTGGCCTCTAAAGCCAGGGATTGTGGGTTCGACTCCCATCTGGGGTG	0.00243847	0.00241998	0.0078498	0.0070359	3.21915	2.90742	0.205105	0.14737
tRNA-Arg-CCT-4-1_element_176	mut	59	G	A	GCCCCAGTGGCCTAATGGATAAGGCATTGGCCTCTAAAGCCAGGGATTGTGGGTTCGAATCCCATCTGGGGTG	0.0022357	0.00218689	0.00461176	0.0054389	2.06278	2.48705	-0.436983	-0.0779328
tRNA-Arg-CCT-4-1_element_177	mut	59	G	T	GCCCCAGTGGCCTAATGGATAAGGCATTGGCCTCTAAAGCCAGGGATTGTGGGTTCGATTCCCATCTGGGGTG	0.00245233	0.00240379	0.00875555	0.0108721	3.57029	4.5229	0.354467	0.784878
tRNA-Arg-CCT-4-1_element_178	mut	60	T	G	GCCCCAGTGGCCTAATGGATAAGGCATTGGCCTCTAAAGCCAGGGATTGTGGGTTCGAGGCCCATCTGGGGTG	0.00181802	0.00189552	0.00105218	0.00013356	0.578748	0.0704595	-2.27057	-5.21943
tRNA-Arg-CCT-4-1_element_179	mut	60	T	C	GCCCCAGTGGCCTAATGGATAAGGCATTGGCCTCTAAAGCCAGGGATTGTGGGTTCGAGCCCCATCTGGGGTG	0.00251039	0.00250901	0.00091178	0.00110682	0.363204	0.441138	-2.94272	-2.57307
tRNA-Arg-CCT-4-1_element_180	mut	60	T	A	GCCCCAGTGGCCTAATGGATAAGGCATTGGCCTCTAAAGCCAGGGATTGTGGGTTCGAGACCCATCTGGGGTG	0.00185788	0.0019287	0.00090424	0.0014947	0.486703	0.774979	-2.52046	-1.76014
tRNA-Arg-CCT-4-1_element_181	mut	61	C	A	GCCCCAGTGGCCTAATGGATAAGGCATTGGCCTCTAAAGCCAGGGATTGTGGGTTCGAGTACCATCTGGGGTG	0.00175736	0.00178706	0.00111105	0.00077293	0.632226	0.432512	-2.14306	-2.60156
tRNA-Arg-CCT-4-1_element_182	mut	61	C	T	GCCCCAGTGGCCTAATGGATAAGGCATTGGCCTCTAAAGCCAGGGATTGTGGGTTCGAGTTCCATCTGGGGTG	0.00185528	0.00184938	0.00041815	0.00051292	0.225385	0.277344	-3.63111	-3.24262
tRNA-Arg-CCT-4-1_element_183	mut	61	C	G	GCCCCAGTGGCCTAATGGATAAGGCATTGGCCTCTAAAGCCAGGGATTGTGGGTTCGAGTGCCATCTGGGGTG	0.00209185	0.00214885	0.00119257	0.00094911	0.570102	0.441683	-2.29229	-2.57129
tRNA-Arg-CCT-4-1_element_184	mut	62	C	A	GCCCCAGTGGCCTAATGGATAAGGCATTGGCCTCTAAAGCCAGGGATTGTGGGTTCGAGTCACATCTGGGGTG	0.00268197	0.00271459	0.00144165	0.00067347	0.537533	0.248092	-2.37715	-3.40342
tRNA-Arg-CCT-4-1_element_185	mut	62	C	T	GCCCCAGTGGCCTAATGGATAAGGCATTGGCCTCTAAAGCCAGGGATTGTGGGTTCGAGTCTCATCTGGGGTG	0.00210918	0.00211971	0.00040457	0.00028274	0.191812	0.133388	-3.86381	-4.29867
tRNA-Arg-CCT-4-1_element_186	mut	62	C	G	GCCCCAGTGGCCTAATGGATAAGGCATTGGCCTCTAAAGCCAGGGATTGTGGGTTCGAGTCGCATCTGGGGTG	0.00187694	0.00188661	0.00011322	0.0007573	0.0603205	0.401405	-5.53278	-2.70924
tRNA-Arg-CCT-4-1_element_187	mut	63	C	A	GCCCCAGTGGCCTAATGGATAAGGCATTGGCCTCTAAAGCCAGGGATTGTGGGTTCGAGTCCAATCTGGGGTG	0.00183188	0.00181053	0.00050722	0.00054275	0.276883	0.299775	-3.33423	-3.13042
tRNA-Arg-CCT-4-1_element_188	mut	63	C	T	GCCCCAGTGGCCTAATGGATAAGGCATTGGCCTCTAAAGCCAGGGATTGTGGGTTCGAGTCCTATCTGGGGTG	0.00166551	0.00168185	0.00083933	0.00061521	0.503946	0.365797	-2.47024	-2.84325
tRNA-Arg-CCT-4-1_element_189	mut	63	C	G	GCCCCAGTGGCCTAATGGATAAGGCATTGGCCTCTAAAGCCAGGGATTGTGGGTTCGAGTCCGATCTGGGGTG	0.00154766	0.00150864	0.00023851	0.00077293	0.154113	0.512332	-4.17952	-2.35722
tRNA-Arg-CCT-4-1_element_190	mut	64	A	T	GCCCCAGTGGCCTAATGGATAAGGCATTGGCCTCTAAAGCCAGGGATTGTGGGTTCGAGTCCCTTCTGGGGTG	0.00191161	0.00204444	0.00096915	0.0010372	0.506981	0.507327	-2.46157	-2.37138
tRNA-Arg-CCT-4-1_element_191	mut	64	A	G	GCCCCAGTGGCCTAATGGATAAGGCATTGGCCTCTAAAGCCAGGGATTGTGGGTTCGAGTCCCGTCTGGGGTG	0.00203119	0.00203715	0.0047914	0.00373249	2.35891	1.83221	-0.243454	-0.518785
tRNA-Arg-CCT-4-1_element_192	mut	64	A	C	GCCCCAGTGGCCTAATGGATAAGGCATTGGCCTCTAAAGCCAGGGATTGTGGGTTCGAGTCCCCTCTGGGGTG	0.00204159	0.00212618	0.00143561	0.00105425	0.703182	0.495841	-1.98961	-2.40442
tRNA-Arg-CCT-4-1_element_193	mut	65	T	G	GCCCCAGTGGCCTAATGGATAAGGCATTGGCCTCTAAAGCCAGGGATTGTGGGTTCGAGTCCCAGCTGGGGTG	0.00174523	0.00182753	0.00067025	0.00064647	0.384048	0.353741	-2.86222	-2.8916
tRNA-Arg-CCT-4-1_element_194	mut	65	T	C	GCCCCAGTGGCCTAATGGATAAGGCATTGGCCTCTAAAGCCAGGGATTGTGGGTTCGAGTCCCACCTGGGGTG	0.0021863	0.00214399	0.00209378	0.00084397	0.957683	0.393643	-1.54396	-2.73741
tRNA-Arg-CCT-4-1_element_195	mut	65	T	A	GCCCCAGTGGCCTAATGGATAAGGCATTGGCCTCTAAAGCCAGGGATTGTGGGTTCGAGTCCCAACTGGGGTG	0.00196707	0.00204039	0.00030795	0.00052997	0.156555	0.259737	-4.15684	-3.33724
tRNA-Arg-CCT-4-1_element_196	mut	66	C	A	GCCCCAGTGGCCTAATGGATAAGGCATTGGCCTCTAAAGCCAGGGATTGTGGGTTCGAGTCCCATATGGGGTG	0.00172703	0.00175631	0.00034116	0.00086386	0.197544	0.491861	-3.82133	-2.41605
tRNA-Arg-CCT-4-1_element_197	mut	66	C	T	GCCCCAGTGGCCTAATGGATAAGGCATTGGCCTCTAAAGCCAGGGATTGTGGGTTCGAGTCCCATTTGGGGTG	0.00240034	0.00234309	0.00061289	0.00129295	0.255334	0.551812	-3.45112	-2.25012
tRNA-Arg-CCT-4-1_element_198	mut	66	C	G	GCCCCAGTGGCCTAATGGATAAGGCATTGGCCTCTAAAGCCAGGGATTGTGGGTTCGAGTCCCATGTGGGGTG	0.00172097	0.00165837	0.00092839	0.000655	0.539459	0.394964	-2.37199	-2.73258
tRNA-Arg-CCT-4-1_element_199	mut	67	T	G	GCCCCAGTGGCCTAATGGATAAGGCATTGGCCTCTAAAGCCAGGGATTGTGGGTTCGAGTCCCATCGGGGGTG	0.00206932	0.00212537	0.00182357	0.00100594	0.881242	0.4733	-1.66397	-2.47154
tRNA-Arg-CCT-4-1_element_200	mut	67	T	C	GCCCCAGTGGCCTAATGGATAAGGCATTGGCCTCTAAAGCCAGGGATTGTGGGTTCGAGTCCCATCCGGGGTG	0.00203206	0.00208248	0.00040155	0.00086102	0.197606	0.413458	-3.82087	-2.66656
tRNA-Arg-CCT-4-1_element_201	mut	67	T	A	GCCCCAGTGGCCTAATGGATAAGGCATTGGCCTCTAAAGCCAGGGATTGTGGGTTCGAGTCCCATCAGGGGTG	0.00183968	0.00173688	0.00046948	0.00048734	0.255195	0.280584	-3.4519	-3.22587
tRNA-Arg-CCT-4-1_element_202	mut	68	G	C	GCCCCAGTGGCCTAATGGATAAGGCATTGGCCTCTAAAGCCAGGGATTGTGGGTTCGAGTCCCATCTCGGGTG	0.00229202	0.00225649	0.00166959	0.0008056	0.728437	0.357017	-1.9387	-2.87831
tRNA-Arg-CCT-4-1_element_203	mut	68	G	A	GCCCCAGTGGCCTAATGGATAAGGCATTGGCCTCTAAAGCCAGGGATTGTGGGTTCGAGTCCCATCTAGGGTG	0.00213691	0.00224273	0.00071252	0.00099031	0.333435	0.441565	-3.0661	-2.57167
tRNA-Arg-CCT-4-1_element_204	mut	68	G	T	GCCCCAGTGGCCTAATGGATAAGGCATTGGCCTCTAAAGCCAGGGATTGTGGGTTCGAGTCCCATCTTGGGTG	0.00188301	0.00194813	0.00204397	0.00203177	1.08548	1.04294	-1.36324	-1.33172
tRNA-Arg-CCT-4-1_element_205	mut	69	G	C	GCCCCAGTGGCCTAATGGATAAGGCATTGGCCTCTAAAGCCAGGGATTGTGGGTTCGAGTCCCATCTGCGGTG	0.00235355	0.00248959	0.00061289	0.00081271	0.260411	0.326443	-3.42272	-3.00746
tRNA-Arg-CCT-4-1_element_206	mut	69	G	A	GCCCCAGTGGCCTAATGGATAAGGCATTGGCCTCTAAAGCCAGGGATTGTGGGTTCGAGTCCCATCTGAGGTG	0.001948	0.00194327	0.000551	0.00042909	0.282852	0.220807	-3.30346	-3.57151
tRNA-Arg-CCT-4-1_element_207	mut	69	G	T	GCCCCAGTGGCCTAATGGATAAGGCATTGGCCTCTAAAGCCAGGGATTGTGGGTTCGAGTCCCATCTGTGGTG	0.00200693	0.00196269	0.00102198	0.0007644	0.509228	0.389465	-2.45519	-2.7528
tRNA-Arg-CCT-4-1_element_208	mut	70	G	C	GCCCCAGTGGCCTAATGGATAAGGCATTGGCCTCTAAAGCCAGGGATTGTGGGTTCGAGTCCCATCTGGCGTG	0.00217677	0.00219822	0.00084536	0.00047313	0.388357	0.215235	-2.84612	-3.60839
tRNA-Arg-CCT-4-1_element_209	mut	70	G	A	GCCCCAGTGGCCTAATGGATAAGGCATTGGCCTCTAAAGCCAGGGATTGTGGGTTCGAGTCCCATCTGGAGTG	0.00248526	0.00243536	0.00145976	0.00076582	0.587367	0.31446	-2.24924	-3.06142
tRNA-Arg-CCT-4-1_element_210	mut	70	G	T	GCCCCAGTGGCCTAATGGATAAGGCATTGGCCTCTAAAGCCAGGGATTGTGGGTTCGAGTCCCATCTGGTGTG	0.0024272	0.00238032	0.00130578	0.0007303	0.537979	0.306808	-2.37595	-3.09696
tRNA-Arg-CCT-4-1_element_211	mut	71	G	C	GCCCCAGTGGCCTAATGGATAAGGCATTGGCCTCTAAAGCCAGGGATTGTGGGTTCGAGTCCCATCTGGGCTG	0.00261698	0.00269354	0.00071101	0.00161121	0.271692	0.598175	-3.36153	-2.13373
tRNA-Arg-CCT-4-1_element_212	mut	71	G	A	GCCCCAGTGGCCTAATGGATAAGGCATTGGCCTCTAAAGCCAGGGATTGTGGGTTCGAGTCCCATCTGGGATG	0.00214124	0.00211323	0.0012771	0.00101304	0.596431	0.479381	-2.22715	-2.45312
tRNA-Arg-CCT-4-1_element_213	mut	71	G	T	GCCCCAGTGGCCTAATGGATAAGGCATTGGCCTCTAAAGCCAGGGATTGTGGGTTCGAGTCCCATCTGGGTTG	0.00283621	0.00279957	0.00065516	0.00061095	0.230997	0.218231	-3.59563	-3.58844
tRNA-Arg-CCT-4-1_element_214	mut	72	T	G	GCCCCAGTGGCCTAATGGATAAGGCATTGGCCTCTAAAGCCAGGGATTGTGGGTTCGAGTCCCATCTGGGGGG	0.00182409	0.0017903	0.00010416	0.00041346	0.0571031	0.230944	-5.61186	-3.50676
tRNA-Arg-CCT-4-1_element_215	mut	72	T	C	GCCCCAGTGGCCTAATGGATAAGGCATTGGCCTCTAAAGCCAGGGATTGTGGGTTCGAGTCCCATCTGGGGCG	0.00208405	0.00205901	0.00069592	0.00040778	0.333924	0.198045	-3.06398	-3.72847
tRNA-Arg-CCT-4-1_element_216	mut	72	T	A	GCCCCAGTGGCCTAATGGATAAGGCATTGGCCTCTAAAGCCAGGGATTGTGGGTTCGAGTCCCATCTGGGGAG	0.00233535	0.00237385	0.00148844	0.00077435	0.637354	0.326199	-2.13141	-3.00854
tRNA-Arg-CCT-4-1_element_217	mut	73	G	C	GCCCCAGTGGCCTAATGGATAAGGCATTGGCCTCTAAAGCCAGGGATTGTGGGTTCGAGTCCCATCTGGGGTC	0.00217504	0.00209462	0.00132843	0.00053281	0.610761	0.25437	-2.1929	-3.36737
tRNA-Arg-CCT-4-1_element_218	mut	73	G	A	GCCCCAGTGGCCTAATGGATAAGGCATTGGCCTCTAAAGCCAGGGATTGTGGGTTCGAGTCCCATCTGGGGTA	0.00265511	0.00263446	0.00158506	0.00132989	0.596984	0.504804	-2.22581	-2.37857
tRNA-Arg-CCT-4-1_element_219	mut	73	G	T	GCCCCAGTGGCCTAATGGATAAGGCATTGGCCTCTAAAGCCAGGGATTGTGGGTTCGAGTCCCATCTGGGGTT	0.00309791	0.00301729	0.00136466	0.00082265	0.440509	0.272647	-2.66433	-3.26726
tRNA-Arg-CCT-4-1_element_220	del	1	G	G	CCCCAGTGGCCTAATGGATAAGGCATTGGCCTCTAAAGCCAGGGATTGTGGGTTCGAGTCCCATCTGGGGTG	0.00187781	0.00193275	0.0025844	0.00220085	1.37628	1.13872	-1.0208	-1.20496
tRNA-Arg-CCT-4-1_element_221	del	2	G	G	GCCCAGTGGCCTAATGGATAAGGCATTGGCCTCTAAAGCCAGGGATTGTGGGTTCGAGTCCCATCTGGGGTG	0.00194627	0.00205091	0.00197755	0.00216107	1.01607	1.05371	-1.45858	-1.31689
tRNA-Arg-CCT-4-1_element_222	del	6	G	G	GCCCCGTGGCCTAATGGATAAGGCATTGGCCTCTAAAGCCAGGGATTGTGGGTTCGAGTCCCATCTGGGGTG	0.00233015	0.00223545	0.00036079	0.00129579	0.154835	0.579655	-4.17277	-2.1791
tRNA-Arg-CCT-4-1_element_223	del	7	G	G	GCCCCATGGCCTAATGGATAAGGCATTGGCCTCTAAAGCCAGGGATTGTGGGTTCGAGTCCCATCTGGGGTG	0.00265424	0.00264013	0.00188999	0.00245234	0.712065	0.92887	-1.97149	-1.49882
tRNA-Arg-CCT-4-1_element_224	del	8	G	G	GCCCCAGGGCCTAATGGATAAGGCATTGGCCTCTAAAGCCAGGGATTGTGGGTTCGAGTCCCATCTGGGGTG	0.00217764	0.0020412	0.00037739	0.00098037	0.173305	0.480289	-4.01019	-2.4504
tRNA-Arg-CCT-4-1_element_225	del	9	G	G	GCCCCAGTGCCTAATGGATAAGGCATTGGCCTCTAAAGCCAGGGATTGTGGGTTCGAGTCCCATCTGGGGTG	0.00228682	0.00221602	0.00133296	0.00163394	0.582886	0.737331	-2.26029	-1.83198
tRNA-Arg-CCT-4-1_element_226	del	11	G	G	GCCCCAGTGGCTAATGGATAAGGCATTGGCCTCTAAAGCCAGGGATTGTGGGTTCGAGTCCCATCTGGGGTG	0.00200606	0.00203715	0.0007095	0.00124748	0.353679	0.612364	-2.98106	-2.09991
tRNA-Arg-CCT-4-1_element_227	del	13	G	G	GCCCCAGTGGCCAATGGATAAGGCATTGGCCTCTAAAGCCAGGGATTGTGGGTTCGAGTCCCATCTGGGGTG	0.00198093	0.00187771	0.00113822	0.00104572	0.574589	0.556914	-2.28097	-2.23684
tRNA-Arg-CCT-4-1_element_228	del	14	G	G	GCCCCAGTGGCCTATGGATAAGGCATTGGCCTCTAAAGCCAGGGATTGTGGGTTCGAGTCCCATCTGGGGTG	0.00216551	0.00215775	0.00247722	0.00237135	1.14394	1.09899	-1.28756	-1.25619
tRNA-Arg-CCT-4-1_element_229	del	16	G	G	GCCCCAGTGGCCTAAGGATAAGGCATTGGCCTCTAAAGCCAGGGATTGTGGGTTCGAGTCCCATCTGGGGTG	0.0019844	0.00197807	0.00104463	0.00105425	0.526421	0.532968	-2.40729	-2.30025
tRNA-Arg-CCT-4-1_element_230	del	17	G	G	GCCCCAGTGGCCTAATGATAAGGCATTGGCCTCTAAAGCCAGGGATTGTGGGTTCGAGTCCCATCTGGGGTG	0.00226603	0.00238275	0.00085593	0.00199341	0.377723	0.836601	-2.88617	-1.64976
tRNA-Arg-CCT-4-1_element_231	del	19	G	G	GCCCCAGTGGCCTAATGGTAAGGCATTGGCCTCTAAAGCCAGGGATTGTGGGTTCGAGTCCCATCTGGGGTG	0.00220017	0.00232852	0.00073969	0.00083686	0.336198	0.359396	-3.05419	-2.86872
tRNA-Arg-CCT-4-1_element_232	del	20	G	G	GCCCCAGTGGCCTAATGGAAAGGCATTGGCCTCTAAAGCCAGGGATTGTGGGTTCGAGTCCCATCTGGGGTG	0.00205112	0.00197402	0.00192471	0.00099884	0.93837	0.50599	-1.57335	-2.37519
tRNA-Arg-CCT-4-1_element_233	del	21	G	G	GCCCCAGTGGCCTAATGGATAGGCATTGGCCTCTAAAGCCAGGGATTGTGGGTTCGAGTCCCATCTGGGGTG	0.00217157	0.00210514	0.00144618	0.00131	0.665958	0.622284	-2.06807	-2.07672
tRNA-Arg-CCT-4-1_element_234	del	23	G	G	GCCCCAGTGGCCTAATGGATAAGCATTGGCCTCTAAAGCCAGGGATTGTGGGTTCGAGTCCCATCTGGGGTG	0.00212218	0.0022403	0.00165903	0.00162684	0.781756	0.726169	-1.83679	-1.85399
tRNA-Arg-CCT-4-1_element_235	del	25	G	G	GCCCCAGTGGCCTAATGGATAAGGATTGGCCTCTAAAGCCAGGGATTGTGGGTTCGAGTCCCATCTGGGGTG	0.00200173	0.002093	0.00118955	0.00078429	0.59426	0.374722	-2.23241	-2.80848
tRNA-Arg-CCT-4-1_element_236	del	26	G	G	GCCCCAGTGGCCTAATGGATAAGGCTTGGCCTCTAAAGCCAGGGATTGTGGGTTCGAGTCCCATCTGGGGTG	0.00190034	0.00189633	0.00100538	0.00059532	0.529052	0.313935	-2.4001	-3.06383
tRNA-Arg-CCT-4-1_element_237	del	27	G	G	GCCCCAGTGGCCTAATGGATAAGGCATGGCCTCTAAAGCCAGGGATTGTGGGTTCGAGTCCCATCTGGGGTG	0.00196793	0.00196431	0.00137673	0.00123895	0.699584	0.630732	-1.99701	-2.05727
tRNA-Arg-CCT-4-1_element_238	del	29	G	G	GCCCCAGTGGCCTAATGGATAAGGCATTGCCTCTAAAGCCAGGGATTGTGGGTTCGAGTCCCATCTGGGGTG	0.00175216	0.00181377	0.00071705	0.00096047	0.409237	0.529545	-2.77057	-2.30954
tRNA-Arg-CCT-4-1_element_239	del	31	G	G	GCCCCAGTGGCCTAATGGATAAGGCATTGGCTCTAAAGCCAGGGATTGTGGGTTCGAGTCCCATCTGGGGTG	0.00209445	0.00209138	0.00086801	0.00088943	0.414432	0.425285	-2.75237	-2.62587
tRNA-Arg-CCT-4-1_element_240	del	33	G	G	GCCCCAGTGGCCTAATGGATAAGGCATTGGCCCTAAAGCCAGGGATTGTGGGTTCGAGTCCCATCTGGGGTG	0.00208752	0.00207438	0.00169375	0.00199483	0.811369	0.961649	-1.78315	-1.44879
tRNA-Arg-CCT-4-1_element_241	del	34	G	G	GCCCCAGTGGCCTAATGGATAAGGCATTGGCCTTAAAGCCAGGGATTGTGGGTTCGAGTCCCATCTGGGGTG	0.0019818	0.0019376	0.00041815	0.00030406	0.210997	0.156923	-3.72628	-4.06424
tRNA-Arg-CCT-4-1_element_242	del	35	G	G	GCCCCAGTGGCCTAATGGATAAGGCATTGGCCTCAAAGCCAGGGATTGTGGGTTCGAGTCCCATCTGGGGTG	0.0026707	0.00270407	0.00084989	0.00138956	0.318228	0.513879	-3.13344	-2.35287
tRNA-Arg-CCT-4-1_element_243	del	36	G	G	GCCCCAGTGGCCTAATGGATAAGGCATTGGCCTCTAAGCCAGGGATTGTGGGTTCGAGTCCCATCTGGGGTG	0.00201039	0.00194732	0.00126503	0.00173198	0.629243	0.889419	-2.14989	-1.56143
tRNA-Arg-CCT-4-1_element_244	del	39	G	G	GCCCCAGTGGCCTAATGGATAAGGCATTGGCCTCTAAACCAGGGATTGTGGGTTCGAGTCCCATCTGGGGTG	0.00184575	0.00169884	0.00023097	0.00092637	0.125134	0.545297	-4.48003	-2.26725
tRNA-Arg-CCT-4-1_element_245	del	40	G	G	GCCCCAGTGGCCTAATGGATAAGGCATTGGCCTCTAAAGCAGGGATTGTGGGTTCGAGTCCCATCTGGGGTG	0.00185528	0.00189714	0.00046797	0.00038362	0.252236	0.202211	-3.46873	-3.69844
tRNA-Arg-CCT-4-1_element_246	del	42	G	G	GCCCCAGTGGCCTAATGGATAAGGCATTGGCCTCTAAAGCCGGGATTGTGGGTTCGAGTCCCATCTGGGGTG	0.00192027	0.00195622	0.00082272	0.00125174	0.428439	0.639879	-2.70441	-2.0365
tRNA-Arg-CCT-4-1_element_247	del	43	G	G	GCCCCAGTGGCCTAATGGATAAGGCATTGGCCTCTAAAGCCAGGATTGTGGGTTCGAGTCCCATCTGGGGTG	0.00252946	0.00257457	0.0011186	0.00084539	0.442228	0.328361	-2.65871	-2.99901
tRNA-Arg-CCT-4-1_element_248	del	46	G	G	GCCCCAGTGGCCTAATGGATAAGGCATTGGCCTCTAAAGCCAGGGTTGTGGGTTCGAGTCCCATCTGGGGTG	0.00210138	0.00204606	0.00102651	0.00052997	0.488494	0.259018	-2.51516	-3.34124
tRNA-Arg-CCT-4-1_element_249	del	47	G	G	GCCCCAGTGGCCTAATGGATAAGGCATTGGCCTCTAAAGCCAGGGATGTGGGTTCGAGTCCCATCTGGGGTG	0.00210051	0.00216827	0.00143259	0.00137393	0.682018	0.633654	-2.03369	-2.0506
tRNA-Arg-CCT-4-1_element_250	del	49	G	G	GCCCCAGTGGCCTAATGGATAAGGCATTGGCCTCTAAAGCCAGGGATTTGGGTTCGAGTCCCATCTGGGGTG	0.00162131	0.00154992	0.00040155	0.00082123	0.247668	0.529855	-3.4951	-2.3087
tRNA-Arg-CCT-4-1_element_251	del	50	G	G	GCCCCAGTGGCCTAATGGATAAGGCATTGGCCTCTAAAGCCAGGGATTGGGGTTCGAGTCCCATCTGGGGTG	0.00134402	0.00136862	8.76e-05	0.00071751	0.0651446	0.524259	-5.42179	-2.32402
tRNA-Arg-CCT-4-1_element_252	del	51	G	G	GCCCCAGTGGCCTAATGGATAAGGCATTGGCCTCTAAAGCCAGGGATTGTGGTTCGAGTCCCATCTGGGGTG	0.00212998	0.00224921	0.00184923	0.00116649	0.868194	0.518624	-1.68549	-2.33961
tRNA-Arg-CCT-4-1_element_253	del	54	G	G	GCCCCAGTGGCCTAATGGATAAGGCATTGGCCTCTAAAGCCAGGGATTGTGGGTCGAGTCCCATCTGGGGTG	0.00212478	0.00206305	0.00091933	0.00135972	0.432672	0.659083	-2.69023	-1.99384
tRNA-Arg-CCT-4-1_element_254	del	56	G	G	GCCCCAGTGGCCTAATGGATAAGGCATTGGCCTCTAAAGCCAGGGATTGTGGGTTGAGTCCCATCTGGGGTG	0.00205719	0.00212133	0.00051779	0.00073172	0.251696	0.344936	-3.47182	-2.92797
tRNA-Arg-CCT-4-1_element_255	del	57	G	G	GCCCCAGTGGCCTAATGGATAAGGCATTGGCCTCTAAAGCCAGGGATTGTGGGTTCAGTCCCATCTGGGGTG	0.00242374	0.00249039	0.00058874	0.00060101	0.242904	0.24133	-3.52312	-3.44329
tRNA-Arg-CCT-4-1_element_256	del	58	G	G	GCCCCAGTGGCCTAATGGATAAGGCATTGGCCTCTAAAGCCAGGGATTGTGGGTTCGGTCCCATCTGGGGTG	0.00249393	0.00248554	0.00051628	0.0004433	0.207013	0.17835	-3.75378	-3.87959
tRNA-Arg-CCT-4-1_element_257	del	59	G	G	GCCCCAGTGGCCTAATGGATAAGGCATTGGCCTCTAAAGCCAGGGATTGTGGGTTCGATCCCATCTGGGGTG	0.0021759	0.00232933	0.00124389	0.00043193	0.571667	0.18543	-2.28833	-3.82342
tRNA-Arg-CCT-4-1_element_258	del	60	G	G	GCCCCAGTGGCCTAATGGATAAGGCATTGGCCTCTAAAGCCAGGGATTGTGGGTTCGAGCCCATCTGGGGTG	0.00215077	0.00226701	0.00033664	0.00058254	0.156518	0.256962	-4.15717	-3.35274
tRNA-Arg-CCT-4-1_element_259	del	61	G	G	GCCCCAGTGGCCTAATGGATAAGGCATTGGCCTCTAAAGCCAGGGATTGTGGGTTCGAGTCCATCTGGGGTG	0.00200346	0.00206629	0.00086801	0.00087096	0.433254	0.42151	-2.68829	-2.63873
tRNA-Arg-CCT-4-1_element_260	del	64	G	G	GCCCCAGTGGCCTAATGGATAAGGCATTGGCCTCTAAAGCCAGGGATTGTGGGTTCGAGTCCCTCTGGGGTG	0.00181195	0.00168185	0.00116992	0.00055838	0.645669	0.332006	-2.11271	-2.98309
tRNA-Arg-CCT-4-1_element_261	del	65	G	G	GCCCCAGTGGCCTAATGGATAAGGCATTGGCCTCTAAAGCCAGGGATTGTGGGTTCGAGTCCCACTGGGGTG	0.00175303	0.00182187	0.00050269	0.00037083	0.286755	0.203546	-3.28369	-3.68894
tRNA-Arg-CCT-4-1_element_262	del	66	G	G	GCCCCAGTGGCCTAATGGATAAGGCATTGGCCTCTAAAGCCAGGGATTGTGGGTTCGAGTCCCATTGGGGTG	0.00250086	0.00247906	0.00059326	0.00123753	0.237224	0.499194	-3.55725	-2.3947
tRNA-Arg-CCT-4-1_element_263	del	67	G	G	GCCCCAGTGGCCTAATGGATAAGGCATTGGCCTCTAAAGCCAGGGATTGTGGGTTCGAGTCCCATCGGGGTG	0.00220017	0.00222169	0.00050571	0.00051718	0.22985	0.232786	-3.60281	-3.49529
tRNA-Arg-CCT-4-1_element_264	del	68	G	G	GCCCCAGTGGCCTAATGGATAAGGCATTGGCCTCTAAAGCCAGGGATTGTGGGTTCGAGTCCCATCTGGGTG	0.00244367	0.00249201	0.00032758	0.00093206	0.134052	0.374018	-4.38071	-2.81119
tRNA-Arg-CCT-4-1_element_265	del	72	G	G	GCCCCAGTGGCCTAATGGATAAGGCATTGGCCTCTAAAGCCAGGGATTGTGGGTTCGAGTCCCATCTGGGGG	0.00186915	0.0018251	0.000394	0.00012219	0.210791	0.0669499	-3.72769	-5.29314
tRNA-Arg-CCT-4-1_element_266	del	73	G	G	GCCCCAGTGGCCTAATGGATAAGGCATTGGCCTCTAAAGCCAGGGATTGTGGGTTCGAGTCCCATCTGGGGT	0.00255112	0.00251225	0.0005827	0.00072462	0.228408	0.288434	-3.61189	-3.18606
tRNA-Arg-CCT-4-1_element_267	hp	1	GT	CG	CCCCCAGTGGCCTAATGGATAAGGCATTGGCCTCTAAAGCCAGGGATTGTGGGTTCGAGTCCCATCTGGGGGG	0.00235701	0.00231557	1.51e-06	6.68e-05	0.00064046	0.0288389	-12.0902	-6.50821
tRNA-Arg-CCT-4-1_element_268	hp	1	GT	CC	CCCCCAGTGGCCTAATGGATAAGGCATTGGCCTCTAAAGCCAGGGATTGTGGGTTCGAGTCCCATCTGGGGCG	0.00187261	0.00185829	0.00024002	0.00066921	0.128175	0.36012	-4.44538	-2.86582
tRNA-Arg-CCT-4-1_element_269	hp	1	GT	CA	CCCCCAGTGGCCTAATGGATAAGGCATTGGCCTCTAAAGCCAGGGATTGTGGGTTCGAGTCCCATCTGGGGAG	0.00237781	0.00237628	0.00136919	0.00067773	0.575818	0.285207	-2.27789	-3.20229
tRNA-Arg-CCT-4-1_element_270	hp	1	GT	AG	ACCCCAGTGGCCTAATGGATAAGGCATTGGCCTCTAAAGCCAGGGATTGTGGGTTCGAGTCCCATCTGGGGGG	0.00208058	0.0020323	0.00082423	0.00093064	0.396153	0.457923	-2.81745	-2.51919
tRNA-Arg-CCT-4-1_element_271	hp	1	GT	AC	ACCCCAGTGGCCTAATGGATAAGGCATTGGCCTCTAAAGCCAGGGATTGTGGGTTCGAGTCCCATCTGGGGCG	0.00170277	0.00168104	0.00169224	0.00220227	0.993815	1.31007	-1.49053	-1.00273
tRNA-Arg-CCT-4-1_element_272	hp	1	GT	AA	ACCCCAGTGGCCTAATGGATAAGGCATTGGCCTCTAAAGCCAGGGATTGTGGGTTCGAGTCCCATCTGGGGAG	0.00219237	0.00220712	0.00026569	0.00047597	0.121187	0.215654	-4.52627	-3.60558
tRNA-Arg-CCT-4-1_element_273	hp	1	GT	TA	TCCCCAGTGGCCTAATGGATAAGGCATTGGCCTCTAAAGCCAGGGATTGTGGGTTCGAGTCCCATCTGGGGAG	0.00244107	0.00198455	0.00079706	0.00063653	0.32652	0.320742	-3.09633	-3.03288
tRNA-Arg-CCT-4-1_element_274	hp	1	GT	TG	TCCCCAGTGGCCTAATGGATAAGGCATTGGCCTCTAAAGCCAGGGATTGTGGGTTCGAGTCCCATCTGGGGGG	0.00201299	0.00201611	7.25e-05	0.00037225	0.035996	0.18464	-6.27759	-3.82958
tRNA-Arg-CCT-4-1_element_275	hp	1	GT	TC	TCCCCAGTGGCCTAATGGATAAGGCATTGGCCTCTAAAGCCAGGGATTGTGGGTTCGAGTCCCATCTGGGGCG	0.00210831	0.00208814	0.0016862	0.00148476	0.799785	0.711041	-1.80389	-1.88436
tRNA-Arg-CCT-4-1_element_276	hp	2	CG	GC	GGCCCAGTGGCCTAATGGATAAGGCATTGGCCTCTAAAGCCAGGGATTGTGGGTTCGAGTCCCATCTGGGCTG	0.00219064	0.00220469	0.00096915	0.00077008	0.442405	0.349293	-2.65814	-2.90986
tRNA-Arg-CCT-4-1_element_277	hp	2	CG	GA	GGCCCAGTGGCCTAATGGATAAGGCATTGGCCTCTAAAGCCAGGGATTGTGGGTTCGAGTCCCATCTGGGATG	0.00287174	0.00290641	0.00046495	0.00046887	0.161905	0.161323	-4.10836	-4.02434
tRNA-Arg-CCT-4-1_element_278	hp	2	CG	GT	GGCCCAGTGGCCTAATGGATAAGGCATTGGCCTCTAAAGCCAGGGATTGTGGGTTCGAGTCCCATCTGGGTTG	0.00253206	0.00236818	0.00037739	0.00062658	0.149047	0.264583	-4.22774	-3.31058
tRNA-Arg-CCT-4-1_element_279	hp	2	CG	AT	GACCCAGTGGCCTAATGGATAAGGCATTGGCCTCTAAAGCCAGGGATTGTGGGTTCGAGTCCCATCTGGGTTG	0.00271403	0.00264903	0.00077743	0.00079566	0.286449	0.300359	-3.28522	-3.12761
tRNA-Arg-CCT-4-1_element_280	hp	2	CG	AC	GACCCAGTGGCCTAATGGATAAGGCATTGGCCTCTAAAGCCAGGGATTGTGGGTTCGAGTCCCATCTGGGCTG	0.00174956	0.00162843	0.00027323	0.00058538	0.156173	0.359474	-4.16036	-2.86841
tRNA-Arg-CCT-4-1_element_281	hp	2	CG	AA	GACCCAGTGGCCTAATGGATAAGGCATTGGCCTCTAAAGCCAGGGATTGTGGGTTCGAGTCCCATCTGGGATG	0.00262218	0.00256324	0.00148241	0.00059106	0.565334	0.230592	-2.3044	-3.50896
tRNA-Arg-CCT-4-1_element_282	hp	2	CG	TA	GTCCCAGTGGCCTAATGGATAAGGCATTGGCCTCTAAAGCCAGGGATTGTGGGTTCGAGTCCCATCTGGGATG	0.00257192	0.00250011	0.00250439	0.0025248	0.973744	1.00988	-1.51996	-1.37819
tRNA-Arg-CCT-4-1_element_283	hp	2	CG	TT	GTCCCAGTGGCCTAATGGATAAGGCATTGGCCTCTAAAGCCAGGGATTGTGGGTTCGAGTCCCATCTGGGTTG	0.00211871	0.00213104	0.00075932	0.00085107	0.358386	0.399369	-2.96199	-2.71658
tRNA-Arg-CCT-4-1_element_284	hp	2	CG	TC	GTCCCAGTGGCCTAATGGATAAGGCATTGGCCTCTAAAGCCAGGGATTGTGGGTTCGAGTCCCATCTGGGCTG	0.00264297	0.00260047	0.00104614	0.00096047	0.395818	0.369347	-2.81867	-2.82932
tRNA-Arg-CCT-4-1_element_285	hp	3	CG	GC	GCGCCAGTGGCCTAATGGATAAGGCATTGGCCTCTAAAGCCAGGGATTGTGGGTTCGAGTCCCATCTGGCGTG	0.00265684	0.0026118	0.00114275	0.00094627	0.430116	0.362304	-2.69878	-2.8571
tRNA-Arg-CCT-4-1_element_286	hp	3	CG	GA	GCGCCAGTGGCCTAATGGATAAGGCATTGGCCTCTAAAGCCAGGGATTGTGGGTTCGAGTCCCATCTGGAGTG	0.00286741	0.00280362	0.00062798	0.00048024	0.219007	0.171292	-3.67252	-3.93784
tRNA-Arg-CCT-4-1_element_287	hp	3	CG	GT	GCGCCAGTGGCCTAATGGATAAGGCATTGGCCTCTAAAGCCAGGGATTGTGGGTTCGAGTCCCATCTGGTGTG	0.00257105	0.00257457	0.00108388	0.00156716	0.42157	0.60871	-2.72773	-2.10854
tRNA-Arg-CCT-4-1_element_288	hp	3	CG	AT	GCACCAGTGGCCTAATGGATAAGGCATTGGCCTCTAAAGCCAGGGATTGTGGGTTCGAGTCCCATCTGGTGTG	0.00241334	0.00247421	0.00016152	0.00049445	0.06693	0.19984	-5.38278	-3.71545
tRNA-Arg-CCT-4-1_element_289	hp	3	CG	AC	GCACCAGTGGCCTAATGGATAAGGCATTGGCCTCTAAAGCCAGGGATTGTGGGTTCGAGTCCCATCTGGCGTG	0.002922	0.00277934	0.00067931	0.00146771	0.232481	0.528078	-3.58639	-2.31355
tRNA-Arg-CCT-4-1_element_290	hp	3	CG	AA	GCACCAGTGGCCTAATGGATAAGGCATTGGCCTCTAAAGCCAGGGATTGTGGGTTCGAGTCCCATCTGGAGTG	0.00293153	0.00284328	0.00112765	0.00081555	0.384663	0.286835	-2.85991	-3.19408
tRNA-Arg-CCT-4-1_element_291	hp	3	CG	TA	GCTCCAGTGGCCTAATGGATAAGGCATTGGCCTCTAAAGCCAGGGATTGTGGGTTCGAGTCCCATCTGGAGTG	0.00259965	0.00247906	0.00040155	0.00075588	0.154462	0.304904	-4.17625	-3.10594
tRNA-Arg-CCT-4-1_element_292	hp	3	CG	TT	GCTCCAGTGGCCTAATGGATAAGGCATTGGCCTCTAAAGCCAGGGATTGTGGGTTCGAGTCCCATCTGGTGTG	0.00255545	0.00254705	0.00030795	0.0005868	0.120509	0.230384	-4.53437	-3.51026
tRNA-Arg-CCT-4-1_element_293	hp	3	CG	TC	GCTCCAGTGGCCTAATGGATAAGGCATTGGCCTCTAAAGCCAGGGATTGTGGGTTCGAGTCCCATCTGGCGTG	0.00234142	0.0024653	0.00124087	0.00109971	0.529967	0.446076	-2.3976	-2.55701
tRNA-Arg-CCT-4-1_element_294	hp	4	CG	GC	GCCGCAGTGGCCTAATGGATAAGGCATTGGCCTCTAAAGCCAGGGATTGTGGGTTCGAGTCCCATCTGCGGTG	0.00269583	0.00273644	0.00292254	0.00215396	1.0841	0.787141	-1.36508	-1.73768
tRNA-Arg-CCT-4-1_element_295	hp	4	CG	GA	GCCGCAGTGGCCTAATGGATAAGGCATTGGCCTCTAAAGCCAGGGATTGTGGGTTCGAGTCCCATCTGAGGTG	0.00255632	0.00242807	0.00079404	0.00075303	0.310618	0.310137	-3.16836	-3.08139
tRNA-Arg-CCT-4-1_element_296	hp	4	CG	GT	GCCGCAGTGGCCTAATGGATAAGGCATTGGCCTCTAAAGCCAGGGATTGTGGGTTCGAGTCCCATCTGTGGTG	0.00258751	0.00258266	0.00038192	0.00119207	0.147602	0.461566	-4.24179	-2.50776
tRNA-Arg-CCT-4-1_element_297	hp	4	CG	AT	GCCACAGTGGCCTAATGGATAAGGCATTGGCCTCTAAAGCCAGGGATTGTGGGTTCGAGTCCCATCTGTGGTG	0.0019974	0.00197564	0.00144768	0.00149186	0.724786	0.755127	-1.94595	-1.79758
tRNA-Arg-CCT-4-1_element_298	hp	4	CG	AC	GCCACAGTGGCCTAATGGATAAGGCATTGGCCTCTAAAGCCAGGGATTGTGGGTTCGAGTCCCATCTGCGGTG	0.0024792	0.0025171	0.00122125	0.0004234	0.492598	0.168211	-2.50309	-3.96403
tRNA-Arg-CCT-4-1_element_299	hp	4	CG	AA	GCCACAGTGGCCTAATGGATAAGGCATTGGCCTCTAAAGCCAGGGATTGTGGGTTCGAGTCCCATCTGAGGTG	0.0027331	0.00260371	0.0009933	0.00077719	0.363435	0.298493	-2.94181	-3.1366
tRNA-Arg-CCT-4-1_element_300	hp	4	CG	TA	GCCTCAGTGGCCTAATGGATAAGGCATTGGCCTCTAAAGCCAGGGATTGTGGGTTCGAGTCCCATCTGAGGTG	0.00228769	0.00230424	0.00175111	0.00121764	0.765449	0.528435	-1.8672	-2.31257
tRNA-Arg-CCT-4-1_element_301	hp	4	CG	TT	GCCTCAGTGGCCTAATGGATAAGGCATTGGCCTCTAAAGCCAGGGATTGTGGGTTCGAGTCCCATCTGTGGTG	0.0024584	0.00257781	0.00092084	0.00102725	0.37457	0.398499	-2.89827	-2.71972
tRNA-Arg-CCT-4-1_element_302	hp	4	CG	TC	GCCTCAGTGGCCTAATGGATAAGGCATTGGCCTCTAAAGCCAGGGATTGTGGGTTCGAGTCCCATCTGCGGTG	0.00247573	0.0026118	0.00128314	0.00053849	0.518288	0.206176	-2.42975	-3.67042
tRNA-Arg-CCT-4-1_element_303	hp	5	CG	GC	GCCCGAGTGGCCTAATGGATAAGGCATTGGCCTCTAAAGCCAGGGATTGTGGGTTCGAGTCCCATCTCGGGTG	0.00252339	0.00258914	0.00839627	0.00942572	3.32738	3.64049	0.252809	0.471762
tRNA-Arg-CCT-4-1_element_304	hp	5	CG	GA	GCCCGAGTGGCCTAATGGATAAGGCATTGGCCTCTAAAGCCAGGGATTGTGGGTTCGAGTCCCATCTAGGGTG	0.00244193	0.00236414	0.00148391	0.00110682	0.60768	0.468171	-2.20019	-2.48726
tRNA-Arg-CCT-4-1_element_305	hp	5	CG	GT	GCCCGAGTGGCCTAATGGATAAGGCATTGGCCTCTAAAGCCAGGGATTGTGGGTTCGAGTCCCATCTTGGGTG	0.00233968	0.00233581	0.00190509	0.00186554	0.81425	0.798669	-1.77803	-1.7167
tRNA-Arg-CCT-4-1_element_306	hp	5	CG	AT	GCCCAAGTGGCCTAATGGATAAGGCATTGGCCTCTAAAGCCAGGGATTGTGGGTTCGAGTCCCATCTTGGGTG	0.00270103	0.0025689	0.00072762	0.00137109	0.269384	0.533726	-3.37384	-2.2982
tRNA-Arg-CCT-4-1_element_307	hp	5	CG	AC	GCCCAAGTGGCCTAATGGATAAGGCATTGGCCTCTAAAGCCAGGGATTGTGGGTTCGAGTCCCATCTCGGGTG	0.00264471	0.00269759	0.00120162	0.00098747	0.45435	0.366056	-2.6197	-2.84223
tRNA-Arg-CCT-4-1_element_308	hp	5	CG	AA	GCCCAAGTGGCCTAATGGATAAGGCATTGGCCTCTAAAGCCAGGGATTGTGGGTTCGAGTCCCATCTAGGGTG	0.00252859	0.00244021	0.0018915	0.00066636	0.748046	0.273076	-1.90038	-3.26499
tRNA-Arg-CCT-4-1_element_309	hp	5	CG	TA	GCCCTAGTGGCCTAATGGATAAGGCATTGGCCTCTAAAGCCAGGGATTGTGGGTTCGAGTCCCATCTAGGGTG	0.002435	0.00253248	0.00100236	0.00138814	0.411646	0.548135	-2.7621	-2.25977
tRNA-Arg-CCT-4-1_element_310	hp	5	CG	TT	GCCCTAGTGGCCTAATGGATAAGGCATTGGCCTCTAAAGCCAGGGATTGTGGGTTCGAGTCCCATCTTGGGTG	0.0027331	0.00276477	0.00105067	0.00088091	0.384423	0.318619	-2.86081	-3.04246
tRNA-Arg-CCT-4-1_element_311	hp	5	CG	TC	GCCCTAGTGGCCTAATGGATAAGGCATTGGCCTCTAAAGCCAGGGATTGTGGGTTCGAGTCCCATCTCGGGTG	0.00258058	0.00266603	0.00104765	0.00039499	0.405973	0.148156	-2.78212	-4.14718
tRNA-Arg-CCT-4-1_element_312	hp	6	AT	GC	GCCCCGGTGGCCTAATGGATAAGGCATTGGCCTCTAAAGCCAGGGATTGTGGGTTCGAGTCCCATCCGGGGTG	0.00233622	0.00242646	0.00168318	0.00169078	0.720472	0.696809	-1.95456	-1.91353
tRNA-Arg-CCT-4-1_element_313	hp	6	AT	GA	GCCCCGGTGGCCTAATGGATAAGGCATTGGCCTCTAAAGCCAGGGATTGTGGGTTCGAGTCCCATCAGGGGTG	0.00215684	0.0022403	0.00369394	0.0022108	1.71266	0.986829	-0.705336	-1.4115
tRNA-Arg-CCT-4-1_element_314	hp	6	AT	GG	GCCCCGGTGGCCTAATGGATAAGGCATTGGCCTCTAAAGCCAGGGATTGTGGGTTCGAGTCCCATCGGGGGTG	0.00162738	0.00156368	0.00074271	0.00027848	0.456386	0.178093	-2.61325	-3.88167
tRNA-Arg-CCT-4-1_element_315	hp	6	AT	CG	GCCCCCGTGGCCTAATGGATAAGGCATTGGCCTCTAAAGCCAGGGATTGTGGGTTCGAGTCCCATCGGGGGTG	0.00199046	0.00193679	0.00389773	0.00336024	1.9582	1.73495	-0.512046	-0.597476
tRNA-Arg-CCT-4-1_element_316	hp	6	AT	CC	GCCCCCGTGGCCTAATGGATAAGGCATTGGCCTCTAAAGCCAGGGATTGTGGGTTCGAGTCCCATCCGGGGTG	0.00273396	0.00272754	0.00050269	0.00025433	0.183868	0.0932441	-3.92483	-4.81521
tRNA-Arg-CCT-4-1_element_317	hp	6	AT	CA	GCCCCCGTGGCCTAATGGATAAGGCATTGGCCTCTAAAGCCAGGGATTGTGGGTTCGAGTCCCATCAGGGGTG	0.00236654	0.00233338	0.00069592	0.00074593	0.294064	0.319678	-3.24737	-3.03768
tRNA-Arg-CCT-4-1_element_318	hp	6	AT	TA	GCCCCTGTGGCCTAATGGATAAGGCATTGGCCTCTAAAGCCAGGGATTGTGGGTTCGAGTCCCATCAGGGGTG	0.00181455	0.00193598	0.00497104	0.00583531	2.73954	3.01413	-0.027643	0.199372
tRNA-Arg-CCT-4-1_element_319	hp	6	AT	TG	GCCCCTGTGGCCTAATGGATAAGGCATTGGCCTCTAAAGCCAGGGATTGTGGGTTCGAGTCCCATCGGGGGTG	0.00180156	0.00173931	0.00173149	0.00196073	0.961106	1.1273	-1.53881	-1.21949
tRNA-Arg-CCT-4-1_element_320	hp	6	AT	TC	GCCCCTGTGGCCTAATGGATAAGGCATTGGCCTCTAAAGCCAGGGATTGTGGGTTCGAGTCCCATCCGGGGTG	0.00174783	0.00175954	0.00136466	0.0008397	0.780773	0.477228	-1.8386	-2.45962
tRNA-Arg-CCT-4-1_element_321	hp	7	GC	CG	GCCCCACTGGCCTAATGGATAAGGCATTGGCCTCTAAAGCCAGGGATTGTGGGTTCGAGTCCCATGTGGGGTG	0.00253292	0.00251387	0.00090122	0.00047029	0.355802	0.187079	-2.97243	-3.81065
tRNA-Arg-CCT-4-1_element_322	hp	7	GC	CA	GCCCCACTGGCCTAATGGATAAGGCATTGGCCTCTAAAGCCAGGGATTGTGGGTTCGAGTCCCATATGGGGTG	0.00228856	0.0022225	0.00153977	0.00042198	0.672813	0.189869	-2.0533	-3.78929
tRNA-Arg-CCT-4-1_element_323	hp	7	GC	CT	GCCCCACTGGCCTAATGGATAAGGCATTGGCCTCTAAAGCCAGGGATTGTGGGTTCGAGTCCCATTTGGGGTG	0.00229289	0.00217151	0.00032154	0.00095195	0.140234	0.438382	-4.31567	-2.58211
tRNA-Arg-CCT-4-1_element_324	hp	7	GC	AT	GCCCCAATGGCCTAATGGATAAGGCATTGGCCTCTAAAGCCAGGGATTGTGGGTTCGAGTCCCATTTGGGGTG	0.00242027	0.00238032	0.00176168	0.00198204	0.727884	0.832679	-1.9398	-1.65654
tRNA-Arg-CCT-4-1_element_325	hp	7	GC	AG	GCCCCAATGGCCTAATGGATAAGGCATTGGCCTCTAAAGCCAGGGATTGTGGGTTCGAGTCCCATGTGGGGTG	0.00229202	0.00217636	0.00073365	0.00100168	0.320091	0.460253	-3.12502	-2.51187
tRNA-Arg-CCT-4-1_element_326	hp	7	GC	AA	GCCCCAATGGCCTAATGGATAAGGCATTGGCCTCTAAAGCCAGGGATTGTGGGTTCGAGTCCCATATGGGGTG	0.00206585	0.00195136	0.00048759	0.00058538	0.236025	0.299984	-3.56456	-3.12941
tRNA-Arg-CCT-4-1_element_327	hp	7	GC	TA	GCCCCATTGGCCTAATGGATAAGGCATTGGCCTCTAAAGCCAGGGATTGTGGGTTCGAGTCCCATATGGGGTG	0.0022331	0.00224597	0.00190509	0.00358189	0.853114	1.59481	-1.71076	-0.718988
tRNA-Arg-CCT-4-1_element_328	hp	7	GC	TT	GCCCCATTGGCCTAATGGATAAGGCATTGGCCTCTAAAGCCAGGGATTGTGGGTTCGAGTCCCATTTGGGGTG	0.00164731	0.00171827	0.0003155	0.00045182	0.191525	0.262951	-3.86597	-3.3195
tRNA-Arg-CCT-4-1_element_329	hp	7	GC	TG	GCCCCATTGGCCTAATGGATAAGGCATTGGCCTCTAAAGCCAGGGATTGTGGGTTCGAGTCCCATGTGGGGTG	0.00218197	0.00216018	0.0026795	0.00212697	1.22802	0.984626	-1.18524	-1.41472
tRNA-Arg-CCT-4-1_element_330	hp	8	GC	CG	GCCCCAGTGCCCTAATGGATAAGGGATTGGCCTCTAAAGCCAGGGATTGTGGGTTCGAGTCCCATCTGGGGTG	0.00224609	0.00227996	0.00196094	0.00112387	0.873045	0.492933	-1.67745	-2.41291
tRNA-Arg-CCT-4-1_element_331	hp	8	GC	CA	GCCCCAGTGCCCTAATGGATAAGGAATTGGCCTCTAAAGCCAGGGATTGTGGGTTCGAGTCCCATCTGGGGTG	0.00216811	0.00211728	0.00123332	0.00147907	0.568849	0.698572	-2.29546	-1.90989
tRNA-Arg-CCT-4-1_element_332	hp	8	GC	CT	GCCCCAGTGCCCTAATGGATAAGGTATTGGCCTCTAAAGCCAGGGATTGTGGGTTCGAGTCCCATCTGGGGTG	0.00254505	0.00249687	0.00086046	0.00113239	0.338091	0.453525	-3.04609	-2.53311
tRNA-Arg-CCT-4-1_element_333	hp	8	GC	AT	GCCCCAGTGACCTAATGGATAAGGTATTGGCCTCTAAAGCCAGGGATTGTGGGTTCGAGTCCCATCTGGGGTG	0.00215944	0.00222735	0.00096764	0.00109971	0.448097	0.493731	-2.63969	-2.41057
tRNA-Arg-CCT-4-1_element_334	hp	8	GC	AG	GCCCCAGTGACCTAATGGATAAGGGATTGGCCTCTAAAGCCAGGGATTGTGGGTTCGAGTCCCATCTGGGGTG	0.00275216	0.00270245	0.00150807	0.00139098	0.547958	0.514712	-2.34944	-2.35053
tRNA-Arg-CCT-4-1_element_335	hp	8	GC	AA	GCCCCAGTGACCTAATGGATAAGGAATTGGCCTCTAAAGCCAGGGATTGTGGGTTCGAGTCCCATCTGGGGTG	0.00259358	0.0025948	0.00148995	0.00146487	0.574477	0.564538	-2.28125	-2.21723
tRNA-Arg-CCT-4-1_element_336	hp	8	GC	TA	GCCCCAGTGTCCTAATGGATAAGGAATTGGCCTCTAAAGCCAGGGATTGTGGGTTCGAGTCCCATCTGGGGTG	0.00229809	0.00218527	0.00083178	0.00095905	0.361943	0.438872	-2.94774	-2.5805
tRNA-Arg-CCT-4-1_element_337	hp	8	GC	TT	GCCCCAGTGTCCTAATGGATAAGGTATTGGCCTCTAAAGCCAGGGATTGTGGGTTCGAGTCCCATCTGGGGTG	0.00258405	0.00265874	0.00137372	0.0013242	0.531614	0.498057	-2.39313	-2.39799
tRNA-Arg-CCT-4-1_element_338	hp	8	GC	TG	GCCCCAGTGTCCTAATGGATAAGGGATTGGCCTCTAAAGCCAGGGATTGTGGGTTCGAGTCCCATCTGGGGTG	0.00246706	0.00256	0.00123483	0.0015217	0.500528	0.594413	-2.48005	-2.14283
tRNA-Arg-CCT-4-1_element_339	hp	9	CG	GC	GCCCCAGTGGGCTAATGGATAAGCCATTGGCCTCTAAAGCCAGGGATTGTGGGTTCGAGTCCCATCTGGGGTG	0.00271576	0.00270892	0.0006144	0.0008056	0.226234	0.297389	-3.62569	-3.14194
tRNA-Arg-CCT-4-1_element_340	hp	9	CG	GA	GCCCCAGTGGGCTAATGGATAAGACATTGGCCTCTAAAGCCAGGGATTGTGGGTTCGAGTCCCATCTGGGGTG	0.00214558	0.00214075	0.00050571	0.00109829	0.235698	0.513041	-3.56656	-2.35522
tRNA-Arg-CCT-4-1_element_341	hp	9	CG	GT	GCCCCAGTGGGCTAATGGATAAGTCATTGGCCTCTAAAGCCAGGGATTGTGGGTTCGAGTCCCATCTGGGGTG	0.00237261	0.00233095	0.00068082	0.00133273	0.286949	0.571753	-3.28271	-2.1989
tRNA-Arg-CCT-4-1_element_342	hp	9	CG	AT	GCCCCAGTGGACTAATGGATAAGTCATTGGCCTCTAAAGCCAGGGATTGTGGGTTCGAGTCCCATCTGGGGTG	0.0026811	0.0027073	0.00196245	0.00194226	0.731957	0.717415	-1.93175	-1.87149
tRNA-Arg-CCT-4-1_element_343	hp	9	CG	AC	GCCCCAGTGGACTAATGGATAAGCCATTGGCCTCTAAAGCCAGGGATTGTGGGTTCGAGTCCCATCTGGGGTG	0.00262738	0.00262799	0.00116992	0.00202183	0.445282	0.769345	-2.64879	-1.77067
tRNA-Arg-CCT-4-1_element_344	hp	9	CG	AA	GCCCCAGTGGACTAATGGATAAGACATTGGCCTCTAAAGCCAGGGATTGTGGGTTCGAGTCCCATCTGGGGTG	0.0024194	0.00239975	0.00105369	0.00088233	0.435514	0.367676	-2.68078	-2.83586
tRNA-Arg-CCT-4-1_element_345	hp	9	CG	TA	GCCCCAGTGGTCTAATGGATAAGACATTGGCCTCTAAAGCCAGGGATTGTGGGTTCGAGTCCCATCTGGGGTG	0.00262391	0.00260451	0.00356562	0.00355063	1.3589	1.36326	-1.03914	-0.945309
tRNA-Arg-CCT-4-1_element_346	hp	9	CG	TT	GCCCCAGTGGTCTAATGGATAAGTCATTGGCCTCTAAAGCCAGGGATTGTGGGTTCGAGTCCCATCTGGGGTG	0.00239081	0.00248068	0.00180395	0.00137962	0.754534	0.556144	-1.88792	-2.23884
tRNA-Arg-CCT-4-1_element_347	hp	9	CG	TC	GCCCCAGTGGTCTAATGGATAAGCCATTGGCCTCTAAAGCCAGGGATTGTGGGTTCGAGTCCCATCTGGGGTG	0.00283968	0.0028716	0.00070195	0.00219659	0.247195	0.764934	-3.49786	-1.77896
tRNA-Arg-CCT-4-1_element_348	hp	10	CG	GC	GCCCCAGTGGCGTAATGGATAACGCATTGGCCTCTAAAGCCAGGGATTGTGGGTTCGAGTCCCATCTGGGGTG	0.00258665	0.00255433	0.022307	0.0253432	8.62391	9.92163	1.62677	1.91821
tRNA-Arg-CCT-4-1_element_349	hp	10	CG	GA	GCCCCAGTGGCGTAATGGATAAAGCATTGGCCTCTAAAGCCAGGGATTGTGGGTTCGAGTCCCATCTGGGGTG	0.00223656	0.0023261	0.00100085	0.0012759	0.447495	0.548514	-2.64163	-2.25877
tRNA-Arg-CCT-4-1_element_350	hp	10	CG	GT	GCCCCAGTGGCGTAATGGATAATGCATTGGCCTCTAAAGCCAGGGATTGTGGGTTCGAGTCCCATCTGGGGTG	0.00238821	0.00230505	0.00130427	0.00036941	0.546131	0.160262	-2.35426	-4.03386
tRNA-Arg-CCT-4-1_element_351	hp	10	CG	AT	GCCCCAGTGGCATAATGGATAATGCATTGGCCTCTAAAGCCAGGGATTGTGGGTTCGAGTCCCATCTGGGGTG	0.0022357	0.00222331	0.0009299	0.00097468	0.415933	0.438393	-2.74715	-2.58207
tRNA-Arg-CCT-4-1_element_352	hp	10	CG	AC	GCCCCAGTGGCATAATGGATAACGCATTGGCCTCTAAAGCCAGGGATTGTGGGTTCGAGTCCCATCTGGGGTG	0.00285961	0.00289507	0.00193377	0.00178029	0.676235	0.614937	-2.04598	-2.09386
tRNA-Arg-CCT-4-1_element_353	hp	10	CG	AA	GCCCCAGTGGCATAATGGATAAAGCATTGGCCTCTAAAGCCAGGGATTGTGGGTTCGAGTCCCATCTGGGGTG	0.00227642	0.00235847	0.00105519	0.00107982	0.463532	0.457849	-2.59084	-2.51943
tRNA-Arg-CCT-4-1_element_354	hp	10	CG	TA	GCCCCAGTGGCTTAATGGATAAAGCATTGGCCTCTAAAGCCAGGGATTGTGGGTTCGAGTCCCATCTGGGGTG	0.00250779	0.00261746	0.00317313	0.00274644	1.26531	1.04928	-1.14209	-1.32297
tRNA-Arg-CCT-4-1_element_355	hp	10	CG	TT	GCCCCAGTGGCTTAATGGATAATGCATTGGCCTCTAAAGCCAGGGATTGTGGGTTCGAGTCCCATCTGGGGTG	0.00336134	0.00342682	0.00134654	0.0013171	0.400597	0.38435	-2.80135	-2.77188
tRNA-Arg-CCT-4-1_element_356	hp	10	CG	TC	GCCCCAGTGGCTTAATGGATAACGCATTGGCCTCTAAAGCCAGGGATTGTGGGTTCGAGTCCCATCTGGGGTG	0.0024298	0.00248959	0.00175715	0.00123611	0.723165	0.496514	-1.94918	-2.40246
tRNA-Arg-CCT-4-1_element_357	hp	11	TA	GC	GCCCCAGTGGCCGAATGGATACGGCATTGGCCTCTAAAGCCAGGGATTGTGGGTTCGAGTCCCATCTGGGGTG	0.00243327	0.002318	0.00132239	0.00143219	0.543462	0.617854	-2.36132	-2.08703
tRNA-Arg-CCT-4-1_element_358	hp	11	TA	GT	GCCCCAGTGGCCGAATGGATATGGCATTGGCCTCTAAAGCCAGGGATTGTGGGTTCGAGTCCCATCTGGGGTG	0.00209012	0.00225325	0.00023851	0.00119633	0.114115	0.530935	-4.61302	-2.30576
tRNA-Arg-CCT-4-1_element_359	hp	11	TA	GG	GCCCCAGTGGCCGAATGGATAGGGCATTGGCCTCTAAAGCCAGGGATTGTGGGTTCGAGTCCCATCTGGGGTG	0.00258318	0.00258266	0.00171035	0.00145208	0.66211	0.562241	-2.07643	-2.22311
tRNA-Arg-CCT-4-1_element_360	hp	11	TA	CG	GCCCCAGTGGCCCAATGGATAGGGCATTGGCCTCTAAAGCCAGGGATTGTGGGTTCGAGTCCCATCTGGGGTG	0.00244887	0.00252115	0.00095103	0.00154017	0.388357	0.610899	-2.84612	-2.10336
tRNA-Arg-CCT-4-1_element_361	hp	11	TA	CC	GCCCCAGTGGCCCAATGGATACGGCATTGGCCTCTAAAGCCAGGGATTGTGGGTTCGAGTCCCATCTGGGGTG	0.00227642	0.00227834	0.00126503	0.00095905	0.555708	0.420943	-2.32918	-2.64067
tRNA-Arg-CCT-4-1_element_362	hp	11	TA	CT	GCCCCAGTGGCCCAATGGATATGGCATTGGCCTCTAAAGCCAGGGATTGTGGGTTCGAGTCCCATCTGGGGTG	0.00253466	0.00258185	0.00162581	0.0022861	0.641434	0.885449	-2.1222	-1.56789
tRNA-Arg-CCT-4-1_element_363	hp	11	TA	AT	GCCCCAGTGGCCAAATGGATATGGCATTGGCCTCTAAAGCCAGGGATTGTGGGTTCGAGTCCCATCTGGGGTG	0.00255979	0.00252358	0.00238815	0.00153306	0.93295	0.607496	-1.5817	-2.11142
tRNA-Arg-CCT-4-1_element_364	hp	11	TA	AG	GCCCCAGTGGCCAAATGGATAGGGCATTGGCCTCTAAAGCCAGGGATTGTGGGTTCGAGTCCCATCTGGGGTG	0.00220537	0.00223626	0.00211492	0.00084965	0.958987	0.379943	-1.54199	-2.78851
tRNA-Arg-CCT-4-1_element_365	hp	11	TA	AC	GCCCCAGTGGCCAAATGGATACGGCATTGGCCTCTAAAGCCAGGGATTGTGGGTTCGAGTCCCATCTGGGGTG	0.00253899	0.00246854	0.0020017	0.00245376	0.788385	0.99401	-1.8246	-1.40104
tRNA-Arg-CCT-4-1_element_366	hp	12	TG	GC	GCCCCAGTGGCCTAATGGATAAGGCAGTGGCCTCTAAAGCCACGGATTGTGGGTTCGAGTCCCATCTGGGGTG	0.00179896	0.00186962	0.00352637	0.00464182	1.96023	2.48276	-0.51055	-0.0804223
tRNA-Arg-CCT-4-1_element_367	hp	12	TG	GA	GCCCCAGTGGCCTAATGGATAAGGCAGTGGCCTCTAAAGCCAAGGATTGTGGGTTCGAGTCCCATCTGGGGTG	0.00200259	0.00194408	0.00265233	0.0029894	1.32445	1.5377	-1.07619	-0.771597
tRNA-Arg-CCT-4-1_element_368	hp	12	TG	GT	GCCCCAGTGGCCTAATGGATAAGGCAGTGGCCTCTAAAGCCATGGATTGTGGGTTCGAGTCCCATCTGGGGTG	0.00208058	0.00203554	0.00148241	0.00286864	0.712495	1.40928	-1.97062	-0.897413
tRNA-Arg-CCT-4-1_element_369	hp	12	TG	CC	GCCCCAGTGGCCTAATGGATAAGGCACTGGCCTCTAAAGCCACGGATTGTGGGTTCGAGTCCCATCTGGGGTG	0.00229289	0.00231395	0.0035943	0.00259442	1.56759	1.1212	-0.833029	-1.22732
tRNA-Arg-CCT-4-1_element_370	hp	12	TG	CA	GCCCCAGTGGCCTAATGGATAAGGCACTGGCCTCTAAAGCCAAGGATTGTGGGTTCGAGTCCCATCTGGGGTG	0.00197486	0.00195055	0.0150203	0.0136669	7.60573	7.00666	1.44551	1.41636
tRNA-Arg-CCT-4-1_element_371	hp	12	TG	CT	GCCCCAGTGGCCTAATGGATAAGGCACTGGCCTCTAAAGCCATGGATTGTGGGTTCGAGTCCCATCTGGGGTG	0.001948	0.00188014	0.00219945	0.00224774	1.12908	1.19552	-1.30643	-1.13474
tRNA-Arg-CCT-4-1_element_372	hp	12	TG	AT	GCCCCAGTGGCCTAATGGATAAGGCAATGGCCTCTAAAGCCATGGATTGTGGGTTCGAGTCCCATCTGGGGTG	0.00182669	0.00184048	0.00547826	0.00520162	2.99902	2.82623	0.102913	0.10651
tRNA-Arg-CCT-4-1_element_373	hp	12	TG	AC	GCCCCAGTGGCCTAATGGATAAGGCAATGGCCTCTAAAGCCACGGATTGTGGGTTCGAGTCCCATCTGGGGTG	0.00214038	0.00218122	0.00380866	0.00223637	1.77944	1.02528	-0.650155	-1.35635
tRNA-Arg-CCT-4-1_element_374	hp	12	TG	AA	GCCCCAGTGGCCTAATGGATAAGGCAATGGCCTCTAAAGCCAAGGATTGTGGGTTCGAGTCCCATCTGGGGTG	0.00167764	0.00167132	0.00308558	0.00366145	1.83924	2.19075	-0.602468	-0.260945
tRNA-Arg-CCT-4-1_element_375	hp	13	TA	GC	GCCCCAGTGGCCTAATGGATAAGGCATGGGCCTCTAAAGCCCGGGATTGTGGGTTCGAGTCCCATCTGGGGTG	0.00202772	0.00207277	0.00500576	0.00496008	2.46866	2.39298	-0.177849	-0.133563
tRNA-Arg-CCT-4-1_element_376	hp	13	TA	GT	GCCCCAGTGGCCTAATGGATAAGGCATGGGCCTCTAAAGCCTGGGATTGTGGGTTCGAGTCCCATCTGGGGTG	0.00174783	0.00182429	0.0121264	0.011986	6.938	6.57024	1.31294	1.32358
tRNA-Arg-CCT-4-1_element_377	hp	13	TA	GG	GCCCCAGTGGCCTAATGGATAAGGCATGGGCCTCTAAAGCCGGGGATTGTGGGTTCGAGTCCCATCTGGGGTG	0.00215337	0.00219984	0.00171337	0.00166804	0.795668	0.758258	-1.81134	-1.79161
tRNA-Arg-CCT-4-1_element_378	hp	13	TA	CG	GCCCCAGTGGCCTAATGGATAAGGCATCGGCCTCTAAAGCCGGGGATTGTGGGTTCGAGTCCCATCTGGGGTG	0.001987	0.00198536	0.00660742	0.00445143	3.32533	2.24213	0.251922	-0.227498
tRNA-Arg-CCT-4-1_element_379	hp	13	TA	CC	GCCCCAGTGGCCTAATGGATAAGGCATCGGCCTCTAAAGCCCGGGATTGTGGGTTCGAGTCCCATCTGGGGTG	0.00261178	0.00263608	0.00237004	0.00334887	0.907442	1.2704	-1.6217	-1.04709
tRNA-Arg-CCT-4-1_element_380	hp	13	TA	CT	GCCCCAGTGGCCTAATGGATAAGGCATCGGCCTCTAAAGCCTGGGATTGTGGGTTCGAGTCCCATCTGGGGTG	0.00199999	0.00198778	0.00325465	0.00452531	1.62733	2.27656	-0.77907	-0.205513
tRNA-Arg-CCT-4-1_element_381	hp	13	TA	AT	GCCCCAGTGGCCTAATGGATAAGGCATAGGCCTCTAAAGCCTGGGATTGTGGGTTCGAGTCCCATCTGGGGTG	0.00180762	0.00185019	0.0123287	0.0118752	6.82041	6.41837	1.28828	1.28984
tRNA-Arg-CCT-4-1_element_382	hp	13	TA	AG	GCCCCAGTGGCCTAATGGATAAGGCATAGGCCTCTAAAGCCGGGGATTGTGGGTTCGAGTCCCATCTGGGGTG	0.00183102	0.00184938	0.00444722	0.00281749	2.42882	1.52347	-0.201319	-0.785005
tRNA-Arg-CCT-4-1_element_383	hp	13	TA	AC	GCCCCAGTGGCCTAATGGATAAGGCATAGGCCTCTAAAGCCCGGGATTGTGGGTTCGAGTCCCATCTGGGGTG	0.00211005	0.00213104	0.00151863	0.00227473	0.719716	1.06743	-1.95608	-1.29823
tRNA-Arg-CCT-4-1_element_384	hp	14	GC	CG	GCCCCAGTGGCCTAATGGATAAGGCATTCGCCTCTAAAGCGAGGGATTGTGGGTTCGAGTCCCATCTGGGGTG	0.00183968	0.00187447	0.00070346	0.00120343	0.382383	0.642012	-2.86849	-2.0317
tRNA-Arg-CCT-4-1_element_385	hp	14	GC	CA	GCCCCAGTGGCCTAATGGATAAGGCATTCGCCTCTAAAGCAAGGGATTGTGGGTTCGAGTCCCATCTGGGGTG	0.00264731	0.00272673	0.00154883	0.00156574	0.585057	0.574221	-2.25493	-2.19269
tRNA-Arg-CCT-4-1_element_386	hp	14	GC	CT	GCCCCAGTGGCCTAATGGATAAGGCATTCGCCTCTAAAGCTAGGGATTGTGGGTTCGAGTCCCATCTGGGGTG	0.00218284	0.00218203	0.00082725	0.00085249	0.378979	0.390688	-2.88139	-2.74828
tRNA-Arg-CCT-4-1_element_387	hp	14	GC	AT	GCCCCAGTGGCCTAATGGATAAGGCATTAGCCTCTAAAGCTAGGGATTGTGGGTTCGAGTCCCATCTGGGGTG	0.00184662	0.00183077	0.00261308	0.00362451	1.41506	1.97978	-0.980709	-0.407032
tRNA-Arg-CCT-4-1_element_388	hp	14	GC	AG	GCCCCAGTGGCCTAATGGATAAGGCATTAGCCTCTAAAGCGAGGGATTGTGGGTTCGAGTCCCATCTGGGGTG	0.00202253	0.00207681	0.00105067	0.00064221	0.519482	0.309229	-2.42643	-3.08562
tRNA-Arg-CCT-4-1_element_389	hp	14	GC	AA	GCCCCAGTGGCCTAATGGATAAGGCATTAGCCTCTAAAGCAAGGGATTGTGGGTTCGAGTCCCATCTGGGGTG	0.00232495	0.00231072	0.00269762	0.00229889	1.16029	0.99488	-1.26709	-1.39978
tRNA-Arg-CCT-4-1_element_390	hp	14	GC	TA	GCCCCAGTGGCCTAATGGATAAGGCATTTGCCTCTAAAGCAAGGGATTGTGGGTTCGAGTCCCATCTGGGGTG	0.00188908	0.00195946	0.00153222	0.00118212	0.811095	0.603291	-1.78363	-2.12144
tRNA-Arg-CCT-4-1_element_391	hp	14	GC	TT	GCCCCAGTGGCCTAATGGATAAGGCATTTGCCTCTAAAGCTAGGGATTGTGGGTTCGAGTCCCATCTGGGGTG	0.00212824	0.00210676	0.00122578	0.00118354	0.575957	0.561784	-2.27754	-2.22428
tRNA-Arg-CCT-4-1_element_392	hp	14	GC	TG	GCCCCAGTGGCCTAATGGATAAGGCATTTGCCTCTAAAGCGAGGGATTGTGGGTTCGAGTCCCATCTGGGGTG	0.00222443	0.00234228	0.0022704	0.00155154	1.02067	0.662403	-1.45206	-1.98659
tRNA-Arg-CCT-4-1_element_393	hp	15	GC	CG	GCCCCAGTGGCCTAATGGATAAGGCATTGCCCTCTAAAGGCAGGGATTGTGGGTTCGAGTCCCATCTGGGGTG	0.0027279	0.00266684	0.0025376	0.00188543	0.930241	0.706991	-1.5859	-1.89261
tRNA-Arg-CCT-4-1_element_394	hp	15	GC	CA	GCCCCAGTGGCCTAATGGATAAGGCATTGCCCTCTAAAGACAGGGATTGTGGGTTCGAGTCCCATCTGGGGTG	0.00217244	0.00225811	0.00134805	0.00164389	0.620525	0.727993	-2.17001	-1.85037
tRNA-Arg-CCT-4-1_element_395	hp	15	GC	CT	GCCCCAGTGGCCTAATGGATAAGGCATTGCCCTCTAAAGTCAGGGATTGTGGGTTCGAGTCCCATCTGGGGTG	0.00201039	0.00196512	0.001339	0.00071751	0.666036	0.365125	-2.0679	-2.84591
tRNA-Arg-CCT-4-1_element_396	hp	15	GC	AT	GCCCCAGTGGCCTAATGGATAAGGCATTGACCTCTAAAGTCAGGGATTGTGGGTTCGAGTCCCATCTGGGGTG	0.00215337	0.00213023	0.00395207	0.00333324	1.83529	1.56473	-0.605565	-0.746452
tRNA-Arg-CCT-4-1_element_397	hp	15	GC	AG	GCCCCAGTGGCCTAATGGATAAGGCATTGACCTCTAAAGGCAGGGATTGTGGGTTCGAGTCCCATCTGGGGTG	0.00198786	0.00195298	0.00090122	0.0012418	0.45336	0.635847	-2.62285	-2.04562
tRNA-Arg-CCT-4-1_element_398	hp	15	GC	AA	GCCCCAGTGGCCTAATGGATAAGGCATTGACCTCTAAAGACAGGGATTGTGGGTTCGAGTCCCATCTGGGGTG	0.0021863	0.00211404	0.00245004	0.00234009	1.12063	1.10693	-1.31726	-1.24581
tRNA-Arg-CCT-4-1_element_399	hp	15	GC	TA	GCCCCAGTGGCCTAATGGATAAGGCATTGTCCTCTAAAGACAGGGATTGTGGGTTCGAGTCCCATCTGGGGTG	0.00207278	0.00206386	0.00141598	0.00186838	0.683131	0.905282	-2.03134	-1.53593
tRNA-Arg-CCT-4-1_element_400	hp	15	GC	TT	GCCCCAGTGGCCTAATGGATAAGGCATTGTCCTCTAAAGTCAGGGATTGTGGGTTCGAGTCCCATCTGGGGTG	0.00226603	0.00224192	0.00114426	0.00109829	0.504963	0.489889	-2.46733	-2.42184
tRNA-Arg-CCT-4-1_element_401	hp	15	GC	TG	GCCCCAGTGGCCTAATGGATAAGGCATTGTCCTCTAAAGGCAGGGATTGTGGGTTCGAGTCCCATCTGGGGTG	0.00234835	0.00221926	0.0014507	0.0011736	0.617755	0.528824	-2.17647	-2.31151
tRNA-Arg-CCT-4-1_element_402	hp	16	CG	GC	GCCCCAGTGGCCTAATGGATAAGGCATTGGGCTCTAAACCCAGGGATTGTGGGTTCGAGTCCCATCTGGGGTG	0.00248093	0.00243293	0.00143259	0.00169362	0.57744	0.696122	-2.27383	-1.91496
tRNA-Arg-CCT-4-1_element_403	hp	16	CG	GA	GCCCCAGTGGCCTAATGGATAAGGCATTGGGCTCTAAAACCAGGGATTGTGGGTTCGAGTCCCATCTGGGGTG	0.0019584	0.00197969	0.00128163	0.00058538	0.654428	0.295692	-2.09327	-3.1502
tRNA-Arg-CCT-4-1_element_404	hp	16	CG	GT	GCCCCAGTGGCCTAATGGATAAGGCATTGGGCTCTAAATCCAGGGATTGTGGGTTCGAGTCCCATCTGGGGTG	0.00206672	0.0020841	0.0018749	0.00143503	0.907184	0.688561	-1.62211	-1.93071
tRNA-Arg-CCT-4-1_element_405	hp	16	CG	AT	GCCCCAGTGGCCTAATGGATAAGGCATTGGACTCTAAATCCAGGGATTGTGGGTTCGAGTCCCATCTGGGGTG	0.00204592	0.0021618	0.00051326	0.00100594	0.250868	0.465326	-3.47658	-2.49605
tRNA-Arg-CCT-4-1_element_406	hp	16	CG	AC	GCCCCAGTGGCCTAATGGATAAGGCATTGGACTCTAAACCCAGGGATTGTGGGTTCGAGTCCCATCTGGGGTG	0.0024818	0.00257214	0.00069893	0.00093348	0.281624	0.362919	-3.30973	-2.85465
tRNA-Arg-CCT-4-1_element_407	hp	16	CG	AA	GCCCCAGTGGCCTAATGGATAAGGCATTGGACTCTAAAACCAGGGATTGTGGGTTCGAGTCCCATCTGGGGTG	0.00196793	0.00193032	0.00135862	0.00095479	0.690379	0.494629	-2.01611	-2.40795
tRNA-Arg-CCT-4-1_element_408	hp	16	CG	TA	GCCCCAGTGGCCTAATGGATAAGGCATTGGTCTCTAAAACCAGGGATTGTGGGTTCGAGTCCCATCTGGGGTG	0.00258578	0.00250334	0.00223116	0.00363162	0.862855	1.45071	-1.69439	-0.855615
tRNA-Arg-CCT-4-1_element_409	hp	16	CG	TT	GCCCCAGTGGCCTAATGGATAAGGCATTGGTCTCTAAATCCAGGGATTGTGGGTTCGAGTCCCATCTGGGGTG	0.0029376	0.00264822	0.00445476	0.00439886	1.51646	1.66106	-0.880865	-0.660263
tRNA-Arg-CCT-4-1_element_410	hp	16	CG	TC	GCCCCAGTGGCCTAATGGATAAGGCATTGGTCTCTAAACCCAGGGATTGTGGGTTCGAGTCCCATCTGGGGTG	0.00210138	0.00205253	0.00132239	0.00144497	0.629296	0.703996	-2.14977	-1.89873
tRNA-Arg-CCT-4-1_element_411	hp	17	GT	CG	GCCCCAGTGGCCTAATGGATAAGGCATTGGCCTCTAAAGCCAGGGATTCTGGGTTCGAGTCCCAGCTGGGGTG	0.00213171	0.00215937	0.0023006	0.00438749	1.07923	2.03184	-1.37158	-0.369582
tRNA-Arg-CCT-4-1_element_412	hp	17	GT	CC	GCCCCAGTGGCCTAATGGATAAGGCATTGGCCTCTAAAGCCAGGGATTCTGGGTTCGAGTCCCACCTGGGGTG	0.00202253	0.00208733	0.00079706	0.00042483	0.39409	0.203525	-2.82498	-3.68909
tRNA-Arg-CCT-4-1_element_413	hp	17	GT	CA	GCCCCAGTGGCCTAATGGATAAGGCATTGGCCTCTAAAGCCAGGGATTCTGGGTTCGAGTCCCAACTGGGGTG	0.00233535	0.00238356	0.00047854	0.00020176	0.20491	0.084645	-3.76851	-4.9548
tRNA-Arg-CCT-4-1_element_414	hp	17	GT	AG	GCCCCAGTGGCCTAATGGATAAGGCATTGGCCTCTAAAGCCAGGGATTATGGGTTCGAGTCCCAGCTGGGGTG	0.0016863	0.00166647	0.00090726	0.00077435	0.538015	0.464663	-2.37586	-2.49811
tRNA-Arg-CCT-4-1_element_415	hp	17	GT	AC	GCCCCAGTGGCCTAATGGATAAGGCATTGGCCTCTAAAGCCAGGGATTATGGGTTCGAGTCCCACCTGGGGTG	0.00211698	0.00204687	0.00046948	0.00039215	0.221768	0.191584	-3.65445	-3.77632
tRNA-Arg-CCT-4-1_element_416	hp	17	GT	AA	GCCCCAGTGGCCTAATGGATAAGGCATTGGCCTCTAAAGCCAGGGATTATGGGTTCGAGTCCCAACTGGGGTG	0.00170797	0.00168346	0.00105972	0.0012489	0.620459	0.741863	-2.17017	-1.82314
tRNA-Arg-CCT-4-1_element_417	hp	17	GT	TA	GCCCCAGTGGCCTAATGGATAAGGCATTGGCCTCTAAAGCCAGGGATTTTGGGTTCGAGTCCCAACTGGGGTG	0.00189774	0.00179435	0.00088914	0.00067631	0.468526	0.376912	-2.57538	-2.80007
tRNA-Arg-CCT-4-1_element_418	hp	17	GT	TG	GCCCCAGTGGCCTAATGGATAAGGCATTGGCCTCTAAAGCCAGGGATTTTGGGTTCGAGTCCCAGCTGGGGTG	0.00191681	0.00184453	0.00040608	0.00030974	0.211851	0.167923	-3.72046	-3.9665
tRNA-Arg-CCT-4-1_element_419	hp	17	GT	TC	GCCCCAGTGGCCTAATGGATAAGGCATTGGCCTCTAAAGCCAGGGATTTTGGGTTCGAGTCCCACCTGGGGTG	0.00249739	0.00242727	0.00105067	0.00131426	0.420705	0.541456	-2.7307	-2.27745
tRNA-Arg-CCT-4-1_element_420	hp	18	TA	GC	GCCCCAGTGGCCTAATGGATAAGGCATTGGCCTCTAAAGCCAGGGATTGGGGGTTCGAGTCCCCTCTGGGGTG	0.00219757	0.00216584	0.0080536	0.00599586	3.66478	2.76837	0.392149	0.0766689
tRNA-Arg-CCT-4-1_element_421	hp	18	TA	GT	GCCCCAGTGGCCTAATGGATAAGGCATTGGCCTCTAAAGCCAGGGATTGGGGGTTCGAGTCCCTTCTGGGGTG	0.00218197	0.00210109	0.00142806	0.00075588	0.654482	0.359754	-2.09315	-2.86729
tRNA-Arg-CCT-4-1_element_422	hp	18	TA	GG	GCCCCAGTGGCCTAATGGATAAGGCATTGGCCTCTAAAGCCAGGGATTGGGGGTTCGAGTCCCGTCTGGGGTG	0.00182842	0.0018332	0.00045287	0.00112955	0.247686	0.616165	-3.49499	-2.09098
tRNA-Arg-CCT-4-1_element_423	hp	18	TA	CG	GCCCCAGTGGCCTAATGGATAAGGCATTGGCCTCTAAAGCCAGGGATTGCGGGTTCGAGTCCCGTCTGGGGTG	0.00154506	0.0015912	0.00494689	0.00498708	3.20175	3.13417	0.197285	0.255712
tRNA-Arg-CCT-4-1_element_424	hp	18	TA	CC	GCCCCAGTGGCCTAATGGATAAGGCATTGGCCTCTAAAGCCAGGGATTGCGGGTTCGAGTCCCCTCTGGGGTG	0.00196967	0.00210838	0.00098877	0.00063653	0.502001	0.301904	-2.47581	-3.12021
tRNA-Arg-CCT-4-1_element_425	hp	18	TA	CT	GCCCCAGTGGCCTAATGGATAAGGCATTGGCCTCTAAAGCCAGGGATTGCGGGTTCGAGTCCCTTCTGGGGTG	0.00214211	0.00218284	0.00173903	0.00232872	0.811832	1.06683	-1.78232	-1.29904
tRNA-Arg-CCT-4-1_element_426	hp	18	TA	AT	GCCCCAGTGGCCTAATGGATAAGGCATTGGCCTCTAAAGCCAGGGATTGAGGGTTCGAGTCCCTTCTGGGGTG	0.00240121	0.00237304	0.0028999	0.00337871	1.20768	1.42379	-1.20933	-0.882632
tRNA-Arg-CCT-4-1_element_427	hp	18	TA	AG	GCCCCAGTGGCCTAATGGATAAGGCATTGGCCTCTAAAGCCAGGGATTGAGGGTTCGAGTCCCGTCTGGGGTG	0.00217504	0.00215127	0.00032607	0.00102299	0.149914	0.475528	-4.21937	-2.46477
tRNA-Arg-CCT-4-1_element_428	hp	18	TA	AC	GCCCCAGTGGCCTAATGGATAAGGCATTGGCCTCTAAAGCCAGGGATTGAGGGTTCGAGTCCCCTCTGGGGTG	0.00251472	0.00248554	0.00137824	0.00068341	0.54807	0.274956	-2.34914	-3.2551
tRNA-Arg-CCT-4-1_element_429	hp	19	GC	CG	GCCCCAGTGGCCTAATGGATAAGGCATTGGCCTCTAAAGCCAGGGATTGTCGGTTCGAGTCCGATCTGGGGTG	0.00209098	0.0021796	0.00132843	0.00058254	0.635313	0.267267	-2.13604	-3.29601
tRNA-Arg-CCT-4-1_element_430	hp	19	GC	CA	GCCCCAGTGGCCTAATGGATAAGGCATTGGCCTCTAAAGCCAGGGATTGTCGGTTCGAGTCCAATCTGGGGTG	0.00192461	0.00193194	0.00058119	0.00034952	0.301977	0.180918	-3.20906	-3.85896
tRNA-Arg-CCT-4-1_element_431	hp	19	GC	CT	GCCCCAGTGGCCTAATGGATAAGGCATTGGCCTCTAAAGCCAGGGATTGTCGGTTCGAGTCCTATCTGGGGTG	0.00233882	0.00227187	0.00089669	0.00057117	0.383395	0.25141	-2.86467	-3.38426
tRNA-Arg-CCT-4-1_element_432	hp	19	GC	AT	GCCCCAGTGGCCTAATGGATAAGGCATTGGCCTCTAAAGCCAGGGATTGTAGGTTCGAGTCCTATCTGGGGTG	0.00214124	0.00209462	0.00065818	0.00098747	0.30738	0.471432	-3.18348	-2.47725
tRNA-Arg-CCT-4-1_element_433	hp	19	GC	AG	GCCCCAGTGGCCTAATGGATAAGGCATTGGCCTCTAAAGCCAGGGATTGTAGGTTCGAGTCCGATCTGGGGTG	0.0017253	0.00168023	0.00047854	0.0006621	0.277364	0.394055	-3.33172	-2.7359
tRNA-Arg-CCT-4-1_element_434	hp	19	GC	AA	GCCCCAGTGGCCTAATGGATAAGGCATTGGCCTCTAAAGCCAGGGATTGTAGGTTCGAGTCCAATCTGGGGTG	0.00208838	0.00210271	0.00101896	0.00105851	0.487921	0.503403	-2.51686	-2.38259
tRNA-Arg-CCT-4-1_element_435	hp	19	GC	TA	GCCCCAGTGGCCTAATGGATAAGGCATTGGCCTCTAAAGCCAGGGATTGTTGGTTCGAGTCCAATCTGGGGTG	0.00245667	0.00249687	0.00109746	0.00163963	0.446729	0.656673	-2.64411	-1.99912
tRNA-Arg-CCT-4-1_element_436	hp	19	GC	TT	GCCCCAGTGGCCTAATGGATAAGGCATTGGCCTCTAAAGCCAGGGATTGTTGGTTCGAGTCCTATCTGGGGTG	0.0019584	0.00198212	0.00072309	0.0011807	0.369224	0.595677	-2.91901	-2.13977
tRNA-Arg-CCT-4-1_element_437	hp	19	GC	TG	GCCCCAGTGGCCTAATGGATAAGGCATTGGCCTCTAAAGCCAGGGATTGTTGGTTCGAGTCCGATCTGGGGTG	0.00259358	0.00260371	0.00025663	0.00052854	0.0989474	0.202997	-4.81877	-3.69284
tRNA-Arg-CCT-4-1_element_438	hp	20	GC	CG	GCCCCAGTGGCCTAATGGATAAGGCATTGGCCTCTAAAGCCAGGGATTGTGCGTTCGAGTCGCATCTGGGGTG	0.00163171	0.00163733	0.00050722	0.0004234	0.31085	0.258594	-3.16728	-3.34361
tRNA-Arg-CCT-4-1_element_439	hp	20	GC	CA	GCCCCAGTGGCCTAATGGATAAGGCATTGGCCTCTAAAGCCAGGGATTGTGCGTTCGAGTCACATCTGGGGTG	0.00176863	0.00189309	0.00051175	0.00061095	0.289347	0.322728	-3.2707	-3.02398
tRNA-Arg-CCT-4-1_element_440	hp	20	GC	CT	GCCCCAGTGGCCTAATGGATAAGGCATTGGCCTCTAAAGCCAGGGATTGTGCGTTCGAGTCTCATCTGGGGTG	0.00226343	0.00234552	0.00029135	0.00042625	0.12872	0.181728	-4.43927	-3.85252
tRNA-Arg-CCT-4-1_element_441	hp	20	GC	AT	GCCCCAGTGGCCTAATGGATAAGGCATTGGCCTCTAAAGCCAGGGATTGTGAGTTCGAGTCTCATCTGGGGTG	0.00251299	0.00242322	0.0022855	0.00243244	0.909474	1.00381	-1.61847	-1.38689
tRNA-Arg-CCT-4-1_element_442	hp	20	GC	AG	GCCCCAGTGGCCTAATGGATAAGGCATTGGCCTCTAAAGCCAGGGATTGTGAGTTCGAGTCGCATCTGGGGTG	0.001935	0.00190523	0.00136164	0.00050439	0.703688	0.26474	-1.98857	-3.30972
tRNA-Arg-CCT-4-1_element_443	hp	20	GC	AA	GCCCCAGTGGCCTAATGGATAAGGCATTGGCCTCTAAAGCCAGGGATTGTGAGTTCGAGTCACATCTGGGGTG	0.00233188	0.00235766	0.00086499	0.00099457	0.37094	0.421848	-2.91232	-2.63757
tRNA-Arg-CCT-4-1_element_444	hp	20	GC	TA	GCCCCAGTGGCCTAATGGATAAGGCATTGGCCTCTAAAGCCAGGGATTGTGTGTTCGAGTCACATCTGGGGTG	0.00154072	0.00154426	0.00039702	0.00041204	0.257683	0.26682	-3.4379	-3.29843
tRNA-Arg-CCT-4-1_element_445	hp	20	GC	TT	GCCCCAGTGGCCTAATGGATAAGGCATTGGCCTCTAAAGCCAGGGATTGTGTGTTCGAGTCTCATCTGGGGTG	0.00200433	0.00208167	0.00122125	0.00164247	0.609306	0.789015	-2.19634	-1.73425
tRNA-Arg-CCT-4-1_element_446	hp	20	GC	TG	GCCCCAGTGGCCTAATGGATAAGGCATTGGCCTCTAAAGCCAGGGATTGTGTGTTCGAGTCGCATCTGGGGTG	0.00197053	0.00215208	0.0003789	0.00052854	0.192285	0.245597	-3.86026	-3.41801
tRNA-Arg-CCT-4-1_element_447	hp	21	GC	CG	GCCCCAGTGGCCTAATGGATAAGGCATTGGCCTCTAAAGCCAGGGATTGTGGCTTCGAGTGCCATCTGGGGTG	0.00231195	0.00230505	0.00043023	0.00050155	0.186089	0.217587	-3.90751	-3.59271
tRNA-Arg-CCT-4-1_element_448	hp	21	GC	CA	GCCCCAGTGGCCTAATGGATAAGGCATTGGCCTCTAAAGCCAGGGATTGTGGCTTCGAGTACCATCTGGGGTG	0.00190467	0.00193679	0.00066572	0.00043619	0.349521	0.225213	-2.99812	-3.54301
tRNA-Arg-CCT-4-1_element_449	hp	21	GC	CT	GCCCCAGTGGCCTAATGGATAAGGCATTGGCCTCTAAAGCCAGGGATTGTGGCTTCGAGTTCCATCTGGGGTG	0.00254765	0.00253653	0.00069893	0.00063084	0.274344	0.248704	-3.34752	-3.39987
tRNA-Arg-CCT-4-1_element_450	hp	21	GC	AT	GCCCCAGTGGCCTAATGGATAAGGCATTGGCCTCTAAAGCCAGGGATTGTGGATTCGAGTTCCATCTGGGGTG	0.0019324	0.00180325	0.00081215	0.00039499	0.420281	0.219042	-2.73215	-3.58309
tRNA-Arg-CCT-4-1_element_451	hp	21	GC	AG	GCCCCAGTGGCCTAATGGATAAGGCATTGGCCTCTAAAGCCAGGGATTGTGGATTCGAGTGCCATCTGGGGTG	0.00247746	0.00244102	0.00042419	0.00101731	0.17122	0.416754	-4.02765	-2.6551
tRNA-Arg-CCT-4-1_element_452	hp	21	GC	AA	GCCCCAGTGGCCTAATGGATAAGGCATTGGCCTCTAAAGCCAGGGATTGTGGATTCGAGTACCATCTGGGGTG	0.00271576	0.0027761	0.00088461	0.00113808	0.325732	0.409955	-3.09982	-2.67883
tRNA-Arg-CCT-4-1_element_453	hp	21	GC	TA	GCCCCAGTGGCCTAATGGATAAGGCATTGGCCTCTAAAGCCAGGGATTGTGGTTTCGAGTACCATCTGGGGTG	0.0019974	0.00224192	0.00161374	0.00069478	0.807921	0.309904	-1.78929	-3.08248
tRNA-Arg-CCT-4-1_element_454	hp	21	GC	TT	GCCCCAGTGGCCTAATGGATAAGGCATTGGCCTCTAAAGCCAGGGATTGTGGTTTCGAGTTCCATCTGGGGTG	0.00251559	0.00243941	0.00159562	0.00090364	0.634294	0.370435	-2.13835	-2.82508
tRNA-Arg-CCT-4-1_element_455	hp	21	GC	TG	GCCCCAGTGGCCTAATGGATAAGGCATTGGCCTCTAAAGCCAGGGATTGTGGTTTCGAGTGCCATCTGGGGTG	0.00202686	0.00206467	0.00050118	0.00057117	0.247269	0.276639	-3.49742	-3.24629
tRNA-Arg-CCT-4-1_element_456	None (anticodon only)	None (anticodon only)	None (anticodon only)	None (anticodon only)	GCCCCAGTGGCCTAATGGATAAGGCATTGGCCTCTAAAGCCAGGGATTGTGGGTTCGAGTCCCATCTGGGGTG	0.00201473	0.00209462	0.0056262	0.00549857	2.79254	2.62509	0	0
tRNA-Arg-CCT-4-1_negative_control	Non-suppressor tRNA-Arg-CCT-4-1	Non-suppressor tRNA-Arg-CCT-4-1	Non-suppressor tRNA-Arg-CCT-4-1	Non-suppressor tRNA-Arg-CCT-4-1	GCCCCAGTGGCCTAATGGATAAGGCATTGGCCTCCTAAGCCAGGGATTGTGGGTTCGAGTCCCATCTGGGGTG	0.00166551	0.00166971	0.00028682	0.000969	0.172212	0.580341	-4.01932	-2.1774

## Sheet: Human tRNA-Tyr-GTA-2-1
Name	Type	Position	WT_base	Mutated_base	tRNA_sequence	Normalized_Counts_Bulk_Rep1	Normalized_Counts_Bulk_Rep2	Normalized_Counts_GFP_Rep1	Normalized_Counts_GFP_Rep2	Fold_Enrichment_GFP_versus_Bulk_Rep1	Fold_Enrichment_GFP_versus_Bulk_Rep2	Log2_FC_from_WT_Rep1	Log2_FC_from_WT_Rep2
tRNA-Tyr-GTA-2-1_element_001	mut	1	C	A	ACTTCGATAGCTCAGTTGGTAGAGCGGAGGACTCTAGTGGATAGGGCGTGGCAATCCTTAGGTCGCTGGTTCGATTCCGGCTCGAAGGA	0.0015268	0.00158808	0.00126792	0.00165465	0.830441	1.04192	-1.06898	-0.900714
tRNA-Tyr-GTA-2-1_element_002	mut	1	C	T	TCTTCGATAGCTCAGTTGGTAGAGCGGAGGACTCTAGTGGATAGGGCGTGGCAATCCTTAGGTCGCTGGTTCGATTCCGGCTCGAAGGA	0.00172938	0.00201009	0.00134979	0.0025139	0.780501	1.25064	-1.15846	-0.637285
tRNA-Tyr-GTA-2-1_element_003	mut	1	C	G	GCTTCGATAGCTCAGTTGGTAGAGCGGAGGACTCTAGTGGATAGGGCGTGGCAATCCTTAGGTCGCTGGTTCGATTCCGGCTCGAAGGA	0.00178748	0.00166569	0.00137974	0.00130612	0.771891	0.784132	-1.17446	-1.31079
tRNA-Tyr-GTA-2-1_element_004	mut	2	C	A	CATTCGATAGCTCAGTTGGTAGAGCGGAGGACTCTAGTGGATAGGGCGTGGCAATCCTTAGGTCGCTGGTTCGATTCCGGCTCGAAGGA	0.00207347	0.00209352	0.00135977	0.00165638	0.655793	0.791194	-1.40962	-1.29785
tRNA-Tyr-GTA-2-1_element_005	mut	2	C	T	CTTTCGATAGCTCAGTTGGTAGAGCGGAGGACTCTAGTGGATAGGGCGTGGCAATCCTTAGGTCGCTGGTTCGATTCCGGCTCGAAGGA	0.00208837	0.00215172	0.00167725	0.00091791	0.803138	0.426593	-1.11721	-2.18902
tRNA-Tyr-GTA-2-1_element_006	mut	2	C	G	CGTTCGATAGCTCAGTTGGTAGAGCGGAGGACTCTAGTGGATAGGGCGTGGCAATCCTTAGGTCGCTGGTTCGATTCCGGCTCGAAGGA	0.00163554	0.00158517	0.00070085	0.00092826	0.428513	0.58559	-2.02352	-1.73199
tRNA-Tyr-GTA-2-1_element_007	mut	3	T	G	CCGTCGATAGCTCAGTTGGTAGAGCGGAGGACTCTAGTGGATAGGGCGTGGCAATCCTTAGGTCGCTGGTTCGATTCCGGCTCGAAGGA	0.0021837	0.0021721	0.00102232	0.00117154	0.468161	0.53936	-1.89585	-1.85063
tRNA-Tyr-GTA-2-1_element_008	mut	3	T	C	CCCTCGATAGCTCAGTTGGTAGAGCGGAGGACTCTAGTGGATAGGGCGTGGCAATCCTTAGGTCGCTGGTTCGATTCCGGCTCGAAGGA	0.00155808	0.00153279	0.00101234	0.00070224	0.649733	0.458143	-1.42301	-2.08609
tRNA-Tyr-GTA-2-1_element_009	mut	3	T	A	CCATCGATAGCTCAGTTGGTAGAGCGGAGGACTCTAGTGGATAGGGCGTGGCAATCCTTAGGTCGCTGGTTCGATTCCGGCTCGAAGGA	0.0017413	0.00178308	0.00143165	0.00231548	0.822174	1.29858	-1.08341	-0.583014
tRNA-Tyr-GTA-2-1_element_010	mut	4	T	G	CCTGCGATAGCTCAGTTGGTAGAGCGGAGGACTCTAGTGGATAGGGCGTGGCAATCCTTAGGTCGCTGGTTCGATTCCGGCTCGAAGGA	0.00185302	0.00192374	0.0010343	0.00175472	0.558172	0.91214	-1.64215	-1.09263
tRNA-Tyr-GTA-2-1_element_011	mut	4	T	C	CCTCCGATAGCTCAGTTGGTAGAGCGGAGGACTCTAGTGGATAGGGCGTGGCAATCCTTAGGTCGCTGGTTCGATTCCGGCTCGAAGGA	0.00197814	0.00185099	0.00175712	0.00185135	0.888267	1.0002	-0.971864	-0.959673
tRNA-Tyr-GTA-2-1_element_012	mut	4	T	A	CCTACGATAGCTCAGTTGGTAGAGCGGAGGACTCTAGTGGATAGGGCGTGGCAATCCTTAGGTCGCTGGTTCGATTCCGGCTCGAAGGA	0.00179493	0.00172875	0.00204265	0.00205494	1.13801	1.18869	-0.614412	-0.710586
tRNA-Tyr-GTA-2-1_element_013	mut	5	C	A	CCTTAGATAGCTCAGTTGGTAGAGCGGAGGACTCTAGTGGATAGGGCGTGGCAATCCTTAGGTCGCTGGTTCGATTCCGGCTCGAAGGA	0.00176513	0.00166957	0.00169722	0.00111115	0.961523	0.665531	-0.857537	-1.54738
tRNA-Tyr-GTA-2-1_element_014	mut	5	C	T	CCTTTGATAGCTCAGTTGGTAGAGCGGAGGACTCTAGTGGATAGGGCGTGGCAATCCTTAGGTCGCTGGTTCGATTCCGGCTCGAAGGA	0.00185302	0.00178211	0.00100236	0.00063322	0.540931	0.35532	-1.68741	-2.45276
tRNA-Tyr-GTA-2-1_element_015	mut	5	C	G	CCTTGGATAGCTCAGTTGGTAGAGCGGAGGACTCTAGTGGATAGGGCGTGGCAATCCTTAGGTCGCTGGTTCGATTCCGGCTCGAAGGA	0.00196474	0.00203725	0.00148756	0.00189276	0.75713	0.929075	-1.20232	-1.06609
tRNA-Tyr-GTA-2-1_element_016	mut	6	G	C	CCTTCCATAGCTCAGTTGGTAGAGCGGAGGACTCTAGTGGATAGGGCGTGGCAATCCTTAGGTCGCTGGTTCGATTCCGGCTCGAAGGA	0.00170406	0.00169286	0.00111417	0.00124746	0.653833	0.736896	-1.41393	-1.40042
tRNA-Tyr-GTA-2-1_element_017	mut	6	G	A	CCTTCAATAGCTCAGTTGGTAGAGCGGAGGACTCTAGTGGATAGGGCGTGGCAATCCTTAGGTCGCTGGTTCGATTCCGGCTCGAAGGA	0.00166384	0.00168316	0.00106625	0.00138549	0.640836	0.823151	-1.4429	-1.24073
tRNA-Tyr-GTA-2-1_element_018	mut	6	G	T	CCTTCTATAGCTCAGTTGGTAGAGCGGAGGACTCTAGTGGATAGGGCGTGGCAATCCTTAGGTCGCTGGTTCGATTCCGGCTCGAAGGA	0.00181876	0.00172099	0.00077473	0.00070914	0.425966	0.412052	-2.03212	-2.23906
tRNA-Tyr-GTA-2-1_element_019	mut	7	A	T	CCTTCGTTAGCTCAGTTGGTAGAGCGGAGGACTCTAGTGGATAGGGCGTGGCAATCCTTAGGTCGCTGGTTCGATTCCGGCTCGAAGGA	0.00200049	0.00199068	0.00147558	0.00145278	0.737611	0.72979	-1.24	-1.4144
tRNA-Tyr-GTA-2-1_element_020	mut	7	A	G	CCTTCGGTAGCTCAGTTGGTAGAGCGGAGGACTCTAGTGGATAGGGCGTGGCAATCCTTAGGTCGCTGGTTCGATTCCGGCTCGAAGGA	0.00180833	0.0016686	0.00374186	0.00321613	2.06924	1.92744	0.248168	-0.0132691
tRNA-Tyr-GTA-2-1_element_021	mut	7	A	C	CCTTCGCTAGCTCAGTTGGTAGAGCGGAGGACTCTAGTGGATAGGGCGTGGCAATCCTTAGGTCGCTGGTTCGATTCCGGCTCGAAGGA	0.0016698	0.00150853	0.00033944	0.00094034	0.203284	0.623346	-3.09936	-1.64185
tRNA-Tyr-GTA-2-1_element_022	mut	8	T	G	CCTTCGAGAGCTCAGTTGGTAGAGCGGAGGACTCTAGTGGATAGGGCGTGGCAATCCTTAGGTCGCTGGTTCGATTCCGGCTCGAAGGA	0.00162363	0.00161913	0.00174314	0.00028469	1.07361	0.175829	-0.698459	-3.46771
tRNA-Tyr-GTA-2-1_element_023	mut	8	T	C	CCTTCGACAGCTCAGTTGGTAGAGCGGAGGACTCTAGTGGATAGGGCGTGGCAATCCTTAGGTCGCTGGTTCGATTCCGGCTCGAAGGA	0.00196474	0.00198292	0.00125195	0.00140965	0.637209	0.710893	-1.45109	-1.45225
tRNA-Tyr-GTA-2-1_element_024	mut	8	T	A	CCTTCGAAAGCTCAGTTGGTAGAGCGGAGGACTCTAGTGGATAGGGCGTGGCAATCCTTAGGTCGCTGGTTCGATTCCGGCTCGAAGGA	0.00202134	0.00202949	0.00149555	0.001753	0.739879	0.863765	-1.23557	-1.17124
tRNA-Tyr-GTA-2-1_element_025	mut	9	A	T	CCTTCGATTGCTCAGTTGGTAGAGCGGAGGACTCTAGTGGATAGGGCGTGGCAATCCTTAGGTCGCTGGTTCGATTCCGGCTCGAAGGA	0.00164597	0.00163659	0.00087257	0.0008972	0.530125	0.548216	-1.71653	-1.82714
tRNA-Tyr-GTA-2-1_element_026	mut	9	A	G	CCTTCGATGGCTCAGTTGGTAGAGCGGAGGACTCTAGTGGATAGGGCGTGGCAATCCTTAGGTCGCTGGTTCGATTCCGGCTCGAAGGA	0.00215689	0.00204986	0.00193682	0.00256393	0.897971	1.25079	-0.95619	-0.637121
tRNA-Tyr-GTA-2-1_element_027	mut	9	A	C	CCTTCGATCGCTCAGTTGGTAGAGCGGAGGACTCTAGTGGATAGGGCGTGGCAATCCTTAGGTCGCTGGTTCGATTCCGGCTCGAAGGA	0.00221051	0.00209449	0.00135777	0.00199283	0.614234	0.951465	-1.50407	-1.03173
tRNA-Tyr-GTA-2-1_element_028	mut	10	G	C	CCTTCGATACCTCAGTTGGTAGAGCGGAGGACTCTAGTGGATAGGGCGTGGCAATCCTTAGGTCGCTGGTTCGATTCCGGCTCGAAGGA	0.00176364	0.00182479	0.00108422	0.00047793	0.614762	0.261911	-1.50283	-2.8928
tRNA-Tyr-GTA-2-1_element_029	mut	10	G	A	CCTTCGATAACTCAGTTGGTAGAGCGGAGGACTCTAGTGGATAGGGCGTGGCAATCCTTAGGTCGCTGGTTCGATTCCGGCTCGAAGGA	0.00181578	0.00193927	0.00141168	0.00149419	0.777454	0.770493	-1.1641	-1.3361
tRNA-Tyr-GTA-2-1_element_030	mut	10	G	T	CCTTCGATATCTCAGTTGGTAGAGCGGAGGACTCTAGTGGATAGGGCGTGGCAATCCTTAGGTCGCTGGTTCGATTCCGGCTCGAAGGA	0.00207645	0.00201882	0.00199273	0.00172539	0.959681	0.854656	-0.860303	-1.18654
tRNA-Tyr-GTA-2-1_element_031	mut	11	C	A	CCTTCGATAGATCAGTTGGTAGAGCGGAGGACTCTAGTGGATAGGGCGTGGCAATCCTTAGGTCGCTGGTTCGATTCCGGCTCGAAGGA	0.00169215	0.00173263	0.00046124	0.00094206	0.272579	0.543719	-2.67618	-1.83902
tRNA-Tyr-GTA-2-1_element_032	mut	11	C	T	CCTTCGATAGTTCAGTTGGTAGAGCGGAGGACTCTAGTGGATAGGGCGTGGCAATCCTTAGGTCGCTGGTTCGATTCCGGCTCGAAGGA	0.00191707	0.00204598	0.00097241	0.00102833	0.507235	0.502612	-1.7802	-1.95244
tRNA-Tyr-GTA-2-1_element_033	mut	11	C	G	CCTTCGATAGGTCAGTTGGTAGAGCGGAGGACTCTAGTGGATAGGGCGTGGCAATCCTTAGGTCGCTGGTTCGATTCCGGCTCGAAGGA	0.00200198	0.00189658	0.00070884	0.00160289	0.354069	0.845147	-2.29883	-1.20268
tRNA-Tyr-GTA-2-1_element_034	mut	12	T	G	CCTTCGATAGCGCAGTTGGTAGAGCGGAGGACTCTAGTGGATAGGGCGTGGCAATCCTTAGGTCGCTGGTTCGATTCCGGCTCGAAGGA	0.00188728	0.00183837	0.00163332	0.00155803	0.865437	0.847504	-1.00943	-1.19866
tRNA-Tyr-GTA-2-1_element_035	mut	12	T	C	CCTTCGATAGCCCAGTTGGTAGAGCGGAGGACTCTAGTGGATAGGGCGTGGCAATCCTTAGGTCGCTGGTTCGATTCCGGCTCGAAGGA	0.00201389	0.00200038	0.00169322	0.00143898	0.840772	0.719351	-1.05114	-1.43519
tRNA-Tyr-GTA-2-1_element_036	mut	12	T	A	CCTTCGATAGCACAGTTGGTAGAGCGGAGGACTCTAGTGGATAGGGCGTGGCAATCCTTAGGTCGCTGGTTCGATTCCGGCTCGAAGGA	0.00197218	0.00193636	0.00117208	0.00149764	0.594305	0.773433	-1.55166	-1.33061
tRNA-Tyr-GTA-2-1_element_037	mut	13	C	A	CCTTCGATAGCTAAGTTGGTAGAGCGGAGGACTCTAGTGGATAGGGCGTGGCAATCCTTAGGTCGCTGGTTCGATTCCGGCTCGAAGGA	0.00160724	0.00174524	0.00194481	0.00105939	1.21003	0.607017	-0.525886	-1.68015
tRNA-Tyr-GTA-2-1_element_038	mut	13	C	T	CCTTCGATAGCTTAGTTGGTAGAGCGGAGGACTCTAGTGGATAGGGCGTGGCAATCCTTAGGTCGCTGGTTCGATTCCGGCTCGAAGGA	0.00157596	0.00158517	0.00135977	0.00149764	0.86282	0.944781	-1.0138	-1.0419
tRNA-Tyr-GTA-2-1_element_039	mut	13	C	G	CCTTCGATAGCTGAGTTGGTAGAGCGGAGGACTCTAGTGGATAGGGCGTGGCAATCCTTAGGTCGCTGGTTCGATTCCGGCTCGAAGGA	0.00175918	0.00170353	0.00079869	0.00136996	0.454014	0.804191	-1.94012	-1.27434
tRNA-Tyr-GTA-2-1_element_040	mut	14	A	T	CCTTCGATAGCTCTGTTGGTAGAGCGGAGGACTCTAGTGGATAGGGCGTGGCAATCCTTAGGTCGCTGGTTCGATTCCGGCTCGAAGGA	0.0019558	0.00204113	0.00055709	0.00230167	0.284838	1.12765	-2.61271	-0.786638
tRNA-Tyr-GTA-2-1_element_041	mut	14	A	G	CCTTCGATAGCTCGGTTGGTAGAGCGGAGGACTCTAGTGGATAGGGCGTGGCAATCCTTAGGTCGCTGGTTCGATTCCGGCTCGAAGGA	0.00175322	0.00183061	0.00160537	0.00180994	0.915669	0.988706	-0.928032	-0.976342
tRNA-Tyr-GTA-2-1_element_042	mut	14	A	C	CCTTCGATAGCTCCGTTGGTAGAGCGGAGGACTCTAGTGGATAGGGCGTGGCAATCCTTAGGTCGCTGGTTCGATTCCGGCTCGAAGGA	0.00165491	0.00168413	0.00090252	0.00119052	0.54536	0.706908	-1.67565	-1.46036
tRNA-Tyr-GTA-2-1_element_043	mut	15	G	C	CCTTCGATAGCTCACTTGGTAGAGCGGAGGACTCTAGTGGATAGGGCGTGGCAATCCTTAGGTCGCTGGTTCGATTCCGGCTCGAAGGA	0.0018694	0.00188494	0.0010982	0.00166846	0.587459	0.88515	-1.56837	-1.13596
tRNA-Tyr-GTA-2-1_element_044	mut	15	G	A	CCTTCGATAGCTCAATTGGTAGAGCGGAGGACTCTAGTGGATAGGGCGTGGCAATCCTTAGGTCGCTGGTTCGATTCCGGCTCGAAGGA	0.0022418	0.00213329	0.00300307	0.00175818	1.33958	0.824161	-0.379144	-1.23896
tRNA-Tyr-GTA-2-1_element_045	mut	15	G	T	CCTTCGATAGCTCATTTGGTAGAGCGGAGGACTCTAGTGGATAGGGCGTGGCAATCCTTAGGTCGCTGGTTCGATTCCGGCTCGAAGGA	0.00174875	0.00170741	0.00151352	0.00114566	0.865486	0.670994	-1.00935	-1.53558
tRNA-Tyr-GTA-2-1_element_046	mut	16	T	G	CCTTCGATAGCTCAGGTGGTAGAGCGGAGGACTCTAGTGGATAGGGCGTGGCAATCCTTAGGTCGCTGGTTCGATTCCGGCTCGAAGGA	0.00161767	0.00161331	0.00149555	0.00216192	0.924509	1.34005	-0.914171	-0.537664
tRNA-Tyr-GTA-2-1_element_047	mut	16	T	C	CCTTCGATAGCTCAGCTGGTAGAGCGGAGGACTCTAGTGGATAGGGCGTGGCAATCCTTAGGTCGCTGGTTCGATTCCGGCTCGAAGGA	0.00194388	0.00199068	0.0039036	0.0042945	2.00815	2.1573	0.204934	0.149273
tRNA-Tyr-GTA-2-1_element_048	mut	16	T	A	CCTTCGATAGCTCAGATGGTAGAGCGGAGGACTCTAGTGGATAGGGCGTGGCAATCCTTAGGTCGCTGGTTCGATTCCGGCTCGAAGGA	0.00176811	0.00184905	0.00394353	0.00451363	2.23036	2.44106	0.356348	0.327552
tRNA-Tyr-GTA-2-1_element_049	mut	17	T	G	CCTTCGATAGCTCAGTGGGTAGAGCGGAGGACTCTAGTGGATAGGGCGTGGCAATCCTTAGGTCGCTGGTTCGATTCCGGCTCGAAGGA	0.00173832	0.00168801	0.00490196	0.00299183	2.81994	1.77241	0.694734	-0.134246
tRNA-Tyr-GTA-2-1_element_050	mut	17	T	C	CCTTCGATAGCTCAGTCGGTAGAGCGGAGGACTCTAGTGGATAGGGCGTGGCAATCCTTAGGTCGCTGGTTCGATTCCGGCTCGAAGGA	0.00189175	0.00196158	0.00380576	0.00407883	2.01177	2.07936	0.207535	0.0961847
tRNA-Tyr-GTA-2-1_element_051	mut	17	T	A	CCTTCGATAGCTCAGTAGGTAGAGCGGAGGACTCTAGTGGATAGGGCGTGGCAATCCTTAGGTCGCTGGTTCGATTCCGGCTCGAAGGA	0.00225073	0.00216045	0.00335849	0.00397013	1.49218	1.83764	-0.223511	-0.0821029
tRNA-Tyr-GTA-2-1_element_052	mut	18	G	C	CCTTCGATAGCTCAGTTCGTAGAGCGGAGGACTCTAGTGGATAGGGCGTGGCAATCCTTAGGTCGCTGGTTCGATTCCGGCTCGAAGGA	0.00211369	0.00218956	0.00056308	0.00104214	0.266395	0.475958	-2.70929	-2.03105
tRNA-Tyr-GTA-2-1_element_053	mut	18	G	A	CCTTCGATAGCTCAGTTAGTAGAGCGGAGGACTCTAGTGGATAGGGCGTGGCAATCCTTAGGTCGCTGGTTCGATTCCGGCTCGAAGGA	0.00180833	0.00171808	0.00101833	0.00150799	0.563132	0.87772	-1.62938	-1.14812
tRNA-Tyr-GTA-2-1_element_054	mut	18	G	T	CCTTCGATAGCTCAGTTTGTAGAGCGGAGGACTCTAGTGGATAGGGCGTGGCAATCCTTAGGTCGCTGGTTCGATTCCGGCTCGAAGGA	0.00201091	0.00198195	0.00187293	0.00133545	0.931382	0.673808	-0.903484	-1.52955
tRNA-Tyr-GTA-2-1_element_055	mut	19	G	C	CCTTCGATAGCTCAGTTGCTAGAGCGGAGGACTCTAGTGGATAGGGCGTGGCAATCCTTAGGTCGCTGGTTCGATTCCGGCTCGAAGGA	0.00241161	0.00239231	0.00171319	0.00123193	0.710394	0.514954	-1.29424	-1.91744
tRNA-Tyr-GTA-2-1_element_056	mut	19	G	A	CCTTCGATAGCTCAGTTGATAGAGCGGAGGACTCTAGTGGATAGGGCGTGGCAATCCTTAGGTCGCTGGTTCGATTCCGGCTCGAAGGA	0.00150744	0.00152891	0.00147758	0.00111978	0.98019	0.732406	-0.829797	-1.40924
tRNA-Tyr-GTA-2-1_element_057	mut	19	G	T	CCTTCGATAGCTCAGTTGTTAGAGCGGAGGACTCTAGTGGATAGGGCGTGGCAATCCTTAGGTCGCTGGTTCGATTCCGGCTCGAAGGA	0.0019126	0.00193636	0.00105028	0.00187205	0.549136	0.966791	-1.6657	-1.00868
tRNA-Tyr-GTA-2-1_element_058	mut	20	T	G	CCTTCGATAGCTCAGTTGGGAGAGCGGAGGACTCTAGTGGATAGGGCGTGGCAATCCTTAGGTCGCTGGTTCGATTCCGGCTCGAAGGA	0.00181578	0.00176271	0.00203466	0.00179268	1.12055	1.01701	-0.636729	-0.935625
tRNA-Tyr-GTA-2-1_element_059	mut	20	T	C	CCTTCGATAGCTCAGTTGGCAGAGCGGAGGACTCTAGTGGATAGGGCGTGGCAATCCTTAGGTCGCTGGTTCGATTCCGGCTCGAAGGA	0.00180386	0.00173069	0.00364402	0.00376998	2.02012	2.17831	0.213513	0.163255
tRNA-Tyr-GTA-2-1_element_060	mut	20	T	A	CCTTCGATAGCTCAGTTGGAAGAGCGGAGGACTCTAGTGGATAGGGCGTGGCAATCCTTAGGTCGCTGGTTCGATTCCGGCTCGAAGGA	0.00181578	0.00177241	0.00220438	0.00182719	1.21402	1.03091	-0.521143	-0.916036
tRNA-Tyr-GTA-2-1_element_061	mut	21	A	T	CCTTCGATAGCTCAGTTGGTTGAGCGGAGGACTCTAGTGGATAGGGCGTGGCAATCCTTAGGTCGCTGGTTCGATTCCGGCTCGAAGGA	0.00213604	0.0020974	0.00111617	0.0026364	0.522542	1.25699	-1.73731	-0.629984
tRNA-Tyr-GTA-2-1_element_062	mut	21	A	G	CCTTCGATAGCTCAGTTGGTGGAGCGGAGGACTCTAGTGGATAGGGCGTGGCAATCCTTAGGTCGCTGGTTCGATTCCGGCTCGAAGGA	0.0017979	0.00177629	0.00063895	0.00064185	0.355387	0.361342	-2.29347	-2.42852
tRNA-Tyr-GTA-2-1_element_063	mut	21	A	C	CCTTCGATAGCTCAGTTGGTCGAGCGGAGGACTCTAGTGGATAGGGCGTGGCAATCCTTAGGTCGCTGGTTCGATTCCGGCTCGAAGGA	0.0012989	0.00147749	0.0011561	0.00097485	0.890064	0.659799	-0.96895	-1.55986
tRNA-Tyr-GTA-2-1_element_064	mut	22	G	C	CCTTCGATAGCTCAGTTGGTACAGCGGAGGACTCTAGTGGATAGGGCGTGGCAATCCTTAGGTCGCTGGTTCGATTCCGGCTCGAAGGA	0.00157894	0.00168219	0.00166727	0.00147866	1.05594	0.879013	-0.722401	-1.146
tRNA-Tyr-GTA-2-1_element_065	mut	22	G	A	CCTTCGATAGCTCAGTTGGTAAAGCGGAGGACTCTAGTGGATAGGGCGTGGCAATCCTTAGGTCGCTGGTTCGATTCCGGCTCGAAGGA	0.00165789	0.00166084	0.00222635	0.00250355	1.34288	1.50739	-0.375595	-0.367897
tRNA-Tyr-GTA-2-1_element_066	mut	22	G	T	CCTTCGATAGCTCAGTTGGTATAGCGGAGGACTCTAGTGGATAGGGCGTGGCAATCCTTAGGTCGCTGGTTCGATTCCGGCTCGAAGGA	0.00161171	0.00164726	0.00156344	0.00182719	0.970048	1.10923	-0.844801	-0.810396
tRNA-Tyr-GTA-2-1_element_067	mut	23	A	T	CCTTCGATAGCTCAGTTGGTAGTGCGGAGGACTCTAGTGGATAGGGCGTGGCAATCCTTAGGTCGCTGGTTCGATTCCGGCTCGAAGGA	0.00163405	0.0017792	0.00123797	0.00125264	0.757607	0.704045	-1.20141	-1.46621
tRNA-Tyr-GTA-2-1_element_068	mut	23	A	G	CCTTCGATAGCTCAGTTGGTAGGGCGGAGGACTCTAGTGGATAGGGCGTGGCAATCCTTAGGTCGCTGGTTCGATTCCGGCTCGAAGGA	0.00195431	0.00204598	0.00084262	0.00102143	0.431159	0.499239	-2.01464	-1.96215
tRNA-Tyr-GTA-2-1_element_069	mut	23	A	C	CCTTCGATAGCTCAGTTGGTAGCGCGGAGGACTCTAGTGGATAGGGCGTGGCAATCCTTAGGTCGCTGGTTCGATTCCGGCTCGAAGGA	0.0015417	0.0015842	0.00464239	0.00305222	3.01121	1.92666	0.789415	-0.0138531
tRNA-Tyr-GTA-2-1_element_070	mut	24	G	C	CCTTCGATAGCTCAGTTGGTAGACCGGAGGACTCTAGTGGATAGGGCGTGGCAATCCTTAGGTCGCTGGTTCGATTCCGGCTCGAAGGA	0.00190962	0.00188979	0.0010962	0.0017737	0.574041	0.938572	-1.6017	-1.05142
tRNA-Tyr-GTA-2-1_element_071	mut	24	G	A	CCTTCGATAGCTCAGTTGGTAGAACGGAGGACTCTAGTGGATAGGGCGTGGCAATCCTTAGGTCGCTGGTTCGATTCCGGCTCGAAGGA	0.00185153	0.00168898	0.00087656	0.00087823	0.473426	0.519975	-1.87972	-1.90344
tRNA-Tyr-GTA-2-1_element_072	mut	24	G	T	CCTTCGATAGCTCAGTTGGTAGATCGGAGGACTCTAGTGGATAGGGCGTGGCAATCCTTAGGTCGCTGGTTCGATTCCGGCTCGAAGGA	0.00168321	0.0017986	0.00126592	0.00097485	0.75209	0.542003	-1.21195	-1.84358
tRNA-Tyr-GTA-2-1_element_073	mut	25	C	A	CCTTCGATAGCTCAGTTGGTAGAGAGGAGGACTCTAGTGGATAGGGCGTGGCAATCCTTAGGTCGCTGGTTCGATTCCGGCTCGAAGGA	0.0016132	0.00159876	0.00078272	0.00057283	0.485195	0.358298	-1.84429	-2.44072
tRNA-Tyr-GTA-2-1_element_074	mut	25	C	T	CCTTCGATAGCTCAGTTGGTAGAGTGGAGGACTCTAGTGGATAGGGCGTGGCAATCCTTAGGTCGCTGGTTCGATTCCGGCTCGAAGGA	0.00189622	0.00197031	0.00092448	0.00158046	0.487541	0.802138	-1.83733	-1.27803
tRNA-Tyr-GTA-2-1_element_075	mut	25	C	G	CCTTCGATAGCTCAGTTGGTAGAGGGGAGGACTCTAGTGGATAGGGCGTGGCAATCCTTAGGTCGCTGGTTCGATTCCGGCTCGAAGGA	0.00215242	0.00213814	0.00159738	0.00083336	0.742132	0.389761	-1.23118	-2.31929
tRNA-Tyr-GTA-2-1_element_076	mut	26	G	C	CCTTCGATAGCTCAGTTGGTAGAGCCGAGGACTCTAGTGGATAGGGCGTGGCAATCCTTAGGTCGCTGGTTCGATTCCGGCTCGAAGGA	0.00206007	0.00200135	0.00147558	0.00096967	0.716277	0.484507	-1.28234	-2.00536
tRNA-Tyr-GTA-2-1_element_077	mut	26	G	A	CCTTCGATAGCTCAGTTGGTAGAGCAGAGGACTCTAGTGGATAGGGCGTGGCAATCCTTAGGTCGCTGGTTCGATTCCGGCTCGAAGGA	0.00207347	0.00206441	0.00413522	0.0029556	1.99434	1.43169	0.194984	-0.442235
tRNA-Tyr-GTA-2-1_element_078	mut	26	G	T	CCTTCGATAGCTCAGTTGGTAGAGCTGAGGACTCTAGTGGATAGGGCGTGGCAATCCTTAGGTCGCTGGTTCGATTCCGGCTCGAAGGA	0.0019558	0.00179569	0.00359011	0.00419788	1.83562	2.33776	0.0753414	0.265169
tRNA-Tyr-GTA-2-1_element_079	mut	27	G	C	CCTTCGATAGCTCAGTTGGTAGAGCGCAGGACTCTAGTGGATAGGGCGTGGCAATCCTTAGGTCGCTGGTTCGATTCCGGCTCGAAGGA	0.00194537	0.00199359	0.0013438	0.0016581	0.690766	0.831716	-1.33466	-1.22579
tRNA-Tyr-GTA-2-1_element_080	mut	27	G	A	CCTTCGATAGCTCAGTTGGTAGAGCGAAGGACTCTAGTGGATAGGGCGTGGCAATCCTTAGGTCGCTGGTTCGATTCCGGCTCGAAGGA	0.00176811	0.0017792	0.00204465	0.00206875	1.1564	1.16274	-0.591289	-0.742424
tRNA-Tyr-GTA-2-1_element_081	mut	27	G	T	CCTTCGATAGCTCAGTTGGTAGAGCGTAGGACTCTAGTGGATAGGGCGTGGCAATCCTTAGGTCGCTGGTTCGATTCCGGCTCGAAGGA	0.00231776	0.00228754	0.0016433	0.00138894	0.709005	0.607177	-1.29706	-1.67977
tRNA-Tyr-GTA-2-1_element_082	mut	28	A	T	CCTTCGATAGCTCAGTTGGTAGAGCGGTGGACTCTAGTGGATAGGGCGTGGCAATCCTTAGGTCGCTGGTTCGATTCCGGCTCGAAGGA	0.00195878	0.00191501	0.00517152	0.00577662	2.64018	3.01649	0.599705	0.632915
tRNA-Tyr-GTA-2-1_element_083	mut	28	A	G	CCTTCGATAGCTCAGTTGGTAGAGCGGGGGACTCTAGTGGATAGGGCGTGGCAATCCTTAGGTCGCTGGTTCGATTCCGGCTCGAAGGA	0.00149254	0.00158226	0.00761351	0.00728461	5.10103	4.60392	1.54986	1.24291
tRNA-Tyr-GTA-2-1_element_084	mut	28	A	C	CCTTCGATAGCTCAGTTGGTAGAGCGGCGGACTCTAGTGGATAGGGCGTGGCAATCCTTAGGTCGCTGGTTCGATTCCGGCTCGAAGGA	0.00154915	0.00163562	0.0010343	0.00220678	0.66766	1.3492	-1.38374	-0.527851
tRNA-Tyr-GTA-2-1_element_085	mut	29	G	C	CCTTCGATAGCTCAGTTGGTAGAGCGGACGACTCTAGTGGATAGGGCGTGGCAATCCTTAGGTCGCTGGTTCGATTCCGGCTCGAAGGA	0.00174577	0.0018083	0.00180304	0.00140447	1.03281	0.77668	-0.754359	-1.32456
tRNA-Tyr-GTA-2-1_element_086	mut	29	G	A	CCTTCGATAGCTCAGTTGGTAGAGCGGAAGACTCTAGTGGATAGGGCGTGGCAATCCTTAGGTCGCTGGTTCGATTCCGGCTCGAAGGA	0.00159979	0.00156965	0.00133182	0.00117327	0.832493	0.74747	-1.06542	-1.37987
tRNA-Tyr-GTA-2-1_element_087	mut	29	G	T	CCTTCGATAGCTCAGTTGGTAGAGCGGATGACTCTAGTGGATAGGGCGTGGCAATCCTTAGGTCGCTGGTTCGATTCCGGCTCGAAGGA	0.00147914	0.00150465	0.00106425	0.00126126	0.71951	0.838241	-1.27584	-1.21452
tRNA-Tyr-GTA-2-1_element_088	mut	30	G	C	CCTTCGATAGCTCAGTTGGTAGAGCGGAGCACTCTAGTGGATAGGGCGTGGCAATCCTTAGGTCGCTGGTTCGATTCCGGCTCGAAGGA	0.00181876	0.00191889	0.00113414	0.00193072	0.623579	1.00616	-1.48229	-0.951095
tRNA-Tyr-GTA-2-1_element_089	mut	30	G	A	CCTTCGATAGCTCAGTTGGTAGAGCGGAGAACTCTAGTGGATAGGGCGTGGCAATCCTTAGGTCGCTGGTTCGATTCCGGCTCGAAGGA	0.00177258	0.0017433	0.00025957	0.00068843	0.146439	0.394901	-3.57256	-2.30039
tRNA-Tyr-GTA-2-1_element_090	mut	30	G	T	CCTTCGATAGCTCAGTTGGTAGAGCGGAGTACTCTAGTGGATAGGGCGTGGCAATCCTTAGGTCGCTGGTTCGATTCCGGCTCGAAGGA	0.00216136	0.00209643	0.00307096	0.00035716	1.42085	0.170364	-0.294177	-3.51326
tRNA-Tyr-GTA-2-1_element_091	mut	31	A	T	CCTTCGATAGCTCAGTTGGTAGAGCGGAGGTCTCTAGTGGATAGGGCGTGGCAATCCTTAGGTCGCTGGTTCGATTCCGGCTCGAAGGA	0.00180088	0.00182964	0.00104628	0.00176335	0.580984	0.963768	-1.58436	-1.0132
tRNA-Tyr-GTA-2-1_element_092	mut	31	A	G	CCTTCGATAGCTCAGTTGGTAGAGCGGAGGGCTCTAGTGGATAGGGCGTGGCAATCCTTAGGTCGCTGGTTCGATTCCGGCTCGAAGGA	0.00218966	0.00211098	0.00205064	0.00180304	0.936509	0.854124	-0.895565	-1.18744
tRNA-Tyr-GTA-2-1_element_093	mut	31	A	C	CCTTCGATAGCTCAGTTGGTAGAGCGGAGGCCTCTAGTGGATAGGGCGTGGCAATCCTTAGGTCGCTGGTTCGATTCCGGCTCGAAGGA	0.0020705	0.00205956	0.00162134	0.000333	0.783069	0.161685	-1.15372	-3.58869
tRNA-Tyr-GTA-2-1_element_094	mut	32	C	A	CCTTCGATAGCTCAGTTGGTAGAGCGGAGGAATCTAGTGGATAGGGCGTGGCAATCCTTAGGTCGCTGGTTCGATTCCGGCTCGAAGGA	0.00225222	0.00220993	0.00183299	0.00090238	0.81386	0.40833	-1.09808	-2.25215
tRNA-Tyr-GTA-2-1_element_095	mut	32	C	T	CCTTCGATAGCTCAGTTGGTAGAGCGGAGGATTCTAGTGGATAGGGCGTGGCAATCCTTAGGTCGCTGGTTCGATTCCGGCTCGAAGGA	0.00207943	0.00207508	0.00333852	0.00371132	1.6055	1.78852	-0.117909	-0.121191
tRNA-Tyr-GTA-2-1_element_096	mut	32	C	G	CCTTCGATAGCTCAGTTGGTAGAGCGGAGGAGTCTAGTGGATAGGGCGTGGCAATCCTTAGGTCGCTGGTTCGATTCCGGCTCGAAGGA	0.00204368	0.00204016	0.00124795	0.00114911	0.610639	0.563246	-1.51254	-1.78812
tRNA-Tyr-GTA-2-1_element_097	mut	33	T	G	CCTTCGATAGCTCAGTTGGTAGAGCGGAGGACGCTAGTGGATAGGGCGTGGCAATCCTTAGGTCGCTGGTTCGATTCCGGCTCGAAGGA	0.00192899	0.00197225	0.00123797	0.00103179	0.641772	0.523151	-1.4408	-1.89466
tRNA-Tyr-GTA-2-1_element_098	mut	33	T	C	CCTTCGATAGCTCAGTTGGTAGAGCGGAGGACCCTAGTGGATAGGGCGTGGCAATCCTTAGGTCGCTGGTTCGATTCCGGCTCGAAGGA	0.00170108	0.00179084	0.00072481	0.00056765	0.426088	0.316977	-2.03171	-2.61751
tRNA-Tyr-GTA-2-1_element_099	mut	33	T	A	CCTTCGATAGCTCAGTTGGTAGAGCGGAGGACACTAGTGGATAGGGCGTGGCAATCCTTAGGTCGCTGGTTCGATTCCGGCTCGAAGGA	0.00124379	0.00135526	0.0008546	0.00060561	0.687094	0.446863	-1.34235	-2.12205
tRNA-Tyr-GTA-2-1_element_100	mut	34	C	A	CCTTCGATAGCTCAGTTGGTAGAGCGGAGGACTATAGTGGATAGGGCGTGGCAATCCTTAGGTCGCTGGTTCGATTCCGGCTCGAAGGA	0.00198559	0.00204889	0.00120003	0.00113358	0.60437	0.553267	-1.52742	-1.81391
tRNA-Tyr-GTA-2-1_element_101	mut	34	C	T	CCTTCGATAGCTCAGTTGGTAGAGCGGAGGACTTTAGTGGATAGGGCGTGGCAATCCTTAGGTCGCTGGTTCGATTCCGGCTCGAAGGA	0.00196623	0.00178017	0.00151551	0.00149592	0.770773	0.840323	-1.17655	-1.21094
tRNA-Tyr-GTA-2-1_element_102	mut	34	C	G	CCTTCGATAGCTCAGTTGGTAGAGCGGAGGACTGTAGTGGATAGGGCGTGGCAATCCTTAGGTCGCTGGTTCGATTCCGGCTCGAAGGA	0.00198559	0.00190919	0.00055309	0.00170641	0.278553	0.893788	-2.6449	-1.12195
tRNA-Tyr-GTA-2-1_element_103	mut	35	T	G	CCTTCGATAGCTCAGTTGGTAGAGCGGAGGACTCGAGTGGATAGGGCGTGGCAATCCTTAGGTCGCTGGTTCGATTCCGGCTCGAAGGA	0.00189324	0.0018733	0.00082664	0.00113531	0.43663	0.606048	-1.99645	-1.68245
tRNA-Tyr-GTA-2-1_element_104	mut	35	T	C	CCTTCGATAGCTCAGTTGGTAGAGCGGAGGACTCCAGTGGATAGGGCGTGGCAATCCTTAGGTCGCTGGTTCGATTCCGGCTCGAAGGA	0.00179493	0.00181509	0.00100635	0.00080576	0.560664	0.443922	-1.63572	-2.13158
tRNA-Tyr-GTA-2-1_element_105	mut	35	T	A	CCTTCGATAGCTCAGTTGGTAGAGCGGAGGACTCAAGTGGATAGGGCGTGGCAATCCTTAGGTCGCTGGTTCGATTCCGGCTCGAAGGA	0.00161469	0.0016492	0.0009764	0.00157011	0.604698	0.952041	-1.52664	-1.03086
tRNA-Tyr-GTA-2-1_element_106	mut	36	A	T	CCTTCGATAGCTCAGTTGGTAGAGCGGAGGACTCTTGTGGATAGGGCGTGGCAATCCTTAGGTCGCTGGTTCGATTCCGGCTCGAAGGA	0.00198708	0.00208478	0.00278543	0.00191174	1.40177	0.916994	-0.313678	-1.08497
tRNA-Tyr-GTA-2-1_element_107	mut	36	A	G	CCTTCGATAGCTCAGTTGGTAGAGCGGAGGACTCTGGTGGATAGGGCGTGGCAATCCTTAGGTCGCTGGTTCGATTCCGGCTCGAAGGA	0.00236245	0.00225164	0.00123597	0.00144933	0.523174	0.643676	-1.73557	-1.59555
tRNA-Tyr-GTA-2-1_element_108	mut	36	A	C	CCTTCGATAGCTCAGTTGGTAGAGCGGAGGACTCTCGTGGATAGGGCGTGGCAATCCTTAGGTCGCTGGTTCGATTCCGGCTCGAAGGA	0.00223882	0.00222351	0.00187293	0.00184099	0.836571	0.827967	-1.05837	-1.23231
tRNA-Tyr-GTA-2-1_element_109	mut	37	G	C	CCTTCGATAGCTCAGTTGGTAGAGCGGAGGACTCTACTGGATAGGGCGTGGCAATCCTTAGGTCGCTGGTTCGATTCCGGCTCGAAGGA	0.00191409	0.00189658	0.00111817	0.00124056	0.584176	0.654102	-1.57645	-1.57237
tRNA-Tyr-GTA-2-1_element_110	mut	37	G	A	CCTTCGATAGCTCAGTTGGTAGAGCGGAGGACTCTAATGGATAGGGCGTGGCAATCCTTAGGTCGCTGGTTCGATTCCGGCTCGAAGGA	0.00166831	0.00166763	0.00159938	0.0015425	0.958679	0.924964	-0.861809	-1.07249
tRNA-Tyr-GTA-2-1_element_111	mut	37	G	T	CCTTCGATAGCTCAGTTGGTAGAGCGGAGGACTCTATTGGATAGGGCGTGGCAATCCTTAGGTCGCTGGTTCGATTCCGGCTCGAAGGA	0.00204666	0.0019121	0.0009145	0.00172022	0.446825	0.899647	-1.96315	-1.11252
tRNA-Tyr-GTA-2-1_element_112	mut	38	T	G	CCTTCGATAGCTCAGTTGGTAGAGCGGAGGACTCTAGGGGATAGGGCGTGGCAATCCTTAGGTCGCTGGTTCGATTCCGGCTCGAAGGA	0.00213008	0.0020974	0.00462042	0.00535907	2.16913	2.55511	0.316189	0.393429
tRNA-Tyr-GTA-2-1_element_113	mut	38	T	C	CCTTCGATAGCTCAGTTGGTAGAGCGGAGGACTCTAGCGGATAGGGCGTGGCAATCCTTAGGTCGCTGGTTCGATTCCGGCTCGAAGGA	0.00221647	0.00210613	0.0031089	0.00443771	1.40263	2.10705	-0.31279	0.115269
tRNA-Tyr-GTA-2-1_element_114	mut	38	T	A	CCTTCGATAGCTCAGTTGGTAGAGCGGAGGACTCTAGAGGATAGGGCGTGGCAATCCTTAGGTCGCTGGTTCGATTCCGGCTCGAAGGA	0.00144786	0.0016104	0.00248992	0.0018824	1.71973	1.16891	-0.0187515	-0.734795
tRNA-Tyr-GTA-2-1_element_115	mut	39	G	C	CCTTCGATAGCTCAGTTGGTAGAGCGGAGGACTCTAGTCGATAGGGCGTGGCAATCCTTAGGTCGCTGGTTCGATTCCGGCTCGAAGGA	0.00221945	0.00221866	0.00381774	0.00311088	1.72013	1.40214	-0.0184145	-0.472319
tRNA-Tyr-GTA-2-1_element_116	mut	39	G	A	CCTTCGATAGCTCAGTTGGTAGAGCGGAGGACTCTAGTAGATAGGGCGTGGCAATCCTTAGGTCGCTGGTTCGATTCCGGCTCGAAGGA	0.00191856	0.00201203	0.00319875	0.00355086	1.66727	1.76482	-0.0634431	-0.140435
tRNA-Tyr-GTA-2-1_element_117	mut	39	G	T	CCTTCGATAGCTCAGTTGGTAGAGCGGAGGACTCTAGTTGATAGGGCGTGGCAATCCTTAGGTCGCTGGTTCGATTCCGGCTCGAAGGA	0.00214497	0.00204016	0.00556288	0.00366819	2.59345	1.79799	0.573942	-0.11357
tRNA-Tyr-GTA-2-1_element_118	mut	40	G	C	CCTTCGATAGCTCAGTTGGTAGAGCGGAGGACTCTAGTGCATAGGGCGTGGCAATCCTTAGGTCGCTGGTTCGATTCCGGCTCGAAGGA	0.00222243	0.00218568	0.00522942	0.00564376	2.35302	2.58216	0.433584	0.408622
tRNA-Tyr-GTA-2-1_element_119	mut	40	G	A	CCTTCGATAGCTCAGTTGGTAGAGCGGAGGACTCTAGTGAATAGGGCGTGGCAATCCTTAGGTCGCTGGTTCGATTCCGGCTCGAAGGA	0.00215689	0.00216142	0.00356016	0.00450845	1.6506	2.08587	-0.0779396	0.100696
tRNA-Tyr-GTA-2-1_element_120	mut	40	G	T	CCTTCGATAGCTCAGTTGGTAGAGCGGAGGACTCTAGTGTATAGGGCGTGGCAATCCTTAGGTCGCTGGTTCGATTCCGGCTCGAAGGA	0.00167427	0.00170644	0.0051196	0.00535735	3.05781	3.13949	0.81157	0.690575
tRNA-Tyr-GTA-2-1_element_121	mut	41	A	T	CCTTCGATAGCTCAGTTGGTAGAGCGGAGGACTCTAGTGGTTAGGGCGTGGCAATCCTTAGGTCGCTGGTTCGATTCCGGCTCGAAGGA	0.00200346	0.00191598	0.00283735	0.0038252	1.41622	1.99647	-0.298884	0.0374938
tRNA-Tyr-GTA-2-1_element_122	mut	41	A	G	CCTTCGATAGCTCAGTTGGTAGAGCGGAGGACTCTAGTGGGTAGGGCGTGGCAATCCTTAGGTCGCTGGTTCGATTCCGGCTCGAAGGA	0.00172045	0.00163465	0.00252186	0.00283482	1.46582	1.73421	-0.249223	-0.165679
tRNA-Tyr-GTA-2-1_element_123	mut	41	A	C	CCTTCGATAGCTCAGTTGGTAGAGCGGAGGACTCTAGTGGCTAGGGCGTGGCAATCCTTAGGTCGCTGGTTCGATTCCGGCTCGAAGGA	0.00189473	0.00183546	0.00349028	0.00268989	1.8421	1.46551	0.0804218	-0.408554
tRNA-Tyr-GTA-2-1_element_124	mut	42	T	G	CCTTCGATAGCTCAGTTGGTAGAGCGGAGGACTCTAGTGGAGAGGGCGTGGCAATCCTTAGGTCGCTGGTTCGATTCCGGCTCGAAGGA	0.00201538	0.00189561	0.00415918	0.00474828	2.06372	2.50488	0.244316	0.364788
tRNA-Tyr-GTA-2-1_element_125	mut	42	T	C	CCTTCGATAGCTCAGTTGGTAGAGCGGAGGACTCTAGTGGACAGGGCGTGGCAATCCTTAGGTCGCTGGTTCGATTCCGGCTCGAAGGA	0.00176067	0.00170256	0.00361008	0.00433764	2.05041	2.54772	0.23498	0.389251
tRNA-Tyr-GTA-2-1_element_126	mut	42	T	A	CCTTCGATAGCTCAGTTGGTAGAGCGGAGGACTCTAGTGGAAAGGGCGTGGCAATCCTTAGGTCGCTGGTTCGATTCCGGCTCGAAGGA	0.00214795	0.00226426	0.00564275	0.00358192	2.62703	1.58194	0.592506	-0.29826
tRNA-Tyr-GTA-2-1_element_127	mut	43	A	T	CCTTCGATAGCTCAGTTGGTAGAGCGGAGGACTCTAGTGGATTGGGCGTGGCAATCCTTAGGTCGCTGGTTCGATTCCGGCTCGAAGGA	0.00199751	0.00216239	0.00395551	0.00461715	1.98023	2.1352	0.184735	0.134419
tRNA-Tyr-GTA-2-1_element_128	mut	43	A	G	CCTTCGATAGCTCAGTTGGTAGAGCGGAGGACTCTAGTGGATGGGGCGTGGCAATCCTTAGGTCGCTGGTTCGATTCCGGCTCGAAGGA	0.00213306	0.00212553	0.0056128	0.0053608	2.63134	2.5221	0.594867	0.37467
tRNA-Tyr-GTA-2-1_element_129	mut	43	A	C	CCTTCGATAGCTCAGTTGGTAGAGCGGAGGACTCTAGTGGATCGGGCGTGGCAATCCTTAGGTCGCTGGTTCGATTCCGGCTCGAAGGA	0.00220605	0.0021653	0.00441276	0.00535735	2.0003	2.47418	0.19929	0.346994
tRNA-Tyr-GTA-2-1_element_130	mut	44	G	C	CCTTCGATAGCTCAGTTGGTAGAGCGGAGGACTCTAGTGGATACGGCGTGGCAATCCTTAGGTCGCTGGTTCGATTCCGGCTCGAAGGA	0.00158788	0.00147652	0.00632163	0.00397531	3.98119	2.69235	1.19227	0.46891
tRNA-Tyr-GTA-2-1_element_131	mut	44	G	A	CCTTCGATAGCTCAGTTGGTAGAGCGGAGGACTCTAGTGGATAAGGCGTGGCAATCCTTAGGTCGCTGGTTCGATTCCGGCTCGAAGGA	0.00208837	0.0020518	0.0066471	0.00477416	3.18291	2.32682	0.869418	0.258403
tRNA-Tyr-GTA-2-1_element_132	mut	44	G	T	CCTTCGATAGCTCAGTTGGTAGAGCGGAGGACTCTAGTGGATATGGCGTGGCAATCCTTAGGTCGCTGGTTCGATTCCGGCTCGAAGGA	0.00198261	0.00190919	0.00537518	0.00362505	2.71116	1.89873	0.637983	-0.0349164
tRNA-Tyr-GTA-2-1_element_133	mut	45	G	C	CCTTCGATAGCTCAGTTGGTAGAGCGGAGGACTCTAGTGGATAGCGCGTGGCAATCCTTAGGTCGCTGGTTCGATTCCGGCTCGAAGGA	0.00229244	0.00224291	0.00466635	0.00543154	2.03554	2.42164	0.22448	0.316032
tRNA-Tyr-GTA-2-1_element_134	mut	45	G	A	CCTTCGATAGCTCAGTTGGTAGAGCGGAGGACTCTAGTGGATAGAGCGTGGCAATCCTTAGGTCGCTGGTTCGATTCCGGCTCGAAGGA	0.00175024	0.00185584	0.00466435	0.00653061	2.66498	3.51896	0.613195	0.855194
tRNA-Tyr-GTA-2-1_element_135	mut	45	G	T	CCTTCGATAGCTCAGTTGGTAGAGCGGAGGACTCTAGTGGATAGTGCGTGGCAATCCTTAGGTCGCTGGTTCGATTCCGGCTCGAAGGA	0.00204368	0.00217501	0.00572461	0.00602507	2.80113	2.77014	0.685077	0.510005
tRNA-Tyr-GTA-2-1_element_136	mut	46	G	C	CCTTCGATAGCTCAGTTGGTAGAGCGGAGGACTCTAGTGGATAGGCCGTGGCAATCCTTAGGTCGCTGGTTCGATTCCGGCTCGAAGGA	0.00212859	0.00214008	0.00544108	0.0042876	2.55619	2.00348	0.553066	0.0425507
tRNA-Tyr-GTA-2-1_element_137	mut	46	G	A	CCTTCGATAGCTCAGTTGGTAGAGCGGAGGACTCTAGTGGATAGGACGTGGCAATCCTTAGGTCGCTGGTTCGATTCCGGCTCGAAGGA	0.00222094	0.00218568	0.00441077	0.00439458	1.98599	2.01063	0.188928	0.0476893
tRNA-Tyr-GTA-2-1_element_138	mut	46	G	T	CCTTCGATAGCTCAGTTGGTAGAGCGGAGGACTCTAGTGGATAGGTCGTGGCAATCCTTAGGTCGCTGGTTCGATTCCGGCTCGAAGGA	0.001999	0.00213329	0.00494589	0.0048173	2.47419	2.25815	0.506024	0.215189
tRNA-Tyr-GTA-2-1_element_139	mut	47	C	A	CCTTCGATAGCTCAGTTGGTAGAGCGGAGGACTCTAGTGGATAGGGAGTGGCAATCCTTAGGTCGCTGGTTCGATTCCGGCTCGAAGGA	0.00221051	0.00207411	0.0040214	0.00375101	1.81922	1.80849	0.0623879	-0.105172
tRNA-Tyr-GTA-2-1_element_140	mut	47	C	T	CCTTCGATAGCTCAGTTGGTAGAGCGGAGGACTCTAGTGGATAGGGTGTGGCAATCCTTAGGTCGCTGGTTCGATTCCGGCTCGAAGGA	0.00171449	0.00183837	0.00350226	0.00344561	2.04274	1.87427	0.229576	-0.0536259
tRNA-Tyr-GTA-2-1_element_141	mut	47	C	G	CCTTCGATAGCTCAGTTGGTAGAGCGGAGGACTCTAGTGGATAGGGGGTGGCAATCCTTAGGTCGCTGGTTCGATTCCGGCTCGAAGGA	0.00190813	0.00189949	0.00311889	0.00282619	1.63452	1.48787	-0.0920607	-0.386708
tRNA-Tyr-GTA-2-1_element_142	mut	48	G	C	CCTTCGATAGCTCAGTTGGTAGAGCGGAGGACTCTAGTGGATAGGGCCTGGCAATCCTTAGGTCGCTGGTTCGATTCCGGCTCGAAGGA	0.00171002	0.00177629	0.00577653	0.00479487	3.37805	2.69938	0.955259	0.472672
tRNA-Tyr-GTA-2-1_element_143	mut	48	G	A	CCTTCGATAGCTCAGTTGGTAGAGCGGAGGACTCTAGTGGATAGGGCATGGCAATCCTTAGGTCGCTGGTTCGATTCCGGCTCGAAGGA	0.0023982	0.00228366	0.00448864	0.00500192	1.87167	2.19031	0.103397	0.171179
tRNA-Tyr-GTA-2-1_element_144	mut	48	G	T	CCTTCGATAGCTCAGTTGGTAGAGCGGAGGACTCTAGTGGATAGGGCTTGGCAATCCTTAGGTCGCTGGTTCGATTCCGGCTCGAAGGA	0.00208092	0.00206344	0.00477617	0.00344043	2.29522	1.66733	0.397701	-0.222417
tRNA-Tyr-GTA-2-1_element_145	mut	49	T	G	CCTTCGATAGCTCAGTTGGTAGAGCGGAGGACTCTAGTGGATAGGGCGGGGCAATCCTTAGGTCGCTGGTTCGATTCCGGCTCGAAGGA	0.00218221	0.00211292	0.00300108	0.00405122	1.37525	1.91736	-0.34124	-0.0208339
tRNA-Tyr-GTA-2-1_element_146	mut	49	T	C	CCTTCGATAGCTCAGTTGGTAGAGCGGAGGACTCTAGTGGATAGGGCGCGGCAATCCTTAGGTCGCTGGTTCGATTCCGGCTCGAAGGA	0.00215242	0.00203434	0.00731201	0.0060475	3.39711	2.97271	0.963378	0.611825
tRNA-Tyr-GTA-2-1_element_147	mut	49	T	A	CCTTCGATAGCTCAGTTGGTAGAGCGGAGGACTCTAGTGGATAGGGCGAGGCAATCCTTAGGTCGCTGGTTCGATTCCGGCTCGAAGGA	0.00219562	0.00201979	0.00409928	0.00345941	1.86703	1.71276	0.0998124	-0.18363
tRNA-Tyr-GTA-2-1_element_148	mut	50	G	C	CCTTCGATAGCTCAGTTGGTAGAGCGGAGGACTCTAGTGGATAGGGCGTCGCAATCCTTAGGTCGCTGGTTCGATTCCGGCTCGAAGGA	0.00218221	0.00203337	0.00302903	0.00279686	1.38806	1.37548	-0.327864	-0.500017
tRNA-Tyr-GTA-2-1_element_149	mut	50	G	A	CCTTCGATAGCTCAGTTGGTAGAGCGGAGGACTCTAGTGGATAGGGCGTAGCAATCCTTAGGTCGCTGGTTCGATTCCGGCTCGAAGGA	0.00180535	0.00186069	0.00380376	0.00282792	2.10694	1.51983	0.274217	-0.356049
tRNA-Tyr-GTA-2-1_element_150	mut	50	G	T	CCTTCGATAGCTCAGTTGGTAGAGCGGAGGACTCTAGTGGATAGGGCGTTGCAATCCTTAGGTCGCTGGTTCGATTCCGGCTCGAAGGA	0.00202283	0.00197613	0.00405136	0.00380277	2.00282	1.92435	0.201101	-0.0155841
tRNA-Tyr-GTA-2-1_element_151	mut	51	G	C	CCTTCGATAGCTCAGTTGGTAGAGCGGAGGACTCTAGTGGATAGGGCGTGCCAATCCTTAGGTCGCTGGTTCGATTCCGGCTCGAAGGA	0.00208837	0.0021168	0.00107623	0.00138894	0.515347	0.656152	-1.75731	-1.56785
tRNA-Tyr-GTA-2-1_element_152	mut	51	G	A	CCTTCGATAGCTCAGTTGGTAGAGCGGAGGACTCTAGTGGATAGGGCGTGACAATCCTTAGGTCGCTGGTTCGATTCCGGCTCGAAGGA	0.00198261	0.00199165	0.00147558	0.00090756	0.744261	0.45568	-1.22705	-2.09386
tRNA-Tyr-GTA-2-1_element_153	mut	51	G	T	CCTTCGATAGCTCAGTTGGTAGAGCGGAGGACTCTAGTGGATAGGGCGTGTCAATCCTTAGGTCGCTGGTTCGATTCCGGCTCGAAGGA	0.00243246	0.0022565	0.00469829	0.0048104	1.9315	2.1318	0.148792	0.132117
tRNA-Tyr-GTA-2-1_element_154	mut	52	C	A	CCTTCGATAGCTCAGTTGGTAGAGCGGAGGACTCTAGTGGATAGGGCGTGGAAATCCTTAGGTCGCTGGTTCGATTCCGGCTCGAAGGA	0.00212412	0.00199068	0.00380576	0.00432384	1.79169	2.17204	0.0403894	0.159093
tRNA-Tyr-GTA-2-1_element_155	mut	52	C	T	CCTTCGATAGCTCAGTTGGTAGAGCGGAGGACTCTAGTGGATAGGGCGTGGTAATCCTTAGGTCGCTGGTTCGATTCCGGCTCGAAGGA	0.00193048	0.00195964	0.00376183	0.00386316	1.94865	1.97136	0.161549	0.0192369
tRNA-Tyr-GTA-2-1_element_156	mut	52	C	G	CCTTCGATAGCTCAGTTGGTAGAGCGGAGGACTCTAGTGGATAGGGCGTGGGAATCCTTAGGTCGCTGGTTCGATTCCGGCTCGAAGGA	0.00201687	0.00196352	0.00160736	0.00191001	0.796959	0.972748	-1.12835	-0.999816
tRNA-Tyr-GTA-2-1_element_157	mut	53	A	T	CCTTCGATAGCTCAGTTGGTAGAGCGGAGGACTCTAGTGGATAGGGCGTGGCTATCCTTAGGTCGCTGGTTCGATTCCGGCTCGAAGGA	0.00192154	0.00186942	0.0023801	0.0047362	1.23864	2.53352	-0.492171	0.381187
tRNA-Tyr-GTA-2-1_element_158	mut	53	A	G	CCTTCGATAGCTCAGTTGGTAGAGCGGAGGACTCTAGTGGATAGGGCGTGGCGATCCTTAGGTCGCTGGTTCGATTCCGGCTCGAAGGA	0.00208092	0.00207314	0.0021964	0.00383037	1.05549	1.84762	-0.723013	-0.0742896
tRNA-Tyr-GTA-2-1_element_159	mut	53	A	C	CCTTCGATAGCTCAGTTGGTAGAGCGGAGGACTCTAGTGGATAGGGCGTGGCCATCCTTAGGTCGCTGGTTCGATTCCGGCTCGAAGGA	0.00213157	0.00203046	0.00384769	0.00297803	1.8051	1.46668	0.0511482	-0.407402
tRNA-Tyr-GTA-2-1_element_160	mut	54	A	T	CCTTCGATAGCTCAGTTGGTAGAGCGGAGGACTCTAGTGGATAGGGCGTGGCATTCCTTAGGTCGCTGGTTCGATTCCGGCTCGAAGGA	0.00199751	0.00199359	0.00197276	0.00411851	0.987614	2.06587	-0.818911	0.0867978
tRNA-Tyr-GTA-2-1_element_161	mut	54	A	G	CCTTCGATAGCTCAGTTGGTAGAGCGGAGGACTCTAGTGGATAGGGCGTGGCAGTCCTTAGGTCGCTGGTTCGATTCCGGCTCGAAGGA	0.00184557	0.00183643	0.00102232	0.00090583	0.553933	0.493256	-1.65315	-1.97955
tRNA-Tyr-GTA-2-1_element_162	mut	54	A	C	CCTTCGATAGCTCAGTTGGTAGAGCGGAGGACTCTAGTGGATAGGGCGTGGCACTCCTTAGGTCGCTGGTTCGATTCCGGCTCGAAGGA	0.00205411	0.0018442	0.00043728	0.00137169	0.212882	0.743787	-3.0328	-1.38699
tRNA-Tyr-GTA-2-1_element_163	mut	55	T	G	CCTTCGATAGCTCAGTTGGTAGAGCGGAGGACTCTAGTGGATAGGGCGTGGCAAGCCTTAGGTCGCTGGTTCGATTCCGGCTCGAAGGA	0.00150744	0.00149301	0.00156743	0.00110943	1.0398	0.74308	-0.744629	-1.38836
tRNA-Tyr-GTA-2-1_element_164	mut	55	T	C	CCTTCGATAGCTCAGTTGGTAGAGCGGAGGACTCTAGTGGATAGGGCGTGGCAACCCTTAGGTCGCTGGTTCGATTCCGGCTCGAAGGA	0.00191856	0.00183352	0.00100036	0.00107665	0.521412	0.5872	-1.74043	-1.72803
tRNA-Tyr-GTA-2-1_element_165	mut	55	T	A	CCTTCGATAGCTCAGTTGGTAGAGCGGAGGACTCTAGTGGATAGGGCGTGGCAAACCTTAGGTCGCTGGTTCGATTCCGGCTCGAAGGA	0.00187983	0.00165696	0.00094445	0.0009714	0.502413	0.586251	-1.79398	-1.73036
tRNA-Tyr-GTA-2-1_element_166	mut	56	C	A	CCTTCGATAGCTCAGTTGGTAGAGCGGAGGACTCTAGTGGATAGGGCGTGGCAATACTTAGGTCGCTGGTTCGATTCCGGCTCGAAGGA	0.0020273	0.00201688	0.00164131	0.00155113	0.809604	0.769075	-1.10564	-1.33876
tRNA-Tyr-GTA-2-1_element_167	mut	56	C	T	CCTTCGATAGCTCAGTTGGTAGAGCGGAGGACTCTAGTGGATAGGGCGTGGCAATTCTTAGGTCGCTGGTTCGATTCCGGCTCGAAGGA	0.00203921	0.00193636	0.00080069	0.0007678	0.392645	0.396518	-2.14963	-2.2945
tRNA-Tyr-GTA-2-1_element_168	mut	56	C	G	CCTTCGATAGCTCAGTTGGTAGAGCGGAGGACTCTAGTGGATAGGGCGTGGCAATGCTTAGGTCGCTGGTTCGATTCCGGCTCGAAGGA	0.00188132	0.00171517	0.00130985	0.00127679	0.696241	0.744411	-1.32327	-1.38578
tRNA-Tyr-GTA-2-1_element_169	mut	57	C	A	CCTTCGATAGCTCAGTTGGTAGAGCGGAGGACTCTAGTGGATAGGGCGTGGCAATCATTAGGTCGCTGGTTCGATTCCGGCTCGAAGGA	0.00215987	0.00215851	0.00094245	0.00132338	0.436348	0.613096	-1.99738	-1.66577
tRNA-Tyr-GTA-2-1_element_170	mut	57	C	T	CCTTCGATAGCTCAGTTGGTAGAGCGGAGGACTCTAGTGGATAGGGCGTGGCAATCTTTAGGTCGCTGGTTCGATTCCGGCTCGAAGGA	0.00185302	0.00187718	0.00056707	0.000999	0.306025	0.532183	-2.50921	-1.86996
tRNA-Tyr-GTA-2-1_element_171	mut	57	C	G	CCTTCGATAGCTCAGTTGGTAGAGCGGAGGACTCTAGTGGATAGGGCGTGGCAATCGTTAGGTCGCTGGTTCGATTCCGGCTCGAAGGA	0.00216732	0.00207508	0.00181103	0.00153733	0.835609	0.74085	-1.06003	-1.3927
tRNA-Tyr-GTA-2-1_element_172	mut	58	T	G	CCTTCGATAGCTCAGTTGGTAGAGCGGAGGACTCTAGTGGATAGGGCGTGGCAATCCGTAGGTCGCTGGTTCGATTCCGGCTCGAAGGA	0.0019275	0.00193442	0.00174713	0.00111115	0.906427	0.574413	-0.942667	-1.7598
tRNA-Tyr-GTA-2-1_element_173	mut	58	T	C	CCTTCGATAGCTCAGTTGGTAGAGCGGAGGACTCTAGTGGATAGGGCGTGGCAATCCCTAGGTCGCTGGTTCGATTCCGGCTCGAAGGA	0.00113654	0.00122526	0.00062498	0.00079541	0.549894	0.649174	-1.66371	-1.58328
tRNA-Tyr-GTA-2-1_element_174	mut	58	T	A	CCTTCGATAGCTCAGTTGGTAGAGCGGAGGACTCTAGTGGATAGGGCGTGGCAATCCATAGGTCGCTGGTTCGATTCCGGCTCGAAGGA	0.00135252	0.0015454	0.00070684	0.00100763	0.522608	0.652019	-1.73713	-1.57697
tRNA-Tyr-GTA-2-1_element_175	mut	59	T	G	CCTTCGATAGCTCAGTTGGTAGAGCGGAGGACTCTAGTGGATAGGGCGTGGCAATCCTGAGGTCGCTGGTTCGATTCCGGCTCGAAGGA	0.00186642	0.00166957	0.0012819	0.00162532	0.68682	0.973494	-1.34293	-0.99871
tRNA-Tyr-GTA-2-1_element_176	mut	59	T	C	CCTTCGATAGCTCAGTTGGTAGAGCGGAGGACTCTAGTGGATAGGGCGTGGCAATCCTCAGGTCGCTGGTTCGATTCCGGCTCGAAGGA	0.00158788	0.00158323	0.00160337	0.00212051	1.00976	1.33935	-0.78692	-0.538419
tRNA-Tyr-GTA-2-1_element_177	mut	59	T	A	CCTTCGATAGCTCAGTTGGTAGAGCGGAGGACTCTAGTGGATAGGGCGTGGCAATCCTAAGGTCGCTGGTTCGATTCCGGCTCGAAGGA	0.00158639	0.00158808	0.00377581	0.0038183	2.38013	2.40434	0.450111	0.305687
tRNA-Tyr-GTA-2-1_element_178	mut	60	A	T	CCTTCGATAGCTCAGTTGGTAGAGCGGAGGACTCTAGTGGATAGGGCGTGGCAATCCTTTGGTCGCTGGTTCGATTCCGGCTCGAAGGA	0.00203921	0.00192957	0.00462242	0.00475518	2.26676	2.46438	0.379705	0.34127
tRNA-Tyr-GTA-2-1_element_179	mut	60	A	G	CCTTCGATAGCTCAGTTGGTAGAGCGGAGGACTCTAGTGGATAGGGCGTGGCAATCCTTGGGTCGCTGGTTCGATTCCGGCTCGAAGGA	0.00171598	0.00171711	0.00450262	0.00371132	2.62393	2.16138	0.590802	0.151996
tRNA-Tyr-GTA-2-1_element_180	mut	60	A	C	CCTTCGATAGCTCAGTTGGTAGAGCGGAGGACTCTAGTGGATAGGGCGTGGCAATCCTTCGGTCGCTGGTTCGATTCCGGCTCGAAGGA	0.00163554	0.00166763	0.00098638	0.00056938	0.603092	0.34143	-1.53048	-2.51029
tRNA-Tyr-GTA-2-1_element_181	mut	61	G	C	CCTTCGATAGCTCAGTTGGTAGAGCGGAGGACTCTAGTGGATAGGGCGTGGCAATCCTTACGTCGCTGGTTCGATTCCGGCTCGAAGGA	0.00165789	0.00181509	0.00129987	0.0011957	0.784052	0.658753	-1.15191	-1.56214
tRNA-Tyr-GTA-2-1_element_182	mut	61	G	A	CCTTCGATAGCTCAGTTGGTAGAGCGGAGGACTCTAGTGGATAGGGCGTGGCAATCCTTAAGTCGCTGGTTCGATTCCGGCTCGAAGGA	0.00165044	0.00180054	0.00155745	0.00161152	0.943656	0.895019	-0.884597	-1.11996
tRNA-Tyr-GTA-2-1_element_183	mut	61	G	T	CCTTCGATAGCTCAGTTGGTAGAGCGGAGGACTCTAGTGGATAGGGCGTGGCAATCCTTATGTCGCTGGTTCGATTCCGGCTCGAAGGA	0.0017562	0.00172584	0.00128988	0.00127852	0.734476	0.740808	-1.24614	-1.39278
tRNA-Tyr-GTA-2-1_element_184	mut	62	G	C	CCTTCGATAGCTCAGTTGGTAGAGCGGAGGACTCTAGTGGATAGGGCGTGGCAATCCTTAGCTCGCTGGTTCGATTCCGGCTCGAAGGA	0.00196176	0.00210419	0.00105826	0.00092826	0.539447	0.44115	-1.69138	-2.14061
tRNA-Tyr-GTA-2-1_element_185	mut	62	G	A	CCTTCGATAGCTCAGTTGGTAGAGCGGAGGACTCTAGTGGATAGGGCGTGGCAATCCTTAGATCGCTGGTTCGATTCCGGCTCGAAGGA	0.00173087	0.00184808	0.00173515	0.00078505	1.00247	0.424795	-0.797367	-2.19511
tRNA-Tyr-GTA-2-1_element_186	mut	62	G	T	CCTTCGATAGCTCAGTTGGTAGAGCGGAGGACTCTAGTGGATAGGGCGTGGCAATCCTTAGTTCGCTGGTTCGATTCCGGCTCGAAGGA	0.00226265	0.00234575	0.00105227	0.00141137	0.465063	0.601673	-1.90543	-1.6929
tRNA-Tyr-GTA-2-1_element_187	mut	63	T	G	CCTTCGATAGCTCAGTTGGTAGAGCGGAGGACTCTAGTGGATAGGGCGTGGCAATCCTTAGGGCGCTGGTTCGATTCCGGCTCGAAGGA	0.00188728	0.0017986	0.00172118	0.00180304	0.911989	1.00247	-0.933841	-0.956401
tRNA-Tyr-GTA-2-1_element_188	mut	63	T	C	CCTTCGATAGCTCAGTTGGTAGAGCGGAGGACTCTAGTGGATAGGGCGTGGCAATCCTTAGGCCGCTGGTTCGATTCCGGCTCGAAGGA	0.00170406	0.00162689	0.00110219	0.00157528	0.646803	0.96828	-1.42953	-1.00646
tRNA-Tyr-GTA-2-1_element_189	mut	63	T	A	CCTTCGATAGCTCAGTTGGTAGAGCGGAGGACTCTAGTGGATAGGGCGTGGCAATCCTTAGGACGCTGGTTCGATTCCGGCTCGAAGGA	0.00185302	0.00184711	0.00172517	0.00139412	0.931006	0.754758	-0.904068	-1.36587
tRNA-Tyr-GTA-2-1_element_190	mut	64	C	A	CCTTCGATAGCTCAGTTGGTAGAGCGGAGGACTCTAGTGGATAGGGCGTGGCAATCCTTAGGTAGCTGGTTCGATTCCGGCTCGAAGGA	0.00176067	0.00183546	0.00069486	0.00082474	0.394658	0.449335	-2.14226	-2.11409
tRNA-Tyr-GTA-2-1_element_191	mut	64	C	T	CCTTCGATAGCTCAGTTGGTAGAGCGGAGGACTCTAGTGGATAGGGCGTGGCAATCCTTAGGTTGCTGGTTCGATTCCGGCTCGAAGGA	0.00236096	0.00218956	0.00071882	0.00160807	0.304461	0.734425	-2.5166	-1.40527
tRNA-Tyr-GTA-2-1_element_192	mut	64	C	G	CCTTCGATAGCTCAGTTGGTAGAGCGGAGGACTCTAGTGGATAGGGCGTGGCAATCCTTAGGTGGCTGGTTCGATTCCGGCTCGAAGGA	0.00179344	0.00178987	0.0007288	0.00104214	0.406373	0.582243	-2.10005	-1.74026
tRNA-Tyr-GTA-2-1_element_193	mut	65	G	C	CCTTCGATAGCTCAGTTGGTAGAGCGGAGGACTCTAGTGGATAGGGCGTGGCAATCCTTAGGTCCCTGGTTCGATTCCGGCTCGAAGGA	0.0018694	0.00188591	0.00286929	0.00348357	1.53487	1.84716	-0.182812	-0.0746497
tRNA-Tyr-GTA-2-1_element_194	mut	65	G	A	CCTTCGATAGCTCAGTTGGTAGAGCGGAGGACTCTAGTGGATAGGGCGTGGCAATCCTTAGGTCACTGGTTCGATTCCGGCTCGAAGGA	0.00169066	0.0015842	0.00050317	0.00064357	0.297621	0.406243	-2.54938	-2.25954
tRNA-Tyr-GTA-2-1_element_195	mut	65	G	T	CCTTCGATAGCTCAGTTGGTAGAGCGGAGGACTCTAGTGGATAGGGCGTGGCAATCCTTAGGTCTCTGGTTCGATTCCGGCTCGAAGGA	0.00165193	0.00174718	0.00087057	0.00061769	0.527004	0.353535	-1.72504	-2.46003
tRNA-Tyr-GTA-2-1_element_196	mut	66	C	A	CCTTCGATAGCTCAGTTGGTAGAGCGGAGGACTCTAGTGGATAGGGCGTGGCAATCCTTAGGTCGATGGTTCGATTCCGGCTCGAAGGA	0.00173981	0.00171032	0.00107024	0.00146313	0.61515	0.855474	-1.50192	-1.18516
tRNA-Tyr-GTA-2-1_element_197	mut	66	C	T	CCTTCGATAGCTCAGTTGGTAGAGCGGAGGACTCTAGTGGATAGGGCGTGGCAATCCTTAGGTCGTTGGTTCGATTCCGGCTCGAAGGA	0.00177705	0.00175591	0.00051715	0.00174265	0.291017	0.992444	-2.58175	-0.970897
tRNA-Tyr-GTA-2-1_element_198	mut	66	C	G	CCTTCGATAGCTCAGTTGGTAGAGCGGAGGACTCTAGTGGATAGGGCGTGGCAATCCTTAGGTCGGTGGTTCGATTCCGGCTCGAAGGA	0.00198708	0.00203919	0.00142766	0.00072294	0.718471	0.354523	-1.27793	-2.456
tRNA-Tyr-GTA-2-1_element_199	mut	67	T	G	CCTTCGATAGCTCAGTTGGTAGAGCGGAGGACTCTAGTGGATAGGGCGTGGCAATCCTTAGGTCGCGGGTTCGATTCCGGCTCGAAGGA	0.00209433	0.0021721	0.00069087	0.00050209	0.329875	0.231154	-2.40094	-3.07303
tRNA-Tyr-GTA-2-1_element_200	mut	67	T	C	CCTTCGATAGCTCAGTTGGTAGAGCGGAGGACTCTAGTGGATAGGGCGTGGCAATCCTTAGGTCGCCGGTTCGATTCCGGCTCGAAGGA	0.0019126	0.00185584	0.00423705	0.0032006	2.21533	1.72462	0.346595	-0.17368
tRNA-Tyr-GTA-2-1_element_201	mut	67	T	A	CCTTCGATAGCTCAGTTGGTAGAGCGGAGGACTCTAGTGGATAGGGCGTGGCAATCCTTAGGTCGCAGGTTCGATTCCGGCTCGAAGGA	0.0018277	0.00174039	0.00056707	0.0007609	0.310265	0.437199	-2.48936	-2.15359
tRNA-Tyr-GTA-2-1_element_202	mut	68	G	C	CCTTCGATAGCTCAGTTGGTAGAGCGGAGGACTCTAGTGGATAGGGCGTGGCAATCCTTAGGTCGCTCGTTCGATTCCGGCTCGAAGGA	0.00173236	0.00173069	0.00061898	0.00098865	0.357306	0.571246	-2.2857	-1.76777
tRNA-Tyr-GTA-2-1_element_203	mut	68	G	A	CCTTCGATAGCTCAGTTGGTAGAGCGGAGGACTCTAGTGGATAGGGCGTGGCAATCCTTAGGTCGCTAGTTCGATTCCGGCTCGAAGGA	0.00207347	0.00209934	0.00068488	0.0008834	0.330304	0.4208	-2.39906	-2.20875
tRNA-Tyr-GTA-2-1_element_204	mut	68	G	T	CCTTCGATAGCTCAGTTGGTAGAGCGGAGGACTCTAGTGGATAGGGCGTGGCAATCCTTAGGTCGCTTGTTCGATTCCGGCTCGAAGGA	0.00219413	0.00212747	0.00056108	0.00090756	0.255719	0.42659	-2.7683	-2.18903
tRNA-Tyr-GTA-2-1_element_205	mut	69	G	C	CCTTCGATAGCTCAGTTGGTAGAGCGGAGGACTCTAGTGGATAGGGCGTGGCAATCCTTAGGTCGCTGCTTCGATTCCGGCTCGAAGGA	0.00197814	0.00194509	0.0035342	0.00301254	1.78663	1.54879	0.0363095	-0.328811
tRNA-Tyr-GTA-2-1_element_206	mut	69	G	A	CCTTCGATAGCTCAGTTGGTAGAGCGGAGGACTCTAGTGGATAGGGCGTGGCAATCCTTAGGTCGCTGATTCGATTCCGGCTCGAAGGA	0.00181578	0.00166763	0.00115211	0.00137859	0.634499	0.826674	-1.45724	-1.23456
tRNA-Tyr-GTA-2-1_element_207	mut	69	G	T	CCTTCGATAGCTCAGTTGGTAGAGCGGAGGACTCTAGTGGATAGGGCGTGGCAATCCTTAGGTCGCTGTTTCGATTCCGGCTCGAAGGA	0.00196772	0.00200523	0.00081466	0.00148729	0.414015	0.741703	-2.07317	-1.39104
tRNA-Tyr-GTA-2-1_element_208	mut	70	T	G	CCTTCGATAGCTCAGTTGGTAGAGCGGAGGACTCTAGTGGATAGGGCGTGGCAATCCTTAGGTCGCTGGGTCGATTCCGGCTCGAAGGA	0.0017845	0.00179763	0.00254782	0.00345769	1.42775	1.92347	-0.287184	-0.0162427
tRNA-Tyr-GTA-2-1_element_209	mut	70	T	C	CCTTCGATAGCTCAGTTGGTAGAGCGGAGGACTCTAGTGGATAGGGCGTGGCAATCCTTAGGTCGCTGGCTCGATTCCGGCTCGAAGGA	0.00173534	0.00169383	0.00081466	0.00015183	0.469454	0.08964	-1.89187	-4.43967
tRNA-Tyr-GTA-2-1_element_210	mut	70	T	A	CCTTCGATAGCTCAGTTGGTAGAGCGGAGGACTCTAGTGGATAGGGCGTGGCAATCCTTAGGTCGCTGGATCGATTCCGGCTCGAAGGA	0.00176513	0.00185293	0.00088056	0.00116982	0.498861	0.631335	-1.80422	-1.62348
tRNA-Tyr-GTA-2-1_element_211	mut	71	T	G	CCTTCGATAGCTCAGTTGGTAGAGCGGAGGACTCTAGTGGATAGGGCGTGGCAATCCTTAGGTCGCTGGTGCGATTCCGGCTCGAAGGA	0.00191111	0.00188591	0.00115411	0.00181166	0.603893	0.960631	-1.52856	-1.0179
tRNA-Tyr-GTA-2-1_element_212	mut	71	T	C	CCTTCGATAGCTCAGTTGGTAGAGCGGAGGACTCTAGTGGATAGGGCGTGGCAATCCTTAGGTCGCTGGTCCGATTCCGGCTCGAAGGA	0.00154468	0.00151824	0.00070684	0.00158564	0.457597	1.04439	-1.92878	-0.897288
tRNA-Tyr-GTA-2-1_element_213	mut	71	T	A	CCTTCGATAGCTCAGTTGGTAGAGCGGAGGACTCTAGTGGATAGGGCGTGGCAATCCTTAGGTCGCTGGTACGATTCCGGCTCGAAGGA	0.00222988	0.00220411	0.00129388	0.00182547	0.580246	0.82821	-1.58619	-1.23189
tRNA-Tyr-GTA-2-1_element_214	mut	72	C	A	CCTTCGATAGCTCAGTTGGTAGAGCGGAGGACTCTAGTGGATAGGGCGTGGCAATCCTTAGGTCGCTGGTTAGATTCCGGCTCGAAGGA	0.00166086	0.00163853	0.00132583	0.00133718	0.798274	0.816085	-1.12597	-1.25316
tRNA-Tyr-GTA-2-1_element_215	mut	72	C	T	CCTTCGATAGCTCAGTTGGTAGAGCGGAGGACTCTAGTGGATAGGGCGTGGCAATCCTTAGGTCGCTGGTTTGATTCCGGCTCGAAGGA	0.00173385	0.00160749	0.00073679	0.00072467	0.424945	0.450806	-2.03558	-2.10937
tRNA-Tyr-GTA-2-1_element_216	mut	72	C	G	CCTTCGATAGCTCAGTTGGTAGAGCGGAGGACTCTAGTGGATAGGGCGTGGCAATCCTTAGGTCGCTGGTTGGATTCCGGCTCGAAGGA	0.00177556	0.00170353	0.00075876	0.00048484	0.427333	0.284607	-2.0275	-2.77291
tRNA-Tyr-GTA-2-1_element_217	mut	73	G	C	CCTTCGATAGCTCAGTTGGTAGAGCGGAGGACTCTAGTGGATAGGGCGTGGCAATCCTTAGGTCGCTGGTTCCATTCCGGCTCGAAGGA	0.00146871	0.0014251	0.0005471	0.00054522	0.372505	0.382586	-2.2256	-2.3461
tRNA-Tyr-GTA-2-1_element_218	mut	73	G	A	CCTTCGATAGCTCAGTTGGTAGAGCGGAGGACTCTAGTGGATAGGGCGTGGCAATCCTTAGGTCGCTGGTTCAATTCCGGCTCGAAGGA	0.00157596	0.00169577	0.00166128	0.00094552	1.05414	0.557574	-0.724869	-1.80272
tRNA-Tyr-GTA-2-1_element_219	mut	73	G	T	CCTTCGATAGCTCAGTTGGTAGAGCGGAGGACTCTAGTGGATAGGGCGTGGCAATCCTTAGGTCGCTGGTTCTATTCCGGCTCGAAGGA	0.00207645	0.00212747	0.00092448	0.0015218	0.445223	0.715308	-1.96833	-1.44332
tRNA-Tyr-GTA-2-1_element_220	mut	74	A	T	CCTTCGATAGCTCAGTTGGTAGAGCGGAGGACTCTAGTGGATAGGGCGTGGCAATCCTTAGGTCGCTGGTTCGTTTCCGGCTCGAAGGA	0.00203772	0.00193733	0.00055709	0.0006453	0.273386	0.333086	-2.67192	-2.54599
tRNA-Tyr-GTA-2-1_element_221	mut	74	A	G	CCTTCGATAGCTCAGTTGGTAGAGCGGAGGACTCTAGTGGATAGGGCGTGGCAATCCTTAGGTCGCTGGTTCGGTTCCGGCTCGAAGGA	0.00156404	0.00164823	0.0016473	0.00121295	1.05323	0.735911	-0.726108	-1.40235
tRNA-Tyr-GTA-2-1_element_222	mut	74	A	C	CCTTCGATAGCTCAGTTGGTAGAGCGGAGGACTCTAGTGGATAGGGCGTGGCAATCCTTAGGTCGCTGGTTCGCTTCCGGCTCGAAGGA	0.00201687	0.00205083	0.00131784	0.00052107	0.653408	0.254077	-1.41487	-2.93662
tRNA-Tyr-GTA-2-1_element_223	mut	75	T	G	CCTTCGATAGCTCAGTTGGTAGAGCGGAGGACTCTAGTGGATAGGGCGTGGCAATCCTTAGGTCGCTGGTTCGAGTCCGGCTCGAAGGA	0.00176811	0.00184905	0.00520746	0.00381657	2.94521	2.06408	0.757439	0.0855409
tRNA-Tyr-GTA-2-1_element_224	mut	75	T	C	CCTTCGATAGCTCAGTTGGTAGAGCGGAGGACTCTAGTGGATAGGGCGTGGCAATCCTTAGGTCGCTGGTTCGACTCCGGCTCGAAGGA	0.00190366	0.00192957	0.00547103	0.00785572	2.87395	4.07124	0.722103	1.06551
tRNA-Tyr-GTA-2-1_element_225	mut	75	T	A	CCTTCGATAGCTCAGTTGGTAGAGCGGAGGACTCTAGTGGATAGGGCGTGGCAATCCTTAGGTCGCTGGTTCGAATCCGGCTCGAAGGA	0.00206305	0.00202367	0.00540913	0.0056869	2.62191	2.81019	0.58969	0.530715
tRNA-Tyr-GTA-2-1_element_226	mut	76	T	G	CCTTCGATAGCTCAGTTGGTAGAGCGGAGGACTCTAGTGGATAGGGCGTGGCAATCCTTAGGTCGCTGGTTCGATGCCGGCTCGAAGGA	0.00193346	0.00192083	0.00108822	0.0006453	0.562835	0.335946	-1.63015	-2.53365
tRNA-Tyr-GTA-2-1_element_227	mut	76	T	C	CCTTCGATAGCTCAGTTGGTAGAGCGGAGGACTCTAGTGGATAGGGCGTGGCAATCCTTAGGTCGCTGGTTCGATCCCGGCTCGAAGGA	0.00218519	0.00214687	0.00516353	0.0050278	2.36297	2.34192	0.439669	0.267735
tRNA-Tyr-GTA-2-1_element_228	mut	76	T	A	CCTTCGATAGCTCAGTTGGTAGAGCGGAGGACTCTAGTGGATAGGGCGTGGCAATCCTTAGGTCGCTGGTTCGATACCGGCTCGAAGGA	0.0016698	0.00178017	0.00108622	0.00133891	0.650507	0.752123	-1.42129	-1.37091
tRNA-Tyr-GTA-2-1_element_229	mut	77	C	A	CCTTCGATAGCTCAGTTGGTAGAGCGGAGGACTCTAGTGGATAGGGCGTGGCAATCCTTAGGTCGCTGGTTCGATTACGGCTCGAAGGA	0.00189622	0.0018374	0.00114812	0.00087305	0.605478	0.475153	-1.52478	-2.03349
tRNA-Tyr-GTA-2-1_element_230	mut	77	C	T	CCTTCGATAGCTCAGTTGGTAGAGCGGAGGACTCTAGTGGATAGGGCGTGGCAATCCTTAGGTCGCTGGTTCGATTTCGGCTCGAAGGA	0.00208539	0.00215851	0.00135178	0.00051934	0.648216	0.240602	-1.42638	-3.01523
tRNA-Tyr-GTA-2-1_element_231	mut	77	C	G	CCTTCGATAGCTCAGTTGGTAGAGCGGAGGACTCTAGTGGATAGGGCGTGGCAATCCTTAGGTCGCTGGTTCGATTGCGGCTCGAAGGA	0.00187685	0.00187815	0.00108822	0.00077988	0.579809	0.415237	-1.58728	-2.22795
tRNA-Tyr-GTA-2-1_element_232	mut	78	C	A	CCTTCGATAGCTCAGTTGGTAGAGCGGAGGACTCTAGTGGATAGGGCGTGGCAATCCTTAGGTCGCTGGTTCGATTCAGGCTCGAAGGA	0.00240714	0.00242239	0.00204465	0.00076262	0.84941	0.314823	-1.0364	-2.62734
tRNA-Tyr-GTA-2-1_element_233	mut	78	C	T	CCTTCGATAGCTCAGTTGGTAGAGCGGAGGACTCTAGTGGATAGGGCGTGGCAATCCTTAGGTCGCTGGTTCGATTCTGGCTCGAAGGA	0.00224031	0.00220023	0.0005511	0.00124056	0.245992	0.563831	-2.82425	-1.78662
tRNA-Tyr-GTA-2-1_element_234	mut	78	C	G	CCTTCGATAGCTCAGTTGGTAGAGCGGAGGACTCTAGTGGATAGGGCGTGGCAATCCTTAGGTCGCTGGTTCGATTCGGGCTCGAAGGA	0.00180535	0.00183449	0.00114612	0.00095932	0.634846	0.522934	-1.45645	-1.89525
tRNA-Tyr-GTA-2-1_element_235	mut	79	G	C	CCTTCGATAGCTCAGTTGGTAGAGCGGAGGACTCTAGTGGATAGGGCGTGGCAATCCTTAGGTCGCTGGTTCGATTCCCGCTCGAAGGA	0.00221349	0.00220702	0.00177908	0.00103696	0.803744	0.469847	-1.11612	-2.04969
tRNA-Tyr-GTA-2-1_element_236	mut	79	G	A	CCTTCGATAGCTCAGTTGGTAGAGCGGAGGACTCTAGTGGATAGGGCGTGGCAATCCTTAGGTCGCTGGTTCGATTCCAGCTCGAAGGA	0.00234309	0.00229045	0.00137574	0.00216192	0.58715	0.943884	-1.56913	-1.04327
tRNA-Tyr-GTA-2-1_element_237	mut	79	G	T	CCTTCGATAGCTCAGTTGGTAGAGCGGAGGACTCTAGTGGATAGGGCGTGGCAATCCTTAGGTCGCTGGTTCGATTCCTGCTCGAAGGA	0.00204517	0.00220896	0.00253384	0.00229995	1.23894	1.04119	-0.491824	-0.90172
tRNA-Tyr-GTA-2-1_element_238	mut	80	G	C	CCTTCGATAGCTCAGTTGGTAGAGCGGAGGACTCTAGTGGATAGGGCGTGGCAATCCTTAGGTCGCTGGTTCGATTCCGCCTCGAAGGA	0.00213902	0.00214202	0.00107224	0.00083164	0.501278	0.38825	-1.79725	-2.3249
tRNA-Tyr-GTA-2-1_element_239	mut	80	G	A	CCTTCGATAGCTCAGTTGGTAGAGCGGAGGACTCTAGTGGATAGGGCGTGGCAATCCTTAGGTCGCTGGTTCGATTCCGACTCGAAGGA	0.00212263	0.00223709	0.00063097	0.00109217	0.297256	0.488211	-2.55115	-1.99438
tRNA-Tyr-GTA-2-1_element_240	mut	80	G	T	CCTTCGATAGCTCAGTTGGTAGAGCGGAGGACTCTAGTGGATAGGGCGTGGCAATCCTTAGGTCGCTGGTTCGATTCCGTCTCGAAGGA	0.00249651	0.0022856	0.00140969	0.00109217	0.564663	0.47785	-1.62547	-2.02532
tRNA-Tyr-GTA-2-1_element_241	mut	81	C	A	CCTTCGATAGCTCAGTTGGTAGAGCGGAGGACTCTAGTGGATAGGGCGTGGCAATCCTTAGGTCGCTGGTTCGATTCCGGATCGAAGGA	0.00196623	0.00204307	0.00044327	0.00106457	0.225444	0.521063	-2.95009	-1.90043
tRNA-Tyr-GTA-2-1_element_242	mut	81	C	T	CCTTCGATAGCTCAGTTGGTAGAGCGGAGGACTCTAGTGGATAGGGCGTGGCAATCCTTAGGTCGCTGGTTCGATTCCGGTTCGAAGGA	0.0018277	0.00186554	0.00119205	0.00077815	0.652212	0.41712	-1.41752	-2.22142
tRNA-Tyr-GTA-2-1_element_243	mut	81	C	G	CCTTCGATAGCTCAGTTGGTAGAGCGGAGGACTCTAGTGGATAGGGCGTGGCAATCCTTAGGTCGCTGGTTCGATTCCGGGTCGAAGGA	0.00160426	0.00163756	0.00076674	0.00112151	0.477941	0.684864	-1.86602	-1.50607
tRNA-Tyr-GTA-2-1_element_244	mut	82	T	G	CCTTCGATAGCTCAGTTGGTAGAGCGGAGGACTCTAGTGGATAGGGCGTGGCAATCCTTAGGTCGCTGGTTCGATTCCGGCGCGAAGGA	0.00155064	0.00166375	0.00050317	0.0005642	0.324496	0.339115	-2.42466	-2.52011
tRNA-Tyr-GTA-2-1_element_245	mut	82	T	C	CCTTCGATAGCTCAGTTGGTAGAGCGGAGGACTCTAGTGGATAGGGCGTGGCAATCCTTAGGTCGCTGGTTCGATTCCGGCCCGAAGGA	0.0017562	0.00175203	0.00041332	0.00067118	0.235351	0.383085	-2.88805	-2.34422
tRNA-Tyr-GTA-2-1_element_246	mut	82	T	A	CCTTCGATAGCTCAGTTGGTAGAGCGGAGGACTCTAGTGGATAGGGCGTGGCAATCCTTAGGTCGCTGGTTCGATTCCGGCACGAAGGA	0.0017845	0.00190531	0.00166727	0.00135443	0.934305	0.710872	-0.898965	-1.45229
tRNA-Tyr-GTA-2-1_element_247	mut	83	C	A	CCTTCGATAGCTCAGTTGGTAGAGCGGAGGACTCTAGTGGATAGGGCGTGGCAATCCTTAGGTCGCTGGTTCGATTCCGGCTAGAAGGA	0.00184259	0.00189464	0.000607	0.00096104	0.32943	0.507243	-2.40289	-1.93921
tRNA-Tyr-GTA-2-1_element_248	mut	83	C	T	CCTTCGATAGCTCAGTTGGTAGAGCGGAGGACTCTAGTGGATAGGGCGTGGCAATCCTTAGGTCGCTGGTTCGATTCCGGCTTGAAGGA	0.00207645	0.00217404	0.00255581	0.00185997	1.23085	0.85554	-0.501271	-1.18505
tRNA-Tyr-GTA-2-1_element_249	mut	83	C	G	CCTTCGATAGCTCAGTTGGTAGAGCGGAGGACTCTAGTGGATAGGGCGTGGCAATCCTTAGGTCGCTGGTTCGATTCCGGCTGGAAGGA	0.00166831	0.00179278	0.00069087	0.00119915	0.414111	0.668877	-2.07284	-1.54014
tRNA-Tyr-GTA-2-1_element_250	mut	84	G	C	CCTTCGATAGCTCAGTTGGTAGAGCGGAGGACTCTAGTGGATAGGGCGTGGCAATCCTTAGGTCGCTGGTTCGATTCCGGCTCCAAGGA	0.00158937	0.00166375	0.00019967	0.00035716	0.12563	0.214669	-3.79367	-3.17977
tRNA-Tyr-GTA-2-1_element_251	mut	84	G	A	CCTTCGATAGCTCAGTTGGTAGAGCGGAGGACTCTAGTGGATAGGGCGTGGCAATCCTTAGGTCGCTGGTTCGATTCCGGCTCAAAGGA	0.0020839	0.00186942	0.00069686	0.0015149	0.3344	0.810357	-2.38128	-1.26333
tRNA-Tyr-GTA-2-1_element_252	mut	84	G	T	CCTTCGATAGCTCAGTTGGTAGAGCGGAGGACTCTAGTGGATAGGGCGTGGCAATCCTTAGGTCGCTGGTTCGATTCCGGCTCTAAGGA	0.00177407	0.00181897	0.0012819	0.00096449	0.722574	0.530242	-1.26971	-1.87523
tRNA-Tyr-GTA-2-1_element_253	mut	85	A	T	CCTTCGATAGCTCAGTTGGTAGAGCGGAGGACTCTAGTGGATAGGGCGTGGCAATCCTTAGGTCGCTGGTTCGATTCCGGCTCGTAGGA	0.00228201	0.00239328	0.00047322	0.00021912	0.207371	0.0915583	-3.07064	-4.40912
tRNA-Tyr-GTA-2-1_element_254	mut	85	A	G	CCTTCGATAGCTCAGTTGGTAGAGCGGAGGACTCTAGTGGATAGGGCGTGGCAATCCTTAGGTCGCTGGTTCGATTCCGGCTCGGAGGA	0.00206454	0.00206053	0.00531129	0.00416682	2.57263	2.02221	0.562314	0.0559771
tRNA-Tyr-GTA-2-1_element_255	mut	85	A	C	CCTTCGATAGCTCAGTTGGTAGAGCGGAGGACTCTAGTGGATAGGGCGTGGCAATCCTTAGGTCGCTGGTTCGATTCCGGCTCGCAGGA	0.00164895	0.00172681	0.00077473	0.00050554	0.469832	0.292759	-1.89071	-2.73217
tRNA-Tyr-GTA-2-1_element_256	mut	86	A	T	CCTTCGATAGCTCAGTTGGTAGAGCGGAGGACTCTAGTGGATAGGGCGTGGCAATCCTTAGGTCGCTGGTTCGATTCCGGCTCGATGGA	0.0017845	0.00196934	0.00150753	0.00202906	0.844791	1.03033	-1.04426	-0.916854
tRNA-Tyr-GTA-2-1_element_257	mut	86	A	G	CCTTCGATAGCTCAGTTGGTAGAGCGGAGGACTCTAGTGGATAGGGCGTGGCAATCCTTAGGTCGCTGGTTCGATTCCGGCTCGAGGGA	0.00203028	0.00215172	0.00248592	0.00333691	1.22443	1.55081	-0.508825	-0.326934
tRNA-Tyr-GTA-2-1_element_258	mut	86	A	C	CCTTCGATAGCTCAGTTGGTAGAGCGGAGGACTCTAGTGGATAGGGCGTGGCAATCCTTAGGTCGCTGGTTCGATTCCGGCTCGACGGA	0.0021405	0.00211001	0.0011561	0.00140965	0.540108	0.668076	-1.68961	-1.54187
tRNA-Tyr-GTA-2-1_element_259	mut	87	G	C	CCTTCGATAGCTCAGTTGGTAGAGCGGAGGACTCTAGTGGATAGGGCGTGGCAATCCTTAGGTCGCTGGTTCGATTCCGGCTCGAACGA	0.00229989	0.00219053	0.00160537	0.00117844	0.69802	0.537973	-1.31959	-1.85435
tRNA-Tyr-GTA-2-1_element_260	mut	87	G	A	CCTTCGATAGCTCAGTTGGTAGAGCGGAGGACTCTAGTGGATAGGGCGTGGCAATCCTTAGGTCGCTGGTTCGATTCCGGCTCGAAAGA	0.00167427	0.00168704	0.00082864	0.00020877	0.494926	0.123751	-1.81564	-3.97444
tRNA-Tyr-GTA-2-1_element_261	mut	87	G	T	CCTTCGATAGCTCAGTTGGTAGAGCGGAGGACTCTAGTGGATAGGGCGTGGCAATCCTTAGGTCGCTGGTTCGATTCCGGCTCGAATGA	0.00197367	0.00183837	0.00147558	0.0008972	0.747631	0.488042	-1.22053	-1.99488
tRNA-Tyr-GTA-2-1_element_262	mut	88	G	C	CCTTCGATAGCTCAGTTGGTAGAGCGGAGGACTCTAGTGGATAGGGCGTGGCAATCCTTAGGTCGCTGGTTCGATTCCGGCTCGAAGCA	0.00205113	0.00219441	0.00045525	0.00103351	0.221952	0.470975	-2.97261	-2.04623
tRNA-Tyr-GTA-2-1_element_263	mut	88	G	A	CCTTCGATAGCTCAGTTGGTAGAGCGGAGGACTCTAGTGGATAGGGCGTGGCAATCCTTAGGTCGCTGGTTCGATTCCGGCTCGAAGAA	0.00194537	0.00209934	0.00129787	0.00140274	0.667159	0.668185	-1.38483	-1.54164
tRNA-Tyr-GTA-2-1_element_264	mut	88	G	T	CCTTCGATAGCTCAGTTGGTAGAGCGGAGGACTCTAGTGGATAGGGCGTGGCAATCCTTAGGTCGCTGGTTCGATTCCGGCTCGAAGTA	0.00165491	0.00168413	0.00128789	0.00071776	0.778224	0.426194	-1.16267	-2.19037
tRNA-Tyr-GTA-2-1_element_265	mut	89	A	T	CCTTCGATAGCTCAGTTGGTAGAGCGGAGGACTCTAGTGGATAGGGCGTGGCAATCCTTAGGTCGCTGGTTCGATTCCGGCTCGAAGGT	0.00223733	0.00222933	0.00087656	0.00080748	0.39179	0.362209	-2.15278	-2.42506
tRNA-Tyr-GTA-2-1_element_266	mut	89	A	G	CCTTCGATAGCTCAGTTGGTAGAGCGGAGGACTCTAGTGGATAGGGCGTGGCAATCCTTAGGTCGCTGGTTCGATTCCGGCTCGAAGGG	0.00164895	0.00153182	0.00072481	0.00059871	0.43956	0.390851	-1.9868	-2.31527
tRNA-Tyr-GTA-2-1_element_267	mut	89	A	C	CCTTCGATAGCTCAGTTGGTAGAGCGGAGGACTCTAGTGGATAGGGCGTGGCAATCCTTAGGTCGCTGGTTCGATTCCGGCTCGAAGGC	0.001856	0.00178599	0.00077872	0.001087	0.419571	0.608625	-2.05394	-1.67633
tRNA-Tyr-GTA-2-1_element_268	del	1	A	A	CTTCGATAGCTCAGTTGGTAGAGCGGAGGACTCTAGTGGATAGGGCGTGGCAATCCTTAGGTCGCTGGTTCGATTCCGGCTCGAAGGA	0.00176662	0.00180733	0.0014017	0.00104559	0.793435	0.578526	-1.13475	-1.7495
tRNA-Tyr-GTA-2-1_element_269	del	3	A	A	CCTCGATAGCTCAGTTGGTAGAGCGGAGGACTCTAGTGGATAGGGCGTGGCAATCCTTAGGTCGCTGGTTCGATTCCGGCTCGAAGGA	0.00147169	0.00148428	0.00139172	0.00101798	0.945659	0.685842	-0.881537	-1.50401
tRNA-Tyr-GTA-2-1_element_270	del	5	A	A	CCTTGATAGCTCAGTTGGTAGAGCGGAGGACTCTAGTGGATAGGGCGTGGCAATCCTTAGGTCGCTGGTTCGATTCCGGCTCGAAGGA	0.00183812	0.00179278	0.00075876	0.00109217	0.412788	0.609207	-2.07746	-1.67495
tRNA-Tyr-GTA-2-1_element_271	del	6	A	A	CCTTCATAGCTCAGTTGGTAGAGCGGAGGACTCTAGTGGATAGGGCGTGGCAATCCTTAGGTCGCTGGTTCGATTCCGGCTCGAAGGA	0.00189026	0.00182382	0.00146959	0.00071776	0.777455	0.393549	-1.1641	-2.30534
tRNA-Tyr-GTA-2-1_element_272	del	7	A	A	CCTTCGTAGCTCAGTTGGTAGAGCGGAGGACTCTAGTGGATAGGGCGTGGCAATCCTTAGGTCGCTGGTTCGATTCCGGCTCGAAGGA	0.0016132	0.00167345	0.00066491	0.00114221	0.412168	0.682547	-2.07962	-1.51096
tRNA-Tyr-GTA-2-1_element_273	del	8	A	A	CCTTCGAAGCTCAGTTGGTAGAGCGGAGGACTCTAGTGGATAGGGCGTGGCAATCCTTAGGTCGCTGGTTCGATTCCGGCTCGAAGGA	0.00205709	0.00201106	0.00154946	0.00113186	0.753229	0.562818	-1.20977	-1.78921
tRNA-Tyr-GTA-2-1_element_274	del	9	A	A	CCTTCGATGCTCAGTTGGTAGAGCGGAGGACTCTAGTGGATAGGGCGTGGCAATCCTTAGGTCGCTGGTTCGATTCCGGCTCGAAGGA	0.00190068	0.00193636	0.00153349	0.0014269	0.806807	0.7369	-1.11063	-1.40041
tRNA-Tyr-GTA-2-1_element_275	del	10	A	A	CCTTCGATACTCAGTTGGTAGAGCGGAGGACTCTAGTGGATAGGGCGTGGCAATCCTTAGGTCGCTGGTTCGATTCCGGCTCGAAGGA	0.00163852	0.00175591	0.00232419	0.00145796	1.41847	0.830312	-0.296597	-1.22823
tRNA-Tyr-GTA-2-1_element_276	del	11	A	A	CCTTCGATAGTCAGTTGGTAGAGCGGAGGACTCTAGTGGATAGGGCGTGGCAATCCTTAGGTCGCTGGTTCGATTCCGGCTCGAAGGA	0.00172938	0.00166569	0.00093646	0.00123711	0.541501	0.742698	-1.68589	-1.38911
tRNA-Tyr-GTA-2-1_element_277	del	12	A	A	CCTTCGATAGCCAGTTGGTAGAGCGGAGGACTCTAGTGGATAGGGCGTGGCAATCCTTAGGTCGCTGGTTCGATTCCGGCTCGAAGGA	0.00169215	0.00179181	0.00279542	0.00106112	1.65199	0.592204	-0.0767207	-1.71579
tRNA-Tyr-GTA-2-1_element_278	del	13	A	A	CCTTCGATAGCTAGTTGGTAGAGCGGAGGACTCTAGTGGATAGGGCGTGGCAATCCTTAGGTCGCTGGTTCGATTCCGGCTCGAAGGA	0.0018128	0.00173651	0.00066291	0.00105422	0.365684	0.607088	-2.25226	-1.67998
tRNA-Tyr-GTA-2-1_element_279	del	14	A	A	CCTTCGATAGCTCGTTGGTAGAGCGGAGGACTCTAGTGGATAGGGCGTGGCAATCCTTAGGTCGCTGGTTCGATTCCGGCTCGAAGGA	0.00190068	0.00188106	0.00177908	0.00164948	0.936022	0.876887	-0.896316	-1.14949
tRNA-Tyr-GTA-2-1_element_280	del	15	A	A	CCTTCGATAGCTCATTGGTAGAGCGGAGGACTCTAGTGGATAGGGCGTGGCAATCCTTAGGTCGCTGGTTCGATTCCGGCTCGAAGGA	0.00191856	0.00186845	0.0011581	0.00100073	0.60363	0.535593	-1.52919	-1.86075
tRNA-Tyr-GTA-2-1_element_281	del	16	A	A	CCTTCGATAGCTCAGTGGTAGAGCGGAGGACTCTAGTGGATAGGGCGTGGCAATCCTTAGGTCGCTGGTTCGATTCCGGCTCGAAGGA	0.00178301	0.00191695	0.00366599	0.00317645	2.05607	1.65703	0.238958	-0.231356
tRNA-Tyr-GTA-2-1_element_282	del	18	A	A	CCTTCGATAGCTCAGTTGTAGAGCGGAGGACTCTAGTGGATAGGGCGTGGCAATCCTTAGGTCGCTGGTTCGATTCCGGCTCGAAGGA	0.00181876	0.0018083	0.00103031	0.00074192	0.566491	0.410285	-1.6208	-2.24526
tRNA-Tyr-GTA-2-1_element_283	del	20	A	A	CCTTCGATAGCTCAGTTGGAGAGCGGAGGACTCTAGTGGATAGGGCGTGGCAATCCTTAGGTCGCTGGTTCGATTCCGGCTCGAAGGA	0.0018128	0.00174427	0.00055509	0.00172884	0.306206	0.991155	-2.50836	-0.972773
tRNA-Tyr-GTA-2-1_element_284	del	21	A	A	CCTTCGATAGCTCAGTTGGTGAGCGGAGGACTCTAGTGGATAGGGCGTGGCAATCCTTAGGTCGCTGGTTCGATTCCGGCTCGAAGGA	0.00208837	0.00213717	0.0022583	0.00152352	1.08137	0.712869	-0.688072	-1.44825
tRNA-Tyr-GTA-2-1_element_285	del	22	A	A	CCTTCGATAGCTCAGTTGGTAAGCGGAGGACTCTAGTGGATAGGGCGTGGCAATCCTTAGGTCGCTGGTTCGATTCCGGCTCGAAGGA	0.00171598	0.00167248	0.00065892	0.0009783	0.38399	0.584937	-2.18179	-1.7336
tRNA-Tyr-GTA-2-1_element_286	del	23	A	A	CCTTCGATAGCTCAGTTGGTAGGCGGAGGACTCTAGTGGATAGGGCGTGGCAATCCTTAGGTCGCTGGTTCGATTCCGGCTCGAAGGA	0.00137785	0.0014154	0.00110619	0.0014269	0.802836	1.00812	-1.11775	-0.948283
tRNA-Tyr-GTA-2-1_element_287	del	24	A	A	CCTTCGATAGCTCAGTTGGTAGACGGAGGACTCTAGTGGATAGGGCGTGGCAATCCTTAGGTCGCTGGTTCGATTCCGGCTCGAAGGA	0.0019841	0.00204986	0.00131784	0.00150282	0.6642	0.733132	-1.39124	-1.40781
tRNA-Tyr-GTA-2-1_element_288	del	25	A	A	CCTTCGATAGCTCAGTTGGTAGAGGGAGGACTCTAGTGGATAGGGCGTGGCAATCCTTAGGTCGCTGGTTCGATTCCGGCTCGAAGGA	0.00219562	0.00213038	0.00132183	0.0007816	0.602032	0.366884	-1.53302	-2.40656
tRNA-Tyr-GTA-2-1_element_289	del	26	A	A	CCTTCGATAGCTCAGTTGGTAGAGCGAGGACTCTAGTGGATAGGGCGTGGCAATCCTTAGGTCGCTGGTTCGATTCCGGCTCGAAGGA	0.00194835	0.00188785	0.00098838	0.0008627	0.50729	0.456973	-1.78005	-2.08977
tRNA-Tyr-GTA-2-1_element_290	del	28	A	A	CCTTCGATAGCTCAGTTGGTAGAGCGGGGACTCTAGTGGATAGGGCGTGGCAATCCTTAGGTCGCTGGTTCGATTCCGGCTCGAAGGA	0.00176216	0.00167054	0.00128589	0.00094552	0.729726	0.565993	-1.2555	-1.7811
tRNA-Tyr-GTA-2-1_element_291	del	29	A	A	CCTTCGATAGCTCAGTTGGTAGAGCGGAGACTCTAGTGGATAGGGCGTGGCAATCCTTAGGTCGCTGGTTCGATTCCGGCTCGAAGGA	0.00167129	0.0016492	0.00083862	0.00134753	0.501782	0.817082	-1.7958	-1.2514
tRNA-Tyr-GTA-2-1_element_292	del	31	A	A	CCTTCGATAGCTCAGTTGGTAGAGCGGAGGCTCTAGTGGATAGGGCGTGGCAATCCTTAGGTCGCTGGTTCGATTCCGGCTCGAAGGA	0.00182174	0.00188494	0.00182301	0.00190311	1.0007	1.00964	-0.799922	-0.946115
tRNA-Tyr-GTA-2-1_element_293	del	32	A	A	CCTTCGATAGCTCAGTTGGTAGAGCGGAGGATCTAGTGGATAGGGCGTGGCAATCCTTAGGTCGCTGGTTCGATTCCGGCTCGAAGGA	0.00181727	0.00166375	0.00129388	0.00173575	0.71199	1.04327	-1.291	-0.898841
tRNA-Tyr-GTA-2-1_element_294	del	33	A	A	CCTTCGATAGCTCAGTTGGTAGAGCGGAGGACCTAGTGGATAGGGCGTGGCAATCCTTAGGTCGCTGGTTCGATTCCGGCTCGAAGGA	0.00172492	0.00180442	0.00105028	0.00136306	0.608886	0.755401	-1.51669	-1.36464
tRNA-Tyr-GTA-2-1_element_295	del	34	A	A	CCTTCGATAGCTCAGTTGGTAGAGCGGAGGACTTAGTGGATAGGGCGTGGCAATCCTTAGGTCGCTGGTTCGATTCCGGCTCGAAGGA	0.00157298	0.00156868	0.00076475	0.00161497	0.486176	1.02951	-1.84138	-0.918002
tRNA-Tyr-GTA-2-1_element_296	del	35	A	A	CCTTCGATAGCTCAGTTGGTAGAGCGGAGGACTCAGTGGATAGGGCGTGGCAATCCTTAGGTCGCTGGTTCGATTCCGGCTCGAAGGA	0.00164001	0.00158032	0.00133781	0.00136996	0.81573	0.866888	-1.09477	-1.16604
tRNA-Tyr-GTA-2-1_element_297	del	36	A	A	CCTTCGATAGCTCAGTTGGTAGAGCGGAGGACTCTGTGGATAGGGCGTGGCAATCCTTAGGTCGCTGGTTCGATTCCGGCTCGAAGGA	0.00168917	0.00171517	0.00121002	0.00075745	0.716339	0.441617	-1.28222	-2.13909
tRNA-Tyr-GTA-2-1_element_298	del	37	A	A	CCTTCGATAGCTCAGTTGGTAGAGCGGAGGACTCTATGGATAGGGCGTGGCAATCCTTAGGTCGCTGGTTCGATTCCGGCTCGAAGGA	0.00183961	0.00195479	0.00110619	0.00165638	0.601315	0.847344	-1.53474	-1.19894
tRNA-Tyr-GTA-2-1_element_299	del	38	A	A	CCTTCGATAGCTCAGTTGGTAGAGCGGAGGACTCTAGGGATAGGGCGTGGCAATCCTTAGGTCGCTGGTTCGATTCCGGCTCGAAGGA	0.00196176	0.00201882	0.00293119	0.00268644	1.49417	1.3307	-0.221588	-0.54777
tRNA-Tyr-GTA-2-1_element_300	del	39	A	A	CCTTCGATAGCTCAGTTGGTAGAGCGGAGGACTCTAGTGATAGGGCGTGGCAATCCTTAGGTCGCTGGTTCGATTCCGGCTCGAAGGA	0.00193048	0.00185196	0.00589034	0.00484318	3.05124	2.61517	0.808465	0.42695
tRNA-Tyr-GTA-2-1_element_301	del	41	A	A	CCTTCGATAGCTCAGTTGGTAGAGCGGAGGACTCTAGTGGTAGGGCGTGGCAATCCTTAGGTCGCTGGTTCGATTCCGGCTCGAAGGA	0.0017279	0.00181606	0.00456451	0.00429623	2.64166	2.36568	0.600516	0.282303
tRNA-Tyr-GTA-2-1_element_302	del	42	A	A	CCTTCGATAGCTCAGTTGGTAGAGCGGAGGACTCTAGTGGAAGGGCGTGGCAATCCTTAGGTCGCTGGTTCGATTCCGGCTCGAAGGA	0.00164448	0.00182091	0.0053652	0.0054695	3.26255	3.00371	0.905071	0.626792
tRNA-Tyr-GTA-2-1_element_303	del	43	A	A	CCTTCGATAGCTCAGTTGGTAGAGCGGAGGACTCTAGTGGATGGGCGTGGCAATCCTTAGGTCGCTGGTTCGATTCCGGCTCGAAGGA	0.00252332	0.00251358	0.00515754	0.00428243	2.04395	1.70372	0.230429	-0.191268
tRNA-Tyr-GTA-2-1_element_304	del	44	A	A	CCTTCGATAGCTCAGTTGGTAGAGCGGAGGACTCTAGTGGATAGGCGTGGCAATCCTTAGGTCGCTGGTTCGATTCCGGCTCGAAGGA	0.0017696	0.0018927	0.0127691	0.0132372	7.21578	6.99382	2.05022	1.84613
tRNA-Tyr-GTA-2-1_element_305	del	47	A	A	CCTTCGATAGCTCAGTTGGTAGAGCGGAGGACTCTAGTGGATAGGGGTGGCAATCCTTAGGTCGCTGGTTCGATTCCGGCTCGAAGGA	0.00234458	0.00233119	0.00531329	0.00616138	2.2662	2.64301	0.379348	0.442229
tRNA-Tyr-GTA-2-1_element_306	del	48	A	A	CCTTCGATAGCTCAGTTGGTAGAGCGGAGGACTCTAGTGGATAGGGCTGGCAATCCTTAGGTCGCTGGTTCGATTCCGGCTCGAAGGA	0.00209135	0.00203725	0.00468232	0.00456367	2.2389	2.24011	0.36186	0.203616
tRNA-Tyr-GTA-2-1_element_307	del	49	A	A	CCTTCGATAGCTCAGTTGGTAGAGCGGAGGACTCTAGTGGATAGGGCGGGCAATCCTTAGGTCGCTGGTTCGATTCCGGCTCGAAGGA	0.00162958	0.00155122	0.00269758	0.00275373	1.65538	1.7752	-0.0737698	-0.131972
tRNA-Tyr-GTA-2-1_element_308	del	50	A	A	CCTTCGATAGCTCAGTTGGTAGAGCGGAGGACTCTAGTGGATAGGGCGTGCAATCCTTAGGTCGCTGGTTCGATTCCGGCTCGAAGGA	0.00168023	0.00170062	0.00458648	0.00505023	2.72967	2.96964	0.647799	0.610334
tRNA-Tyr-GTA-2-1_element_309	del	52	A	A	CCTTCGATAGCTCAGTTGGTAGAGCGGAGGACTCTAGTGGATAGGGCGTGGAATCCTTAGGTCGCTGGTTCGATTCCGGCTCGAAGGA	0.00183068	0.00181218	0.00509764	0.00421514	2.78457	2.326	0.676524	0.257897
tRNA-Tyr-GTA-2-1_element_310	del	53	A	A	CCTTCGATAGCTCAGTTGGTAGAGCGGAGGACTCTAGTGGATAGGGCGTGGCATCCTTAGGTCGCTGGTTCGATTCCGGCTCGAAGGA	0.00204517	0.0022497	0.0143724	0.0146727	7.02749	6.52208	2.01208	1.74538
tRNA-Tyr-GTA-2-1_element_311	del	55	A	A	CCTTCGATAGCTCAGTTGGTAGAGCGGAGGACTCTAGTGGATAGGGCGTGGCAACCTTAGGTCGCTGGTTCGATTCCGGCTCGAAGGA	0.00161916	0.00169189	0.00135378	0.00125264	0.836102	0.740378	-1.05918	-1.39362
tRNA-Tyr-GTA-2-1_element_312	del	56	A	A	CCTTCGATAGCTCAGTTGGTAGAGCGGAGGACTCTAGTGGATAGGGCGTGGCAATCTTAGGTCGCTGGTTCGATTCCGGCTCGAAGGA	0.00196027	0.00204307	0.00080069	0.0015356	0.408458	0.751614	-2.09267	-1.37189
tRNA-Tyr-GTA-2-1_element_313	del	58	A	A	CCTTCGATAGCTCAGTTGGTAGAGCGGAGGACTCTAGTGGATAGGGCGTGGCAATCCTAGGTCGCTGGTTCGATTCCGGCTCGAAGGA	0.00157894	0.00165502	0.00101034	0.00131302	0.639887	0.793358	-1.44504	-1.29391
tRNA-Tyr-GTA-2-1_element_314	del	60	A	A	CCTTCGATAGCTCAGTTGGTAGAGCGGAGGACTCTAGTGGATAGGGCGTGGCAATCCTTGGTCGCTGGTTCGATTCCGGCTCGAAGGA	0.00167576	0.00164241	0.00081866	0.00050036	0.488529	0.304652	-1.83441	-2.67472
tRNA-Tyr-GTA-2-1_element_315	del	61	A	A	CCTTCGATAGCTCAGTTGGTAGAGCGGAGGACTCTAGTGGATAGGGCGTGGCAATCCTTAGTCGCTGGTTCGATTCCGGCTCGAAGGA	0.00204219	0.00198292	0.0009744	0.00167018	0.477135	0.842283	-1.86846	-1.20758
tRNA-Tyr-GTA-2-1_element_316	del	63	A	A	CCTTCGATAGCTCAGTTGGTAGAGCGGAGGACTCTAGTGGATAGGGCGTGGCAATCCTTAGGCGCTGGTTCGATTCCGGCTCGAAGGA	0.00137338	0.00149301	0.00068088	0.00106284	0.495772	0.711878	-1.81318	-1.45025
tRNA-Tyr-GTA-2-1_element_317	del	64	A	A	CCTTCGATAGCTCAGTTGGTAGAGCGGAGGACTCTAGTGGATAGGGCGTGGCAATCCTTAGGTGCTGGTTCGATTCCGGCTCGAAGGA	0.00186494	0.001753	0.00226828	0.00203941	1.21628	1.16338	-0.518456	-0.741629
tRNA-Tyr-GTA-2-1_element_318	del	65	A	A	CCTTCGATAGCTCAGTTGGTAGAGCGGAGGACTCTAGTGGATAGGGCGTGGCAATCCTTAGGTCCTGGTTCGATTCCGGCTCGAAGGA	0.00157745	0.00169286	0.00069885	0.00092654	0.443028	0.547321	-1.97546	-1.8295
tRNA-Tyr-GTA-2-1_element_319	del	66	A	A	CCTTCGATAGCTCAGTTGGTAGAGCGGAGGACTCTAGTGGATAGGGCGTGGCAATCCTTAGGTCGTGGTTCGATTCCGGCTCGAAGGA	0.00154021	0.00166084	0.00016373	0.00051417	0.106305	0.309582	-4.03465	-2.65156
tRNA-Tyr-GTA-2-1_element_320	del	67	A	A	CCTTCGATAGCTCAGTTGGTAGAGCGGAGGACTCTAGTGGATAGGGCGTGGCAATCCTTAGGTCGCGGTTCGATTCCGGCTCGAAGGA	0.00164895	0.00166957	0.00081267	0.00064875	0.49284	0.388571	-1.82174	-2.3237
tRNA-Tyr-GTA-2-1_element_321	del	68	A	A	CCTTCGATAGCTCAGTTGGTAGAGCGGAGGACTCTAGTGGATAGGGCGTGGCAATCCTTAGGTCGCTGTTCGATTCCGGCTCGAAGGA	0.00187983	0.0018374	0.00095843	0.00055558	0.509848	0.30237	-1.77279	-2.68557
tRNA-Tyr-GTA-2-1_element_322	del	70	A	A	CCTTCGATAGCTCAGTTGGTAGAGCGGAGGACTCTAGTGGATAGGGCGTGGCAATCCTTAGGTCGCTGGTCGATTCCGGCTCGAAGGA	0.00164895	0.00171517	0.00335051	0.00193589	2.0319	1.12869	0.221903	-0.785308
tRNA-Tyr-GTA-2-1_element_323	del	72	A	A	CCTTCGATAGCTCAGTTGGTAGAGCGGAGGACTCTAGTGGATAGGGCGTGGCAATCCTTAGGTCGCTGGTTGATTCCGGCTCGAAGGA	0.00179195	0.00161428	0.00090252	0.00107837	0.503653	0.668021	-1.79043	-1.54199
tRNA-Tyr-GTA-2-1_element_324	del	73	A	A	CCTTCGATAGCTCAGTTGGTAGAGCGGAGGACTCTAGTGGATAGGGCGTGGCAATCCTTAGGTCGCTGGTTCATTCCGGCTCGAAGGA	0.0017279	0.00178308	0.00189889	0.00140965	1.09896	0.790569	-0.664792	-1.29899
tRNA-Tyr-GTA-2-1_element_325	del	74	A	A	CCTTCGATAGCTCAGTTGGTAGAGCGGAGGACTCTAGTGGATAGGGCGTGGCAATCCTTAGGTCGCTGGTTCGTTCCGGCTCGAAGGA	0.00170257	0.00176368	0.00078272	0.00124056	0.459726	0.703394	-1.92208	-1.46755
tRNA-Tyr-GTA-2-1_element_326	del	75	A	A	CCTTCGATAGCTCAGTTGGTAGAGCGGAGGACTCTAGTGGATAGGGCGTGGCAATCCTTAGGTCGCTGGTTCGATCCGGCTCGAAGGA	0.00148956	0.00156189	0.00126992	0.00086097	0.852542	0.551237	-1.03109	-1.81921
tRNA-Tyr-GTA-2-1_element_327	del	77	A	A	CCTTCGATAGCTCAGTTGGTAGAGCGGAGGACTCTAGTGGATAGGGCGTGGCAATCCTTAGGTCGCTGGTTCGATTCGGCTCGAAGGA	0.00169215	0.00169577	0.00057506	0.00070741	0.339839	0.417163	-2.35801	-2.22127
tRNA-Tyr-GTA-2-1_element_328	del	79	A	A	CCTTCGATAGCTCAGTTGGTAGAGCGGAGGACTCTAGTGGATAGGGCGTGGCAATCCTTAGGTCGCTGGTTCGATTCCGCTCGAAGGA	0.00196325	0.00204113	0.00121401	0.00104731	0.618368	0.513105	-1.49439	-1.92263
tRNA-Tyr-GTA-2-1_element_329	del	81	A	A	CCTTCGATAGCTCAGTTGGTAGAGCGGAGGACTCTAGTGGATAGGGCGTGGCAATCCTTAGGTCGCTGGTTCGATTCCGGTCGAAGGA	0.00168917	0.00171226	0.00038936	0.00060906	0.230505	0.355708	-2.91806	-2.45119
tRNA-Tyr-GTA-2-1_element_330	del	82	A	A	CCTTCGATAGCTCAGTTGGTAGAGCGGAGGACTCTAGTGGATAGGGCGTGGCAATCCTTAGGTCGCTGGTTCGATTCCGGCCGAAGGA	0.00187685	0.00191986	0.00087856	0.0009921	0.468103	0.516756	-1.89603	-1.9124
tRNA-Tyr-GTA-2-1_element_331	del	83	A	A	CCTTCGATAGCTCAGTTGGTAGAGCGGAGGACTCTAGTGGATAGGGCGTGGCAATCCTTAGGTCGCTGGTTCGATTCCGGCTGAAGGA	0.00177407	0.0017986	0.00151352	0.00127507	0.853132	0.708921	-1.03009	-1.45626
tRNA-Tyr-GTA-2-1_element_332	del	84	A	A	CCTTCGATAGCTCAGTTGGTAGAGCGGAGGACTCTAGTGGATAGGGCGTGGCAATCCTTAGGTCGCTGGTTCGATTCCGGCTCAAGGA	0.00160426	0.00172099	0.00040733	0.00135443	0.253906	0.787008	-2.77856	-1.3055
tRNA-Tyr-GTA-2-1_element_333	del	85	A	A	CCTTCGATAGCTCAGTTGGTAGAGCGGAGGACTCTAGTGGATAGGGCGTGGCAATCCTTAGGTCGCTGGTTCGATTCCGGCTCGAGGA	0.00165789	0.00181121	0.00171718	0.00169951	1.03577	0.938329	-0.75023	-1.05179
tRNA-Tyr-GTA-2-1_element_334	del	87	A	A	CCTTCGATAGCTCAGTTGGTAGAGCGGAGGACTCTAGTGGATAGGGCGTGGCAATCCTTAGGTCGCTGGTTCGATTCCGGCTCGAAGA	0.00206752	0.00200717	0.0010363	0.0011957	0.50123	0.595712	-1.79739	-1.70727
tRNA-Tyr-GTA-2-1_element_335	del	89	A	A	CCTTCGATAGCTCAGTTGGTAGAGCGGAGGACTCTAGTGGATAGGGCGTGGCAATCCTTAGGTCGCTGGTTCGATTCCGGCTCGAAGG	0.00175173	0.0017336	0.00096042	0.00062287	0.548273	0.359291	-1.66796	-2.43673
tRNA-Tyr-GTA-2-1_element_336	hp	1	CG	GC	GCTTCGATAGCTCAGTTGGTAGAGCGGAGGACTCTAGTGGATAGGGCGTGGCAATCCTTAGGTCGCTGGTTCGATTCCGGCTCGAAGCA	0.00188281	0.0018733	0.00072481	0.00074364	0.384963	0.396971	-2.17814	-2.29285
tRNA-Tyr-GTA-2-1_element_337	hp	1	CG	GA	GCTTCGATAGCTCAGTTGGTAGAGCGGAGGACTCTAGTGGATAGGGCGTGGCAATCCTTAGGTCGCTGGTTCGATTCCGGCTCGAAGAA	0.00182174	0.00185196	0.00131185	0.00047103	0.720108	0.254343	-1.27464	-2.93511
tRNA-Tyr-GTA-2-1_element_338	hp	1	CG	GT	GCTTCGATAGCTCAGTTGGTAGAGCGGAGGACTCTAGTGGATAGGGCGTGGCAATCCTTAGGTCGCTGGTTCGATTCCGGCTCGAAGTA	0.00170555	0.00166472	0.00282337	0.0025277	1.6554	1.51839	-0.0737502	-0.357411
tRNA-Tyr-GTA-2-1_element_339	hp	1	CG	CG	CCTTCGATAGCTCAGTTGGTAGAGCGGAGGACTCTAGTGGATAGGGCGTGGCAATCCTTAGGTCGCTGGTTCGATTCCGGCTCGAAGGA	0.00202283	0.00193539	0.00352422	0.00376481	1.74222	1.94525	0	0
tRNA-Tyr-GTA-2-1_element_340	hp	1	CG	AT	ACTTCGATAGCTCAGTTGGTAGAGCGGAGGACTCTAGTGGATAGGGCGTGGCAATCCTTAGGTCGCTGGTTCGATTCCGGCTCGAAGTA	0.00213306	0.00206829	0.00057705	0.00050209	0.270529	0.242756	-2.68707	-3.00238
tRNA-Tyr-GTA-2-1_element_341	hp	1	CG	AC	ACTTCGATAGCTCAGTTGGTAGAGCGGAGGACTCTAGTGGATAGGGCGTGGCAATCCTTAGGTCGCTGGTTCGATTCCGGCTCGAAGCA	0.00165044	0.0016851	0.00095244	0.00102661	0.577082	0.609229	-1.59408	-1.6749
tRNA-Tyr-GTA-2-1_element_342	hp	1	CG	AA	ACTTCGATAGCTCAGTTGGTAGAGCGGAGGACTCTAGTGGATAGGGCGTGGCAATCCTTAGGTCGCTGGTTCGATTCCGGCTCGAAGAA	0.00144041	0.00155316	0.0007288	0.00089203	0.505971	0.574331	-1.7838	-1.76
tRNA-Tyr-GTA-2-1_element_343	hp	1	CG	TA	TCTTCGATAGCTCAGTTGGTAGAGCGGAGGACTCTAGTGGATAGGGCGTGGCAATCCTTAGGTCGCTGGTTCGATTCCGGCTCGAAGAA	0.00212859	0.00204016	0.00093247	0.00148384	0.43807	0.727315	-1.9917	-1.4193
tRNA-Tyr-GTA-2-1_element_344	hp	1	CG	TT	TCTTCGATAGCTCAGTTGGTAGAGCGGAGGACTCTAGTGGATAGGGCGTGGCAATCCTTAGGTCGCTGGTTCGATTCCGGCTCGAAGTA	0.00211816	0.00212068	0.00075077	0.00106457	0.354444	0.501994	-2.2973	-1.95421
tRNA-Tyr-GTA-2-1_element_345	hp	1	CG	TC	TCTTCGATAGCTCAGTTGGTAGAGCGGAGGACTCTAGTGGATAGGGCGTGGCAATCCTTAGGTCGCTGGTTCGATTCCGGCTCGAAGCA	0.00192452	0.00194412	0.00085859	0.00093171	0.446134	0.479247	-1.96538	-2.02111
tRNA-Tyr-GTA-2-1_element_346	hp	2	CG	GC	CGTTCGATAGCTCAGTTGGTAGAGCGGAGGACTCTAGTGGATAGGGCGTGGCAATCCTTAGGTCGCTGGTTCGATTCCGGCTCGAACGA	0.00177854	0.00167927	0.00082065	0.00080231	0.46142	0.47777	-1.91678	-2.02557
tRNA-Tyr-GTA-2-1_element_347	hp	2	CG	GA	CGTTCGATAGCTCAGTTGGTAGAGCGGAGGACTCTAGTGGATAGGGCGTGGCAATCCTTAGGTCGCTGGTTCGATTCCGGCTCGAAAGA	0.00194537	0.00205859	0.00145561	0.00088685	0.748244	0.430805	-1.21935	-2.17485
tRNA-Tyr-GTA-2-1_element_348	hp	2	CG	GT	CGTTCGATAGCTCAGTTGGTAGAGCGGAGGACTCTAGTGGATAGGGCGTGGCAATCCTTAGGTCGCTGGTTCGATTCCGGCTCGAATGA	0.00229989	0.00236612	0.00235015	0.00269161	1.02185	1.13756	-0.769743	-0.774006
tRNA-Tyr-GTA-2-1_element_349	hp	2	CG	AT	CATTCGATAGCTCAGTTGGTAGAGCGGAGGACTCTAGTGGATAGGGCGTGGCAATCCTTAGGTCGCTGGTTCGATTCCGGCTCGAATGA	0.00200495	0.00192471	0.00117208	0.00098692	0.584591	0.512764	-1.57543	-1.92359
tRNA-Tyr-GTA-2-1_element_350	hp	2	CG	AC	CATTCGATAGCTCAGTTGGTAGAGCGGAGGACTCTAGTGGATAGGGCGTGGCAATCCTTAGGTCGCTGGTTCGATTCCGGCTCGAACGA	0.00216434	0.00204889	0.0009165	0.00028987	0.423454	0.141475	-2.04065	-3.78134
tRNA-Tyr-GTA-2-1_element_351	hp	2	CG	AA	CATTCGATAGCTCAGTTGGTAGAGCGGAGGACTCTAGTGGATAGGGCGTGGCAATCCTTAGGTCGCTGGTTCGATTCCGGCTCGAAAGA	0.00154319	0.00161913	0.00038337	0.00076262	0.248428	0.471009	-2.81003	-2.04613
tRNA-Tyr-GTA-2-1_element_352	hp	2	CG	TA	CTTTCGATAGCTCAGTTGGTAGAGCGGAGGACTCTAGTGGATAGGGCGTGGCAATCCTTAGGTCGCTGGTTCGATTCCGGCTCGAAAGA	0.00174279	0.00185293	0.00139771	0.00224129	0.801994	1.20959	-1.11927	-0.685434
tRNA-Tyr-GTA-2-1_element_353	hp	2	CG	TT	CTTTCGATAGCTCAGTTGGTAGAGCGGAGGACTCTAGTGGATAGGGCGTGGCAATCCTTAGGTCGCTGGTTCGATTCCGGCTCGAATGA	0.00186047	0.0017792	0.00092249	0.00039339	0.495836	0.221105	-1.81299	-3.13715
tRNA-Tyr-GTA-2-1_element_354	hp	2	CG	TC	CTTTCGATAGCTCAGTTGGTAGAGCGGAGGACTCTAGTGGATAGGGCGTGGCAATCCTTAGGTCGCTGGTTCGATTCCGGCTCGAACGA	0.00251885	0.00201397	0.00039136	0.00017254	0.155372	0.0856714	-3.48714	-4.505
tRNA-Tyr-GTA-2-1_element_355	hp	3	TA	GC	CCGTCGATAGCTCAGTTGGTAGAGCGGAGGACTCTAGTGGATAGGGCGTGGCAATCCTTAGGTCGCTGGTTCGATTCCGGCTCGACGGA	0.00177258	0.0019024	0.00240406	0.00329723	1.35625	1.73319	-0.361311	-0.166524
tRNA-Tyr-GTA-2-1_element_356	hp	3	TA	GT	CCGTCGATAGCTCAGTTGGTAGAGCGGAGGACTCTAGTGGATAGGGCGTGGCAATCCTTAGGTCGCTGGTTCGATTCCGGCTCGATGGA	0.00144637	0.00138436	0.00220438	0.00377171	1.52408	2.72452	-0.192988	0.486046
tRNA-Tyr-GTA-2-1_element_357	hp	3	TA	GG	CCGTCGATAGCTCAGTTGGTAGAGCGGAGGACTCTAGTGGATAGGGCGTGGCAATCCTTAGGTCGCTGGTTCGATTCCGGCTCGAGGGA	0.00200346	0.00198971	0.00176311	0.0018479	0.88003	0.928725	-0.985305	-1.06663
tRNA-Tyr-GTA-2-1_element_358	hp	3	TA	CG	CCCTCGATAGCTCAGTTGGTAGAGCGGAGGACTCTAGTGGATAGGGCGTGGCAATCCTTAGGTCGCTGGTTCGATTCCGGCTCGAGGGA	0.00176662	0.0017695	0.0031728	0.00320406	1.79597	1.81072	0.0438304	-0.103394
tRNA-Tyr-GTA-2-1_element_359	hp	3	TA	CC	CCCTCGATAGCTCAGTTGGTAGAGCGGAGGACTCTAGTGGATAGGGCGTGGCAATCCTTAGGTCGCTGGTTCGATTCCGGCTCGACGGA	0.0020556	0.0021556	0.00148556	0.00127852	0.722691	0.593113	-1.26948	-1.71358
tRNA-Tyr-GTA-2-1_element_360	hp	3	TA	CT	CCCTCGATAGCTCAGTTGGTAGAGCGGAGGACTCTAGTGGATAGGGCGTGGCAATCCTTAGGTCGCTGGTTCGATTCCGGCTCGATGGA	0.00168023	0.00170741	0.00111817	0.00164603	0.665484	0.964049	-1.38845	-1.01278
tRNA-Tyr-GTA-2-1_element_361	hp	3	TA	AT	CCATCGATAGCTCAGTTGGTAGAGCGGAGGACTCTAGTGGATAGGGCGTGGCAATCCTTAGGTCGCTGGTTCGATTCCGGCTCGATGGA	0.00150893	0.00161816	0.00209656	0.00249837	1.38944	1.54396	-0.32643	-0.33332
tRNA-Tyr-GTA-2-1_element_362	hp	3	TA	AG	CCATCGATAGCTCAGTTGGTAGAGCGGAGGACTCTAGTGGATAGGGCGTGGCAATCCTTAGGTCGCTGGTTCGATTCCGGCTCGAGGGA	0.00201091	0.00195867	0.00245797	0.00128714	1.22232	0.657152	-0.511313	-1.56566
tRNA-Tyr-GTA-2-1_element_363	hp	3	TA	AC	CCATCGATAGCTCAGTTGGTAGAGCGGAGGACTCTAGTGGATAGGGCGTGGCAATCCTTAGGTCGCTGGTTCGATTCCGGCTCGACGGA	0.0021703	0.00218859	0.00131584	0.00081784	0.606296	0.373682	-1.52284	-2.38007
tRNA-Tyr-GTA-2-1_element_364	hp	4	TA	GC	CCTGCGATAGCTCAGTTGGTAGAGCGGAGGACTCTAGTGGATAGGGCGTGGCAATCCTTAGGTCGCTGGTTCGATTCCGGCTCGCAGGA	0.00165044	0.00184031	0.00370792	0.00321958	2.24663	1.74947	0.366831	-0.153033
tRNA-Tyr-GTA-2-1_element_365	hp	4	TA	GT	CCTGCGATAGCTCAGTTGGTAGAGCGGAGGACTCTAGTGGATAGGGCGTGGCAATCCTTAGGTCGCTGGTTCGATTCCGGCTCGTAGGA	0.00189026	0.00193636	0.00266763	0.00372167	1.41125	1.922	-0.303957	-0.0173479
tRNA-Tyr-GTA-2-1_element_366	hp	4	TA	GG	CCTGCGATAGCTCAGTTGGTAGAGCGGAGGACTCTAGTGGATAGGGCGTGGCAATCCTTAGGTCGCTGGTTCGATTCCGGCTCGGAGGA	0.00142253	0.00152891	0.00124596	0.00069361	0.875871	0.453663	-0.992139	-2.10026
tRNA-Tyr-GTA-2-1_element_367	hp	4	TA	CG	CCTCCGATAGCTCAGTTGGTAGAGCGGAGGACTCTAGTGGATAGGGCGTGGCAATCCTTAGGTCGCTGGTTCGATTCCGGCTCGGAGGA	0.00204964	0.00196837	0.00198874	0.00332828	0.970286	1.69088	-0.844448	-0.202178
tRNA-Tyr-GTA-2-1_element_368	hp	4	TA	CC	CCTCCGATAGCTCAGTTGGTAGAGCGGAGGACTCTAGTGGATAGGGCGTGGCAATCCTTAGGTCGCTGGTTCGATTCCGGCTCGCAGGA	0.00204368	0.00218859	0.00049718	0.00070051	0.243279	0.320074	-2.84025	-2.60348
tRNA-Tyr-GTA-2-1_element_369	hp	4	TA	CT	CCTCCGATAGCTCAGTTGGTAGAGCGGAGGACTCTAGTGGATAGGGCGTGGCAATCCTTAGGTCGCTGGTTCGATTCCGGCTCGTAGGA	0.00184259	0.0018374	0.00119604	0.00116292	0.649107	0.632912	-1.4244	-1.61988
tRNA-Tyr-GTA-2-1_element_370	hp	4	TA	AT	CCTACGATAGCTCAGTTGGTAGAGCGGAGGACTCTAGTGGATAGGGCGTGGCAATCCTTAGGTCGCTGGTTCGATTCCGGCTCGTAGGA	0.00210029	0.00195964	0.00474821	0.00389421	2.26075	1.98721	0.375869	0.0307888
tRNA-Tyr-GTA-2-1_element_371	hp	4	TA	AG	CCTACGATAGCTCAGTTGGTAGAGCGGAGGACTCTAGTGGATAGGGCGTGGCAATCCTTAGGTCGCTGGTTCGATTCCGGCTCGGAGGA	0.00180386	0.00174815	0.00068488	0.00150109	0.379672	0.858673	-2.1981	-1.17977
tRNA-Tyr-GTA-2-1_element_372	hp	4	TA	AC	CCTACGATAGCTCAGTTGGTAGAGCGGAGGACTCTAGTGGATAGGGCGTGGCAATCCTTAGGTCGCTGGTTCGATTCCGGCTCGCAGGA	0.00229393	0.00239134	0.00200671	0.00050899	0.874791	0.212847	-0.99392	-3.19206
tRNA-Tyr-GTA-2-1_element_373	hp	5	CG	GC	CCTTGGATAGCTCAGTTGGTAGAGCGGAGGACTCTAGTGGATAGGGCGTGGCAATCCTTAGGTCGCTGGTTCGATTCCGGCTCCAAGGA	0.00244587	0.00235254	0.0046963	0.00336969	1.9201	1.43237	0.140249	-0.441555
tRNA-Tyr-GTA-2-1_element_374	hp	5	CG	GA	CCTTGGATAGCTCAGTTGGTAGAGCGGAGGACTCTAGTGGATAGGGCGTGGCAATCCTTAGGTCGCTGGTTCGATTCCGGCTCAAAGGA	0.00156255	0.00124854	0.00074478	0.00071259	0.476642	0.570735	-1.86995	-1.76906
tRNA-Tyr-GTA-2-1_element_375	hp	5	CG	GT	CCTTGGATAGCTCAGTTGGTAGAGCGGAGGACTCTAGTGGATAGGGCGTGGCAATCCTTAGGTCGCTGGTTCGATTCCGGCTCTAAGGA	0.00215391	0.00222254	0.00095643	0.00101798	0.444044	0.458026	-1.97215	-2.08645
tRNA-Tyr-GTA-2-1_element_376	hp	5	CG	AT	CCTTAGATAGCTCAGTTGGTAGAGCGGAGGACTCTAGTGGATAGGGCGTGGCAATCCTTAGGTCGCTGGTTCGATTCCGGCTCTAAGGA	0.00222392	0.0023797	0.00131385	0.00030712	0.590779	0.129058	-1.56024	-3.91386
tRNA-Tyr-GTA-2-1_element_377	hp	5	CG	AC	CCTTAGATAGCTCAGTTGGTAGAGCGGAGGACTCTAGTGGATAGGGCGTGGCAATCCTTAGGTCGCTGGTTCGATTCCGGCTCCAAGGA	0.00197367	0.00198098	0.00038537	0.00092136	0.195254	0.465103	-3.1575	-2.06433
tRNA-Tyr-GTA-2-1_element_378	hp	5	CG	AA	CCTTAGATAGCTCAGTTGGTAGAGCGGAGGACTCTAGTGGATAGGGCGTGGCAATCCTTAGGTCGCTGGTTCGATTCCGGCTCAAAGGA	0.00162214	0.00160943	0.00062298	0.00068498	0.384048	0.425606	-2.18157	-2.19237
tRNA-Tyr-GTA-2-1_element_379	hp	5	CG	TA	CCTTTGATAGCTCAGTTGGTAGAGCGGAGGACTCTAGTGGATAGGGCGTGGCAATCCTTAGGTCGCTGGTTCGATTCCGGCTCAAAGGA	0.0021703	0.00198292	0.00284134	0.00170814	1.30919	0.861425	-0.41225	-1.17516
tRNA-Tyr-GTA-2-1_element_380	hp	5	CG	TT	CCTTTGATAGCTCAGTTGGTAGAGCGGAGGACTCTAGTGGATAGGGCGTGGCAATCCTTAGGTCGCTGGTTCGATTCCGGCTCTAAGGA	0.00233862	0.00231761	0.00283136	0.00257946	1.2107	1.11298	-0.525092	-0.805524
tRNA-Tyr-GTA-2-1_element_381	hp	5	CG	TC	CCTTTGATAGCTCAGTTGGTAGAGCGGAGGACTCTAGTGGATAGGGCGTGGCAATCCTTAGGTCGCTGGTTCGATTCCGGCTCCAAGGA	0.00206752	0.00238552	0.00105826	0.00072639	0.511853	0.3045	-1.76713	-2.67544
tRNA-Tyr-GTA-2-1_element_382	hp	6	GC	CG	CCTTCCATAGCTCAGTTGGTAGAGCGGAGGACTCTAGTGGATAGGGCGTGGCAATCCTTAGGTCGCTGGTTCGATTCCGGCTGGAAGGA	0.00177854	0.00171808	0.00310491	0.00229477	1.74576	1.33566	0.00292704	-0.5424
tRNA-Tyr-GTA-2-1_element_383	hp	6	GC	CA	CCTTCCATAGCTCAGTTGGTAGAGCGGAGGACTCTAGTGGATAGGGCGTGGCAATCCTTAGGTCGCTGGTTCGATTCCGGCTAGAAGGA	0.0017562	0.0017986	0.00077872	0.00087305	0.443414	0.485405	-1.9742	-2.00269
tRNA-Tyr-GTA-2-1_element_384	hp	6	GC	CT	CCTTCCATAGCTCAGTTGGTAGAGCGGAGGACTCTAGTGGATAGGGCGTGGCAATCCTTAGGTCGCTGGTTCGATTCCGGCTTGAAGGA	0.00184557	0.00175203	0.00154746	0.00074882	0.838473	0.427401	-1.05509	-2.18629
tRNA-Tyr-GTA-2-1_element_385	hp	6	GC	AT	CCTTCAATAGCTCAGTTGGTAGAGCGGAGGACTCTAGTGGATAGGGCGTGGCAATCCTTAGGTCGCTGGTTCGATTCCGGCTTGAAGGA	0.0018694	0.00176562	0.00432291	0.00402362	2.31245	2.27888	0.408495	0.228367
tRNA-Tyr-GTA-2-1_element_386	hp	6	GC	AG	CCTTCAATAGCTCAGTTGGTAGAGCGGAGGACTCTAGTGGATAGGGCGTGGCAATCCTTAGGTCGCTGGTTCGATTCCGGCTGGAAGGA	0.00171151	0.00174621	0.00099437	0.00063667	0.580989	0.3646	-1.58435	-2.41557
tRNA-Tyr-GTA-2-1_element_387	hp	6	GC	AA	CCTTCAATAGCTCAGTTGGTAGAGCGGAGGACTCTAGTGGATAGGGCGTGGCAATCCTTAGGTCGCTGGTTCGATTCCGGCTAGAAGGA	0.00173236	0.00187039	0.00137175	0.00240175	0.791837	1.28409	-1.13765	-0.599208
tRNA-Tyr-GTA-2-1_element_388	hp	6	GC	TA	CCTTCTATAGCTCAGTTGGTAGAGCGGAGGACTCTAGTGGATAGGGCGTGGCAATCCTTAGGTCGCTGGTTCGATTCCGGCTAGAAGGA	0.00227606	0.00208187	0.00370592	0.00363713	1.62822	1.74705	-0.0976325	-0.155038
tRNA-Tyr-GTA-2-1_element_389	hp	6	GC	TT	CCTTCTATAGCTCAGTTGGTAGAGCGGAGGACTCTAGTGGATAGGGCGTGGCAATCCTTAGGTCGCTGGTTCGATTCCGGCTTGAAGGA	0.00195282	0.00199844	0.00106825	0.00037268	0.547029	0.186488	-1.67124	-3.3828
tRNA-Tyr-GTA-2-1_element_390	hp	6	GC	TG	CCTTCTATAGCTCAGTTGGTAGAGCGGAGGACTCTAGTGGATAGGGCGTGGCAATCCTTAGGTCGCTGGTTCGATTCCGGCTGGAAGGA	0.00226265	0.00229433	0.00276946	0.00241037	1.22399	1.05058	-0.509339	-0.888771
tRNA-Tyr-GTA-2-1_element_391	hp	7	AT	GC	CCTTCGGTAGCTCAGTTGGTAGAGCGGAGGACTCTAGTGGATAGGGCGTGGCAATCCTTAGGTCGCTGGTTCGATTCCGGCCCGAAGGA	0.00264249	0.00256693	0.00458248	0.00254841	1.73416	0.992782	-0.0066966	-0.970406
tRNA-Tyr-GTA-2-1_element_392	hp	7	AT	GA	CCTTCGGTAGCTCAGTTGGTAGAGCGGAGGACTCTAGTGGATAGGGCGTGGCAATCCTTAGGTCGCTGGTTCGATTCCGGCACGAAGGA	0.00163852	0.00165405	0.00120203	0.00134926	0.733606	0.815729	-1.24785	-1.25379
tRNA-Tyr-GTA-2-1_element_393	hp	7	AT	GG	CCTTCGGTAGCTCAGTTGGTAGAGCGGAGGACTCTAGTGGATAGGGCGTGGCAATCCTTAGGTCGCTGGTTCGATTCCGGCGCGAAGGA	0.00196623	0.00200426	0.00089653	0.00098865	0.455965	0.493273	-1.93394	-1.9795
tRNA-Tyr-GTA-2-1_element_394	hp	7	AT	CG	CCTTCGCTAGCTCAGTTGGTAGAGCGGAGGACTCTAGTGGATAGGGCGTGGCAATCCTTAGGTCGCTGGTTCGATTCCGGCGCGAAGGA	0.00217476	0.00208769	0.00105227	0.00060906	0.483857	0.29174	-1.84828	-2.7372
tRNA-Tyr-GTA-2-1_element_395	hp	7	AT	CC	CCTTCGCTAGCTCAGTTGGTAGAGCGGAGGACTCTAGTGGATAGGGCGTGGCAATCCTTAGGTCGCTGGTTCGATTCCGGCCCGAAGGA	0.00172343	0.00172002	0.00106825	0.00071259	0.61984	0.41429	-1.49096	-2.23124
tRNA-Tyr-GTA-2-1_element_396	hp	7	AT	CA	CCTTCGCTAGCTCAGTTGGTAGAGCGGAGGACTCTAGTGGATAGGGCGTGGCAATCCTTAGGTCGCTGGTTCGATTCCGGCACGAAGGA	0.00205113	0.00183061	0.00102033	0.00043652	0.497446	0.238458	-1.80832	-3.02815
tRNA-Tyr-GTA-2-1_element_397	hp	7	AT	TA	CCTTCGTTAGCTCAGTTGGTAGAGCGGAGGACTCTAGTGGATAGGGCGTGGCAATCCTTAGGTCGCTGGTTCGATTCCGGCACGAAGGA	0.00178301	0.00171905	0.00257178	0.00269852	1.44238	1.56977	-0.272475	-0.3094
tRNA-Tyr-GTA-2-1_element_398	hp	7	AT	TG	CCTTCGTTAGCTCAGTTGGTAGAGCGGAGGACTCTAGTGGATAGGGCGTGGCAATCCTTAGGTCGCTGGTTCGATTCCGGCGCGAAGGA	0.00211667	0.00205471	0.00030949	0.00105249	0.146217	0.512233	-3.57475	-1.92508
tRNA-Tyr-GTA-2-1_element_399	hp	7	AT	TC	CCTTCGTTAGCTCAGTTGGTAGAGCGGAGGACTCTAGTGGATAGGGCGTGGCAATCCTTAGGTCGCTGGTTCGATTCCGGCCCGAAGGA	0.00146573	0.00151921	0.00096442	0.0015425	0.657977	1.01533	-1.40482	-0.938
tRNA-Tyr-GTA-2-1_element_400	hp	8	GC	CG	CCTTCGATACCTCAGTTGGTAGAGGGGAGGACTCTAGTGGATAGGGCGTGGCAATCCTTAGGTCGCTGGTTCGATTCCGGCTCGAAGGA	0.00187089	0.00181994	0.00116808	0.00211533	0.624346	1.16231	-1.48051	-0.742963
tRNA-Tyr-GTA-2-1_element_401	hp	8	GC	CA	CCTTCGATACCTCAGTTGGTAGAGAGGAGGACTCTAGTGGATAGGGCGTGGCAATCCTTAGGTCGCTGGTTCGATTCCGGCTCGAAGGA	0.00216732	0.00220508	0.00190488	0.00188068	0.87891	0.852885	-0.987143	-1.18953
tRNA-Tyr-GTA-2-1_element_402	hp	8	GC	CT	CCTTCGATACCTCAGTTGGTAGAGTGGAGGACTCTAGTGGATAGGGCGTGGCAATCCTTAGGTCGCTGGTTCGATTCCGGCTCGAAGGA	0.00182174	0.00171808	0.00132383	0.00116982	0.726685	0.680886	-1.26153	-1.51447
tRNA-Tyr-GTA-2-1_element_403	hp	8	GC	AT	CCTTCGATAACTCAGTTGGTAGAGTGGAGGACTCTAGTGGATAGGGCGTGGCAATCCTTAGGTCGCTGGTTCGATTCCGGCTCGAAGGA	0.00149999	0.00160458	0.00083064	0.00082474	0.553762	0.513991	-1.65359	-1.92014
tRNA-Tyr-GTA-2-1_element_404	hp	8	GC	AG	CCTTCGATAACTCAGTTGGTAGAGGGGAGGACTCTAGTGGATAGGGCGTGGCAATCCTTAGGTCGCTGGTTCGATTCCGGCTCGAAGGA	0.00206454	0.00204404	0.00121002	0.0008696	0.586095	0.425431	-1.57172	-2.19296
tRNA-Tyr-GTA-2-1_element_405	hp	8	GC	AA	CCTTCGATAACTCAGTTGGTAGAGAGGAGGACTCTAGTGGATAGGGCGTGGCAATCCTTAGGTCGCTGGTTCGATTCCGGCTCGAAGGA	0.00197665	0.0017986	0.00096642	0.00117672	0.488915	0.654241	-1.83327	-1.57206
tRNA-Tyr-GTA-2-1_element_406	hp	8	GC	TA	CCTTCGATATCTCAGTTGGTAGAGAGGAGGACTCTAGTGGATAGGGCGTGGCAATCCTTAGGTCGCTGGTTCGATTCCGGCTCGAAGGA	0.00221945	0.00213135	0.00203666	0.00156148	0.917641	0.732625	-0.924928	-1.40881
tRNA-Tyr-GTA-2-1_element_407	hp	8	GC	TT	CCTTCGATATCTCAGTTGGTAGAGTGGAGGACTCTAGTGGATAGGGCGTGGCAATCCTTAGGTCGCTGGTTCGATTCCGGCTCGAAGGA	0.001999	0.00206926	0.00086658	0.0012026	0.433507	0.581173	-2.0068	-1.74292
tRNA-Tyr-GTA-2-1_element_408	hp	8	GC	TG	CCTTCGATATCTCAGTTGGTAGAGGGGAGGACTCTAGTGGATAGGGCGTGGCAATCCTTAGGTCGCTGGTTCGATTCCGGCTCGAAGGA	0.00201091	0.00189464	0.00113414	0.00142	0.563993	0.749482	-1.62718	-1.37599
tRNA-Tyr-GTA-2-1_element_409	hp	9	CG	GC	CCTTCGATAGGTCAGTTGGTAGACCGGAGGACTCTAGTGGATAGGGCGTGGCAATCCTTAGGTCGCTGGTTCGATTCCGGCTCGAAGGA	0.00161469	0.00156577	0.00031349	0.00063149	0.194146	0.403312	-3.16571	-2.26999
tRNA-Tyr-GTA-2-1_element_410	hp	9	CG	GA	CCTTCGATAGGTCAGTTGGTAGAACGGAGGACTCTAGTGGATAGGGCGTGGCAATCCTTAGGTCGCTGGTTCGATTCCGGCTCGAAGGA	0.00184259	0.00188203	0.00050118	0.0012026	0.271996	0.638991	-2.67927	-1.60609
tRNA-Tyr-GTA-2-1_element_411	hp	9	CG	GT	CCTTCGATAGGTCAGTTGGTAGATCGGAGGACTCTAGTGGATAGGGCGTGGCAATCCTTAGGTCGCTGGTTCGATTCCGGCTCGAAGGA	0.00160873	0.00171808	0.00057506	0.00113531	0.35746	0.660801	-2.28508	-1.55767
tRNA-Tyr-GTA-2-1_element_412	hp	9	CG	AT	CCTTCGATAGATCAGTTGGTAGATCGGAGGACTCTAGTGGATAGGGCGTGGCAATCCTTAGGTCGCTGGTTCGATTCCGGCTCGAAGGA	0.00183068	0.00194994	0.00101833	0.00159944	0.556259	0.820252	-1.6471	-1.24582
tRNA-Tyr-GTA-2-1_element_413	hp	9	CG	AC	CCTTCGATAGATCAGTTGGTAGACCGGAGGACTCTAGTGGATAGGGCGTGGCAATCCTTAGGTCGCTGGTTCGATTCCGGCTCGAAGGA	0.00191707	0.0019218	0.00076075	0.00095932	0.396831	0.499176	-2.13433	-1.96233
tRNA-Tyr-GTA-2-1_element_414	hp	9	CG	AA	CCTTCGATAGATCAGTTGGTAGAACGGAGGACTCTAGTGGATAGGGCGTGGCAATCCTTAGGTCGCTGGTTCGATTCCGGCTCGAAGGA	0.00182025	0.00173651	0.00109221	0.00074882	0.600033	0.431221	-1.53782	-2.17346
tRNA-Tyr-GTA-2-1_element_415	hp	9	CG	TA	CCTTCGATAGTTCAGTTGGTAGAACGGAGGACTCTAGTGGATAGGGCGTGGCAATCCTTAGGTCGCTGGTTCGATTCCGGCTCGAAGGA	0.00189324	0.00177241	0.00152749	0.00145796	0.806817	0.822586	-1.11062	-1.24172
tRNA-Tyr-GTA-2-1_element_416	hp	9	CG	TT	CCTTCGATAGTTCAGTTGGTAGATCGGAGGACTCTAGTGGATAGGGCGTGGCAATCCTTAGGTCGCTGGTTCGATTCCGGCTCGAAGGA	0.00217476	0.0022497	0.00243001	0.00096277	1.11737	0.427954	-0.640824	-2.18443
tRNA-Tyr-GTA-2-1_element_417	hp	9	CG	TC	CCTTCGATAGTTCAGTTGGTAGACCGGAGGACTCTAGTGGATAGGGCGTGGCAATCCTTAGGTCGCTGGTTCGATTCCGGCTCGAAGGA	0.0017562	0.00171226	0.00068887	0.00113703	0.392251	0.664055	-2.15108	-1.55058
tRNA-Tyr-GTA-2-1_element_418	hp	10	TA	GC	CCTTCGATAGCGCAGTTGGTAGCGCGGAGGACTCTAGTGGATAGGGCGTGGCAATCCTTAGGTCGCTGGTTCGATTCCGGCTCGAAGGA	0.00215838	0.00226329	0.00196078	0.00043652	0.908452	0.192872	-0.939447	-3.33424
tRNA-Tyr-GTA-2-1_element_419	hp	10	TA	GT	CCTTCGATAGCGCAGTTGGTAGTGCGGAGGACTCTAGTGGATAGGGCGTGGCAATCCTTAGGTCGCTGGTTCGATTCCGGCTCGAAGGA	0.00187536	0.00190822	0.00089453	0.00032437	0.476992	0.169987	-1.86889	-3.51645
tRNA-Tyr-GTA-2-1_element_420	hp	10	TA	GG	CCTTCGATAGCGCAGTTGGTAGGGCGGAGGACTCTAGTGGATAGGGCGTGGCAATCCTTAGGTCGCTGGTTCGATTCCGGCTCGAAGGA	0.00190366	0.00206732	0.0023761	0.00116119	1.24817	0.561688	-0.481111	-1.79211
tRNA-Tyr-GTA-2-1_element_421	hp	10	TA	CG	CCTTCGATAGCCCAGTTGGTAGGGCGGAGGACTCTAGTGGATAGGGCGTGGCAATCCTTAGGTCGCTGGTTCGATTCCGGCTCGAAGGA	0.00209135	0.00212262	0.00117008	0.00183064	0.559486	0.862445	-1.63876	-1.17345
tRNA-Tyr-GTA-2-1_element_422	hp	10	TA	CC	CCTTCGATAGCCCAGTTGGTAGCGCGGAGGACTCTAGTGGATAGGGCGTGGCAATCCTTAGGTCGCTGGTTCGATTCCGGCTCGAAGGA	0.00192005	0.00188882	0.001222	0.00158391	0.63644	0.838571	-1.45283	-1.21395
tRNA-Tyr-GTA-2-1_element_423	hp	10	TA	CT	CCTTCGATAGCCCAGTTGGTAGTGCGGAGGACTCTAGTGGATAGGGCGTGGCAATCCTTAGGTCGCTGGTTCGATTCCGGCTCGAAGGA	0.00224328	0.00223806	0.00110619	0.00204459	0.49311	0.913554	-1.82095	-1.09039
tRNA-Tyr-GTA-2-1_element_424	hp	10	TA	AT	CCTTCGATAGCACAGTTGGTAGTGCGGAGGACTCTAGTGGATAGGGCGTGGCAATCCTTAGGTCGCTGGTTCGATTCCGGCTCGAAGGA	0.00163107	0.001753	0.00059902	0.00082991	0.367254	0.473424	-2.24608	-2.03875
tRNA-Tyr-GTA-2-1_element_425	hp	10	TA	AG	CCTTCGATAGCACAGTTGGTAGGGCGGAGGACTCTAGTGGATAGGGCGTGGCAATCCTTAGGTCGCTGGTTCGATTCCGGCTCGAAGGA	0.00176662	0.00188688	0.00151551	0.00191001	0.857859	1.01226	-1.02212	-0.942377
tRNA-Tyr-GTA-2-1_element_426	hp	10	TA	AC	CCTTCGATAGCACAGTTGGTAGCGCGGAGGACTCTAGTGGATAGGGCGTGGCAATCCTTAGGTCGCTGGTTCGATTCCGGCTCGAAGGA	0.00256205	0.0024932	0.00074478	0.00225681	0.290696	0.905186	-2.58335	-1.10367
tRNA-Tyr-GTA-2-1_element_427	hp	11	CG	GC	CCTTCGATAGCTGAGTTGGTACAGCGGAGGACTCTAGTGGATAGGGCGTGGCAATCCTTAGGTCGCTGGTTCGATTCCGGCTCGAAGGA	0.00180684	0.00192277	0.00096242	0.00054695	0.532654	0.284459	-1.70966	-2.77366
tRNA-Tyr-GTA-2-1_element_428	hp	11	CG	GA	CCTTCGATAGCTGAGTTGGTAAAGCGGAGGACTCTAGTGGATAGGGCGTGGCAATCCTTAGGTCGCTGGTTCGATTCCGGCTCGAAGGA	0.00191856	0.00186651	0.00118805	0.0013113	0.619241	0.702541	-1.49236	-1.4693
tRNA-Tyr-GTA-2-1_element_429	hp	11	CG	GT	CCTTCGATAGCTGAGTTGGTATAGCGGAGGACTCTAGTGGATAGGGCGTGGCAATCCTTAGGTCGCTGGTTCGATTCCGGCTCGAAGGA	0.00178301	0.00183837	0.00091849	0.00060561	0.515137	0.329429	-1.7579	-2.56192
tRNA-Tyr-GTA-2-1_element_430	hp	11	CG	AT	CCTTCGATAGCTAAGTTGGTATAGCGGAGGACTCTAGTGGATAGGGCGTGGCAATCCTTAGGTCGCTGGTTCGATTCCGGCTCGAAGGA	0.00181876	0.00180539	0.003658	0.00420823	2.01126	2.33093	0.207172	0.260949
tRNA-Tyr-GTA-2-1_element_431	hp	11	CG	AC	CCTTCGATAGCTAAGTTGGTACAGCGGAGGACTCTAGTGGATAGGGCGTGGCAATCCTTAGGTCGCTGGTTCGATTCCGGCTCGAAGGA	0.00162958	0.00163174	0.00108622	0.00094552	0.666562	0.579453	-1.38612	-1.74719
tRNA-Tyr-GTA-2-1_element_432	hp	11	CG	AA	CCTTCGATAGCTAAGTTGGTAAAGCGGAGGACTCTAGTGGATAGGGCGTGGCAATCCTTAGGTCGCTGGTTCGATTCCGGCTCGAAGGA	0.00215838	0.00224582	0.00205663	0.00152007	0.952857	0.676844	-0.870598	-1.52306
tRNA-Tyr-GTA-2-1_element_433	hp	11	CG	TA	CCTTCGATAGCTTAGTTGGTAAAGCGGAGGACTCTAGTGGATAGGGCGTGGCAATCCTTAGGTCGCTGGTTCGATTCCGGCTCGAAGGA	0.00154021	0.00166666	0.00145162	0.00232583	0.942481	1.3955	-0.886394	-0.479172
tRNA-Tyr-GTA-2-1_element_434	hp	11	CG	TT	CCTTCGATAGCTTAGTTGGTATAGCGGAGGACTCTAGTGGATAGGGCGTGGCAATCCTTAGGTCGCTGGTTCGATTCCGGCTCGAAGGA	0.00187089	0.00187427	0.0015834	0.00068843	0.846335	0.367307	-1.04163	-2.4049
tRNA-Tyr-GTA-2-1_element_435	hp	11	CG	TC	CCTTCGATAGCTTAGTTGGTACAGCGGAGGACTCTAGTGGATAGGGCGTGGCAATCCTTAGGTCGCTGGTTCGATTCCGGCTCGAAGGA	0.0021122	0.00224	0.0017711	0.0015494	0.838506	0.691697	-1.05504	-1.49174
tRNA-Tyr-GTA-2-1_element_436	hp	12	GT	CG	CCTTCGATAGCTCAGTTGGTAGAGCGCAGGACTCTAGTGGATAGGGCGTGGCAATCCTGAGGTCGCTGGTTCGATTCCGGCTCGAAGGA	0.00186791	0.0018277	0.00148556	0.00072294	0.795306	0.395546	-1.13135	-2.29804
tRNA-Tyr-GTA-2-1_element_437	hp	12	GT	CC	CCTTCGATAGCTCAGTTGGTAGAGCGCAGGACTCTAGTGGATAGGGCGTGGCAATCCTCAGGTCGCTGGTTCGATTCCGGCTCGAAGGA	0.0014136	0.00141734	0.00174114	0.0015287	1.23171	1.07857	-0.500265	-0.85084
tRNA-Tyr-GTA-2-1_element_438	hp	12	GT	CA	CCTTCGATAGCTCAGTTGGTAGAGCGCAGGACTCTAGTGGATAGGGCGTGGCAATCCTAAGGTCGCTGGTTCGATTCCGGCTCGAAGGA	0.00201091	0.00197128	0.00120403	0.00066083	0.598746	0.335227	-1.54091	-2.53675
tRNA-Tyr-GTA-2-1_element_439	hp	12	GT	AG	CCTTCGATAGCTCAGTTGGTAGAGCGAAGGACTCTAGTGGATAGGGCGTGGCAATCCTGAGGTCGCTGGTTCGATTCCGGCTCGAAGGA	0.00244438	0.00249417	0.00221836	0.00305395	0.907537	1.22443	-0.940901	-0.667843
tRNA-Tyr-GTA-2-1_element_440	hp	12	GT	AC	CCTTCGATAGCTCAGTTGGTAGAGCGAAGGACTCTAGTGGATAGGGCGTGGCAATCCTCAGGTCGCTGGTTCGATTCCGGCTCGAAGGA	0.00194835	0.00196352	0.0022543	0.00173402	1.15703	0.883118	-0.590502	-1.13928
tRNA-Tyr-GTA-2-1_element_441	hp	12	GT	AA	CCTTCGATAGCTCAGTTGGTAGAGCGAAGGACTCTAGTGGATAGGGCGTGGCAATCCTAAGGTCGCTGGTTCGATTCCGGCTCGAAGGA	0.00176364	0.0017045	0.00354818	0.00336969	2.01185	1.97694	0.20759	0.0233154
tRNA-Tyr-GTA-2-1_element_442	hp	12	GT	TA	CCTTCGATAGCTCAGTTGGTAGAGCGTAGGACTCTAGTGGATAGGGCGTGGCAATCCTAAGGTCGCTGGTTCGATTCCGGCTCGAAGGA	0.00198857	0.00181606	0.00468232	0.00620279	2.35462	3.41552	0.434563	0.812149
tRNA-Tyr-GTA-2-1_element_443	hp	12	GT	TG	CCTTCGATAGCTCAGTTGGTAGAGCGTAGGACTCTAGTGGATAGGGCGTGGCAATCCTGAGGTCGCTGGTTCGATTCCGGCTCGAAGGA	0.00173981	0.00174912	0.00086059	0.00197385	0.494645	1.12848	-1.81647	-0.785575
tRNA-Tyr-GTA-2-1_element_444	hp	12	GT	TC	CCTTCGATAGCTCAGTTGGTAGAGCGTAGGACTCTAGTGGATAGGGCGTGGCAATCCTCAGGTCGCTGGTTCGATTCCGGCTCGAAGGA	0.00201687	0.00192374	0.00225031	0.00207565	1.11574	1.07896	-0.642925	-0.85031
tRNA-Tyr-GTA-2-1_element_445	hp	13	AT	GC	CCTTCGATAGCTCAGTTGGTAGAGCGGGGGACTCTAGTGGATAGGGCGTGGCAATCCCTAGGTCGCTGGTTCGATTCCGGCTCGAAGGA	0.00207347	0.00218956	0.00581247	0.00553506	2.80325	2.52794	0.686171	0.378005
tRNA-Tyr-GTA-2-1_element_446	hp	13	AT	GA	CCTTCGATAGCTCAGTTGGTAGAGCGGGGGACTCTAGTGGATAGGGCGTGGCAATCCATAGGTCGCTGGTTCGATTCCGGCTCGAAGGA	0.00175471	0.00170838	0.00156943	0.00098692	0.894409	0.577697	-0.961923	-1.75157
tRNA-Tyr-GTA-2-1_element_447	hp	13	AT	GG	CCTTCGATAGCTCAGTTGGTAGAGCGGGGGACTCTAGTGGATAGGGCGTGGCAATCCGTAGGTCGCTGGTTCGATTCCGGCTCGAAGGA	0.00147765	0.00162301	0.00032946	0.00090928	0.222962	0.560245	-2.96606	-1.79582
tRNA-Tyr-GTA-2-1_element_448	hp	13	AT	CG	CCTTCGATAGCTCAGTTGGTAGAGCGGCGGACTCTAGTGGATAGGGCGTGGCAATCCGTAGGTCGCTGGTTCGATTCCGGCTCGAAGGA	0.002355	0.00228657	0.00564474	0.00267263	2.39692	1.16884	0.46025	-0.734877
tRNA-Tyr-GTA-2-1_element_449	hp	13	AT	CC	CCTTCGATAGCTCAGTTGGTAGAGCGGCGGACTCTAGTGGATAGGGCGTGGCAATCCCTAGGTCGCTGGTTCGATTCCGGCTCGAAGGA	0.00190515	0.0018539	0.00158939	0.00202044	0.83426	1.08983	-1.06236	-0.835849
tRNA-Tyr-GTA-2-1_element_450	hp	13	AT	CA	CCTTCGATAGCTCAGTTGGTAGAGCGGCGGACTCTAGTGGATAGGGCGTGGCAATCCATAGGTCGCTGGTTCGATTCCGGCTCGAAGGA	0.00160575	0.00189852	0.00278344	0.00280549	1.73342	1.47772	-0.0073113	-0.396579
tRNA-Tyr-GTA-2-1_element_451	hp	13	AT	TA	CCTTCGATAGCTCAGTTGGTAGAGCGGTGGACTCTAGTGGATAGGGCGTGGCAATCCATAGGTCGCTGGTTCGATTCCGGCTCGAAGGA	0.00195729	0.0019383	0.00430095	0.00412714	2.1974	2.12926	0.334868	0.130398
tRNA-Tyr-GTA-2-1_element_452	hp	13	AT	TG	CCTTCGATAGCTCAGTTGGTAGAGCGGTGGACTCTAGTGGATAGGGCGTGGCAATCCGTAGGTCGCTGGTTCGATTCCGGCTCGAAGGA	0.00191111	0.00184517	0.00197676	0.00288141	1.03435	1.5616	-0.752205	-0.316931
tRNA-Tyr-GTA-2-1_element_453	hp	13	AT	TC	CCTTCGATAGCTCAGTTGGTAGAGCGGTGGACTCTAGTGGATAGGGCGTGGCAATCCCTAGGTCGCTGGTTCGATTCCGGCTCGAAGGA	0.00187983	0.00186069	0.00104828	0.00126299	0.557646	0.678775	-1.64351	-1.51895
tRNA-Tyr-GTA-2-1_element_454	hp	14	GC	CG	CCTTCGATAGCTCAGTTGGTAGAGCGGACGACTCTAGTGGATAGGGCGTGGCAATCGTTAGGTCGCTGGTTCGATTCCGGCTCGAAGGA	0.00230734	0.00196061	0.00342638	0.00529006	1.48499	2.69817	-0.230472	0.472026
tRNA-Tyr-GTA-2-1_element_455	hp	14	GC	CA	CCTTCGATAGCTCAGTTGGTAGAGCGGACGACTCTAGTGGATAGGGCGTGGCAATCATTAGGTCGCTGGTTCGATTCCGGCTCGAAGGA	0.00188281	0.00169092	0.00106026	0.00116119	0.563127	0.686722	-1.6294	-1.50216
tRNA-Tyr-GTA-2-1_element_456	hp	14	GC	CT	CCTTCGATAGCTCAGTTGGTAGAGCGGACGACTCTAGTGGATAGGGCGTGGCAATCTTTAGGTCGCTGGTTCGATTCCGGCTCGAAGGA	0.00173087	0.00171808	0.00076075	0.00064357	0.439519	0.374588	-1.98693	-2.37658
tRNA-Tyr-GTA-2-1_element_457	hp	14	GC	AT	CCTTCGATAGCTCAGTTGGTAGAGCGGAAGACTCTAGTGGATAGGGCGTGGCAATCTTTAGGTCGCTGGTTCGATTCCGGCTCGAAGGA	0.0019126	0.00200815	0.00140769	0.00070569	0.736009	0.351412	-1.24313	-2.46872
tRNA-Tyr-GTA-2-1_element_458	hp	14	GC	AG	CCTTCGATAGCTCAGTTGGTAGAGCGGAAGACTCTAGTGGATAGGGCGTGGCAATCGTTAGGTCGCTGGTTCGATTCCGGCTCGAAGGA	0.00193792	0.00193442	0.00129787	0.00046586	0.669723	0.240825	-1.37929	-3.0139
tRNA-Tyr-GTA-2-1_element_459	hp	14	GC	AA	CCTTCGATAGCTCAGTTGGTAGAGCGGAAGACTCTAGTGGATAGGGCGTGGCAATCATTAGGTCGCTGGTTCGATTCCGGCTCGAAGGA	0.00204517	0.00214396	0.00102033	0.00103869	0.498895	0.484471	-1.80412	-2.00547
tRNA-Tyr-GTA-2-1_element_460	hp	14	GC	TA	CCTTCGATAGCTCAGTTGGTAGAGCGGATGACTCTAGTGGATAGGGCGTGGCAATCATTAGGTCGCTGGTTCGATTCCGGCTCGAAGGA	0.00193941	0.00201397	0.00427499	0.00443771	2.20427	2.20347	0.339371	0.179822
tRNA-Tyr-GTA-2-1_element_461	hp	14	GC	TT	CCTTCGATAGCTCAGTTGGTAGAGCGGATGACTCTAGTGGATAGGGCGTGGCAATCTTTAGGTCGCTGGTTCGATTCCGGCTCGAAGGA	0.00197814	0.00199359	0.00108422	0.00165293	0.548101	0.829119	-1.66842	-1.2303
tRNA-Tyr-GTA-2-1_element_462	hp	14	GC	TG	CCTTCGATAGCTCAGTTGGTAGAGCGGATGACTCTAGTGGATAGGGCGTGGCAATCGTTAGGTCGCTGGTTCGATTCCGGCTCGAAGGA	0.00155064	0.00159487	0.00126193	0.00216882	0.813814	1.35987	-1.09816	-0.516488
tRNA-Tyr-GTA-2-1_element_463	hp	15	GC	CG	CCTTCGATAGCTCAGTTGGTAGAGCGGAGCACTCTAGTGGATAGGGCGTGGCAATGCTTAGGTCGCTGGTTCGATTCCGGCTCGAAGGA	0.0019409	0.00194218	0.00442075	0.00335071	2.27768	1.72524	0.386633	-0.173161
tRNA-Tyr-GTA-2-1_element_464	hp	15	GC	CA	CCTTCGATAGCTCAGTTGGTAGAGCGGAGCACTCTAGTGGATAGGGCGTGGCAATACTTAGGTCGCTGGTTCGATTCCGGCTCGAAGGA	0.00200793	0.00198777	0.00055709	0.00094034	0.277443	0.473062	-2.65067	-2.03985
tRNA-Tyr-GTA-2-1_element_465	hp	15	GC	CT	CCTTCGATAGCTCAGTTGGTAGAGCGGAGCACTCTAGTGGATAGGGCGTGGCAATTCTTAGGTCGCTGGTTCGATTCCGGCTCGAAGGA	0.00177258	0.00185196	0.00095643	0.00200146	0.53957	1.08073	-1.69105	-0.847955
tRNA-Tyr-GTA-2-1_element_466	hp	15	GC	AT	CCTTCGATAGCTCAGTTGGTAGAGCGGAGAACTCTAGTGGATAGGGCGTGGCAATTCTTAGGTCGCTGGTTCGATTCCGGCTCGAAGGA	0.00159681	0.00167636	0.00124995	0.00147866	0.782778	0.882065	-1.15426	-1.141
tRNA-Tyr-GTA-2-1_element_467	hp	15	GC	AG	CCTTCGATAGCTCAGTTGGTAGAGCGGAGAACTCTAGTGGATAGGGCGTGGCAATGCTTAGGTCGCTGGTTCGATTCCGGCTCGAAGGA	0.00199602	0.00189755	0.00068088	0.00104041	0.341121	0.548292	-2.35257	-1.82694
tRNA-Tyr-GTA-2-1_element_468	hp	15	GC	AA	CCTTCGATAGCTCAGTTGGTAGAGCGGAGAACTCTAGTGGATAGGGCGTGGCAATACTTAGGTCGCTGGTTCGATTCCGGCTCGAAGGA	0.00195431	0.0020227	0.00046923	0.00113186	0.2401	0.559579	-2.85922	-1.79754
tRNA-Tyr-GTA-2-1_element_469	hp	15	GC	TA	CCTTCGATAGCTCAGTTGGTAGAGCGGAGTACTCTAGTGGATAGGGCGTGGCAATACTTAGGTCGCTGGTTCGATTCCGGCTCGAAGGA	0.0020124	0.00189561	0.00266163	0.00319198	1.32262	1.68388	-0.397536	-0.208168
tRNA-Tyr-GTA-2-1_element_470	hp	15	GC	TT	CCTTCGATAGCTCAGTTGGTAGAGCGGAGTACTCTAGTGGATAGGGCGTGGCAATTCTTAGGTCGCTGGTTCGATTCCGGCTCGAAGGA	0.00215689	0.00196158	0.00056507	0.00087823	0.261985	0.447713	-2.73337	-2.11931
tRNA-Tyr-GTA-2-1_element_471	hp	15	GC	TG	CCTTCGATAGCTCAGTTGGTAGAGCGGAGTACTCTAGTGGATAGGGCGTGGCAATGCTTAGGTCGCTGGTTCGATTCCGGCTCGAAGGA	0.00191111	0.00187621	0.00112416	0.00167191	0.588221	0.891109	-1.5665	-1.12628
tRNA-Tyr-GTA-2-1_element_472	hp	16	AT	GC	CCTTCGATAGCTCAGTTGGTAGAGCGGAGGGCTCTAGTGGATAGGGCGTGGCAACCCTTAGGTCGCTGGTTCGATTCCGGCTCGAAGGA	0.00172641	0.00166375	0.00364402	0.00314539	2.11076	1.89054	0.276831	-0.0411564
tRNA-Tyr-GTA-2-1_element_473	hp	16	AT	GA	CCTTCGATAGCTCAGTTGGTAGAGCGGAGGGCTCTAGTGGATAGGGCGTGGCAAACCTTAGGTCGCTGGTTCGATTCCGGCTCGAAGGA	0.00144041	0.00144451	0.000611	0.0012975	0.424184	0.898228	-2.03817	-1.1148
tRNA-Tyr-GTA-2-1_element_474	hp	16	AT	GG	CCTTCGATAGCTCAGTTGGTAGAGCGGAGGGCTCTAGTGGATAGGGCGTGGCAAGCCTTAGGTCGCTGGTTCGATTCCGGCTCGAAGGA	0.00165491	0.00174427	0.00015574	0.00114221	0.0941108	0.654835	-4.21043	-1.57075
tRNA-Tyr-GTA-2-1_element_475	hp	16	AT	CG	CCTTCGATAGCTCAGTTGGTAGAGCGGAGGCCTCTAGTGGATAGGGCGTGGCAAGCCTTAGGTCGCTGGTTCGATTCCGGCTCGAAGGA	0.00199006	0.001948	0.00334252	0.00351118	1.67961	1.80245	-0.0528052	-0.109993
tRNA-Tyr-GTA-2-1_element_476	hp	16	AT	CC	CCTTCGATAGCTCAGTTGGTAGAGCGGAGGCCTCTAGTGGATAGGGCGTGGCAACCCTTAGGTCGCTGGTTCGATTCCGGCTCGAAGGA	0.00158043	0.00168898	0.00090651	0.00083164	0.573587	0.492393	-1.60285	-1.98207
tRNA-Tyr-GTA-2-1_element_477	hp	16	AT	CA	CCTTCGATAGCTCAGTTGGTAGAGCGGAGGCCTCTAGTGGATAGGGCGTGGCAAACCTTAGGTCGCTGGTTCGATTCCGGCTCGAAGGA	0.00214348	0.00201203	0.00091051	0.00177543	0.424779	0.882409	-2.03615	-1.14044
tRNA-Tyr-GTA-2-1_element_478	hp	16	AT	TA	CCTTCGATAGCTCAGTTGGTAGAGCGGAGGTCTCTAGTGGATAGGGCGTGGCAAACCTTAGGTCGCTGGTTCGATTCCGGCTCGAAGGA	0.00243395	0.00238261	0.00302903	0.00259499	1.24449	1.08914	-0.485372	-0.836768
tRNA-Tyr-GTA-2-1_element_479	hp	16	AT	TG	CCTTCGATAGCTCAGTTGGTAGAGCGGAGGTCTCTAGTGGATAGGGCGTGGCAAGCCTTAGGTCGCTGGTTCGATTCCGGCTCGAAGGA	0.00210178	0.00192277	0.00070684	0.00073157	0.336306	0.380475	-2.37308	-2.35408
tRNA-Tyr-GTA-2-1_element_480	hp	16	AT	TC	CCTTCGATAGCTCAGTTGGTAGAGCGGAGGTCTCTAGTGGATAGGGCGTGGCAACCCTTAGGTCGCTGGTTCGATTCCGGCTCGAAGGA	0.00181578	0.00187524	0.0014017	0.00077643	0.771956	0.414042	-1.17434	-2.23211
tRNA-Tyr-GTA-2-1_element_481	hp	17	GC	CG	CCTTCGATAGCTCAGTTGGTAGAGCGGAGGACTCTAGTGGATAGGGCGTGGCAATCCTTAGGTCCCTGGTTCGATTCCGGGTCGAAGGA	0.00170704	0.00173263	0.0028673	0.00136134	1.67969	0.785704	-0.052736	-1.3079
tRNA-Tyr-GTA-2-1_element_482	hp	17	GC	CA	CCTTCGATAGCTCAGTTGGTAGAGCGGAGGACTCTAGTGGATAGGGCGTGGCAATCCTTAGGTCCCTGGTTCGATTCCGGATCGAAGGA	0.00192005	0.00205374	0.00063696	0.00071949	0.331739	0.350331	-2.39281	-2.47316
tRNA-Tyr-GTA-2-1_element_483	hp	17	GC	CT	CCTTCGATAGCTCAGTTGGTAGAGCGGAGGACTCTAGTGGATAGGGCGTGGCAATCCTTAGGTCCCTGGTTCGATTCCGGTTCGAAGGA	0.00182323	0.00181024	0.00060301	0.00137169	0.330738	0.757738	-2.39717	-1.36018
tRNA-Tyr-GTA-2-1_element_484	hp	17	GC	AT	CCTTCGATAGCTCAGTTGGTAGAGCGGAGGACTCTAGTGGATAGGGCGTGGCAATCCTTAGGTCACTGGTTCGATTCCGGTTCGAAGGA	0.00210476	0.00189367	0.00181502	0.00093344	0.862344	0.492925	-1.01459	-1.98051
tRNA-Tyr-GTA-2-1_element_485	hp	17	GC	AG	CCTTCGATAGCTCAGTTGGTAGAGCGGAGGACTCTAGTGGATAGGGCGTGGCAATCCTTAGGTCACTGGTTCGATTCCGGGTCGAAGGA	0.00170108	0.00157741	0.00040534	0.00079886	0.238281	0.506435	-2.8702	-1.94151
tRNA-Tyr-GTA-2-1_element_486	hp	17	GC	AA	CCTTCGATAGCTCAGTTGGTAGAGCGGAGGACTCTAGTGGATAGGGCGTGGCAATCCTTAGGTCACTGGTTCGATTCCGGATCGAAGGA	0.00202879	0.00202949	0.00094445	0.00093689	0.465525	0.461638	-1.904	-2.07512
tRNA-Tyr-GTA-2-1_element_487	hp	17	GC	TA	CCTTCGATAGCTCAGTTGGTAGAGCGGAGGACTCTAGTGGATAGGGCGTGGCAATCCTTAGGTCTCTGGTTCGATTCCGGATCGAAGGA	0.00173534	0.00166375	0.00084461	0.00064357	0.486713	0.386819	-1.83979	-2.33022
tRNA-Tyr-GTA-2-1_element_488	hp	17	GC	TT	CCTTCGATAGCTCAGTTGGTAGAGCGGAGGACTCTAGTGGATAGGGCGTGGCAATCCTTAGGTCTCTGGTTCGATTCCGGTTCGAAGGA	0.00212859	0.00214881	0.00042131	0.00145106	0.197929	0.675283	-3.13788	-1.52639
tRNA-Tyr-GTA-2-1_element_489	hp	17	GC	TG	CCTTCGATAGCTCAGTTGGTAGAGCGGAGGACTCTAGTGGATAGGGCGTGGCAATCCTTAGGTCTCTGGTTCGATTCCGGGTCGAAGGA	0.00204517	0.0019771	0.00130985	0.00085407	0.64046	0.431981	-1.44375	-2.17092
tRNA-Tyr-GTA-2-1_element_490	hp	18	CG	GC	CCTTCGATAGCTCAGTTGGTAGAGCGGAGGACTCTAGTGGATAGGGCGTGGCAATCCTTAGGTCGGTGGTTCGATTCCGCCTCGAAGGA	0.00173236	0.0017433	0.00491394	0.00439113	2.83655	2.51885	0.703209	0.372813
tRNA-Tyr-GTA-2-1_element_491	hp	18	CG	GA	CCTTCGATAGCTCAGTTGGTAGAGCGGAGGACTCTAGTGGATAGGGCGTGGCAATCCTTAGGTCGGTGGTTCGATTCCGACTCGAAGGA	0.00212114	0.00203337	0.00050118	0.00080058	0.236278	0.393722	-2.88237	-2.3047
tRNA-Tyr-GTA-2-1_element_492	hp	18	CG	GT	CCTTCGATAGCTCAGTTGGTAGAGCGGAGGACTCTAGTGGATAGGGCGTGGCAATCCTTAGGTCGGTGGTTCGATTCCGTCTCGAAGGA	0.00225371	0.00226523	0.00204864	0.00155113	0.909007	0.684757	-0.938566	-1.50629
tRNA-Tyr-GTA-2-1_element_493	hp	18	CG	AT	CCTTCGATAGCTCAGTTGGTAGAGCGGAGGACTCTAGTGGATAGGGCGTGGCAATCCTTAGGTCGATGGTTCGATTCCGTCTCGAAGGA	0.00213306	0.0022759	0.0023182	0.00165983	1.0868	0.729307	-0.680848	-1.41536
tRNA-Tyr-GTA-2-1_element_494	hp	18	CG	AC	CCTTCGATAGCTCAGTTGGTAGAGCGGAGGACTCTAGTGGATAGGGCGTGGCAATCCTTAGGTCGATGGTTCGATTCCGCCTCGAAGGA	0.00164448	0.00170062	0.00084262	0.00064875	0.512392	0.381478	-1.76561	-2.35028
tRNA-Tyr-GTA-2-1_element_495	hp	18	CG	AA	CCTTCGATAGCTCAGTTGGTAGAGCGGAGGACTCTAGTGGATAGGGCGTGGCAATCCTTAGGTCGATGGTTCGATTCCGACTCGAAGGA	0.00186047	0.0018083	0.0007907	0.00123883	0.425003	0.685081	-2.03539	-1.50561
tRNA-Tyr-GTA-2-1_element_496	hp	18	CG	TA	CCTTCGATAGCTCAGTTGGTAGAGCGGAGGACTCTAGTGGATAGGGCGTGGCAATCCTTAGGTCGTTGGTTCGATTCCGACTCGAAGGA	0.00222839	0.00223127	0.00209456	0.00157528	0.939946	0.706003	-0.89028	-1.46221
tRNA-Tyr-GTA-2-1_element_497	hp	18	CG	TT	CCTTCGATAGCTCAGTTGGTAGAGCGGAGGACTCTAGTGGATAGGGCGTGGCAATCCTTAGGTCGTTGGTTCGATTCCGTCTCGAAGGA	0.00237735	0.00243306	0.00082065	0.00117844	0.345198	0.484347	-2.33544	-2.00584
tRNA-Tyr-GTA-2-1_element_498	hp	18	CG	TC	CCTTCGATAGCTCAGTTGGTAGAGCGGAGGACTCTAGTGGATAGGGCGTGGCAATCCTTAGGTCGTTGGTTCGATTCCGCCTCGAAGGA	0.00194388	0.00182285	0.00169522	0.00268644	0.87208	1.47375	-0.998398	-0.400458
tRNA-Tyr-GTA-2-1_element_499	hp	19	TG	GC	CCTTCGATAGCTCAGTTGGTAGAGCGGAGGACTCTAGTGGATAGGGCGTGGCAATCCTTAGGTCGCGGGTTCGATTCCCGCTCGAAGGA	0.00241607	0.00235933	0.00369993	0.00348357	1.53138	1.47651	-0.186096	-0.397765
tRNA-Tyr-GTA-2-1_element_500	hp	19	TG	GA	CCTTCGATAGCTCAGTTGGTAGAGCGGAGGACTCTAGTGGATAGGGCGTGGCAATCCTTAGGTCGCGGGTTCGATTCCAGCTCGAAGGA	0.00219413	0.00218762	0.00080468	0.00153905	0.366742	0.703528	-2.24809	-1.46727
tRNA-Tyr-GTA-2-1_element_501	hp	19	TG	GT	CCTTCGATAGCTCAGTTGGTAGAGCGGAGGACTCTAGTGGATAGGGCGTGGCAATCCTTAGGTCGCGGGTTCGATTCCTGCTCGAAGGA	0.00184259	0.0017792	0.00295915	0.00349737	1.60597	1.9657	-0.117485	0.0150901
tRNA-Tyr-GTA-2-1_element_502	hp	19	TG	CC	CCTTCGATAGCTCAGTTGGTAGAGCGGAGGACTCTAGTGGATAGGGCGTGGCAATCCTTAGGTCGCCGGTTCGATTCCCGCTCGAAGGA	0.00189771	0.00191113	0.00109021	0.0006591	0.57449	0.344874	-1.60058	-2.49581
tRNA-Tyr-GTA-2-1_element_503	hp	19	TG	CA	CCTTCGATAGCTCAGTTGGTAGAGCGGAGGACTCTAGTGGATAGGGCGTGGCAATCCTTAGGTCGCCGGTTCGATTCCAGCTCGAAGGA	0.00157894	0.0016201	0.00098239	0.00059871	0.622183	0.369553	-1.48552	-2.3961
tRNA-Tyr-GTA-2-1_element_504	hp	19	TG	CT	CCTTCGATAGCTCAGTTGGTAGAGCGGAGGACTCTAGTGGATAGGGCGTGGCAATCCTTAGGTCGCCGGTTCGATTCCTGCTCGAAGGA	0.00218221	0.00221963	0.00184697	0.00099728	0.846375	0.449299	-1.04156	-2.11421
tRNA-Tyr-GTA-2-1_element_505	hp	19	TG	AT	CCTTCGATAGCTCAGTTGGTAGAGCGGAGGACTCTAGTGGATAGGGCGTGGCAATCCTTAGGTCGCAGGTTCGATTCCTGCTCGAAGGA	0.00215391	0.00199456	0.00352422	0.00226717	1.6362	1.13667	-0.0905841	-0.775137
tRNA-Tyr-GTA-2-1_element_506	hp	19	TG	AC	CCTTCGATAGCTCAGTTGGTAGAGCGGAGGACTCTAGTGGATAGGGCGTGGCAATCCTTAGGTCGCAGGTTCGATTCCCGCTCGAAGGA	0.00201389	0.00199068	0.00178507	0.00109045	0.88638	0.547776	-0.974933	-1.8283
tRNA-Tyr-GTA-2-1_element_507	hp	19	TG	AA	CCTTCGATAGCTCAGTTGGTAGAGCGGAGGACTCTAGTGGATAGGGCGTGGCAATCCTTAGGTCGCAGGTTCGATTCCAGCTCGAAGGA	0.00185898	0.00176271	0.00112016	0.00137341	0.60257	0.779151	-1.53173	-1.31998
tRNA-Tyr-GTA-2-1_element_508	hp	20	GC	CG	CCTTCGATAGCTCAGTTGGTAGAGCGGAGGACTCTAGTGGATAGGGCGTGGCAATCCTTAGGTCGCTCGTTCGATTCGGGCTCGAAGGA	0.00157	0.0017239	0.00051516	0.00097657	0.328124	0.56649	-2.40862	-1.77983
tRNA-Tyr-GTA-2-1_element_509	hp	20	GC	CA	CCTTCGATAGCTCAGTTGGTAGAGCGGAGGACTCTAGTGGATAGGGCGTGGCAATCCTTAGGTCGCTCGTTCGATTCAGGCTCGAAGGA	0.00196027	0.00203628	0.00204465	0.00112841	1.04304	0.554152	-0.740128	-1.8116
tRNA-Tyr-GTA-2-1_element_510	hp	20	GC	CT	CCTTCGATAGCTCAGTTGGTAGAGCGGAGGACTCTAGTGGATAGGGCGTGGCAATCCTTAGGTCGCTCGTTCGATTCTGGCTCGAAGGA	0.00220754	0.00228754	0.00128988	0.00209635	0.58431	0.916423	-1.57612	-1.08587
tRNA-Tyr-GTA-2-1_element_511	hp	20	GC	AT	CCTTCGATAGCTCAGTTGGTAGAGCGGAGGACTCTAGTGGATAGGGCGTGGCAATCCTTAGGTCGCTAGTTCGATTCTGGCTCGAAGGA	0.00180088	0.00189173	0.00109021	0.00053315	0.605376	0.28183	-1.52503	-2.78706
tRNA-Tyr-GTA-2-1_element_512	hp	20	GC	AG	CCTTCGATAGCTCAGTTGGTAGAGCGGAGGACTCTAGTGGATAGGGCGTGGCAATCCTTAGGTCGCTAGTTCGATTCGGGCTCGAAGGA	0.0018694	0.00183934	0.00039735	0.0015218	0.212554	0.827358	-3.03503	-1.23337
tRNA-Tyr-GTA-2-1_element_513	hp	20	GC	AA	CCTTCGATAGCTCAGTTGGTAGAGCGGAGGACTCTAGTGGATAGGGCGTGGCAATCCTTAGGTCGCTAGTTCGATTCAGGCTCGAAGGA	0.00181876	0.00184517	0.00046524	0.0008696	0.255799	0.471285	-2.76785	-2.04528
tRNA-Tyr-GTA-2-1_element_514	hp	20	GC	TA	CCTTCGATAGCTCAGTTGGTAGAGCGGAGGACTCTAGTGGATAGGGCGTGGCAATCCTTAGGTCGCTTGTTCGATTCAGGCTCGAAGGA	0.00186196	0.00192083	0.00081267	0.00081093	0.436459	0.422178	-1.99701	-2.20403
tRNA-Tyr-GTA-2-1_element_515	hp	20	GC	TT	CCTTCGATAGCTCAGTTGGTAGAGCGGAGGACTCTAGTGGATAGGGCGTGGCAATCCTTAGGTCGCTTGTTCGATTCTGGCTCGAAGGA	0.0018694	0.00187912	0.00089254	0.00036751	0.477444	0.195575	-1.86753	-3.31416
tRNA-Tyr-GTA-2-1_element_516	hp	20	GC	TG	CCTTCGATAGCTCAGTTGGTAGAGCGGAGGACTCTAGTGGATAGGGCGTGGCAATCCTTAGGTCGCTTGTTCGATTCGGGCTCGAAGGA	0.00143445	0.00167345	0.00077473	0.00047621	0.540088	0.284566	-1.68966	-2.77312
tRNA-Tyr-GTA-2-1_element_517	hp	21	GC	CG	CCTTCGATAGCTCAGTTGGTAGAGCGGAGGACTCTAGTGGATAGGGCGTGGCAATCCTTAGGTCGCTGCTTCGATTGCGGCTCGAAGGA	0.00162958	0.00180345	0.00118206	0.0004555	0.725376	0.252574	-1.26413	-2.94518
tRNA-Tyr-GTA-2-1_element_518	hp	21	GC	CA	CCTTCGATAGCTCAGTTGGTAGAGCGGAGGACTCTAGTGGATAGGGCGTGGCAATCCTTAGGTCGCTGCTTCGATTACGGCTCGAAGGA	0.00164448	0.00169189	0.00108622	0.00127679	0.660524	0.754655	-1.39925	-1.36607
tRNA-Tyr-GTA-2-1_element_519	hp	21	GC	CT	CCTTCGATAGCTCAGTTGGTAGAGCGGAGGACTCTAGTGGATAGGGCGTGGCAATCCTTAGGTCGCTGCTTCGATTTCGGCTCGAAGGA	0.00144935	0.00154831	0.00039335	0.00106629	0.271402	0.688682	-2.68243	-1.49804
tRNA-Tyr-GTA-2-1_element_520	hp	21	GC	AT	CCTTCGATAGCTCAGTTGGTAGAGCGGAGGACTCTAGTGGATAGGGCGTGGCAATCCTTAGGTCGCTGATTCGATTTCGGCTCGAAGGA	0.00176067	0.00181024	0.00130985	0.00228615	0.743953	1.2629	-1.22765	-0.623219
tRNA-Tyr-GTA-2-1_element_521	hp	21	GC	AG	CCTTCGATAGCTCAGTTGGTAGAGCGGAGGACTCTAGTGGATAGGGCGTGGCAATCCTTAGGTCGCTGATTCGATTGCGGCTCGAAGGA	0.0020839	0.00217695	0.00241005	0.00121468	1.15651	0.557973	-0.591155	-1.80169
tRNA-Tyr-GTA-2-1_element_522	hp	21	GC	AA	CCTTCGATAGCTCAGTTGGTAGAGCGGAGGACTCTAGTGGATAGGGCGTGGCAATCCTTAGGTCGCTGATTCGATTACGGCTCGAAGGA	0.00211667	0.00219344	0.00049918	0.00060389	0.235833	0.275316	-2.88509	-2.8208
tRNA-Tyr-GTA-2-1_element_523	hp	21	GC	TA	CCTTCGATAGCTCAGTTGGTAGAGCGGAGGACTCTAGTGGATAGGGCGTGGCAATCCTTAGGTCGCTGTTTCGATTACGGCTCGAAGGA	0.00186494	0.00195188	0.00040334	0.00063149	0.216275	0.323531	-3.00999	-2.58798
tRNA-Tyr-GTA-2-1_element_524	hp	21	GC	TT	CCTTCGATAGCTCAGTTGGTAGAGCGGAGGACTCTAGTGGATAGGGCGTGGCAATCCTTAGGTCGCTGTTTCGATTTCGGCTCGAAGGA	0.0019275	0.00195285	0.00096442	0.00116637	0.500348	0.597264	-1.79993	-1.70351
tRNA-Tyr-GTA-2-1_element_525	hp	21	GC	TG	CCTTCGATAGCTCAGTTGGTAGAGCGGAGGACTCTAGTGGATAGGGCGTGGCAATCCTTAGGTCGCTGTTTCGATTGCGGCTCGAAGGA	0.00185004	0.00195091	0.00076475	0.00140965	0.413367	0.722559	-2.07543	-1.42877
tRNA-Tyr-GTA-2-1_element_526	None (anticodon only)	None (anticodon only)	None (anticodon only)	None (anticodon only)	CCTTCGATAGCTCAGTTGGTAGAGCGGAGGACTCTAGTGGATAGGGCGTGGCAATCCTTAGGTCGCTGGTTCGATTCCGGCTCGAAGGA	0.00202283	0.00193539	0.00352422	0.00376481	1.74222	1.94525	0	0
tRNA-Tyr-GTA-2-1_negative_control	Non-suppressor tRNA-Tyr-GTA-2-1	Non-suppressor tRNA-Tyr-GTA-2-1	Non-suppressor tRNA-Tyr-GTA-2-1	Non-suppressor tRNA-Tyr-GTA-2-1	CCTTCGATAGCTCAGTTGGTAGAGCGGAGGACTGTAGTGGATAGGGCGTGGCAATCCTTAGGTCGCTGGTTCGATTCCGGCTCGAAGGA	0.00176067	0.00176659	0.00091849	0.00078505	0.521674	0.444391	-1.73971	-2.13005

## Sheet: Human tRNA-Leu-TAA-4-1
Name	Anticodon	hU6	minU6	None	Position	Type	WT_base	Mutated_base	Fold_Enrichment_GFP_versus_Bulk	Log2_FC_from_WT
tRNA-Leu-TAA-4-1-CTA-del11A>A	CTA	0.599996	1.02214	2.97252	11	del	A	A	0.0854041	-3.54955
tRNA-Leu-TAA-4-1-CTA-del12A>A	CTA	0.503528	0.480084	0.364259	12	del	A	A	0.0716728	-3.80243
tRNA-Leu-TAA-4-1-CTA-del13A>A	CTA	0.773403	0.332843	2.42551	13	del	A	A	0.110087	-3.18328
tRNA-Leu-TAA-4-1-CTA-del14A>A	CTA	0.792302	0.581971	1.98058	14	del	A	A	0.112777	-3.14845
tRNA-Leu-TAA-4-1-CTA-del15A>A	CTA	0.438827	0.414485	0.319137	15	del	A	A	0.0624631	-4.00085
tRNA-Leu-TAA-4-1-CTA-del16A>A	CTA	0.596006	0.443525	0.556386	16	del	A	A	0.0848361	-3.55918
tRNA-Leu-TAA-4-1-CTA-del17A>A	CTA	0.404463	0.525748	0.426361	17	del	A	A	0.0575717	-4.1185
tRNA-Leu-TAA-4-1-CTA-del19A>A	CTA	1.13837	0.481207	2.07933	19	del	A	A	0.162037	-2.6256
tRNA-Leu-TAA-4-1-CTA-del1A>A	CTA	0.568042	0.691862	0.081502	1	del	A	A	0.0808557	-3.62851
tRNA-Leu-TAA-4-1-CTA-del21A>A	CTA	0.335984	0.734688	2.68435	21	del	A	A	0.0478244	-4.38611
tRNA-Leu-TAA-4-1-CTA-del23A>A	CTA	0.65992	0.576052	0.263045	23	del	A	A	0.0939338	-3.41221
tRNA-Leu-TAA-4-1-CTA-del25A>A	CTA	0.696846	0.616024	0.748611	25	del	A	A	0.0991898	-3.33366
tRNA-Leu-TAA-4-1-CTA-del26A>A	CTA	0.391517	0.582771	1.48721	26	del	A	A	0.0557289	-4.16543
tRNA-Leu-TAA-4-1-CTA-del27A>A	CTA	0.579123	0.407937	0.579217	27	del	A	A	0.082433	-3.60063
tRNA-Leu-TAA-4-1-CTA-del29A>A	CTA	0.684763	0.252874	0.115045	29	del	A	A	0.09747	-3.3589
tRNA-Leu-TAA-4-1-CTA-del2A>A	CTA	0.613177	0.604589	0.275092	2	del	A	A	0.0872803	-3.5182
tRNA-Leu-TAA-4-1-CTA-del31A>A	CTA	0.628855	0.70668	1.66575	31	del	A	A	0.0895119	-3.48178
tRNA-Leu-TAA-4-1-CTA-del32A>A	CTA	0.454996	0.337638	0.576321	32	del	A	A	0.0647646	-3.94865
tRNA-Leu-TAA-4-1-CTA-del33A>A	CTA	0.492896	0.359007	0.560952	33	del	A	A	0.0701594	-3.83322
tRNA-Leu-TAA-4-1-CTA-del34A>A	CTA	0.533976	0.438666	0.779643	34	del	A	A	0.0760067	-3.71773
tRNA-Leu-TAA-4-1-CTA-del35A>A	CTA	0.486897	0.485212	0.0828349	35	del	A	A	0.0693054	-3.85089
tRNA-Leu-TAA-4-1-CTA-del36A>A	CTA	0.272613	0.361422	1.9679	36	del	A	A	0.038804	-4.68765
tRNA-Leu-TAA-4-1-CTA-del37A>A	CTA	0.489423	0.361204	0.0857178	37	del	A	A	0.069665	-3.84342
tRNA-Leu-TAA-4-1-CTA-del38A>A	CTA	0.433913	0.372301	0.562498	38	del	A	A	0.0617637	-4.0171
tRNA-Leu-TAA-4-1-CTA-del39A>A	CTA	0.420653	0.48068	0.525153	39	del	A	A	0.0598762	-4.06187
tRNA-Leu-TAA-4-1-CTA-del40A>A	CTA	0.711925	0.499399	0.176667	40	del	A	A	0.101336	-3.30278
tRNA-Leu-TAA-4-1-CTA-del42A>A	CTA	0.81127	0.560114	0.229825	42	del	A	A	0.115477	-3.11432
tRNA-Leu-TAA-4-1-CTA-del44A>A	CTA	0.385085	0.772126	0.91288	44	del	A	A	0.0548135	-4.18933
tRNA-Leu-TAA-4-1-CTA-del45A>A	CTA	0.274577	0.485767	1.8544	45	del	A	A	0.0390836	-4.67729
tRNA-Leu-TAA-4-1-CTA-del47A>A	CTA	0.656679	0.307341	0.689749	47	del	A	A	0.0934724	-3.41931
tRNA-Leu-TAA-4-1-CTA-del48A>A	CTA	0.473539	0.502517	0.214063	48	del	A	A	0.067404	-3.89102
tRNA-Leu-TAA-4-1-CTA-del49A>A	CTA	3.48682	3.56598	0.675868	49	del	A	A	0.496318	-1.01066
tRNA-Leu-TAA-4-1-CTA-del4A>A	CTA	0.567391	0.472588	0.856819	4	del	A	A	0.080763	-3.63016
tRNA-Leu-TAA-4-1-CTA-del50A>A	CTA	7.08026	7.469	4.68761	50	del	A	A	1.00781	0.0112274
tRNA-Leu-TAA-4-1-CTA-del52A>A	CTA	0.578593	0.479007	0.930804	52	del	A	A	0.0823576	-3.60195
tRNA-Leu-TAA-4-1-CTA-del53A>A	CTA	0.333978	0.399053	0.149827	53	del	A	A	0.0475387	-4.39475
tRNA-Leu-TAA-4-1-CTA-del54A>A	CTA	0.481598	0.655166	1.76642	54	del	A	A	0.0685512	-3.86667
tRNA-Leu-TAA-4-1-CTA-del55A>A	CTA	0.53461	1.01026	1.16433	55	del	A	A	0.076097	-3.71602
tRNA-Leu-TAA-4-1-CTA-del57A>A	CTA	0.476764	1.09797	7.91541	57	del	A	A	0.0678632	-3.88123
tRNA-Leu-TAA-4-1-CTA-del58A>A	CTA	0.634667	1.00299	0.667102	58	del	A	A	0.0903392	-3.4685
tRNA-Leu-TAA-4-1-CTA-del59A>A	CTA	0.786059	0.305471	4.01097	59	del	A	A	0.111888	-3.15987
tRNA-Leu-TAA-4-1-CTA-del60A>A	CTA	0.40817	1.0649	1.47637	60	del	A	A	0.0580994	-4.10533
tRNA-Leu-TAA-4-1-CTA-del61A>A	CTA	0.893237	0.28786	0.401263	61	del	A	A	0.127144	-2.97546
tRNA-Leu-TAA-4-1-CTA-del64A>A	CTA	0.679518	0.899955	0.0388691	64	del	A	A	0.0967233	-3.36999
tRNA-Leu-TAA-4-1-CTA-del66A>A	CTA	0.444266	0.608704	1.19376	66	del	A	A	0.0632373	-3.98308
tRNA-Leu-TAA-4-1-CTA-del67A>A	CTA	0.64085	1.23213	0.681624	67	del	A	A	0.0912192	-3.45452
tRNA-Leu-TAA-4-1-CTA-del68A>A	CTA	0.227677	0.28295	1.14928	68	del	A	A	0.0324077	-4.94752
tRNA-Leu-TAA-4-1-CTA-del69A>A	CTA	0.946462	0.353188	0.491537	69	del	A	A	0.13472	-2.89196
tRNA-Leu-TAA-4-1-CTA-del70A>A	CTA	0.736379	0.322704	1.41354	70	del	A	A	0.104817	-3.25405
tRNA-Leu-TAA-4-1-CTA-del74A>A	CTA	0.531943	0.742397	0.450839	74	del	A	A	0.0757173	-3.72323
tRNA-Leu-TAA-4-1-CTA-del75A>A	CTA	0.465271	0.217823	1.83252	75	del	A	A	0.0662272	-3.91643
tRNA-Leu-TAA-4-1-CTA-del76A>A	CTA	0.486657	0.595489	0.0827569	76	del	A	A	0.0692712	-3.8516
tRNA-Leu-TAA-4-1-CTA-del77A>A	CTA	0.731145	0.838825	0.630647	77	del	A	A	0.104072	-3.26435
tRNA-Leu-TAA-4-1-CTA-del7A>A	CTA	0.434609	0.590016	0.100541	7	del	A	A	0.0618628	-4.01478
tRNA-Leu-TAA-4-1-CTA-del80A>A	CTA	0.558225	0.481807	0.669247	80	del	A	A	0.0794583	-3.65366
tRNA-Leu-TAA-4-1-CTA-del82A>A	CTA	0.75326	0.556078	1.73552	82	del	A	A	0.10722	-3.22135
tRNA-Leu-TAA-4-1-CTA-del83A>A	CTA	1.28628	1.12681	1.13434	83	del	A	A	0.183091	-2.44937
tRNA-Leu-TAA-4-1-CTA-del8A>A	CTA	0.6049	0.538796	0.384779	8	del	A	A	0.0861021	-3.53781
tRNA-Leu-TAA-4-1-CTA-del9A>A	CTA	0.853916	0.547365	0.610862	9	del	A	A	0.121547	-3.04041
tRNA-Leu-TAA-4-1-CTA-hp10TC>AA	CTA	0.500229	0.562071	0.464919	10	hp	TC	AA	0.0712031	-3.81192
tRNA-Leu-TAA-4-1-CTA-hp10TC>AG	CTA	0.722271	0.460208	1.29338	10	hp	TC	AG	0.102809	-3.28196
tRNA-Leu-TAA-4-1-CTA-hp10TC>AT	CTA	0.421294	0.354502	0.865251	10	hp	TC	AT	0.0599674	-4.05968
tRNA-Leu-TAA-4-1-CTA-hp10TC>CA	CTA	1.03542	0.301323	3.0358	10	hp	TC	CA	0.147382	-2.76237
tRNA-Leu-TAA-4-1-CTA-hp10TC>CG	CTA	0.384865	0.472196	1.01459	10	hp	TC	CG	0.0547822	-4.19015
tRNA-Leu-TAA-4-1-CTA-hp10TC>CT	CTA	9.37617	8.94559	15.494	10	hp	TC	CT	1.33461	0.416423
tRNA-Leu-TAA-4-1-CTA-hp10TC>GA	CTA	0.6175	0.546086	0.311437	10	hp	TC	GA	0.0878957	-3.50806
tRNA-Leu-TAA-4-1-CTA-hp10TC>GG	CTA	0.632645	0.57975	0.267444	10	hp	TC	GG	0.0900514	-3.47311
tRNA-Leu-TAA-4-1-CTA-hp10TC>GT	CTA	0.692615	0.531105	0.28473	10	hp	TC	GT	0.0985875	-3.34245
tRNA-Leu-TAA-4-1-CTA-hp11TA>AC	CTA	0.667504	0.910891	0.0287958	11	hp	TA	AC	0.0950133	-3.39573
tRNA-Leu-TAA-4-1-CTA-hp11TA>AG	CTA	0.490602	0.565504	0.0541824	11	hp	TA	AG	0.0698328	-3.83995
tRNA-Leu-TAA-4-1-CTA-hp11TA>AT	CTA	6.25953	3.21084	1.16944	11	hp	TA	AT	0.890989	-0.166521
tRNA-Leu-TAA-4-1-CTA-hp11TA>CC	CTA	0.548358	0.554472	0.427794	11	hp	TA	CC	0.0780539	-3.67939
tRNA-Leu-TAA-4-1-CTA-hp11TA>CG	CTA	4.14021	4.21996	0.825943	11	hp	TA	CG	0.589323	-0.76287
tRNA-Leu-TAA-4-1-CTA-hp11TA>CT	CTA	1.1431	0.70877	0.13509	11	hp	TA	CT	0.16271	-2.61962
tRNA-Leu-TAA-4-1-CTA-hp11TA>GC	CTA	5.98006	4.12184	1.8101	11	hp	TA	GC	0.851209	-0.232415
tRNA-Leu-TAA-4-1-CTA-hp11TA>GG	CTA	0.741189	0.477932	0.10537	11	hp	TA	GG	0.105502	-3.24466
tRNA-Leu-TAA-4-1-CTA-hp11TA>GT	CTA	3.29494	2.51079	0.629214	11	hp	TA	GT	0.469005	-1.09232
tRNA-Leu-TAA-4-1-CTA-hp12TA>AC	CTA	0.617753	0.427997	0.746681	12	hp	TA	AC	0.0879317	-3.50747
tRNA-Leu-TAA-4-1-CTA-hp12TA>AG	CTA	0.473596	0.478937	0.646806	12	hp	TA	AG	0.0674122	-3.89085
tRNA-Leu-TAA-4-1-CTA-hp12TA>AT	CTA	2.51827	2.98192	0.679947	12	hp	TA	AT	0.358453	-1.48014
tRNA-Leu-TAA-4-1-CTA-hp12TA>CC	CTA	0.472488	0.935735	0.187404	12	hp	TA	CC	0.0672545	-3.89423
tRNA-Leu-TAA-4-1-CTA-hp12TA>CG	CTA	8.67708	6.15523	4.17551	12	hp	TA	CG	1.23511	0.304634
tRNA-Leu-TAA-4-1-CTA-hp12TA>CT	CTA	0.932196	1.34049	2.38477	12	hp	TA	CT	0.13269	-2.91387
tRNA-Leu-TAA-4-1-CTA-hp12TA>GC	CTA	1.97524	2.32514	0.426555	12	hp	TA	GC	0.281157	-1.83055
tRNA-Leu-TAA-4-1-CTA-hp12TA>GG	CTA	0.459888	0.760367	0.0527577	12	hp	TA	GG	0.065461	-3.93322
tRNA-Leu-TAA-4-1-CTA-hp12TA>GT	CTA	1.05854	0.674231	0.132755	12	hp	TA	GT	0.150674	-2.7305
tRNA-Leu-TAA-4-1-CTA-hp13GC>AA	CTA	0.421761	0.578041	0.697564	13	hp	GC	AA	0.0600339	-4.05808
tRNA-Leu-TAA-4-1-CTA-hp13GC>AG	CTA	0.576024	0.496263	0.438468	13	hp	GC	AG	0.0819919	-3.60838
tRNA-Leu-TAA-4-1-CTA-hp13GC>AT	CTA	8.6955	4.59879	6.15297	13	hp	GC	AT	1.23773	0.307693
tRNA-Leu-TAA-4-1-CTA-hp13GC>CA	CTA	0.510591	0.860928	0.41686	13	hp	GC	CA	0.0726781	-3.78234
tRNA-Leu-TAA-4-1-CTA-hp13GC>CG	CTA	11.4045	7.59049	12.2512	13	hp	GC	CG	1.62333	0.698955
tRNA-Leu-TAA-4-1-CTA-hp13GC>CT	CTA	0.624005	0.555572	0.545158	13	hp	GC	CT	0.0888215	-3.49295
tRNA-Leu-TAA-4-1-CTA-hp13GC>TA	CTA	10.0607	7.70808	13.5778	13	hp	GC	TA	1.43205	0.518085
tRNA-Leu-TAA-4-1-CTA-hp13GC>TG	CTA	0.48795	0.640761	0.239311	13	hp	GC	TG	0.0694553	-3.84777
tRNA-Leu-TAA-4-1-CTA-hp13GC>TT	CTA	0.619015	0.586796	1.00228	13	hp	GC	TT	0.0881113	-3.50453
tRNA-Leu-TAA-4-1-CTA-hp14GC>AA	CTA	0.620533	0.688951	0.38118	14	hp	GC	AA	0.0883274	-3.501
tRNA-Leu-TAA-4-1-CTA-hp14GC>AG	CTA	0.898413	0.526654	0.246805	14	hp	GC	AG	0.127881	-2.96712
tRNA-Leu-TAA-4-1-CTA-hp14GC>AT	CTA	1.66655	1.2858	1.02981	14	hp	GC	AT	0.237219	-2.07571
tRNA-Leu-TAA-4-1-CTA-hp14GC>CA	CTA	0.895294	0.494376	0.207318	14	hp	GC	CA	0.127437	-2.97214
tRNA-Leu-TAA-4-1-CTA-hp14GC>CG	CTA	5.94044	5.9693	2.68645	14	hp	GC	CG	0.845568	-0.242007
tRNA-Leu-TAA-4-1-CTA-hp14GC>CT	CTA	0.550731	0.476872	0.0325329	14	hp	GC	CT	0.0783917	-3.67316
tRNA-Leu-TAA-4-1-CTA-hp14GC>TA	CTA	7.68258	8.95384	3.4783	14	hp	GC	TA	1.09355	0.129015
tRNA-Leu-TAA-4-1-CTA-hp14GC>TG	CTA	0.530833	0.756263	1.51993	14	hp	GC	TG	0.0755594	-3.72624
tRNA-Leu-TAA-4-1-CTA-hp14GC>TT	CTA	0.700096	0.887664	1.48856	14	hp	GC	TT	0.0996525	-3.32695
tRNA-Leu-TAA-4-1-CTA-hp15AT>CA	CTA	0.590642	0.564464	1.23066	15	hp	AT	CA	0.0840726	-3.57222
tRNA-Leu-TAA-4-1-CTA-hp15AT>CC	CTA	0.502616	0.372015	1.18198	15	hp	AT	CC	0.0715429	-3.80505
tRNA-Leu-TAA-4-1-CTA-hp15AT>CG	CTA	1.74445	1.3755	1.58047	15	hp	AT	CG	0.248307	-2.0098
tRNA-Leu-TAA-4-1-CTA-hp15AT>GA	CTA	1.10463	0.210391	0.653916	15	hp	AT	GA	0.157234	-2.66902
tRNA-Leu-TAA-4-1-CTA-hp15AT>GC	CTA	1.3169	0.862933	0.830656	15	hp	AT	GC	0.187448	-2.41544
tRNA-Leu-TAA-4-1-CTA-hp15AT>GG	CTA	0.840785	0.527987	0.877059	15	hp	AT	GG	0.119678	-3.06277
tRNA-Leu-TAA-4-1-CTA-hp15AT>TA	CTA	3.58629	3.18842	3.18947	15	hp	AT	TA	0.510476	-0.970084
tRNA-Leu-TAA-4-1-CTA-hp15AT>TC	CTA	0.557246	0.841265	0.441355	15	hp	AT	TC	0.079319	-3.65619
tRNA-Leu-TAA-4-1-CTA-hp15AT>TG	CTA	0.772345	0.565398	0.423703	15	hp	AT	TG	0.109937	-3.18526
tRNA-Leu-TAA-4-1-CTA-hp16GC>AA	CTA	0.527223	0.5349	1.04889	16	hp	GC	AA	0.0750455	-3.73609
tRNA-Leu-TAA-4-1-CTA-hp16GC>AG	CTA	0.744318	0.450692	0.94042	16	hp	GC	AG	0.105947	-3.23858
tRNA-Leu-TAA-4-1-CTA-hp16GC>AT	CTA	0.769899	1.09708	0.553638	16	hp	GC	AT	0.109588	-3.18983
tRNA-Leu-TAA-4-1-CTA-hp16GC>CA	CTA	0.696927	0.461817	1.65035	16	hp	GC	CA	0.0992014	-3.3335
tRNA-Leu-TAA-4-1-CTA-hp16GC>CG	CTA	0.496359	0.330849	0.10573	16	hp	GC	CG	0.0706523	-3.82312
tRNA-Leu-TAA-4-1-CTA-hp16GC>CT	CTA	0.610239	0.871863	0.493237	16	hp	GC	CT	0.0868622	-3.52513
tRNA-Leu-TAA-4-1-CTA-hp16GC>TA	CTA	0.605007	0.547012	0.372807	16	hp	GC	TA	0.0861173	-3.53755
tRNA-Leu-TAA-4-1-CTA-hp16GC>TG	CTA	0.601599	0.533081	0.464256	16	hp	GC	TG	0.0856322	-3.5457
tRNA-Leu-TAA-4-1-CTA-hp16GC>TT	CTA	0.545258	0.625725	1.08713	16	hp	GC	TT	0.0776127	-3.68756
tRNA-Leu-TAA-4-1-CTA-hp17GC>AA	CTA	0.506934	0.44896	0.625431	17	hp	GC	AA	0.0721576	-3.79271
tRNA-Leu-TAA-4-1-CTA-hp17GC>AG	CTA	0.831804	0.844069	0.91033	17	hp	GC	AG	0.1184	-3.07826
tRNA-Leu-TAA-4-1-CTA-hp17GC>AT	CTA	1.51729	1.43256	1.08034	17	hp	GC	AT	0.215973	-2.21108
tRNA-Leu-TAA-4-1-CTA-hp17GC>CA	CTA	0.594139	0.462407	0.874352	17	hp	GC	CA	0.0845703	-3.5637
tRNA-Leu-TAA-4-1-CTA-hp17GC>CG	CTA	0.765576	0.674643	1.01156	17	hp	GC	CG	0.108973	-3.19796
tRNA-Leu-TAA-4-1-CTA-hp17GC>CT	CTA	0.428322	0.276452	0.342722	17	hp	GC	CT	0.0609679	-4.03581
tRNA-Leu-TAA-4-1-CTA-hp17GC>TA	CTA	2.19725	1.72472	1.73483	17	hp	GC	TA	0.312759	-1.67688
tRNA-Leu-TAA-4-1-CTA-hp17GC>TG	CTA	0.373423	0.525254	0.660958	17	hp	GC	TG	0.0531534	-4.23369
tRNA-Leu-TAA-4-1-CTA-hp17GC>TT	CTA	0.357929	0.586949	0.846498	17	hp	GC	TT	0.050948	-4.29483
tRNA-Leu-TAA-4-1-CTA-hp18AT>CA	CTA	0.651986	0.643569	0.485883	18	hp	AT	CA	0.0928044	-3.42966
tRNA-Leu-TAA-4-1-CTA-hp18AT>CC	CTA	0.438973	0.883455	0.576111	18	hp	AT	CC	0.0624838	-4.00037
tRNA-Leu-TAA-4-1-CTA-hp18AT>CG	CTA	0.404087	0.791376	2.08855	18	hp	AT	CG	0.0575182	-4.11984
tRNA-Leu-TAA-4-1-CTA-hp18AT>GA	CTA	0.543089	0.247923	0.523486	18	hp	AT	GA	0.0773039	-3.69332
tRNA-Leu-TAA-4-1-CTA-hp18AT>GC	CTA	0.90818	1.02164	0.514377	18	hp	AT	GC	0.129271	-2.95153
tRNA-Leu-TAA-4-1-CTA-hp18AT>GG	CTA	0.617545	0.433553	0.0263446	18	hp	AT	GG	0.0879021	-3.50796
tRNA-Leu-TAA-4-1-CTA-hp18AT>TA	CTA	1.99954	2.29086	3.39018	18	hp	AT	TA	0.284616	-1.81291
tRNA-Leu-TAA-4-1-CTA-hp18AT>TC	CTA	0.308551	0.624543	0.979157	18	hp	AT	TC	0.0439195	-4.50899
tRNA-Leu-TAA-4-1-CTA-hp18AT>TG	CTA	1.15597	0.779971	0.556838	18	hp	AT	TG	0.164542	-2.60347
tRNA-Leu-TAA-4-1-CTA-hp19CG>AA	CTA	0.663557	0.517453	0.272969	19	hp	CG	AA	0.0944515	-3.40428
tRNA-Leu-TAA-4-1-CTA-hp19CG>AC	CTA	0.652253	0.594177	0.442351	19	hp	CG	AC	0.0928424	-3.42907
tRNA-Leu-TAA-4-1-CTA-hp19CG>AT	CTA	0.794779	0.584476	0.167108	19	hp	CG	AT	0.11313	-3.14395
tRNA-Leu-TAA-4-1-CTA-hp19CG>GA	CTA	0.609644	0.941885	0.711453	19	hp	CG	GA	0.0867774	-3.52654
tRNA-Leu-TAA-4-1-CTA-hp19CG>GC	CTA	3.32569	3.4864	1.34216	19	hp	CG	GC	0.473382	-1.07892
tRNA-Leu-TAA-4-1-CTA-hp19CG>GT	CTA	0.665931	0.69809	0.478913	19	hp	CG	GT	0.0947894	-3.39913
tRNA-Leu-TAA-4-1-CTA-hp19CG>TA	CTA	0.327873	0.605062	1.11046	19	hp	CG	TA	0.0466698	-4.42137
tRNA-Leu-TAA-4-1-CTA-hp19CG>TC	CTA	0.515405	0.315757	0.36762	19	hp	CG	TC	0.0733633	-3.7688
tRNA-Leu-TAA-4-1-CTA-hp19CG>TT	CTA	0.620072	0.344492	0.561779	19	hp	CG	TT	0.0882618	-3.50207
tRNA-Leu-TAA-4-1-CTA-hp1AT>AT	CTA	7.02538	8.13086	5.23322	1	hp	AT	AT	1	0
tRNA-Leu-TAA-4-1-CTA-hp1AT>CA	CTA	0.431686	0.461295	0.624095	1	hp	AT	CA	0.0614466	-4.02452
tRNA-Leu-TAA-4-1-CTA-hp1AT>CC	CTA	0.399737	0.554196	0.148788	1	hp	AT	CC	0.056899	-4.13545
tRNA-Leu-TAA-4-1-CTA-hp1AT>CG	CTA	0.968361	2.69608	2.4248	1	hp	AT	CG	0.137838	-2.85896
tRNA-Leu-TAA-4-1-CTA-hp1AT>GA	CTA	0.702774	0.622816	1.12855	1	hp	AT	GA	0.100034	-3.32144
tRNA-Leu-TAA-4-1-CTA-hp1AT>GC	CTA	2.08345	4.00884	1.78061	1	hp	AT	GC	0.296561	-1.7536
tRNA-Leu-TAA-4-1-CTA-hp1AT>GG	CTA	0.862502	0.992976	0.753379	1	hp	AT	GG	0.12277	-3.02598
tRNA-Leu-TAA-4-1-CTA-hp1AT>TA	CTA	0.78816	3.7948	2.2381	1	hp	AT	TA	0.112188	-3.15602
tRNA-Leu-TAA-4-1-CTA-hp1AT>TC	CTA	0.764281	0.837554	0.460234	1	hp	AT	TC	0.108789	-3.2004
tRNA-Leu-TAA-4-1-CTA-hp1AT>TG	CTA	0.454876	1.14453	0.380099	1	hp	AT	TG	0.0647476	-3.94903
tRNA-Leu-TAA-4-1-CTA-hp20AT>CA	CTA	0.575551	0.599494	0.962112	20	hp	AT	CA	0.0819246	-3.60956
tRNA-Leu-TAA-4-1-CTA-hp20AT>CC	CTA	0.613559	0.669939	0.801442	20	hp	AT	CC	0.0873346	-3.5173
tRNA-Leu-TAA-4-1-CTA-hp20AT>CG	CTA	0.352425	0.800688	1.55644	20	hp	AT	CG	0.0501646	-4.31719
tRNA-Leu-TAA-4-1-CTA-hp20AT>GA	CTA	1.99676	1.94989	1.28892	20	hp	AT	GA	0.28422	-1.81492
tRNA-Leu-TAA-4-1-CTA-hp20AT>GC	CTA	3.80304	4.59608	2.10198	20	hp	AT	GC	0.541329	-0.885422
tRNA-Leu-TAA-4-1-CTA-hp20AT>GG	CTA	0.636373	1.10765	0.162276	20	hp	AT	GG	0.090582	-3.46463
tRNA-Leu-TAA-4-1-CTA-hp20AT>TA	CTA	0.987648	0.69547	1.34965	20	hp	AT	TA	0.140583	-2.83051
tRNA-Leu-TAA-4-1-CTA-hp20AT>TC	CTA	8.23377	9.72357	4.35211	20	hp	AT	TC	1.172	0.228977
tRNA-Leu-TAA-4-1-CTA-hp20AT>TG	CTA	0.835416	0.949454	1.15226	20	hp	AT	TG	0.118914	-3.07201
tRNA-Leu-TAA-4-1-CTA-hp21GC>AA	CTA	0.49593	0.836958	0.012076	21	hp	GC	AA	0.0705912	-3.82437
tRNA-Leu-TAA-4-1-CTA-hp21GC>AG	CTA	0.49685	0.267968	1.12651	21	hp	GC	AG	0.0707222	-3.82169
tRNA-Leu-TAA-4-1-CTA-hp21GC>AT	CTA	0.450104	0.772963	1.07977	21	hp	GC	AT	0.0640682	-3.96425
tRNA-Leu-TAA-4-1-CTA-hp21GC>CA	CTA	0.795364	0.756371	0.0188198	21	hp	GC	CA	0.113213	-3.14289
tRNA-Leu-TAA-4-1-CTA-hp21GC>CG	CTA	0.946709	1.27069	0.57187	21	hp	GC	CG	0.134756	-2.89158
tRNA-Leu-TAA-4-1-CTA-hp21GC>CT	CTA	0.603759	0.760148	0.757481	21	hp	GC	CT	0.0859397	-3.54053
tRNA-Leu-TAA-4-1-CTA-hp21GC>TA	CTA	0.669859	0.641231	1.58827	21	hp	GC	TA	0.0953484	-3.39065
tRNA-Leu-TAA-4-1-CTA-hp21GC>TG	CTA	0.602238	0.467944	1.3208	21	hp	GC	TG	0.0857233	-3.54417
tRNA-Leu-TAA-4-1-CTA-hp21GC>TT	CTA	0.371434	0.655977	0.959002	21	hp	GC	TT	0.0528704	-4.2414
tRNA-Leu-TAA-4-1-CTA-hp22TA>AC	CTA	0.487811	0.747341	0.0260965	22	hp	TA	AC	0.0694356	-3.84818
tRNA-Leu-TAA-4-1-CTA-hp22TA>AG	CTA	0.935934	0.854654	0.161731	22	hp	TA	AG	0.133222	-2.9081
tRNA-Leu-TAA-4-1-CTA-hp22TA>AT	CTA	2.42189	4.82858	0.562583	22	hp	TA	AT	0.344734	-1.53644
tRNA-Leu-TAA-4-1-CTA-hp22TA>CC	CTA	0.699898	0.675692	0.998316	22	hp	TA	CC	0.0996242	-3.32736
tRNA-Leu-TAA-4-1-CTA-hp22TA>CG	CTA	11.0531	9.94163	121.349	22	hp	TA	CG	1.57331	0.653802
tRNA-Leu-TAA-4-1-CTA-hp22TA>CT	CTA	1.06818	0.931178	1.7641	22	hp	TA	CT	0.152046	-2.71742
tRNA-Leu-TAA-4-1-CTA-hp22TA>GC	CTA	2.34008	1.94839	1.49674	22	hp	TA	GC	0.333089	-1.58602
tRNA-Leu-TAA-4-1-CTA-hp22TA>GG	CTA	0.529155	0.669109	0.0844465	22	hp	TA	GG	0.0753206	-3.73081
tRNA-Leu-TAA-4-1-CTA-hp22TA>GT	CTA	0.621075	0.907733	1.73791	22	hp	TA	GT	0.0884045	-3.49974
tRNA-Leu-TAA-4-1-CTA-hp23GC>AA	CTA	1.04925	0.68654	0.239095	23	hp	GC	AA	0.149351	-2.74322
tRNA-Leu-TAA-4-1-CTA-hp23GC>AG	CTA	0.966465	0.719792	0.158233	23	hp	GC	AG	0.137568	-2.86179
tRNA-Leu-TAA-4-1-CTA-hp23GC>AT	CTA	0.918525	0.367636	0.0206371	23	hp	GC	AT	0.130744	-2.93519
tRNA-Leu-TAA-4-1-CTA-hp23GC>CA	CTA	0.638793	0.571309	0.618275	23	hp	GC	CA	0.0909265	-3.45916
tRNA-Leu-TAA-4-1-CTA-hp23GC>CG	CTA	0.453594	0.573771	0.367071	23	hp	GC	CG	0.0645651	-3.9531
tRNA-Leu-TAA-4-1-CTA-hp23GC>CT	CTA	0.137511	0.57281	4.57361	23	hp	GC	CT	0.0195735	-5.67496
tRNA-Leu-TAA-4-1-CTA-hp23GC>TA	CTA	0.915968	0.758855	0.228552	23	hp	GC	TA	0.13038	-2.93921
tRNA-Leu-TAA-4-1-CTA-hp23GC>TG	CTA	0.46332	0.675715	0.349699	23	hp	GC	TG	0.0659494	-3.9225
tRNA-Leu-TAA-4-1-CTA-hp23GC>TT	CTA	0.77582	0.547485	1.56735	23	hp	GC	TT	0.110431	-3.17878
tRNA-Leu-TAA-4-1-CTA-hp24GC>AA	CTA	0.754987	0.512713	0.455177	24	hp	GC	AA	0.107466	-3.21805
tRNA-Leu-TAA-4-1-CTA-hp24GC>AG	CTA	0.927229	1.21082	0.15122	24	hp	GC	AG	0.131983	-2.92158
tRNA-Leu-TAA-4-1-CTA-hp24GC>AT	CTA	0.618198	0.631836	0.515845	24	hp	GC	AT	0.087995	-3.50644
tRNA-Leu-TAA-4-1-CTA-hp24GC>CA	CTA	0.355857	0.504201	0.803552	24	hp	GC	CA	0.050653	-4.30321
tRNA-Leu-TAA-4-1-CTA-hp24GC>CG	CTA	0.646713	0.61088	0.0347778	24	hp	GC	CG	0.0920539	-3.44138
tRNA-Leu-TAA-4-1-CTA-hp24GC>CT	CTA	0.500003	0.43504	0.883166	24	hp	GC	CT	0.071171	-3.81257
tRNA-Leu-TAA-4-1-CTA-hp24GC>TA	CTA	0.707396	0.474829	0.282814	24	hp	GC	TA	0.100692	-3.31199
tRNA-Leu-TAA-4-1-CTA-hp24GC>TG	CTA	0.382734	0.686958	0.398679	24	hp	GC	TG	0.0544788	-4.19816
tRNA-Leu-TAA-4-1-CTA-hp24GC>TT	CTA	0.518515	0.40766	0.374574	24	hp	GC	TT	0.0738059	-3.76012
tRNA-Leu-TAA-4-1-CTA-hp25GC>AA	CTA	0.31514	0.336348	0.374273	25	hp	GC	AA	0.0448573	-4.47851
tRNA-Leu-TAA-4-1-CTA-hp25GC>AG	CTA	0.457998	0.885896	0.564182	25	hp	GC	AG	0.0651919	-3.93916
tRNA-Leu-TAA-4-1-CTA-hp25GC>AT	CTA	0.543948	0.468426	0.717437	25	hp	GC	AT	0.0774261	-3.69104
tRNA-Leu-TAA-4-1-CTA-hp25GC>CA	CTA	0.86369	0.558355	0.0419286	25	hp	GC	CA	0.122939	-3.02399
tRNA-Leu-TAA-4-1-CTA-hp25GC>CG	CTA	0.597006	0.728873	0.818358	25	hp	GC	CG	0.0849785	-3.55676
tRNA-Leu-TAA-4-1-CTA-hp25GC>CT	CTA	0.625695	0.813324	0.223599	25	hp	GC	CT	0.0890621	-3.48905
tRNA-Leu-TAA-4-1-CTA-hp25GC>TA	CTA	0.631811	0.543731	0.00582241	25	hp	GC	TA	0.0899327	-3.47501
tRNA-Leu-TAA-4-1-CTA-hp25GC>TG	CTA	0.85304	0.678	0.149334	25	hp	GC	TG	0.121423	-3.04189
tRNA-Leu-TAA-4-1-CTA-hp25GC>TT	CTA	0.909231	0.203786	0.918516	25	hp	GC	TT	0.129421	-2.94986
tRNA-Leu-TAA-4-1-CTA-hp2CG>AA	CTA	0.523653	0.471746	0.301939	2	hp	CG	AA	0.0745373	-3.74589
tRNA-Leu-TAA-4-1-CTA-hp2CG>AC	CTA	1.13899	0.72791	0.546586	2	hp	CG	AC	0.162125	-2.62482
tRNA-Leu-TAA-4-1-CTA-hp2CG>AT	CTA	1.01507	0.835358	0.40139	2	hp	CG	AT	0.144487	-2.79099
tRNA-Leu-TAA-4-1-CTA-hp2CG>GA	CTA	0.935269	0.403565	2.58411	2	hp	CG	GA	0.133127	-2.90912
tRNA-Leu-TAA-4-1-CTA-hp2CG>GC	CTA	2.72412	2.76888	3.4786	2	hp	CG	GC	0.387754	-1.36679
tRNA-Leu-TAA-4-1-CTA-hp2CG>GT	CTA	0.751048	0.470979	0.44727	2	hp	CG	GT	0.106905	-3.2256
tRNA-Leu-TAA-4-1-CTA-hp2CG>TA	CTA	1.02547	0.866354	0.568879	2	hp	CG	TA	0.145966	-2.77629
tRNA-Leu-TAA-4-1-CTA-hp2CG>TC	CTA	0.849376	0.678101	0.502967	2	hp	CG	TC	0.120901	-3.0481
tRNA-Leu-TAA-4-1-CTA-hp2CG>TT	CTA	0.640646	0.379368	0.0468773	2	hp	CG	TT	0.0911903	-3.45498
tRNA-Leu-TAA-4-1-CTA-hp3CG>AA	CTA	1.45806	0.401952	103.078	3	hp	CG	AA	0.207541	-2.26853
tRNA-Leu-TAA-4-1-CTA-hp3CG>AC	CTA	0.435287	0.513308	0.698702	3	hp	CG	AC	0.0619592	-4.01254
tRNA-Leu-TAA-4-1-CTA-hp3CG>AT	CTA	1.89879	0.895869	1.26574	3	hp	CG	AT	0.270275	-1.8875
tRNA-Leu-TAA-4-1-CTA-hp3CG>GA	CTA	1.04491	1.48893	2.63814	3	hp	CG	GA	0.148734	-2.7492
tRNA-Leu-TAA-4-1-CTA-hp3CG>GC	CTA	3.67612	2.18147	1.74367	3	hp	CG	GC	0.523264	-0.93439
tRNA-Leu-TAA-4-1-CTA-hp3CG>GT	CTA	0.434352	0.532024	0.450957	3	hp	CG	GT	0.0618261	-4.01564
tRNA-Leu-TAA-4-1-CTA-hp3CG>TA	CTA	3.91322	3.7672	1.16306	3	hp	CG	TA	0.557011	-0.844221
tRNA-Leu-TAA-4-1-CTA-hp3CG>TC	CTA	0.448048	0.60727	1.46409	3	hp	CG	TC	0.0637757	-3.97085
tRNA-Leu-TAA-4-1-CTA-hp3CG>TT	CTA	0.663142	2.04589	0.418302	3	hp	CG	TT	0.0943924	-3.40519
tRNA-Leu-TAA-4-1-CTA-hp4GC>AA	CTA	0.844289	0.704871	0.594911	4	hp	GC	AA	0.120177	-3.05677
tRNA-Leu-TAA-4-1-CTA-hp4GC>AG	CTA	0.603706	0.624566	0.470325	4	hp	GC	AG	0.0859322	-3.54066
tRNA-Leu-TAA-4-1-CTA-hp4GC>AT	CTA	9.26436	5.20456	2.71182	4	hp	GC	AT	1.3187	0.399116
tRNA-Leu-TAA-4-1-CTA-hp4GC>CA	CTA	0.383124	0.960449	0.399535	4	hp	GC	CA	0.0545343	-4.19669
tRNA-Leu-TAA-4-1-CTA-hp4GC>CG	CTA	0.655911	0.514117	0.0229551	4	hp	GC	CG	0.0933631	-3.421
tRNA-Leu-TAA-4-1-CTA-hp4GC>CT	CTA	0.460056	0.789735	3.35312	4	hp	GC	CT	0.0654849	-3.93269
tRNA-Leu-TAA-4-1-CTA-hp4GC>TA	CTA	4.92165	3.03373	0.428181	4	hp	GC	TA	0.700553	-0.513434
tRNA-Leu-TAA-4-1-CTA-hp4GC>TG	CTA	0.623583	0.263803	0.790027	4	hp	GC	TG	0.0887615	-3.49392
tRNA-Leu-TAA-4-1-CTA-hp4GC>TT	CTA	0.461337	0.380858	3.87118	4	hp	GC	TT	0.0656672	-3.92868
tRNA-Leu-TAA-4-1-CTA-hp5GC>AA	CTA	1.15302	0.366124	1.51607	5	hp	GC	AA	0.164122	-2.60716
tRNA-Leu-TAA-4-1-CTA-hp5GC>AG	CTA	0.966218	0.886662	0.186899	5	hp	GC	AG	0.137533	-2.86215
tRNA-Leu-TAA-4-1-CTA-hp5GC>AT	CTA	1.10789	1.46647	0.0157552	5	hp	GC	AT	0.157698	-2.66477
tRNA-Leu-TAA-4-1-CTA-hp5GC>CA	CTA	0.594134	0.391626	0.410845	5	hp	GC	CA	0.0845698	-3.56371
tRNA-Leu-TAA-4-1-CTA-hp5GC>CG	CTA	0.585858	0.71455	0.314093	5	hp	GC	CG	0.0833917	-3.58395
tRNA-Leu-TAA-4-1-CTA-hp5GC>CT	CTA	0.626974	0.870614	0.011185	5	hp	GC	CT	0.0892441	-3.4861
tRNA-Leu-TAA-4-1-CTA-hp5GC>TA	CTA	0.632376	0.720875	1.10296	5	hp	GC	TA	0.0900131	-3.47372
tRNA-Leu-TAA-4-1-CTA-hp5GC>TG	CTA	0.465516	0.58107	0.0123001	5	hp	GC	TG	0.066262	-3.91567
tRNA-Leu-TAA-4-1-CTA-hp5GC>TT	CTA	0.517927	0.553321	0.41772	5	hp	GC	TT	0.0737223	-3.76176
tRNA-Leu-TAA-4-1-CTA-hp6GC>AA	CTA	0.524433	0.252936	0.66908	6	hp	GC	AA	0.0746483	-3.74375
tRNA-Leu-TAA-4-1-CTA-hp6GC>AG	CTA	0.238231	0.334314	0.125824	6	hp	GC	AG	0.0339101	-4.88214
tRNA-Leu-TAA-4-1-CTA-hp6GC>AT	CTA	1.19806	1.40501	1.71369	6	hp	GC	AT	0.170533	-2.55188
tRNA-Leu-TAA-4-1-CTA-hp6GC>CA	CTA	0.569712	0.206057	1.00323	6	hp	GC	CA	0.0810934	-3.62427
tRNA-Leu-TAA-4-1-CTA-hp6GC>CG	CTA	2.20161	1.04417	0.0395999	6	hp	GC	CG	0.313379	-1.67402
tRNA-Leu-TAA-4-1-CTA-hp6GC>CT	CTA	0.943702	0.371471	0.938694	6	hp	GC	CT	0.134328	-2.89617
tRNA-Leu-TAA-4-1-CTA-hp6GC>TA	CTA	1.82735	0.693651	4.27572	6	hp	GC	TA	0.260107	-1.94282
tRNA-Leu-TAA-4-1-CTA-hp6GC>TG	CTA	0.613259	0.760417	18.9063	6	hp	GC	TG	0.087292	-3.51801
tRNA-Leu-TAA-4-1-CTA-hp6GC>TT	CTA	0.565229	1.16763	0.368202	6	hp	GC	TT	0.0804553	-3.63567
tRNA-Leu-TAA-4-1-CTA-hp7AT>CA	CTA	0.551545	0.341028	8.81872	7	hp	AT	CA	0.0785075	-3.67103
tRNA-Leu-TAA-4-1-CTA-hp7AT>CC	CTA	1.03167	0.938231	0.104199	7	hp	AT	CC	0.14685	-2.76759
tRNA-Leu-TAA-4-1-CTA-hp7AT>CG	CTA	0.641029	0.825699	0.0561278	7	hp	AT	CG	0.0912447	-3.45412
tRNA-Leu-TAA-4-1-CTA-hp7AT>GA	CTA	0.530674	0.392965	2.92162	7	hp	AT	GA	0.0755367	-3.72668
tRNA-Leu-TAA-4-1-CTA-hp7AT>GC	CTA	7.56424	11.8225	6.20029	7	hp	AT	GC	1.0767	0.10662
tRNA-Leu-TAA-4-1-CTA-hp7AT>GG	CTA	0.730275	0.559736	0.547109	7	hp	AT	GG	0.103948	-3.26606
tRNA-Leu-TAA-4-1-CTA-hp7AT>TA	CTA	9.73462	11.1711	11.8966	7	hp	AT	TA	1.38564	0.470549
tRNA-Leu-TAA-4-1-CTA-hp7AT>TC	CTA	1.23182	1.48168	1.93991	7	hp	AT	TC	0.175339	-2.51178
tRNA-Leu-TAA-4-1-CTA-hp7AT>TG	CTA	0.539469	0.61053	1.12461	7	hp	AT	TG	0.0767886	-3.70296
tRNA-Leu-TAA-4-1-CTA-hp8GG>AA	CTA	0.618583	0.425114	0.915368	8	hp	GG	AA	0.0880498	-3.50554
tRNA-Leu-TAA-4-1-CTA-hp8GG>AC	CTA	0.847932	0.545517	0.949376	8	hp	GG	AC	0.120696	-3.05056
tRNA-Leu-TAA-4-1-CTA-hp8GG>AT	CTA	0.521249	0.524758	0.283145	8	hp	GG	AT	0.0741951	-3.75253
tRNA-Leu-TAA-4-1-CTA-hp8GG>CA	CTA	0.63383	0.647729	0.547772	8	hp	GG	CA	0.0902201	-3.47041
tRNA-Leu-TAA-4-1-CTA-hp8GG>CC	CTA	0.552175	0.675457	1.6805	8	hp	GG	CC	0.0785971	-3.66938
tRNA-Leu-TAA-4-1-CTA-hp8GG>CT	CTA	0.473784	0.266406	0.0263516	8	hp	GG	CT	0.0674389	-3.89027
tRNA-Leu-TAA-4-1-CTA-hp8GG>TA	CTA	0.765799	0.715891	0.747378	8	hp	GG	TA	0.109005	-3.19754
tRNA-Leu-TAA-4-1-CTA-hp8GG>TC	CTA	1.00593	0.495507	6.46055	8	hp	GG	TC	0.143185	-2.80405
tRNA-Leu-TAA-4-1-CTA-hp8GG>TT	CTA	0.592521	0.421594	0.322536	8	hp	GG	TT	0.0843401	-3.56764
tRNA-Leu-TAA-4-1-CTA-hp9CG>AA	CTA	0.378447	0.46292	0.796384	9	hp	CG	AA	0.0538685	-4.21441
tRNA-Leu-TAA-4-1-CTA-hp9CG>AC	CTA	0.660699	0.772931	1.26423	9	hp	CG	AC	0.0940446	-3.41051
tRNA-Leu-TAA-4-1-CTA-hp9CG>AT	CTA	0.515957	0.534457	0.350601	9	hp	CG	AT	0.0734419	-3.76725
tRNA-Leu-TAA-4-1-CTA-hp9CG>GA	CTA	0.583307	0.281734	2.31844	9	hp	CG	GA	0.0830285	-3.59025
tRNA-Leu-TAA-4-1-CTA-hp9CG>GC	CTA	0.535176	0.610906	41.55	9	hp	CG	GC	0.0761776	-3.71449
tRNA-Leu-TAA-4-1-CTA-hp9CG>GT	CTA	0.605024	0.665804	0.771321	9	hp	CG	GT	0.0861198	-3.53751
tRNA-Leu-TAA-4-1-CTA-hp9CG>TA	CTA	0.678127	0.772162	1.09928	9	hp	CG	TA	0.0965253	-3.37295
tRNA-Leu-TAA-4-1-CTA-hp9CG>TC	CTA	0.507235	0.856535	2.06579	9	hp	CG	TC	0.0722005	-3.79185
tRNA-Leu-TAA-4-1-CTA-hp9CG>TT	CTA	0.671614	0.653055	0.172497	9	hp	CG	TT	0.0955983	-3.38687
tRNA-Leu-TAA-4-1-CTA-mut10G>A	CTA	0.857121	0.938871	0.989836	10	mut	G	A	0.122004	-3.03501
tRNA-Leu-TAA-4-1-CTA-mut10G>C	CTA	1.37072	1.07931	0.527117	10	mut	G	C	0.19511	-2.35764
tRNA-Leu-TAA-4-1-CTA-mut10G>T	CTA	1.339	1.39883	1.79853	10	mut	G	T	0.190594	-2.39142
tRNA-Leu-TAA-4-1-CTA-mut11C>A	CTA	0.803453	0.705671	0.891018	11	mut	C	A	0.114364	-3.12829
tRNA-Leu-TAA-4-1-CTA-mut11C>G	CTA	0.716219	0.555217	0.358527	11	mut	C	G	0.101947	-3.2941
tRNA-Leu-TAA-4-1-CTA-mut11C>T	CTA	0.641545	0.343772	0.162693	11	mut	C	T	0.0913182	-3.45295
tRNA-Leu-TAA-4-1-CTA-mut12T>A	CTA	1.02704	1.08724	2.2969	12	mut	T	A	0.14619	-2.77409
tRNA-Leu-TAA-4-1-CTA-mut12T>C	CTA	8.8797	9.79655	44.9484	12	mut	T	C	1.26395	0.337935
tRNA-Leu-TAA-4-1-CTA-mut12T>G	CTA	0.824042	0.854724	0.834548	12	mut	T	G	0.117295	-3.09179
tRNA-Leu-TAA-4-1-CTA-mut13G>A	CTA	0.770067	0.697026	0.508484	13	mut	G	A	0.109612	-3.18952
tRNA-Leu-TAA-4-1-CTA-mut13G>C	CTA	0.83985	0.538601	0.532072	13	mut	G	C	0.119545	-3.06437
tRNA-Leu-TAA-4-1-CTA-mut13G>T	CTA	0.857245	0.736646	1.3402	13	mut	G	T	0.122021	-3.0348
tRNA-Leu-TAA-4-1-CTA-mut14A>C	CTA	1.58291	1.079	2.0055	14	mut	A	C	0.225313	-2.15
tRNA-Leu-TAA-4-1-CTA-mut14A>G	CTA	1.29092	1.42936	1.55931	14	mut	A	G	0.183751	-2.44418
tRNA-Leu-TAA-4-1-CTA-mut14A>T	CTA	1.01994	1.15208	1.25752	14	mut	A	T	0.14518	-2.78409
tRNA-Leu-TAA-4-1-CTA-mut15G>A	CTA	0.770727	0.881158	0.257666	15	mut	G	A	0.109706	-3.18828
tRNA-Leu-TAA-4-1-CTA-mut15G>C	CTA	0.690562	0.829851	1.4557	15	mut	G	C	0.0982953	-3.34673
tRNA-Leu-TAA-4-1-CTA-mut15G>T	CTA	0.811621	0.82904	0.889903	15	mut	G	T	0.115527	-3.1137
tRNA-Leu-TAA-4-1-CTA-mut16T>A	CTA	2.50735	2.30256	1.51994	16	mut	T	A	0.356899	-1.48641
tRNA-Leu-TAA-4-1-CTA-mut16T>C	CTA	1.22957	1.38963	2.85	16	mut	T	C	0.175019	-2.51442
tRNA-Leu-TAA-4-1-CTA-mut16T>G	CTA	1.64256	1.57134	2.23237	16	mut	T	G	0.233803	-2.09663
tRNA-Leu-TAA-4-1-CTA-mut17G>A	CTA	1.10038	1.06237	0.800549	17	mut	G	A	0.15663	-2.67457
tRNA-Leu-TAA-4-1-CTA-mut17G>C	CTA	1.44455	0.954172	1.60927	17	mut	G	C	0.205619	-2.28195
tRNA-Leu-TAA-4-1-CTA-mut17G>T	CTA	1.28126	0.747363	0.865848	17	mut	G	T	0.182376	-2.45501
tRNA-Leu-TAA-4-1-CTA-mut18G>A	CTA	1.01443	1.16042	0.922226	18	mut	G	A	0.144395	-2.7919
tRNA-Leu-TAA-4-1-CTA-mut18G>C	CTA	1.16921	1.21081	1.20991	18	mut	G	C	0.166426	-2.58704
tRNA-Leu-TAA-4-1-CTA-mut18G>T	CTA	1.06192	0.960053	1.32151	18	mut	G	T	0.151155	-2.7259
tRNA-Leu-TAA-4-1-CTA-mut19T>A	CTA	1.23182	2.42342	3.81557	19	mut	T	A	0.175338	-2.51179
tRNA-Leu-TAA-4-1-CTA-mut19T>C	CTA	1.62705	1.88572	0.785752	19	mut	T	C	0.231597	-2.11031
tRNA-Leu-TAA-4-1-CTA-mut19T>G	CTA	1.39848	1.01102	1.20006	19	mut	T	G	0.199061	-2.32872
tRNA-Leu-TAA-4-1-CTA-mut1A>C	CTA	0.984952	0.866984	1.22455	1	mut	A	C	0.140199	-2.83445
tRNA-Leu-TAA-4-1-CTA-mut1A>G	CTA	1.87545	2.21529	0.988416	1	mut	A	G	0.266954	-1.90534
tRNA-Leu-TAA-4-1-CTA-mut1A>T	CTA	1.06976	1.04224	1.01798	1	mut	A	T	0.152271	-2.71529
tRNA-Leu-TAA-4-1-CTA-mut20T>A	CTA	2.61804	1.98979	0.907419	20	mut	T	A	0.372655	-1.42409
tRNA-Leu-TAA-4-1-CTA-mut20T>C	CTA	5.01913	5.14288	0.728635	20	mut	T	C	0.714428	-0.485139
tRNA-Leu-TAA-4-1-CTA-mut20T>G	CTA	3.10076	3.87318	7.58691	20	mut	T	G	0.441366	-1.17995
tRNA-Leu-TAA-4-1-CTA-mut21A>C	CTA	1.22796	1.9974	1.43778	21	mut	A	C	0.17479	-2.51631
tRNA-Leu-TAA-4-1-CTA-mut21A>G	CTA	1.24915	1.47315	1.04456	21	mut	A	G	0.177806	-2.49163
tRNA-Leu-TAA-4-1-CTA-mut21A>T	CTA	0.73584	0.785897	2.41333	21	mut	A	T	0.10474	-3.25511
tRNA-Leu-TAA-4-1-CTA-mut22A>C	CTA	0.910444	1.07124	1.08767	22	mut	A	C	0.129594	-2.94793
tRNA-Leu-TAA-4-1-CTA-mut22A>G	CTA	0.802268	0.955006	0.594162	22	mut	A	G	0.114196	-3.13042
tRNA-Leu-TAA-4-1-CTA-mut22A>T	CTA	0.95534	0.868728	1.57501	22	mut	A	T	0.135984	-2.87849
tRNA-Leu-TAA-4-1-CTA-mut23G>A	CTA	10.7757	9.76681	13.7804	23	mut	G	A	1.53382	0.617134
tRNA-Leu-TAA-4-1-CTA-mut23G>C	CTA	0.714518	0.917244	2.14449	23	mut	G	C	0.101705	-3.29753
tRNA-Leu-TAA-4-1-CTA-mut23G>T	CTA	1.18266	1.75628	1.03298	23	mut	G	T	0.168341	-2.57054
tRNA-Leu-TAA-4-1-CTA-mut24G>A	CTA	0.74735	0.5938	0.80271	24	mut	G	A	0.106379	-3.23272
tRNA-Leu-TAA-4-1-CTA-mut24G>C	CTA	0.798394	0.637146	0.300593	24	mut	G	C	0.113644	-3.1374
tRNA-Leu-TAA-4-1-CTA-mut24G>T	CTA	1.00941	0.978505	0.71986	24	mut	G	T	0.14368	-2.79907
tRNA-Leu-TAA-4-1-CTA-mut25C>A	CTA	0.604535	0.458978	1.01635	25	mut	C	A	0.0860501	-3.53868
tRNA-Leu-TAA-4-1-CTA-mut25C>G	CTA	0.63778	0.576154	1.01607	25	mut	C	G	0.0907823	-3.46144
tRNA-Leu-TAA-4-1-CTA-mut25C>T	CTA	0.678586	0.676578	0.452444	25	mut	C	T	0.0965907	-3.37197
tRNA-Leu-TAA-4-1-CTA-mut26G>A	CTA	0.516787	0.721109	0.369819	26	mut	G	A	0.0735601	-3.76493
tRNA-Leu-TAA-4-1-CTA-mut26G>C	CTA	0.555433	0.79958	0.607448	26	mut	G	C	0.0790609	-3.66089
tRNA-Leu-TAA-4-1-CTA-mut26G>T	CTA	0.837457	0.854559	0.699605	26	mut	G	T	0.119204	-3.06849
tRNA-Leu-TAA-4-1-CTA-mut27T>A	CTA	0.617066	1.04206	0.769312	27	mut	T	A	0.0878339	-3.50908
tRNA-Leu-TAA-4-1-CTA-mut27T>C	CTA	0.81004	0.999832	1.36673	27	mut	T	C	0.115302	-3.11651
tRNA-Leu-TAA-4-1-CTA-mut27T>G	CTA	1.13677	1.58737	1.4939	27	mut	T	G	0.16181	-2.62763
tRNA-Leu-TAA-4-1-CTA-mut28T>A	CTA	0.778426	0.583645	0.441261	28	mut	T	A	0.110802	-3.17394
tRNA-Leu-TAA-4-1-CTA-mut28T>C	CTA	0.807414	0.825827	0.784206	28	mut	T	C	0.114928	-3.1212
tRNA-Leu-TAA-4-1-CTA-mut28T>G	CTA	0.577409	0.936035	0.653163	28	mut	T	G	0.0821891	-3.60491
tRNA-Leu-TAA-4-1-CTA-mut29G>A	CTA	0.358732	0.704548	0.123565	29	mut	G	A	0.0510623	-4.2916
tRNA-Leu-TAA-4-1-CTA-mut29G>C	CTA	0.658374	0.913875	1.30873	29	mut	G	C	0.0937136	-3.4156
tRNA-Leu-TAA-4-1-CTA-mut29G>T	CTA	1.02938	1.13572	1.11479	29	mut	G	T	0.146523	-2.77081
tRNA-Leu-TAA-4-1-CTA-mut2C>A	CTA	0.662334	0.659912	0.916019	2	mut	C	A	0.0942774	-3.40694
tRNA-Leu-TAA-4-1-CTA-mut2C>G	CTA	0.891036	0.789572	1.00416	2	mut	C	G	0.126831	-2.97902
tRNA-Leu-TAA-4-1-CTA-mut2C>T	CTA	0.613951	0.534342	0.91671	2	mut	C	T	0.0873904	-3.51638
tRNA-Leu-TAA-4-1-CTA-mut30G>A	CTA	0.785069	0.72239	0.205859	30	mut	G	A	0.111748	-3.16168
tRNA-Leu-TAA-4-1-CTA-mut30G>C	CTA	0.58186	0.831299	0.80883	30	mut	G	C	0.0828226	-3.59383
tRNA-Leu-TAA-4-1-CTA-mut30G>T	CTA	1.04881	0.989528	0.699686	30	mut	G	T	0.149289	-2.74382
tRNA-Leu-TAA-4-1-CTA-mut31A>C	CTA	1.00314	1.00208	0.841543	31	mut	A	C	0.142788	-2.80806
tRNA-Leu-TAA-4-1-CTA-mut31A>G	CTA	0.621002	0.73565	1.45451	31	mut	A	G	0.0883941	-3.49991
tRNA-Leu-TAA-4-1-CTA-mut31A>T	CTA	1.44425	1.70926	1.30443	31	mut	A	T	0.205576	-2.28226
tRNA-Leu-TAA-4-1-CTA-mut32C>A	CTA	1.03385	0.767114	0.218414	32	mut	C	A	0.147159	-2.76455
tRNA-Leu-TAA-4-1-CTA-mut32C>G	CTA	1.00399	0.908123	0.217312	32	mut	C	G	0.142909	-2.80684
tRNA-Leu-TAA-4-1-CTA-mut32C>T	CTA	0.797423	0.509609	0.0636032	32	mut	C	T	0.113506	-3.13916
tRNA-Leu-TAA-4-1-CTA-mut33T>A	CTA	0.404721	0.72194	0.420944	33	mut	T	A	0.0576085	-4.11757
tRNA-Leu-TAA-4-1-CTA-mut33T>C	CTA	0.704827	0.491049	0.96898	33	mut	T	C	0.100326	-3.31723
tRNA-Leu-TAA-4-1-CTA-mut33T>G	CTA	0.936347	0.669731	0.971871	33	mut	T	G	0.133281	-2.90746
tRNA-Leu-TAA-4-1-CTA-mut34C>A	CTA	0.632081	0.704215	3.62487	34	mut	C	A	0.0899712	-3.47439
tRNA-Leu-TAA-4-1-CTA-mut34C>G	CTA	0.492535	0.404467	1.16843	34	mut	C	G	0.070108	-3.83428
tRNA-Leu-TAA-4-1-CTA-mut34C>T	CTA	0.709592	0.616739	0.609208	34	mut	C	T	0.101004	-3.30751
tRNA-Leu-TAA-4-1-CTA-mut35T>A	CTA	0.477517	0.706621	0.547171	35	mut	T	A	0.0679703	-3.87895
tRNA-Leu-TAA-4-1-CTA-mut35T>C	CTA	0.657339	0.531405	1.56807	35	mut	T	C	0.0935664	-3.41787
tRNA-Leu-TAA-4-1-CTA-mut35T>G	CTA	0.525457	0.792717	0.648287	35	mut	T	G	0.0747941	-3.74093
tRNA-Leu-TAA-4-1-CTA-mut36A>C	CTA	0.889029	0.868532	0.796269	36	mut	A	C	0.126545	-2.98227
tRNA-Leu-TAA-4-1-CTA-mut36A>G	CTA	0.6142	0.704966	0.965985	36	mut	A	G	0.0874259	-3.5158
tRNA-Leu-TAA-4-1-CTA-mut36A>T	CTA	0.62174	0.49323	1.42615	36	mut	A	T	0.0884992	-3.49819
tRNA-Leu-TAA-4-1-CTA-mut37G>A	CTA	0.890135	0.670829	0.94426	37	mut	G	A	0.126703	-2.98048
tRNA-Leu-TAA-4-1-CTA-mut37G>C	CTA	0.75237	1.00106	0.350538	37	mut	G	C	0.107093	-3.22306
tRNA-Leu-TAA-4-1-CTA-mut37G>T	CTA	0.967612	0.770121	1.18903	37	mut	G	T	0.137731	-2.86007
tRNA-Leu-TAA-4-1-CTA-mut38A>C	CTA	1.27432	1.31989	1.51295	38	mut	A	C	0.181388	-2.46285
tRNA-Leu-TAA-4-1-CTA-mut38A>G	CTA	1.03027	0.936657	0.691427	38	mut	A	G	0.14665	-2.76955
tRNA-Leu-TAA-4-1-CTA-mut38A>T	CTA	7.44204	9.41423	10.4146	38	mut	A	T	1.05931	0.0831215
tRNA-Leu-TAA-4-1-CTA-mut39T>A	CTA	1.44776	0.987148	0.248409	39	mut	T	A	0.206075	-2.27876
tRNA-Leu-TAA-4-1-CTA-mut39T>C	CTA	0.715291	0.933429	1.26458	39	mut	T	C	0.101815	-3.29597
tRNA-Leu-TAA-4-1-CTA-mut39T>G	CTA	0.757223	0.731309	1.32617	39	mut	T	G	0.107784	-3.21379
tRNA-Leu-TAA-4-1-CTA-mut3C>A	CTA	0.756903	0.839063	0.261372	3	mut	C	A	0.107738	-3.21439
tRNA-Leu-TAA-4-1-CTA-mut3C>G	CTA	0.622882	0.436847	0.464825	3	mut	C	G	0.0886617	-3.49555
tRNA-Leu-TAA-4-1-CTA-mut3C>T	CTA	0.662723	0.614506	0.816177	3	mut	C	T	0.0943328	-3.4061
tRNA-Leu-TAA-4-1-CTA-mut40C>A	CTA	1.06661	0.524447	0.561948	40	mut	C	A	0.151823	-2.71954
tRNA-Leu-TAA-4-1-CTA-mut40C>G	CTA	0.803172	0.525645	0.324348	40	mut	C	G	0.114324	-3.1288
tRNA-Leu-TAA-4-1-CTA-mut40C>T	CTA	1.05709	0.584213	0.493206	40	mut	C	T	0.150467	-2.73248
tRNA-Leu-TAA-4-1-CTA-mut41C>A	CTA	0.586023	0.625517	0.0870038	41	mut	C	A	0.0834152	-3.58355
tRNA-Leu-TAA-4-1-CTA-mut41C>G	CTA	0.694228	0.643053	0.515854	41	mut	C	G	0.0988172	-3.33909
tRNA-Leu-TAA-4-1-CTA-mut41C>T	CTA	0.783999	0.729415	1.03956	41	mut	C	T	0.111595	-3.16365
tRNA-Leu-TAA-4-1-CTA-mut42A>C	CTA	1.06785	1.13963	1.19726	42	mut	A	C	0.151999	-2.71787
tRNA-Leu-TAA-4-1-CTA-mut42A>G	CTA	1.53946	1.69904	1.08882	42	mut	A	G	0.219128	-2.19016
tRNA-Leu-TAA-4-1-CTA-mut42A>T	CTA	0.782744	0.598469	1.90723	42	mut	A	T	0.111417	-3.16596
tRNA-Leu-TAA-4-1-CTA-mut43A>C	CTA	1.02003	1.15041	0.759919	43	mut	A	C	0.145192	-2.78397
tRNA-Leu-TAA-4-1-CTA-mut43A>G	CTA	1.07696	1.09478	0.869025	43	mut	A	G	0.153295	-2.70561
tRNA-Leu-TAA-4-1-CTA-mut43A>T	CTA	1.39836	1.00121	0.624098	43	mut	A	T	0.199044	-2.32884
tRNA-Leu-TAA-4-1-CTA-mut44T>A	CTA	0.640441	0.782344	0.0807403	44	mut	T	A	0.0911611	-3.45544
tRNA-Leu-TAA-4-1-CTA-mut44T>C	CTA	1.04916	1.20156	1.1164	44	mut	T	C	0.149339	-2.74334
tRNA-Leu-TAA-4-1-CTA-mut44T>G	CTA	0.996428	0.634319	1.64291	44	mut	T	G	0.141833	-2.81774
tRNA-Leu-TAA-4-1-CTA-mut45G>A	CTA	0.75427	0.791359	0.675275	45	mut	G	A	0.107364	-3.21942
tRNA-Leu-TAA-4-1-CTA-mut45G>C	CTA	0.802158	0.84288	1.54692	45	mut	G	C	0.11418	-3.13062
tRNA-Leu-TAA-4-1-CTA-mut45G>T	CTA	1.34792	1.25792	1.57174	45	mut	G	T	0.191865	-2.38184
tRNA-Leu-TAA-4-1-CTA-mut46G>A	CTA	0.550416	0.794987	0.753238	46	mut	G	A	0.0783468	-3.67398
tRNA-Leu-TAA-4-1-CTA-mut46G>C	CTA	0.614394	0.710429	1.04201	46	mut	G	C	0.0874535	-3.51534
tRNA-Leu-TAA-4-1-CTA-mut46G>T	CTA	1.31062	1.28388	1.37617	46	mut	G	T	0.186556	-2.42232
tRNA-Leu-TAA-4-1-CTA-mut47A>C	CTA	1.1396	0.844381	1.60854	47	mut	A	C	0.162212	-2.62405
tRNA-Leu-TAA-4-1-CTA-mut47A>G	CTA	1.26278	0.690863	1.1788	47	mut	A	G	0.179746	-2.47597
tRNA-Leu-TAA-4-1-CTA-mut47A>T	CTA	0.939904	0.751998	0.696859	47	mut	A	T	0.133787	-2.90199
tRNA-Leu-TAA-4-1-CTA-mut48C>A	CTA	0.839589	0.606947	0.644442	48	mut	C	A	0.119508	-3.06482
tRNA-Leu-TAA-4-1-CTA-mut48C>G	CTA	0.515976	0.542173	1.19034	48	mut	C	G	0.0734446	-3.7672
tRNA-Leu-TAA-4-1-CTA-mut48C>T	CTA	0.566615	0.860874	1.86491	48	mut	C	T	0.0806526	-3.63213
tRNA-Leu-TAA-4-1-CTA-mut49A>C	CTA	0.867694	2.55033	0.565089	49	mut	A	C	0.123509	-3.01732
tRNA-Leu-TAA-4-1-CTA-mut49A>G	CTA	5.12953	7.1376	3.00036	49	mut	A	G	0.730143	-0.453748
tRNA-Leu-TAA-4-1-CTA-mut49A>T	CTA	6.30609	10.4958	10.3535	49	mut	A	T	0.897616	-0.155829
tRNA-Leu-TAA-4-1-CTA-mut4G>A	CTA	1.05361	0.603978	0.800703	4	mut	G	A	0.149972	-2.73724
tRNA-Leu-TAA-4-1-CTA-mut4G>C	CTA	0.58921	0.961835	0.439099	4	mut	G	C	0.0838688	-3.57572
tRNA-Leu-TAA-4-1-CTA-mut4G>T	CTA	0.882301	0.862212	0.829581	4	mut	G	T	0.125588	-2.99323
tRNA-Leu-TAA-4-1-CTA-mut50G>A	CTA	10.4876	9.75336	4.98482	50	mut	G	A	1.49281	0.578031
tRNA-Leu-TAA-4-1-CTA-mut50G>C	CTA	8.29231	13.2228	4.3202	50	mut	G	C	1.18034	0.239198
tRNA-Leu-TAA-4-1-CTA-mut50G>T	CTA	7.66884	9.3328	7.15378	50	mut	G	T	1.09159	0.126433
tRNA-Leu-TAA-4-1-CTA-mut51G>A	CTA	10.7325	10.0478	5.23202	51	mut	G	A	1.52767	0.611335
tRNA-Leu-TAA-4-1-CTA-mut51G>C	CTA	5.21727	6.03954	2.55118	51	mut	G	C	0.742632	-0.429281
tRNA-Leu-TAA-4-1-CTA-mut51G>T	CTA	7.45	8.08094	4.69075	51	mut	G	T	1.06044	0.0846651
tRNA-Leu-TAA-4-1-CTA-mut52T>A	CTA	1.80967	1.93303	2.77096	52	mut	T	A	0.257591	-1.95685
tRNA-Leu-TAA-4-1-CTA-mut52T>C	CTA	6.26306	7.25492	5.50219	52	mut	T	C	0.891492	-0.165707
tRNA-Leu-TAA-4-1-CTA-mut52T>G	CTA	1.45666	1.88489	2.1846	52	mut	T	G	0.207342	-2.26992
tRNA-Leu-TAA-4-1-CTA-mut53G>A	CTA	0.829057	0.730033	1.28725	53	mut	G	A	0.118009	-3.08303
tRNA-Leu-TAA-4-1-CTA-mut53G>C	CTA	0.809403	0.823552	0.422644	53	mut	G	C	0.115211	-3.11765
tRNA-Leu-TAA-4-1-CTA-mut53G>T	CTA	1.06349	0.650551	1.39188	53	mut	G	T	0.151378	-2.72377
tRNA-Leu-TAA-4-1-CTA-mut54T>A	CTA	0.966943	0.685119	1.20107	54	mut	T	A	0.137636	-2.86107
tRNA-Leu-TAA-4-1-CTA-mut54T>C	CTA	0.653605	0.900357	0.940865	54	mut	T	C	0.0930349	-3.42608
tRNA-Leu-TAA-4-1-CTA-mut54T>G	CTA	0.996561	0.614474	0.767633	54	mut	T	G	0.141852	-2.81755
tRNA-Leu-TAA-4-1-CTA-mut55C>A	CTA	0.557756	0.828442	1.59335	55	mut	C	A	0.0793916	-3.65487
tRNA-Leu-TAA-4-1-CTA-mut55C>G	CTA	0.695662	0.626066	1.22407	55	mut	C	G	0.0990213	-3.33612
tRNA-Leu-TAA-4-1-CTA-mut55C>T	CTA	0.798652	1.0754	0.356299	55	mut	C	T	0.113681	-3.13694
tRNA-Leu-TAA-4-1-CTA-mut56C>A	CTA	0.718515	0.594945	1.81292	56	mut	C	A	0.102274	-3.28949
tRNA-Leu-TAA-4-1-CTA-mut56C>G	CTA	0.615512	0.714654	1.16195	56	mut	C	G	0.0876126	-3.51272
tRNA-Leu-TAA-4-1-CTA-mut56C>T	CTA	0.848504	1.11346	1.2328	56	mut	C	T	0.120777	-3.04958
tRNA-Leu-TAA-4-1-CTA-mut57G>A	CTA	4.26653	4.06585	0.98222	57	mut	G	A	0.607303	-0.719512
tRNA-Leu-TAA-4-1-CTA-mut57G>C	CTA	0.878363	1.207	1.73618	57	mut	G	C	0.125027	-2.99969
tRNA-Leu-TAA-4-1-CTA-mut57G>T	CTA	4.67189	5.10214	4.12456	57	mut	G	T	0.665002	-0.58857
tRNA-Leu-TAA-4-1-CTA-mut58C>A	CTA	0.798193	0.753433	0.494943	58	mut	C	A	0.113616	-3.13777
tRNA-Leu-TAA-4-1-CTA-mut58C>G	CTA	0.910776	0.540476	0.229405	58	mut	C	G	0.129641	-2.94741
tRNA-Leu-TAA-4-1-CTA-mut58C>T	CTA	0.544455	0.652066	2.33708	58	mut	C	T	0.0774984	-3.68969
tRNA-Leu-TAA-4-1-CTA-mut59G>A	CTA	0.807087	0.602291	0.893546	59	mut	G	A	0.114882	-3.12178
tRNA-Leu-TAA-4-1-CTA-mut59G>C	CTA	0.642605	0.590232	0.711053	59	mut	G	C	0.091469	-3.45057
tRNA-Leu-TAA-4-1-CTA-mut59G>T	CTA	0.799515	0.913847	0.823742	59	mut	G	T	0.113804	-3.13538
tRNA-Leu-TAA-4-1-CTA-mut5G>A	CTA	0.695115	0.588036	1.1038	5	mut	G	A	0.0989435	-3.33725
tRNA-Leu-TAA-4-1-CTA-mut5G>C	CTA	0.696192	0.479467	0.222308	5	mut	G	C	0.0990968	-3.33502
tRNA-Leu-TAA-4-1-CTA-mut5G>T	CTA	0.976761	0.87442	1.13096	5	mut	G	T	0.139033	-2.8465
tRNA-Leu-TAA-4-1-CTA-mut60T>A	CTA	1.14213	0.908337	0.653558	60	mut	T	A	0.162573	-2.62084
tRNA-Leu-TAA-4-1-CTA-mut60T>C	CTA	0.891095	1.12733	1.29871	60	mut	T	C	0.126839	-2.97893
tRNA-Leu-TAA-4-1-CTA-mut60T>G	CTA	1.48309	1.73831	1.19782	60	mut	T	G	0.211105	-2.24397
tRNA-Leu-TAA-4-1-CTA-mut61G>A	CTA	1.01644	0.683634	0.684722	61	mut	G	A	0.144681	-2.78906
tRNA-Leu-TAA-4-1-CTA-mut61G>C	CTA	0.953694	0.705662	1.47075	61	mut	G	C	0.13575	-2.88098
tRNA-Leu-TAA-4-1-CTA-mut61G>T	CTA	0.846509	1.02717	0.927171	61	mut	G	T	0.120493	-3.05298
tRNA-Leu-TAA-4-1-CTA-mut62G>A	CTA	0.841107	0.911167	0.802719	62	mut	G	A	0.119724	-3.06222
tRNA-Leu-TAA-4-1-CTA-mut62G>C	CTA	0.970278	1.26664	0.864083	62	mut	G	C	0.13811	-2.85611
tRNA-Leu-TAA-4-1-CTA-mut62G>T	CTA	1.2758	1.21317	0.848214	62	mut	G	T	0.181599	-2.46117
tRNA-Leu-TAA-4-1-CTA-mut63G>A	CTA	0.63398	0.754537	0.195584	63	mut	G	A	0.0902415	-3.47007
tRNA-Leu-TAA-4-1-CTA-mut63G>C	CTA	0.916426	0.755515	1.38002	63	mut	G	C	0.130445	-2.93849
tRNA-Leu-TAA-4-1-CTA-mut63G>T	CTA	1.23055	1.44633	1.2946	63	mut	G	T	0.175158	-2.51327
tRNA-Leu-TAA-4-1-CTA-mut64T>A	CTA	1.26846	1.54563	1.1128	64	mut	T	A	0.180553	-2.4695
tRNA-Leu-TAA-4-1-CTA-mut64T>C	CTA	1.24257	1.16687	1.11594	64	mut	T	C	0.176869	-2.49925
tRNA-Leu-TAA-4-1-CTA-mut64T>G	CTA	0.894805	1.20632	1.49197	64	mut	T	G	0.127368	-2.97293
tRNA-Leu-TAA-4-1-CTA-mut65T>A	CTA	0.793344	0.568579	1.29401	65	mut	T	A	0.112925	-3.14656
tRNA-Leu-TAA-4-1-CTA-mut65T>C	CTA	1.09428	1.1205	1.06009	65	mut	T	C	0.155761	-2.68259
tRNA-Leu-TAA-4-1-CTA-mut65T>G	CTA	0.97277	1.05761	0.884075	65	mut	T	G	0.138465	-2.85241
tRNA-Leu-TAA-4-1-CTA-mut66C>A	CTA	1.25943	1.08995	0.38366	66	mut	C	A	0.179269	-2.4798
tRNA-Leu-TAA-4-1-CTA-mut66C>G	CTA	0.735546	0.797507	0.192325	66	mut	C	G	0.104698	-3.25569
tRNA-Leu-TAA-4-1-CTA-mut66C>T	CTA	1.02392	0.500011	1.65715	66	mut	C	T	0.145745	-2.77848
tRNA-Leu-TAA-4-1-CTA-mut67G>A	CTA	0.813358	1.11652	0.800589	67	mut	G	A	0.115774	-3.11061
tRNA-Leu-TAA-4-1-CTA-mut67G>C	CTA	1.00802	0.739463	1.43274	67	mut	G	C	0.143482	-2.80106
tRNA-Leu-TAA-4-1-CTA-mut67G>T	CTA	1.2	0.786862	1.29135	67	mut	G	T	0.17081	-2.54954
tRNA-Leu-TAA-4-1-CTA-mut68A>C	CTA	1.0116	0.788662	0.936213	68	mut	A	C	0.143993	-2.79593
tRNA-Leu-TAA-4-1-CTA-mut68A>G	CTA	1.1344	1.13574	0.291803	68	mut	A	G	0.161472	-2.63065
tRNA-Leu-TAA-4-1-CTA-mut68A>T	CTA	0.779187	0.676625	0.456274	68	mut	A	T	0.11091	-3.17253
tRNA-Leu-TAA-4-1-CTA-mut69G>A	CTA	10.0172	8.80648	25.2969	69	mut	G	A	1.42586	0.511836
tRNA-Leu-TAA-4-1-CTA-mut69G>C	CTA	1.96517	1.79896	2.12233	69	mut	G	C	0.279724	-1.83792
tRNA-Leu-TAA-4-1-CTA-mut69G>T	CTA	4.26656	7.19996	7.56661	69	mut	G	T	0.607307	-0.719502
tRNA-Leu-TAA-4-1-CTA-mut6G>A	CTA	0.695423	0.66259	0.890619	6	mut	G	A	0.0989872	-3.33661
tRNA-Leu-TAA-4-1-CTA-mut6G>C	CTA	0.865232	0.697857	0.486372	6	mut	G	C	0.123158	-3.02142
tRNA-Leu-TAA-4-1-CTA-mut6G>T	CTA	1.39158	1.21173	1.19628	6	mut	G	T	0.198079	-2.33585
tRNA-Leu-TAA-4-1-CTA-mut70C>A	CTA	0.619229	0.738607	0.45956	70	mut	C	A	0.0881417	-3.50403
tRNA-Leu-TAA-4-1-CTA-mut70C>G	CTA	0.629899	0.634018	0.437814	70	mut	C	G	0.0896605	-3.47938
tRNA-Leu-TAA-4-1-CTA-mut70C>T	CTA	5.15415	5.79411	4.39391	70	mut	C	T	0.733647	-0.446841
tRNA-Leu-TAA-4-1-CTA-mut71C>A	CTA	0.706458	0.631467	1.03377	71	mut	C	A	0.100558	-3.3139
tRNA-Leu-TAA-4-1-CTA-mut71C>G	CTA	1.10026	0.714389	1.48698	71	mut	C	G	0.156612	-2.67473
tRNA-Leu-TAA-4-1-CTA-mut71C>T	CTA	0.81007	0.601871	0.873092	71	mut	C	T	0.115306	-3.11646
tRNA-Leu-TAA-4-1-CTA-mut72C>A	CTA	0.623175	0.672048	1.11309	72	mut	C	A	0.0887034	-3.49487
tRNA-Leu-TAA-4-1-CTA-mut72C>G	CTA	0.805624	1.56112	1.10536	72	mut	C	G	0.114673	-3.1244
tRNA-Leu-TAA-4-1-CTA-mut72C>T	CTA	0.704635	0.980267	0.540846	72	mut	C	T	0.100299	-3.31763
tRNA-Leu-TAA-4-1-CTA-mut73C>A	CTA	0.732994	0.654594	1.01745	73	mut	C	A	0.104335	-3.2607
tRNA-Leu-TAA-4-1-CTA-mut73C>G	CTA	0.611265	1.03029	0.52886	73	mut	C	G	0.0870081	-3.52271
tRNA-Leu-TAA-4-1-CTA-mut73C>T	CTA	0.744706	0.704983	0.387851	73	mut	C	T	0.106002	-3.23783
tRNA-Leu-TAA-4-1-CTA-mut74A>C	CTA	0.98334	1.30073	0.952172	74	mut	A	C	0.13997	-2.83681
tRNA-Leu-TAA-4-1-CTA-mut74A>G	CTA	1.03255	1.46851	5.35966	74	mut	A	G	0.146974	-2.76637
tRNA-Leu-TAA-4-1-CTA-mut74A>T	CTA	0.79528	0.998259	0.257263	74	mut	A	T	0.113201	-3.14304
tRNA-Leu-TAA-4-1-CTA-mut75C>A	CTA	0.862748	1.87755	0.239069	75	mut	C	A	0.122804	-3.02557
tRNA-Leu-TAA-4-1-CTA-mut75C>G	CTA	0.597027	0.541813	1.04558	75	mut	C	G	0.0849815	-3.55671
tRNA-Leu-TAA-4-1-CTA-mut75C>T	CTA	0.777554	1.39222	1.09092	75	mut	C	T	0.110678	-3.17556
tRNA-Leu-TAA-4-1-CTA-mut76T>A	CTA	0.71642	0.5539	0.362324	76	mut	T	A	0.101976	-3.2937
tRNA-Leu-TAA-4-1-CTA-mut76T>C	CTA	1.00879	0.8084	0.982776	76	mut	T	C	0.143593	-2.79994
tRNA-Leu-TAA-4-1-CTA-mut76T>G	CTA	0.646287	0.72556	0.742507	76	mut	T	G	0.0919933	-3.44233
tRNA-Leu-TAA-4-1-CTA-mut77C>A	CTA	0.811339	0.59732	0.236637	77	mut	C	A	0.115487	-3.1142
tRNA-Leu-TAA-4-1-CTA-mut77C>G	CTA	0.702729	0.66184	1.79445	77	mut	C	G	0.100027	-3.32154
tRNA-Leu-TAA-4-1-CTA-mut77C>T	CTA	0.631205	0.396753	0.99078	77	mut	C	T	0.0898464	-3.4764
tRNA-Leu-TAA-4-1-CTA-mut78C>A	CTA	0.81886	0.708219	1.45361	78	mut	C	A	0.116557	-3.10089
tRNA-Leu-TAA-4-1-CTA-mut78C>G	CTA	0.699821	0.647664	0.366823	78	mut	C	G	0.0996133	-3.32752
tRNA-Leu-TAA-4-1-CTA-mut78C>T	CTA	0.554243	0.980321	1.01669	78	mut	C	T	0.0788915	-3.66399
tRNA-Leu-TAA-4-1-CTA-mut79C>A	CTA	0.433963	0.558501	0.274626	79	mut	C	A	0.0617708	-4.01693
tRNA-Leu-TAA-4-1-CTA-mut79C>G	CTA	0.834719	0.505614	0.406383	79	mut	C	G	0.118815	-3.07321
tRNA-Leu-TAA-4-1-CTA-mut79C>T	CTA	0.544166	0.811615	0.222309	79	mut	C	T	0.0774572	-3.69046
tRNA-Leu-TAA-4-1-CTA-mut7A>C	CTA	1.32662	1.24436	0.658955	7	mut	A	C	0.188832	-2.40482
tRNA-Leu-TAA-4-1-CTA-mut7A>G	CTA	2.32319	3.44031	2.50077	7	mut	A	G	0.330686	-1.59647
tRNA-Leu-TAA-4-1-CTA-mut7A>T	CTA	0.759788	1.12275	0.743899	7	mut	A	T	0.108149	-3.20891
tRNA-Leu-TAA-4-1-CTA-mut80G>A	CTA	0.698681	0.654592	0.486599	80	mut	G	A	0.099451	-3.32987
tRNA-Leu-TAA-4-1-CTA-mut80G>C	CTA	0.598461	0.680874	0.984943	80	mut	G	C	0.0851856	-3.55325
tRNA-Leu-TAA-4-1-CTA-mut80G>T	CTA	0.951906	0.686025	1.43982	80	mut	G	T	0.135495	-2.88368
tRNA-Leu-TAA-4-1-CTA-mut81G>A	CTA	0.577974	0.67516	1.21711	81	mut	G	A	0.0822694	-3.6035
tRNA-Leu-TAA-4-1-CTA-mut81G>C	CTA	0.803108	0.743368	0.467656	81	mut	G	C	0.114315	-3.12891
tRNA-Leu-TAA-4-1-CTA-mut81G>T	CTA	0.704434	1.19798	2.19236	81	mut	G	T	0.10027	-3.31804
tRNA-Leu-TAA-4-1-CTA-mut82T>A	CTA	0.858748	1.0186	0.652118	82	mut	T	A	0.122235	-3.03227
tRNA-Leu-TAA-4-1-CTA-mut82T>C	CTA	0.835471	0.993342	0.580611	82	mut	T	C	0.118922	-3.07191
tRNA-Leu-TAA-4-1-CTA-mut82T>G	CTA	1.23073	1.17711	0.866133	82	mut	T	G	0.175183	-2.51306
tRNA-Leu-TAA-4-1-CTA-mut83A>C	CTA	1.42897	1.83705	1.52824	83	mut	A	C	0.203401	-2.2976
tRNA-Leu-TAA-4-1-CTA-mut83A>G	CTA	1.18649	1.2858	2.59039	83	mut	A	G	0.168886	-2.56588
tRNA-Leu-TAA-4-1-CTA-mut83A>T	CTA	1.23402	1.20887	1.15069	83	mut	A	T	0.175652	-2.50921
tRNA-Leu-TAA-4-1-CTA-mut8T>A	CTA	1.32723	1.10905	0.939015	8	mut	T	A	0.18892	-2.40415
tRNA-Leu-TAA-4-1-CTA-mut8T>C	CTA	1.10517	1.26794	1.59814	8	mut	T	C	0.157311	-2.66831
tRNA-Leu-TAA-4-1-CTA-mut8T>G	CTA	1.19012	1.38901	1.09061	8	mut	T	G	0.169402	-2.56147
tRNA-Leu-TAA-4-1-CTA-mut9G>A	CTA	1.16244	1.07039	1.22131	9	mut	G	A	0.165463	-2.59542
tRNA-Leu-TAA-4-1-CTA-mut9G>C	CTA	0.871326	0.597655	0.754896	9	mut	G	C	0.124025	-3.01129
tRNA-Leu-TAA-4-1-CTA-mut9G>T	CTA	0.95264	0.9787	0.658037	9	mut	G	T	0.1356	-2.88257
tRNA-Leu-TAA-4-1-TAA-del11A>A	TAA	0.674528	0.642868	0.470448	11	del	A	A	0.096013	-3.38063		-3.67139
tRNA-Leu-TAA-4-1-TAA-del12A>A	TAA	0.937878	0.339958	14.4744	12	del	A	A	0.133499	-2.9051
tRNA-Leu-TAA-4-1-TAA-del13A>A	TAA	0.765466	0.288872	1.83562	13	del	A	A	0.108957	-3.19817
tRNA-Leu-TAA-4-1-TAA-del14A>A	TAA	0.528118	0.356734	1.15812	14	del	A	A	0.0751729	-3.73364
tRNA-Leu-TAA-4-1-TAA-del15A>A	TAA	0.438461	0.792385	0.690532	15	del	A	A	0.062411	-4.00206
tRNA-Leu-TAA-4-1-TAA-del16A>A	TAA	0.445392	0.54729	0.213308	16	del	A	A	0.0633976	-3.97943
tRNA-Leu-TAA-4-1-TAA-del17A>A	TAA	0.58019	0.16126	0.654104	17	del	A	A	0.0825849	-3.59798
tRNA-Leu-TAA-4-1-TAA-del19A>A	TAA	0.511897	0.581437	0.263574	19	del	A	A	0.0728639	-3.77865
tRNA-Leu-TAA-4-1-TAA-del1A>A	TAA	0.447632	0.437703	1.67866	1	del	A	A	0.0637164	-3.97219
tRNA-Leu-TAA-4-1-TAA-del21A>A	TAA	0.696967	1.21259	1.56978	21	del	A	A	0.099207	-3.33341
tRNA-Leu-TAA-4-1-TAA-del23A>A	TAA	0.660752	0.61059	0.23753	23	del	A	A	0.0940521	-3.4104
tRNA-Leu-TAA-4-1-TAA-del25A>A	TAA	0.518577	0.28044	0.232911	25	del	A	A	0.0738148	-3.75995
tRNA-Leu-TAA-4-1-TAA-del26A>A	TAA	0.484199	0.49187	1.32661	26	del	A	A	0.0689214	-3.85891
tRNA-Leu-TAA-4-1-TAA-del27A>A	TAA	0.405693	0.556758	0.0130285	27	del	A	A	0.0577467	-4.11412
tRNA-Leu-TAA-4-1-TAA-del29A>A	TAA	0.357988	0.634531	0.011307	29	del	A	A	0.0509564	-4.29459
tRNA-Leu-TAA-4-1-TAA-del2A>A	TAA	0.360905	0.49991	0.0539847	2	del	A	A	0.0513715	-4.28289
tRNA-Leu-TAA-4-1-TAA-del31A>A	TAA	0.351575	0.506486	2.20547	31	del	A	A	0.0500435	-4.32067
tRNA-Leu-TAA-4-1-TAA-del32A>A	TAA	0.648767	0.532886	0.713008	32	del	A	A	0.0923462	-3.4368
tRNA-Leu-TAA-4-1-TAA-del33A>A	TAA	0.759723	0.406496	1.25294	33	del	A	A	0.10814	-3.20903
tRNA-Leu-TAA-4-1-TAA-del35A>A	TAA	0.475609	0.454105	0.771495	35	del	A	A	0.0676987	-3.88473
tRNA-Leu-TAA-4-1-TAA-del37A>A	TAA	0.776913	0.902259	0.377111	37	del	A	A	0.110587	-3.17675
tRNA-Leu-TAA-4-1-TAA-del38A>A	TAA	0.777834	0.521207	0.359354	38	del	A	A	0.110718	-3.17504
tRNA-Leu-TAA-4-1-TAA-del39A>A	TAA	0.567305	0.469935	2.10347	39	del	A	A	0.0807508	-3.63038
tRNA-Leu-TAA-4-1-TAA-del40A>A	TAA	0.58372	0.536352	0.672819	40	del	A	A	0.0830874	-3.58923
tRNA-Leu-TAA-4-1-TAA-del42A>A	TAA	0.354275	0.59309	0.664495	42	del	A	A	0.0504279	-4.30963
tRNA-Leu-TAA-4-1-TAA-del44A>A	TAA	0.498865	0.417814	0.870031	44	del	A	A	0.071009	-3.81585
tRNA-Leu-TAA-4-1-TAA-del45A>A	TAA	0.401516	0.480555	0.543354	45	del	A	A	0.0571522	-4.12905
tRNA-Leu-TAA-4-1-TAA-del47A>A	TAA	0.645627	0.58489	0.933332	47	del	A	A	0.0918993	-3.4438
tRNA-Leu-TAA-4-1-TAA-del48A>A	TAA	0.651846	0.650324	1.01426	48	del	A	A	0.0927844	-3.42997
tRNA-Leu-TAA-4-1-TAA-del49A>A	TAA	0.55259	0.398198	0.166277	49	del	A	A	0.0786563	-3.66829
tRNA-Leu-TAA-4-1-TAA-del4A>A	TAA	0.428444	0.789292	0.0193341	4	del	A	A	0.0609852	-4.0354
tRNA-Leu-TAA-4-1-TAA-del50A>A	TAA	0.600308	0.484419	0.568915	50	del	A	A	0.0854486	-3.5488
tRNA-Leu-TAA-4-1-TAA-del52A>A	TAA	0.506218	0.253515	0.453935	52	del	A	A	0.0720556	-3.79475
tRNA-Leu-TAA-4-1-TAA-del53A>A	TAA	0.558231	0.872743	1.02101	53	del	A	A	0.0794593	-3.65364
tRNA-Leu-TAA-4-1-TAA-del54A>A	TAA	0.485566	0.474813	0.407023	54	del	A	A	0.069116	-3.85484
tRNA-Leu-TAA-4-1-TAA-del55A>A	TAA	0.392512	0.337974	0.53205	55	del	A	A	0.0558706	-4.16177
tRNA-Leu-TAA-4-1-TAA-del57A>A	TAA	0.552101	0.733316	0.803864	57	del	A	A	0.0785866	-3.66957
tRNA-Leu-TAA-4-1-TAA-del58A>A	TAA	0.464405	0.614809	0.562487	58	del	A	A	0.066104	-3.91912
tRNA-Leu-TAA-4-1-TAA-del59A>A	TAA	0.350086	0.709672	0.0150184	59	del	A	A	0.0498316	-4.3268
tRNA-Leu-TAA-4-1-TAA-del60A>A	TAA	0.417998	0.852149	1.03874	60	del	A	A	0.0594982	-4.07101
tRNA-Leu-TAA-4-1-TAA-del61A>A	TAA	0.556247	0.72975	0.832308	61	del	A	A	0.0791768	-3.65878
tRNA-Leu-TAA-4-1-TAA-del64A>A	TAA	0.918897	0.829883	0.286177	64	del	A	A	0.130797	-2.9346
tRNA-Leu-TAA-4-1-TAA-del66A>A	TAA	0.379699	0.755137	1.48809	66	del	A	A	0.0540468	-4.20965
tRNA-Leu-TAA-4-1-TAA-del67A>A	TAA	0.544847	0.536674	1.29927	67	del	A	A	0.0775541	-3.68865
tRNA-Leu-TAA-4-1-TAA-del68A>A	TAA	0.554774	0.53536	0.695139	68	del	A	A	0.0789672	-3.6626
tRNA-Leu-TAA-4-1-TAA-del69A>A	TAA	0.461482	0.412497	2.13565	69	del	A	A	0.0656879	-3.92823
tRNA-Leu-TAA-4-1-TAA-del70A>A	TAA	0.550792	0.552174	3.4333	70	del	A	A	0.0784004	-3.673
tRNA-Leu-TAA-4-1-TAA-del74A>A	TAA	0.660383	0.447277	0.89313	74	del	A	A	0.0939997	-3.4112
tRNA-Leu-TAA-4-1-TAA-del75A>A	TAA	0.490113	0.615851	0.268824	75	del	A	A	0.0697632	-3.84139
tRNA-Leu-TAA-4-1-TAA-del76A>A	TAA	0.732046	0.511515	0.575256	76	del	A	A	0.1042	-3.26257
tRNA-Leu-TAA-4-1-TAA-del77A>A	TAA	0.62649	0.539981	0.334803	77	del	A	A	0.0891753	-3.48721
tRNA-Leu-TAA-4-1-TAA-del7A>A	TAA	0.639175	0.239686	0.174365	7	del	A	A	0.0909808	-3.45829
tRNA-Leu-TAA-4-1-TAA-del80A>A	TAA	0.628366	0.718615	0.61373	80	del	A	A	0.0894423	-3.4829
tRNA-Leu-TAA-4-1-TAA-del82A>A	TAA	0.46619	0.485711	1.08961	82	del	A	A	0.066358	-3.91359
tRNA-Leu-TAA-4-1-TAA-del83A>A	TAA	0.539305	0.731675	0.468189	83	del	A	A	0.0767652	-3.7034
tRNA-Leu-TAA-4-1-TAA-del8A>A	TAA	0.310858	0.419395	0.00961941	8	del	A	A	0.0442479	-4.49825
tRNA-Leu-TAA-4-1-TAA-del9A>A	TAA	0.705001	0.467001	0.249647	9	del	A	A	0.100351	-3.31688
tRNA-Leu-TAA-4-1-TAA-hp10TC>AA	TAA	1.05509	0.671961	0.159697	10	hp	TC	AA	0.150182	-2.73521
tRNA-Leu-TAA-4-1-TAA-hp10TC>AG	TAA	0.476982	0.501918	0.306096	10	hp	TC	AG	0.0678941	-3.88057
tRNA-Leu-TAA-4-1-TAA-hp10TC>AT	TAA	0.877567	0.518133	0.771564	10	hp	TC	AT	0.124914	-3.00099
tRNA-Leu-TAA-4-1-TAA-hp10TC>CA	TAA	0.556585	0.817575	1.08219	10	hp	TC	CA	0.0792249	-3.6579
tRNA-Leu-TAA-4-1-TAA-hp10TC>CG	TAA	0.550489	0.375224	0.65603	10	hp	TC	CG	0.0783572	-3.67379
tRNA-Leu-TAA-4-1-TAA-hp10TC>CT	TAA	0.560054	0.7073	0.0293525	10	hp	TC	CT	0.0797188	-3.64894
tRNA-Leu-TAA-4-1-TAA-hp10TC>GA	TAA	0.654658	1.1198	0.745614	10	hp	TC	GA	0.0931848	-3.42376
tRNA-Leu-TAA-4-1-TAA-hp10TC>GG	TAA	0.670846	0.837496	1.82344	10	hp	TC	GG	0.0954889	-3.38852
tRNA-Leu-TAA-4-1-TAA-hp10TC>GT	TAA	0.317025	0.319792	0.235605	10	hp	TC	GT	0.0451257	-4.46991
tRNA-Leu-TAA-4-1-TAA-hp11TA>AC	TAA	0.639424	0.454287	0.982536	11	hp	TA	AC	0.0910163	-3.45773
tRNA-Leu-TAA-4-1-TAA-hp11TA>AG	TAA	0.617887	0.486271	0.617702	11	hp	TA	AG	0.0879507	-3.50716
tRNA-Leu-TAA-4-1-TAA-hp11TA>AT	TAA	0.401836	0.27647	0.776518	11	hp	TA	AT	0.0571978	-4.1279
tRNA-Leu-TAA-4-1-TAA-hp11TA>CC	TAA	0.557349	0.446563	0.344844	11	hp	TA	CC	0.0793337	-3.65592
tRNA-Leu-TAA-4-1-TAA-hp11TA>CG	TAA	0.632212	0.846617	0.120497	11	hp	TA	CG	0.0899898	-3.47409
tRNA-Leu-TAA-4-1-TAA-hp11TA>CT	TAA	0.55816	0.315479	1.23787	11	hp	TA	CT	0.0794491	-3.65383
tRNA-Leu-TAA-4-1-TAA-hp11TA>GC	TAA	0.512961	0.73713	0.136459	11	hp	TA	GC	0.0730155	-3.77565
tRNA-Leu-TAA-4-1-TAA-hp11TA>GG	TAA	0.643044	0.537919	1.99085	11	hp	TA	GG	0.0915315	-3.44959
tRNA-Leu-TAA-4-1-TAA-hp11TA>GT	TAA	0.397816	0.530148	1.58778	11	hp	TA	GT	0.0566256	-4.1424
tRNA-Leu-TAA-4-1-TAA-hp12TA>AC	TAA	0.801294	0.220517	1.30078	12	hp	TA	AC	0.114057	-3.13217
tRNA-Leu-TAA-4-1-TAA-hp12TA>AG	TAA	0.370413	0.578506	0.195503	12	hp	TA	AG	0.052725	-4.24537
tRNA-Leu-TAA-4-1-TAA-hp12TA>AT	TAA	0.406035	0.21676	0.784627	12	hp	TA	AT	0.0577955	-4.1129
tRNA-Leu-TAA-4-1-TAA-hp12TA>CC	TAA	0.540858	0.476145	0.868369	12	hp	TA	CC	0.0769863	-3.69926
tRNA-Leu-TAA-4-1-TAA-hp12TA>CG	TAA	0.633537	0.616032	0.507881	12	hp	TA	CG	0.0901784	-3.47107
tRNA-Leu-TAA-4-1-TAA-hp12TA>CT	TAA	0.714973	0.409513	0.474174	12	hp	TA	CT	0.10177	-3.29661
tRNA-Leu-TAA-4-1-TAA-hp12TA>GC	TAA	0.511355	0.357738	2.14595	12	hp	TA	GC	0.0727868	-3.78018
tRNA-Leu-TAA-4-1-TAA-hp12TA>GG	TAA	0.408524	0.709239	0.398001	12	hp	TA	GG	0.0581497	-4.10408
tRNA-Leu-TAA-4-1-TAA-hp12TA>GT	TAA	0.559581	0.94173	0.0574006	12	hp	TA	GT	0.0796514	-3.65016
tRNA-Leu-TAA-4-1-TAA-hp13GC>AA	TAA	0.372657	0.413159	0.00159341	13	hp	GC	AA	0.0530444	-4.23666
tRNA-Leu-TAA-4-1-TAA-hp13GC>AG	TAA	0.659203	0.263049	0.00178509	13	hp	GC	AG	0.0938317	-3.41378
tRNA-Leu-TAA-4-1-TAA-hp13GC>AT	TAA	0.515371	0.85201	0.260638	13	hp	GC	AT	0.0733585	-3.76889
tRNA-Leu-TAA-4-1-TAA-hp13GC>CA	TAA	0.541678	0.612656	0.717269	13	hp	GC	CA	0.0771031	-3.69707
tRNA-Leu-TAA-4-1-TAA-hp13GC>CG	TAA	0.435579	0.301363	0.622367	13	hp	GC	CG	0.0620008	-4.01157
tRNA-Leu-TAA-4-1-TAA-hp13GC>CT	TAA	0.538215	0.743297	0.140196	13	hp	GC	CT	0.0766101	-3.70632
tRNA-Leu-TAA-4-1-TAA-hp13GC>TA	TAA	0.620894	1.08057	0.946624	13	hp	GC	TA	0.0883788	-3.50016
tRNA-Leu-TAA-4-1-TAA-hp13GC>TG	TAA	0.535129	0.763382	0.729308	13	hp	GC	TG	0.0761708	-3.71462
tRNA-Leu-TAA-4-1-TAA-hp13GC>TT	TAA	0.693533	0.462223	1.98818	13	hp	GC	TT	0.0987183	-3.34054
tRNA-Leu-TAA-4-1-TAA-hp14GC>AA	TAA	0.850845	0.632997	0.217123	14	hp	GC	AA	0.12111	-3.04561
tRNA-Leu-TAA-4-1-TAA-hp14GC>AG	TAA	0.881203	0.332627	0.866443	14	hp	GC	AG	0.125431	-2.99503
tRNA-Leu-TAA-4-1-TAA-hp14GC>AT	TAA	0.365603	0.586966	0.178779	14	hp	GC	AT	0.0520403	-4.26423
tRNA-Leu-TAA-4-1-TAA-hp14GC>CA	TAA	0.657215	0.451716	0.312013	14	hp	GC	CA	0.0935488	-3.41814
tRNA-Leu-TAA-4-1-TAA-hp14GC>CG	TAA	0.507805	0.489008	1.70657	14	hp	GC	CG	0.0722815	-3.79023
tRNA-Leu-TAA-4-1-TAA-hp14GC>CT	TAA	0.705905	0.350035	1.03528	14	hp	GC	CT	0.100479	-3.31503
tRNA-Leu-TAA-4-1-TAA-hp14GC>TA	TAA	0.912062	0.592584	0.0127795	14	hp	GC	TA	0.129824	-2.94537
tRNA-Leu-TAA-4-1-TAA-hp14GC>TG	TAA	0.74564	0.880418	1.20809	14	hp	GC	TG	0.106135	-3.23603
tRNA-Leu-TAA-4-1-TAA-hp14GC>TT	TAA	0.746048	0.888974	0.629621	14	hp	GC	TT	0.106193	-3.23524
tRNA-Leu-TAA-4-1-TAA-hp15AT>CA	TAA	0.764796	0.438187	1.95895	15	hp	AT	CA	0.108862	-3.19943
tRNA-Leu-TAA-4-1-TAA-hp15AT>CC	TAA	0.885584	0.47622	0.617194	15	hp	AT	CC	0.126055	-2.98787
tRNA-Leu-TAA-4-1-TAA-hp15AT>CG	TAA	0.658271	0.802202	0.352807	15	hp	AT	CG	0.0936991	-3.41582
tRNA-Leu-TAA-4-1-TAA-hp15AT>GA	TAA	0.597005	0.240264	1.04169	15	hp	AT	GA	0.0849783	-3.55676
tRNA-Leu-TAA-4-1-TAA-hp15AT>GC	TAA	0.953112	0.430595	1.18602	15	hp	AT	GC	0.135667	-2.88186
tRNA-Leu-TAA-4-1-TAA-hp15AT>GG	TAA	0.579075	0.775398	1.64617	15	hp	AT	GG	0.0824262	-3.60075
tRNA-Leu-TAA-4-1-TAA-hp15AT>TA	TAA	0.686019	0.815963	0.837424	15	hp	AT	TA	0.0976487	-3.35626
tRNA-Leu-TAA-4-1-TAA-hp15AT>TC	TAA	0.353819	0.457848	0.526462	15	hp	AT	TC	0.050363	-4.31149
tRNA-Leu-TAA-4-1-TAA-hp15AT>TG	TAA	0.397125	0.573203	0.891349	15	hp	AT	TG	0.0565273	-4.14491
tRNA-Leu-TAA-4-1-TAA-hp16GC>AA	TAA	0.656257	0.602192	0.685284	16	hp	GC	AA	0.0934124	-3.42024
tRNA-Leu-TAA-4-1-TAA-hp16GC>AG	TAA	0.551388	0.364667	0.604993	16	hp	GC	AG	0.0784852	-3.67144
tRNA-Leu-TAA-4-1-TAA-hp16GC>AT	TAA	0.686357	0.24323	0.18495	16	hp	GC	AT	0.0976969	-3.35554
tRNA-Leu-TAA-4-1-TAA-hp16GC>CA	TAA	0.541219	0.70702	1.62829	16	hp	GC	CA	0.0770377	-3.69829
tRNA-Leu-TAA-4-1-TAA-hp16GC>CG	TAA	0.740658	0.846679	0.591324	16	hp	GC	CG	0.105426	-3.2457
tRNA-Leu-TAA-4-1-TAA-hp16GC>CT	TAA	0.614043	0.88845	0.222248	16	hp	GC	CT	0.0874036	-3.51616
tRNA-Leu-TAA-4-1-TAA-hp16GC>TA	TAA	1.02456	0.546075	0.65596	16	hp	GC	TA	0.145836	-2.77758
tRNA-Leu-TAA-4-1-TAA-hp16GC>TG	TAA	0.33649	0.843003	0.547496	16	hp	GC	TG	0.0478964	-4.38394
tRNA-Leu-TAA-4-1-TAA-hp16GC>TT	TAA	0.645553	0.793005	0.282096	16	hp	GC	TT	0.0918887	-3.44397
tRNA-Leu-TAA-4-1-TAA-hp17GC>AA	TAA	0.629615	0.882245	0.4883	17	hp	GC	AA	0.0896202	-3.48003
tRNA-Leu-TAA-4-1-TAA-hp17GC>AG	TAA	0.843164	0.644738	0.760979	17	hp	GC	AG	0.120017	-3.05869
tRNA-Leu-TAA-4-1-TAA-hp17GC>AT	TAA	0.7766	0.756686	0.146031	17	hp	GC	AT	0.110542	-3.17733
tRNA-Leu-TAA-4-1-TAA-hp17GC>CA	TAA	0.600826	0.454149	0.731122	17	hp	GC	CA	0.0855223	-3.54756
tRNA-Leu-TAA-4-1-TAA-hp17GC>CG	TAA	0.532982	0.58913	0.979853	17	hp	GC	CG	0.0758652	-3.72042
tRNA-Leu-TAA-4-1-TAA-hp17GC>CT	TAA	0.677148	0.789899	0.578573	17	hp	GC	CT	0.0963859	-3.37503
tRNA-Leu-TAA-4-1-TAA-hp17GC>TA	TAA	0.570595	0.717147	1.7547	17	hp	GC	TA	0.0812192	-3.62204
tRNA-Leu-TAA-4-1-TAA-hp17GC>TG	TAA	0.5986	0.977988	0.00606247	17	hp	GC	TG	0.0852054	-3.55291
tRNA-Leu-TAA-4-1-TAA-hp17GC>TT	TAA	0.351988	0.605678	1.04973	17	hp	GC	TT	0.0501023	-4.31898
tRNA-Leu-TAA-4-1-TAA-hp18AT>CA	TAA	0.60063	0.232547	0.129124	18	hp	AT	CA	0.0854943	-3.54803
tRNA-Leu-TAA-4-1-TAA-hp18AT>CC	TAA	0.455987	0.754937	0.0958561	18	hp	AT	CC	0.0649056	-3.94551
tRNA-Leu-TAA-4-1-TAA-hp18AT>CG	TAA	0.332114	0.387941	1.20324	18	hp	AT	CG	0.0472735	-4.40283
tRNA-Leu-TAA-4-1-TAA-hp18AT>GA	TAA	0.687227	0.373344	0.74956	18	hp	AT	GA	0.0978207	-3.35372
tRNA-Leu-TAA-4-1-TAA-hp18AT>GC	TAA	0.721084	0.379661	0.224605	18	hp	AT	GC	0.10264	-3.28434
tRNA-Leu-TAA-4-1-TAA-hp18AT>GG	TAA	0.754511	0.499582	1.46009	18	hp	AT	GG	0.107398	-3.21896
tRNA-Leu-TAA-4-1-TAA-hp18AT>TA	TAA	0.912035	0.712453	1.39558	18	hp	AT	TA	0.12982	-2.94541
tRNA-Leu-TAA-4-1-TAA-hp18AT>TC	TAA	0.508082	0.748891	0.732051	18	hp	AT	TC	0.0723209	-3.78944
tRNA-Leu-TAA-4-1-TAA-hp18AT>TG	TAA	0.50248	0.341514	0.260739	18	hp	AT	TG	0.0715235	-3.80544
tRNA-Leu-TAA-4-1-TAA-hp19CG>AA	TAA	0.658541	0.786144	1.09769	19	hp	CG	AA	0.0937374	-3.41523
tRNA-Leu-TAA-4-1-TAA-hp19CG>AC	TAA	0.765216	0.936236	1.37687	19	hp	CG	AC	0.108922	-3.19864
tRNA-Leu-TAA-4-1-TAA-hp19CG>AT	TAA	0.595625	0.662505	3.23752	19	hp	CG	AT	0.0847819	-3.5601
tRNA-Leu-TAA-4-1-TAA-hp19CG>GA	TAA	0.542243	0.536812	1.76533	19	hp	CG	GA	0.0771834	-3.69557
tRNA-Leu-TAA-4-1-TAA-hp19CG>GC	TAA	0.622414	0.366618	2.22595	19	hp	CG	GC	0.0885951	-3.49663
tRNA-Leu-TAA-4-1-TAA-hp19CG>GT	TAA	0.526082	0.447476	1.18439	19	hp	CG	GT	0.074883	-3.73922
tRNA-Leu-TAA-4-1-TAA-hp19CG>TA	TAA	0.48998	0.821969	0.225418	19	hp	CG	TA	0.0697443	-3.84178
tRNA-Leu-TAA-4-1-TAA-hp19CG>TC	TAA	0.639088	0.982307	0.476197	19	hp	CG	TC	0.0909686	-3.45849
tRNA-Leu-TAA-4-1-TAA-hp19CG>TT	TAA	0.551872	0.408126	11.3288	19	hp	CG	TT	0.0785541	-3.67017
tRNA-Leu-TAA-4-1-TAA-hp1AT>AT	TAA	0.492446	0.514185	0.364432	1	hp	AT	AT	0.0700953	-3.83454
tRNA-Leu-TAA-4-1-TAA-hp1AT>CA	TAA	0.462702	0.854722	0.519324	1	hp	AT	CA	0.0658616	-3.92442
tRNA-Leu-TAA-4-1-TAA-hp1AT>CC	TAA	0.347778	1.29437	0.4416	1	hp	AT	CC	0.0495032	-4.33634
tRNA-Leu-TAA-4-1-TAA-hp1AT>CG	TAA	0.574151	0.695677	5.17479	1	hp	AT	CG	0.0817253	-3.61307
tRNA-Leu-TAA-4-1-TAA-hp1AT>GA	TAA	0.576006	0.468718	0.418617	1	hp	AT	GA	0.0819894	-3.60842
tRNA-Leu-TAA-4-1-TAA-hp1AT>GC	TAA	0.699848	0.752117	0.439591	1	hp	AT	GC	0.0996171	-3.32746
tRNA-Leu-TAA-4-1-TAA-hp1AT>GG	TAA	0.79562	0.525172	0.72298	1	hp	AT	GG	0.113249	-3.14242
tRNA-Leu-TAA-4-1-TAA-hp1AT>TA	TAA	0.414795	0.623781	0.611693	1	hp	AT	TA	0.0590424	-4.08211
tRNA-Leu-TAA-4-1-TAA-hp1AT>TC	TAA	0.32815	0.365162	0.0824348	1	hp	AT	TC	0.0467093	-4.42015
tRNA-Leu-TAA-4-1-TAA-hp1AT>TG	TAA	0.553679	0.721969	0.216936	1	hp	AT	TG	0.0788112	-3.66545
tRNA-Leu-TAA-4-1-TAA-hp20AT>CA	TAA	0.442579	1.02025	1.87899	20	hp	AT	CA	0.0629971	-3.98857
tRNA-Leu-TAA-4-1-TAA-hp20AT>CC	TAA	0.572822	0.505053	0.954702	20	hp	AT	CC	0.0815361	-3.61642
tRNA-Leu-TAA-4-1-TAA-hp20AT>CG	TAA	0.470813	0.679091	1.11985	20	hp	AT	CG	0.067016	-3.89935
tRNA-Leu-TAA-4-1-TAA-hp20AT>GA	TAA	0.624828	0.517305	0.709712	20	hp	AT	GA	0.0889387	-3.49104
tRNA-Leu-TAA-4-1-TAA-hp20AT>GC	TAA	0.585264	0.356067	0.0576661	20	hp	AT	GC	0.0833072	-3.58542
tRNA-Leu-TAA-4-1-TAA-hp20AT>GG	TAA	0.630812	0.429446	1.62292	20	hp	AT	GG	0.0897905	-3.47729
tRNA-Leu-TAA-4-1-TAA-hp20AT>TA	TAA	0.519009	0.779079	0.510651	20	hp	AT	TA	0.0738763	-3.75874
tRNA-Leu-TAA-4-1-TAA-hp20AT>TC	TAA	0.545272	0.508377	1.55707	20	hp	AT	TC	0.0776146	-3.68753
tRNA-Leu-TAA-4-1-TAA-hp20AT>TG	TAA	0.429594	0.537069	1.94877	20	hp	AT	TG	0.0611489	-4.03153
tRNA-Leu-TAA-4-1-TAA-hp21GC>AA	TAA	0.737384	0.749274	0.393354	21	hp	GC	AA	0.10496	-3.25209
tRNA-Leu-TAA-4-1-TAA-hp21GC>AG	TAA	0.440725	0.755162	0.272924	21	hp	GC	AG	0.0627333	-3.99462
tRNA-Leu-TAA-4-1-TAA-hp21GC>AT	TAA	0.769409	0.639375	0.429884	21	hp	GC	AT	0.109518	-3.19075
tRNA-Leu-TAA-4-1-TAA-hp21GC>CA	TAA	0.389355	0.613028	1.2845	21	hp	GC	CA	0.0554213	-4.17342
tRNA-Leu-TAA-4-1-TAA-hp21GC>CG	TAA	0.69125	0.562073	1.40522	21	hp	GC	CG	0.0983933	-3.3453
tRNA-Leu-TAA-4-1-TAA-hp21GC>CT	TAA	0.363247	0.484104	0.104894	21	hp	GC	CT	0.051705	-4.27355
tRNA-Leu-TAA-4-1-TAA-hp21GC>TA	TAA	0.631609	0.214746	5.13499	21	hp	GC	TA	0.0899039	-3.47547
tRNA-Leu-TAA-4-1-TAA-hp21GC>TG	TAA	0.52861	0.407212	3.21718	21	hp	GC	TG	0.0752429	-3.7323
tRNA-Leu-TAA-4-1-TAA-hp21GC>TT	TAA	0.599185	0.608854	2.3456	21	hp	GC	TT	0.0852887	-3.5515
tRNA-Leu-TAA-4-1-TAA-hp22TA>AC	TAA	0.419082	0.610389	0.0166033	22	hp	TA	AC	0.0596526	-4.06727
tRNA-Leu-TAA-4-1-TAA-hp22TA>AG	TAA	0.370991	0.36437	0.97194	22	hp	TA	AG	0.0528072	-4.24312
tRNA-Leu-TAA-4-1-TAA-hp22TA>AT	TAA	0.460112	1.13471	0.914009	22	hp	TA	AT	0.0654928	-3.93252
tRNA-Leu-TAA-4-1-TAA-hp22TA>CC	TAA	0.362865	0.659811	1.40171	22	hp	TA	CC	0.0516506	-4.27507
tRNA-Leu-TAA-4-1-TAA-hp22TA>CG	TAA	0.488853	0.579194	0.716856	22	hp	TA	CG	0.0695838	-3.8451
tRNA-Leu-TAA-4-1-TAA-hp22TA>CT	TAA	0.503089	0.534644	0.547463	22	hp	TA	CT	0.0716102	-3.80369
tRNA-Leu-TAA-4-1-TAA-hp22TA>GC	TAA	0.440717	0.604327	0.980965	22	hp	TA	GC	0.0627322	-3.99465
tRNA-Leu-TAA-4-1-TAA-hp22TA>GG	TAA	0.299653	0.817975	0.351848	22	hp	TA	GG	0.042653	-4.55121
tRNA-Leu-TAA-4-1-TAA-hp22TA>GT	TAA	0.754024	0.524706	0.0853803	22	hp	TA	GT	0.107329	-3.21989
tRNA-Leu-TAA-4-1-TAA-hp23GC>AA	TAA	0.505078	1.1232	0.339385	23	hp	GC	AA	0.0718934	-3.798
tRNA-Leu-TAA-4-1-TAA-hp23GC>AG	TAA	0.74644	0.424682	0.010278	23	hp	GC	AG	0.106249	-3.23448
tRNA-Leu-TAA-4-1-TAA-hp23GC>AT	TAA	0.724134	1.0718	0.464898	23	hp	GC	AT	0.103074	-3.27825
tRNA-Leu-TAA-4-1-TAA-hp23GC>CA	TAA	0.625776	0.42171	0.268994	23	hp	GC	CA	0.0890736	-3.48886
tRNA-Leu-TAA-4-1-TAA-hp23GC>CG	TAA	0.286525	0.458893	0.796176	23	hp	GC	CG	0.0407843	-4.61584
tRNA-Leu-TAA-4-1-TAA-hp23GC>CT	TAA	0.623443	0.877727	1.30441	23	hp	GC	CT	0.0887416	-3.49425
tRNA-Leu-TAA-4-1-TAA-hp23GC>TA	TAA	0.561338	0.115066	0.493095	23	hp	GC	TA	0.0799014	-3.64563
tRNA-Leu-TAA-4-1-TAA-hp23GC>TG	TAA	0.58107	0.470343	1.16533	23	hp	GC	TG	0.0827102	-3.59579
tRNA-Leu-TAA-4-1-TAA-hp23GC>TT	TAA	0.737675	0.678935	0.0221752	23	hp	GC	TT	0.105001	-3.25152
tRNA-Leu-TAA-4-1-TAA-hp24GC>AA	TAA	0.567279	0.460853	0.650021	24	hp	GC	AA	0.0807471	-3.63045
tRNA-Leu-TAA-4-1-TAA-hp24GC>AG	TAA	0.448714	0.329356	3.49098	24	hp	GC	AG	0.0638705	-3.96871
tRNA-Leu-TAA-4-1-TAA-hp24GC>AT	TAA	0.818315	0.337732	1.15293	24	hp	GC	AT	0.11648	-3.10185
tRNA-Leu-TAA-4-1-TAA-hp24GC>CA	TAA	0.603909	0.31848	0.835698	24	hp	GC	CA	0.085961	-3.54017
tRNA-Leu-TAA-4-1-TAA-hp24GC>CG	TAA	0.335553	0.492675	0.73434	24	hp	GC	CG	0.047763	-4.38796
tRNA-Leu-TAA-4-1-TAA-hp24GC>CT	TAA	0.495708	0.657103	0.840441	24	hp	GC	CT	0.0705597	-3.82501
tRNA-Leu-TAA-4-1-TAA-hp24GC>TA	TAA	0.484048	0.356939	0.256635	24	hp	GC	TA	0.0688999	-3.85935
tRNA-Leu-TAA-4-1-TAA-hp24GC>TG	TAA	0.42752	0.344759	0.346073	24	hp	GC	TG	0.0608536	-4.03851
tRNA-Leu-TAA-4-1-TAA-hp24GC>TT	TAA	0.37238	0.189615	0.216208	24	hp	GC	TT	0.053005	-4.23773
tRNA-Leu-TAA-4-1-TAA-hp25GC>AA	TAA	0.525027	0.801983	0.303591	25	hp	GC	AA	0.074733	-3.74211
tRNA-Leu-TAA-4-1-TAA-hp25GC>AG	TAA	0.541525	0.515173	0.901087	25	hp	GC	AG	0.0770813	-3.69747
tRNA-Leu-TAA-4-1-TAA-hp25GC>AT	TAA	0.610367	1.03203	0.465296	25	hp	GC	AT	0.0868803	-3.52483
tRNA-Leu-TAA-4-1-TAA-hp25GC>CA	TAA	0.679919	0.130971	2.96782	25	hp	GC	CA	0.0967805	-3.36914
tRNA-Leu-TAA-4-1-TAA-hp25GC>CG	TAA	0.270668	0.304891	0.0180948	25	hp	GC	CG	0.0385272	-4.69798
tRNA-Leu-TAA-4-1-TAA-hp25GC>CT	TAA	0.36621	0.588722	0.0257963	25	hp	GC	CT	0.0521267	-4.26183
tRNA-Leu-TAA-4-1-TAA-hp25GC>TA	TAA	0.763155	0.979463	0.0112772	25	hp	GC	TA	0.108628	-3.20253
tRNA-Leu-TAA-4-1-TAA-hp25GC>TG	TAA	0.68369	0.483071	1.0438	25	hp	GC	TG	0.0973172	-3.36116
tRNA-Leu-TAA-4-1-TAA-hp25GC>TT	TAA	0.311616	1.00342	0.0434571	25	hp	GC	TT	0.0443557	-4.49474
tRNA-Leu-TAA-4-1-TAA-hp2CG>AA	TAA	0.687569	0.239624	0.759236	2	hp	CG	AA	0.0978693	-3.353
tRNA-Leu-TAA-4-1-TAA-hp2CG>AC	TAA	1.23543	0.388013	0.542912	2	hp	CG	AC	0.175853	-2.50756
tRNA-Leu-TAA-4-1-TAA-hp2CG>AT	TAA	0.449748	0.700645	1.8173	2	hp	CG	AT	0.0640177	-3.96539
tRNA-Leu-TAA-4-1-TAA-hp2CG>GA	TAA	0.559677	0.883707	0.0330106	2	hp	CG	GA	0.0796651	-3.64991
tRNA-Leu-TAA-4-1-TAA-hp2CG>GC	TAA	0.801387	0.926773	0.479913	2	hp	CG	GC	0.11407	-3.132
tRNA-Leu-TAA-4-1-TAA-hp2CG>GT	TAA	0.598044	1.09741	0.0755056	2	hp	CG	GT	0.0851263	-3.55425
tRNA-Leu-TAA-4-1-TAA-hp2CG>TA	TAA	0.602199	0.706004	0.757083	2	hp	CG	TA	0.0857177	-3.54426
tRNA-Leu-TAA-4-1-TAA-hp2CG>TC	TAA	0.496487	0.401403	0.389739	2	hp	CG	TC	0.0706704	-3.82275
tRNA-Leu-TAA-4-1-TAA-hp2CG>TT	TAA	0.761259	0.397677	0.143063	2	hp	CG	TT	0.108358	-3.20612
tRNA-Leu-TAA-4-1-TAA-hp3CG>AA	TAA	0.296534	0.578934	0.021099	3	hp	CG	AA	0.042209	-4.56631
tRNA-Leu-TAA-4-1-TAA-hp3CG>AC	TAA	1.19347	0.632273	0.449896	3	hp	CG	AC	0.16988	-2.55741
tRNA-Leu-TAA-4-1-TAA-hp3CG>AT	TAA	0.582411	0.7913	67.6454	3	hp	CG	AT	0.0829011	-3.59247
tRNA-Leu-TAA-4-1-TAA-hp3CG>GA	TAA	0.623521	1.14699	0.55386	3	hp	CG	GA	0.0887527	-3.49407
tRNA-Leu-TAA-4-1-TAA-hp3CG>GC	TAA	0.74263	0.390735	0.375706	3	hp	CG	GC	0.105707	-3.24186
tRNA-Leu-TAA-4-1-TAA-hp3CG>GT	TAA	0.692996	0.238724	0.0165735	3	hp	CG	GT	0.0986418	-3.34166
tRNA-Leu-TAA-4-1-TAA-hp3CG>TA	TAA	0.258783	0.229291	0.624171	3	hp	CG	TA	0.0368355	-4.76276
tRNA-Leu-TAA-4-1-TAA-hp3CG>TC	TAA	0.619296	0.303248	0.381647	3	hp	CG	TC	0.0881513	-3.50387
tRNA-Leu-TAA-4-1-TAA-hp3CG>TT	TAA	0.561526	0.282732	2.21619	3	hp	CG	TT	0.0799282	-3.64515
tRNA-Leu-TAA-4-1-TAA-hp4GC>AA	TAA	0.572051	0.667538	110.756	4	hp	GC	AA	0.0814263	-3.61836
tRNA-Leu-TAA-4-1-TAA-hp4GC>AG	TAA	0.548975	0.672787	0.58536	4	hp	GC	AG	0.0781417	-3.67776
tRNA-Leu-TAA-4-1-TAA-hp4GC>AT	TAA	0.370203	0.599086	1.82353	4	hp	GC	AT	0.0526951	-4.24619
tRNA-Leu-TAA-4-1-TAA-hp4GC>CA	TAA	0.487708	0.249621	1.57436	4	hp	GC	CA	0.0694209	-3.84849
tRNA-Leu-TAA-4-1-TAA-hp4GC>CG	TAA	0.434383	0.514765	0.770377	4	hp	GC	CG	0.0618306	-4.01554
tRNA-Leu-TAA-4-1-TAA-hp4GC>CT	TAA	0.474511	0.386034	1.62622	4	hp	GC	CT	0.0675425	-3.88806
tRNA-Leu-TAA-4-1-TAA-hp4GC>TA	TAA	0.774182	0.603905	4.49942	4	hp	GC	TA	0.110198	-3.18183
tRNA-Leu-TAA-4-1-TAA-hp4GC>TG	TAA	0.501316	0.801915	0.0108089	4	hp	GC	TG	0.0713579	-3.80878
tRNA-Leu-TAA-4-1-TAA-hp4GC>TT	TAA	0.790073	1.02478	0.101407	4	hp	GC	TT	0.11246	-3.15252
tRNA-Leu-TAA-4-1-TAA-hp5GC>AA	TAA	0.580726	1.92789	0.0105154	5	hp	GC	AA	0.0826612	-3.59665
tRNA-Leu-TAA-4-1-TAA-hp5GC>AG	TAA	0.577673	0.440886	0.0117799	5	hp	GC	AG	0.0822266	-3.60425
tRNA-Leu-TAA-4-1-TAA-hp5GC>AT	TAA	0.656157	0.150252	0.0138303	5	hp	GC	AT	0.0933981	-3.42046
tRNA-Leu-TAA-4-1-TAA-hp5GC>CA	TAA	0.587997	0.338931	1.32323	5	hp	GC	CA	0.0836962	-3.57869
tRNA-Leu-TAA-4-1-TAA-hp5GC>CG	TAA	0.624274	0.47872	0.0314022	5	hp	GC	CG	0.0888599	-3.49232
tRNA-Leu-TAA-4-1-TAA-hp5GC>CT	TAA	0.551567	0.337831	0.630257	5	hp	GC	CT	0.0785106	-3.67097
tRNA-Leu-TAA-4-1-TAA-hp5GC>TA	TAA	0.485992	1.04212	0.474972	5	hp	GC	TA	0.0691767	-3.85357
tRNA-Leu-TAA-4-1-TAA-hp5GC>TG	TAA	0.597608	0.688709	1.27569	5	hp	GC	TG	0.0850642	-3.5553
tRNA-Leu-TAA-4-1-TAA-hp5GC>TT	TAA	1.00838	0.553722	0.256039	5	hp	GC	TT	0.143534	-2.80053
tRNA-Leu-TAA-4-1-TAA-hp6GC>AA	TAA	0.544131	0.432202	1.48957	6	hp	GC	AA	0.0774522	-3.69055
tRNA-Leu-TAA-4-1-TAA-hp6GC>AG	TAA	0.455186	0.295156	0.5337	6	hp	GC	AG	0.0647916	-3.94805
tRNA-Leu-TAA-4-1-TAA-hp6GC>AT	TAA	0.849113	0.715644	1.69093	6	hp	GC	AT	0.120864	-3.04855
tRNA-Leu-TAA-4-1-TAA-hp6GC>CA	TAA	1.45804	0.292906	0.0734258	6	hp	GC	CA	0.207539	-2.26855
tRNA-Leu-TAA-4-1-TAA-hp6GC>CG	TAA	0.899524	0.94468	0.747266	6	hp	GC	CG	0.128039	-2.96534
tRNA-Leu-TAA-4-1-TAA-hp6GC>CT	TAA	1.33869	0.831206	0.734008	6	hp	GC	CT	0.190551	-2.39175
tRNA-Leu-TAA-4-1-TAA-hp6GC>TA	TAA	0.640604	0.245608	0.924551	6	hp	GC	TA	0.0911843	-3.45507
tRNA-Leu-TAA-4-1-TAA-hp6GC>TG	TAA	0.745482	0.745706	0.433965	6	hp	GC	TG	0.106113	-3.23633
tRNA-Leu-TAA-4-1-TAA-hp6GC>TT	TAA	0.648689	0.198423	1.38369	6	hp	GC	TT	0.0923351	-3.43698
tRNA-Leu-TAA-4-1-TAA-hp7AT>CA	TAA	0.504992	0.780505	0.0890962	7	hp	AT	CA	0.0718811	-3.79824
tRNA-Leu-TAA-4-1-TAA-hp7AT>CC	TAA	0.513293	0.818409	2.63165	7	hp	AT	CC	0.0730628	-3.77472
tRNA-Leu-TAA-4-1-TAA-hp7AT>CG	TAA	0.631081	0.402945	0.216108	7	hp	AT	CG	0.0898287	-3.47668
tRNA-Leu-TAA-4-1-TAA-hp7AT>GA	TAA	0.598524	0.668032	2.0985	7	hp	AT	GA	0.0851946	-3.55309
tRNA-Leu-TAA-4-1-TAA-hp7AT>GC	TAA	0.590935	0.761704	1.0619	7	hp	AT	GC	0.0841144	-3.5715
tRNA-Leu-TAA-4-1-TAA-hp7AT>GG	TAA	0.570574	0.318216	0.683654	7	hp	AT	GG	0.0812161	-3.62209
tRNA-Leu-TAA-4-1-TAA-hp7AT>TA	TAA	0.506892	1.53259	2.41981	7	hp	AT	TA	0.0721515	-3.79283
tRNA-Leu-TAA-4-1-TAA-hp7AT>TC	TAA	0.411771	0.567804	0.424504	7	hp	AT	TC	0.0586119	-4.09266
tRNA-Leu-TAA-4-1-TAA-hp7AT>TG	TAA	0.553272	0.542264	2.1181	7	hp	AT	TG	0.0787533	-3.66652
tRNA-Leu-TAA-4-1-TAA-hp8GG>AA	TAA	0.387361	0.297527	0.242042	8	hp	GG	AA	0.0551373	-4.18083
tRNA-Leu-TAA-4-1-TAA-hp8GG>AC	TAA	0.334534	0.319672	0.646629	8	hp	GG	AC	0.0476179	-4.39235
tRNA-Leu-TAA-4-1-TAA-hp8GG>AT	TAA	0.701443	0.625049	2.44176	8	hp	GG	AT	0.0998441	-3.32418
tRNA-Leu-TAA-4-1-TAA-hp8GG>CA	TAA	0.446303	0.451415	1.39939	8	hp	GG	CA	0.0635272	-3.97648
tRNA-Leu-TAA-4-1-TAA-hp8GG>CC	TAA	0.455996	0.67677	0.439116	8	hp	GG	CC	0.064907	-3.94548
tRNA-Leu-TAA-4-1-TAA-hp8GG>CT	TAA	0.488119	0.516982	0.660486	8	hp	GG	CT	0.0694794	-3.84727
tRNA-Leu-TAA-4-1-TAA-hp8GG>TA	TAA	0.484578	0.424626	0.588997	8	hp	GG	TA	0.0689754	-3.85777
tRNA-Leu-TAA-4-1-TAA-hp8GG>TC	TAA	0.529636	0.442412	1.38237	8	hp	GG	TC	0.075389	-3.7295
tRNA-Leu-TAA-4-1-TAA-hp8GG>TT	TAA	0.58742	0.817241	0.554026	8	hp	GG	TT	0.0836141	-3.58011
tRNA-Leu-TAA-4-1-TAA-hp9CG>AA	TAA	0.643965	0.426385	4.91647	9	hp	CG	AA	0.0916628	-3.44752
tRNA-Leu-TAA-4-1-TAA-hp9CG>AC	TAA	0.629717	0.375217	0.634708	9	hp	CG	AC	0.0896346	-3.4798
tRNA-Leu-TAA-4-1-TAA-hp9CG>AT	TAA	0.878953	0.502643	0.33554	9	hp	CG	AT	0.125111	-2.99872
tRNA-Leu-TAA-4-1-TAA-hp9CG>GA	TAA	0.427021	0.477677	0.395155	9	hp	CG	GA	0.0607827	-4.0402
tRNA-Leu-TAA-4-1-TAA-hp9CG>GC	TAA	0.534824	0.452959	2.93183	9	hp	CG	GC	0.0761274	-3.71544
tRNA-Leu-TAA-4-1-TAA-hp9CG>GT	TAA	0.784713	0.631613	0.139005	9	hp	CG	GT	0.111697	-3.16234
tRNA-Leu-TAA-4-1-TAA-hp9CG>TA	TAA	1.13689	0.698116	1.57476	9	hp	CG	TA	0.161826	-2.62749
tRNA-Leu-TAA-4-1-TAA-hp9CG>TC	TAA	0.309609	0.560033	0.215626	9	hp	CG	TC	0.0440701	-4.50406
tRNA-Leu-TAA-4-1-TAA-hp9CG>TT	TAA	0.377082	0.647856	0.120358	9	hp	CG	TT	0.0536743	-4.21962
tRNA-Leu-TAA-4-1-TAA-mut10G>A	TAA	0.513358	0.490966	0.459054	10	mut	G	A	0.073072	-3.77454
tRNA-Leu-TAA-4-1-TAA-mut10G>C	TAA	0.305062	0.337926	0.558238	10	mut	G	C	0.0434229	-4.5254
tRNA-Leu-TAA-4-1-TAA-mut10G>T	TAA	0.631757	0.438642	0.997313	10	mut	G	T	0.089925	-3.47513
tRNA-Leu-TAA-4-1-TAA-mut11C>A	TAA	0.663473	0.328894	1.07845	11	mut	C	A	0.0944394	-3.40447
tRNA-Leu-TAA-4-1-TAA-mut11C>G	TAA	0.686647	0.637835	0.372942	11	mut	C	G	0.0977381	-3.35494
tRNA-Leu-TAA-4-1-TAA-mut11C>T	TAA	0.789509	0.294559	2.23501	11	mut	C	T	0.11238	-3.15355
tRNA-Leu-TAA-4-1-TAA-mut12T>A	TAA	0.509655	0.495623	0.705511	12	mut	T	A	0.0725448	-3.78498
tRNA-Leu-TAA-4-1-TAA-mut12T>C	TAA	0.669201	0.914022	1.44927	12	mut	T	C	0.0952548	-3.39206
tRNA-Leu-TAA-4-1-TAA-mut12T>G	TAA	0.60088	0.319648	0.398955	12	mut	T	G	0.0855299	-3.54743
tRNA-Leu-TAA-4-1-TAA-mut13G>A	TAA	0.263634	0.763808	0.0481623	13	mut	G	A	0.037526	-4.73597
tRNA-Leu-TAA-4-1-TAA-mut13G>C	TAA	0.721602	0.424435	0.678516	13	mut	G	C	0.102714	-3.2833
tRNA-Leu-TAA-4-1-TAA-mut13G>T	TAA	0.517064	0.18848	0.585882	13	mut	G	T	0.0735995	-3.76416
tRNA-Leu-TAA-4-1-TAA-mut14A>C	TAA	0.530571	0.41673	0.883773	14	mut	A	C	0.0755221	-3.72696
tRNA-Leu-TAA-4-1-TAA-mut14A>G	TAA	0.559268	0.494288	0.899537	14	mut	A	G	0.0796069	-3.65096
tRNA-Leu-TAA-4-1-TAA-mut14A>T	TAA	0.266093	0.776791	0.362524	14	mut	A	T	0.037876	-4.72257
tRNA-Leu-TAA-4-1-TAA-mut15G>A	TAA	0.641222	0.486833	0.116104	15	mut	G	A	0.0912722	-3.45368
tRNA-Leu-TAA-4-1-TAA-mut15G>C	TAA	0.395533	0.425355	1.6825	15	mut	G	C	0.0563006	-4.15071
tRNA-Leu-TAA-4-1-TAA-mut15G>T	TAA	0.555653	0.395509	2.2857	15	mut	G	T	0.0790923	-3.66032
tRNA-Leu-TAA-4-1-TAA-mut16T>A	TAA	0.770054	0.352536	0.87261	16	mut	T	A	0.10961	-3.18954
tRNA-Leu-TAA-4-1-TAA-mut16T>C	TAA	0.57114	0.541942	0.422479	16	mut	T	C	0.0812967	-3.62066
tRNA-Leu-TAA-4-1-TAA-mut16T>G	TAA	0.647737	0.700932	0.660839	16	mut	T	G	0.0921996	-3.4391
tRNA-Leu-TAA-4-1-TAA-mut17G>A	TAA	0.817535	0.57723	0.846249	17	mut	G	A	0.116369	-3.10322
tRNA-Leu-TAA-4-1-TAA-mut17G>C	TAA	0.637612	0.522582	0.278467	17	mut	G	C	0.0907584	-3.46183
tRNA-Leu-TAA-4-1-TAA-mut17G>T	TAA	0.54657	0.410697	0.204471	17	mut	G	T	0.0777994	-3.6841
tRNA-Leu-TAA-4-1-TAA-mut18G>A	TAA	0.517907	0.426238	0.745413	18	mut	G	A	0.0737194	-3.76181
tRNA-Leu-TAA-4-1-TAA-mut18G>C	TAA	0.636699	0.470974	0.426931	18	mut	G	C	0.0906284	-3.46389
tRNA-Leu-TAA-4-1-TAA-mut18G>T	TAA	0.719356	0.496674	0.668265	18	mut	G	T	0.102394	-3.2878
tRNA-Leu-TAA-4-1-TAA-mut19T>A	TAA	0.530084	0.520316	0.452519	19	mut	T	A	0.0754527	-3.72828
tRNA-Leu-TAA-4-1-TAA-mut19T>C	TAA	0.501876	0.547474	0.788094	19	mut	T	C	0.0714376	-3.80717
tRNA-Leu-TAA-4-1-TAA-mut19T>G	TAA	0.593571	0.446822	1.82506	19	mut	T	G	0.0844896	-3.56508
tRNA-Leu-TAA-4-1-TAA-mut1A>C	TAA	0.415605	0.518693	0.532826	1	mut	A	C	0.0591577	-4.07929
tRNA-Leu-TAA-4-1-TAA-mut1A>G	TAA	0.422052	0.559854	0.319124	1	mut	A	G	0.0600754	-4.05708
tRNA-Leu-TAA-4-1-TAA-mut1A>T	TAA	0.443251	0.464411	0.404508	1	mut	A	T	0.0630928	-3.98638
tRNA-Leu-TAA-4-1-TAA-mut20T>A	TAA	0.679528	0.473983	0.522058	20	mut	T	A	0.0967247	-3.36997
tRNA-Leu-TAA-4-1-TAA-mut20T>C	TAA	0.453175	0.531073	0.503839	20	mut	T	C	0.0645055	-3.95443
tRNA-Leu-TAA-4-1-TAA-mut20T>G	TAA	0.382114	0.56145	1.87822	20	mut	T	G	0.0543905	-4.2005
tRNA-Leu-TAA-4-1-TAA-mut21A>C	TAA	0.443911	0.621851	0.609964	21	mut	A	C	0.0631868	-3.98423
tRNA-Leu-TAA-4-1-TAA-mut21A>G	TAA	0.540632	0.654457	0.610263	21	mut	A	G	0.0769541	-3.69986
tRNA-Leu-TAA-4-1-TAA-mut21A>T	TAA	0.766003	0.612254	0.172434	21	mut	A	T	0.109034	-3.19715
tRNA-Leu-TAA-4-1-TAA-mut22A>C	TAA	0.473174	0.501774	0.651936	22	mut	A	C	0.0673522	-3.89213
tRNA-Leu-TAA-4-1-TAA-mut22A>G	TAA	0.509852	0.380454	0.288028	22	mut	A	G	0.0725728	-3.78443
tRNA-Leu-TAA-4-1-TAA-mut22A>T	TAA	0.612453	0.438548	1.64352	22	mut	A	T	0.0871772	-3.51991
tRNA-Leu-TAA-4-1-TAA-mut23G>A	TAA	0.584439	0.449942	1.23508	23	mut	G	A	0.0831897	-3.58745
tRNA-Leu-TAA-4-1-TAA-mut23G>C	TAA	0.510562	0.547602	1.74085	23	mut	G	C	0.072674	-3.78242
tRNA-Leu-TAA-4-1-TAA-mut23G>T	TAA	0.49329	0.810356	0.76328	23	mut	G	T	0.0702154	-3.83207
tRNA-Leu-TAA-4-1-TAA-mut24G>A	TAA	0.450306	0.478102	3.71882	24	mut	G	A	0.0640971	-3.9636
tRNA-Leu-TAA-4-1-TAA-mut24G>C	TAA	0.362334	0.645206	0.392644	24	mut	G	C	0.051575	-4.27719
tRNA-Leu-TAA-4-1-TAA-mut24G>T	TAA	0.740004	0.446634	0.341266	24	mut	G	T	0.105333	-3.24697
tRNA-Leu-TAA-4-1-TAA-mut25C>A	TAA	0.677559	0.825478	2.44738	25	mut	C	A	0.0964445	-3.37416
tRNA-Leu-TAA-4-1-TAA-mut25C>G	TAA	0.430474	0.530081	0.111882	25	mut	C	G	0.0612741	-4.02858
tRNA-Leu-TAA-4-1-TAA-mut25C>T	TAA	0.390088	0.492018	0.558995	25	mut	C	T	0.0555256	-4.1707
tRNA-Leu-TAA-4-1-TAA-mut26G>A	TAA	0.682753	0.704381	0.823577	26	mut	G	A	0.0971839	-3.36314
tRNA-Leu-TAA-4-1-TAA-mut26G>C	TAA	0.704373	0.351124	0.417678	26	mut	G	C	0.100261	-3.31816
tRNA-Leu-TAA-4-1-TAA-mut26G>T	TAA	0.482591	0.542602	1.71562	26	mut	G	T	0.0686926	-3.8637
tRNA-Leu-TAA-4-1-TAA-mut27T>A	TAA	0.642343	0.52737	0.455468	27	mut	T	A	0.0914318	-3.45116
tRNA-Leu-TAA-4-1-TAA-mut27T>C	TAA	0.577818	0.631868	0.179797	27	mut	T	C	0.0822473	-3.60389
tRNA-Leu-TAA-4-1-TAA-mut27T>G	TAA	0.584413	0.471417	0.749263	27	mut	T	G	0.0831859	-3.58752
tRNA-Leu-TAA-4-1-TAA-mut28T>A	TAA	0.390553	0.539122	0.0913902	28	mut	T	A	0.0555918	-4.16898
tRNA-Leu-TAA-4-1-TAA-mut28T>C	TAA	0.560599	0.610586	0.583211	28	mut	T	C	0.0797963	-3.64753
tRNA-Leu-TAA-4-1-TAA-mut28T>G	TAA	0.429747	0.394537	0.0736873	28	mut	T	G	0.0611707	-4.03102
tRNA-Leu-TAA-4-1-TAA-mut29G>A	TAA	0.347136	0.415622	0.336114	29	mut	G	A	0.0494117	-4.339
tRNA-Leu-TAA-4-1-TAA-mut29G>C	TAA	0.439182	0.841332	0.512495	29	mut	G	C	0.0625136	-3.99969
tRNA-Leu-TAA-4-1-TAA-mut29G>T	TAA	0.483372	0.570102	0.587658	29	mut	G	T	0.0688037	-3.86137
tRNA-Leu-TAA-4-1-TAA-mut2C>A	TAA	0.503477	0.558145	0.94794	2	mut	C	A	0.0716655	-3.80258
tRNA-Leu-TAA-4-1-TAA-mut2C>G	TAA	0.611178	0.665935	0.38557	2	mut	C	G	0.0869958	-3.52291
tRNA-Leu-TAA-4-1-TAA-mut2C>T	TAA	0.450591	0.6457	0.841068	2	mut	C	T	0.0641377	-3.96268
tRNA-Leu-TAA-4-1-TAA-mut30G>A	TAA	0.636296	0.47792	1.23632	30	mut	G	A	0.0905711	-3.4648
tRNA-Leu-TAA-4-1-TAA-mut30G>C	TAA	0.410852	0.481325	0.474715	30	mut	G	C	0.0584811	-4.09588
tRNA-Leu-TAA-4-1-TAA-mut30G>T	TAA	0.784906	0.649895	0.924686	30	mut	G	T	0.111724	-3.16198
tRNA-Leu-TAA-4-1-TAA-mut31A>C	TAA	0.708025	0.683039	0.525033	31	mut	A	C	0.100781	-3.3107
tRNA-Leu-TAA-4-1-TAA-mut31A>G	TAA	0.585676	0.509908	0.375477	31	mut	A	G	0.0833657	-3.5844
tRNA-Leu-TAA-4-1-TAA-mut31A>T	TAA	0.512044	0.739188	0.211306	31	mut	A	T	0.0728849	-3.77824
tRNA-Leu-TAA-4-1-TAA-mut32C>A	TAA	1.00425	0.433616	0.30215	32	mut	C	A	0.142946	-2.80646
tRNA-Leu-TAA-4-1-TAA-mut32C>G	TAA	0.492082	0.550656	2.14692	32	mut	C	G	0.0700436	-3.8356
tRNA-Leu-TAA-4-1-TAA-mut32C>T	TAA	0.609379	0.629443	0.455162	32	mut	C	T	0.0867397	-3.52716
tRNA-Leu-TAA-4-1-TAA-mut33T>A	TAA	0.533491	0.304997	0.369649	33	mut	T	A	0.0759378	-3.71904
tRNA-Leu-TAA-4-1-TAA-mut33T>C	TAA	1.12531	0.339348	0.163975	33	mut	T	C	0.160178	-2.64225
tRNA-Leu-TAA-4-1-TAA-mut33T>G	TAA	0.544112	0.610248	0.514702	33	mut	T	G	0.0774494	-3.6906
tRNA-Leu-TAA-4-1-TAA-mut34T>A	TAA	0.410711	0.572628	46.3357	34	mut	T	A	0.0584611	-4.09638
tRNA-Leu-TAA-4-1-TAA-mut34T>C	TAA	0.482462	0.722571	0.483188	34	mut	T	C	0.0686742	-3.86409
tRNA-Leu-TAA-4-1-TAA-mut34T>G	TAA	0.518553	0.833069	1.51243	34	mut	T	G	0.0738114	-3.76001
tRNA-Leu-TAA-4-1-TAA-mut35A>C	TAA	0.433725	0.679789	0.481245	35	mut	A	C	0.0617369	-4.01772
tRNA-Leu-TAA-4-1-TAA-mut35A>G	TAA	0.998415	0.451318	0.576373	35	mut	A	G	0.142115	-2.81486
tRNA-Leu-TAA-4-1-TAA-mut35A>T	TAA	0.709144	0.613236	0.78028	35	mut	A	T	0.10094	-3.30842
tRNA-Leu-TAA-4-1-TAA-mut36A>C	TAA	0.3987	0.676068	0.692228	36	mut	A	C	0.0567513	-4.1392
tRNA-Leu-TAA-4-1-TAA-mut36A>G	TAA	0.537615	0.353177	1.23858	36	mut	A	G	0.0765248	-3.70793
tRNA-Leu-TAA-4-1-TAA-mut36A>T	TAA	0.375886	0.586424	3.3452	36	mut	A	T	0.053504	-4.22421
tRNA-Leu-TAA-4-1-TAA-mut37G>A	TAA	0.663405	0.512451	1.80676	37	mut	G	A	0.0944299	-3.40461
tRNA-Leu-TAA-4-1-TAA-mut37G>C	TAA	0.602472	1.20087	0.696	37	mut	G	C	0.0857565	-3.54361
tRNA-Leu-TAA-4-1-TAA-mut37G>T	TAA	0.602268	0.383134	0.896869	37	mut	G	T	0.0857275	-3.5441
tRNA-Leu-TAA-4-1-TAA-mut38A>C	TAA	0.503229	0.632574	0.38115	38	mut	A	C	0.0716301	-3.80329
tRNA-Leu-TAA-4-1-TAA-mut38A>G	TAA	0.838636	1.05757	0.405913	38	mut	A	G	0.119372	-3.06646
tRNA-Leu-TAA-4-1-TAA-mut38A>T	TAA	0.510942	0.870115	1.19953	38	mut	A	T	0.072728	-3.78134
tRNA-Leu-TAA-4-1-TAA-mut39T>A	TAA	0.604109	0.216997	1.23979	39	mut	T	A	0.0859895	-3.5397
tRNA-Leu-TAA-4-1-TAA-mut39T>C	TAA	0.395594	0.45945	0.452746	39	mut	T	C	0.0563093	-4.15048
tRNA-Leu-TAA-4-1-TAA-mut39T>G	TAA	0.639803	0.523262	1.42202	39	mut	T	G	0.0910703	-3.45687
tRNA-Leu-TAA-4-1-TAA-mut3C>A	TAA	0.62718	0.58558	0.322494	3	mut	C	A	0.0892735	-3.48562
tRNA-Leu-TAA-4-1-TAA-mut3C>G	TAA	0.549475	0.470211	0.377927	3	mut	C	G	0.0782129	-3.67645
tRNA-Leu-TAA-4-1-TAA-mut3C>T	TAA	0.456163	0.536614	0.631433	3	mut	C	T	0.0649307	-3.94496
tRNA-Leu-TAA-4-1-TAA-mut40C>A	TAA	0.629563	0.657205	2.23016	40	mut	C	A	0.0896127	-3.48015
tRNA-Leu-TAA-4-1-TAA-mut40C>G	TAA	0.785627	0.648206	0.438823	40	mut	C	G	0.111827	-3.16066
tRNA-Leu-TAA-4-1-TAA-mut40C>T	TAA	0.487817	0.803995	0.353624	40	mut	C	T	0.0694364	-3.84816
tRNA-Leu-TAA-4-1-TAA-mut41C>A	TAA	0.453932	0.448066	0.760372	41	mut	C	A	0.0646131	-3.95203
tRNA-Leu-TAA-4-1-TAA-mut41C>G	TAA	0.439636	0.92299	11.1184	41	mut	C	G	0.0625783	-3.99819
tRNA-Leu-TAA-4-1-TAA-mut41C>T	TAA	0.665143	0.647273	1.1549	41	mut	C	T	0.0946771	-3.40084
tRNA-Leu-TAA-4-1-TAA-mut42A>C	TAA	0.447681	0.522683	0.519489	42	mut	A	C	0.0637235	-3.97203
tRNA-Leu-TAA-4-1-TAA-mut42A>G	TAA	0.526677	0.580719	0.959928	42	mut	A	G	0.0749679	-3.73758
tRNA-Leu-TAA-4-1-TAA-mut42A>T	TAA	0.71716	0.771391	1.45517	42	mut	A	T	0.102081	-3.29221
tRNA-Leu-TAA-4-1-TAA-mut43A>C	TAA	0.629105	0.736901	0.548532	43	mut	A	C	0.0895475	-3.4812
tRNA-Leu-TAA-4-1-TAA-mut43A>G	TAA	0.515703	0.529588	1.33981	43	mut	A	G	0.0734058	-3.76796
tRNA-Leu-TAA-4-1-TAA-mut43A>T	TAA	0.501748	0.752435	0.430221	43	mut	A	T	0.0714193	-3.80754
tRNA-Leu-TAA-4-1-TAA-mut44T>A	TAA	0.690523	0.515802	1.75461	44	mut	T	A	0.0982899	-3.34681
tRNA-Leu-TAA-4-1-TAA-mut44T>C	TAA	0.435344	0.565698	0.333413	44	mut	T	C	0.0619673	-4.01235
tRNA-Leu-TAA-4-1-TAA-mut44T>G	TAA	0.678431	0.40054	0.715457	44	mut	T	G	0.0965686	-3.3723
tRNA-Leu-TAA-4-1-TAA-mut45G>A	TAA	0.757672	0.629748	0.631941	45	mut	G	A	0.107848	-3.21293
tRNA-Leu-TAA-4-1-TAA-mut45G>C	TAA	0.58662	0.475244	0.643321	45	mut	G	C	0.0835002	-3.58208
tRNA-Leu-TAA-4-1-TAA-mut45G>T	TAA	0.615906	0.676316	0.430559	45	mut	G	T	0.0876687	-3.51179
tRNA-Leu-TAA-4-1-TAA-mut46G>A	TAA	0.435842	0.608139	0.534561	46	mut	G	A	0.0620383	-4.0107
tRNA-Leu-TAA-4-1-TAA-mut46G>C	TAA	0.642452	0.503202	0.322122	46	mut	G	C	0.0914474	-3.45091
tRNA-Leu-TAA-4-1-TAA-mut46G>T	TAA	0.505519	0.462217	0.562136	46	mut	G	T	0.0719561	-3.79674
tRNA-Leu-TAA-4-1-TAA-mut47A>C	TAA	0.477269	0.606249	0.952612	47	mut	A	C	0.067935	-3.8797
tRNA-Leu-TAA-4-1-TAA-mut47A>G	TAA	0.431885	0.509631	0.786996	47	mut	A	G	0.0614749	-4.02386
tRNA-Leu-TAA-4-1-TAA-mut47A>T	TAA	0.505115	0.423282	0.814478	47	mut	A	T	0.0718986	-3.79789
tRNA-Leu-TAA-4-1-TAA-mut48C>A	TAA	0.539091	0.479346	1.37296	48	mut	C	A	0.0767348	-3.70397
tRNA-Leu-TAA-4-1-TAA-mut48C>G	TAA	0.388912	0.870674	4.34302	48	mut	C	G	0.0553582	-4.17506
tRNA-Leu-TAA-4-1-TAA-mut48C>T	TAA	0.453478	0.575594	0.501684	48	mut	C	T	0.0645486	-3.95347
tRNA-Leu-TAA-4-1-TAA-mut49A>C	TAA	0.571916	0.348784	0.894313	49	mut	A	C	0.0814071	-3.6187
tRNA-Leu-TAA-4-1-TAA-mut49A>G	TAA	0.476865	0.321324	0.902545	49	mut	A	G	0.0678775	-3.88092
tRNA-Leu-TAA-4-1-TAA-mut49A>T	TAA	0.729388	0.618303	0.516379	49	mut	A	T	0.103822	-3.26782
tRNA-Leu-TAA-4-1-TAA-mut4G>A	TAA	0.684195	0.599675	0.800948	4	mut	G	A	0.097389	-3.3601
tRNA-Leu-TAA-4-1-TAA-mut4G>C	TAA	0.463066	0.496139	0.357073	4	mut	G	C	0.0659134	-3.92329
tRNA-Leu-TAA-4-1-TAA-mut4G>T	TAA	0.598911	0.421073	0.336047	4	mut	G	T	0.0852496	-3.55216
tRNA-Leu-TAA-4-1-TAA-mut50G>A	TAA	0.427514	0.425323	1.82049	50	mut	G	A	0.0608529	-4.03853
tRNA-Leu-TAA-4-1-TAA-mut50G>C	TAA	0.609686	0.326945	1.58236	50	mut	G	C	0.0867833	-3.52644
tRNA-Leu-TAA-4-1-TAA-mut50G>T	TAA	0.587581	0.652573	0.25628	50	mut	G	T	0.083637	-3.57972
tRNA-Leu-TAA-4-1-TAA-mut51G>A	TAA	0.677042	0.516627	0.902822	51	mut	G	A	0.0963709	-3.37526
tRNA-Leu-TAA-4-1-TAA-mut51G>C	TAA	0.480402	0.430036	0.553896	51	mut	G	C	0.068381	-3.87026
tRNA-Leu-TAA-4-1-TAA-mut51G>T	TAA	0.456891	0.440672	0.388638	51	mut	G	T	0.0650344	-3.94265
tRNA-Leu-TAA-4-1-TAA-mut52T>A	TAA	0.457224	1.08742	0.423052	52	mut	T	A	0.0650818	-3.9416
tRNA-Leu-TAA-4-1-TAA-mut52T>C	TAA	0.37267	0.495378	0.40553	52	mut	T	C	0.0530462	-4.23661
tRNA-Leu-TAA-4-1-TAA-mut52T>G	TAA	0.580487	0.706239	0.506667	52	mut	T	G	0.0826272	-3.59724
tRNA-Leu-TAA-4-1-TAA-mut53G>A	TAA	0.48759	0.464237	1.78929	53	mut	G	A	0.0694041	-3.84884
tRNA-Leu-TAA-4-1-TAA-mut53G>C	TAA	0.378678	0.607997	0.207664	53	mut	G	C	0.0539015	-4.21353
tRNA-Leu-TAA-4-1-TAA-mut53G>T	TAA	0.443352	0.548228	0.611737	53	mut	G	T	0.0631072	-3.98605
tRNA-Leu-TAA-4-1-TAA-mut54T>A	TAA	0.864039	0.29171	1.19722	54	mut	T	A	0.122988	-3.02341
tRNA-Leu-TAA-4-1-TAA-mut54T>C	TAA	0.51217	0.456742	0.599645	54	mut	T	C	0.0729028	-3.77788
tRNA-Leu-TAA-4-1-TAA-mut54T>G	TAA	0.555261	0.64827	0.504189	54	mut	T	G	0.0790364	-3.66134
tRNA-Leu-TAA-4-1-TAA-mut55C>A	TAA	0.430328	0.601839	0.784859	55	mut	C	A	0.0612534	-4.02907
tRNA-Leu-TAA-4-1-TAA-mut55C>G	TAA	0.895049	0.638175	0.416721	55	mut	C	G	0.127402	-2.97254
tRNA-Leu-TAA-4-1-TAA-mut55C>T	TAA	0.494521	0.565825	0.403422	55	mut	C	T	0.0703906	-3.82847
tRNA-Leu-TAA-4-1-TAA-mut56C>A	TAA	0.791256	0.60747	0.921675	56	mut	C	A	0.112628	-3.15036
tRNA-Leu-TAA-4-1-TAA-mut56C>G	TAA	0.580959	0.48506	0.0300128	56	mut	C	G	0.0826943	-3.59607
tRNA-Leu-TAA-4-1-TAA-mut56C>T	TAA	0.593717	0.777268	0.335564	56	mut	C	T	0.0845103	-3.56473
[truncated: 96 more rows]
