# Supplementary material for: Prime editing-installed suppressor tRNAs for disease-agnostic genome editing
Source: Nature. 2025 Nov 19;648(8092):191–202. doi: 10.1038/s41586-025-09732-2 (PMC12675287; doi:10.1038/s41586-025-09732-2)
Supplement: Supplementary file 9 — Design and results for saturation mutagenesis screening of the Leu-TAA family of sup-tRNAs. [file 41586_2025_9732_MOESM9_ESM.xlsx]

## Sheet: Column_Descriptions
Column_Name	Description
Names	Unique name for that element of the library, which is a combination of the tRNA that the sequence was derived from, its anticodon, and the mutation that was introduced
tRNA	Name of the endogenous tRNA that the sequence was derived from - either Leu-TAA-1-1, Leu-TAA-2-1, Leu-TAA-3-1, or Leu-TAA-4-1
Anticodon	Anticodon sequence used for that element of the library
Position	Position that is being changed - either the base that an SNV or deletion is being introduced into or the hairpin that is being altered
Type	Type of change being made - "mut" for SNV, "hp" for a hairpin mutation, or "del" for a deletion
Previous_base	Previous base composition that is being altered
New_base	New base that is being introduced
tRNA_Sequence	tRNA variant sequence with the new mutations being introduced
Barcode	Unique barcode for that element of the library
Final_Oligo_Sequence	Oligo sequence ordered as a pool with Gibson ends on either side
Log2FoldChange_Average_Sorted_GFP+_Cells_versus_Plasmid	Log2fold change in representation of that library element in the sorted GFP+ cells compared to the plasmid pool - using the average normalized counts between replicates
Log2FoldChange_Median_Sorted_GFP+_Cells_versus_Plasmid	Log2fold change in representation of that library element in the sorted GFP+ cells compared to the plasmid pool - using the median normalized counts between replicates

## Sheet: Leu-TAA_family_SatMut
Names	tRNA	Anticodon	Position	Type	Previous_base	New_base	tRNA_Sequence	Barcode	Final_Oligo_Sequence	Log2FoldChange_Average_Sorted_GFP+_Cells_versus_Plasmid	Log2FoldChange_Median_Sorted_GFP+_Cells_versus_Plasmid
tRNA-Leu-TAA-1-1-CTA-mut1A>T	tRNA-Leu-TAA-1-1	CTA	1	mut	A	T	TCCAGGATGGCCGAGTGGTTAAGGCGTTGGACTCTAGATCCAATGGACATATGTCCGCGTGGGTTCGAACCCCACTCCTGGTA	ATAGTAAGGCCGGTCATGAC	tatcttgtggaaaggacgaaacaccTCCAGGATGGCCGAGTGGTTAAGGCGTTGGACTCTAGATCCAATGGACATATGTCCGCGTGGGTTCGAACCCCACTCCTGGTATTTTTTTtaagcttATAGTAAGGCCGGTCATGACCTGTCTCTTATACACATCTGACGCTGCCGACGActcgagtactaggatccattaggcg	-0.165517	-4.53573
tRNA-Leu-TAA-1-1-CTA-mut1A>G	tRNA-Leu-TAA-1-1	CTA	1	mut	A	G	GCCAGGATGGCCGAGTGGTTAAGGCGTTGGACTCTAGATCCAATGGACATATGTCCGCGTGGGTTCGAACCCCACTCCTGGTA	TAAGCCAACATATTCCGGCG	tatcttgtggaaaggacgaaacaccGCCAGGATGGCCGAGTGGTTAAGGCGTTGGACTCTAGATCCAATGGACATATGTCCGCGTGGGTTCGAACCCCACTCCTGGTATTTTTTTtaagcttTAAGCCAACATATTCCGGCGCTGTCTCTTATACACATCTGACGCTGCCGACGActcgagtactaggatccattaggcg	1.60894	0.528662
tRNA-Leu-TAA-1-1-CTA-mut1A>C	tRNA-Leu-TAA-1-1	CTA	1	mut	A	C	CCCAGGATGGCCGAGTGGTTAAGGCGTTGGACTCTAGATCCAATGGACATATGTCCGCGTGGGTTCGAACCCCACTCCTGGTA	GTTAGCGTCGATAACGCAAC	tatcttgtggaaaggacgaaacaccCCCAGGATGGCCGAGTGGTTAAGGCGTTGGACTCTAGATCCAATGGACATATGTCCGCGTGGGTTCGAACCCCACTCCTGGTATTTTTTTtaagcttGTTAGCGTCGATAACGCAACCTGTCTCTTATACACATCTGACGCTGCCGACGActcgagtactaggatccattaggcg	0.473202	0.775201
tRNA-Leu-TAA-1-1-CTA-mut2C>A	tRNA-Leu-TAA-1-1	CTA	2	mut	C	A	AACAGGATGGCCGAGTGGTTAAGGCGTTGGACTCTAGATCCAATGGACATATGTCCGCGTGGGTTCGAACCCCACTCCTGGTA	GTCTTCCGACGCAACCAATT	tatcttgtggaaaggacgaaacaccAACAGGATGGCCGAGTGGTTAAGGCGTTGGACTCTAGATCCAATGGACATATGTCCGCGTGGGTTCGAACCCCACTCCTGGTATTTTTTTtaagcttGTCTTCCGACGCAACCAATTCTGTCTCTTATACACATCTGACGCTGCCGACGActcgagtactaggatccattaggcg	-0.0932906	-3.79922
tRNA-Leu-TAA-1-1-CTA-mut2C>T	tRNA-Leu-TAA-1-1	CTA	2	mut	C	T	ATCAGGATGGCCGAGTGGTTAAGGCGTTGGACTCTAGATCCAATGGACATATGTCCGCGTGGGTTCGAACCCCACTCCTGGTA	ATCATGACTGCCAACTTCGG	tatcttgtggaaaggacgaaacaccATCAGGATGGCCGAGTGGTTAAGGCGTTGGACTCTAGATCCAATGGACATATGTCCGCGTGGGTTCGAACCCCACTCCTGGTATTTTTTTtaagcttATCATGACTGCCAACTTCGGCTGTCTCTTATACACATCTGACGCTGCCGACGActcgagtactaggatccattaggcg	1.37498	1.13162
tRNA-Leu-TAA-1-1-CTA-mut2C>G	tRNA-Leu-TAA-1-1	CTA	2	mut	C	G	AGCAGGATGGCCGAGTGGTTAAGGCGTTGGACTCTAGATCCAATGGACATATGTCCGCGTGGGTTCGAACCCCACTCCTGGTA	GTCCAAGTGTAGCCAAGCAA	tatcttgtggaaaggacgaaacaccAGCAGGATGGCCGAGTGGTTAAGGCGTTGGACTCTAGATCCAATGGACATATGTCCGCGTGGGTTCGAACCCCACTCCTGGTATTTTTTTtaagcttGTCCAAGTGTAGCCAAGCAACTGTCTCTTATACACATCTGACGCTGCCGACGActcgagtactaggatccattaggcg	0.62002	-8.0645
tRNA-Leu-TAA-1-1-CTA-mut3C>A	tRNA-Leu-TAA-1-1	CTA	3	mut	C	A	ACAAGGATGGCCGAGTGGTTAAGGCGTTGGACTCTAGATCCAATGGACATATGTCCGCGTGGGTTCGAACCCCACTCCTGGTA	CCTGATCGTACACAGTCTCT	tatcttgtggaaaggacgaaacaccACAAGGATGGCCGAGTGGTTAAGGCGTTGGACTCTAGATCCAATGGACATATGTCCGCGTGGGTTCGAACCCCACTCCTGGTATTTTTTTtaagcttCCTGATCGTACACAGTCTCTCTGTCTCTTATACACATCTGACGCTGCCGACGActcgagtactaggatccattaggcg	0.200198	-3.1493
tRNA-Leu-TAA-1-1-CTA-mut3C>T	tRNA-Leu-TAA-1-1	CTA	3	mut	C	T	ACTAGGATGGCCGAGTGGTTAAGGCGTTGGACTCTAGATCCAATGGACATATGTCCGCGTGGGTTCGAACCCCACTCCTGGTA	TGACAATGCACGGTGACTGA	tatcttgtggaaaggacgaaacaccACTAGGATGGCCGAGTGGTTAAGGCGTTGGACTCTAGATCCAATGGACATATGTCCGCGTGGGTTCGAACCCCACTCCTGGTATTTTTTTtaagcttTGACAATGCACGGTGACTGACTGTCTCTTATACACATCTGACGCTGCCGACGActcgagtactaggatccattaggcg	0.911819	1.028
tRNA-Leu-TAA-1-1-CTA-mut3C>G	tRNA-Leu-TAA-1-1	CTA	3	mut	C	G	ACGAGGATGGCCGAGTGGTTAAGGCGTTGGACTCTAGATCCAATGGACATATGTCCGCGTGGGTTCGAACCCCACTCCTGGTA	GTCTTCCGACTGTGTGATAC	tatcttgtggaaaggacgaaacaccACGAGGATGGCCGAGTGGTTAAGGCGTTGGACTCTAGATCCAATGGACATATGTCCGCGTGGGTTCGAACCCCACTCCTGGTATTTTTTTtaagcttGTCTTCCGACTGTGTGATACCTGTCTCTTATACACATCTGACGCTGCCGACGActcgagtactaggatccattaggcg	-0.209478	-0.392152
tRNA-Leu-TAA-1-1-CTA-mut4A>T	tRNA-Leu-TAA-1-1	CTA	4	mut	A	T	ACCTGGATGGCCGAGTGGTTAAGGCGTTGGACTCTAGATCCAATGGACATATGTCCGCGTGGGTTCGAACCCCACTCCTGGTA	TGCTTAGAGATATTCCGGCG	tatcttgtggaaaggacgaaacaccACCTGGATGGCCGAGTGGTTAAGGCGTTGGACTCTAGATCCAATGGACATATGTCCGCGTGGGTTCGAACCCCACTCCTGGTATTTTTTTtaagcttTGCTTAGAGATATTCCGGCGCTGTCTCTTATACACATCTGACGCTGCCGACGActcgagtactaggatccattaggcg	-1.59883	-4.39791
tRNA-Leu-TAA-1-1-CTA-mut4A>G	tRNA-Leu-TAA-1-1	CTA	4	mut	A	G	ACCGGGATGGCCGAGTGGTTAAGGCGTTGGACTCTAGATCCAATGGACATATGTCCGCGTGGGTTCGAACCCCACTCCTGGTA	ATGGATTGAGGCCTATGCTG	tatcttgtggaaaggacgaaacaccACCGGGATGGCCGAGTGGTTAAGGCGTTGGACTCTAGATCCAATGGACATATGTCCGCGTGGGTTCGAACCCCACTCCTGGTATTTTTTTtaagcttATGGATTGAGGCCTATGCTGCTGTCTCTTATACACATCTGACGCTGCCGACGActcgagtactaggatccattaggcg	2.90304	2.00444
tRNA-Leu-TAA-1-1-CTA-mut4A>C	tRNA-Leu-TAA-1-1	CTA	4	mut	A	C	ACCCGGATGGCCGAGTGGTTAAGGCGTTGGACTCTAGATCCAATGGACATATGTCCGCGTGGGTTCGAACCCCACTCCTGGTA	AGACTGGATACTTGTCAGCG	tatcttgtggaaaggacgaaacaccACCCGGATGGCCGAGTGGTTAAGGCGTTGGACTCTAGATCCAATGGACATATGTCCGCGTGGGTTCGAACCCCACTCCTGGTATTTTTTTtaagcttAGACTGGATACTTGTCAGCGCTGTCTCTTATACACATCTGACGCTGCCGACGActcgagtactaggatccattaggcg	0.904245	-0.350742
tRNA-Leu-TAA-1-1-CTA-mut5G>C	tRNA-Leu-TAA-1-1	CTA	5	mut	G	C	ACCACGATGGCCGAGTGGTTAAGGCGTTGGACTCTAGATCCAATGGACATATGTCCGCGTGGGTTCGAACCCCACTCCTGGTA	CTTCAGACAGATAGCGACCT	tatcttgtggaaaggacgaaacaccACCACGATGGCCGAGTGGTTAAGGCGTTGGACTCTAGATCCAATGGACATATGTCCGCGTGGGTTCGAACCCCACTCCTGGTATTTTTTTtaagcttCTTCAGACAGATAGCGACCTCTGTCTCTTATACACATCTGACGCTGCCGACGActcgagtactaggatccattaggcg	-1.36334	-0.909025
tRNA-Leu-TAA-1-1-CTA-mut5G>A	tRNA-Leu-TAA-1-1	CTA	5	mut	G	A	ACCAAGATGGCCGAGTGGTTAAGGCGTTGGACTCTAGATCCAATGGACATATGTCCGCGTGGGTTCGAACCCCACTCCTGGTA	CGCGTTAATACTGTTGTCGG	tatcttgtggaaaggacgaaacaccACCAAGATGGCCGAGTGGTTAAGGCGTTGGACTCTAGATCCAATGGACATATGTCCGCGTGGGTTCGAACCCCACTCCTGGTATTTTTTTtaagcttCGCGTTAATACTGTTGTCGGCTGTCTCTTATACACATCTGACGCTGCCGACGActcgagtactaggatccattaggcg	-0.392904	-0.286766
tRNA-Leu-TAA-1-1-CTA-mut5G>T	tRNA-Leu-TAA-1-1	CTA	5	mut	G	T	ACCATGATGGCCGAGTGGTTAAGGCGTTGGACTCTAGATCCAATGGACATATGTCCGCGTGGGTTCGAACCCCACTCCTGGTA	TGCTTAGAGATGAGACCTCG	tatcttgtggaaaggacgaaacaccACCATGATGGCCGAGTGGTTAAGGCGTTGGACTCTAGATCCAATGGACATATGTCCGCGTGGGTTCGAACCCCACTCCTGGTATTTTTTTtaagcttTGCTTAGAGATGAGACCTCGCTGTCTCTTATACACATCTGACGCTGCCGACGActcgagtactaggatccattaggcg	-5.34851	-5.07667
tRNA-Leu-TAA-1-1-CTA-mut6G>C	tRNA-Leu-TAA-1-1	CTA	6	mut	G	C	ACCAGCATGGCCGAGTGGTTAAGGCGTTGGACTCTAGATCCAATGGACATATGTCCGCGTGGGTTCGAACCCCACTCCTGGTA	AGTACGAGCCGGTCATTAGA	tatcttgtggaaaggacgaaacaccACCAGCATGGCCGAGTGGTTAAGGCGTTGGACTCTAGATCCAATGGACATATGTCCGCGTGGGTTCGAACCCCACTCCTGGTATTTTTTTtaagcttAGTACGAGCCGGTCATTAGACTGTCTCTTATACACATCTGACGCTGCCGACGActcgagtactaggatccattaggcg	0.304165	0.583465
tRNA-Leu-TAA-1-1-CTA-mut6G>A	tRNA-Leu-TAA-1-1	CTA	6	mut	G	A	ACCAGAATGGCCGAGTGGTTAAGGCGTTGGACTCTAGATCCAATGGACATATGTCCGCGTGGGTTCGAACCCCACTCCTGGTA	TTATCGAGAGCCTTGGTGGA	tatcttgtggaaaggacgaaacaccACCAGAATGGCCGAGTGGTTAAGGCGTTGGACTCTAGATCCAATGGACATATGTCCGCGTGGGTTCGAACCCCACTCCTGGTATTTTTTTtaagcttTTATCGAGAGCCTTGGTGGACTGTCTCTTATACACATCTGACGCTGCCGACGActcgagtactaggatccattaggcg	-0.800228	-4.31758
tRNA-Leu-TAA-1-1-CTA-mut6G>T	tRNA-Leu-TAA-1-1	CTA	6	mut	G	T	ACCAGTATGGCCGAGTGGTTAAGGCGTTGGACTCTAGATCCAATGGACATATGTCCGCGTGGGTTCGAACCCCACTCCTGGTA	ACAACGGTGAATTGTCGCGA	tatcttgtggaaaggacgaaacaccACCAGTATGGCCGAGTGGTTAAGGCGTTGGACTCTAGATCCAATGGACATATGTCCGCGTGGGTTCGAACCCCACTCCTGGTATTTTTTTtaagcttACAACGGTGAATTGTCGCGACTGTCTCTTATACACATCTGACGCTGCCGACGActcgagtactaggatccattaggcg	-5.12912	-4.90207
tRNA-Leu-TAA-1-1-CTA-mut7A>T	tRNA-Leu-TAA-1-1	CTA	7	mut	A	T	ACCAGGTTGGCCGAGTGGTTAAGGCGTTGGACTCTAGATCCAATGGACATATGTCCGCGTGGGTTCGAACCCCACTCCTGGTA	TAAGCCAACATCCGCGAATC	tatcttgtggaaaggacgaaacaccACCAGGTTGGCCGAGTGGTTAAGGCGTTGGACTCTAGATCCAATGGACATATGTCCGCGTGGGTTCGAACCCCACTCCTGGTATTTTTTTtaagcttTAAGCCAACATCCGCGAATCCTGTCTCTTATACACATCTGACGCTGCCGACGActcgagtactaggatccattaggcg	2.84538	2.83647
tRNA-Leu-TAA-1-1-CTA-mut7A>G	tRNA-Leu-TAA-1-1	CTA	7	mut	A	G	ACCAGGGTGGCCGAGTGGTTAAGGCGTTGGACTCTAGATCCAATGGACATATGTCCGCGTGGGTTCGAACCCCACTCCTGGTA	CTAGTGGAAGGCTCGATACT	tatcttgtggaaaggacgaaacaccACCAGGGTGGCCGAGTGGTTAAGGCGTTGGACTCTAGATCCAATGGACATATGTCCGCGTGGGTTCGAACCCCACTCCTGGTATTTTTTTtaagcttCTAGTGGAAGGCTCGATACTCTGTCTCTTATACACATCTGACGCTGCCGACGActcgagtactaggatccattaggcg	1.35711	1.52914
tRNA-Leu-TAA-1-1-CTA-mut7A>C	tRNA-Leu-TAA-1-1	CTA	7	mut	A	C	ACCAGGCTGGCCGAGTGGTTAAGGCGTTGGACTCTAGATCCAATGGACATATGTCCGCGTGGGTTCGAACCCCACTCCTGGTA	GTAGAGCGGTCAGATAGCAA	tatcttgtggaaaggacgaaacaccACCAGGCTGGCCGAGTGGTTAAGGCGTTGGACTCTAGATCCAATGGACATATGTCCGCGTGGGTTCGAACCCCACTCCTGGTATTTTTTTtaagcttGTAGAGCGGTCAGATAGCAACTGTCTCTTATACACATCTGACGCTGCCGACGActcgagtactaggatccattaggcg	1.05682	0.631993
tRNA-Leu-TAA-1-1-CTA-mut8T>G	tRNA-Leu-TAA-1-1	CTA	8	mut	T	G	ACCAGGAGGGCCGAGTGGTTAAGGCGTTGGACTCTAGATCCAATGGACATATGTCCGCGTGGGTTCGAACCCCACTCCTGGTA	GATACACTTGGCGTGACATG	tatcttgtggaaaggacgaaacaccACCAGGAGGGCCGAGTGGTTAAGGCGTTGGACTCTAGATCCAATGGACATATGTCCGCGTGGGTTCGAACCCCACTCCTGGTATTTTTTTtaagcttGATACACTTGGCGTGACATGCTGTCTCTTATACACATCTGACGCTGCCGACGActcgagtactaggatccattaggcg	0.0504914	0.0847174
tRNA-Leu-TAA-1-1-CTA-mut8T>C	tRNA-Leu-TAA-1-1	CTA	8	mut	T	C	ACCAGGACGGCCGAGTGGTTAAGGCGTTGGACTCTAGATCCAATGGACATATGTCCGCGTGGGTTCGAACCCCACTCCTGGTA	CTTGTCAGCGGCATACTAAG	tatcttgtggaaaggacgaaacaccACCAGGACGGCCGAGTGGTTAAGGCGTTGGACTCTAGATCCAATGGACATATGTCCGCGTGGGTTCGAACCCCACTCCTGGTATTTTTTTtaagcttCTTGTCAGCGGCATACTAAGCTGTCTCTTATACACATCTGACGCTGCCGACGActcgagtactaggatccattaggcg	-0.39812	-3.37307
tRNA-Leu-TAA-1-1-CTA-mut8T>A	tRNA-Leu-TAA-1-1	CTA	8	mut	T	A	ACCAGGAAGGCCGAGTGGTTAAGGCGTTGGACTCTAGATCCAATGGACATATGTCCGCGTGGGTTCGAACCCCACTCCTGGTA	GCCATTACAACGGTCATGAC	tatcttgtggaaaggacgaaacaccACCAGGAAGGCCGAGTGGTTAAGGCGTTGGACTCTAGATCCAATGGACATATGTCCGCGTGGGTTCGAACCCCACTCCTGGTATTTTTTTtaagcttGCCATTACAACGGTCATGACCTGTCTCTTATACACATCTGACGCTGCCGACGActcgagtactaggatccattaggcg	-0.839117	-2.14167
tRNA-Leu-TAA-1-1-CTA-mut9G>C	tRNA-Leu-TAA-1-1	CTA	9	mut	G	C	ACCAGGATCGCCGAGTGGTTAAGGCGTTGGACTCTAGATCCAATGGACATATGTCCGCGTGGGTTCGAACCCCACTCCTGGTA	AAGTGCGGTCGACTCTAAGA	tatcttgtggaaaggacgaaacaccACCAGGATCGCCGAGTGGTTAAGGCGTTGGACTCTAGATCCAATGGACATATGTCCGCGTGGGTTCGAACCCCACTCCTGGTATTTTTTTtaagcttAAGTGCGGTCGACTCTAAGACTGTCTCTTATACACATCTGACGCTGCCGACGActcgagtactaggatccattaggcg	-0.041679	-0.015351
tRNA-Leu-TAA-1-1-CTA-mut9G>A	tRNA-Leu-TAA-1-1	CTA	9	mut	G	A	ACCAGGATAGCCGAGTGGTTAAGGCGTTGGACTCTAGATCCAATGGACATATGTCCGCGTGGGTTCGAACCCCACTCCTGGTA	GTCCTGTCCTACTAGAATGC	tatcttgtggaaaggacgaaacaccACCAGGATAGCCGAGTGGTTAAGGCGTTGGACTCTAGATCCAATGGACATATGTCCGCGTGGGTTCGAACCCCACTCCTGGTATTTTTTTtaagcttGTCCTGTCCTACTAGAATGCCTGTCTCTTATACACATCTGACGCTGCCGACGActcgagtactaggatccattaggcg	-8.0645	-8.0645
tRNA-Leu-TAA-1-1-CTA-mut9G>T	tRNA-Leu-TAA-1-1	CTA	9	mut	G	T	ACCAGGATTGCCGAGTGGTTAAGGCGTTGGACTCTAGATCCAATGGACATATGTCCGCGTGGGTTCGAACCCCACTCCTGGTA	TGTTCGCAATGTTAGCGTCG	tatcttgtggaaaggacgaaacaccACCAGGATTGCCGAGTGGTTAAGGCGTTGGACTCTAGATCCAATGGACATATGTCCGCGTGGGTTCGAACCCCACTCCTGGTATTTTTTTtaagcttTGTTCGCAATGTTAGCGTCGCTGTCTCTTATACACATCTGACGCTGCCGACGActcgagtactaggatccattaggcg	-8.0645	-8.0645
tRNA-Leu-TAA-1-1-CTA-mut10G>C	tRNA-Leu-TAA-1-1	CTA	10	mut	G	C	ACCAGGATGCCCGAGTGGTTAAGGCGTTGGACTCTAGATCCAATGGACATATGTCCGCGTGGGTTCGAACCCCACTCCTGGTA	CTGCGTTCTACAAGCAATGG	tatcttgtggaaaggacgaaacaccACCAGGATGCCCGAGTGGTTAAGGCGTTGGACTCTAGATCCAATGGACATATGTCCGCGTGGGTTCGAACCCCACTCCTGGTATTTTTTTtaagcttCTGCGTTCTACAAGCAATGGCTGTCTCTTATACACATCTGACGCTGCCGACGActcgagtactaggatccattaggcg	-3.64361	-8.0645
tRNA-Leu-TAA-1-1-CTA-mut10G>A	tRNA-Leu-TAA-1-1	CTA	10	mut	G	A	ACCAGGATGACCGAGTGGTTAAGGCGTTGGACTCTAGATCCAATGGACATATGTCCGCGTGGGTTCGAACCCCACTCCTGGTA	CTGCGTTCTATCGTGAGGAA	tatcttgtggaaaggacgaaacaccACCAGGATGACCGAGTGGTTAAGGCGTTGGACTCTAGATCCAATGGACATATGTCCGCGTGGGTTCGAACCCCACTCCTGGTATTTTTTTtaagcttCTGCGTTCTATCGTGAGGAACTGTCTCTTATACACATCTGACGCTGCCGACGActcgagtactaggatccattaggcg	-2.26935	-4.50406
tRNA-Leu-TAA-1-1-CTA-mut10G>T	tRNA-Leu-TAA-1-1	CTA	10	mut	G	T	ACCAGGATGTCCGAGTGGTTAAGGCGTTGGACTCTAGATCCAATGGACATATGTCCGCGTGGGTTCGAACCCCACTCCTGGTA	CGTATCTCCACATATGCGTC	tatcttgtggaaaggacgaaacaccACCAGGATGTCCGAGTGGTTAAGGCGTTGGACTCTAGATCCAATGGACATATGTCCGCGTGGGTTCGAACCCCACTCCTGGTATTTTTTTtaagcttCGTATCTCCACATATGCGTCCTGTCTCTTATACACATCTGACGCTGCCGACGActcgagtactaggatccattaggcg	-0.0655786	-0.0450631
tRNA-Leu-TAA-1-1-CTA-mut11C>A	tRNA-Leu-TAA-1-1	CTA	11	mut	C	A	ACCAGGATGGACGAGTGGTTAAGGCGTTGGACTCTAGATCCAATGGACATATGTCCGCGTGGGTTCGAACCCCACTCCTGGTA	GTGAGAGAGACATATGCGTC	tatcttgtggaaaggacgaaacaccACCAGGATGGACGAGTGGTTAAGGCGTTGGACTCTAGATCCAATGGACATATGTCCGCGTGGGTTCGAACCCCACTCCTGGTATTTTTTTtaagcttGTGAGAGAGACATATGCGTCCTGTCTCTTATACACATCTGACGCTGCCGACGActcgagtactaggatccattaggcg	-8.0645	-8.0645
tRNA-Leu-TAA-1-1-CTA-mut11C>T	tRNA-Leu-TAA-1-1	CTA	11	mut	C	T	ACCAGGATGGTCGAGTGGTTAAGGCGTTGGACTCTAGATCCAATGGACATATGTCCGCGTGGGTTCGAACCCCACTCCTGGTA	CACAATGAACCAACCTCGTG	tatcttgtggaaaggacgaaacaccACCAGGATGGTCGAGTGGTTAAGGCGTTGGACTCTAGATCCAATGGACATATGTCCGCGTGGGTTCGAACCCCACTCCTGGTATTTTTTTtaagcttCACAATGAACCAACCTCGTGCTGTCTCTTATACACATCTGACGCTGCCGACGActcgagtactaggatccattaggcg	0.812997	1.36857
tRNA-Leu-TAA-1-1-CTA-mut11C>G	tRNA-Leu-TAA-1-1	CTA	11	mut	C	G	ACCAGGATGGGCGAGTGGTTAAGGCGTTGGACTCTAGATCCAATGGACATATGTCCGCGTGGGTTCGAACCCCACTCCTGGTA	GAATGACTCCGTTCCAACCA	tatcttgtggaaaggacgaaacaccACCAGGATGGGCGAGTGGTTAAGGCGTTGGACTCTAGATCCAATGGACATATGTCCGCGTGGGTTCGAACCCCACTCCTGGTATTTTTTTtaagcttGAATGACTCCGTTCCAACCACTGTCTCTTATACACATCTGACGCTGCCGACGActcgagtactaggatccattaggcg	-1.09519	-4.52081
tRNA-Leu-TAA-1-1-CTA-mut12C>A	tRNA-Leu-TAA-1-1	CTA	12	mut	C	A	ACCAGGATGGCAGAGTGGTTAAGGCGTTGGACTCTAGATCCAATGGACATATGTCCGCGTGGGTTCGAACCCCACTCCTGGTA	TTCACGGTATGGCACCTAAC	tatcttgtggaaaggacgaaacaccACCAGGATGGCAGAGTGGTTAAGGCGTTGGACTCTAGATCCAATGGACATATGTCCGCGTGGGTTCGAACCCCACTCCTGGTATTTTTTTtaagcttTTCACGGTATGGCACCTAACCTGTCTCTTATACACATCTGACGCTGCCGACGActcgagtactaggatccattaggcg	-0.770727	-5.14348
tRNA-Leu-TAA-1-1-CTA-mut12C>T	tRNA-Leu-TAA-1-1	CTA	12	mut	C	T	ACCAGGATGGCTGAGTGGTTAAGGCGTTGGACTCTAGATCCAATGGACATATGTCCGCGTGGGTTCGAACCCCACTCCTGGTA	CCATTGCCACTGGTTCTATG	tatcttgtggaaaggacgaaacaccACCAGGATGGCTGAGTGGTTAAGGCGTTGGACTCTAGATCCAATGGACATATGTCCGCGTGGGTTCGAACCCCACTCCTGGTATTTTTTTtaagcttCCATTGCCACTGGTTCTATGCTGTCTCTTATACACATCTGACGCTGCCGACGActcgagtactaggatccattaggcg	2.39695	2.43818
tRNA-Leu-TAA-1-1-CTA-mut12C>G	tRNA-Leu-TAA-1-1	CTA	12	mut	C	G	ACCAGGATGGCGGAGTGGTTAAGGCGTTGGACTCTAGATCCAATGGACATATGTCCGCGTGGGTTCGAACCCCACTCCTGGTA	GTGATTGGATCACGCATACC	tatcttgtggaaaggacgaaacaccACCAGGATGGCGGAGTGGTTAAGGCGTTGGACTCTAGATCCAATGGACATATGTCCGCGTGGGTTCGAACCCCACTCCTGGTATTTTTTTtaagcttGTGATTGGATCACGCATACCCTGTCTCTTATACACATCTGACGCTGCCGACGActcgagtactaggatccattaggcg	-0.521476	-4.56354
tRNA-Leu-TAA-1-1-CTA-mut13G>C	tRNA-Leu-TAA-1-1	CTA	13	mut	G	C	ACCAGGATGGCCCAGTGGTTAAGGCGTTGGACTCTAGATCCAATGGACATATGTCCGCGTGGGTTCGAACCCCACTCCTGGTA	ATGACTCGGAAGACCTAAGG	tatcttgtggaaaggacgaaacaccACCAGGATGGCCCAGTGGTTAAGGCGTTGGACTCTAGATCCAATGGACATATGTCCGCGTGGGTTCGAACCCCACTCCTGGTATTTTTTTtaagcttATGACTCGGAAGACCTAAGGCTGTCTCTTATACACATCTGACGCTGCCGACGActcgagtactaggatccattaggcg	-0.76044	-1.06817
tRNA-Leu-TAA-1-1-CTA-mut13G>A	tRNA-Leu-TAA-1-1	CTA	13	mut	G	A	ACCAGGATGGCCAAGTGGTTAAGGCGTTGGACTCTAGATCCAATGGACATATGTCCGCGTGGGTTCGAACCCCACTCCTGGTA	ACAGTTGGAAGACGCAGCTA	tatcttgtggaaaggacgaaacaccACCAGGATGGCCAAGTGGTTAAGGCGTTGGACTCTAGATCCAATGGACATATGTCCGCGTGGGTTCGAACCCCACTCCTGGTATTTTTTTtaagcttACAGTTGGAAGACGCAGCTACTGTCTCTTATACACATCTGACGCTGCCGACGActcgagtactaggatccattaggcg	-1.74301	-1.42087
tRNA-Leu-TAA-1-1-CTA-mut13G>T	tRNA-Leu-TAA-1-1	CTA	13	mut	G	T	ACCAGGATGGCCTAGTGGTTAAGGCGTTGGACTCTAGATCCAATGGACATATGTCCGCGTGGGTTCGAACCCCACTCCTGGTA	AGTGCATAAGCCACAGCTCA	tatcttgtggaaaggacgaaacaccACCAGGATGGCCTAGTGGTTAAGGCGTTGGACTCTAGATCCAATGGACATATGTCCGCGTGGGTTCGAACCCCACTCCTGGTATTTTTTTtaagcttAGTGCATAAGCCACAGCTCACTGTCTCTTATACACATCTGACGCTGCCGACGActcgagtactaggatccattaggcg	-0.852134	-0.282334
tRNA-Leu-TAA-1-1-CTA-mut14A>T	tRNA-Leu-TAA-1-1	CTA	14	mut	A	T	ACCAGGATGGCCGTGTGGTTAAGGCGTTGGACTCTAGATCCAATGGACATATGTCCGCGTGGGTTCGAACCCCACTCCTGGTA	TCTCGTGATATCCTGCACAC	tatcttgtggaaaggacgaaacaccACCAGGATGGCCGTGTGGTTAAGGCGTTGGACTCTAGATCCAATGGACATATGTCCGCGTGGGTTCGAACCCCACTCCTGGTATTTTTTTtaagcttTCTCGTGATATCCTGCACACCTGTCTCTTATACACATCTGACGCTGCCGACGActcgagtactaggatccattaggcg	-0.922959	-0.577737
tRNA-Leu-TAA-1-1-CTA-mut14A>G	tRNA-Leu-TAA-1-1	CTA	14	mut	A	G	ACCAGGATGGCCGGGTGGTTAAGGCGTTGGACTCTAGATCCAATGGACATATGTCCGCGTGGGTTCGAACCCCACTCCTGGTA	TTATCGAGAGCGTTAAGCGG	tatcttgtggaaaggacgaaacaccACCAGGATGGCCGGGTGGTTAAGGCGTTGGACTCTAGATCCAATGGACATATGTCCGCGTGGGTTCGAACCCCACTCCTGGTATTTTTTTtaagcttTTATCGAGAGCGTTAAGCGGCTGTCTCTTATACACATCTGACGCTGCCGACGActcgagtactaggatccattaggcg	-0.851381	-0.555936
tRNA-Leu-TAA-1-1-CTA-mut14A>C	tRNA-Leu-TAA-1-1	CTA	14	mut	A	C	ACCAGGATGGCCGCGTGGTTAAGGCGTTGGACTCTAGATCCAATGGACATATGTCCGCGTGGGTTCGAACCCCACTCCTGGTA	CAACCTCGTGCACAATGAAC	tatcttgtggaaaggacgaaacaccACCAGGATGGCCGCGTGGTTAAGGCGTTGGACTCTAGATCCAATGGACATATGTCCGCGTGGGTTCGAACCCCACTCCTGGTATTTTTTTtaagcttCAACCTCGTGCACAATGAACCTGTCTCTTATACACATCTGACGCTGCCGACGActcgagtactaggatccattaggcg	-3.8174	-8.0645
tRNA-Leu-TAA-1-1-CTA-mut15G>C	tRNA-Leu-TAA-1-1	CTA	15	mut	G	C	ACCAGGATGGCCGACTGGTTAAGGCGTTGGACTCTAGATCCAATGGACATATGTCCGCGTGGGTTCGAACCCCACTCCTGGTA	AGATAGCGAAGTTAGCGTCG	tatcttgtggaaaggacgaaacaccACCAGGATGGCCGACTGGTTAAGGCGTTGGACTCTAGATCCAATGGACATATGTCCGCGTGGGTTCGAACCCCACTCCTGGTATTTTTTTtaagcttAGATAGCGAAGTTAGCGTCGCTGTCTCTTATACACATCTGACGCTGCCGACGActcgagtactaggatccattaggcg	-0.902367	-4.22519
tRNA-Leu-TAA-1-1-CTA-mut15G>A	tRNA-Leu-TAA-1-1	CTA	15	mut	G	A	ACCAGGATGGCCGAATGGTTAAGGCGTTGGACTCTAGATCCAATGGACATATGTCCGCGTGGGTTCGAACCCCACTCCTGGTA	TGGCCTACAAGTTGCTCATC	tatcttgtggaaaggacgaaacaccACCAGGATGGCCGAATGGTTAAGGCGTTGGACTCTAGATCCAATGGACATATGTCCGCGTGGGTTCGAACCCCACTCCTGGTATTTTTTTtaagcttTGGCCTACAAGTTGCTCATCCTGTCTCTTATACACATCTGACGCTGCCGACGActcgagtactaggatccattaggcg	1.08085	1.22332
tRNA-Leu-TAA-1-1-CTA-mut15G>T	tRNA-Leu-TAA-1-1	CTA	15	mut	G	T	ACCAGGATGGCCGATTGGTTAAGGCGTTGGACTCTAGATCCAATGGACATATGTCCGCGTGGGTTCGAACCCCACTCCTGGTA	AATCCAGAGAAGGTGGTAGC	tatcttgtggaaaggacgaaacaccACCAGGATGGCCGATTGGTTAAGGCGTTGGACTCTAGATCCAATGGACATATGTCCGCGTGGGTTCGAACCCCACTCCTGGTATTTTTTTtaagcttAATCCAGAGAAGGTGGTAGCCTGTCTCTTATACACATCTGACGCTGCCGACGActcgagtactaggatccattaggcg	-0.618476	-0.724866
tRNA-Leu-TAA-1-1-CTA-mut16T>G	tRNA-Leu-TAA-1-1	CTA	16	mut	T	G	ACCAGGATGGCCGAGGGGTTAAGGCGTTGGACTCTAGATCCAATGGACATATGTCCGCGTGGGTTCGAACCCCACTCCTGGTA	GTGAGAGAGATACCAACCTG	tatcttgtggaaaggacgaaacaccACCAGGATGGCCGAGGGGTTAAGGCGTTGGACTCTAGATCCAATGGACATATGTCCGCGTGGGTTCGAACCCCACTCCTGGTATTTTTTTtaagcttGTGAGAGAGATACCAACCTGCTGTCTCTTATACACATCTGACGCTGCCGACGActcgagtactaggatccattaggcg	2.27053	2.23511
tRNA-Leu-TAA-1-1-CTA-mut16T>C	tRNA-Leu-TAA-1-1	CTA	16	mut	T	C	ACCAGGATGGCCGAGCGGTTAAGGCGTTGGACTCTAGATCCAATGGACATATGTCCGCGTGGGTTCGAACCCCACTCCTGGTA	AGTTGCGACATCAGTGTCGA	tatcttgtggaaaggacgaaacaccACCAGGATGGCCGAGCGGTTAAGGCGTTGGACTCTAGATCCAATGGACATATGTCCGCGTGGGTTCGAACCCCACTCCTGGTATTTTTTTtaagcttAGTTGCGACATCAGTGTCGACTGTCTCTTATACACATCTGACGCTGCCGACGActcgagtactaggatccattaggcg	0.843626	0.929117
tRNA-Leu-TAA-1-1-CTA-mut16T>A	tRNA-Leu-TAA-1-1	CTA	16	mut	T	A	ACCAGGATGGCCGAGAGGTTAAGGCGTTGGACTCTAGATCCAATGGACATATGTCCGCGTGGGTTCGAACCCCACTCCTGGTA	AGTTGTCCACGTAAGTACGC	tatcttgtggaaaggacgaaacaccACCAGGATGGCCGAGAGGTTAAGGCGTTGGACTCTAGATCCAATGGACATATGTCCGCGTGGGTTCGAACCCCACTCCTGGTATTTTTTTtaagcttAGTTGTCCACGTAAGTACGCCTGTCTCTTATACACATCTGACGCTGCCGACGActcgagtactaggatccattaggcg	3.4783	3.12548
tRNA-Leu-TAA-1-1-CTA-mut17G>C	tRNA-Leu-TAA-1-1	CTA	17	mut	G	C	ACCAGGATGGCCGAGTCGTTAAGGCGTTGGACTCTAGATCCAATGGACATATGTCCGCGTGGGTTCGAACCCCACTCCTGGTA	AATAACCGCATGCCATGACG	tatcttgtggaaaggacgaaacaccACCAGGATGGCCGAGTCGTTAAGGCGTTGGACTCTAGATCCAATGGACATATGTCCGCGTGGGTTCGAACCCCACTCCTGGTATTTTTTTtaagcttAATAACCGCATGCCATGACGCTGTCTCTTATACACATCTGACGCTGCCGACGActcgagtactaggatccattaggcg	-1.38474	-4.37544
tRNA-Leu-TAA-1-1-CTA-mut17G>A	tRNA-Leu-TAA-1-1	CTA	17	mut	G	A	ACCAGGATGGCCGAGTAGTTAAGGCGTTGGACTCTAGATCCAATGGACATATGTCCGCGTGGGTTCGAACCCCACTCCTGGTA	AGCCAAGCAAGGTAGAGCTT	tatcttgtggaaaggacgaaacaccACCAGGATGGCCGAGTAGTTAAGGCGTTGGACTCTAGATCCAATGGACATATGTCCGCGTGGGTTCGAACCCCACTCCTGGTATTTTTTTtaagcttAGCCAAGCAAGGTAGAGCTTCTGTCTCTTATACACATCTGACGCTGCCGACGActcgagtactaggatccattaggcg	-0.601362	-0.0499619
tRNA-Leu-TAA-1-1-CTA-mut17G>T	tRNA-Leu-TAA-1-1	CTA	17	mut	G	T	ACCAGGATGGCCGAGTTGTTAAGGCGTTGGACTCTAGATCCAATGGACATATGTCCGCGTGGGTTCGAACCCCACTCCTGGTA	AGTCAGGTGCCAAGTCTTCT	tatcttgtggaaaggacgaaacaccACCAGGATGGCCGAGTTGTTAAGGCGTTGGACTCTAGATCCAATGGACATATGTCCGCGTGGGTTCGAACCCCACTCCTGGTATTTTTTTtaagcttAGTCAGGTGCCAAGTCTTCTCTGTCTCTTATACACATCTGACGCTGCCGACGActcgagtactaggatccattaggcg	-1.41055	-0.878952
tRNA-Leu-TAA-1-1-CTA-mut18G>C	tRNA-Leu-TAA-1-1	CTA	18	mut	G	C	ACCAGGATGGCCGAGTGCTTAAGGCGTTGGACTCTAGATCCAATGGACATATGTCCGCGTGGGTTCGAACCCCACTCCTGGTA	GCCATTACAAGTACTACGCG	tatcttgtggaaaggacgaaacaccACCAGGATGGCCGAGTGCTTAAGGCGTTGGACTCTAGATCCAATGGACATATGTCCGCGTGGGTTCGAACCCCACTCCTGGTATTTTTTTtaagcttGCCATTACAAGTACTACGCGCTGTCTCTTATACACATCTGACGCTGCCGACGActcgagtactaggatccattaggcg	-0.591414	-4.12194
tRNA-Leu-TAA-1-1-CTA-mut18G>A	tRNA-Leu-TAA-1-1	CTA	18	mut	G	A	ACCAGGATGGCCGAGTGATTAAGGCGTTGGACTCTAGATCCAATGGACATATGTCCGCGTGGGTTCGAACCCCACTCCTGGTA	CTTCAGACAGTACTTGGCAG	tatcttgtggaaaggacgaaacaccACCAGGATGGCCGAGTGATTAAGGCGTTGGACTCTAGATCCAATGGACATATGTCCGCGTGGGTTCGAACCCCACTCCTGGTATTTTTTTtaagcttCTTCAGACAGTACTTGGCAGCTGTCTCTTATACACATCTGACGCTGCCGACGActcgagtactaggatccattaggcg	-0.962134	-1.12634
tRNA-Leu-TAA-1-1-CTA-mut18G>T	tRNA-Leu-TAA-1-1	CTA	18	mut	G	T	ACCAGGATGGCCGAGTGTTTAAGGCGTTGGACTCTAGATCCAATGGACATATGTCCGCGTGGGTTCGAACCCCACTCCTGGTA	AGTCAGGTGCAAGCTATACG	tatcttgtggaaaggacgaaacaccACCAGGATGGCCGAGTGTTTAAGGCGTTGGACTCTAGATCCAATGGACATATGTCCGCGTGGGTTCGAACCCCACTCCTGGTATTTTTTTtaagcttAGTCAGGTGCAAGCTATACGCTGTCTCTTATACACATCTGACGCTGCCGACGActcgagtactaggatccattaggcg	-0.63444	-3.31898
tRNA-Leu-TAA-1-1-CTA-mut19T>G	tRNA-Leu-TAA-1-1	CTA	19	mut	T	G	ACCAGGATGGCCGAGTGGGTAAGGCGTTGGACTCTAGATCCAATGGACATATGTCCGCGTGGGTTCGAACCCCACTCCTGGTA	TGGTTCTATGAGGCCACTTC	tatcttgtggaaaggacgaaacaccACCAGGATGGCCGAGTGGGTAAGGCGTTGGACTCTAGATCCAATGGACATATGTCCGCGTGGGTTCGAACCCCACTCCTGGTATTTTTTTtaagcttTGGTTCTATGAGGCCACTTCCTGTCTCTTATACACATCTGACGCTGCCGACGActcgagtactaggatccattaggcg	0.957016	1.0032
tRNA-Leu-TAA-1-1-CTA-mut19T>C	tRNA-Leu-TAA-1-1	CTA	19	mut	T	C	ACCAGGATGGCCGAGTGGCTAAGGCGTTGGACTCTAGATCCAATGGACATATGTCCGCGTGGGTTCGAACCCCACTCCTGGTA	CCAATCCGGATCGTACAAGA	tatcttgtggaaaggacgaaacaccACCAGGATGGCCGAGTGGCTAAGGCGTTGGACTCTAGATCCAATGGACATATGTCCGCGTGGGTTCGAACCCCACTCCTGGTATTTTTTTtaagcttCCAATCCGGATCGTACAAGACTGTCTCTTATACACATCTGACGCTGCCGACGActcgagtactaggatccattaggcg	3.14414	3.23081
tRNA-Leu-TAA-1-1-CTA-mut19T>A	tRNA-Leu-TAA-1-1	CTA	19	mut	T	A	ACCAGGATGGCCGAGTGGATAAGGCGTTGGACTCTAGATCCAATGGACATATGTCCGCGTGGGTTCGAACCCCACTCCTGGTA	AGTGCATAAGGTTCGCCGTA	tatcttgtggaaaggacgaaacaccACCAGGATGGCCGAGTGGATAAGGCGTTGGACTCTAGATCCAATGGACATATGTCCGCGTGGGTTCGAACCCCACTCCTGGTATTTTTTTtaagcttAGTGCATAAGGTTCGCCGTACTGTCTCTTATACACATCTGACGCTGCCGACGActcgagtactaggatccattaggcg	0.864369	0.847099
tRNA-Leu-TAA-1-1-CTA-mut20T>G	tRNA-Leu-TAA-1-1	CTA	20	mut	T	G	ACCAGGATGGCCGAGTGGTGAAGGCGTTGGACTCTAGATCCAATGGACATATGTCCGCGTGGGTTCGAACCCCACTCCTGGTA	ACACTTCTGCCGTACTGGAA	tatcttgtggaaaggacgaaacaccACCAGGATGGCCGAGTGGTGAAGGCGTTGGACTCTAGATCCAATGGACATATGTCCGCGTGGGTTCGAACCCCACTCCTGGTATTTTTTTtaagcttACACTTCTGCCGTACTGGAACTGTCTCTTATACACATCTGACGCTGCCGACGActcgagtactaggatccattaggcg	1.47749	1.7061
tRNA-Leu-TAA-1-1-CTA-mut20T>C	tRNA-Leu-TAA-1-1	CTA	20	mut	T	C	ACCAGGATGGCCGAGTGGTCAAGGCGTTGGACTCTAGATCCAATGGACATATGTCCGCGTGGGTTCGAACCCCACTCCTGGTA	GTGATTGGATAGTACGAGCC	tatcttgtggaaaggacgaaacaccACCAGGATGGCCGAGTGGTCAAGGCGTTGGACTCTAGATCCAATGGACATATGTCCGCGTGGGTTCGAACCCCACTCCTGGTATTTTTTTtaagcttGTGATTGGATAGTACGAGCCCTGTCTCTTATACACATCTGACGCTGCCGACGActcgagtactaggatccattaggcg	1.07535	1.17433
tRNA-Leu-TAA-1-1-CTA-mut20T>A	tRNA-Leu-TAA-1-1	CTA	20	mut	T	A	ACCAGGATGGCCGAGTGGTAAAGGCGTTGGACTCTAGATCCAATGGACATATGTCCGCGTGGGTTCGAACCCCACTCCTGGTA	GTCTTCCGACAGTGCATAAG	tatcttgtggaaaggacgaaacaccACCAGGATGGCCGAGTGGTAAAGGCGTTGGACTCTAGATCCAATGGACATATGTCCGCGTGGGTTCGAACCCCACTCCTGGTATTTTTTTtaagcttGTCTTCCGACAGTGCATAAGCTGTCTCTTATACACATCTGACGCTGCCGACGActcgagtactaggatccattaggcg	0.933992	0.733484
tRNA-Leu-TAA-1-1-CTA-mut21A>T	tRNA-Leu-TAA-1-1	CTA	21	mut	A	T	ACCAGGATGGCCGAGTGGTTTAGGCGTTGGACTCTAGATCCAATGGACATATGTCCGCGTGGGTTCGAACCCCACTCCTGGTA	TGTTAGACCATCTAGGCCTG	tatcttgtggaaaggacgaaacaccACCAGGATGGCCGAGTGGTTTAGGCGTTGGACTCTAGATCCAATGGACATATGTCCGCGTGGGTTCGAACCCCACTCCTGGTATTTTTTTtaagcttTGTTAGACCATCTAGGCCTGCTGTCTCTTATACACATCTGACGCTGCCGACGActcgagtactaggatccattaggcg	0.73412	0.635646
tRNA-Leu-TAA-1-1-CTA-mut21A>G	tRNA-Leu-TAA-1-1	CTA	21	mut	A	G	ACCAGGATGGCCGAGTGGTTGAGGCGTTGGACTCTAGATCCAATGGACATATGTCCGCGTGGGTTCGAACCCCACTCCTGGTA	CAGCATAACACCAGCGTGAT	tatcttgtggaaaggacgaaacaccACCAGGATGGCCGAGTGGTTGAGGCGTTGGACTCTAGATCCAATGGACATATGTCCGCGTGGGTTCGAACCCCACTCCTGGTATTTTTTTtaagcttCAGCATAACACCAGCGTGATCTGTCTCTTATACACATCTGACGCTGCCGACGActcgagtactaggatccattaggcg	1.6796	1.76072
tRNA-Leu-TAA-1-1-CTA-mut21A>C	tRNA-Leu-TAA-1-1	CTA	21	mut	A	C	ACCAGGATGGCCGAGTGGTTCAGGCGTTGGACTCTAGATCCAATGGACATATGTCCGCGTGGGTTCGAACCCCACTCCTGGTA	GAGGACAATCCACCTGTAGA	tatcttgtggaaaggacgaaacaccACCAGGATGGCCGAGTGGTTCAGGCGTTGGACTCTAGATCCAATGGACATATGTCCGCGTGGGTTCGAACCCCACTCCTGGTATTTTTTTtaagcttGAGGACAATCCACCTGTAGACTGTCTCTTATACACATCTGACGCTGCCGACGActcgagtactaggatccattaggcg	-8.0645	-8.0645
tRNA-Leu-TAA-1-1-CTA-mut22A>T	tRNA-Leu-TAA-1-1	CTA	22	mut	A	T	ACCAGGATGGCCGAGTGGTTATGGCGTTGGACTCTAGATCCAATGGACATATGTCCGCGTGGGTTCGAACCCCACTCCTGGTA	TGCAGCAACTTGCGACAGAA	tatcttgtggaaaggacgaaacaccACCAGGATGGCCGAGTGGTTATGGCGTTGGACTCTAGATCCAATGGACATATGTCCGCGTGGGTTCGAACCCCACTCCTGGTATTTTTTTtaagcttTGCAGCAACTTGCGACAGAACTGTCTCTTATACACATCTGACGCTGCCGACGActcgagtactaggatccattaggcg	-0.203451	-0.311812
tRNA-Leu-TAA-1-1-CTA-mut22A>G	tRNA-Leu-TAA-1-1	CTA	22	mut	A	G	ACCAGGATGGCCGAGTGGTTAGGGCGTTGGACTCTAGATCCAATGGACATATGTCCGCGTGGGTTCGAACCCCACTCCTGGTA	CAGATAGCAACGGTGACTGA	tatcttgtggaaaggacgaaacaccACCAGGATGGCCGAGTGGTTAGGGCGTTGGACTCTAGATCCAATGGACATATGTCCGCGTGGGTTCGAACCCCACTCCTGGTATTTTTTTtaagcttCAGATAGCAACGGTGACTGACTGTCTCTTATACACATCTGACGCTGCCGACGActcgagtactaggatccattaggcg	-3.45796	-3.18026
tRNA-Leu-TAA-1-1-CTA-mut22A>C	tRNA-Leu-TAA-1-1	CTA	22	mut	A	C	ACCAGGATGGCCGAGTGGTTACGGCGTTGGACTCTAGATCCAATGGACATATGTCCGCGTGGGTTCGAACCCCACTCCTGGTA	CCGAAGAGAATTCCAGTGAC	tatcttgtggaaaggacgaaacaccACCAGGATGGCCGAGTGGTTACGGCGTTGGACTCTAGATCCAATGGACATATGTCCGCGTGGGTTCGAACCCCACTCCTGGTATTTTTTTtaagcttCCGAAGAGAATTCCAGTGACCTGTCTCTTATACACATCTGACGCTGCCGACGActcgagtactaggatccattaggcg	-2.07469	-1.59689
tRNA-Leu-TAA-1-1-CTA-mut23G>C	tRNA-Leu-TAA-1-1	CTA	23	mut	G	C	ACCAGGATGGCCGAGTGGTTAACGCGTTGGACTCTAGATCCAATGGACATATGTCCGCGTGGGTTCGAACCCCACTCCTGGTA	GAGCAACGGACTTAAGTAGC	tatcttgtggaaaggacgaaacaccACCAGGATGGCCGAGTGGTTAACGCGTTGGACTCTAGATCCAATGGACATATGTCCGCGTGGGTTCGAACCCCACTCCTGGTATTTTTTTtaagcttGAGCAACGGACTTAAGTAGCCTGTCTCTTATACACATCTGACGCTGCCGACGActcgagtactaggatccattaggcg	-2.59207	-4.95242
tRNA-Leu-TAA-1-1-CTA-mut23G>A	tRNA-Leu-TAA-1-1	CTA	23	mut	G	A	ACCAGGATGGCCGAGTGGTTAAAGCGTTGGACTCTAGATCCAATGGACATATGTCCGCGTGGGTTCGAACCCCACTCCTGGTA	CATCCTTCATTGACGCGAAC	tatcttgtggaaaggacgaaacaccACCAGGATGGCCGAGTGGTTAAAGCGTTGGACTCTAGATCCAATGGACATATGTCCGCGTGGGTTCGAACCCCACTCCTGGTATTTTTTTtaagcttCATCCTTCATTGACGCGAACCTGTCTCTTATACACATCTGACGCTGCCGACGActcgagtactaggatccattaggcg	2.13607	2.07822
tRNA-Leu-TAA-1-1-CTA-mut23G>T	tRNA-Leu-TAA-1-1	CTA	23	mut	G	T	ACCAGGATGGCCGAGTGGTTAATGCGTTGGACTCTAGATCCAATGGACATATGTCCGCGTGGGTTCGAACCCCACTCCTGGTA	TTGCAGGCGATCGTACAAGA	tatcttgtggaaaggacgaaacaccACCAGGATGGCCGAGTGGTTAATGCGTTGGACTCTAGATCCAATGGACATATGTCCGCGTGGGTTCGAACCCCACTCCTGGTATTTTTTTtaagcttTTGCAGGCGATCGTACAAGACTGTCTCTTATACACATCTGACGCTGCCGACGActcgagtactaggatccattaggcg	-0.251442	-0.377996
tRNA-Leu-TAA-1-1-CTA-mut24G>C	tRNA-Leu-TAA-1-1	CTA	24	mut	G	C	ACCAGGATGGCCGAGTGGTTAAGCCGTTGGACTCTAGATCCAATGGACATATGTCCGCGTGGGTTCGAACCCCACTCCTGGTA	GCGATCTCGTTAAGCCAACA	tatcttgtggaaaggacgaaacaccACCAGGATGGCCGAGTGGTTAAGCCGTTGGACTCTAGATCCAATGGACATATGTCCGCGTGGGTTCGAACCCCACTCCTGGTATTTTTTTtaagcttGCGATCTCGTTAAGCCAACACTGTCTCTTATACACATCTGACGCTGCCGACGActcgagtactaggatccattaggcg	-2.24805	-2.21626
tRNA-Leu-TAA-1-1-CTA-mut24G>A	tRNA-Leu-TAA-1-1	CTA	24	mut	G	A	ACCAGGATGGCCGAGTGGTTAAGACGTTGGACTCTAGATCCAATGGACATATGTCCGCGTGGGTTCGAACCCCACTCCTGGTA	TCGACTGGTGTATAGAGACC	tatcttgtggaaaggacgaaacaccACCAGGATGGCCGAGTGGTTAAGACGTTGGACTCTAGATCCAATGGACATATGTCCGCGTGGGTTCGAACCCCACTCCTGGTATTTTTTTtaagcttTCGACTGGTGTATAGAGACCCTGTCTCTTATACACATCTGACGCTGCCGACGActcgagtactaggatccattaggcg	-1.92386	-1.4525
tRNA-Leu-TAA-1-1-CTA-mut24G>T	tRNA-Leu-TAA-1-1	CTA	24	mut	G	T	ACCAGGATGGCCGAGTGGTTAAGTCGTTGGACTCTAGATCCAATGGACATATGTCCGCGTGGGTTCGAACCCCACTCCTGGTA	CCTTCGGATGCATAGCAAGA	tatcttgtggaaaggacgaaacaccACCAGGATGGCCGAGTGGTTAAGTCGTTGGACTCTAGATCCAATGGACATATGTCCGCGTGGGTTCGAACCCCACTCCTGGTATTTTTTTtaagcttCCTTCGGATGCATAGCAAGACTGTCTCTTATACACATCTGACGCTGCCGACGActcgagtactaggatccattaggcg	-0.194006	-0.308759
tRNA-Leu-TAA-1-1-CTA-mut25C>A	tRNA-Leu-TAA-1-1	CTA	25	mut	C	A	ACCAGGATGGCCGAGTGGTTAAGGAGTTGGACTCTAGATCCAATGGACATATGTCCGCGTGGGTTCGAACCCCACTCCTGGTA	GCGGTTCAGAATGGAACCTA	tatcttgtggaaaggacgaaacaccACCAGGATGGCCGAGTGGTTAAGGAGTTGGACTCTAGATCCAATGGACATATGTCCGCGTGGGTTCGAACCCCACTCCTGGTATTTTTTTtaagcttGCGGTTCAGAATGGAACCTACTGTCTCTTATACACATCTGACGCTGCCGACGActcgagtactaggatccattaggcg	1.82627	-0.445772
tRNA-Leu-TAA-1-1-CTA-mut25C>T	tRNA-Leu-TAA-1-1	CTA	25	mut	C	T	ACCAGGATGGCCGAGTGGTTAAGGTGTTGGACTCTAGATCCAATGGACATATGTCCGCGTGGGTTCGAACCCCACTCCTGGTA	GCCAACTGTATACGTGAGGT	tatcttgtggaaaggacgaaacaccACCAGGATGGCCGAGTGGTTAAGGTGTTGGACTCTAGATCCAATGGACATATGTCCGCGTGGGTTCGAACCCCACTCCTGGTATTTTTTTtaagcttGCCAACTGTATACGTGAGGTCTGTCTCTTATACACATCTGACGCTGCCGACGActcgagtactaggatccattaggcg	2.00495	1.9004
tRNA-Leu-TAA-1-1-CTA-mut25C>G	tRNA-Leu-TAA-1-1	CTA	25	mut	C	G	ACCAGGATGGCCGAGTGGTTAAGGGGTTGGACTCTAGATCCAATGGACATATGTCCGCGTGGGTTCGAACCCCACTCCTGGTA	TATGCACCACCACTGCATTG	tatcttgtggaaaggacgaaacaccACCAGGATGGCCGAGTGGTTAAGGGGTTGGACTCTAGATCCAATGGACATATGTCCGCGTGGGTTCGAACCCCACTCCTGGTATTTTTTTtaagcttTATGCACCACCACTGCATTGCTGTCTCTTATACACATCTGACGCTGCCGACGActcgagtactaggatccattaggcg	-4.68703	-4.4378
tRNA-Leu-TAA-1-1-CTA-mut26G>C	tRNA-Leu-TAA-1-1	CTA	26	mut	G	C	ACCAGGATGGCCGAGTGGTTAAGGCCTTGGACTCTAGATCCAATGGACATATGTCCGCGTGGGTTCGAACCCCACTCCTGGTA	TCGTACAAGAGTACTACGCG	tatcttgtggaaaggacgaaacaccACCAGGATGGCCGAGTGGTTAAGGCCTTGGACTCTAGATCCAATGGACATATGTCCGCGTGGGTTCGAACCCCACTCCTGGTATTTTTTTtaagcttTCGTACAAGAGTACTACGCGCTGTCTCTTATACACATCTGACGCTGCCGACGActcgagtactaggatccattaggcg	1.63789	-1.05109
tRNA-Leu-TAA-1-1-CTA-mut26G>A	tRNA-Leu-TAA-1-1	CTA	26	mut	G	A	ACCAGGATGGCCGAGTGGTTAAGGCATTGGACTCTAGATCCAATGGACATATGTCCGCGTGGGTTCGAACCCCACTCCTGGTA	CGCTCGATAACATTGACGAG	tatcttgtggaaaggacgaaacaccACCAGGATGGCCGAGTGGTTAAGGCATTGGACTCTAGATCCAATGGACATATGTCCGCGTGGGTTCGAACCCCACTCCTGGTATTTTTTTtaagcttCGCTCGATAACATTGACGAGCTGTCTCTTATACACATCTGACGCTGCCGACGActcgagtactaggatccattaggcg	0.514288	0.517131
tRNA-Leu-TAA-1-1-CTA-mut26G>T	tRNA-Leu-TAA-1-1	CTA	26	mut	G	T	ACCAGGATGGCCGAGTGGTTAAGGCTTTGGACTCTAGATCCAATGGACATATGTCCGCGTGGGTTCGAACCCCACTCCTGGTA	CGAATAGACTCTGTTGTCGG	tatcttgtggaaaggacgaaacaccACCAGGATGGCCGAGTGGTTAAGGCTTTGGACTCTAGATCCAATGGACATATGTCCGCGTGGGTTCGAACCCCACTCCTGGTATTTTTTTtaagcttCGAATAGACTCTGTTGTCGGCTGTCTCTTATACACATCTGACGCTGCCGACGActcgagtactaggatccattaggcg	-3.97953	-3.64123
tRNA-Leu-TAA-1-1-CTA-mut27T>G	tRNA-Leu-TAA-1-1	CTA	27	mut	T	G	ACCAGGATGGCCGAGTGGTTAAGGCGGTGGACTCTAGATCCAATGGACATATGTCCGCGTGGGTTCGAACCCCACTCCTGGTA	CCAGAAGAGAGCTCGATACT	tatcttgtggaaaggacgaaacaccACCAGGATGGCCGAGTGGTTAAGGCGGTGGACTCTAGATCCAATGGACATATGTCCGCGTGGGTTCGAACCCCACTCCTGGTATTTTTTTtaagcttCCAGAAGAGAGCTCGATACTCTGTCTCTTATACACATCTGACGCTGCCGACGActcgagtactaggatccattaggcg	2.3916	2.40726
tRNA-Leu-TAA-1-1-CTA-mut27T>C	tRNA-Leu-TAA-1-1	CTA	27	mut	T	C	ACCAGGATGGCCGAGTGGTTAAGGCGCTGGACTCTAGATCCAATGGACATATGTCCGCGTGGGTTCGAACCCCACTCCTGGTA	AGAAGTTGTCCTGTTGTCGG	tatcttgtggaaaggacgaaacaccACCAGGATGGCCGAGTGGTTAAGGCGCTGGACTCTAGATCCAATGGACATATGTCCGCGTGGGTTCGAACCCCACTCCTGGTATTTTTTTtaagcttAGAAGTTGTCCTGTTGTCGGCTGTCTCTTATACACATCTGACGCTGCCGACGActcgagtactaggatccattaggcg	2.76915	1.87388
tRNA-Leu-TAA-1-1-CTA-mut27T>A	tRNA-Leu-TAA-1-1	CTA	27	mut	T	A	ACCAGGATGGCCGAGTGGTTAAGGCGATGGACTCTAGATCCAATGGACATATGTCCGCGTGGGTTCGAACCCCACTCCTGGTA	GCCTTAAGTTACAAGGCGCT	tatcttgtggaaaggacgaaacaccACCAGGATGGCCGAGTGGTTAAGGCGATGGACTCTAGATCCAATGGACATATGTCCGCGTGGGTTCGAACCCCACTCCTGGTATTTTTTTtaagcttGCCTTAAGTTACAAGGCGCTCTGTCTCTTATACACATCTGACGCTGCCGACGActcgagtactaggatccattaggcg	2.71541	1.57514
tRNA-Leu-TAA-1-1-CTA-mut28T>G	tRNA-Leu-TAA-1-1	CTA	28	mut	T	G	ACCAGGATGGCCGAGTGGTTAAGGCGTGGGACTCTAGATCCAATGGACATATGTCCGCGTGGGTTCGAACCCCACTCCTGGTA	CTATCAGGTACGCAGATAGG	tatcttgtggaaaggacgaaacaccACCAGGATGGCCGAGTGGTTAAGGCGTGGGACTCTAGATCCAATGGACATATGTCCGCGTGGGTTCGAACCCCACTCCTGGTATTTTTTTtaagcttCTATCAGGTACGCAGATAGGCTGTCTCTTATACACATCTGACGCTGCCGACGActcgagtactaggatccattaggcg	-2.59999	-8.0645
tRNA-Leu-TAA-1-1-CTA-mut28T>C	tRNA-Leu-TAA-1-1	CTA	28	mut	T	C	ACCAGGATGGCCGAGTGGTTAAGGCGTCGGACTCTAGATCCAATGGACATATGTCCGCGTGGGTTCGAACCCCACTCCTGGTA	TCAGCTCAAGGTAAGTACGC	tatcttgtggaaaggacgaaacaccACCAGGATGGCCGAGTGGTTAAGGCGTCGGACTCTAGATCCAATGGACATATGTCCGCGTGGGTTCGAACCCCACTCCTGGTATTTTTTTtaagcttTCAGCTCAAGGTAAGTACGCCTGTCTCTTATACACATCTGACGCTGCCGACGActcgagtactaggatccattaggcg	3.00773	2.88079
tRNA-Leu-TAA-1-1-CTA-mut28T>A	tRNA-Leu-TAA-1-1	CTA	28	mut	T	A	ACCAGGATGGCCGAGTGGTTAAGGCGTAGGACTCTAGATCCAATGGACATATGTCCGCGTGGGTTCGAACCCCACTCCTGGTA	CCACAGCTCATGAGCAGTAA	tatcttgtggaaaggacgaaacaccACCAGGATGGCCGAGTGGTTAAGGCGTAGGACTCTAGATCCAATGGACATATGTCCGCGTGGGTTCGAACCCCACTCCTGGTATTTTTTTtaagcttCCACAGCTCATGAGCAGTAACTGTCTCTTATACACATCTGACGCTGCCGACGActcgagtactaggatccattaggcg	1.25376	1.37922
tRNA-Leu-TAA-1-1-CTA-mut29G>C	tRNA-Leu-TAA-1-1	CTA	29	mut	G	C	ACCAGGATGGCCGAGTGGTTAAGGCGTTCGACTCTAGATCCAATGGACATATGTCCGCGTGGGTTCGAACCCCACTCCTGGTA	CACTGCATTGACAACGGTGA	tatcttgtggaaaggacgaaacaccACCAGGATGGCCGAGTGGTTAAGGCGTTCGACTCTAGATCCAATGGACATATGTCCGCGTGGGTTCGAACCCCACTCCTGGTATTTTTTTtaagcttCACTGCATTGACAACGGTGACTGTCTCTTATACACATCTGACGCTGCCGACGActcgagtactaggatccattaggcg	1.54398	1.64546
tRNA-Leu-TAA-1-1-CTA-mut29G>A	tRNA-Leu-TAA-1-1	CTA	29	mut	G	A	ACCAGGATGGCCGAGTGGTTAAGGCGTTAGACTCTAGATCCAATGGACATATGTCCGCGTGGGTTCGAACCCCACTCCTGGTA	CGATCCTAGACTAGTGGAAG	tatcttgtggaaaggacgaaacaccACCAGGATGGCCGAGTGGTTAAGGCGTTAGACTCTAGATCCAATGGACATATGTCCGCGTGGGTTCGAACCCCACTCCTGGTATTTTTTTtaagcttCGATCCTAGACTAGTGGAAGCTGTCTCTTATACACATCTGACGCTGCCGACGActcgagtactaggatccattaggcg	-3.70344	-3.4266
tRNA-Leu-TAA-1-1-CTA-mut29G>T	tRNA-Leu-TAA-1-1	CTA	29	mut	G	T	ACCAGGATGGCCGAGTGGTTAAGGCGTTTGACTCTAGATCCAATGGACATATGTCCGCGTGGGTTCGAACCCCACTCCTGGTA	GAGTAGTGCCACTGTGAACA	tatcttgtggaaaggacgaaacaccACCAGGATGGCCGAGTGGTTAAGGCGTTTGACTCTAGATCCAATGGACATATGTCCGCGTGGGTTCGAACCCCACTCCTGGTATTTTTTTtaagcttGAGTAGTGCCACTGTGAACACTGTCTCTTATACACATCTGACGCTGCCGACGActcgagtactaggatccattaggcg	1.76847	1.66901
tRNA-Leu-TAA-1-1-CTA-mut30G>C	tRNA-Leu-TAA-1-1	CTA	30	mut	G	C	ACCAGGATGGCCGAGTGGTTAAGGCGTTGCACTCTAGATCCAATGGACATATGTCCGCGTGGGTTCGAACCCCACTCCTGGTA	CGTGTACAGCTTATCGAGAG	tatcttgtggaaaggacgaaacaccACCAGGATGGCCGAGTGGTTAAGGCGTTGCACTCTAGATCCAATGGACATATGTCCGCGTGGGTTCGAACCCCACTCCTGGTATTTTTTTtaagcttCGTGTACAGCTTATCGAGAGCTGTCTCTTATACACATCTGACGCTGCCGACGActcgagtactaggatccattaggcg	-4.68429	-4.39616
tRNA-Leu-TAA-1-1-CTA-mut30G>A	tRNA-Leu-TAA-1-1	CTA	30	mut	G	A	ACCAGGATGGCCGAGTGGTTAAGGCGTTGAACTCTAGATCCAATGGACATATGTCCGCGTGGGTTCGAACCCCACTCCTGGTA	TGACGCGAACAGACTGGATA	tatcttgtggaaaggacgaaacaccACCAGGATGGCCGAGTGGTTAAGGCGTTGAACTCTAGATCCAATGGACATATGTCCGCGTGGGTTCGAACCCCACTCCTGGTATTTTTTTtaagcttTGACGCGAACAGACTGGATACTGTCTCTTATACACATCTGACGCTGCCGACGActcgagtactaggatccattaggcg	1.4805	1.40523
tRNA-Leu-TAA-1-1-CTA-mut30G>T	tRNA-Leu-TAA-1-1	CTA	30	mut	G	T	ACCAGGATGGCCGAGTGGTTAAGGCGTTGTACTCTAGATCCAATGGACATATGTCCGCGTGGGTTCGAACCCCACTCCTGGTA	CTATCAGGTACCTCTCGAGT	tatcttgtggaaaggacgaaacaccACCAGGATGGCCGAGTGGTTAAGGCGTTGTACTCTAGATCCAATGGACATATGTCCGCGTGGGTTCGAACCCCACTCCTGGTATTTTTTTtaagcttCTATCAGGTACCTCTCGAGTCTGTCTCTTATACACATCTGACGCTGCCGACGActcgagtactaggatccattaggcg	1.41173	1.41861
tRNA-Leu-TAA-1-1-CTA-mut31A>T	tRNA-Leu-TAA-1-1	CTA	31	mut	A	T	ACCAGGATGGCCGAGTGGTTAAGGCGTTGGTCTCTAGATCCAATGGACATATGTCCGCGTGGGTTCGAACCCCACTCCTGGTA	GCAACCAATTGTCCTCAAGG	tatcttgtggaaaggacgaaacaccACCAGGATGGCCGAGTGGTTAAGGCGTTGGTCTCTAGATCCAATGGACATATGTCCGCGTGGGTTCGAACCCCACTCCTGGTATTTTTTTtaagcttGCAACCAATTGTCCTCAAGGCTGTCTCTTATACACATCTGACGCTGCCGACGActcgagtactaggatccattaggcg	1.07634	1.51862
tRNA-Leu-TAA-1-1-CTA-mut31A>G	tRNA-Leu-TAA-1-1	CTA	31	mut	A	G	ACCAGGATGGCCGAGTGGTTAAGGCGTTGGGCTCTAGATCCAATGGACATATGTCCGCGTGGGTTCGAACCCCACTCCTGGTA	TGGCAGAGTGGTTGCCTTAT	tatcttgtggaaaggacgaaacaccACCAGGATGGCCGAGTGGTTAAGGCGTTGGGCTCTAGATCCAATGGACATATGTCCGCGTGGGTTCGAACCCCACTCCTGGTATTTTTTTtaagcttTGGCAGAGTGGTTGCCTTATCTGTCTCTTATACACATCTGACGCTGCCGACGActcgagtactaggatccattaggcg	2.18757	2.127
tRNA-Leu-TAA-1-1-CTA-mut31A>C	tRNA-Leu-TAA-1-1	CTA	31	mut	A	C	ACCAGGATGGCCGAGTGGTTAAGGCGTTGGCCTCTAGATCCAATGGACATATGTCCGCGTGGGTTCGAACCCCACTCCTGGTA	GCTGTGGCATCGCGTTAATA	tatcttgtggaaaggacgaaacaccACCAGGATGGCCGAGTGGTTAAGGCGTTGGCCTCTAGATCCAATGGACATATGTCCGCGTGGGTTCGAACCCCACTCCTGGTATTTTTTTtaagcttGCTGTGGCATCGCGTTAATACTGTCTCTTATACACATCTGACGCTGCCGACGActcgagtactaggatccattaggcg	1.71839	2.12282
tRNA-Leu-TAA-1-1-CTA-mut32C>A	tRNA-Leu-TAA-1-1	CTA	32	mut	C	A	ACCAGGATGGCCGAGTGGTTAAGGCGTTGGAATCTAGATCCAATGGACATATGTCCGCGTGGGTTCGAACCCCACTCCTGGTA	CAACCTCGTGGTTGCCTTAT	tatcttgtggaaaggacgaaacaccACCAGGATGGCCGAGTGGTTAAGGCGTTGGAATCTAGATCCAATGGACATATGTCCGCGTGGGTTCGAACCCCACTCCTGGTATTTTTTTtaagcttCAACCTCGTGGTTGCCTTATCTGTCTCTTATACACATCTGACGCTGCCGACGActcgagtactaggatccattaggcg	-1.67051	-1.12656
tRNA-Leu-TAA-1-1-CTA-mut32C>T	tRNA-Leu-TAA-1-1	CTA	32	mut	C	T	ACCAGGATGGCCGAGTGGTTAAGGCGTTGGATTCTAGATCCAATGGACATATGTCCGCGTGGGTTCGAACCCCACTCCTGGTA	TACCTTCGCAGAATGACTCC	tatcttgtggaaaggacgaaacaccACCAGGATGGCCGAGTGGTTAAGGCGTTGGATTCTAGATCCAATGGACATATGTCCGCGTGGGTTCGAACCCCACTCCTGGTATTTTTTTtaagcttTACCTTCGCAGAATGACTCCCTGTCTCTTATACACATCTGACGCTGCCGACGActcgagtactaggatccattaggcg	0.314317	0.689038
tRNA-Leu-TAA-1-1-CTA-mut32C>G	tRNA-Leu-TAA-1-1	CTA	32	mut	C	G	ACCAGGATGGCCGAGTGGTTAAGGCGTTGGAGTCTAGATCCAATGGACATATGTCCGCGTGGGTTCGAACCCCACTCCTGGTA	TGCTGACGTCGTGATTGGAT	tatcttgtggaaaggacgaaacaccACCAGGATGGCCGAGTGGTTAAGGCGTTGGAGTCTAGATCCAATGGACATATGTCCGCGTGGGTTCGAACCCCACTCCTGGTATTTTTTTtaagcttTGCTGACGTCGTGATTGGATCTGTCTCTTATACACATCTGACGCTGCCGACGActcgagtactaggatccattaggcg	1.15139	1.54642
tRNA-Leu-TAA-1-1-CTA-mut33T>G	tRNA-Leu-TAA-1-1	CTA	33	mut	T	G	ACCAGGATGGCCGAGTGGTTAAGGCGTTGGACGCTAGATCCAATGGACATATGTCCGCGTGGGTTCGAACCCCACTCCTGGTA	CCTCCTATGAAGGCTCTGAA	tatcttgtggaaaggacgaaacaccACCAGGATGGCCGAGTGGTTAAGGCGTTGGACGCTAGATCCAATGGACATATGTCCGCGTGGGTTCGAACCCCACTCCTGGTATTTTTTTtaagcttCCTCCTATGAAGGCTCTGAACTGTCTCTTATACACATCTGACGCTGCCGACGActcgagtactaggatccattaggcg	1.93677	-1.25087
tRNA-Leu-TAA-1-1-CTA-mut33T>C	tRNA-Leu-TAA-1-1	CTA	33	mut	T	C	ACCAGGATGGCCGAGTGGTTAAGGCGTTGGACCCTAGATCCAATGGACATATGTCCGCGTGGGTTCGAACCCCACTCCTGGTA	TCTAACGCAAGTCGGCACTT	tatcttgtggaaaggacgaaacaccACCAGGATGGCCGAGTGGTTAAGGCGTTGGACCCTAGATCCAATGGACATATGTCCGCGTGGGTTCGAACCCCACTCCTGGTATTTTTTTtaagcttTCTAACGCAAGTCGGCACTTCTGTCTCTTATACACATCTGACGCTGCCGACGActcgagtactaggatccattaggcg	0.802453	1.16104
tRNA-Leu-TAA-1-1-CTA-mut33T>A	tRNA-Leu-TAA-1-1	CTA	33	mut	T	A	ACCAGGATGGCCGAGTGGTTAAGGCGTTGGACACTAGATCCAATGGACATATGTCCGCGTGGGTTCGAACCCCACTCCTGGTA	CCGAACTTCCAGACTGGATA	tatcttgtggaaaggacgaaacaccACCAGGATGGCCGAGTGGTTAAGGCGTTGGACACTAGATCCAATGGACATATGTCCGCGTGGGTTCGAACCCCACTCCTGGTATTTTTTTtaagcttCCGAACTTCCAGACTGGATACTGTCTCTTATACACATCTGACGCTGCCGACGActcgagtactaggatccattaggcg	-0.346034	-0.295792
tRNA-Leu-TAA-1-1-CTA-mut34C>A	tRNA-Leu-TAA-1-1	CTA	34	mut	C	A	ACCAGGATGGCCGAGTGGTTAAGGCGTTGGACTATAGATCCAATGGACATATGTCCGCGTGGGTTCGAACCCCACTCCTGGTA	GCACATCCATCCTGATCGTA	tatcttgtggaaaggacgaaacaccACCAGGATGGCCGAGTGGTTAAGGCGTTGGACTATAGATCCAATGGACATATGTCCGCGTGGGTTCGAACCCCACTCCTGGTATTTTTTTtaagcttGCACATCCATCCTGATCGTACTGTCTCTTATACACATCTGACGCTGCCGACGActcgagtactaggatccattaggcg	0.048459	0.0504786
tRNA-Leu-TAA-1-1-CTA-mut34C>T	tRNA-Leu-TAA-1-1	CTA	34	mut	C	T	ACCAGGATGGCCGAGTGGTTAAGGCGTTGGACTTTAGATCCAATGGACATATGTCCGCGTGGGTTCGAACCCCACTCCTGGTA	TCATAAGCCTCGGTGACTGA	tatcttgtggaaaggacgaaacaccACCAGGATGGCCGAGTGGTTAAGGCGTTGGACTTTAGATCCAATGGACATATGTCCGCGTGGGTTCGAACCCCACTCCTGGTATTTTTTTtaagcttTCATAAGCCTCGGTGACTGACTGTCTCTTATACACATCTGACGCTGCCGACGActcgagtactaggatccattaggcg	-5.97671	-5.8253
tRNA-Leu-TAA-1-1-CTA-mut34C>G	tRNA-Leu-TAA-1-1	CTA	34	mut	C	G	ACCAGGATGGCCGAGTGGTTAAGGCGTTGGACTGTAGATCCAATGGACATATGTCCGCGTGGGTTCGAACCCCACTCCTGGTA	AACTACGAGGCAGGTTCTAC	tatcttgtggaaaggacgaaacaccACCAGGATGGCCGAGTGGTTAAGGCGTTGGACTGTAGATCCAATGGACATATGTCCGCGTGGGTTCGAACCCCACTCCTGGTATTTTTTTtaagcttAACTACGAGGCAGGTTCTACCTGTCTCTTATACACATCTGACGCTGCCGACGActcgagtactaggatccattaggcg	-0.873454	-0.328683
tRNA-Leu-TAA-1-1-CTA-mut35T>G	tRNA-Leu-TAA-1-1	CTA	35	mut	T	G	ACCAGGATGGCCGAGTGGTTAAGGCGTTGGACTCGAGATCCAATGGACATATGTCCGCGTGGGTTCGAACCCCACTCCTGGTA	GTACTACGCGGCGACATTAA	tatcttgtggaaaggacgaaacaccACCAGGATGGCCGAGTGGTTAAGGCGTTGGACTCGAGATCCAATGGACATATGTCCGCGTGGGTTCGAACCCCACTCCTGGTATTTTTTTtaagcttGTACTACGCGGCGACATTAACTGTCTCTTATACACATCTGACGCTGCCGACGActcgagtactaggatccattaggcg	-4.31637	-4.14563
tRNA-Leu-TAA-1-1-CTA-mut35T>C	tRNA-Leu-TAA-1-1	CTA	35	mut	T	C	ACCAGGATGGCCGAGTGGTTAAGGCGTTGGACTCCAGATCCAATGGACATATGTCCGCGTGGGTTCGAACCCCACTCCTGGTA	TACAACATGCCGAACCGTTG	tatcttgtggaaaggacgaaacaccACCAGGATGGCCGAGTGGTTAAGGCGTTGGACTCCAGATCCAATGGACATATGTCCGCGTGGGTTCGAACCCCACTCCTGGTATTTTTTTtaagcttTACAACATGCCGAACCGTTGCTGTCTCTTATACACATCTGACGCTGCCGACGActcgagtactaggatccattaggcg	-0.328065	-0.629959
tRNA-Leu-TAA-1-1-CTA-mut35T>A	tRNA-Leu-TAA-1-1	CTA	35	mut	T	A	ACCAGGATGGCCGAGTGGTTAAGGCGTTGGACTCAAGATCCAATGGACATATGTCCGCGTGGGTTCGAACCCCACTCCTGGTA	ATCATGACTGAACCGAAGCC	tatcttgtggaaaggacgaaacaccACCAGGATGGCCGAGTGGTTAAGGCGTTGGACTCAAGATCCAATGGACATATGTCCGCGTGGGTTCGAACCCCACTCCTGGTATTTTTTTtaagcttATCATGACTGAACCGAAGCCCTGTCTCTTATACACATCTGACGCTGCCGACGActcgagtactaggatccattaggcg	-3.30561	-3.02911
tRNA-Leu-TAA-1-1-CTA-mut36A>T	tRNA-Leu-TAA-1-1	CTA	36	mut	A	T	ACCAGGATGGCCGAGTGGTTAAGGCGTTGGACTCTTGATCCAATGGACATATGTCCGCGTGGGTTCGAACCCCACTCCTGGTA	TTACCTGCTTGAGCCGACTT	tatcttgtggaaaggacgaaacaccACCAGGATGGCCGAGTGGTTAAGGCGTTGGACTCTTGATCCAATGGACATATGTCCGCGTGGGTTCGAACCCCACTCCTGGTATTTTTTTtaagcttTTACCTGCTTGAGCCGACTTCTGTCTCTTATACACATCTGACGCTGCCGACGActcgagtactaggatccattaggcg	-4.43054	-5.7944
tRNA-Leu-TAA-1-1-CTA-mut36A>G	tRNA-Leu-TAA-1-1	CTA	36	mut	A	G	ACCAGGATGGCCGAGTGGTTAAGGCGTTGGACTCTGGATCCAATGGACATATGTCCGCGTGGGTTCGAACCCCACTCCTGGTA	GTTGCCTTATCGCAAGTGCT	tatcttgtggaaaggacgaaacaccACCAGGATGGCCGAGTGGTTAAGGCGTTGGACTCTGGATCCAATGGACATATGTCCGCGTGGGTTCGAACCCCACTCCTGGTATTTTTTTtaagcttGTTGCCTTATCGCAAGTGCTCTGTCTCTTATACACATCTGACGCTGCCGACGActcgagtactaggatccattaggcg	-0.426784	-8.0645
tRNA-Leu-TAA-1-1-CTA-mut36A>C	tRNA-Leu-TAA-1-1	CTA	36	mut	A	C	ACCAGGATGGCCGAGTGGTTAAGGCGTTGGACTCTCGATCCAATGGACATATGTCCGCGTGGGTTCGAACCCCACTCCTGGTA	AGGATTGCCGTCACCATTGT	tatcttgtggaaaggacgaaacaccACCAGGATGGCCGAGTGGTTAAGGCGTTGGACTCTCGATCCAATGGACATATGTCCGCGTGGGTTCGAACCCCACTCCTGGTATTTTTTTtaagcttAGGATTGCCGTCACCATTGTCTGTCTCTTATACACATCTGACGCTGCCGACGActcgagtactaggatccattaggcg	-8.0645	-8.0645
tRNA-Leu-TAA-1-1-CTA-mut37G>C	tRNA-Leu-TAA-1-1	CTA	37	mut	G	C	ACCAGGATGGCCGAGTGGTTAAGGCGTTGGACTCTACATCCAATGGACATATGTCCGCGTGGGTTCGAACCCCACTCCTGGTA	GCAATGATCGTCAGCTCAAG	tatcttgtggaaaggacgaaacaccACCAGGATGGCCGAGTGGTTAAGGCGTTGGACTCTACATCCAATGGACATATGTCCGCGTGGGTTCGAACCCCACTCCTGGTATTTTTTTtaagcttGCAATGATCGTCAGCTCAAGCTGTCTCTTATACACATCTGACGCTGCCGACGActcgagtactaggatccattaggcg	2.74463	2.1213
tRNA-Leu-TAA-1-1-CTA-mut37G>A	tRNA-Leu-TAA-1-1	CTA	37	mut	G	A	ACCAGGATGGCCGAGTGGTTAAGGCGTTGGACTCTAAATCCAATGGACATATGTCCGCGTGGGTTCGAACCCCACTCCTGGTA	ATCATGACTGCGTGTACAGC	tatcttgtggaaaggacgaaacaccACCAGGATGGCCGAGTGGTTAAGGCGTTGGACTCTAAATCCAATGGACATATGTCCGCGTGGGTTCGAACCCCACTCCTGGTATTTTTTTtaagcttATCATGACTGCGTGTACAGCCTGTCTCTTATACACATCTGACGCTGCCGACGActcgagtactaggatccattaggcg	-1.76922	-5.0928
tRNA-Leu-TAA-1-1-CTA-mut37G>T	tRNA-Leu-TAA-1-1	CTA	37	mut	G	T	ACCAGGATGGCCGAGTGGTTAAGGCGTTGGACTCTATATCCAATGGACATATGTCCGCGTGGGTTCGAACCCCACTCCTGGTA	TTACGACCAAGAACGCTCCA	tatcttgtggaaaggacgaaacaccACCAGGATGGCCGAGTGGTTAAGGCGTTGGACTCTATATCCAATGGACATATGTCCGCGTGGGTTCGAACCCCACTCCTGGTATTTTTTTtaagcttTTACGACCAAGAACGCTCCACTGTCTCTTATACACATCTGACGCTGCCGACGActcgagtactaggatccattaggcg	1.68044	1.54645
tRNA-Leu-TAA-1-1-CTA-mut38A>T	tRNA-Leu-TAA-1-1	CTA	38	mut	A	T	ACCAGGATGGCCGAGTGGTTAAGGCGTTGGACTCTAGTTCCAATGGACATATGTCCGCGTGGGTTCGAACCCCACTCCTGGTA	AGTTGTCCACGTTGCTCATC	tatcttgtggaaaggacgaaacaccACCAGGATGGCCGAGTGGTTAAGGCGTTGGACTCTAGTTCCAATGGACATATGTCCGCGTGGGTTCGAACCCCACTCCTGGTATTTTTTTtaagcttAGTTGTCCACGTTGCTCATCCTGTCTCTTATACACATCTGACGCTGCCGACGActcgagtactaggatccattaggcg	1.8203	1.62164
tRNA-Leu-TAA-1-1-CTA-mut38A>G	tRNA-Leu-TAA-1-1	CTA	38	mut	A	G	ACCAGGATGGCCGAGTGGTTAAGGCGTTGGACTCTAGGTCCAATGGACATATGTCCGCGTGGGTTCGAACCCCACTCCTGGTA	ACCATGTGGCATGGAACCTA	tatcttgtggaaaggacgaaacaccACCAGGATGGCCGAGTGGTTAAGGCGTTGGACTCTAGGTCCAATGGACATATGTCCGCGTGGGTTCGAACCCCACTCCTGGTATTTTTTTtaagcttACCATGTGGCATGGAACCTACTGTCTCTTATACACATCTGACGCTGCCGACGActcgagtactaggatccattaggcg	-2.24561	-4.80174
tRNA-Leu-TAA-1-1-CTA-mut38A>C	tRNA-Leu-TAA-1-1	CTA	38	mut	A	C	ACCAGGATGGCCGAGTGGTTAAGGCGTTGGACTCTAGCTCCAATGGACATATGTCCGCGTGGGTTCGAACCCCACTCCTGGTA	CGTATCTCCACCGAAGAGAA	tatcttgtggaaaggacgaaacaccACCAGGATGGCCGAGTGGTTAAGGCGTTGGACTCTAGCTCCAATGGACATATGTCCGCGTGGGTTCGAACCCCACTCCTGGTATTTTTTTtaagcttCGTATCTCCACCGAAGAGAACTGTCTCTTATACACATCTGACGCTGCCGACGActcgagtactaggatccattaggcg	-1.82348	-1.40771
tRNA-Leu-TAA-1-1-CTA-mut39T>G	tRNA-Leu-TAA-1-1	CTA	39	mut	T	G	ACCAGGATGGCCGAGTGGTTAAGGCGTTGGACTCTAGAGCCAATGGACATATGTCCGCGTGGGTTCGAACCCCACTCCTGGTA	CGCGTATCATCAGGTTCTAC	tatcttgtggaaaggacgaaacaccACCAGGATGGCCGAGTGGTTAAGGCGTTGGACTCTAGAGCCAATGGACATATGTCCGCGTGGGTTCGAACCCCACTCCTGGTATTTTTTTtaagcttCGCGTATCATCAGGTTCTACCTGTCTCTTATACACATCTGACGCTGCCGACGActcgagtactaggatccattaggcg	-3.85252	-3.57302
tRNA-Leu-TAA-1-1-CTA-mut39T>C	tRNA-Leu-TAA-1-1	CTA	39	mut	T	C	ACCAGGATGGCCGAGTGGTTAAGGCGTTGGACTCTAGACCCAATGGACATATGTCCGCGTGGGTTCGAACCCCACTCCTGGTA	ACTGGCTATCTTCCAGTGAC	tatcttgtggaaaggacgaaacaccACCAGGATGGCCGAGTGGTTAAGGCGTTGGACTCTAGACCCAATGGACATATGTCCGCGTGGGTTCGAACCCCACTCCTGGTATTTTTTTtaagcttACTGGCTATCTTCCAGTGACCTGTCTCTTATACACATCTGACGCTGCCGACGActcgagtactaggatccattaggcg	2.26131	-0.0395942
tRNA-Leu-TAA-1-1-CTA-mut39T>A	tRNA-Leu-TAA-1-1	CTA	39	mut	T	A	ACCAGGATGGCCGAGTGGTTAAGGCGTTGGACTCTAGAACCAATGGACATATGTCCGCGTGGGTTCGAACCCCACTCCTGGTA	TTCAACCAAGGCGTGACATG	tatcttgtggaaaggacgaaacaccACCAGGATGGCCGAGTGGTTAAGGCGTTGGACTCTAGAACCAATGGACATATGTCCGCGTGGGTTCGAACCCCACTCCTGGTATTTTTTTtaagcttTTCAACCAAGGCGTGACATGCTGTCTCTTATACACATCTGACGCTGCCGACGActcgagtactaggatccattaggcg	2.1977	-1.38593
tRNA-Leu-TAA-1-1-CTA-mut40C>A	tRNA-Leu-TAA-1-1	CTA	40	mut	C	A	ACCAGGATGGCCGAGTGGTTAAGGCGTTGGACTCTAGATACAATGGACATATGTCCGCGTGGGTTCGAACCCCACTCCTGGTA	TCTCTGTAAGTGCCACTCGT	tatcttgtggaaaggacgaaacaccACCAGGATGGCCGAGTGGTTAAGGCGTTGGACTCTAGATACAATGGACATATGTCCGCGTGGGTTCGAACCCCACTCCTGGTATTTTTTTtaagcttTCTCTGTAAGTGCCACTCGTCTGTCTCTTATACACATCTGACGCTGCCGACGActcgagtactaggatccattaggcg	-1.18893	-0.826441
tRNA-Leu-TAA-1-1-CTA-mut40C>T	tRNA-Leu-TAA-1-1	CTA	40	mut	C	T	ACCAGGATGGCCGAGTGGTTAAGGCGTTGGACTCTAGATTCAATGGACATATGTCCGCGTGGGTTCGAACCCCACTCCTGGTA	TCGGATGTCAGAGGACAATC	tatcttgtggaaaggacgaaacaccACCAGGATGGCCGAGTGGTTAAGGCGTTGGACTCTAGATTCAATGGACATATGTCCGCGTGGGTTCGAACCCCACTCCTGGTATTTTTTTtaagcttTCGGATGTCAGAGGACAATCCTGTCTCTTATACACATCTGACGCTGCCGACGActcgagtactaggatccattaggcg	1.56945	1.53131
tRNA-Leu-TAA-1-1-CTA-mut40C>G	tRNA-Leu-TAA-1-1	CTA	40	mut	C	G	ACCAGGATGGCCGAGTGGTTAAGGCGTTGGACTCTAGATGCAATGGACATATGTCCGCGTGGGTTCGAACCCCACTCCTGGTA	AGGTGGTAGCTGACTCATGA	tatcttgtggaaaggacgaaacaccACCAGGATGGCCGAGTGGTTAAGGCGTTGGACTCTAGATGCAATGGACATATGTCCGCGTGGGTTCGAACCCCACTCCTGGTATTTTTTTtaagcttAGGTGGTAGCTGACTCATGACTGTCTCTTATACACATCTGACGCTGCCGACGActcgagtactaggatccattaggcg	-0.509415	0.0381382
tRNA-Leu-TAA-1-1-CTA-mut41C>A	tRNA-Leu-TAA-1-1	CTA	41	mut	C	A	ACCAGGATGGCCGAGTGGTTAAGGCGTTGGACTCTAGATCAAATGGACATATGTCCGCGTGGGTTCGAACCCCACTCCTGGTA	CGAACCGTTGCCTAATACCT	tatcttgtggaaaggacgaaacaccACCAGGATGGCCGAGTGGTTAAGGCGTTGGACTCTAGATCAAATGGACATATGTCCGCGTGGGTTCGAACCCCACTCCTGGTATTTTTTTtaagcttCGAACCGTTGCCTAATACCTCTGTCTCTTATACACATCTGACGCTGCCGACGActcgagtactaggatccattaggcg	-1.75265	-1.71005
tRNA-Leu-TAA-1-1-CTA-mut41C>T	tRNA-Leu-TAA-1-1	CTA	41	mut	C	T	ACCAGGATGGCCGAGTGGTTAAGGCGTTGGACTCTAGATCTAATGGACATATGTCCGCGTGGGTTCGAACCCCACTCCTGGTA	ACCATGTGGCGCCATTACAA	tatcttgtggaaaggacgaaacaccACCAGGATGGCCGAGTGGTTAAGGCGTTGGACTCTAGATCTAATGGACATATGTCCGCGTGGGTTCGAACCCCACTCCTGGTATTTTTTTtaagcttACCATGTGGCGCCATTACAACTGTCTCTTATACACATCTGACGCTGCCGACGActcgagtactaggatccattaggcg	2.13068	2.30006
tRNA-Leu-TAA-1-1-CTA-mut41C>G	tRNA-Leu-TAA-1-1	CTA	41	mut	C	G	ACCAGGATGGCCGAGTGGTTAAGGCGTTGGACTCTAGATCGAATGGACATATGTCCGCGTGGGTTCGAACCCCACTCCTGGTA	GCCAACTGTAGTGAGAGAGA	tatcttgtggaaaggacgaaacaccACCAGGATGGCCGAGTGGTTAAGGCGTTGGACTCTAGATCGAATGGACATATGTCCGCGTGGGTTCGAACCCCACTCCTGGTATTTTTTTtaagcttGCCAACTGTAGTGAGAGAGACTGTCTCTTATACACATCTGACGCTGCCGACGActcgagtactaggatccattaggcg	-1.40855	-8.0645
tRNA-Leu-TAA-1-1-CTA-mut42A>T	tRNA-Leu-TAA-1-1	CTA	42	mut	A	T	ACCAGGATGGCCGAGTGGTTAAGGCGTTGGACTCTAGATCCTATGGACATATGTCCGCGTGGGTTCGAACCCCACTCCTGGTA	GTATAGGACATGAGACCTCG	tatcttgtggaaaggacgaaacaccACCAGGATGGCCGAGTGGTTAAGGCGTTGGACTCTAGATCCTATGGACATATGTCCGCGTGGGTTCGAACCCCACTCCTGGTATTTTTTTtaagcttGTATAGGACATGAGACCTCGCTGTCTCTTATACACATCTGACGCTGCCGACGActcgagtactaggatccattaggcg	2.49545	2.19061
tRNA-Leu-TAA-1-1-CTA-mut42A>G	tRNA-Leu-TAA-1-1	CTA	42	mut	A	G	ACCAGGATGGCCGAGTGGTTAAGGCGTTGGACTCTAGATCCGATGGACATATGTCCGCGTGGGTTCGAACCCCACTCCTGGTA	ATGACTCGGACGCGTATCAT	tatcttgtggaaaggacgaaacaccACCAGGATGGCCGAGTGGTTAAGGCGTTGGACTCTAGATCCGATGGACATATGTCCGCGTGGGTTCGAACCCCACTCCTGGTATTTTTTTtaagcttATGACTCGGACGCGTATCATCTGTCTCTTATACACATCTGACGCTGCCGACGActcgagtactaggatccattaggcg	2.93044	2.90062
tRNA-Leu-TAA-1-1-CTA-mut42A>C	tRNA-Leu-TAA-1-1	CTA	42	mut	A	C	ACCAGGATGGCCGAGTGGTTAAGGCGTTGGACTCTAGATCCCATGGACATATGTCCGCGTGGGTTCGAACCCCACTCCTGGTA	TCCTCCGTTATTAACCTGGC	tatcttgtggaaaggacgaaacaccACCAGGATGGCCGAGTGGTTAAGGCGTTGGACTCTAGATCCCATGGACATATGTCCGCGTGGGTTCGAACCCCACTCCTGGTATTTTTTTtaagcttTCCTCCGTTATTAACCTGGCCTGTCTCTTATACACATCTGACGCTGCCGACGActcgagtactaggatccattaggcg	2.60022	2.07725
tRNA-Leu-TAA-1-1-CTA-mut43A>T	tRNA-Leu-TAA-1-1	CTA	43	mut	A	T	ACCAGGATGGCCGAGTGGTTAAGGCGTTGGACTCTAGATCCATTGGACATATGTCCGCGTGGGTTCGAACCCCACTCCTGGTA	GCAATGATCGATCCTTGGTC	tatcttgtggaaaggacgaaacaccACCAGGATGGCCGAGTGGTTAAGGCGTTGGACTCTAGATCCATTGGACATATGTCCGCGTGGGTTCGAACCCCACTCCTGGTATTTTTTTtaagcttGCAATGATCGATCCTTGGTCCTGTCTCTTATACACATCTGACGCTGCCGACGActcgagtactaggatccattaggcg	3.53673	3.13285
tRNA-Leu-TAA-1-1-CTA-mut43A>G	tRNA-Leu-TAA-1-1	CTA	43	mut	A	G	ACCAGGATGGCCGAGTGGTTAAGGCGTTGGACTCTAGATCCAGTGGACATATGTCCGCGTGGGTTCGAACCCCACTCCTGGTA	TATGCTGTGTCCAGCGTGAT	tatcttgtggaaaggacgaaacaccACCAGGATGGCCGAGTGGTTAAGGCGTTGGACTCTAGATCCAGTGGACATATGTCCGCGTGGGTTCGAACCCCACTCCTGGTATTTTTTTtaagcttTATGCTGTGTCCAGCGTGATCTGTCTCTTATACACATCTGACGCTGCCGACGActcgagtactaggatccattaggcg	2.8603	3.16028
tRNA-Leu-TAA-1-1-CTA-mut43A>C	tRNA-Leu-TAA-1-1	CTA	43	mut	A	C	ACCAGGATGGCCGAGTGGTTAAGGCGTTGGACTCTAGATCCACTGGACATATGTCCGCGTGGGTTCGAACCCCACTCCTGGTA	CCTTCGGATGCTTAAGTAGC	tatcttgtggaaaggacgaaacaccACCAGGATGGCCGAGTGGTTAAGGCGTTGGACTCTAGATCCACTGGACATATGTCCGCGTGGGTTCGAACCCCACTCCTGGTATTTTTTTtaagcttCCTTCGGATGCTTAAGTAGCCTGTCTCTTATACACATCTGACGCTGCCGACGActcgagtactaggatccattaggcg	4.28008	4.33773
tRNA-Leu-TAA-1-1-CTA-mut44T>G	tRNA-Leu-TAA-1-1	CTA	44	mut	T	G	ACCAGGATGGCCGAGTGGTTAAGGCGTTGGACTCTAGATCCAAGGGACATATGTCCGCGTGGGTTCGAACCCCACTCCTGGTA	AAGATCCAGCCTAGTGGAAG	tatcttgtggaaaggacgaaacaccACCAGGATGGCCGAGTGGTTAAGGCGTTGGACTCTAGATCCAAGGGACATATGTCCGCGTGGGTTCGAACCCCACTCCTGGTATTTTTTTtaagcttAAGATCCAGCCTAGTGGAAGCTGTCTCTTATACACATCTGACGCTGCCGACGActcgagtactaggatccattaggcg	2.90869	3.10667
tRNA-Leu-TAA-1-1-CTA-mut44T>C	tRNA-Leu-TAA-1-1	CTA	44	mut	T	C	ACCAGGATGGCCGAGTGGTTAAGGCGTTGGACTCTAGATCCAACGGACATATGTCCGCGTGGGTTCGAACCCCACTCCTGGTA	GGTTCAATGTCGAACCGTTG	tatcttgtggaaaggacgaaacaccACCAGGATGGCCGAGTGGTTAAGGCGTTGGACTCTAGATCCAACGGACATATGTCCGCGTGGGTTCGAACCCCACTCCTGGTATTTTTTTtaagcttGGTTCAATGTCGAACCGTTGCTGTCTCTTATACACATCTGACGCTGCCGACGActcgagtactaggatccattaggcg	0.73024	1.12994
tRNA-Leu-TAA-1-1-CTA-mut44T>A	tRNA-Leu-TAA-1-1	CTA	44	mut	T	A	ACCAGGATGGCCGAGTGGTTAAGGCGTTGGACTCTAGATCCAAAGGACATATGTCCGCGTGGGTTCGAACCCCACTCCTGGTA	GGCACCTAACTTACGACCAA	tatcttgtggaaaggacgaaacaccACCAGGATGGCCGAGTGGTTAAGGCGTTGGACTCTAGATCCAAAGGACATATGTCCGCGTGGGTTCGAACCCCACTCCTGGTATTTTTTTtaagcttGGCACCTAACTTACGACCAACTGTCTCTTATACACATCTGACGCTGCCGACGActcgagtactaggatccattaggcg	3.56561	3.2212
tRNA-Leu-TAA-1-1-CTA-mut45G>C	tRNA-Leu-TAA-1-1	CTA	45	mut	G	C	ACCAGGATGGCCGAGTGGTTAAGGCGTTGGACTCTAGATCCAATCGACATATGTCCGCGTGGGTTCGAACCCCACTCCTGGTA	TTGCTGAACCAGAGATGCGT	tatcttgtggaaaggacgaaacaccACCAGGATGGCCGAGTGGTTAAGGCGTTGGACTCTAGATCCAATCGACATATGTCCGCGTGGGTTCGAACCCCACTCCTGGTATTTTTTTtaagcttTTGCTGAACCAGAGATGCGTCTGTCTCTTATACACATCTGACGCTGCCGACGActcgagtactaggatccattaggcg	1.81584	0.350726
tRNA-Leu-TAA-1-1-CTA-mut45G>A	tRNA-Leu-TAA-1-1	CTA	45	mut	G	A	ACCAGGATGGCCGAGTGGTTAAGGCGTTGGACTCTAGATCCAATAGACATATGTCCGCGTGGGTTCGAACCCCACTCCTGGTA	ACTGGCTATCAACTACGAGG	tatcttgtggaaaggacgaaacaccACCAGGATGGCCGAGTGGTTAAGGCGTTGGACTCTAGATCCAATAGACATATGTCCGCGTGGGTTCGAACCCCACTCCTGGTATTTTTTTtaagcttACTGGCTATCAACTACGAGGCTGTCTCTTATACACATCTGACGCTGCCGACGActcgagtactaggatccattaggcg	2.98791	1.96334
tRNA-Leu-TAA-1-1-CTA-mut45G>T	tRNA-Leu-TAA-1-1	CTA	45	mut	G	T	ACCAGGATGGCCGAGTGGTTAAGGCGTTGGACTCTAGATCCAATTGACATATGTCCGCGTGGGTTCGAACCCCACTCCTGGTA	CACGGTTGAACCTACACACA	tatcttgtggaaaggacgaaacaccACCAGGATGGCCGAGTGGTTAAGGCGTTGGACTCTAGATCCAATTGACATATGTCCGCGTGGGTTCGAACCCCACTCCTGGTATTTTTTTtaagcttCACGGTTGAACCTACACACACTGTCTCTTATACACATCTGACGCTGCCGACGActcgagtactaggatccattaggcg	0.158856	0.229865
tRNA-Leu-TAA-1-1-CTA-mut46G>C	tRNA-Leu-TAA-1-1	CTA	46	mut	G	C	ACCAGGATGGCCGAGTGGTTAAGGCGTTGGACTCTAGATCCAATGCACATATGTCCGCGTGGGTTCGAACCCCACTCCTGGTA	CTGCACGATGACGTAATGGT	tatcttgtggaaaggacgaaacaccACCAGGATGGCCGAGTGGTTAAGGCGTTGGACTCTAGATCCAATGCACATATGTCCGCGTGGGTTCGAACCCCACTCCTGGTATTTTTTTtaagcttCTGCACGATGACGTAATGGTCTGTCTCTTATACACATCTGACGCTGCCGACGActcgagtactaggatccattaggcg	-4.39766	-4.1329
tRNA-Leu-TAA-1-1-CTA-mut46G>A	tRNA-Leu-TAA-1-1	CTA	46	mut	G	A	ACCAGGATGGCCGAGTGGTTAAGGCGTTGGACTCTAGATCCAATGAACATATGTCCGCGTGGGTTCGAACCCCACTCCTGGTA	AATCCAGAGATGAGACCTCG	tatcttgtggaaaggacgaaacaccACCAGGATGGCCGAGTGGTTAAGGCGTTGGACTCTAGATCCAATGAACATATGTCCGCGTGGGTTCGAACCCCACTCCTGGTATTTTTTTtaagcttAATCCAGAGATGAGACCTCGCTGTCTCTTATACACATCTGACGCTGCCGACGActcgagtactaggatccattaggcg	-0.544206	-0.360645
tRNA-Leu-TAA-1-1-CTA-mut46G>T	tRNA-Leu-TAA-1-1	CTA	46	mut	G	T	ACCAGGATGGCCGAGTGGTTAAGGCGTTGGACTCTAGATCCAATGTACATATGTCCGCGTGGGTTCGAACCCCACTCCTGGTA	ATCGGAGTTGTTCCAGTGAC	tatcttgtggaaaggacgaaacaccACCAGGATGGCCGAGTGGTTAAGGCGTTGGACTCTAGATCCAATGTACATATGTCCGCGTGGGTTCGAACCCCACTCCTGGTATTTTTTTtaagcttATCGGAGTTGTTCCAGTGACCTGTCTCTTATACACATCTGACGCTGCCGACGActcgagtactaggatccattaggcg	-8.0645	-8.0645
tRNA-Leu-TAA-1-1-CTA-mut47A>T	tRNA-Leu-TAA-1-1	CTA	47	mut	A	T	ACCAGGATGGCCGAGTGGTTAAGGCGTTGGACTCTAGATCCAATGGTCATATGTCCGCGTGGGTTCGAACCCCACTCCTGGTA	GTCCTCAAGGACGTAATGGT	tatcttgtggaaaggacgaaacaccACCAGGATGGCCGAGTGGTTAAGGCGTTGGACTCTAGATCCAATGGTCATATGTCCGCGTGGGTTCGAACCCCACTCCTGGTATTTTTTTtaagcttGTCCTCAAGGACGTAATGGTCTGTCTCTTATACACATCTGACGCTGCCGACGActcgagtactaggatccattaggcg	0.79245	1.0245
tRNA-Leu-TAA-1-1-CTA-mut47A>G	tRNA-Leu-TAA-1-1	CTA	47	mut	A	G	ACCAGGATGGCCGAGTGGTTAAGGCGTTGGACTCTAGATCCAATGGGCATATGTCCGCGTGGGTTCGAACCCCACTCCTGGTA	ACTAGAATGCGTCCTCAAGG	tatcttgtggaaaggacgaaacaccACCAGGATGGCCGAGTGGTTAAGGCGTTGGACTCTAGATCCAATGGGCATATGTCCGCGTGGGTTCGAACCCCACTCCTGGTATTTTTTTtaagcttACTAGAATGCGTCCTCAAGGCTGTCTCTTATACACATCTGACGCTGCCGACGActcgagtactaggatccattaggcg	2.32276	0.929777
tRNA-Leu-TAA-1-1-CTA-mut47A>C	tRNA-Leu-TAA-1-1	CTA	47	mut	A	C	ACCAGGATGGCCGAGTGGTTAAGGCGTTGGACTCTAGATCCAATGGCCATATGTCCGCGTGGGTTCGAACCCCACTCCTGGTA	ACCGAGTTAATGAGACCTCG	tatcttgtggaaaggacgaaacaccACCAGGATGGCCGAGTGGTTAAGGCGTTGGACTCTAGATCCAATGGCCATATGTCCGCGTGGGTTCGAACCCCACTCCTGGTATTTTTTTtaagcttACCGAGTTAATGAGACCTCGCTGTCTCTTATACACATCTGACGCTGCCGACGActcgagtactaggatccattaggcg	-4.27997	-4.00665
tRNA-Leu-TAA-1-1-CTA-mut48C>A	tRNA-Leu-TAA-1-1	CTA	48	mut	C	A	ACCAGGATGGCCGAGTGGTTAAGGCGTTGGACTCTAGATCCAATGGAAATATGTCCGCGTGGGTTCGAACCCCACTCCTGGTA	GACCATAGAGCGGAATATGG	tatcttgtggaaaggacgaaacaccACCAGGATGGCCGAGTGGTTAAGGCGTTGGACTCTAGATCCAATGGAAATATGTCCGCGTGGGTTCGAACCCCACTCCTGGTATTTTTTTtaagcttGACCATAGAGCGGAATATGGCTGTCTCTTATACACATCTGACGCTGCCGACGActcgagtactaggatccattaggcg	1.67585	2.13481
tRNA-Leu-TAA-1-1-CTA-mut48C>T	tRNA-Leu-TAA-1-1	CTA	48	mut	C	T	ACCAGGATGGCCGAGTGGTTAAGGCGTTGGACTCTAGATCCAATGGATATATGTCCGCGTGGGTTCGAACCCCACTCCTGGTA	TAGCTCGCCTTCATAAGCCT	tatcttgtggaaaggacgaaacaccACCAGGATGGCCGAGTGGTTAAGGCGTTGGACTCTAGATCCAATGGATATATGTCCGCGTGGGTTCGAACCCCACTCCTGGTATTTTTTTtaagcttTAGCTCGCCTTCATAAGCCTCTGTCTCTTATACACATCTGACGCTGCCGACGActcgagtactaggatccattaggcg	2.01304	2.06341
tRNA-Leu-TAA-1-1-CTA-mut48C>G	tRNA-Leu-TAA-1-1	CTA	48	mut	C	G	ACCAGGATGGCCGAGTGGTTAAGGCGTTGGACTCTAGATCCAATGGAGATATGTCCGCGTGGGTTCGAACCCCACTCCTGGTA	GGTCGTATCCTTACGACCAA	tatcttgtggaaaggacgaaacaccACCAGGATGGCCGAGTGGTTAAGGCGTTGGACTCTAGATCCAATGGAGATATGTCCGCGTGGGTTCGAACCCCACTCCTGGTATTTTTTTtaagcttGGTCGTATCCTTACGACCAACTGTCTCTTATACACATCTGACGCTGCCGACGActcgagtactaggatccattaggcg	1.0681	0.715781
tRNA-Leu-TAA-1-1-CTA-mut49A>T	tRNA-Leu-TAA-1-1	CTA	49	mut	A	T	ACCAGGATGGCCGAGTGGTTAAGGCGTTGGACTCTAGATCCAATGGACTTATGTCCGCGTGGGTTCGAACCCCACTCCTGGTA	GTTCGCCGTAACTAATCAGG	tatcttgtggaaaggacgaaacaccACCAGGATGGCCGAGTGGTTAAGGCGTTGGACTCTAGATCCAATGGACTTATGTCCGCGTGGGTTCGAACCCCACTCCTGGTATTTTTTTtaagcttGTTCGCCGTAACTAATCAGGCTGTCTCTTATACACATCTGACGCTGCCGACGActcgagtactaggatccattaggcg	2.18308	2.13897
tRNA-Leu-TAA-1-1-CTA-mut49A>G	tRNA-Leu-TAA-1-1	CTA	49	mut	A	G	ACCAGGATGGCCGAGTGGTTAAGGCGTTGGACTCTAGATCCAATGGACGTATGTCCGCGTGGGTTCGAACCCCACTCCTGGTA	TCCTGGCACACTAGGTATCA	tatcttgtggaaaggacgaaacaccACCAGGATGGCCGAGTGGTTAAGGCGTTGGACTCTAGATCCAATGGACGTATGTCCGCGTGGGTTCGAACCCCACTCCTGGTATTTTTTTtaagcttTCCTGGCACACTAGGTATCACTGTCTCTTATACACATCTGACGCTGCCGACGActcgagtactaggatccattaggcg	-0.441646	-0.768563
tRNA-Leu-TAA-1-1-CTA-mut49A>C	tRNA-Leu-TAA-1-1	CTA	49	mut	A	C	ACCAGGATGGCCGAGTGGTTAAGGCGTTGGACTCTAGATCCAATGGACCTATGTCCGCGTGGGTTCGAACCCCACTCCTGGTA	ATCATGACTGCCATTGCCAC	tatcttgtggaaaggacgaaacaccACCAGGATGGCCGAGTGGTTAAGGCGTTGGACTCTAGATCCAATGGACCTATGTCCGCGTGGGTTCGAACCCCACTCCTGGTATTTTTTTtaagcttATCATGACTGCCATTGCCACCTGTCTCTTATACACATCTGACGCTGCCGACGActcgagtactaggatccattaggcg	3.11463	2.90475
tRNA-Leu-TAA-1-1-CTA-mut50T>G	tRNA-Leu-TAA-1-1	CTA	50	mut	T	G	ACCAGGATGGCCGAGTGGTTAAGGCGTTGGACTCTAGATCCAATGGACAGATGTCCGCGTGGGTTCGAACCCCACTCCTGGTA	TCGTACAAGAGCGCTAGAAC	tatcttgtggaaaggacgaaacaccACCAGGATGGCCGAGTGGTTAAGGCGTTGGACTCTAGATCCAATGGACAGATGTCCGCGTGGGTTCGAACCCCACTCCTGGTATTTTTTTtaagcttTCGTACAAGAGCGCTAGAACCTGTCTCTTATACACATCTGACGCTGCCGACGActcgagtactaggatccattaggcg	0.499916	0.474114
tRNA-Leu-TAA-1-1-CTA-mut50T>C	tRNA-Leu-TAA-1-1	CTA	50	mut	T	C	ACCAGGATGGCCGAGTGGTTAAGGCGTTGGACTCTAGATCCAATGGACACATGTCCGCGTGGGTTCGAACCCCACTCCTGGTA	CTCATTGTGAGAGCAACGGA	tatcttgtggaaaggacgaaacaccACCAGGATGGCCGAGTGGTTAAGGCGTTGGACTCTAGATCCAATGGACACATGTCCGCGTGGGTTCGAACCCCACTCCTGGTATTTTTTTtaagcttCTCATTGTGAGAGCAACGGACTGTCTCTTATACACATCTGACGCTGCCGACGActcgagtactaggatccattaggcg	1.77837	0.883348
tRNA-Leu-TAA-1-1-CTA-mut50T>A	tRNA-Leu-TAA-1-1	CTA	50	mut	T	A	ACCAGGATGGCCGAGTGGTTAAGGCGTTGGACTCTAGATCCAATGGACAAATGTCCGCGTGGGTTCGAACCCCACTCCTGGTA	ACTGCTACTGCGATCCTAGA	tatcttgtggaaaggacgaaacaccACCAGGATGGCCGAGTGGTTAAGGCGTTGGACTCTAGATCCAATGGACAAATGTCCGCGTGGGTTCGAACCCCACTCCTGGTATTTTTTTtaagcttACTGCTACTGCGATCCTAGACTGTCTCTTATACACATCTGACGCTGCCGACGActcgagtactaggatccattaggcg	-1.83095	-8.0645
tRNA-Leu-TAA-1-1-CTA-mut51A>T	tRNA-Leu-TAA-1-1	CTA	51	mut	A	T	ACCAGGATGGCCGAGTGGTTAAGGCGTTGGACTCTAGATCCAATGGACATTTGTCCGCGTGGGTTCGAACCCCACTCCTGGTA	GCTAGTTGAGACCACCATAG	tatcttgtggaaaggacgaaacaccACCAGGATGGCCGAGTGGTTAAGGCGTTGGACTCTAGATCCAATGGACATTTGTCCGCGTGGGTTCGAACCCCACTCCTGGTATTTTTTTtaagcttGCTAGTTGAGACCACCATAGCTGTCTCTTATACACATCTGACGCTGCCGACGActcgagtactaggatccattaggcg	0.847816	0.675886
tRNA-Leu-TAA-1-1-CTA-mut51A>G	tRNA-Leu-TAA-1-1	CTA	51	mut	A	G	ACCAGGATGGCCGAGTGGTTAAGGCGTTGGACTCTAGATCCAATGGACATGTGTCCGCGTGGGTTCGAACCCCACTCCTGGTA	TCGTACAAGATTCGTCGTCC	tatcttgtggaaaggacgaaacaccACCAGGATGGCCGAGTGGTTAAGGCGTTGGACTCTAGATCCAATGGACATGTGTCCGCGTGGGTTCGAACCCCACTCCTGGTATTTTTTTtaagcttTCGTACAAGATTCGTCGTCCCTGTCTCTTATACACATCTGACGCTGCCGACGActcgagtactaggatccattaggcg	-1.5926	-1.08446
tRNA-Leu-TAA-1-1-CTA-mut51A>C	tRNA-Leu-TAA-1-1	CTA	51	mut	A	C	ACCAGGATGGCCGAGTGGTTAAGGCGTTGGACTCTAGATCCAATGGACATCTGTCCGCGTGGGTTCGAACCCCACTCCTGGTA	TCTTCTCGGCTTAAGGTACG	tatcttgtggaaaggacgaaacaccACCAGGATGGCCGAGTGGTTAAGGCGTTGGACTCTAGATCCAATGGACATCTGTCCGCGTGGGTTCGAACCCCACTCCTGGTATTTTTTTtaagcttTCTTCTCGGCTTAAGGTACGCTGTCTCTTATACACATCTGACGCTGCCGACGActcgagtactaggatccattaggcg	2.73021	2.82961
tRNA-Leu-TAA-1-1-CTA-mut52T>G	tRNA-Leu-TAA-1-1	CTA	52	mut	T	G	ACCAGGATGGCCGAGTGGTTAAGGCGTTGGACTCTAGATCCAATGGACATAGGTCCGCGTGGGTTCGAACCCCACTCCTGGTA	GTAGGATAACGCGATCTCGT	tatcttgtggaaaggacgaaacaccACCAGGATGGCCGAGTGGTTAAGGCGTTGGACTCTAGATCCAATGGACATAGGTCCGCGTGGGTTCGAACCCCACTCCTGGTATTTTTTTtaagcttGTAGGATAACGCGATCTCGTCTGTCTCTTATACACATCTGACGCTGCCGACGActcgagtactaggatccattaggcg	-0.325485	-0.319805
tRNA-Leu-TAA-1-1-CTA-mut52T>C	tRNA-Leu-TAA-1-1	CTA	52	mut	T	C	ACCAGGATGGCCGAGTGGTTAAGGCGTTGGACTCTAGATCCAATGGACATACGTCCGCGTGGGTTCGAACCCCACTCCTGGTA	TATCGGAGAATCCGCGAATC	tatcttgtggaaaggacgaaacaccACCAGGATGGCCGAGTGGTTAAGGCGTTGGACTCTAGATCCAATGGACATACGTCCGCGTGGGTTCGAACCCCACTCCTGGTATTTTTTTtaagcttTATCGGAGAATCCGCGAATCCTGTCTCTTATACACATCTGACGCTGCCGACGActcgagtactaggatccattaggcg	2.05701	1.71279
tRNA-Leu-TAA-1-1-CTA-mut52T>A	tRNA-Leu-TAA-1-1	CTA	52	mut	T	A	ACCAGGATGGCCGAGTGGTTAAGGCGTTGGACTCTAGATCCAATGGACATAAGTCCGCGTGGGTTCGAACCCCACTCCTGGTA	CGATCCTAGATCGTGAGGAA	tatcttgtggaaaggacgaaacaccACCAGGATGGCCGAGTGGTTAAGGCGTTGGACTCTAGATCCAATGGACATAAGTCCGCGTGGGTTCGAACCCCACTCCTGGTATTTTTTTtaagcttCGATCCTAGATCGTGAGGAACTGTCTCTTATACACATCTGACGCTGCCGACGActcgagtactaggatccattaggcg	0.97262	0.888529
tRNA-Leu-TAA-1-1-CTA-mut53G>C	tRNA-Leu-TAA-1-1	CTA	53	mut	G	C	ACCAGGATGGCCGAGTGGTTAAGGCGTTGGACTCTAGATCCAATGGACATATCTCCGCGTGGGTTCGAACCCCACTCCTGGTA	CGTACTGGAACTAGAATCCG	tatcttgtggaaaggacgaaacaccACCAGGATGGCCGAGTGGTTAAGGCGTTGGACTCTAGATCCAATGGACATATCTCCGCGTGGGTTCGAACCCCACTCCTGGTATTTTTTTtaagcttCGTACTGGAACTAGAATCCGCTGTCTCTTATACACATCTGACGCTGCCGACGActcgagtactaggatccattaggcg	1.68908	1.64214
tRNA-Leu-TAA-1-1-CTA-mut53G>A	tRNA-Leu-TAA-1-1	CTA	53	mut	G	A	ACCAGGATGGCCGAGTGGTTAAGGCGTTGGACTCTAGATCCAATGGACATATATCCGCGTGGGTTCGAACCCCACTCCTGGTA	TGCTGACGTCGCGACATTAA	tatcttgtggaaaggacgaaacaccACCAGGATGGCCGAGTGGTTAAGGCGTTGGACTCTAGATCCAATGGACATATATCCGCGTGGGTTCGAACCCCACTCCTGGTATTTTTTTtaagcttTGCTGACGTCGCGACATTAACTGTCTCTTATACACATCTGACGCTGCCGACGActcgagtactaggatccattaggcg	1.85053	1.88027
tRNA-Leu-TAA-1-1-CTA-mut53G>T	tRNA-Leu-TAA-1-1	CTA	53	mut	G	T	ACCAGGATGGCCGAGTGGTTAAGGCGTTGGACTCTAGATCCAATGGACATATTTCCGCGTGGGTTCGAACCCCACTCCTGGTA	GTTCGCCGTAAGTGCATAAG	tatcttgtggaaaggacgaaacaccACCAGGATGGCCGAGTGGTTAAGGCGTTGGACTCTAGATCCAATGGACATATTTCCGCGTGGGTTCGAACCCCACTCCTGGTATTTTTTTtaagcttGTTCGCCGTAAGTGCATAAGCTGTCTCTTATACACATCTGACGCTGCCGACGActcgagtactaggatccattaggcg	1.96349	2.06903
tRNA-Leu-TAA-1-1-CTA-mut54T>G	tRNA-Leu-TAA-1-1	CTA	54	mut	T	G	ACCAGGATGGCCGAGTGGTTAAGGCGTTGGACTCTAGATCCAATGGACATATGGCCGCGTGGGTTCGAACCCCACTCCTGGTA	CTACGCTTAGTTCGATACGG	tatcttgtggaaaggacgaaacaccACCAGGATGGCCGAGTGGTTAAGGCGTTGGACTCTAGATCCAATGGACATATGGCCGCGTGGGTTCGAACCCCACTCCTGGTATTTTTTTtaagcttCTACGCTTAGTTCGATACGGCTGTCTCTTATACACATCTGACGCTGCCGACGActcgagtactaggatccattaggcg	-0.656994	-0.146339
tRNA-Leu-TAA-1-1-CTA-mut54T>C	tRNA-Leu-TAA-1-1	CTA	54	mut	T	C	ACCAGGATGGCCGAGTGGTTAAGGCGTTGGACTCTAGATCCAATGGACATATGCCCGCGTGGGTTCGAACCCCACTCCTGGTA	TACCAACCTGGAGTTGGTGA	tatcttgtggaaaggacgaaacaccACCAGGATGGCCGAGTGGTTAAGGCGTTGGACTCTAGATCCAATGGACATATGCCCGCGTGGGTTCGAACCCCACTCCTGGTATTTTTTTtaagcttTACCAACCTGGAGTTGGTGACTGTCTCTTATACACATCTGACGCTGCCGACGActcgagtactaggatccattaggcg	0.497498	0.304957
tRNA-Leu-TAA-1-1-CTA-mut54T>A	tRNA-Leu-TAA-1-1	CTA	54	mut	T	A	ACCAGGATGGCCGAGTGGTTAAGGCGTTGGACTCTAGATCCAATGGACATATGACCGCGTGGGTTCGAACCCCACTCCTGGTA	CCTAATACCTCGGAGGCATT	tatcttgtggaaaggacgaaacaccACCAGGATGGCCGAGTGGTTAAGGCGTTGGACTCTAGATCCAATGGACATATGACCGCGTGGGTTCGAACCCCACTCCTGGTATTTTTTTtaagcttCCTAATACCTCGGAGGCATTCTGTCTCTTATACACATCTGACGCTGCCGACGActcgagtactaggatccattaggcg	-0.700724	-0.132734
tRNA-Leu-TAA-1-1-CTA-mut55C>A	tRNA-Leu-TAA-1-1	CTA	55	mut	C	A	ACCAGGATGGCCGAGTGGTTAAGGCGTTGGACTCTAGATCCAATGGACATATGTACGCGTGGGTTCGAACCCCACTCCTGGTA	TGCAGCAACTCAGACGTAAG	tatcttgtggaaaggacgaaacaccACCAGGATGGCCGAGTGGTTAAGGCGTTGGACTCTAGATCCAATGGACATATGTACGCGTGGGTTCGAACCCCACTCCTGGTATTTTTTTtaagcttTGCAGCAACTCAGACGTAAGCTGTCTCTTATACACATCTGACGCTGCCGACGActcgagtactaggatccattaggcg	-1.17023	-0.923636
tRNA-Leu-TAA-1-1-CTA-mut55C>T	tRNA-Leu-TAA-1-1	CTA	55	mut	C	T	ACCAGGATGGCCGAGTGGTTAAGGCGTTGGACTCTAGATCCAATGGACATATGTTCGCGTGGGTTCGAACCCCACTCCTGGTA	TTACCTGCTTAACCGGCAAG	tatcttgtggaaaggacgaaacaccACCAGGATGGCCGAGTGGTTAAGGCGTTGGACTCTAGATCCAATGGACATATGTTCGCGTGGGTTCGAACCCCACTCCTGGTATTTTTTTtaagcttTTACCTGCTTAACCGGCAAGCTGTCTCTTATACACATCTGACGCTGCCGACGActcgagtactaggatccattaggcg	2.38354	2.40811
tRNA-Leu-TAA-1-1-CTA-mut55C>G	tRNA-Leu-TAA-1-1	CTA	55	mut	C	G	ACCAGGATGGCCGAGTGGTTAAGGCGTTGGACTCTAGATCCAATGGACATATGTGCGCGTGGGTTCGAACCCCACTCCTGGTA	AGCATACGAGTCGGATGTCA	tatcttgtggaaaggacgaaacaccACCAGGATGGCCGAGTGGTTAAGGCGTTGGACTCTAGATCCAATGGACATATGTGCGCGTGGGTTCGAACCCCACTCCTGGTATTTTTTTtaagcttAGCATACGAGTCGGATGTCACTGTCTCTTATACACATCTGACGCTGCCGACGActcgagtactaggatccattaggcg	0.358235	-3.49704
tRNA-Leu-TAA-1-1-CTA-mut56C>A	tRNA-Leu-TAA-1-1	CTA	56	mut	C	A	ACCAGGATGGCCGAGTGGTTAAGGCGTTGGACTCTAGATCCAATGGACATATGTCAGCGTGGGTTCGAACCCCACTCCTGGTA	AACGTCCTTATTGCCACAGG	tatcttgtggaaaggacgaaacaccACCAGGATGGCCGAGTGGTTAAGGCGTTGGACTCTAGATCCAATGGACATATGTCAGCGTGGGTTCGAACCCCACTCCTGGTATTTTTTTtaagcttAACGTCCTTATTGCCACAGGCTGTCTCTTATACACATCTGACGCTGCCGACGActcgagtactaggatccattaggcg	2.00764	2.23843
tRNA-Leu-TAA-1-1-CTA-mut56C>T	tRNA-Leu-TAA-1-1	CTA	56	mut	C	T	ACCAGGATGGCCGAGTGGTTAAGGCGTTGGACTCTAGATCCAATGGACATATGTCTGCGTGGGTTCGAACCCCACTCCTGGTA	CAATGTGCGACTAGAATCCG	tatcttgtggaaaggacgaaacaccACCAGGATGGCCGAGTGGTTAAGGCGTTGGACTCTAGATCCAATGGACATATGTCTGCGTGGGTTCGAACCCCACTCCTGGTATTTTTTTtaagcttCAATGTGCGACTAGAATCCGCTGTCTCTTATACACATCTGACGCTGCCGACGActcgagtactaggatccattaggcg	2.83325	2.99422
tRNA-Leu-TAA-1-1-CTA-mut56C>G	tRNA-Leu-TAA-1-1	CTA	56	mut	C	G	ACCAGGATGGCCGAGTGGTTAAGGCGTTGGACTCTAGATCCAATGGACATATGTCGGCGTGGGTTCGAACCCCACTCCTGGTA	AGGAGCATTAGGACCATCTG	tatcttgtggaaaggacgaaacaccACCAGGATGGCCGAGTGGTTAAGGCGTTGGACTCTAGATCCAATGGACATATGTCGGCGTGGGTTCGAACCCCACTCCTGGTATTTTTTTtaagcttAGGAGCATTAGGACCATCTGCTGTCTCTTATACACATCTGACGCTGCCGACGActcgagtactaggatccattaggcg	-8.0645	-8.0645
tRNA-Leu-TAA-1-1-CTA-mut57G>C	tRNA-Leu-TAA-1-1	CTA	57	mut	G	C	ACCAGGATGGCCGAGTGGTTAAGGCGTTGGACTCTAGATCCAATGGACATATGTCCCCGTGGGTTCGAACCCCACTCCTGGTA	TCTAACGCAATTCGTCGTCC	tatcttgtggaaaggacgaaacaccACCAGGATGGCCGAGTGGTTAAGGCGTTGGACTCTAGATCCAATGGACATATGTCCCCGTGGGTTCGAACCCCACTCCTGGTATTTTTTTtaagcttTCTAACGCAATTCGTCGTCCCTGTCTCTTATACACATCTGACGCTGCCGACGActcgagtactaggatccattaggcg	1.98998	2.01625
tRNA-Leu-TAA-1-1-CTA-mut57G>A	tRNA-Leu-TAA-1-1	CTA	57	mut	G	A	ACCAGGATGGCCGAGTGGTTAAGGCGTTGGACTCTAGATCCAATGGACATATGTCCACGTGGGTTCGAACCCCACTCCTGGTA	ATCATGACTGTATCGCCTGG	tatcttgtggaaaggacgaaacaccACCAGGATGGCCGAGTGGTTAAGGCGTTGGACTCTAGATCCAATGGACATATGTCCACGTGGGTTCGAACCCCACTCCTGGTATTTTTTTtaagcttATCATGACTGTATCGCCTGGCTGTCTCTTATACACATCTGACGCTGCCGACGActcgagtactaggatccattaggcg	1.25172	0.851404
tRNA-Leu-TAA-1-1-CTA-mut57G>T	tRNA-Leu-TAA-1-1	CTA	57	mut	G	T	ACCAGGATGGCCGAGTGGTTAAGGCGTTGGACTCTAGATCCAATGGACATATGTCCTCGTGGGTTCGAACCCCACTCCTGGTA	AGAGATGCGTTGCAGCAACT	tatcttgtggaaaggacgaaacaccACCAGGATGGCCGAGTGGTTAAGGCGTTGGACTCTAGATCCAATGGACATATGTCCTCGTGGGTTCGAACCCCACTCCTGGTATTTTTTTtaagcttAGAGATGCGTTGCAGCAACTCTGTCTCTTATACACATCTGACGCTGCCGACGActcgagtactaggatccattaggcg	2.64765	1.58321
tRNA-Leu-TAA-1-1-CTA-mut58C>A	tRNA-Leu-TAA-1-1	CTA	58	mut	C	A	ACCAGGATGGCCGAGTGGTTAAGGCGTTGGACTCTAGATCCAATGGACATATGTCCGAGTGGGTTCGAACCCCACTCCTGGTA	TCAGTGTCGACATTGACGAG	tatcttgtggaaaggacgaaacaccACCAGGATGGCCGAGTGGTTAAGGCGTTGGACTCTAGATCCAATGGACATATGTCCGAGTGGGTTCGAACCCCACTCCTGGTATTTTTTTtaagcttTCAGTGTCGACATTGACGAGCTGTCTCTTATACACATCTGACGCTGCCGACGActcgagtactaggatccattaggcg	1.96379	1.58111
tRNA-Leu-TAA-1-1-CTA-mut58C>T	tRNA-Leu-TAA-1-1	CTA	58	mut	C	T	ACCAGGATGGCCGAGTGGTTAAGGCGTTGGACTCTAGATCCAATGGACATATGTCCGTGTGGGTTCGAACCCCACTCCTGGTA	GTCAAGCTCCAGACTGGATA	tatcttgtggaaaggacgaaacaccACCAGGATGGCCGAGTGGTTAAGGCGTTGGACTCTAGATCCAATGGACATATGTCCGTGTGGGTTCGAACCCCACTCCTGGTATTTTTTTtaagcttGTCAAGCTCCAGACTGGATACTGTCTCTTATACACATCTGACGCTGCCGACGActcgagtactaggatccattaggcg	1.16828	0.717681
tRNA-Leu-TAA-1-1-CTA-mut58C>G	tRNA-Leu-TAA-1-1	CTA	58	mut	C	G	ACCAGGATGGCCGAGTGGTTAAGGCGTTGGACTCTAGATCCAATGGACATATGTCCGGGTGGGTTCGAACCCCACTCCTGGTA	GCTCGATACTACGAAGGATC	tatcttgtggaaaggacgaaacaccACCAGGATGGCCGAGTGGTTAAGGCGTTGGACTCTAGATCCAATGGACATATGTCCGGGTGGGTTCGAACCCCACTCCTGGTATTTTTTTtaagcttGCTCGATACTACGAAGGATCCTGTCTCTTATACACATCTGACGCTGCCGACGActcgagtactaggatccattaggcg	0.654695	-3.36634
tRNA-Leu-TAA-1-1-CTA-mut59G>C	tRNA-Leu-TAA-1-1	CTA	59	mut	G	C	ACCAGGATGGCCGAGTGGTTAAGGCGTTGGACTCTAGATCCAATGGACATATGTCCGCCTGGGTTCGAACCCCACTCCTGGTA	AGGAGCATTATTGCCACAGG	tatcttgtggaaaggacgaaacaccACCAGGATGGCCGAGTGGTTAAGGCGTTGGACTCTAGATCCAATGGACATATGTCCGCCTGGGTTCGAACCCCACTCCTGGTATTTTTTTtaagcttAGGAGCATTATTGCCACAGGCTGTCTCTTATACACATCTGACGCTGCCGACGActcgagtactaggatccattaggcg	-3.60654	-4.70006
tRNA-Leu-TAA-1-1-CTA-mut59G>A	tRNA-Leu-TAA-1-1	CTA	59	mut	G	A	ACCAGGATGGCCGAGTGGTTAAGGCGTTGGACTCTAGATCCAATGGACATATGTCCGCATGGGTTCGAACCCCACTCCTGGTA	CGATCTACTCGGAGCTTACT	tatcttgtggaaaggacgaaacaccACCAGGATGGCCGAGTGGTTAAGGCGTTGGACTCTAGATCCAATGGACATATGTCCGCATGGGTTCGAACCCCACTCCTGGTATTTTTTTtaagcttCGATCTACTCGGAGCTTACTCTGTCTCTTATACACATCTGACGCTGCCGACGActcgagtactaggatccattaggcg	-3.70781	-3.41924
tRNA-Leu-TAA-1-1-CTA-mut59G>T	tRNA-Leu-TAA-1-1	CTA	59	mut	G	T	ACCAGGATGGCCGAGTGGTTAAGGCGTTGGACTCTAGATCCAATGGACATATGTCCGCTTGGGTTCGAACCCCACTCCTGGTA	GATTGGAACGAAGATCCAGC	tatcttgtggaaaggacgaaacaccACCAGGATGGCCGAGTGGTTAAGGCGTTGGACTCTAGATCCAATGGACATATGTCCGCTTGGGTTCGAACCCCACTCCTGGTATTTTTTTtaagcttGATTGGAACGAAGATCCAGCCTGTCTCTTATACACATCTGACGCTGCCGACGActcgagtactaggatccattaggcg	0.00788625	-1.67381
tRNA-Leu-TAA-1-1-CTA-mut60T>G	tRNA-Leu-TAA-1-1	CTA	60	mut	T	G	ACCAGGATGGCCGAGTGGTTAAGGCGTTGGACTCTAGATCCAATGGACATATGTCCGCGGGGGTTCGAACCCCACTCCTGGTA	GAATGACTCCAGAGATGCGT	tatcttgtggaaaggacgaaacaccACCAGGATGGCCGAGTGGTTAAGGCGTTGGACTCTAGATCCAATGGACATATGTCCGCGGGGGTTCGAACCCCACTCCTGGTATTTTTTTtaagcttGAATGACTCCAGAGATGCGTCTGTCTCTTATACACATCTGACGCTGCCGACGActcgagtactaggatccattaggcg	-8.0645	-8.0645
tRNA-Leu-TAA-1-1-CTA-mut60T>C	tRNA-Leu-TAA-1-1	CTA	60	mut	T	C	ACCAGGATGGCCGAGTGGTTAAGGCGTTGGACTCTAGATCCAATGGACATATGTCCGCGCGGGTTCGAACCCCACTCCTGGTA	AGGCCACTTCGTATAGGACA	tatcttgtggaaaggacgaaacaccACCAGGATGGCCGAGTGGTTAAGGCGTTGGACTCTAGATCCAATGGACATATGTCCGCGCGGGTTCGAACCCCACTCCTGGTATTTTTTTtaagcttAGGCCACTTCGTATAGGACACTGTCTCTTATACACATCTGACGCTGCCGACGActcgagtactaggatccattaggcg	-8.0645	-8.0645
tRNA-Leu-TAA-1-1-CTA-mut60T>A	tRNA-Leu-TAA-1-1	CTA	60	mut	T	A	ACCAGGATGGCCGAGTGGTTAAGGCGTTGGACTCTAGATCCAATGGACATATGTCCGCGAGGGTTCGAACCCCACTCCTGGTA	TGAGCAGTAACCATTGCCAC	tatcttgtggaaaggacgaaacaccACCAGGATGGCCGAGTGGTTAAGGCGTTGGACTCTAGATCCAATGGACATATGTCCGCGAGGGTTCGAACCCCACTCCTGGTATTTTTTTtaagcttTGAGCAGTAACCATTGCCACCTGTCTCTTATACACATCTGACGCTGCCGACGActcgagtactaggatccattaggcg	-1.76001	-3.65542
tRNA-Leu-TAA-1-1-CTA-mut61G>C	tRNA-Leu-TAA-1-1	CTA	61	mut	G	C	ACCAGGATGGCCGAGTGGTTAAGGCGTTGGACTCTAGATCCAATGGACATATGTCCGCGTCGGTTCGAACCCCACTCCTGGTA	AGGCCACTTCTGACTCATGA	tatcttgtggaaaggacgaaacaccACCAGGATGGCCGAGTGGTTAAGGCGTTGGACTCTAGATCCAATGGACATATGTCCGCGTCGGTTCGAACCCCACTCCTGGTATTTTTTTtaagcttAGGCCACTTCTGACTCATGACTGTCTCTTATACACATCTGACGCTGCCGACGActcgagtactaggatccattaggcg	0.984352	1.5441
tRNA-Leu-TAA-1-1-CTA-mut61G>A	tRNA-Leu-TAA-1-1	CTA	61	mut	G	A	ACCAGGATGGCCGAGTGGTTAAGGCGTTGGACTCTAGATCCAATGGACATATGTCCGCGTAGGTTCGAACCCCACTCCTGGTA	GCATGGTCTTGATTGGAACG	tatcttgtggaaaggacgaaacaccACCAGGATGGCCGAGTGGTTAAGGCGTTGGACTCTAGATCCAATGGACATATGTCCGCGTAGGTTCGAACCCCACTCCTGGTATTTTTTTtaagcttGCATGGTCTTGATTGGAACGCTGTCTCTTATACACATCTGACGCTGCCGACGActcgagtactaggatccattaggcg	-3.76588	-3.7426
tRNA-Leu-TAA-1-1-CTA-mut61G>T	tRNA-Leu-TAA-1-1	CTA	61	mut	G	T	ACCAGGATGGCCGAGTGGTTAAGGCGTTGGACTCTAGATCCAATGGACATATGTCCGCGTTGGTTCGAACCCCACTCCTGGTA	AAGCTATACGGAGTCTCCAG	tatcttgtggaaaggacgaaacaccACCAGGATGGCCGAGTGGTTAAGGCGTTGGACTCTAGATCCAATGGACATATGTCCGCGTTGGTTCGAACCCCACTCCTGGTATTTTTTTtaagcttAAGCTATACGGAGTCTCCAGCTGTCTCTTATACACATCTGACGCTGCCGACGActcgagtactaggatccattaggcg	-4.83133	-8.0645
tRNA-Leu-TAA-1-1-CTA-mut62G>C	tRNA-Leu-TAA-1-1	CTA	62	mut	G	C	ACCAGGATGGCCGAGTGGTTAAGGCGTTGGACTCTAGATCCAATGGACATATGTCCGCGTGCGTTCGAACCCCACTCCTGGTA	TGGTTCTATGCGGTCATGAC	tatcttgtggaaaggacgaaacaccACCAGGATGGCCGAGTGGTTAAGGCGTTGGACTCTAGATCCAATGGACATATGTCCGCGTGCGTTCGAACCCCACTCCTGGTATTTTTTTtaagcttTGGTTCTATGCGGTCATGACCTGTCTCTTATACACATCTGACGCTGCCGACGActcgagtactaggatccattaggcg	0.714579	0.498643
tRNA-Leu-TAA-1-1-CTA-mut62G>A	tRNA-Leu-TAA-1-1	CTA	62	mut	G	A	ACCAGGATGGCCGAGTGGTTAAGGCGTTGGACTCTAGATCCAATGGACATATGTCCGCGTGAGTTCGAACCCCACTCCTGGTA	CACCGAGATTACCACCATAG	tatcttgtggaaaggacgaaacaccACCAGGATGGCCGAGTGGTTAAGGCGTTGGACTCTAGATCCAATGGACATATGTCCGCGTGAGTTCGAACCCCACTCCTGGTATTTTTTTtaagcttCACCGAGATTACCACCATAGCTGTCTCTTATACACATCTGACGCTGCCGACGActcgagtactaggatccattaggcg	-8.0645	-8.0645
tRNA-Leu-TAA-1-1-CTA-mut62G>T	tRNA-Leu-TAA-1-1	CTA	62	mut	G	T	ACCAGGATGGCCGAGTGGTTAAGGCGTTGGACTCTAGATCCAATGGACATATGTCCGCGTGTGTTCGAACCCCACTCCTGGTA	CTACGCTTAGTCCTCCGTTA	tatcttgtggaaaggacgaaacaccACCAGGATGGCCGAGTGGTTAAGGCGTTGGACTCTAGATCCAATGGACATATGTCCGCGTGTGTTCGAACCCCACTCCTGGTATTTTTTTtaagcttCTACGCTTAGTCCTCCGTTACTGTCTCTTATACACATCTGACGCTGCCGACGActcgagtactaggatccattaggcg	-0.829904	-3.16874
tRNA-Leu-TAA-1-1-CTA-mut63G>C	tRNA-Leu-TAA-1-1	CTA	63	mut	G	C	ACCAGGATGGCCGAGTGGTTAAGGCGTTGGACTCTAGATCCAATGGACATATGTCCGCGTGGCTTCGAACCCCACTCCTGGTA	CTTGAGGTCTGTTCCAACCA	tatcttgtggaaaggacgaaacaccACCAGGATGGCCGAGTGGTTAAGGCGTTGGACTCTAGATCCAATGGACATATGTCCGCGTGGCTTCGAACCCCACTCCTGGTATTTTTTTtaagcttCTTGAGGTCTGTTCCAACCACTGTCTCTTATACACATCTGACGCTGCCGACGActcgagtactaggatccattaggcg	-2.25339	-1.80582
tRNA-Leu-TAA-1-1-CTA-mut63G>A	tRNA-Leu-TAA-1-1	CTA	63	mut	G	A	ACCAGGATGGCCGAGTGGTTAAGGCGTTGGACTCTAGATCCAATGGACATATGTCCGCGTGGATTCGAACCCCACTCCTGGTA	ACTGTGAACAGAACGCTCCA	tatcttgtggaaaggacgaaacaccACCAGGATGGCCGAGTGGTTAAGGCGTTGGACTCTAGATCCAATGGACATATGTCCGCGTGGATTCGAACCCCACTCCTGGTATTTTTTTtaagcttACTGTGAACAGAACGCTCCACTGTCTCTTATACACATCTGACGCTGCCGACGActcgagtactaggatccattaggcg	-2.08545	-4.62806
tRNA-Leu-TAA-1-1-CTA-mut63G>T	tRNA-Leu-TAA-1-1	CTA	63	mut	G	T	ACCAGGATGGCCGAGTGGTTAAGGCGTTGGACTCTAGATCCAATGGACATATGTCCGCGTGGTTTCGAACCCCACTCCTGGTA	TGACTCATGAGCGTGACATG	tatcttgtggaaaggacgaaacaccACCAGGATGGCCGAGTGGTTAAGGCGTTGGACTCTAGATCCAATGGACATATGTCCGCGTGGTTTCGAACCCCACTCCTGGTATTTTTTTtaagcttTGACTCATGAGCGTGACATGCTGTCTCTTATACACATCTGACGCTGCCGACGActcgagtactaggatccattaggcg	-1.60578	-1.07796
tRNA-Leu-TAA-1-1-CTA-mut64T>G	tRNA-Leu-TAA-1-1	CTA	64	mut	T	G	ACCAGGATGGCCGAGTGGTTAAGGCGTTGGACTCTAGATCCAATGGACATATGTCCGCGTGGGGTCGAACCCCACTCCTGGTA	TCAGGAAGCGTTAATAGCGG	tatcttgtggaaaggacgaaacaccACCAGGATGGCCGAGTGGTTAAGGCGTTGGACTCTAGATCCAATGGACATATGTCCGCGTGGGGTCGAACCCCACTCCTGGTATTTTTTTtaagcttTCAGGAAGCGTTAATAGCGGCTGTCTCTTATACACATCTGACGCTGCCGACGActcgagtactaggatccattaggcg	-1.84887	-1.30727
tRNA-Leu-TAA-1-1-CTA-mut64T>C	tRNA-Leu-TAA-1-1	CTA	64	mut	T	C	ACCAGGATGGCCGAGTGGTTAAGGCGTTGGACTCTAGATCCAATGGACATATGTCCGCGTGGGCTCGAACCCCACTCCTGGTA	GCATACTAAGGCGATCTCGT	tatcttgtggaaaggacgaaacaccACCAGGATGGCCGAGTGGTTAAGGCGTTGGACTCTAGATCCAATGGACATATGTCCGCGTGGGCTCGAACCCCACTCCTGGTATTTTTTTtaagcttGCATACTAAGGCGATCTCGTCTGTCTCTTATACACATCTGACGCTGCCGACGActcgagtactaggatccattaggcg	0.448618	1.01372
tRNA-Leu-TAA-1-1-CTA-mut64T>A	tRNA-Leu-TAA-1-1	CTA	64	mut	T	A	ACCAGGATGGCCGAGTGGTTAAGGCGTTGGACTCTAGATCCAATGGACATATGTCCGCGTGGGATCGAACCCCACTCCTGGTA	CGGTGACTGAGTACCTTGAA	tatcttgtggaaaggacgaaacaccACCAGGATGGCCGAGTGGTTAAGGCGTTGGACTCTAGATCCAATGGACATATGTCCGCGTGGGATCGAACCCCACTCCTGGTATTTTTTTtaagcttCGGTGACTGAGTACCTTGAACTGTCTCTTATACACATCTGACGCTGCCGACGActcgagtactaggatccattaggcg	1.71106	1.43019
tRNA-Leu-TAA-1-1-CTA-mut65T>G	tRNA-Leu-TAA-1-1	CTA	65	mut	T	G	ACCAGGATGGCCGAGTGGTTAAGGCGTTGGACTCTAGATCCAATGGACATATGTCCGCGTGGGTGCGAACCCCACTCCTGGTA	TGCAGGTCAATTCGGCTAGA	tatcttgtggaaaggacgaaacaccACCAGGATGGCCGAGTGGTTAAGGCGTTGGACTCTAGATCCAATGGACATATGTCCGCGTGGGTGCGAACCCCACTCCTGGTATTTTTTTtaagcttTGCAGGTCAATTCGGCTAGACTGTCTCTTATACACATCTGACGCTGCCGACGActcgagtactaggatccattaggcg	-0.966097	-0.475628
tRNA-Leu-TAA-1-1-CTA-mut65T>C	tRNA-Leu-TAA-1-1	CTA	65	mut	T	C	ACCAGGATGGCCGAGTGGTTAAGGCGTTGGACTCTAGATCCAATGGACATATGTCCGCGTGGGTCCGAACCCCACTCCTGGTA	GAACGCTCCAGGTCTACTAA	tatcttgtggaaaggacgaaacaccACCAGGATGGCCGAGTGGTTAAGGCGTTGGACTCTAGATCCAATGGACATATGTCCGCGTGGGTCCGAACCCCACTCCTGGTATTTTTTTtaagcttGAACGCTCCAGGTCTACTAACTGTCTCTTATACACATCTGACGCTGCCGACGActcgagtactaggatccattaggcg	-1.98984	-1.44203
tRNA-Leu-TAA-1-1-CTA-mut65T>A	tRNA-Leu-TAA-1-1	CTA	65	mut	T	A	ACCAGGATGGCCGAGTGGTTAAGGCGTTGGACTCTAGATCCAATGGACATATGTCCGCGTGGGTACGAACCCCACTCCTGGTA	TTATGCGTGTAACGATCGGC	tatcttgtggaaaggacgaaacaccACCAGGATGGCCGAGTGGTTAAGGCGTTGGACTCTAGATCCAATGGACATATGTCCGCGTGGGTACGAACCCCACTCCTGGTATTTTTTTtaagcttTTATGCGTGTAACGATCGGCCTGTCTCTTATACACATCTGACGCTGCCGACGActcgagtactaggatccattaggcg	-4.68629	-4.41686
tRNA-Leu-TAA-1-1-CTA-mut66C>A	tRNA-Leu-TAA-1-1	CTA	66	mut	C	A	ACCAGGATGGCCGAGTGGTTAAGGCGTTGGACTCTAGATCCAATGGACATATGTCCGCGTGGGTTAGAACCCCACTCCTGGTA	TGACTCATGATGTACCACGG	tatcttgtggaaaggacgaaacaccACCAGGATGGCCGAGTGGTTAAGGCGTTGGACTCTAGATCCAATGGACATATGTCCGCGTGGGTTAGAACCCCACTCCTGGTATTTTTTTtaagcttTGACTCATGATGTACCACGGCTGTCTCTTATACACATCTGACGCTGCCGACGActcgagtactaggatccattaggcg	-1.6174	-1.26898
tRNA-Leu-TAA-1-1-CTA-mut66C>T	tRNA-Leu-TAA-1-1	CTA	66	mut	C	T	ACCAGGATGGCCGAGTGGTTAAGGCGTTGGACTCTAGATCCAATGGACATATGTCCGCGTGGGTTTGAACCCCACTCCTGGTA	AAGGAGATCGCTAGAATCCG	tatcttgtggaaaggacgaaacaccACCAGGATGGCCGAGTGGTTAAGGCGTTGGACTCTAGATCCAATGGACATATGTCCGCGTGGGTTTGAACCCCACTCCTGGTATTTTTTTtaagcttAAGGAGATCGCTAGAATCCGCTGTCTCTTATACACATCTGACGCTGCCGACGActcgagtactaggatccattaggcg	-4.94637	-4.66463
tRNA-Leu-TAA-1-1-CTA-mut66C>G	tRNA-Leu-TAA-1-1	CTA	66	mut	C	G	ACCAGGATGGCCGAGTGGTTAAGGCGTTGGACTCTAGATCCAATGGACATATGTCCGCGTGGGTTGGAACCCCACTCCTGGTA	TGCTTAGAGAGCTGTGGCAT	tatcttgtggaaaggacgaaacaccACCAGGATGGCCGAGTGGTTAAGGCGTTGGACTCTAGATCCAATGGACATATGTCCGCGTGGGTTGGAACCCCACTCCTGGTATTTTTTTtaagcttTGCTTAGAGAGCTGTGGCATCTGTCTCTTATACACATCTGACGCTGCCGACGActcgagtactaggatccattaggcg	-3.83024	-3.53898
tRNA-Leu-TAA-1-1-CTA-mut67G>C	tRNA-Leu-TAA-1-1	CTA	67	mut	G	C	ACCAGGATGGCCGAGTGGTTAAGGCGTTGGACTCTAGATCCAATGGACATATGTCCGCGTGGGTTCCAACCCCACTCCTGGTA	TGCCGAATAGTCAGCTCAAG	tatcttgtggaaaggacgaaacaccACCAGGATGGCCGAGTGGTTAAGGCGTTGGACTCTAGATCCAATGGACATATGTCCGCGTGGGTTCCAACCCCACTCCTGGTATTTTTTTtaagcttTGCCGAATAGTCAGCTCAAGCTGTCTCTTATACACATCTGACGCTGCCGACGActcgagtactaggatccattaggcg	-0.177241	-4.07917
tRNA-Leu-TAA-1-1-CTA-mut67G>A	tRNA-Leu-TAA-1-1	CTA	67	mut	G	A	ACCAGGATGGCCGAGTGGTTAAGGCGTTGGACTCTAGATCCAATGGACATATGTCCGCGTGGGTTCAAACCCCACTCCTGGTA	ACACTCAGTGTCAGCTCAAG	tatcttgtggaaaggacgaaacaccACCAGGATGGCCGAGTGGTTAAGGCGTTGGACTCTAGATCCAATGGACATATGTCCGCGTGGGTTCAAACCCCACTCCTGGTATTTTTTTtaagcttACACTCAGTGTCAGCTCAAGCTGTCTCTTATACACATCTGACGCTGCCGACGActcgagtactaggatccattaggcg	1.26538	1.63015
tRNA-Leu-TAA-1-1-CTA-mut67G>T	tRNA-Leu-TAA-1-1	CTA	67	mut	G	T	ACCAGGATGGCCGAGTGGTTAAGGCGTTGGACTCTAGATCCAATGGACATATGTCCGCGTGGGTTCTAACCCCACTCCTGGTA	ATGGAACCTATGCCATGACG	tatcttgtggaaaggacgaaacaccACCAGGATGGCCGAGTGGTTAAGGCGTTGGACTCTAGATCCAATGGACATATGTCCGCGTGGGTTCTAACCCCACTCCTGGTATTTTTTTtaagcttATGGAACCTATGCCATGACGCTGTCTCTTATACACATCTGACGCTGCCGACGActcgagtactaggatccattaggcg	-0.264871	-1.02283
tRNA-Leu-TAA-1-1-CTA-mut68A>T	tRNA-Leu-TAA-1-1	CTA	68	mut	A	T	ACCAGGATGGCCGAGTGGTTAAGGCGTTGGACTCTAGATCCAATGGACATATGTCCGCGTGGGTTCGTACCCCACTCCTGGTA	AAGTGCGGTCTGTTAGACCA	tatcttgtggaaaggacgaaacaccACCAGGATGGCCGAGTGGTTAAGGCGTTGGACTCTAGATCCAATGGACATATGTCCGCGTGGGTTCGTACCCCACTCCTGGTATTTTTTTtaagcttAAGTGCGGTCTGTTAGACCACTGTCTCTTATACACATCTGACGCTGCCGACGActcgagtactaggatccattaggcg	0.449846	0.60791
tRNA-Leu-TAA-1-1-CTA-mut68A>G	tRNA-Leu-TAA-1-1	CTA	68	mut	A	G	ACCAGGATGGCCGAGTGGTTAAGGCGTTGGACTCTAGATCCAATGGACATATGTCCGCGTGGGTTCGGACCCCACTCCTGGTA	GTTAGCGTCGAATAACCGCA	tatcttgtggaaaggacgaaacaccACCAGGATGGCCGAGTGGTTAAGGCGTTGGACTCTAGATCCAATGGACATATGTCCGCGTGGGTTCGGACCCCACTCCTGGTATTTTTTTtaagcttGTTAGCGTCGAATAACCGCACTGTCTCTTATACACATCTGACGCTGCCGACGActcgagtactaggatccattaggcg	-8.0645	-8.0645
tRNA-Leu-TAA-1-1-CTA-mut68A>C	tRNA-Leu-TAA-1-1	CTA	68	mut	A	C	ACCAGGATGGCCGAGTGGTTAAGGCGTTGGACTCTAGATCCAATGGACATATGTCCGCGTGGGTTCGCACCCCACTCCTGGTA	CGAGAGAACCTGTTCGCAAT	tatcttgtggaaaggacgaaacaccACCAGGATGGCCGAGTGGTTAAGGCGTTGGACTCTAGATCCAATGGACATATGTCCGCGTGGGTTCGCACCCCACTCCTGGTATTTTTTTtaagcttCGAGAGAACCTGTTCGCAATCTGTCTCTTATACACATCTGACGCTGCCGACGActcgagtactaggatccattaggcg	1.38802	0.853416
tRNA-Leu-TAA-1-1-CTA-mut69A>T	tRNA-Leu-TAA-1-1	CTA	69	mut	A	T	ACCAGGATGGCCGAGTGGTTAAGGCGTTGGACTCTAGATCCAATGGACATATGTCCGCGTGGGTTCGATCCCCACTCCTGGTA	TAGGAAGAAGTGAGACCTCG	tatcttgtggaaaggacgaaacaccACCAGGATGGCCGAGTGGTTAAGGCGTTGGACTCTAGATCCAATGGACATATGTCCGCGTGGGTTCGATCCCCACTCCTGGTATTTTTTTtaagcttTAGGAAGAAGTGAGACCTCGCTGTCTCTTATACACATCTGACGCTGCCGACGActcgagtactaggatccattaggcg	0.508591	0.364151
tRNA-Leu-TAA-1-1-CTA-mut69A>G	tRNA-Leu-TAA-1-1	CTA	69	mut	A	G	ACCAGGATGGCCGAGTGGTTAAGGCGTTGGACTCTAGATCCAATGGACATATGTCCGCGTGGGTTCGAGCCCCACTCCTGGTA	ATGTGGACAAGCGTGACATG	tatcttgtggaaaggacgaaacaccACCAGGATGGCCGAGTGGTTAAGGCGTTGGACTCTAGATCCAATGGACATATGTCCGCGTGGGTTCGAGCCCCACTCCTGGTATTTTTTTtaagcttATGTGGACAAGCGTGACATGCTGTCTCTTATACACATCTGACGCTGCCGACGActcgagtactaggatccattaggcg	0.999571	0.947045
tRNA-Leu-TAA-1-1-CTA-mut69A>C	tRNA-Leu-TAA-1-1	CTA	69	mut	A	C	ACCAGGATGGCCGAGTGGTTAAGGCGTTGGACTCTAGATCCAATGGACATATGTCCGCGTGGGTTCGACCCCCACTCCTGGTA	ATGTGGACAATCCTGGCACA	tatcttgtggaaaggacgaaacaccACCAGGATGGCCGAGTGGTTAAGGCGTTGGACTCTAGATCCAATGGACATATGTCCGCGTGGGTTCGACCCCCACTCCTGGTATTTTTTTtaagcttATGTGGACAATCCTGGCACACTGTCTCTTATACACATCTGACGCTGCCGACGActcgagtactaggatccattaggcg	2.47402	2.36369
tRNA-Leu-TAA-1-1-CTA-mut70C>A	tRNA-Leu-TAA-1-1	CTA	70	mut	C	A	ACCAGGATGGCCGAGTGGTTAAGGCGTTGGACTCTAGATCCAATGGACATATGTCCGCGTGGGTTCGAAACCCACTCCTGGTA	CAGGTTCTACGATTGGAACG	tatcttgtggaaaggacgaaacaccACCAGGATGGCCGAGTGGTTAAGGCGTTGGACTCTAGATCCAATGGACATATGTCCGCGTGGGTTCGAAACCCACTCCTGGTATTTTTTTtaagcttCAGGTTCTACGATTGGAACGCTGTCTCTTATACACATCTGACGCTGCCGACGActcgagtactaggatccattaggcg	2.39262	0.795373
tRNA-Leu-TAA-1-1-CTA-mut70C>T	tRNA-Leu-TAA-1-1	CTA	70	mut	C	T	ACCAGGATGGCCGAGTGGTTAAGGCGTTGGACTCTAGATCCAATGGACATATGTCCGCGTGGGTTCGAATCCCACTCCTGGTA	ATGTCAGCGCCATAGCAAGA	tatcttgtggaaaggacgaaacaccACCAGGATGGCCGAGTGGTTAAGGCGTTGGACTCTAGATCCAATGGACATATGTCCGCGTGGGTTCGAATCCCACTCCTGGTATTTTTTTtaagcttATGTCAGCGCCATAGCAAGACTGTCTCTTATACACATCTGACGCTGCCGACGActcgagtactaggatccattaggcg	-0.863886	-3.92118
tRNA-Leu-TAA-1-1-CTA-mut70C>G	tRNA-Leu-TAA-1-1	CTA	70	mut	C	G	ACCAGGATGGCCGAGTGGTTAAGGCGTTGGACTCTAGATCCAATGGACATATGTCCGCGTGGGTTCGAAGCCCACTCCTGGTA	GTCCAAGTGTGATTGGAACG	tatcttgtggaaaggacgaaacaccACCAGGATGGCCGAGTGGTTAAGGCGTTGGACTCTAGATCCAATGGACATATGTCCGCGTGGGTTCGAAGCCCACTCCTGGTATTTTTTTtaagcttGTCCAAGTGTGATTGGAACGCTGTCTCTTATACACATCTGACGCTGCCGACGActcgagtactaggatccattaggcg	-0.941911	-4.06002
tRNA-Leu-TAA-1-1-CTA-mut71C>A	tRNA-Leu-TAA-1-1	CTA	71	mut	C	A	ACCAGGATGGCCGAGTGGTTAAGGCGTTGGACTCTAGATCCAATGGACATATGTCCGCGTGGGTTCGAACACCACTCCTGGTA	GCCTATGCTGCTAGGTATCA	tatcttgtggaaaggacgaaacaccACCAGGATGGCCGAGTGGTTAAGGCGTTGGACTCTAGATCCAATGGACATATGTCCGCGTGGGTTCGAACACCACTCCTGGTATTTTTTTtaagcttGCCTATGCTGCTAGGTATCACTGTCTCTTATACACATCTGACGCTGCCGACGActcgagtactaggatccattaggcg	-4.61836	-4.34665
tRNA-Leu-TAA-1-1-CTA-mut71C>T	tRNA-Leu-TAA-1-1	CTA	71	mut	C	T	ACCAGGATGGCCGAGTGGTTAAGGCGTTGGACTCTAGATCCAATGGACATATGTCCGCGTGGGTTCGAACTCCACTCCTGGTA	TTCGATACGGTGCGACAGAA	tatcttgtggaaaggacgaaacaccACCAGGATGGCCGAGTGGTTAAGGCGTTGGACTCTAGATCCAATGGACATATGTCCGCGTGGGTTCGAACTCCACTCCTGGTATTTTTTTtaagcttTTCGATACGGTGCGACAGAACTGTCTCTTATACACATCTGACGCTGCCGACGActcgagtactaggatccattaggcg	-3.25953	-8.0645
tRNA-Leu-TAA-1-1-CTA-mut71C>G	tRNA-Leu-TAA-1-1	CTA	71	mut	C	G	ACCAGGATGGCCGAGTGGTTAAGGCGTTGGACTCTAGATCCAATGGACATATGTCCGCGTGGGTTCGAACGCCACTCCTGGTA	TCTTCTCGGCGATGGATTGA	tatcttgtggaaaggacgaaacaccACCAGGATGGCCGAGTGGTTAAGGCGTTGGACTCTAGATCCAATGGACATATGTCCGCGTGGGTTCGAACGCCACTCCTGGTATTTTTTTtaagcttTCTTCTCGGCGATGGATTGACTGTCTCTTATACACATCTGACGCTGCCGACGActcgagtactaggatccattaggcg	0.520855	0.323233
tRNA-Leu-TAA-1-1-CTA-mut72C>A	tRNA-Leu-TAA-1-1	CTA	72	mut	C	A	ACCAGGATGGCCGAGTGGTTAAGGCGTTGGACTCTAGATCCAATGGACATATGTCCGCGTGGGTTCGAACCACACTCCTGGTA	GGTAAGGAAGTTGCTGAACC	tatcttgtggaaaggacgaaacaccACCAGGATGGCCGAGTGGTTAAGGCGTTGGACTCTAGATCCAATGGACATATGTCCGCGTGGGTTCGAACCACACTCCTGGTATTTTTTTtaagcttGGTAAGGAAGTTGCTGAACCCTGTCTCTTATACACATCTGACGCTGCCGACGActcgagtactaggatccattaggcg	-4.76246	-4.48875
tRNA-Leu-TAA-1-1-CTA-mut72C>T	tRNA-Leu-TAA-1-1	CTA	72	mut	C	T	ACCAGGATGGCCGAGTGGTTAAGGCGTTGGACTCTAGATCCAATGGACATATGTCCGCGTGGGTTCGAACCTCACTCCTGGTA	GACCATAGAGTCAGTGTCGA	tatcttgtggaaaggacgaaacaccACCAGGATGGCCGAGTGGTTAAGGCGTTGGACTCTAGATCCAATGGACATATGTCCGCGTGGGTTCGAACCTCACTCCTGGTATTTTTTTtaagcttGACCATAGAGTCAGTGTCGACTGTCTCTTATACACATCTGACGCTGCCGACGActcgagtactaggatccattaggcg	-1.39476	-0.867009
tRNA-Leu-TAA-1-1-CTA-mut72C>G	tRNA-Leu-TAA-1-1	CTA	72	mut	C	G	ACCAGGATGGCCGAGTGGTTAAGGCGTTGGACTCTAGATCCAATGGACATATGTCCGCGTGGGTTCGAACCGCACTCCTGGTA	TTCAACCAAGCCGGTATGCA	tatcttgtggaaaggacgaaacaccACCAGGATGGCCGAGTGGTTAAGGCGTTGGACTCTAGATCCAATGGACATATGTCCGCGTGGGTTCGAACCGCACTCCTGGTATTTTTTTtaagcttTTCAACCAAGCCGGTATGCACTGTCTCTTATACACATCTGACGCTGCCGACGActcgagtactaggatccattaggcg	-0.621474	-0.466735
tRNA-Leu-TAA-1-1-CTA-mut73C>A	tRNA-Leu-TAA-1-1	CTA	73	mut	C	A	ACCAGGATGGCCGAGTGGTTAAGGCGTTGGACTCTAGATCCAATGGACATATGTCCGCGTGGGTTCGAACCCAACTCCTGGTA	GCAGGCCTAATGACAATGCA	tatcttgtggaaaggacgaaacaccACCAGGATGGCCGAGTGGTTAAGGCGTTGGACTCTAGATCCAATGGACATATGTCCGCGTGGGTTCGAACCCAACTCCTGGTATTTTTTTtaagcttGCAGGCCTAATGACAATGCACTGTCTCTTATACACATCTGACGCTGCCGACGActcgagtactaggatccattaggcg	-8.0645	-8.0645
tRNA-Leu-TAA-1-1-CTA-mut73C>T	tRNA-Leu-TAA-1-1	CTA	73	mut	C	T	ACCAGGATGGCCGAGTGGTTAAGGCGTTGGACTCTAGATCCAATGGACATATGTCCGCGTGGGTTCGAACCCTACTCCTGGTA	ATGGATTGAGGCAGGCCTAA	tatcttgtggaaaggacgaaacaccACCAGGATGGCCGAGTGGTTAAGGCGTTGGACTCTAGATCCAATGGACATATGTCCGCGTGGGTTCGAACCCTACTCCTGGTATTTTTTTtaagcttATGGATTGAGGCAGGCCTAACTGTCTCTTATACACATCTGACGCTGCCGACGActcgagtactaggatccattaggcg	-6.8723	-6.70692
tRNA-Leu-TAA-1-1-CTA-mut73C>G	tRNA-Leu-TAA-1-1	CTA	73	mut	C	G	ACCAGGATGGCCGAGTGGTTAAGGCGTTGGACTCTAGATCCAATGGACATATGTCCGCGTGGGTTCGAACCCGACTCCTGGTA	CGATCTACTCTTCGGCTAGA	tatcttgtggaaaggacgaaacaccACCAGGATGGCCGAGTGGTTAAGGCGTTGGACTCTAGATCCAATGGACATATGTCCGCGTGGGTTCGAACCCGACTCCTGGTATTTTTTTtaagcttCGATCTACTCTTCGGCTAGACTGTCTCTTATACACATCTGACGCTGCCGACGActcgagtactaggatccattaggcg	0.974842	1.37392
tRNA-Leu-TAA-1-1-CTA-mut74A>T	tRNA-Leu-TAA-1-1	CTA	74	mut	A	T	ACCAGGATGGCCGAGTGGTTAAGGCGTTGGACTCTAGATCCAATGGACATATGTCCGCGTGGGTTCGAACCCCTCTCCTGGTA	GCGGTTCAGATAGATCAGAG	tatcttgtggaaaggacgaaacaccACCAGGATGGCCGAGTGGTTAAGGCGTTGGACTCTAGATCCAATGGACATATGTCCGCGTGGGTTCGAACCCCTCTCCTGGTATTTTTTTtaagcttGCGGTTCAGATAGATCAGAGCTGTCTCTTATACACATCTGACGCTGCCGACGActcgagtactaggatccattaggcg	3.60875	3.67794
tRNA-Leu-TAA-1-1-CTA-mut74A>G	tRNA-Leu-TAA-1-1	CTA	74	mut	A	G	ACCAGGATGGCCGAGTGGTTAAGGCGTTGGACTCTAGATCCAATGGACATATGTCCGCGTGGGTTCGAACCCCGCTCCTGGTA	TATCGGAGAATATTCCGGCG	tatcttgtggaaaggacgaaacaccACCAGGATGGCCGAGTGGTTAAGGCGTTGGACTCTAGATCCAATGGACATATGTCCGCGTGGGTTCGAACCCCGCTCCTGGTATTTTTTTtaagcttTATCGGAGAATATTCCGGCGCTGTCTCTTATACACATCTGACGCTGCCGACGActcgagtactaggatccattaggcg	1.99817	2.0405
tRNA-Leu-TAA-1-1-CTA-mut74A>C	tRNA-Leu-TAA-1-1	CTA	74	mut	A	C	ACCAGGATGGCCGAGTGGTTAAGGCGTTGGACTCTAGATCCAATGGACATATGTCCGCGTGGGTTCGAACCCCCCTCCTGGTA	CTGTTGTCGGACCTAACAAC	tatcttgtggaaaggacgaaacaccACCAGGATGGCCGAGTGGTTAAGGCGTTGGACTCTAGATCCAATGGACATATGTCCGCGTGGGTTCGAACCCCCCTCCTGGTATTTTTTTtaagcttCTGTTGTCGGACCTAACAACCTGTCTCTTATACACATCTGACGCTGCCGACGActcgagtactaggatccattaggcg	-4.8814	-4.60967
tRNA-Leu-TAA-1-1-CTA-mut75C>A	tRNA-Leu-TAA-1-1	CTA	75	mut	C	A	ACCAGGATGGCCGAGTGGTTAAGGCGTTGGACTCTAGATCCAATGGACATATGTCCGCGTGGGTTCGAACCCCAATCCTGGTA	ACTGCTACTGGATTGGAACG	tatcttgtggaaaggacgaaacaccACCAGGATGGCCGAGTGGTTAAGGCGTTGGACTCTAGATCCAATGGACATATGTCCGCGTGGGTTCGAACCCCAATCCTGGTATTTTTTTtaagcttACTGCTACTGGATTGGAACGCTGTCTCTTATACACATCTGACGCTGCCGACGActcgagtactaggatccattaggcg	-4.53335	-4.29603
tRNA-Leu-TAA-1-1-CTA-mut75C>T	tRNA-Leu-TAA-1-1	CTA	75	mut	C	T	ACCAGGATGGCCGAGTGGTTAAGGCGTTGGACTCTAGATCCAATGGACATATGTCCGCGTGGGTTCGAACCCCATTCCTGGTA	TTAAGGTACGCCTTCGGATG	tatcttgtggaaaggacgaaacaccACCAGGATGGCCGAGTGGTTAAGGCGTTGGACTCTAGATCCAATGGACATATGTCCGCGTGGGTTCGAACCCCATTCCTGGTATTTTTTTtaagcttTTAAGGTACGCCTTCGGATGCTGTCTCTTATACACATCTGACGCTGCCGACGActcgagtactaggatccattaggcg	0.777887	0.29945
tRNA-Leu-TAA-1-1-CTA-mut75C>G	tRNA-Leu-TAA-1-1	CTA	75	mut	C	G	ACCAGGATGGCCGAGTGGTTAAGGCGTTGGACTCTAGATCCAATGGACATATGTCCGCGTGGGTTCGAACCCCAGTCCTGGTA	CAATTGAGCACTTGTCAGCG	tatcttgtggaaaggacgaaacaccACCAGGATGGCCGAGTGGTTAAGGCGTTGGACTCTAGATCCAATGGACATATGTCCGCGTGGGTTCGAACCCCAGTCCTGGTATTTTTTTtaagcttCAATTGAGCACTTGTCAGCGCTGTCTCTTATACACATCTGACGCTGCCGACGActcgagtactaggatccattaggcg	-3.37542	-3.38318
tRNA-Leu-TAA-1-1-CTA-mut76T>G	tRNA-Leu-TAA-1-1	CTA	76	mut	T	G	ACCAGGATGGCCGAGTGGTTAAGGCGTTGGACTCTAGATCCAATGGACATATGTCCGCGTGGGTTCGAACCCCACGCCTGGTA	GTTCGCCGTATGACTCATGA	tatcttgtggaaaggacgaaacaccACCAGGATGGCCGAGTGGTTAAGGCGTTGGACTCTAGATCCAATGGACATATGTCCGCGTGGGTTCGAACCCCACGCCTGGTATTTTTTTtaagcttGTTCGCCGTATGACTCATGACTGTCTCTTATACACATCTGACGCTGCCGACGActcgagtactaggatccattaggcg	-0.0126903	-0.0522982
tRNA-Leu-TAA-1-1-CTA-mut76T>C	tRNA-Leu-TAA-1-1	CTA	76	mut	T	C	ACCAGGATGGCCGAGTGGTTAAGGCGTTGGACTCTAGATCCAATGGACATATGTCCGCGTGGGTTCGAACCCCACCCCTGGTA	CGCTCGATAACACAGTCTCT	tatcttgtggaaaggacgaaacaccACCAGGATGGCCGAGTGGTTAAGGCGTTGGACTCTAGATCCAATGGACATATGTCCGCGTGGGTTCGAACCCCACCCCTGGTATTTTTTTtaagcttCGCTCGATAACACAGTCTCTCTGTCTCTTATACACATCTGACGCTGCCGACGActcgagtactaggatccattaggcg	0.254792	0.164329
tRNA-Leu-TAA-1-1-CTA-mut76T>A	tRNA-Leu-TAA-1-1	CTA	76	mut	T	A	ACCAGGATGGCCGAGTGGTTAAGGCGTTGGACTCTAGATCCAATGGACATATGTCCGCGTGGGTTCGAACCCCACACCTGGTA	TGAGCAGTAACCTTCGGATG	tatcttgtggaaaggacgaaacaccACCAGGATGGCCGAGTGGTTAAGGCGTTGGACTCTAGATCCAATGGACATATGTCCGCGTGGGTTCGAACCCCACACCTGGTATTTTTTTtaagcttTGAGCAGTAACCTTCGGATGCTGTCTCTTATACACATCTGACGCTGCCGACGActcgagtactaggatccattaggcg	0.109786	0.198909
tRNA-Leu-TAA-1-1-CTA-mut77C>A	tRNA-Leu-TAA-1-1	CTA	77	mut	C	A	ACCAGGATGGCCGAGTGGTTAAGGCGTTGGACTCTAGATCCAATGGACATATGTCCGCGTGGGTTCGAACCCCACTACTGGTA	CACAATGAACGTCAAGCTCC	tatcttgtggaaaggacgaaacaccACCAGGATGGCCGAGTGGTTAAGGCGTTGGACTCTAGATCCAATGGACATATGTCCGCGTGGGTTCGAACCCCACTACTGGTATTTTTTTtaagcttCACAATGAACGTCAAGCTCCCTGTCTCTTATACACATCTGACGCTGCCGACGActcgagtactaggatccattaggcg	-1.85152	-4.14416
tRNA-Leu-TAA-1-1-CTA-mut77C>T	tRNA-Leu-TAA-1-1	CTA	77	mut	C	T	ACCAGGATGGCCGAGTGGTTAAGGCGTTGGACTCTAGATCCAATGGACATATGTCCGCGTGGGTTCGAACCCCACTTCTGGTA	TACCTTCGCAATCGGAGTTG	tatcttgtggaaaggacgaaacaccACCAGGATGGCCGAGTGGTTAAGGCGTTGGACTCTAGATCCAATGGACATATGTCCGCGTGGGTTCGAACCCCACTTCTGGTATTTTTTTtaagcttTACCTTCGCAATCGGAGTTGCTGTCTCTTATACACATCTGACGCTGCCGACGActcgagtactaggatccattaggcg	1.39291	1.72567
tRNA-Leu-TAA-1-1-CTA-mut77C>G	tRNA-Leu-TAA-1-1	CTA	77	mut	C	G	ACCAGGATGGCCGAGTGGTTAAGGCGTTGGACTCTAGATCCAATGGACATATGTCCGCGTGGGTTCGAACCCCACTGCTGGTA	GTTAGCGTCGTAGATCAGAG	tatcttgtggaaaggacgaaacaccACCAGGATGGCCGAGTGGTTAAGGCGTTGGACTCTAGATCCAATGGACATATGTCCGCGTGGGTTCGAACCCCACTGCTGGTATTTTTTTtaagcttGTTAGCGTCGTAGATCAGAGCTGTCTCTTATACACATCTGACGCTGCCGACGActcgagtactaggatccattaggcg	-5.48344	-5.25464
tRNA-Leu-TAA-1-1-CTA-mut78C>A	tRNA-Leu-TAA-1-1	CTA	78	mut	C	A	ACCAGGATGGCCGAGTGGTTAAGGCGTTGGACTCTAGATCCAATGGACATATGTCCGCGTGGGTTCGAACCCCACTCATGGTA	ATCGGAGTTGCACAGTCTCT	tatcttgtggaaaggacgaaacaccACCAGGATGGCCGAGTGGTTAAGGCGTTGGACTCTAGATCCAATGGACATATGTCCGCGTGGGTTCGAACCCCACTCATGGTATTTTTTTtaagcttATCGGAGTTGCACAGTCTCTCTGTCTCTTATACACATCTGACGCTGCCGACGActcgagtactaggatccattaggcg	0.359475	-0.268278
tRNA-Leu-TAA-1-1-CTA-mut78C>T	tRNA-Leu-TAA-1-1	CTA	78	mut	C	T	ACCAGGATGGCCGAGTGGTTAAGGCGTTGGACTCTAGATCCAATGGACATATGTCCGCGTGGGTTCGAACCCCACTCTTGGTA	GCGTGACATGTGGTTCTATG	tatcttgtggaaaggacgaaacaccACCAGGATGGCCGAGTGGTTAAGGCGTTGGACTCTAGATCCAATGGACATATGTCCGCGTGGGTTCGAACCCCACTCTTGGTATTTTTTTtaagcttGCGTGACATGTGGTTCTATGCTGTCTCTTATACACATCTGACGCTGCCGACGActcgagtactaggatccattaggcg	0.159488	-0.1748
tRNA-Leu-TAA-1-1-CTA-mut78C>G	tRNA-Leu-TAA-1-1	CTA	78	mut	C	G	ACCAGGATGGCCGAGTGGTTAAGGCGTTGGACTCTAGATCCAATGGACATATGTCCGCGTGGGTTCGAACCCCACTCGTGGTA	CGCGTTAATAATTGCGCTGG	tatcttgtggaaaggacgaaacaccACCAGGATGGCCGAGTGGTTAAGGCGTTGGACTCTAGATCCAATGGACATATGTCCGCGTGGGTTCGAACCCCACTCGTGGTATTTTTTTtaagcttCGCGTTAATAATTGCGCTGGCTGTCTCTTATACACATCTGACGCTGCCGACGActcgagtactaggatccattaggcg	-1.37471	-5.11915
tRNA-Leu-TAA-1-1-CTA-mut79T>G	tRNA-Leu-TAA-1-1	CTA	79	mut	T	G	ACCAGGATGGCCGAGTGGTTAAGGCGTTGGACTCTAGATCCAATGGACATATGTCCGCGTGGGTTCGAACCCCACTCCGGGTA	GTTGCTCATCAAGATCCAGC	tatcttgtggaaaggacgaaacaccACCAGGATGGCCGAGTGGTTAAGGCGTTGGACTCTAGATCCAATGGACATATGTCCGCGTGGGTTCGAACCCCACTCCGGGTATTTTTTTtaagcttGTTGCTCATCAAGATCCAGCCTGTCTCTTATACACATCTGACGCTGCCGACGActcgagtactaggatccattaggcg	-0.264327	0.164149
tRNA-Leu-TAA-1-1-CTA-mut79T>C	tRNA-Leu-TAA-1-1	CTA	79	mut	T	C	ACCAGGATGGCCGAGTGGTTAAGGCGTTGGACTCTAGATCCAATGGACATATGTCCGCGTGGGTTCGAACCCCACTCCCGGTA	CGTGTACAGCGGTTCAATGT	tatcttgtggaaaggacgaaacaccACCAGGATGGCCGAGTGGTTAAGGCGTTGGACTCTAGATCCAATGGACATATGTCCGCGTGGGTTCGAACCCCACTCCCGGTATTTTTTTtaagcttCGTGTACAGCGGTTCAATGTCTGTCTCTTATACACATCTGACGCTGCCGACGActcgagtactaggatccattaggcg	0.302241	-0.461633
tRNA-Leu-TAA-1-1-CTA-mut79T>A	tRNA-Leu-TAA-1-1	CTA	79	mut	T	A	ACCAGGATGGCCGAGTGGTTAAGGCGTTGGACTCTAGATCCAATGGACATATGTCCGCGTGGGTTCGAACCCCACTCCAGGTA	ATCCTTGGTCTGGCCTACAA	tatcttgtggaaaggacgaaacaccACCAGGATGGCCGAGTGGTTAAGGCGTTGGACTCTAGATCCAATGGACATATGTCCGCGTGGGTTCGAACCCCACTCCAGGTATTTTTTTtaagcttATCCTTGGTCTGGCCTACAACTGTCTCTTATACACATCTGACGCTGCCGACGActcgagtactaggatccattaggcg	1.1801	1.41818
tRNA-Leu-TAA-1-1-CTA-mut80G>C	tRNA-Leu-TAA-1-1	CTA	80	mut	G	C	ACCAGGATGGCCGAGTGGTTAAGGCGTTGGACTCTAGATCCAATGGACATATGTCCGCGTGGGTTCGAACCCCACTCCTCGTA	GCGTGACATGCATCCTTCAT	tatcttgtggaaaggacgaaacaccACCAGGATGGCCGAGTGGTTAAGGCGTTGGACTCTAGATCCAATGGACATATGTCCGCGTGGGTTCGAACCCCACTCCTCGTATTTTTTTtaagcttGCGTGACATGCATCCTTCATCTGTCTCTTATACACATCTGACGCTGCCGACGActcgagtactaggatccattaggcg	-3.23577	-3.37251
tRNA-Leu-TAA-1-1-CTA-mut80G>A	tRNA-Leu-TAA-1-1	CTA	80	mut	G	A	ACCAGGATGGCCGAGTGGTTAAGGCGTTGGACTCTAGATCCAATGGACATATGTCCGCGTGGGTTCGAACCCCACTCCTAGTA	CCAACTTCGGCTAGGTATCA	tatcttgtggaaaggacgaaacaccACCAGGATGGCCGAGTGGTTAAGGCGTTGGACTCTAGATCCAATGGACATATGTCCGCGTGGGTTCGAACCCCACTCCTAGTATTTTTTTtaagcttCCAACTTCGGCTAGGTATCACTGTCTCTTATACACATCTGACGCTGCCGACGActcgagtactaggatccattaggcg	-1.38011	-1.81995
tRNA-Leu-TAA-1-1-CTA-mut80G>T	tRNA-Leu-TAA-1-1	CTA	80	mut	G	T	ACCAGGATGGCCGAGTGGTTAAGGCGTTGGACTCTAGATCCAATGGACATATGTCCGCGTGGGTTCGAACCCCACTCCTTGTA	ATTGTCGCGAATTGTCGCGA	tatcttgtggaaaggacgaaacaccACCAGGATGGCCGAGTGGTTAAGGCGTTGGACTCTAGATCCAATGGACATATGTCCGCGTGGGTTCGAACCCCACTCCTTGTATTTTTTTtaagcttATTGTCGCGAATTGTCGCGACTGTCTCTTATACACATCTGACGCTGCCGACGActcgagtactaggatccattaggcg	-5.38044	-5.1177
tRNA-Leu-TAA-1-1-CTA-mut81G>C	tRNA-Leu-TAA-1-1	CTA	81	mut	G	C	ACCAGGATGGCCGAGTGGTTAAGGCGTTGGACTCTAGATCCAATGGACATATGTCCGCGTGGGTTCGAACCCCACTCCTGCTA	CAATGTGCGAAGTTGTCCAC	tatcttgtggaaaggacgaaacaccACCAGGATGGCCGAGTGGTTAAGGCGTTGGACTCTAGATCCAATGGACATATGTCCGCGTGGGTTCGAACCCCACTCCTGCTATTTTTTTtaagcttCAATGTGCGAAGTTGTCCACCTGTCTCTTATACACATCTGACGCTGCCGACGActcgagtactaggatccattaggcg	0.0668535	-1.58184
tRNA-Leu-TAA-1-1-CTA-mut81G>A	tRNA-Leu-TAA-1-1	CTA	81	mut	G	A	ACCAGGATGGCCGAGTGGTTAAGGCGTTGGACTCTAGATCCAATGGACATATGTCCGCGTGGGTTCGAACCCCACTCCTGATA	ATTGTCGCGACGGAATATGG	tatcttgtggaaaggacgaaacaccACCAGGATGGCCGAGTGGTTAAGGCGTTGGACTCTAGATCCAATGGACATATGTCCGCGTGGGTTCGAACCCCACTCCTGATATTTTTTTtaagcttATTGTCGCGACGGAATATGGCTGTCTCTTATACACATCTGACGCTGCCGACGActcgagtactaggatccattaggcg	-4.50513	-4.23528
tRNA-Leu-TAA-1-1-CTA-mut81G>T	tRNA-Leu-TAA-1-1	CTA	81	mut	G	T	ACCAGGATGGCCGAGTGGTTAAGGCGTTGGACTCTAGATCCAATGGACATATGTCCGCGTGGGTTCGAACCCCACTCCTGTTA	TTACGACCAAGGATACAGGC	tatcttgtggaaaggacgaaacaccACCAGGATGGCCGAGTGGTTAAGGCGTTGGACTCTAGATCCAATGGACATATGTCCGCGTGGGTTCGAACCCCACTCCTGTTATTTTTTTtaagcttTTACGACCAAGGATACAGGCCTGTCTCTTATACACATCTGACGCTGCCGACGActcgagtactaggatccattaggcg	1.01609	0.512551
tRNA-Leu-TAA-1-1-CTA-mut82T>G	tRNA-Leu-TAA-1-1	CTA	82	mut	T	G	ACCAGGATGGCCGAGTGGTTAAGGCGTTGGACTCTAGATCCAATGGACATATGTCCGCGTGGGTTCGAACCCCACTCCTGGGA	TATGAGCAGACCTTCGGATG	tatcttgtggaaaggacgaaacaccACCAGGATGGCCGAGTGGTTAAGGCGTTGGACTCTAGATCCAATGGACATATGTCCGCGTGGGTTCGAACCCCACTCCTGGGATTTTTTTtaagcttTATGAGCAGACCTTCGGATGCTGTCTCTTATACACATCTGACGCTGCCGACGActcgagtactaggatccattaggcg	1.19527	1.1761
tRNA-Leu-TAA-1-1-CTA-mut82T>C	tRNA-Leu-TAA-1-1	CTA	82	mut	T	C	ACCAGGATGGCCGAGTGGTTAAGGCGTTGGACTCTAGATCCAATGGACATATGTCCGCGTGGGTTCGAACCCCACTCCTGGCA	TCAGGAAGCGTGTTAGACCA	tatcttgtggaaaggacgaaacaccACCAGGATGGCCGAGTGGTTAAGGCGTTGGACTCTAGATCCAATGGACATATGTCCGCGTGGGTTCGAACCCCACTCCTGGCATTTTTTTtaagcttTCAGGAAGCGTGTTAGACCACTGTCTCTTATACACATCTGACGCTGCCGACGActcgagtactaggatccattaggcg	-3.99574	-3.7111
tRNA-Leu-TAA-1-1-CTA-mut82T>A	tRNA-Leu-TAA-1-1	CTA	82	mut	T	A	ACCAGGATGGCCGAGTGGTTAAGGCGTTGGACTCTAGATCCAATGGACATATGTCCGCGTGGGTTCGAACCCCACTCCTGGAA	ACACTCAGTGACACTCAGTG	tatcttgtggaaaggacgaaacaccACCAGGATGGCCGAGTGGTTAAGGCGTTGGACTCTAGATCCAATGGACATATGTCCGCGTGGGTTCGAACCCCACTCCTGGAATTTTTTTtaagcttACACTCAGTGACACTCAGTGCTGTCTCTTATACACATCTGACGCTGCCGACGActcgagtactaggatccattaggcg	-3.67372	-3.39988
tRNA-Leu-TAA-1-1-CTA-mut83A>T	tRNA-Leu-TAA-1-1	CTA	83	mut	A	T	ACCAGGATGGCCGAGTGGTTAAGGCGTTGGACTCTAGATCCAATGGACATATGTCCGCGTGGGTTCGAACCCCACTCCTGGTT	AAGCTATACGCGCAAGTGCT	tatcttgtggaaaggacgaaacaccACCAGGATGGCCGAGTGGTTAAGGCGTTGGACTCTAGATCCAATGGACATATGTCCGCGTGGGTTCGAACCCCACTCCTGGTTTTTTTTTtaagcttAAGCTATACGCGCAAGTGCTCTGTCTCTTATACACATCTGACGCTGCCGACGActcgagtactaggatccattaggcg	-2.62658	-2.12491
tRNA-Leu-TAA-1-1-CTA-mut83A>G	tRNA-Leu-TAA-1-1	CTA	83	mut	A	G	ACCAGGATGGCCGAGTGGTTAAGGCGTTGGACTCTAGATCCAATGGACATATGTCCGCGTGGGTTCGAACCCCACTCCTGGTG	CTATCAGGTAATTGCGCTGG	tatcttgtggaaaggacgaaacaccACCAGGATGGCCGAGTGGTTAAGGCGTTGGACTCTAGATCCAATGGACATATGTCCGCGTGGGTTCGAACCCCACTCCTGGTGTTTTTTTtaagcttCTATCAGGTAATTGCGCTGGCTGTCTCTTATACACATCTGACGCTGCCGACGActcgagtactaggatccattaggcg	0.495659	0.137415
tRNA-Leu-TAA-1-1-CTA-mut83A>C	tRNA-Leu-TAA-1-1	CTA	83	mut	A	C	ACCAGGATGGCCGAGTGGTTAAGGCGTTGGACTCTAGATCCAATGGACATATGTCCGCGTGGGTTCGAACCCCACTCCTGGTC	CCAGCGTGATCTTAGGCTAA	tatcttgtggaaaggacgaaacaccACCAGGATGGCCGAGTGGTTAAGGCGTTGGACTCTAGATCCAATGGACATATGTCCGCGTGGGTTCGAACCCCACTCCTGGTCTTTTTTTtaagcttCCAGCGTGATCTTAGGCTAACTGTCTCTTATACACATCTGACGCTGCCGACGActcgagtactaggatccattaggcg	1.34466	1.14979
tRNA-Leu-TAA-1-1-CTA-del1A>A	tRNA-Leu-TAA-1-1	CTA	1	del	A	A	CCAGGATGGCCGAGTGGTTAAGGCGTTGGACTCTAGATCCAATGGACATATGTCCGCGTGGGTTCGAACCCCACTCCTGGTA	GCCAACTGTACGCTCGATAA	tatcttgtggaaaggacgaaacaccCCAGGATGGCCGAGTGGTTAAGGCGTTGGACTCTAGATCCAATGGACATATGTCCGCGTGGGTTCGAACCCCACTCCTGGTATTTTTTTtaagcttGCCAACTGTACGCTCGATAACTGTCTCTTATACACATCTGACGCTGCCGACGActcgagtactaggatccattaggcg	0.587592	-3.68837
tRNA-Leu-TAA-1-1-CTA-del2C>C	tRNA-Leu-TAA-1-1	CTA	2	del	C	C	ACAGGATGGCCGAGTGGTTAAGGCGTTGGACTCTAGATCCAATGGACATATGTCCGCGTGGGTTCGAACCCCACTCCTGGTA	ATTCGATCGGTATGCACCAC	tatcttgtggaaaggacgaaacaccACAGGATGGCCGAGTGGTTAAGGCGTTGGACTCTAGATCCAATGGACATATGTCCGCGTGGGTTCGAACCCCACTCCTGGTATTTTTTTtaagcttATTCGATCGGTATGCACCACCTGTCTCTTATACACATCTGACGCTGCCGACGActcgagtactaggatccattaggcg	2.38772	1.25726
tRNA-Leu-TAA-1-1-CTA-del4A>A	tRNA-Leu-TAA-1-1	CTA	4	del	A	A	ACCGGATGGCCGAGTGGTTAAGGCGTTGGACTCTAGATCCAATGGACATATGTCCGCGTGGGTTCGAACCCCACTCCTGGTA	TAGTGAACGGCGCTCGATAA	tatcttgtggaaaggacgaaacaccACCGGATGGCCGAGTGGTTAAGGCGTTGGACTCTAGATCCAATGGACATATGTCCGCGTGGGTTCGAACCCCACTCCTGGTATTTTTTTtaagcttTAGTGAACGGCGCTCGATAACTGTCTCTTATACACATCTGACGCTGCCGACGActcgagtactaggatccattaggcg	0.0643274	0.220749
tRNA-Leu-TAA-1-1-CTA-del5G>G	tRNA-Leu-TAA-1-1	CTA	5	del	G	G	ACCAGATGGCCGAGTGGTTAAGGCGTTGGACTCTAGATCCAATGGACATATGTCCGCGTGGGTTCGAACCCCACTCCTGGTA	TATCGCCTGGCTCATTGTGA	tatcttgtggaaaggacgaaacaccACCAGATGGCCGAGTGGTTAAGGCGTTGGACTCTAGATCCAATGGACATATGTCCGCGTGGGTTCGAACCCCACTCCTGGTATTTTTTTtaagcttTATCGCCTGGCTCATTGTGACTGTCTCTTATACACATCTGACGCTGCCGACGActcgagtactaggatccattaggcg	0.934629	1.50015
tRNA-Leu-TAA-1-1-CTA-del7A>A	tRNA-Leu-TAA-1-1	CTA	7	del	A	A	ACCAGGTGGCCGAGTGGTTAAGGCGTTGGACTCTAGATCCAATGGACATATGTCCGCGTGGGTTCGAACCCCACTCCTGGTA	CACTGCATTGGAATGACTCC	tatcttgtggaaaggacgaaacaccACCAGGTGGCCGAGTGGTTAAGGCGTTGGACTCTAGATCCAATGGACATATGTCCGCGTGGGTTCGAACCCCACTCCTGGTATTTTTTTtaagcttCACTGCATTGGAATGACTCCCTGTCTCTTATACACATCTGACGCTGCCGACGActcgagtactaggatccattaggcg	1.0301	-3.30804
tRNA-Leu-TAA-1-1-CTA-del8T>T	tRNA-Leu-TAA-1-1	CTA	8	del	T	T	ACCAGGAGGCCGAGTGGTTAAGGCGTTGGACTCTAGATCCAATGGACATATGTCCGCGTGGGTTCGAACCCCACTCCTGGTA	GAGTCTCCAGACCTAACAAC	tatcttgtggaaaggacgaaacaccACCAGGAGGCCGAGTGGTTAAGGCGTTGGACTCTAGATCCAATGGACATATGTCCGCGTGGGTTCGAACCCCACTCCTGGTATTTTTTTtaagcttGAGTCTCCAGACCTAACAACCTGTCTCTTATACACATCTGACGCTGCCGACGActcgagtactaggatccattaggcg	-1.59921	-1.06641
tRNA-Leu-TAA-1-1-CTA-del9G>G	tRNA-Leu-TAA-1-1	CTA	9	del	G	G	ACCAGGATGCCGAGTGGTTAAGGCGTTGGACTCTAGATCCAATGGACATATGTCCGCGTGGGTTCGAACCCCACTCCTGGTA	CCTAATACCTGCAGGCCTAA	tatcttgtggaaaggacgaaacaccACCAGGATGCCGAGTGGTTAAGGCGTTGGACTCTAGATCCAATGGACATATGTCCGCGTGGGTTCGAACCCCACTCCTGGTATTTTTTTtaagcttCCTAATACCTGCAGGCCTAACTGTCTCTTATACACATCTGACGCTGCCGACGActcgagtactaggatccattaggcg	-0.223872	-0.124901
tRNA-Leu-TAA-1-1-CTA-del11C>C	tRNA-Leu-TAA-1-1	CTA	11	del	C	C	ACCAGGATGGCGAGTGGTTAAGGCGTTGGACTCTAGATCCAATGGACATATGTCCGCGTGGGTTCGAACCCCACTCCTGGTA	CCACGTAGACGCATACTAAG	tatcttgtggaaaggacgaaacaccACCAGGATGGCGAGTGGTTAAGGCGTTGGACTCTAGATCCAATGGACATATGTCCGCGTGGGTTCGAACCCCACTCCTGGTATTTTTTTtaagcttCCACGTAGACGCATACTAAGCTGTCTCTTATACACATCTGACGCTGCCGACGActcgagtactaggatccattaggcg	-3.46747	-3.25082
tRNA-Leu-TAA-1-1-CTA-del13G>G	tRNA-Leu-TAA-1-1	CTA	13	del	G	G	ACCAGGATGGCCAGTGGTTAAGGCGTTGGACTCTAGATCCAATGGACATATGTCCGCGTGGGTTCGAACCCCACTCCTGGTA	CGTACTGGAAGTCCAAGTGT	tatcttgtggaaaggacgaaacaccACCAGGATGGCCAGTGGTTAAGGCGTTGGACTCTAGATCCAATGGACATATGTCCGCGTGGGTTCGAACCCCACTCCTGGTATTTTTTTtaagcttCGTACTGGAAGTCCAAGTGTCTGTCTCTTATACACATCTGACGCTGCCGACGActcgagtactaggatccattaggcg	-1.11083	-8.0645
tRNA-Leu-TAA-1-1-CTA-del14A>A	tRNA-Leu-TAA-1-1	CTA	14	del	A	A	ACCAGGATGGCCGGTGGTTAAGGCGTTGGACTCTAGATCCAATGGACATATGTCCGCGTGGGTTCGAACCCCACTCCTGGTA	CGCAGATAGGTTACCTGCTT	tatcttgtggaaaggacgaaacaccACCAGGATGGCCGGTGGTTAAGGCGTTGGACTCTAGATCCAATGGACATATGTCCGCGTGGGTTCGAACCCCACTCCTGGTATTTTTTTtaagcttCGCAGATAGGTTACCTGCTTCTGTCTCTTATACACATCTGACGCTGCCGACGActcgagtactaggatccattaggcg	0.44376	1.00497
tRNA-Leu-TAA-1-1-CTA-del15G>G	tRNA-Leu-TAA-1-1	CTA	15	del	G	G	ACCAGGATGGCCGATGGTTAAGGCGTTGGACTCTAGATCCAATGGACATATGTCCGCGTGGGTTCGAACCCCACTCCTGGTA	CGTTAAGCGGTGACAATGCA	tatcttgtggaaaggacgaaacaccACCAGGATGGCCGATGGTTAAGGCGTTGGACTCTAGATCCAATGGACATATGTCCGCGTGGGTTCGAACCCCACTCCTGGTATTTTTTTtaagcttCGTTAAGCGGTGACAATGCACTGTCTCTTATACACATCTGACGCTGCCGACGActcgagtactaggatccattaggcg	-2.04097	-1.48878
tRNA-Leu-TAA-1-1-CTA-del16T>T	tRNA-Leu-TAA-1-1	CTA	16	del	T	T	ACCAGGATGGCCGAGGGTTAAGGCGTTGGACTCTAGATCCAATGGACATATGTCCGCGTGGGTTCGAACCCCACTCCTGGTA	AGGCTCTGAAGTAAGTACGC	tatcttgtggaaaggacgaaacaccACCAGGATGGCCGAGGGTTAAGGCGTTGGACTCTAGATCCAATGGACATATGTCCGCGTGGGTTCGAACCCCACTCCTGGTATTTTTTTtaagcttAGGCTCTGAAGTAAGTACGCCTGTCTCTTATACACATCTGACGCTGCCGACGActcgagtactaggatccattaggcg	-1.62501	-1.57655
tRNA-Leu-TAA-1-1-CTA-del17G>G	tRNA-Leu-TAA-1-1	CTA	17	del	G	G	ACCAGGATGGCCGAGTGTTAAGGCGTTGGACTCTAGATCCAATGGACATATGTCCGCGTGGGTTCGAACCCCACTCCTGGTA	AAGCGTGTAACGAACCGTTG	tatcttgtggaaaggacgaaacaccACCAGGATGGCCGAGTGTTAAGGCGTTGGACTCTAGATCCAATGGACATATGTCCGCGTGGGTTCGAACCCCACTCCTGGTATTTTTTTtaagcttAAGCGTGTAACGAACCGTTGCTGTCTCTTATACACATCTGACGCTGCCGACGActcgagtactaggatccattaggcg	0.314652	0.530992
tRNA-Leu-TAA-1-1-CTA-del19T>T	tRNA-Leu-TAA-1-1	CTA	19	del	T	T	ACCAGGATGGCCGAGTGGTAAGGCGTTGGACTCTAGATCCAATGGACATATGTCCGCGTGGGTTCGAACCCCACTCCTGGTA	ACTGCTACTGCGATCTACTC	tatcttgtggaaaggacgaaacaccACCAGGATGGCCGAGTGGTAAGGCGTTGGACTCTAGATCCAATGGACATATGTCCGCGTGGGTTCGAACCCCACTCCTGGTATTTTTTTtaagcttACTGCTACTGCGATCTACTCCTGTCTCTTATACACATCTGACGCTGCCGACGActcgagtactaggatccattaggcg	1.45413	0.717646
tRNA-Leu-TAA-1-1-CTA-del21A>A	tRNA-Leu-TAA-1-1	CTA	21	del	A	A	ACCAGGATGGCCGAGTGGTTAGGCGTTGGACTCTAGATCCAATGGACATATGTCCGCGTGGGTTCGAACCCCACTCCTGGTA	CCTGATCGTACGATCCTAGA	tatcttgtggaaaggacgaaacaccACCAGGATGGCCGAGTGGTTAGGCGTTGGACTCTAGATCCAATGGACATATGTCCGCGTGGGTTCGAACCCCACTCCTGGTATTTTTTTtaagcttCCTGATCGTACGATCCTAGACTGTCTCTTATACACATCTGACGCTGCCGACGActcgagtactaggatccattaggcg	-0.179864	-4.92113
tRNA-Leu-TAA-1-1-CTA-del23G>G	tRNA-Leu-TAA-1-1	CTA	23	del	G	G	ACCAGGATGGCCGAGTGGTTAAGCGTTGGACTCTAGATCCAATGGACATATGTCCGCGTGGGTTCGAACCCCACTCCTGGTA	GATTACGTACGGTTATCGCG	tatcttgtggaaaggacgaaacaccACCAGGATGGCCGAGTGGTTAAGCGTTGGACTCTAGATCCAATGGACATATGTCCGCGTGGGTTCGAACCCCACTCCTGGTATTTTTTTtaagcttGATTACGTACGGTTATCGCGCTGTCTCTTATACACATCTGACGCTGCCGACGActcgagtactaggatccattaggcg	-3.70425	-3.4968
tRNA-Leu-TAA-1-1-CTA-del25C>C	tRNA-Leu-TAA-1-1	CTA	25	del	C	C	ACCAGGATGGCCGAGTGGTTAAGGGTTGGACTCTAGATCCAATGGACATATGTCCGCGTGGGTTCGAACCCCACTCCTGGTA	AGTTGCGACAATTGTCGCGA	tatcttgtggaaaggacgaaacaccACCAGGATGGCCGAGTGGTTAAGGGTTGGACTCTAGATCCAATGGACATATGTCCGCGTGGGTTCGAACCCCACTCCTGGTATTTTTTTtaagcttAGTTGCGACAATTGTCGCGACTGTCTCTTATACACATCTGACGCTGCCGACGActcgagtactaggatccattaggcg	0.0395231	0.193622
tRNA-Leu-TAA-1-1-CTA-del26G>G	tRNA-Leu-TAA-1-1	CTA	26	del	G	G	ACCAGGATGGCCGAGTGGTTAAGGCTTGGACTCTAGATCCAATGGACATATGTCCGCGTGGGTTCGAACCCCACTCCTGGTA	CACAATGAACCGGTGACTGA	tatcttgtggaaaggacgaaacaccACCAGGATGGCCGAGTGGTTAAGGCTTGGACTCTAGATCCAATGGACATATGTCCGCGTGGGTTCGAACCCCACTCCTGGTATTTTTTTtaagcttCACAATGAACCGGTGACTGACTGTCTCTTATACACATCTGACGCTGCCGACGActcgagtactaggatccattaggcg	-1.27376	-5.1177
tRNA-Leu-TAA-1-1-CTA-del27T>T	tRNA-Leu-TAA-1-1	CTA	27	del	T	T	ACCAGGATGGCCGAGTGGTTAAGGCGTGGACTCTAGATCCAATGGACATATGTCCGCGTGGGTTCGAACCCCACTCCTGGTA	CTGCGTTCTACGGTACACAT	tatcttgtggaaaggacgaaacaccACCAGGATGGCCGAGTGGTTAAGGCGTGGACTCTAGATCCAATGGACATATGTCCGCGTGGGTTCGAACCCCACTCCTGGTATTTTTTTtaagcttCTGCGTTCTACGGTACACATCTGTCTCTTATACACATCTGACGCTGCCGACGActcgagtactaggatccattaggcg	-1.20189	-4.24484
tRNA-Leu-TAA-1-1-CTA-del29G>G	tRNA-Leu-TAA-1-1	CTA	29	del	G	G	ACCAGGATGGCCGAGTGGTTAAGGCGTTGACTCTAGATCCAATGGACATATGTCCGCGTGGGTTCGAACCCCACTCCTGGTA	GCATACTAAGGACAAGTCGG	tatcttgtggaaaggacgaaacaccACCAGGATGGCCGAGTGGTTAAGGCGTTGACTCTAGATCCAATGGACATATGTCCGCGTGGGTTCGAACCCCACTCCTGGTATTTTTTTtaagcttGCATACTAAGGACAAGTCGGCTGTCTCTTATACACATCTGACGCTGCCGACGActcgagtactaggatccattaggcg	-4.24112	-3.96096
tRNA-Leu-TAA-1-1-CTA-del31A>A	tRNA-Leu-TAA-1-1	CTA	31	del	A	A	ACCAGGATGGCCGAGTGGTTAAGGCGTTGGCTCTAGATCCAATGGACATATGTCCGCGTGGGTTCGAACCCCACTCCTGGTA	GCGATCTCGTATGGAACCTA	tatcttgtggaaaggacgaaacaccACCAGGATGGCCGAGTGGTTAAGGCGTTGGCTCTAGATCCAATGGACATATGTCCGCGTGGGTTCGAACCCCACTCCTGGTATTTTTTTtaagcttGCGATCTCGTATGGAACCTACTGTCTCTTATACACATCTGACGCTGCCGACGActcgagtactaggatccattaggcg	-5.15758	-4.90555
tRNA-Leu-TAA-1-1-CTA-del32C>C	tRNA-Leu-TAA-1-1	CTA	32	del	C	C	ACCAGGATGGCCGAGTGGTTAAGGCGTTGGATCTAGATCCAATGGACATATGTCCGCGTGGGTTCGAACCCCACTCCTGGTA	ATCATGACTGGTCAAGCTCC	tatcttgtggaaaggacgaaacaccACCAGGATGGCCGAGTGGTTAAGGCGTTGGATCTAGATCCAATGGACATATGTCCGCGTGGGTTCGAACCCCACTCCTGGTATTTTTTTtaagcttATCATGACTGGTCAAGCTCCCTGTCTCTTATACACATCTGACGCTGCCGACGActcgagtactaggatccattaggcg	-0.589539	-4.74563
tRNA-Leu-TAA-1-1-CTA-del33T>T	tRNA-Leu-TAA-1-1	CTA	33	del	T	T	ACCAGGATGGCCGAGTGGTTAAGGCGTTGGACCTAGATCCAATGGACATATGTCCGCGTGGGTTCGAACCCCACTCCTGGTA	CTGTTCCACAAGCCAAGCAA	tatcttgtggaaaggacgaaacaccACCAGGATGGCCGAGTGGTTAAGGCGTTGGACCTAGATCCAATGGACATATGTCCGCGTGGGTTCGAACCCCACTCCTGGTATTTTTTTtaagcttCTGTTCCACAAGCCAAGCAACTGTCTCTTATACACATCTGACGCTGCCGACGActcgagtactaggatccattaggcg	1.02068	1.19327
tRNA-Leu-TAA-1-1-CTA-del34C>C	tRNA-Leu-TAA-1-1	CTA	34	del	C	C	ACCAGGATGGCCGAGTGGTTAAGGCGTTGGACTTAGATCCAATGGACATATGTCCGCGTGGGTTCGAACCCCACTCCTGGTA	TAGATCAGAGTAGCTCGCCT	tatcttgtggaaaggacgaaacaccACCAGGATGGCCGAGTGGTTAAGGCGTTGGACTTAGATCCAATGGACATATGTCCGCGTGGGTTCGAACCCCACTCCTGGTATTTTTTTtaagcttTAGATCAGAGTAGCTCGCCTCTGTCTCTTATACACATCTGACGCTGCCGACGActcgagtactaggatccattaggcg	-5.07193	-4.80113
tRNA-Leu-TAA-1-1-CTA-del35T>T	tRNA-Leu-TAA-1-1	CTA	35	del	T	T	ACCAGGATGGCCGAGTGGTTAAGGCGTTGGACTCAGATCCAATGGACATATGTCCGCGTGGGTTCGAACCCCACTCCTGGTA	TCTCACCACCTAGAGTTGGT	tatcttgtggaaaggacgaaacaccACCAGGATGGCCGAGTGGTTAAGGCGTTGGACTCAGATCCAATGGACATATGTCCGCGTGGGTTCGAACCCCACTCCTGGTATTTTTTTtaagcttTCTCACCACCTAGAGTTGGTCTGTCTCTTATACACATCTGACGCTGCCGACGActcgagtactaggatccattaggcg	1.15865	1.01944
tRNA-Leu-TAA-1-1-CTA-del36A>A	tRNA-Leu-TAA-1-1	CTA	36	del	A	A	ACCAGGATGGCCGAGTGGTTAAGGCGTTGGACTCTGATCCAATGGACATATGTCCGCGTGGGTTCGAACCCCACTCCTGGTA	CTTCCAGTACGAGGACAATC	tatcttgtggaaaggacgaaacaccACCAGGATGGCCGAGTGGTTAAGGCGTTGGACTCTGATCCAATGGACATATGTCCGCGTGGGTTCGAACCCCACTCCTGGTATTTTTTTtaagcttCTTCCAGTACGAGGACAATCCTGTCTCTTATACACATCTGACGCTGCCGACGActcgagtactaggatccattaggcg	-0.641558	-3.42206
tRNA-Leu-TAA-1-1-CTA-del37G>G	tRNA-Leu-TAA-1-1	CTA	37	del	G	G	ACCAGGATGGCCGAGTGGTTAAGGCGTTGGACTCTAATCCAATGGACATATGTCCGCGTGGGTTCGAACCCCACTCCTGGTA	CACTGCATTGCGACAACAAG	tatcttgtggaaaggacgaaacaccACCAGGATGGCCGAGTGGTTAAGGCGTTGGACTCTAATCCAATGGACATATGTCCGCGTGGGTTCGAACCCCACTCCTGGTATTTTTTTtaagcttCACTGCATTGCGACAACAAGCTGTCTCTTATACACATCTGACGCTGCCGACGActcgagtactaggatccattaggcg	0.910271	0.81063
tRNA-Leu-TAA-1-1-CTA-del38A>A	tRNA-Leu-TAA-1-1	CTA	38	del	A	A	ACCAGGATGGCCGAGTGGTTAAGGCGTTGGACTCTAGTCCAATGGACATATGTCCGCGTGGGTTCGAACCCCACTCCTGGTA	GGTCGTATCCAAGCTATACG	tatcttgtggaaaggacgaaacaccACCAGGATGGCCGAGTGGTTAAGGCGTTGGACTCTAGTCCAATGGACATATGTCCGCGTGGGTTCGAACCCCACTCCTGGTATTTTTTTtaagcttGGTCGTATCCAAGCTATACGCTGTCTCTTATACACATCTGACGCTGCCGACGActcgagtactaggatccattaggcg	0.666907	-4.53864
tRNA-Leu-TAA-1-1-CTA-del39T>T	tRNA-Leu-TAA-1-1	CTA	39	del	T	T	ACCAGGATGGCCGAGTGGTTAAGGCGTTGGACTCTAGACCAATGGACATATGTCCGCGTGGGTTCGAACCCCACTCCTGGTA	TGAGACCTCGTCTCGTGATA	tatcttgtggaaaggacgaaacaccACCAGGATGGCCGAGTGGTTAAGGCGTTGGACTCTAGACCAATGGACATATGTCCGCGTGGGTTCGAACCCCACTCCTGGTATTTTTTTtaagcttTGAGACCTCGTCTCGTGATACTGTCTCTTATACACATCTGACGCTGCCGACGActcgagtactaggatccattaggcg	0.109108	0.443627
tRNA-Leu-TAA-1-1-CTA-del40C>C	tRNA-Leu-TAA-1-1	CTA	40	del	C	C	ACCAGGATGGCCGAGTGGTTAAGGCGTTGGACTCTAGATCAATGGACATATGTCCGCGTGGGTTCGAACCCCACTCCTGGTA	GTGCACATAACGTGTACAGC	tatcttgtggaaaggacgaaacaccACCAGGATGGCCGAGTGGTTAAGGCGTTGGACTCTAGATCAATGGACATATGTCCGCGTGGGTTCGAACCCCACTCCTGGTATTTTTTTtaagcttGTGCACATAACGTGTACAGCCTGTCTCTTATACACATCTGACGCTGCCGACGActcgagtactaggatccattaggcg	-0.292054	0.27149
tRNA-Leu-TAA-1-1-CTA-del42A>A	tRNA-Leu-TAA-1-1	CTA	42	del	A	A	ACCAGGATGGCCGAGTGGTTAAGGCGTTGGACTCTAGATCCATGGACATATGTCCGCGTGGGTTCGAACCCCACTCCTGGTA	GCGTGACATGTGCTTAGAGA	tatcttgtggaaaggacgaaacaccACCAGGATGGCCGAGTGGTTAAGGCGTTGGACTCTAGATCCATGGACATATGTCCGCGTGGGTTCGAACCCCACTCCTGGTATTTTTTTtaagcttGCGTGACATGTGCTTAGAGACTGTCTCTTATACACATCTGACGCTGCCGACGActcgagtactaggatccattaggcg	-3.74704	-3.87095
tRNA-Leu-TAA-1-1-CTA-del44T>T	tRNA-Leu-TAA-1-1	CTA	44	del	T	T	ACCAGGATGGCCGAGTGGTTAAGGCGTTGGACTCTAGATCCAAGGACATATGTCCGCGTGGGTTCGAACCCCACTCCTGGTA	GTCTTCCGACATAGTAAGGC	tatcttgtggaaaggacgaaacaccACCAGGATGGCCGAGTGGTTAAGGCGTTGGACTCTAGATCCAAGGACATATGTCCGCGTGGGTTCGAACCCCACTCCTGGTATTTTTTTtaagcttGTCTTCCGACATAGTAAGGCCTGTCTCTTATACACATCTGACGCTGCCGACGActcgagtactaggatccattaggcg	-1.70471	-1.28819
tRNA-Leu-TAA-1-1-CTA-del45G>G	tRNA-Leu-TAA-1-1	CTA	45	del	G	G	ACCAGGATGGCCGAGTGGTTAAGGCGTTGGACTCTAGATCCAATGACATATGTCCGCGTGGGTTCGAACCCCACTCCTGGTA	GTGAGAGAGAACTGCTACTG	tatcttgtggaaaggacgaaacaccACCAGGATGGCCGAGTGGTTAAGGCGTTGGACTCTAGATCCAATGACATATGTCCGCGTGGGTTCGAACCCCACTCCTGGTATTTTTTTtaagcttGTGAGAGAGAACTGCTACTGCTGTCTCTTATACACATCTGACGCTGCCGACGActcgagtactaggatccattaggcg	0.534328	-3.39042
tRNA-Leu-TAA-1-1-CTA-del47A>A	tRNA-Leu-TAA-1-1	CTA	47	del	A	A	ACCAGGATGGCCGAGTGGTTAAGGCGTTGGACTCTAGATCCAATGGCATATGTCCGCGTGGGTTCGAACCCCACTCCTGGTA	GAGCCGACTTGCCATTACAA	tatcttgtggaaaggacgaaacaccACCAGGATGGCCGAGTGGTTAAGGCGTTGGACTCTAGATCCAATGGCATATGTCCGCGTGGGTTCGAACCCCACTCCTGGTATTTTTTTtaagcttGAGCCGACTTGCCATTACAACTGTCTCTTATACACATCTGACGCTGCCGACGActcgagtactaggatccattaggcg	1.69104	1.65896
tRNA-Leu-TAA-1-1-CTA-del48C>C	tRNA-Leu-TAA-1-1	CTA	48	del	C	C	ACCAGGATGGCCGAGTGGTTAAGGCGTTGGACTCTAGATCCAATGGAATATGTCCGCGTGGGTTCGAACCCCACTCCTGGTA	CAATTGAGCACCAACTTCGG	tatcttgtggaaaggacgaaacaccACCAGGATGGCCGAGTGGTTAAGGCGTTGGACTCTAGATCCAATGGAATATGTCCGCGTGGGTTCGAACCCCACTCCTGGTATTTTTTTtaagcttCAATTGAGCACCAACTTCGGCTGTCTCTTATACACATCTGACGCTGCCGACGActcgagtactaggatccattaggcg	3.47221	3.47641
tRNA-Leu-TAA-1-1-CTA-del49A>A	tRNA-Leu-TAA-1-1	CTA	49	del	A	A	ACCAGGATGGCCGAGTGGTTAAGGCGTTGGACTCTAGATCCAATGGACTATGTCCGCGTGGGTTCGAACCCCACTCCTGGTA	ACGGCCGAATTATAGAGACC	tatcttgtggaaaggacgaaacaccACCAGGATGGCCGAGTGGTTAAGGCGTTGGACTCTAGATCCAATGGACTATGTCCGCGTGGGTTCGAACCCCACTCCTGGTATTTTTTTtaagcttACGGCCGAATTATAGAGACCCTGTCTCTTATACACATCTGACGCTGCCGACGActcgagtactaggatccattaggcg	1.86352	2.12128
tRNA-Leu-TAA-1-1-CTA-del50T>T	tRNA-Leu-TAA-1-1	CTA	50	del	T	T	ACCAGGATGGCCGAGTGGTTAAGGCGTTGGACTCTAGATCCAATGGACAATGTCCGCGTGGGTTCGAACCCCACTCCTGGTA	GAGTCTCCAGCTCCTAAGAA	tatcttgtggaaaggacgaaacaccACCAGGATGGCCGAGTGGTTAAGGCGTTGGACTCTAGATCCAATGGACAATGTCCGCGTGGGTTCGAACCCCACTCCTGGTATTTTTTTtaagcttGAGTCTCCAGCTCCTAAGAACTGTCTCTTATACACATCTGACGCTGCCGACGActcgagtactaggatccattaggcg	1.42016	1.53607
tRNA-Leu-TAA-1-1-CTA-del51A>A	tRNA-Leu-TAA-1-1	CTA	51	del	A	A	ACCAGGATGGCCGAGTGGTTAAGGCGTTGGACTCTAGATCCAATGGACATTGTCCGCGTGGGTTCGAACCCCACTCCTGGTA	CACTAAGTCAGTCTGTCTGG	tatcttgtggaaaggacgaaacaccACCAGGATGGCCGAGTGGTTAAGGCGTTGGACTCTAGATCCAATGGACATTGTCCGCGTGGGTTCGAACCCCACTCCTGGTATTTTTTTtaagcttCACTAAGTCAGTCTGTCTGGCTGTCTCTTATACACATCTGACGCTGCCGACGActcgagtactaggatccattaggcg	0.624296	0.320204
tRNA-Leu-TAA-1-1-CTA-del52T>T	tRNA-Leu-TAA-1-1	CTA	52	del	T	T	ACCAGGATGGCCGAGTGGTTAAGGCGTTGGACTCTAGATCCAATGGACATAGTCCGCGTGGGTTCGAACCCCACTCCTGGTA	GAGTAGTGCCGGAATATTGC	tatcttgtggaaaggacgaaacaccACCAGGATGGCCGAGTGGTTAAGGCGTTGGACTCTAGATCCAATGGACATAGTCCGCGTGGGTTCGAACCCCACTCCTGGTATTTTTTTtaagcttGAGTAGTGCCGGAATATTGCCTGTCTCTTATACACATCTGACGCTGCCGACGActcgagtactaggatccattaggcg	1.59951	1.12445
tRNA-Leu-TAA-1-1-CTA-del53G>G	tRNA-Leu-TAA-1-1	CTA	53	del	G	G	ACCAGGATGGCCGAGTGGTTAAGGCGTTGGACTCTAGATCCAATGGACATATTCCGCGTGGGTTCGAACCCCACTCCTGGTA	CAAGCAATGGTTGGTGCGAA	tatcttgtggaaaggacgaaacaccACCAGGATGGCCGAGTGGTTAAGGCGTTGGACTCTAGATCCAATGGACATATTCCGCGTGGGTTCGAACCCCACTCCTGGTATTTTTTTtaagcttCAAGCAATGGTTGGTGCGAACTGTCTCTTATACACATCTGACGCTGCCGACGActcgagtactaggatccattaggcg	2.27642	2.44875
tRNA-Leu-TAA-1-1-CTA-del54T>T	tRNA-Leu-TAA-1-1	CTA	54	del	T	T	ACCAGGATGGCCGAGTGGTTAAGGCGTTGGACTCTAGATCCAATGGACATATGCCGCGTGGGTTCGAACCCCACTCCTGGTA	TGGATAACTCGAACCGGTAG	tatcttgtggaaaggacgaaacaccACCAGGATGGCCGAGTGGTTAAGGCGTTGGACTCTAGATCCAATGGACATATGCCGCGTGGGTTCGAACCCCACTCCTGGTATTTTTTTtaagcttTGGATAACTCGAACCGGTAGCTGTCTCTTATACACATCTGACGCTGCCGACGActcgagtactaggatccattaggcg	-2.3191	-1.80135
tRNA-Leu-TAA-1-1-CTA-del55C>C	tRNA-Leu-TAA-1-1	CTA	55	del	C	C	ACCAGGATGGCCGAGTGGTTAAGGCGTTGGACTCTAGATCCAATGGACATATGTCGCGTGGGTTCGAACCCCACTCCTGGTA	GTGACTAACGGATTGGAACG	tatcttgtggaaaggacgaaacaccACCAGGATGGCCGAGTGGTTAAGGCGTTGGACTCTAGATCCAATGGACATATGTCGCGTGGGTTCGAACCCCACTCCTGGTATTTTTTTtaagcttGTGACTAACGGATTGGAACGCTGTCTCTTATACACATCTGACGCTGCCGACGActcgagtactaggatccattaggcg	2.89197	2.83299
tRNA-Leu-TAA-1-1-CTA-del57G>G	tRNA-Leu-TAA-1-1	CTA	57	del	G	G	ACCAGGATGGCCGAGTGGTTAAGGCGTTGGACTCTAGATCCAATGGACATATGTCCCGTGGGTTCGAACCCCACTCCTGGTA	AGTTGTCCACAGCATACGAG	tatcttgtggaaaggacgaaacaccACCAGGATGGCCGAGTGGTTAAGGCGTTGGACTCTAGATCCAATGGACATATGTCCCGTGGGTTCGAACCCCACTCCTGGTATTTTTTTtaagcttAGTTGTCCACAGCATACGAGCTGTCTCTTATACACATCTGACGCTGCCGACGActcgagtactaggatccattaggcg	-4.26351	-4.34629
tRNA-Leu-TAA-1-1-CTA-del58C>C	tRNA-Leu-TAA-1-1	CTA	58	del	C	C	ACCAGGATGGCCGAGTGGTTAAGGCGTTGGACTCTAGATCCAATGGACATATGTCCGGTGGGTTCGAACCCCACTCCTGGTA	TCCTGCACACAGTGCATAAG	tatcttgtggaaaggacgaaacaccACCAGGATGGCCGAGTGGTTAAGGCGTTGGACTCTAGATCCAATGGACATATGTCCGGTGGGTTCGAACCCCACTCCTGGTATTTTTTTtaagcttTCCTGCACACAGTGCATAAGCTGTCTCTTATACACATCTGACGCTGCCGACGActcgagtactaggatccattaggcg	-1.81889	-4.14563
tRNA-Leu-TAA-1-1-CTA-del59G>G	tRNA-Leu-TAA-1-1	CTA	59	del	G	G	ACCAGGATGGCCGAGTGGTTAAGGCGTTGGACTCTAGATCCAATGGACATATGTCCGCTGGGTTCGAACCCCACTCCTGGTA	ACTGTGAACAGTCCTCAAGG	tatcttgtggaaaggacgaaacaccACCAGGATGGCCGAGTGGTTAAGGCGTTGGACTCTAGATCCAATGGACATATGTCCGCTGGGTTCGAACCCCACTCCTGGTATTTTTTTtaagcttACTGTGAACAGTCCTCAAGGCTGTCTCTTATACACATCTGACGCTGCCGACGActcgagtactaggatccattaggcg	0.721521	0.627687
tRNA-Leu-TAA-1-1-CTA-del60T>T	tRNA-Leu-TAA-1-1	CTA	60	del	T	T	ACCAGGATGGCCGAGTGGTTAAGGCGTTGGACTCTAGATCCAATGGACATATGTCCGCGGGGTTCGAACCCCACTCCTGGTA	CAGACGTAAGCAGGTTCTAC	tatcttgtggaaaggacgaaacaccACCAGGATGGCCGAGTGGTTAAGGCGTTGGACTCTAGATCCAATGGACATATGTCCGCGGGGTTCGAACCCCACTCCTGGTATTTTTTTtaagcttCAGACGTAAGCAGGTTCTACCTGTCTCTTATACACATCTGACGCTGCCGACGActcgagtactaggatccattaggcg	-5.02374	-4.83995
tRNA-Leu-TAA-1-1-CTA-del61G>G	tRNA-Leu-TAA-1-1	CTA	61	del	G	G	ACCAGGATGGCCGAGTGGTTAAGGCGTTGGACTCTAGATCCAATGGACATATGTCCGCGTGGTTCGAACCCCACTCCTGGTA	TACTTGGCAGAAGGAGATCG	tatcttgtggaaaggacgaaacaccACCAGGATGGCCGAGTGGTTAAGGCGTTGGACTCTAGATCCAATGGACATATGTCCGCGTGGTTCGAACCCCACTCCTGGTATTTTTTTtaagcttTACTTGGCAGAAGGAGATCGCTGTCTCTTATACACATCTGACGCTGCCGACGActcgagtactaggatccattaggcg	0.0851681	0.0963743
tRNA-Leu-TAA-1-1-CTA-del64T>T	tRNA-Leu-TAA-1-1	CTA	64	del	T	T	ACCAGGATGGCCGAGTGGTTAAGGCGTTGGACTCTAGATCCAATGGACATATGTCCGCGTGGGTCGAACCCCACTCCTGGTA	AGAAGTTGTCGAGCAACGGA	tatcttgtggaaaggacgaaacaccACCAGGATGGCCGAGTGGTTAAGGCGTTGGACTCTAGATCCAATGGACATATGTCCGCGTGGGTCGAACCCCACTCCTGGTATTTTTTTtaagcttAGAAGTTGTCGAGCAACGGACTGTCTCTTATACACATCTGACGCTGCCGACGActcgagtactaggatccattaggcg	-2.92899	-8.0645
tRNA-Leu-TAA-1-1-CTA-del66C>C	tRNA-Leu-TAA-1-1	CTA	66	del	C	C	ACCAGGATGGCCGAGTGGTTAAGGCGTTGGACTCTAGATCCAATGGACATATGTCCGCGTGGGTTGAACCCCACTCCTGGTA	ATCCTTGGTCAGACCTAAGG	tatcttgtggaaaggacgaaacaccACCAGGATGGCCGAGTGGTTAAGGCGTTGGACTCTAGATCCAATGGACATATGTCCGCGTGGGTTGAACCCCACTCCTGGTATTTTTTTtaagcttATCCTTGGTCAGACCTAAGGCTGTCTCTTATACACATCTGACGCTGCCGACGActcgagtactaggatccattaggcg	-1.38199	-4.26493
tRNA-Leu-TAA-1-1-CTA-del67G>G	tRNA-Leu-TAA-1-1	CTA	67	del	G	G	ACCAGGATGGCCGAGTGGTTAAGGCGTTGGACTCTAGATCCAATGGACATATGTCCGCGTGGGTTCAACCCCACTCCTGGTA	ATCCTTGGTCATAGCGACCT	tatcttgtggaaaggacgaaacaccACCAGGATGGCCGAGTGGTTAAGGCGTTGGACTCTAGATCCAATGGACATATGTCCGCGTGGGTTCAACCCCACTCCTGGTATTTTTTTtaagcttATCCTTGGTCATAGCGACCTCTGTCTCTTATACACATCTGACGCTGCCGACGActcgagtactaggatccattaggcg	0.979199	1.19307
tRNA-Leu-TAA-1-1-CTA-del68A>A	tRNA-Leu-TAA-1-1	CTA	68	del	A	A	ACCAGGATGGCCGAGTGGTTAAGGCGTTGGACTCTAGATCCAATGGACATATGTCCGCGTGGGTTCGACCCCACTCCTGGTA	GATGTCCAAGCACTGCATTG	tatcttgtggaaaggacgaaacaccACCAGGATGGCCGAGTGGTTAAGGCGTTGGACTCTAGATCCAATGGACATATGTCCGCGTGGGTTCGACCCCACTCCTGGTATTTTTTTtaagcttGATGTCCAAGCACTGCATTGCTGTCTCTTATACACATCTGACGCTGCCGACGActcgagtactaggatccattaggcg	-0.0982508	0.0837492
tRNA-Leu-TAA-1-1-CTA-del70C>C	tRNA-Leu-TAA-1-1	CTA	70	del	C	C	ACCAGGATGGCCGAGTGGTTAAGGCGTTGGACTCTAGATCCAATGGACATATGTCCGCGTGGGTTCGAACCCACTCCTGGTA	ACACTCAGTGGTAAGTACGC	tatcttgtggaaaggacgaaacaccACCAGGATGGCCGAGTGGTTAAGGCGTTGGACTCTAGATCCAATGGACATATGTCCGCGTGGGTTCGAACCCACTCCTGGTATTTTTTTtaagcttACACTCAGTGGTAAGTACGCCTGTCTCTTATACACATCTGACGCTGCCGACGActcgagtactaggatccattaggcg	2.23952	-3.05508
tRNA-Leu-TAA-1-1-CTA-del74A>A	tRNA-Leu-TAA-1-1	CTA	74	del	A	A	ACCAGGATGGCCGAGTGGTTAAGGCGTTGGACTCTAGATCCAATGGACATATGTCCGCGTGGGTTCGAACCCCCTCCTGGTA	CCATTGCCACGTTGAAGGAA	tatcttgtggaaaggacgaaacaccACCAGGATGGCCGAGTGGTTAAGGCGTTGGACTCTAGATCCAATGGACATATGTCCGCGTGGGTTCGAACCCCCTCCTGGTATTTTTTTtaagcttCCATTGCCACGTTGAAGGAACTGTCTCTTATACACATCTGACGCTGCCGACGActcgagtactaggatccattaggcg	-2.01529	-4.73894
tRNA-Leu-TAA-1-1-CTA-del75C>C	tRNA-Leu-TAA-1-1	CTA	75	del	C	C	ACCAGGATGGCCGAGTGGTTAAGGCGTTGGACTCTAGATCCAATGGACATATGTCCGCGTGGGTTCGAACCCCATCCTGGTA	TTACCTGCTTCAACCTCGTG	tatcttgtggaaaggacgaaacaccACCAGGATGGCCGAGTGGTTAAGGCGTTGGACTCTAGATCCAATGGACATATGTCCGCGTGGGTTCGAACCCCATCCTGGTATTTTTTTtaagcttTTACCTGCTTCAACCTCGTGCTGTCTCTTATACACATCTGACGCTGCCGACGActcgagtactaggatccattaggcg	-1.83151	-8.0645
tRNA-Leu-TAA-1-1-CTA-del76T>T	tRNA-Leu-TAA-1-1	CTA	76	del	T	T	ACCAGGATGGCCGAGTGGTTAAGGCGTTGGACTCTAGATCCAATGGACATATGTCCGCGTGGGTTCGAACCCCACCCTGGTA	TCTAGGCCTGGTACCTTGAA	tatcttgtggaaaggacgaaacaccACCAGGATGGCCGAGTGGTTAAGGCGTTGGACTCTAGATCCAATGGACATATGTCCGCGTGGGTTCGAACCCCACCCTGGTATTTTTTTtaagcttTCTAGGCCTGGTACCTTGAACTGTCTCTTATACACATCTGACGCTGCCGACGActcgagtactaggatccattaggcg	-0.984367	-0.613848
tRNA-Leu-TAA-1-1-CTA-del77C>C	tRNA-Leu-TAA-1-1	CTA	77	del	C	C	ACCAGGATGGCCGAGTGGTTAAGGCGTTGGACTCTAGATCCAATGGACATATGTCCGCGTGGGTTCGAACCCCACTCTGGTA	TGTTCGCAATTATCGCCTGG	tatcttgtggaaaggacgaaacaccACCAGGATGGCCGAGTGGTTAAGGCGTTGGACTCTAGATCCAATGGACATATGTCCGCGTGGGTTCGAACCCCACTCTGGTATTTTTTTtaagcttTGTTCGCAATTATCGCCTGGCTGTCTCTTATACACATCTGACGCTGCCGACGActcgagtactaggatccattaggcg	-0.115044	-0.224122
tRNA-Leu-TAA-1-1-CTA-del79T>T	tRNA-Leu-TAA-1-1	CTA	79	del	T	T	ACCAGGATGGCCGAGTGGTTAAGGCGTTGGACTCTAGATCCAATGGACATATGTCCGCGTGGGTTCGAACCCCACTCCGGTA	GGTCGTATCCGGTTCAATGT	tatcttgtggaaaggacgaaacaccACCAGGATGGCCGAGTGGTTAAGGCGTTGGACTCTAGATCCAATGGACATATGTCCGCGTGGGTTCGAACCCCACTCCGGTATTTTTTTtaagcttGGTCGTATCCGGTTCAATGTCTGTCTCTTATACACATCTGACGCTGCCGACGActcgagtactaggatccattaggcg	-0.227283	-0.19787
tRNA-Leu-TAA-1-1-CTA-del80G>G	tRNA-Leu-TAA-1-1	CTA	80	del	G	G	ACCAGGATGGCCGAGTGGTTAAGGCGTTGGACTCTAGATCCAATGGACATATGTCCGCGTGGGTTCGAACCCCACTCCTGTA	GGCGTTGTAGTATAGAGACC	tatcttgtggaaaggacgaaacaccACCAGGATGGCCGAGTGGTTAAGGCGTTGGACTCTAGATCCAATGGACATATGTCCGCGTGGGTTCGAACCCCACTCCTGTATTTTTTTtaagcttGGCGTTGTAGTATAGAGACCCTGTCTCTTATACACATCTGACGCTGCCGACGActcgagtactaggatccattaggcg	-1.92705	-4.44592
tRNA-Leu-TAA-1-1-CTA-del82T>T	tRNA-Leu-TAA-1-1	CTA	82	del	T	T	ACCAGGATGGCCGAGTGGTTAAGGCGTTGGACTCTAGATCCAATGGACATATGTCCGCGTGGGTTCGAACCCCACTCCTGGA	GATACACTTGAACCGAAGCC	tatcttgtggaaaggacgaaacaccACCAGGATGGCCGAGTGGTTAAGGCGTTGGACTCTAGATCCAATGGACATATGTCCGCGTGGGTTCGAACCCCACTCCTGGATTTTTTTtaagcttGATACACTTGAACCGAAGCCCTGTCTCTTATACACATCTGACGCTGCCGACGActcgagtactaggatccattaggcg	-0.243417	-0.0708499
tRNA-Leu-TAA-1-1-CTA-del83A>A	tRNA-Leu-TAA-1-1	CTA	83	del	A	A	ACCAGGATGGCCGAGTGGTTAAGGCGTTGGACTCTAGATCCAATGGACATATGTCCGCGTGGGTTCGAACCCCACTCCTGGT	AAGAAGCCATTCTAGGCCTG	tatcttgtggaaaggacgaaacaccACCAGGATGGCCGAGTGGTTAAGGCGTTGGACTCTAGATCCAATGGACATATGTCCGCGTGGGTTCGAACCCCACTCCTGGTTTTTTTTtaagcttAAGAAGCCATTCTAGGCCTGCTGTCTCTTATACACATCTGACGCTGCCGACGActcgagtactaggatccattaggcg	1.73865	-0.879854
tRNA-Leu-TAA-1-1-CTA-hp1AT>GC	tRNA-Leu-TAA-1-1	CTA	1	hp	AT	GC	GCCAGGATGGCCGAGTGGTTAAGGCGTTGGACTCTAGATCCAATGGACATATGTCCGCGTGGGTTCGAACCCCACTCCTGGCA	CTATCAGGTACGAACCGTTG	tatcttgtggaaaggacgaaacaccGCCAGGATGGCCGAGTGGTTAAGGCGTTGGACTCTAGATCCAATGGACATATGTCCGCGTGGGTTCGAACCCCACTCCTGGCATTTTTTTtaagcttCTATCAGGTACGAACCGTTGCTGTCTCTTATACACATCTGACGCTGCCGACGActcgagtactaggatccattaggcg	0.26688	0.25811
tRNA-Leu-TAA-1-1-CTA-hp1AT>GA	tRNA-Leu-TAA-1-1	CTA	1	hp	AT	GA	GCCAGGATGGCCGAGTGGTTAAGGCGTTGGACTCTAGATCCAATGGACATATGTCCGCGTGGGTTCGAACCCCACTCCTGGAA	ACTAATCAGGCGTTAAGCGG	tatcttgtggaaaggacgaaacaccGCCAGGATGGCCGAGTGGTTAAGGCGTTGGACTCTAGATCCAATGGACATATGTCCGCGTGGGTTCGAACCCCACTCCTGGAATTTTTTTtaagcttACTAATCAGGCGTTAAGCGGCTGTCTCTTATACACATCTGACGCTGCCGACGActcgagtactaggatccattaggcg	0.422495	0.118494
tRNA-Leu-TAA-1-1-CTA-hp1AT>GG	tRNA-Leu-TAA-1-1	CTA	1	hp	AT	GG	GCCAGGATGGCCGAGTGGTTAAGGCGTTGGACTCTAGATCCAATGGACATATGTCCGCGTGGGTTCGAACCCCACTCCTGGGA	CGTATCTCCATTAACCTGGC	tatcttgtggaaaggacgaaacaccGCCAGGATGGCCGAGTGGTTAAGGCGTTGGACTCTAGATCCAATGGACATATGTCCGCGTGGGTTCGAACCCCACTCCTGGGATTTTTTTtaagcttCGTATCTCCATTAACCTGGCCTGTCTCTTATACACATCTGACGCTGCCGACGActcgagtactaggatccattaggcg	-1.10012	-0.74477
tRNA-Leu-TAA-1-1-CTA-hp1AT>CG	tRNA-Leu-TAA-1-1	CTA	1	hp	AT	CG	CCCAGGATGGCCGAGTGGTTAAGGCGTTGGACTCTAGATCCAATGGACATATGTCCGCGTGGGTTCGAACCCCACTCCTGGGA	ATGGATTGAGTATCGCCTGG	tatcttgtggaaaggacgaaacaccCCCAGGATGGCCGAGTGGTTAAGGCGTTGGACTCTAGATCCAATGGACATATGTCCGCGTGGGTTCGAACCCCACTCCTGGGATTTTTTTtaagcttATGGATTGAGTATCGCCTGGCTGTCTCTTATACACATCTGACGCTGCCGACGActcgagtactaggatccattaggcg	-0.581553	-5.27774
tRNA-Leu-TAA-1-1-CTA-hp1AT>CC	tRNA-Leu-TAA-1-1	CTA	1	hp	AT	CC	CCCAGGATGGCCGAGTGGTTAAGGCGTTGGACTCTAGATCCAATGGACATATGTCCGCGTGGGTTCGAACCCCACTCCTGGCA	CGGTGACTGATGCTTAGAGA	tatcttgtggaaaggacgaaacaccCCCAGGATGGCCGAGTGGTTAAGGCGTTGGACTCTAGATCCAATGGACATATGTCCGCGTGGGTTCGAACCCCACTCCTGGCATTTTTTTtaagcttCGGTGACTGATGCTTAGAGACTGTCTCTTATACACATCTGACGCTGCCGACGActcgagtactaggatccattaggcg	-1.93997	-1.88062
tRNA-Leu-TAA-1-1-CTA-hp1AT>CA	tRNA-Leu-TAA-1-1	CTA	1	hp	AT	CA	CCCAGGATGGCCGAGTGGTTAAGGCGTTGGACTCTAGATCCAATGGACATATGTCCGCGTGGGTTCGAACCCCACTCCTGGAA	GAATGACTCCACTGGCTATC	tatcttgtggaaaggacgaaacaccCCCAGGATGGCCGAGTGGTTAAGGCGTTGGACTCTAGATCCAATGGACATATGTCCGCGTGGGTTCGAACCCCACTCCTGGAATTTTTTTtaagcttGAATGACTCCACTGGCTATCCTGTCTCTTATACACATCTGACGCTGCCGACGActcgagtactaggatccattaggcg	0.115838	0.12925
tRNA-Leu-TAA-1-1-CTA-hp1AT>AT	tRNA-Leu-TAA-1-1	CTA	1	hp	AT	AT	ACCAGGATGGCCGAGTGGTTAAGGCGTTGGACTCTAGATCCAATGGACATATGTCCGCGTGGGTTCGAACCCCACTCCTGGTA	ACGTAATGGTACGGCCGAAT	tatcttgtggaaaggacgaaacaccACCAGGATGGCCGAGTGGTTAAGGCGTTGGACTCTAGATCCAATGGACATATGTCCGCGTGGGTTCGAACCCCACTCCTGGTATTTTTTTtaagcttACGTAATGGTACGGCCGAATCTGTCTCTTATACACATCTGACGCTGCCGACGActcgagtactaggatccattaggcg	1.11853	1.68025
tRNA-Leu-TAA-1-1-CTA-hp1AT>TA	tRNA-Leu-TAA-1-1	CTA	1	hp	AT	TA	TCCAGGATGGCCGAGTGGTTAAGGCGTTGGACTCTAGATCCAATGGACATATGTCCGCGTGGGTTCGAACCCCACTCCTGGAA	ATCGGAGTTGAGTTGTCCAC	tatcttgtggaaaggacgaaacaccTCCAGGATGGCCGAGTGGTTAAGGCGTTGGACTCTAGATCCAATGGACATATGTCCGCGTGGGTTCGAACCCCACTCCTGGAATTTTTTTtaagcttATCGGAGTTGAGTTGTCCACCTGTCTCTTATACACATCTGACGCTGCCGACGActcgagtactaggatccattaggcg	0.00429475	-1.88532
tRNA-Leu-TAA-1-1-CTA-hp1AT>TG	tRNA-Leu-TAA-1-1	CTA	1	hp	AT	TG	TCCAGGATGGCCGAGTGGTTAAGGCGTTGGACTCTAGATCCAATGGACATATGTCCGCGTGGGTTCGAACCCCACTCCTGGGA	TGGCCTACAAGATGTCCAAG	tatcttgtggaaaggacgaaacaccTCCAGGATGGCCGAGTGGTTAAGGCGTTGGACTCTAGATCCAATGGACATATGTCCGCGTGGGTTCGAACCCCACTCCTGGGATTTTTTTtaagcttTGGCCTACAAGATGTCCAAGCTGTCTCTTATACACATCTGACGCTGCCGACGActcgagtactaggatccattaggcg	0.908723	-1.22184
tRNA-Leu-TAA-1-1-CTA-hp1AT>TC	tRNA-Leu-TAA-1-1	CTA	1	hp	AT	TC	TCCAGGATGGCCGAGTGGTTAAGGCGTTGGACTCTAGATCCAATGGACATATGTCCGCGTGGGTTCGAACCCCACTCCTGGCA	ATAGTAAGGCGCGCTAGAAC	tatcttgtggaaaggacgaaacaccTCCAGGATGGCCGAGTGGTTAAGGCGTTGGACTCTAGATCCAATGGACATATGTCCGCGTGGGTTCGAACCCCACTCCTGGCATTTTTTTtaagcttATAGTAAGGCGCGCTAGAACCTGTCTCTTATACACATCTGACGCTGCCGACGActcgagtactaggatccattaggcg	-2.33053	-2.21137
tRNA-Leu-TAA-1-1-CTA-hp2CG>GC	tRNA-Leu-TAA-1-1	CTA	2	hp	CG	GC	AGCAGGATGGCCGAGTGGTTAAGGCGTTGGACTCTAGATCCAATGGACATATGTCCGCGTGGGTTCGAACCCCACTCCTGCTA	ACTCCGCCAATGACAATGCA	tatcttgtggaaaggacgaaacaccAGCAGGATGGCCGAGTGGTTAAGGCGTTGGACTCTAGATCCAATGGACATATGTCCGCGTGGGTTCGAACCCCACTCCTGCTATTTTTTTtaagcttACTCCGCCAATGACAATGCACTGTCTCTTATACACATCTGACGCTGCCGACGActcgagtactaggatccattaggcg	-3.65715	-3.40851
tRNA-Leu-TAA-1-1-CTA-hp2CG>GA	tRNA-Leu-TAA-1-1	CTA	2	hp	CG	GA	AGCAGGATGGCCGAGTGGTTAAGGCGTTGGACTCTAGATCCAATGGACATATGTCCGCGTGGGTTCGAACCCCACTCCTGATA	GTGGTAACAGCTACGCTTAG	tatcttgtggaaaggacgaaacaccAGCAGGATGGCCGAGTGGTTAAGGCGTTGGACTCTAGATCCAATGGACATATGTCCGCGTGGGTTCGAACCCCACTCCTGATATTTTTTTtaagcttGTGGTAACAGCTACGCTTAGCTGTCTCTTATACACATCTGACGCTGCCGACGActcgagtactaggatccattaggcg	-5.25399	-4.9879
tRNA-Leu-TAA-1-1-CTA-hp2CG>GT	tRNA-Leu-TAA-1-1	CTA	2	hp	CG	GT	AGCAGGATGGCCGAGTGGTTAAGGCGTTGGACTCTAGATCCAATGGACATATGTCCGCGTGGGTTCGAACCCCACTCCTGTTA	CTAGGTATCACGGTGTGAAG	tatcttgtggaaaggacgaaacaccAGCAGGATGGCCGAGTGGTTAAGGCGTTGGACTCTAGATCCAATGGACATATGTCCGCGTGGGTTCGAACCCCACTCCTGTTATTTTTTTtaagcttCTAGGTATCACGGTGTGAAGCTGTCTCTTATACACATCTGACGCTGCCGACGActcgagtactaggatccattaggcg	0.882668	0.62213
tRNA-Leu-TAA-1-1-CTA-hp2CG>AT	tRNA-Leu-TAA-1-1	CTA	2	hp	CG	AT	AACAGGATGGCCGAGTGGTTAAGGCGTTGGACTCTAGATCCAATGGACATATGTCCGCGTGGGTTCGAACCCCACTCCTGTTA	GTTAGCGTCGATGGAACCTA	tatcttgtggaaaggacgaaacaccAACAGGATGGCCGAGTGGTTAAGGCGTTGGACTCTAGATCCAATGGACATATGTCCGCGTGGGTTCGAACCCCACTCCTGTTATTTTTTTtaagcttGTTAGCGTCGATGGAACCTACTGTCTCTTATACACATCTGACGCTGCCGACGActcgagtactaggatccattaggcg	-0.248813	0.307376
tRNA-Leu-TAA-1-1-CTA-hp2CG>AC	tRNA-Leu-TAA-1-1	CTA	2	hp	CG	AC	AACAGGATGGCCGAGTGGTTAAGGCGTTGGACTCTAGATCCAATGGACATATGTCCGCGTGGGTTCGAACCCCACTCCTGCTA	TTGCAGGCGAACTAGAATGC	tatcttgtggaaaggacgaaacaccAACAGGATGGCCGAGTGGTTAAGGCGTTGGACTCTAGATCCAATGGACATATGTCCGCGTGGGTTCGAACCCCACTCCTGCTATTTTTTTtaagcttTTGCAGGCGAACTAGAATGCCTGTCTCTTATACACATCTGACGCTGCCGACGActcgagtactaggatccattaggcg	-1.31144	-0.799943
tRNA-Leu-TAA-1-1-CTA-hp2CG>AA	tRNA-Leu-TAA-1-1	CTA	2	hp	CG	AA	AACAGGATGGCCGAGTGGTTAAGGCGTTGGACTCTAGATCCAATGGACATATGTCCGCGTGGGTTCGAACCCCACTCCTGATA	ATACACCAGACGGCTGGTAT	tatcttgtggaaaggacgaaacaccAACAGGATGGCCGAGTGGTTAAGGCGTTGGACTCTAGATCCAATGGACATATGTCCGCGTGGGTTCGAACCCCACTCCTGATATTTTTTTtaagcttATACACCAGACGGCTGGTATCTGTCTCTTATACACATCTGACGCTGCCGACGActcgagtactaggatccattaggcg	-5.02561	-4.77716
tRNA-Leu-TAA-1-1-CTA-hp2CG>TA	tRNA-Leu-TAA-1-1	CTA	2	hp	CG	TA	ATCAGGATGGCCGAGTGGTTAAGGCGTTGGACTCTAGATCCAATGGACATATGTCCGCGTGGGTTCGAACCCCACTCCTGATA	GGATTGCAGGAATAACCGCA	tatcttgtggaaaggacgaaacaccATCAGGATGGCCGAGTGGTTAAGGCGTTGGACTCTAGATCCAATGGACATATGTCCGCGTGGGTTCGAACCCCACTCCTGATATTTTTTTtaagcttGGATTGCAGGAATAACCGCACTGTCTCTTATACACATCTGACGCTGCCGACGActcgagtactaggatccattaggcg	-1.50673	-1.58514
tRNA-Leu-TAA-1-1-CTA-hp2CG>TT	tRNA-Leu-TAA-1-1	CTA	2	hp	CG	TT	ATCAGGATGGCCGAGTGGTTAAGGCGTTGGACTCTAGATCCAATGGACATATGTCCGCGTGGGTTCGAACCCCACTCCTGTTA	GAGGACAATCTCAGTGTCGA	tatcttgtggaaaggacgaaacaccATCAGGATGGCCGAGTGGTTAAGGCGTTGGACTCTAGATCCAATGGACATATGTCCGCGTGGGTTCGAACCCCACTCCTGTTATTTTTTTtaagcttGAGGACAATCTCAGTGTCGACTGTCTCTTATACACATCTGACGCTGCCGACGActcgagtactaggatccattaggcg	0.304104	-3.65235
tRNA-Leu-TAA-1-1-CTA-hp2CG>TC	tRNA-Leu-TAA-1-1	CTA	2	hp	CG	TC	ATCAGGATGGCCGAGTGGTTAAGGCGTTGGACTCTAGATCCAATGGACATATGTCCGCGTGGGTTCGAACCCCACTCCTGCTA	GTACCTTGAACGACGAACGT	tatcttgtggaaaggacgaaacaccATCAGGATGGCCGAGTGGTTAAGGCGTTGGACTCTAGATCCAATGGACATATGTCCGCGTGGGTTCGAACCCCACTCCTGCTATTTTTTTtaagcttGTACCTTGAACGACGAACGTCTGTCTCTTATACACATCTGACGCTGCCGACGActcgagtactaggatccattaggcg	-8.0645	-8.0645
tRNA-Leu-TAA-1-1-CTA-hp3CG>GC	tRNA-Leu-TAA-1-1	CTA	3	hp	CG	GC	ACGAGGATGGCCGAGTGGTTAAGGCGTTGGACTCTAGATCCAATGGACATATGTCCGCGTGGGTTCGAACCCCACTCCTCGTA	CGCAGATAGGCAATTGAGCA	tatcttgtggaaaggacgaaacaccACGAGGATGGCCGAGTGGTTAAGGCGTTGGACTCTAGATCCAATGGACATATGTCCGCGTGGGTTCGAACCCCACTCCTCGTATTTTTTTtaagcttCGCAGATAGGCAATTGAGCACTGTCTCTTATACACATCTGACGCTGCCGACGActcgagtactaggatccattaggcg	-0.586476	-3.27285
tRNA-Leu-TAA-1-1-CTA-hp3CG>GA	tRNA-Leu-TAA-1-1	CTA	3	hp	CG	GA	ACGAGGATGGCCGAGTGGTTAAGGCGTTGGACTCTAGATCCAATGGACATATGTCCGCGTGGGTTCGAACCCCACTCCTAGTA	ACGAGTTACATTGCCACAGG	tatcttgtggaaaggacgaaacaccACGAGGATGGCCGAGTGGTTAAGGCGTTGGACTCTAGATCCAATGGACATATGTCCGCGTGGGTTCGAACCCCACTCCTAGTATTTTTTTtaagcttACGAGTTACATTGCCACAGGCTGTCTCTTATACACATCTGACGCTGCCGACGActcgagtactaggatccattaggcg	-0.646543	-4.27865
tRNA-Leu-TAA-1-1-CTA-hp3CG>GT	tRNA-Leu-TAA-1-1	CTA	3	hp	CG	GT	ACGAGGATGGCCGAGTGGTTAAGGCGTTGGACTCTAGATCCAATGGACATATGTCCGCGTGGGTTCGAACCCCACTCCTTGTA	CCTACACACACTGAGAAGTG	tatcttgtggaaaggacgaaacaccACGAGGATGGCCGAGTGGTTAAGGCGTTGGACTCTAGATCCAATGGACATATGTCCGCGTGGGTTCGAACCCCACTCCTTGTATTTTTTTtaagcttCCTACACACACTGAGAAGTGCTGTCTCTTATACACATCTGACGCTGCCGACGActcgagtactaggatccattaggcg	2.38859	1.55945
tRNA-Leu-TAA-1-1-CTA-hp3CG>AT	tRNA-Leu-TAA-1-1	CTA	3	hp	CG	AT	ACAAGGATGGCCGAGTGGTTAAGGCGTTGGACTCTAGATCCAATGGACATATGTCCGCGTGGGTTCGAACCCCACTCCTTGTA	GATTACGTACGCTGACATGG	tatcttgtggaaaggacgaaacaccACAAGGATGGCCGAGTGGTTAAGGCGTTGGACTCTAGATCCAATGGACATATGTCCGCGTGGGTTCGAACCCCACTCCTTGTATTTTTTTtaagcttGATTACGTACGCTGACATGGCTGTCTCTTATACACATCTGACGCTGCCGACGActcgagtactaggatccattaggcg	2.1785	0.923873
tRNA-Leu-TAA-1-1-CTA-hp3CG>AC	tRNA-Leu-TAA-1-1	CTA	3	hp	CG	AC	ACAAGGATGGCCGAGTGGTTAAGGCGTTGGACTCTAGATCCAATGGACATATGTCCGCGTGGGTTCGAACCCCACTCCTCGTA	CCACAGCTCACTTAGGCTAA	tatcttgtggaaaggacgaaacaccACAAGGATGGCCGAGTGGTTAAGGCGTTGGACTCTAGATCCAATGGACATATGTCCGCGTGGGTTCGAACCCCACTCCTCGTATTTTTTTtaagcttCCACAGCTCACTTAGGCTAACTGTCTCTTATACACATCTGACGCTGCCGACGActcgagtactaggatccattaggcg	0.971568	1.2836
tRNA-Leu-TAA-1-1-CTA-hp3CG>AA	tRNA-Leu-TAA-1-1	CTA	3	hp	CG	AA	ACAAGGATGGCCGAGTGGTTAAGGCGTTGGACTCTAGATCCAATGGACATATGTCCGCGTGGGTTCGAACCCCACTCCTAGTA	CACCTGTAGATTGGTGCGAA	tatcttgtggaaaggacgaaacaccACAAGGATGGCCGAGTGGTTAAGGCGTTGGACTCTAGATCCAATGGACATATGTCCGCGTGGGTTCGAACCCCACTCCTAGTATTTTTTTtaagcttCACCTGTAGATTGGTGCGAACTGTCTCTTATACACATCTGACGCTGCCGACGActcgagtactaggatccattaggcg	-8.0645	-8.0645
tRNA-Leu-TAA-1-1-CTA-hp3CG>TA	tRNA-Leu-TAA-1-1	CTA	3	hp	CG	TA	ACTAGGATGGCCGAGTGGTTAAGGCGTTGGACTCTAGATCCAATGGACATATGTCCGCGTGGGTTCGAACCCCACTCCTAGTA	CGTACTGGAATGGAATCGAC	tatcttgtggaaaggacgaaacaccACTAGGATGGCCGAGTGGTTAAGGCGTTGGACTCTAGATCCAATGGACATATGTCCGCGTGGGTTCGAACCCCACTCCTAGTATTTTTTTtaagcttCGTACTGGAATGGAATCGACCTGTCTCTTATACACATCTGACGCTGCCGACGActcgagtactaggatccattaggcg	0.189493	0.294075
tRNA-Leu-TAA-1-1-CTA-hp3CG>TT	tRNA-Leu-TAA-1-1	CTA	3	hp	CG	TT	ACTAGGATGGCCGAGTGGTTAAGGCGTTGGACTCTAGATCCAATGGACATATGTCCGCGTGGGTTCGAACCCCACTCCTTGTA	ACAAGAGAAGGCGATCTCGT	tatcttgtggaaaggacgaaacaccACTAGGATGGCCGAGTGGTTAAGGCGTTGGACTCTAGATCCAATGGACATATGTCCGCGTGGGTTCGAACCCCACTCCTTGTATTTTTTTtaagcttACAAGAGAAGGCGATCTCGTCTGTCTCTTATACACATCTGACGCTGCCGACGActcgagtactaggatccattaggcg	-8.0645	-8.0645
tRNA-Leu-TAA-1-1-CTA-hp3CG>TC	tRNA-Leu-TAA-1-1	CTA	3	hp	CG	TC	ACTAGGATGGCCGAGTGGTTAAGGCGTTGGACTCTAGATCCAATGGACATATGTCCGCGTGGGTTCGAACCCCACTCCTCGTA	TATGGTTCCGCGGTACACAT	tatcttgtggaaaggacgaaacaccACTAGGATGGCCGAGTGGTTAAGGCGTTGGACTCTAGATCCAATGGACATATGTCCGCGTGGGTTCGAACCCCACTCCTCGTATTTTTTTtaagcttTATGGTTCCGCGGTACACATCTGTCTCTTATACACATCTGACGCTGCCGACGActcgagtactaggatccattaggcg	0.0168485	-4.38005
tRNA-Leu-TAA-1-1-CTA-hp4AT>GC	tRNA-Leu-TAA-1-1	CTA	4	hp	AT	GC	ACCGGGATGGCCGAGTGGTTAAGGCGTTGGACTCTAGATCCAATGGACATATGTCCGCGTGGGTTCGAACCCCACTCCCGGTA	GGATTGCAGGAAGAAGCCAT	tatcttgtggaaaggacgaaacaccACCGGGATGGCCGAGTGGTTAAGGCGTTGGACTCTAGATCCAATGGACATATGTCCGCGTGGGTTCGAACCCCACTCCCGGTATTTTTTTtaagcttGGATTGCAGGAAGAAGCCATCTGTCTCTTATACACATCTGACGCTGCCGACGActcgagtactaggatccattaggcg	1.45107	1.64543
tRNA-Leu-TAA-1-1-CTA-hp4AT>GA	tRNA-Leu-TAA-1-1	CTA	4	hp	AT	GA	ACCGGGATGGCCGAGTGGTTAAGGCGTTGGACTCTAGATCCAATGGACATATGTCCGCGTGGGTTCGAACCCCACTCCAGGTA	GTACCTTGAAGTTAGCGTCG	tatcttgtggaaaggacgaaacaccACCGGGATGGCCGAGTGGTTAAGGCGTTGGACTCTAGATCCAATGGACATATGTCCGCGTGGGTTCGAACCCCACTCCAGGTATTTTTTTtaagcttGTACCTTGAAGTTAGCGTCGCTGTCTCTTATACACATCTGACGCTGCCGACGActcgagtactaggatccattaggcg	1.51132	0.677887
tRNA-Leu-TAA-1-1-CTA-hp4AT>GG	tRNA-Leu-TAA-1-1	CTA	4	hp	AT	GG	ACCGGGATGGCCGAGTGGTTAAGGCGTTGGACTCTAGATCCAATGGACATATGTCCGCGTGGGTTCGAACCCCACTCCGGGTA	GCAATGATCGAGTTGTCCAC	tatcttgtggaaaggacgaaacaccACCGGGATGGCCGAGTGGTTAAGGCGTTGGACTCTAGATCCAATGGACATATGTCCGCGTGGGTTCGAACCCCACTCCGGGTATTTTTTTtaagcttGCAATGATCGAGTTGTCCACCTGTCTCTTATACACATCTGACGCTGCCGACGActcgagtactaggatccattaggcg	-4.06591	-4.21347
tRNA-Leu-TAA-1-1-CTA-hp4AT>CG	tRNA-Leu-TAA-1-1	CTA	4	hp	AT	CG	ACCCGGATGGCCGAGTGGTTAAGGCGTTGGACTCTAGATCCAATGGACATATGTCCGCGTGGGTTCGAACCCCACTCCGGGTA	GGTCATTAGAAGAGGCACAG	tatcttgtggaaaggacgaaacaccACCCGGATGGCCGAGTGGTTAAGGCGTTGGACTCTAGATCCAATGGACATATGTCCGCGTGGGTTCGAACCCCACTCCGGGTATTTTTTTtaagcttGGTCATTAGAAGAGGCACAGCTGTCTCTTATACACATCTGACGCTGCCGACGActcgagtactaggatccattaggcg	0.135853	0.0234723
tRNA-Leu-TAA-1-1-CTA-hp4AT>CC	tRNA-Leu-TAA-1-1	CTA	4	hp	AT	CC	ACCCGGATGGCCGAGTGGTTAAGGCGTTGGACTCTAGATCCAATGGACATATGTCCGCGTGGGTTCGAACCCCACTCCCGGTA	GGTCATTAGACAGGACTCGA	tatcttgtggaaaggacgaaacaccACCCGGATGGCCGAGTGGTTAAGGCGTTGGACTCTAGATCCAATGGACATATGTCCGCGTGGGTTCGAACCCCACTCCCGGTATTTTTTTtaagcttGGTCATTAGACAGGACTCGACTGTCTCTTATACACATCTGACGCTGCCGACGActcgagtactaggatccattaggcg	0.904741	1.05302
tRNA-Leu-TAA-1-1-CTA-hp4AT>CA	tRNA-Leu-TAA-1-1	CTA	4	hp	AT	CA	ACCCGGATGGCCGAGTGGTTAAGGCGTTGGACTCTAGATCCAATGGACATATGTCCGCGTGGGTTCGAACCCCACTCCAGGTA	ATCGGAGTTGTCGTAGCTAG	tatcttgtggaaaggacgaaacaccACCCGGATGGCCGAGTGGTTAAGGCGTTGGACTCTAGATCCAATGGACATATGTCCGCGTGGGTTCGAACCCCACTCCAGGTATTTTTTTtaagcttATCGGAGTTGTCGTAGCTAGCTGTCTCTTATACACATCTGACGCTGCCGACGActcgagtactaggatccattaggcg	-2.71845	-4.942
tRNA-Leu-TAA-1-1-CTA-hp4AT>TA	tRNA-Leu-TAA-1-1	CTA	4	hp	AT	TA	ACCTGGATGGCCGAGTGGTTAAGGCGTTGGACTCTAGATCCAATGGACATATGTCCGCGTGGGTTCGAACCCCACTCCAGGTA	GCTAGTTGAGTCGTCAATCC	tatcttgtggaaaggacgaaacaccACCTGGATGGCCGAGTGGTTAAGGCGTTGGACTCTAGATCCAATGGACATATGTCCGCGTGGGTTCGAACCCCACTCCAGGTATTTTTTTtaagcttGCTAGTTGAGTCGTCAATCCCTGTCTCTTATACACATCTGACGCTGCCGACGActcgagtactaggatccattaggcg	2.02114	2.3347
tRNA-Leu-TAA-1-1-CTA-hp4AT>TG	tRNA-Leu-TAA-1-1	CTA	4	hp	AT	TG	ACCTGGATGGCCGAGTGGTTAAGGCGTTGGACTCTAGATCCAATGGACATATGTCCGCGTGGGTTCGAACCCCACTCCGGGTA	CACTGCATTGGTGAGAGAGA	tatcttgtggaaaggacgaaacaccACCTGGATGGCCGAGTGGTTAAGGCGTTGGACTCTAGATCCAATGGACATATGTCCGCGTGGGTTCGAACCCCACTCCGGGTATTTTTTTtaagcttCACTGCATTGGTGAGAGAGACTGTCTCTTATACACATCTGACGCTGCCGACGActcgagtactaggatccattaggcg	0.259134	0.167582
tRNA-Leu-TAA-1-1-CTA-hp4AT>TC	tRNA-Leu-TAA-1-1	CTA	4	hp	AT	TC	ACCTGGATGGCCGAGTGGTTAAGGCGTTGGACTCTAGATCCAATGGACATATGTCCGCGTGGGTTCGAACCCCACTCCCGGTA	GCGTGACATGAAGAAGCCAT	tatcttgtggaaaggacgaaacaccACCTGGATGGCCGAGTGGTTAAGGCGTTGGACTCTAGATCCAATGGACATATGTCCGCGTGGGTTCGAACCCCACTCCCGGTATTTTTTTtaagcttGCGTGACATGAAGAAGCCATCTGTCTCTTATACACATCTGACGCTGCCGACGActcgagtactaggatccattaggcg	1.3421	1.34659
tRNA-Leu-TAA-1-1-CTA-hp5GC>CG	tRNA-Leu-TAA-1-1	CTA	5	hp	GC	CG	ACCACGATGGCCGAGTGGTTAAGGCGTTGGACTCTAGATCCAATGGACATATGTCCGCGTGGGTTCGAACCCCACTCGTGGTA	TATCGCCTGGTGTGTGATAC	tatcttgtggaaaggacgaaacaccACCACGATGGCCGAGTGGTTAAGGCGTTGGACTCTAGATCCAATGGACATATGTCCGCGTGGGTTCGAACCCCACTCGTGGTATTTTTTTtaagcttTATCGCCTGGTGTGTGATACCTGTCTCTTATACACATCTGACGCTGCCGACGActcgagtactaggatccattaggcg	3.8497	2.83557
tRNA-Leu-TAA-1-1-CTA-hp5GC>CA	tRNA-Leu-TAA-1-1	CTA	5	hp	GC	CA	ACCACGATGGCCGAGTGGTTAAGGCGTTGGACTCTAGATCCAATGGACATATGTCCGCGTGGGTTCGAACCCCACTCATGGTA	TCTCACCACCAGAAGTTGTC	tatcttgtggaaaggacgaaacaccACCACGATGGCCGAGTGGTTAAGGCGTTGGACTCTAGATCCAATGGACATATGTCCGCGTGGGTTCGAACCCCACTCATGGTATTTTTTTtaagcttTCTCACCACCAGAAGTTGTCCTGTCTCTTATACACATCTGACGCTGCCGACGActcgagtactaggatccattaggcg	-1.47918	-1.01889
tRNA-Leu-TAA-1-1-CTA-hp5GC>CT	tRNA-Leu-TAA-1-1	CTA	5	hp	GC	CT	ACCACGATGGCCGAGTGGTTAAGGCGTTGGACTCTAGATCCAATGGACATATGTCCGCGTGGGTTCGAACCCCACTCTTGGTA	ATGTCAGCGCGCCATTACAA	tatcttgtggaaaggacgaaacaccACCACGATGGCCGAGTGGTTAAGGCGTTGGACTCTAGATCCAATGGACATATGTCCGCGTGGGTTCGAACCCCACTCTTGGTATTTTTTTtaagcttATGTCAGCGCGCCATTACAACTGTCTCTTATACACATCTGACGCTGCCGACGActcgagtactaggatccattaggcg	-2.30787	-1.85786
tRNA-Leu-TAA-1-1-CTA-hp5GC>AT	tRNA-Leu-TAA-1-1	CTA	5	hp	GC	AT	ACCAAGATGGCCGAGTGGTTAAGGCGTTGGACTCTAGATCCAATGGACATATGTCCGCGTGGGTTCGAACCCCACTCTTGGTA	TAGCCTTATCCGTTAAGCGG	tatcttgtggaaaggacgaaacaccACCAAGATGGCCGAGTGGTTAAGGCGTTGGACTCTAGATCCAATGGACATATGTCCGCGTGGGTTCGAACCCCACTCTTGGTATTTTTTTtaagcttTAGCCTTATCCGTTAAGCGGCTGTCTCTTATACACATCTGACGCTGCCGACGActcgagtactaggatccattaggcg	1.95164	1.9704
tRNA-Leu-TAA-1-1-CTA-hp5GC>AG	tRNA-Leu-TAA-1-1	CTA	5	hp	GC	AG	ACCAAGATGGCCGAGTGGTTAAGGCGTTGGACTCTAGATCCAATGGACATATGTCCGCGTGGGTTCGAACCCCACTCGTGGTA	CGCTCGATAAGACATCGACA	tatcttgtggaaaggacgaaacaccACCAAGATGGCCGAGTGGTTAAGGCGTTGGACTCTAGATCCAATGGACATATGTCCGCGTGGGTTCGAACCCCACTCGTGGTATTTTTTTtaagcttCGCTCGATAAGACATCGACACTGTCTCTTATACACATCTGACGCTGCCGACGActcgagtactaggatccattaggcg	2.37586	-1.18674
tRNA-Leu-TAA-1-1-CTA-hp5GC>AA	tRNA-Leu-TAA-1-1	CTA	5	hp	GC	AA	ACCAAGATGGCCGAGTGGTTAAGGCGTTGGACTCTAGATCCAATGGACATATGTCCGCGTGGGTTCGAACCCCACTCATGGTA	AAGTCGCATAAGGCCACTTC	tatcttgtggaaaggacgaaacaccACCAAGATGGCCGAGTGGTTAAGGCGTTGGACTCTAGATCCAATGGACATATGTCCGCGTGGGTTCGAACCCCACTCATGGTATTTTTTTtaagcttAAGTCGCATAAGGCCACTTCCTGTCTCTTATACACATCTGACGCTGCCGACGActcgagtactaggatccattaggcg	0.0893493	-4.00051
tRNA-Leu-TAA-1-1-CTA-hp5GC>TA	tRNA-Leu-TAA-1-1	CTA	5	hp	GC	TA	ACCATGATGGCCGAGTGGTTAAGGCGTTGGACTCTAGATCCAATGGACATATGTCCGCGTGGGTTCGAACCCCACTCATGGTA	TCAGGAAGCGCTTAAGTAGC	tatcttgtggaaaggacgaaacaccACCATGATGGCCGAGTGGTTAAGGCGTTGGACTCTAGATCCAATGGACATATGTCCGCGTGGGTTCGAACCCCACTCATGGTATTTTTTTtaagcttTCAGGAAGCGCTTAAGTAGCCTGTCTCTTATACACATCTGACGCTGCCGACGActcgagtactaggatccattaggcg	3.12368	2.93177
tRNA-Leu-TAA-1-1-CTA-hp5GC>TT	tRNA-Leu-TAA-1-1	CTA	5	hp	GC	TT	ACCATGATGGCCGAGTGGTTAAGGCGTTGGACTCTAGATCCAATGGACATATGTCCGCGTGGGTTCGAACCCCACTCTTGGTA	TGACGCGAACTCTCTGTAAG	tatcttgtggaaaggacgaaacaccACCATGATGGCCGAGTGGTTAAGGCGTTGGACTCTAGATCCAATGGACATATGTCCGCGTGGGTTCGAACCCCACTCTTGGTATTTTTTTtaagcttTGACGCGAACTCTCTGTAAGCTGTCTCTTATACACATCTGACGCTGCCGACGActcgagtactaggatccattaggcg	-2.91883	-2.95707
tRNA-Leu-TAA-1-1-CTA-hp5GC>TG	tRNA-Leu-TAA-1-1	CTA	5	hp	GC	TG	ACCATGATGGCCGAGTGGTTAAGGCGTTGGACTCTAGATCCAATGGACATATGTCCGCGTGGGTTCGAACCCCACTCGTGGTA	TTCGGCTAGACAAGCAATGG	tatcttgtggaaaggacgaaacaccACCATGATGGCCGAGTGGTTAAGGCGTTGGACTCTAGATCCAATGGACATATGTCCGCGTGGGTTCGAACCCCACTCGTGGTATTTTTTTtaagcttTTCGGCTAGACAAGCAATGGCTGTCTCTTATACACATCTGACGCTGCCGACGActcgagtactaggatccattaggcg	-2.06365	-5.1612
tRNA-Leu-TAA-1-1-CTA-hp6GC>CG	tRNA-Leu-TAA-1-1	CTA	6	hp	GC	CG	ACCAGCATGGCCGAGTGGTTAAGGCGTTGGACTCTAGATCCAATGGACATATGTCCGCGTGGGTTCGAACCCCACTGCTGGTA	TCAGTGTCGACCGAAGAGAA	tatcttgtggaaaggacgaaacaccACCAGCATGGCCGAGTGGTTAAGGCGTTGGACTCTAGATCCAATGGACATATGTCCGCGTGGGTTCGAACCCCACTGCTGGTATTTTTTTtaagcttTCAGTGTCGACCGAAGAGAACTGTCTCTTATACACATCTGACGCTGCCGACGActcgagtactaggatccattaggcg	2.00104	1.08207
tRNA-Leu-TAA-1-1-CTA-hp6GC>CA	tRNA-Leu-TAA-1-1	CTA	6	hp	GC	CA	ACCAGCATGGCCGAGTGGTTAAGGCGTTGGACTCTAGATCCAATGGACATATGTCCGCGTGGGTTCGAACCCCACTACTGGTA	ATTGTCGCGATTCGATACGG	tatcttgtggaaaggacgaaacaccACCAGCATGGCCGAGTGGTTAAGGCGTTGGACTCTAGATCCAATGGACATATGTCCGCGTGGGTTCGAACCCCACTACTGGTATTTTTTTtaagcttATTGTCGCGATTCGATACGGCTGTCTCTTATACACATCTGACGCTGCCGACGActcgagtactaggatccattaggcg	-4.57806	-4.70513
tRNA-Leu-TAA-1-1-CTA-hp6GC>CT	tRNA-Leu-TAA-1-1	CTA	6	hp	GC	CT	ACCAGCATGGCCGAGTGGTTAAGGCGTTGGACTCTAGATCCAATGGACATATGTCCGCGTGGGTTCGAACCCCACTTCTGGTA	AAGAAGCCATGTAGAGCGGT	tatcttgtggaaaggacgaaacaccACCAGCATGGCCGAGTGGTTAAGGCGTTGGACTCTAGATCCAATGGACATATGTCCGCGTGGGTTCGAACCCCACTTCTGGTATTTTTTTtaagcttAAGAAGCCATGTAGAGCGGTCTGTCTCTTATACACATCTGACGCTGCCGACGActcgagtactaggatccattaggcg	-0.351243	-3.36974
tRNA-Leu-TAA-1-1-CTA-hp6GC>AT	tRNA-Leu-TAA-1-1	CTA	6	hp	GC	AT	ACCAGAATGGCCGAGTGGTTAAGGCGTTGGACTCTAGATCCAATGGACATATGTCCGCGTGGGTTCGAACCCCACTTCTGGTA	TTACCTGCTTGGCACCTAAC	tatcttgtggaaaggacgaaacaccACCAGAATGGCCGAGTGGTTAAGGCGTTGGACTCTAGATCCAATGGACATATGTCCGCGTGGGTTCGAACCCCACTTCTGGTATTTTTTTtaagcttTTACCTGCTTGGCACCTAACCTGTCTCTTATACACATCTGACGCTGCCGACGActcgagtactaggatccattaggcg	2.95749	2.4968
tRNA-Leu-TAA-1-1-CTA-hp6GC>AG	tRNA-Leu-TAA-1-1	CTA	6	hp	GC	AG	ACCAGAATGGCCGAGTGGTTAAGGCGTTGGACTCTAGATCCAATGGACATATGTCCGCGTGGGTTCGAACCCCACTGCTGGTA	TCTAGGCCTGCTAACCACAA	tatcttgtggaaaggacgaaacaccACCAGAATGGCCGAGTGGTTAAGGCGTTGGACTCTAGATCCAATGGACATATGTCCGCGTGGGTTCGAACCCCACTGCTGGTATTTTTTTtaagcttTCTAGGCCTGCTAACCACAACTGTCTCTTATACACATCTGACGCTGCCGACGActcgagtactaggatccattaggcg	-0.784022	-2.80092
tRNA-Leu-TAA-1-1-CTA-hp6GC>AA	tRNA-Leu-TAA-1-1	CTA	6	hp	GC	AA	ACCAGAATGGCCGAGTGGTTAAGGCGTTGGACTCTAGATCCAATGGACATATGTCCGCGTGGGTTCGAACCCCACTACTGGTA	GTACTACGCGAATCCAGAGA	tatcttgtggaaaggacgaaacaccACCAGAATGGCCGAGTGGTTAAGGCGTTGGACTCTAGATCCAATGGACATATGTCCGCGTGGGTTCGAACCCCACTACTGGTATTTTTTTtaagcttGTACTACGCGAATCCAGAGACTGTCTCTTATACACATCTGACGCTGCCGACGActcgagtactaggatccattaggcg	-0.344181	0.0268979
tRNA-Leu-TAA-1-1-CTA-hp6GC>TA	tRNA-Leu-TAA-1-1	CTA	6	hp	GC	TA	ACCAGTATGGCCGAGTGGTTAAGGCGTTGGACTCTAGATCCAATGGACATATGTCCGCGTGGGTTCGAACCCCACTACTGGTA	CTGTTCCACATTGCTGAACC	tatcttgtggaaaggacgaaacaccACCAGTATGGCCGAGTGGTTAAGGCGTTGGACTCTAGATCCAATGGACATATGTCCGCGTGGGTTCGAACCCCACTACTGGTATTTTTTTtaagcttCTGTTCCACATTGCTGAACCCTGTCTCTTATACACATCTGACGCTGCCGACGActcgagtactaggatccattaggcg	0.345487	0.483357
tRNA-Leu-TAA-1-1-CTA-hp6GC>TT	tRNA-Leu-TAA-1-1	CTA	6	hp	GC	TT	ACCAGTATGGCCGAGTGGTTAAGGCGTTGGACTCTAGATCCAATGGACATATGTCCGCGTGGGTTCGAACCCCACTTCTGGTA	CTGAGAAGTGACTGCTACTG	tatcttgtggaaaggacgaaacaccACCAGTATGGCCGAGTGGTTAAGGCGTTGGACTCTAGATCCAATGGACATATGTCCGCGTGGGTTCGAACCCCACTTCTGGTATTTTTTTtaagcttCTGAGAAGTGACTGCTACTGCTGTCTCTTATACACATCTGACGCTGCCGACGActcgagtactaggatccattaggcg	0.286085	0.475881
tRNA-Leu-TAA-1-1-CTA-hp6GC>TG	tRNA-Leu-TAA-1-1	CTA	6	hp	GC	TG	ACCAGTATGGCCGAGTGGTTAAGGCGTTGGACTCTAGATCCAATGGACATATGTCCGCGTGGGTTCGAACCCCACTGCTGGTA	TATGCACCACACAACGGTGA	tatcttgtggaaaggacgaaacaccACCAGTATGGCCGAGTGGTTAAGGCGTTGGACTCTAGATCCAATGGACATATGTCCGCGTGGGTTCGAACCCCACTGCTGGTATTTTTTTtaagcttTATGCACCACACAACGGTGACTGTCTCTTATACACATCTGACGCTGCCGACGActcgagtactaggatccattaggcg	2.358	2.52424
tRNA-Leu-TAA-1-1-CTA-hp7AT>GC	tRNA-Leu-TAA-1-1	CTA	7	hp	AT	GC	ACCAGGGTGGCCGAGTGGTTAAGGCGTTGGACTCTAGATCCAATGGACATATGTCCGCGTGGGTTCGAACCCCACCCCTGGTA	TTCGTCGTCCTGACAATGCA	tatcttgtggaaaggacgaaacaccACCAGGGTGGCCGAGTGGTTAAGGCGTTGGACTCTAGATCCAATGGACATATGTCCGCGTGGGTTCGAACCCCACCCCTGGTATTTTTTTtaagcttTTCGTCGTCCTGACAATGCACTGTCTCTTATACACATCTGACGCTGCCGACGActcgagtactaggatccattaggcg	-0.842832	-3.66274
tRNA-Leu-TAA-1-1-CTA-hp7AT>GA	tRNA-Leu-TAA-1-1	CTA	7	hp	AT	GA	ACCAGGGTGGCCGAGTGGTTAAGGCGTTGGACTCTAGATCCAATGGACATATGTCCGCGTGGGTTCGAACCCCACACCTGGTA	CTGTTGTCGGAGACTGGATA	tatcttgtggaaaggacgaaacaccACCAGGGTGGCCGAGTGGTTAAGGCGTTGGACTCTAGATCCAATGGACATATGTCCGCGTGGGTTCGAACCCCACACCTGGTATTTTTTTtaagcttCTGTTGTCGGAGACTGGATACTGTCTCTTATACACATCTGACGCTGCCGACGActcgagtactaggatccattaggcg	1.42153	1.90106
tRNA-Leu-TAA-1-1-CTA-hp7AT>GG	tRNA-Leu-TAA-1-1	CTA	7	hp	AT	GG	ACCAGGGTGGCCGAGTGGTTAAGGCGTTGGACTCTAGATCCAATGGACATATGTCCGCGTGGGTTCGAACCCCACGCCTGGTA	TGCGACAGAAGCATGGTCTT	tatcttgtggaaaggacgaaacaccACCAGGGTGGCCGAGTGGTTAAGGCGTTGGACTCTAGATCCAATGGACATATGTCCGCGTGGGTTCGAACCCCACGCCTGGTATTTTTTTtaagcttTGCGACAGAAGCATGGTCTTCTGTCTCTTATACACATCTGACGCTGCCGACGActcgagtactaggatccattaggcg	-0.253668	0.258422
tRNA-Leu-TAA-1-1-CTA-hp7AT>CG	tRNA-Leu-TAA-1-1	CTA	7	hp	AT	CG	ACCAGGCTGGCCGAGTGGTTAAGGCGTTGGACTCTAGATCCAATGGACATATGTCCGCGTGGGTTCGAACCCCACGCCTGGTA	TTATGCGTGTTGACGCGAAC	tatcttgtggaaaggacgaaacaccACCAGGCTGGCCGAGTGGTTAAGGCGTTGGACTCTAGATCCAATGGACATATGTCCGCGTGGGTTCGAACCCCACGCCTGGTATTTTTTTtaagcttTTATGCGTGTTGACGCGAACCTGTCTCTTATACACATCTGACGCTGCCGACGActcgagtactaggatccattaggcg	3.54083	3.41286
tRNA-Leu-TAA-1-1-CTA-hp7AT>CC	tRNA-Leu-TAA-1-1	CTA	7	hp	AT	CC	ACCAGGCTGGCCGAGTGGTTAAGGCGTTGGACTCTAGATCCAATGGACATATGTCCGCGTGGGTTCGAACCCCACCCCTGGTA	CGATCCTAGATTGGTGCGAA	tatcttgtggaaaggacgaaacaccACCAGGCTGGCCGAGTGGTTAAGGCGTTGGACTCTAGATCCAATGGACATATGTCCGCGTGGGTTCGAACCCCACCCCTGGTATTTTTTTtaagcttCGATCCTAGATTGGTGCGAACTGTCTCTTATACACATCTGACGCTGCCGACGActcgagtactaggatccattaggcg	-3.05356	-8.0645
tRNA-Leu-TAA-1-1-CTA-hp7AT>CA	tRNA-Leu-TAA-1-1	CTA	7	hp	AT	CA	ACCAGGCTGGCCGAGTGGTTAAGGCGTTGGACTCTAGATCCAATGGACATATGTCCGCGTGGGTTCGAACCCCACACCTGGTA	GTCTCAGAAGGTCCAAGTGT	tatcttgtggaaaggacgaaacaccACCAGGCTGGCCGAGTGGTTAAGGCGTTGGACTCTAGATCCAATGGACATATGTCCGCGTGGGTTCGAACCCCACACCTGGTATTTTTTTtaagcttGTCTCAGAAGGTCCAAGTGTCTGTCTCTTATACACATCTGACGCTGCCGACGActcgagtactaggatccattaggcg	0.228874	-0.864806
tRNA-Leu-TAA-1-1-CTA-hp7AT>TA	tRNA-Leu-TAA-1-1	CTA	7	hp	AT	TA	ACCAGGTTGGCCGAGTGGTTAAGGCGTTGGACTCTAGATCCAATGGACATATGTCCGCGTGGGTTCGAACCCCACACCTGGTA	TGTTAGACCACGTTAAGCGG	tatcttgtggaaaggacgaaacaccACCAGGTTGGCCGAGTGGTTAAGGCGTTGGACTCTAGATCCAATGGACATATGTCCGCGTGGGTTCGAACCCCACACCTGGTATTTTTTTtaagcttTGTTAGACCACGTTAAGCGGCTGTCTCTTATACACATCTGACGCTGCCGACGActcgagtactaggatccattaggcg	2.16042	0.156748
tRNA-Leu-TAA-1-1-CTA-hp7AT>TG	tRNA-Leu-TAA-1-1	CTA	7	hp	AT	TG	ACCAGGTTGGCCGAGTGGTTAAGGCGTTGGACTCTAGATCCAATGGACATATGTCCGCGTGGGTTCGAACCCCACGCCTGGTA	ACGCTAACGAATAGCGACCT	tatcttgtggaaaggacgaaacaccACCAGGTTGGCCGAGTGGTTAAGGCGTTGGACTCTAGATCCAATGGACATATGTCCGCGTGGGTTCGAACCCCACGCCTGGTATTTTTTTtaagcttACGCTAACGAATAGCGACCTCTGTCTCTTATACACATCTGACGCTGCCGACGActcgagtactaggatccattaggcg	-3.22271	-8.0645
tRNA-Leu-TAA-1-1-CTA-hp7AT>TC	tRNA-Leu-TAA-1-1	CTA	7	hp	AT	TC	ACCAGGTTGGCCGAGTGGTTAAGGCGTTGGACTCTAGATCCAATGGACATATGTCCGCGTGGGTTCGAACCCCACCCCTGGTA	ACACTTCTGCACTGGCTATC	tatcttgtggaaaggacgaaacaccACCAGGTTGGCCGAGTGGTTAAGGCGTTGGACTCTAGATCCAATGGACATATGTCCGCGTGGGTTCGAACCCCACCCCTGGTATTTTTTTtaagcttACACTTCTGCACTGGCTATCCTGTCTCTTATACACATCTGACGCTGCCGACGActcgagtactaggatccattaggcg	2.22116	2.26903
tRNA-Leu-TAA-1-1-CTA-hp8GC>CG	tRNA-Leu-TAA-1-1	CTA	8	hp	GC	CG	ACCAGGATGCCCGAGTGGTTAAGGGGTTGGACTCTAGATCCAATGGACATATGTCCGCGTGGGTTCGAACCCCACTCCTGGTA	GACAAGTCGGAAGCGTGTAA	tatcttgtggaaaggacgaaacaccACCAGGATGCCCGAGTGGTTAAGGGGTTGGACTCTAGATCCAATGGACATATGTCCGCGTGGGTTCGAACCCCACTCCTGGTATTTTTTTtaagcttGACAAGTCGGAAGCGTGTAACTGTCTCTTATACACATCTGACGCTGCCGACGActcgagtactaggatccattaggcg	2.42772	2.47067
tRNA-Leu-TAA-1-1-CTA-hp8GC>CA	tRNA-Leu-TAA-1-1	CTA	8	hp	GC	CA	ACCAGGATGCCCGAGTGGTTAAGGAGTTGGACTCTAGATCCAATGGACATATGTCCGCGTGGGTTCGAACCCCACTCCTGGTA	TATGAGCAGAGTACTACGCG	tatcttgtggaaaggacgaaacaccACCAGGATGCCCGAGTGGTTAAGGAGTTGGACTCTAGATCCAATGGACATATGTCCGCGTGGGTTCGAACCCCACTCCTGGTATTTTTTTtaagcttTATGAGCAGAGTACTACGCGCTGTCTCTTATACACATCTGACGCTGCCGACGActcgagtactaggatccattaggcg	-0.181924	0.0239712
tRNA-Leu-TAA-1-1-CTA-hp8GC>CT	tRNA-Leu-TAA-1-1	CTA	8	hp	GC	CT	ACCAGGATGCCCGAGTGGTTAAGGTGTTGGACTCTAGATCCAATGGACATATGTCCGCGTGGGTTCGAACCCCACTCCTGGTA	AAGATCCAGCGCATGGTCTT	tatcttgtggaaaggacgaaacaccACCAGGATGCCCGAGTGGTTAAGGTGTTGGACTCTAGATCCAATGGACATATGTCCGCGTGGGTTCGAACCCCACTCCTGGTATTTTTTTtaagcttAAGATCCAGCGCATGGTCTTCTGTCTCTTATACACATCTGACGCTGCCGACGActcgagtactaggatccattaggcg	-1.41786	-3.99267
tRNA-Leu-TAA-1-1-CTA-hp8GC>AT	tRNA-Leu-TAA-1-1	CTA	8	hp	GC	AT	ACCAGGATGACCGAGTGGTTAAGGTGTTGGACTCTAGATCCAATGGACATATGTCCGCGTGGGTTCGAACCCCACTCCTGGTA	ACAAGGCGCTAACTCCTCAA	tatcttgtggaaaggacgaaacaccACCAGGATGACCGAGTGGTTAAGGTGTTGGACTCTAGATCCAATGGACATATGTCCGCGTGGGTTCGAACCCCACTCCTGGTATTTTTTTtaagcttACAAGGCGCTAACTCCTCAACTGTCTCTTATACACATCTGACGCTGCCGACGActcgagtactaggatccattaggcg	3.67269	3.58551
tRNA-Leu-TAA-1-1-CTA-hp8GC>AG	tRNA-Leu-TAA-1-1	CTA	8	hp	GC	AG	ACCAGGATGACCGAGTGGTTAAGGGGTTGGACTCTAGATCCAATGGACATATGTCCGCGTGGGTTCGAACCCCACTCCTGGTA	CAATGTGCGAAGGCTCTGAA	tatcttgtggaaaggacgaaacaccACCAGGATGACCGAGTGGTTAAGGGGTTGGACTCTAGATCCAATGGACATATGTCCGCGTGGGTTCGAACCCCACTCCTGGTATTTTTTTtaagcttCAATGTGCGAAGGCTCTGAACTGTCTCTTATACACATCTGACGCTGCCGACGActcgagtactaggatccattaggcg	0.0134757	-1.23508
tRNA-Leu-TAA-1-1-CTA-hp8GC>AA	tRNA-Leu-TAA-1-1	CTA	8	hp	GC	AA	ACCAGGATGACCGAGTGGTTAAGGAGTTGGACTCTAGATCCAATGGACATATGTCCGCGTGGGTTCGAACCCCACTCCTGGTA	TCGACTGGTGATGTTCGTAG	tatcttgtggaaaggacgaaacaccACCAGGATGACCGAGTGGTTAAGGAGTTGGACTCTAGATCCAATGGACATATGTCCGCGTGGGTTCGAACCCCACTCCTGGTATTTTTTTtaagcttTCGACTGGTGATGTTCGTAGCTGTCTCTTATACACATCTGACGCTGCCGACGActcgagtactaggatccattaggcg	1.89287	2.1666
tRNA-Leu-TAA-1-1-CTA-hp8GC>TA	tRNA-Leu-TAA-1-1	CTA	8	hp	GC	TA	ACCAGGATGTCCGAGTGGTTAAGGAGTTGGACTCTAGATCCAATGGACATATGTCCGCGTGGGTTCGAACCCCACTCCTGGTA	CATCCTTCATAGGTGGTAGC	tatcttgtggaaaggacgaaacaccACCAGGATGTCCGAGTGGTTAAGGAGTTGGACTCTAGATCCAATGGACATATGTCCGCGTGGGTTCGAACCCCACTCCTGGTATTTTTTTtaagcttCATCCTTCATAGGTGGTAGCCTGTCTCTTATACACATCTGACGCTGCCGACGActcgagtactaggatccattaggcg	3.23749	2.99552
tRNA-Leu-TAA-1-1-CTA-hp8GC>TT	tRNA-Leu-TAA-1-1	CTA	8	hp	GC	TT	ACCAGGATGTCCGAGTGGTTAAGGTGTTGGACTCTAGATCCAATGGACATATGTCCGCGTGGGTTCGAACCCCACTCCTGGTA	CCTCCTATGAATCCTTGGTC	tatcttgtggaaaggacgaaacaccACCAGGATGTCCGAGTGGTTAAGGTGTTGGACTCTAGATCCAATGGACATATGTCCGCGTGGGTTCGAACCCCACTCCTGGTATTTTTTTtaagcttCCTCCTATGAATCCTTGGTCCTGTCTCTTATACACATCTGACGCTGCCGACGActcgagtactaggatccattaggcg	3.51328	2.87848
tRNA-Leu-TAA-1-1-CTA-hp8GC>TG	tRNA-Leu-TAA-1-1	CTA	8	hp	GC	TG	ACCAGGATGTCCGAGTGGTTAAGGGGTTGGACTCTAGATCCAATGGACATATGTCCGCGTGGGTTCGAACCCCACTCCTGGTA	ATAGTAAGGCCAACCTCGTG	tatcttgtggaaaggacgaaacaccACCAGGATGTCCGAGTGGTTAAGGGGTTGGACTCTAGATCCAATGGACATATGTCCGCGTGGGTTCGAACCCCACTCCTGGTATTTTTTTtaagcttATAGTAAGGCCAACCTCGTGCTGTCTCTTATACACATCTGACGCTGCCGACGActcgagtactaggatccattaggcg	-5.81677	-5.55749
tRNA-Leu-TAA-1-1-CTA-hp9CG>GC	tRNA-Leu-TAA-1-1	CTA	9	hp	CG	GC	ACCAGGATGGGCGAGTGGTTAAGCCGTTGGACTCTAGATCCAATGGACATATGTCCGCGTGGGTTCGAACCCCACTCCTGGTA	ATGCCGTTCACGTACTGGAA	tatcttgtggaaaggacgaaacaccACCAGGATGGGCGAGTGGTTAAGCCGTTGGACTCTAGATCCAATGGACATATGTCCGCGTGGGTTCGAACCCCACTCCTGGTATTTTTTTtaagcttATGCCGTTCACGTACTGGAACTGTCTCTTATACACATCTGACGCTGCCGACGActcgagtactaggatccattaggcg	1.56846	1.797
tRNA-Leu-TAA-1-1-CTA-hp9CG>GA	tRNA-Leu-TAA-1-1	CTA	9	hp	CG	GA	ACCAGGATGGGCGAGTGGTTAAGACGTTGGACTCTAGATCCAATGGACATATGTCCGCGTGGGTTCGAACCCCACTCCTGGTA	AGACTGGATAACAAGGCGCT	tatcttgtggaaaggacgaaacaccACCAGGATGGGCGAGTGGTTAAGACGTTGGACTCTAGATCCAATGGACATATGTCCGCGTGGGTTCGAACCCCACTCCTGGTATTTTTTTtaagcttAGACTGGATAACAAGGCGCTCTGTCTCTTATACACATCTGACGCTGCCGACGActcgagtactaggatccattaggcg	-5.37277	-5.10231
tRNA-Leu-TAA-1-1-CTA-hp9CG>GT	tRNA-Leu-TAA-1-1	CTA	9	hp	CG	GT	ACCAGGATGGGCGAGTGGTTAAGTCGTTGGACTCTAGATCCAATGGACATATGTCCGCGTGGGTTCGAACCCCACTCCTGGTA	ATGTGGACAAGAGTCTCCAG	tatcttgtggaaaggacgaaacaccACCAGGATGGGCGAGTGGTTAAGTCGTTGGACTCTAGATCCAATGGACATATGTCCGCGTGGGTTCGAACCCCACTCCTGGTATTTTTTTtaagcttATGTGGACAAGAGTCTCCAGCTGTCTCTTATACACATCTGACGCTGCCGACGActcgagtactaggatccattaggcg	-3.22747	-8.0645
tRNA-Leu-TAA-1-1-CTA-hp9CG>AT	tRNA-Leu-TAA-1-1	CTA	9	hp	CG	AT	ACCAGGATGGACGAGTGGTTAAGTCGTTGGACTCTAGATCCAATGGACATATGTCCGCGTGGGTTCGAACCCCACTCCTGGTA	CCGAACTTCCTGAGCAGTAA	tatcttgtggaaaggacgaaacaccACCAGGATGGACGAGTGGTTAAGTCGTTGGACTCTAGATCCAATGGACATATGTCCGCGTGGGTTCGAACCCCACTCCTGGTATTTTTTTtaagcttCCGAACTTCCTGAGCAGTAACTGTCTCTTATACACATCTGACGCTGCCGACGActcgagtactaggatccattaggcg	-4.92758	-4.68641
tRNA-Leu-TAA-1-1-CTA-hp9CG>AC	tRNA-Leu-TAA-1-1	CTA	9	hp	CG	AC	ACCAGGATGGACGAGTGGTTAAGCCGTTGGACTCTAGATCCAATGGACATATGTCCGCGTGGGTTCGAACCCCACTCCTGGTA	CTTCCAGTACGACCATAGAG	tatcttgtggaaaggacgaaacaccACCAGGATGGACGAGTGGTTAAGCCGTTGGACTCTAGATCCAATGGACATATGTCCGCGTGGGTTCGAACCCCACTCCTGGTATTTTTTTtaagcttCTTCCAGTACGACCATAGAGCTGTCTCTTATACACATCTGACGCTGCCGACGActcgagtactaggatccattaggcg	-4.83922	-4.75047
tRNA-Leu-TAA-1-1-CTA-hp9CG>AA	tRNA-Leu-TAA-1-1	CTA	9	hp	CG	AA	ACCAGGATGGACGAGTGGTTAAGACGTTGGACTCTAGATCCAATGGACATATGTCCGCGTGGGTTCGAACCCCACTCCTGGTA	CACCTGTAGATCGGATGTCA	tatcttgtggaaaggacgaaacaccACCAGGATGGACGAGTGGTTAAGACGTTGGACTCTAGATCCAATGGACATATGTCCGCGTGGGTTCGAACCCCACTCCTGGTATTTTTTTtaagcttCACCTGTAGATCGGATGTCACTGTCTCTTATACACATCTGACGCTGCCGACGActcgagtactaggatccattaggcg	1.88869	1.52907
tRNA-Leu-TAA-1-1-CTA-hp9CG>TA	tRNA-Leu-TAA-1-1	CTA	9	hp	CG	TA	ACCAGGATGGTCGAGTGGTTAAGACGTTGGACTCTAGATCCAATGGACATATGTCCGCGTGGGTTCGAACCCCACTCCTGGTA	GCAACCAATTCGGTGACTGA	tatcttgtggaaaggacgaaacaccACCAGGATGGTCGAGTGGTTAAGACGTTGGACTCTAGATCCAATGGACATATGTCCGCGTGGGTTCGAACCCCACTCCTGGTATTTTTTTtaagcttGCAACCAATTCGGTGACTGACTGTCTCTTATACACATCTGACGCTGCCGACGActcgagtactaggatccattaggcg	2.85028	2.8737
tRNA-Leu-TAA-1-1-CTA-hp9CG>TT	tRNA-Leu-TAA-1-1	CTA	9	hp	CG	TT	ACCAGGATGGTCGAGTGGTTAAGTCGTTGGACTCTAGATCCAATGGACATATGTCCGCGTGGGTTCGAACCCCACTCCTGGTA	GGTAGAGCTTCATATGCGTC	tatcttgtggaaaggacgaaacaccACCAGGATGGTCGAGTGGTTAAGTCGTTGGACTCTAGATCCAATGGACATATGTCCGCGTGGGTTCGAACCCCACTCCTGGTATTTTTTTtaagcttGGTAGAGCTTCATATGCGTCCTGTCTCTTATACACATCTGACGCTGCCGACGActcgagtactaggatccattaggcg	-1.26588	-0.696721
tRNA-Leu-TAA-1-1-CTA-hp9CG>TC	tRNA-Leu-TAA-1-1	CTA	9	hp	CG	TC	ACCAGGATGGTCGAGTGGTTAAGCCGTTGGACTCTAGATCCAATGGACATATGTCCGCGTGGGTTCGAACCCCACTCCTGGTA	CCTGATCGTAATGCCGTTCA	tatcttgtggaaaggacgaaacaccACCAGGATGGTCGAGTGGTTAAGCCGTTGGACTCTAGATCCAATGGACATATGTCCGCGTGGGTTCGAACCCCACTCCTGGTATTTTTTTtaagcttCCTGATCGTAATGCCGTTCACTGTCTCTTATACACATCTGACGCTGCCGACGActcgagtactaggatccattaggcg	0.5617	-3.84981
tRNA-Leu-TAA-1-1-CTA-hp10CG>GC	tRNA-Leu-TAA-1-1	CTA	10	hp	CG	GC	ACCAGGATGGCGGAGTGGTTAACGCGTTGGACTCTAGATCCAATGGACATATGTCCGCGTGGGTTCGAACCCCACTCCTGGTA	AGACCTAAGGTACGTGAGGT	tatcttgtggaaaggacgaaacaccACCAGGATGGCGGAGTGGTTAACGCGTTGGACTCTAGATCCAATGGACATATGTCCGCGTGGGTTCGAACCCCACTCCTGGTATTTTTTTtaagcttAGACCTAAGGTACGTGAGGTCTGTCTCTTATACACATCTGACGCTGCCGACGActcgagtactaggatccattaggcg	1.39145	1.38968
tRNA-Leu-TAA-1-1-CTA-hp10CG>GA	tRNA-Leu-TAA-1-1	CTA	10	hp	CG	GA	ACCAGGATGGCGGAGTGGTTAAAGCGTTGGACTCTAGATCCAATGGACATATGTCCGCGTGGGTTCGAACCCCACTCCTGGTA	TCCTCCGTTAACACTCAGTG	tatcttgtggaaaggacgaaacaccACCAGGATGGCGGAGTGGTTAAAGCGTTGGACTCTAGATCCAATGGACATATGTCCGCGTGGGTTCGAACCCCACTCCTGGTATTTTTTTtaagcttTCCTCCGTTAACACTCAGTGCTGTCTCTTATACACATCTGACGCTGCCGACGActcgagtactaggatccattaggcg	1.02524	0.602298
tRNA-Leu-TAA-1-1-CTA-hp10CG>GT	tRNA-Leu-TAA-1-1	CTA	10	hp	CG	GT	ACCAGGATGGCGGAGTGGTTAATGCGTTGGACTCTAGATCCAATGGACATATGTCCGCGTGGGTTCGAACCCCACTCCTGGTA	AGTGGACTCTAGTTGTCCAC	tatcttgtggaaaggacgaaacaccACCAGGATGGCGGAGTGGTTAATGCGTTGGACTCTAGATCCAATGGACATATGTCCGCGTGGGTTCGAACCCCACTCCTGGTATTTTTTTtaagcttAGTGGACTCTAGTTGTCCACCTGTCTCTTATACACATCTGACGCTGCCGACGActcgagtactaggatccattaggcg	-0.234666	-0.728827
tRNA-Leu-TAA-1-1-CTA-hp10CG>AT	tRNA-Leu-TAA-1-1	CTA	10	hp	CG	AT	ACCAGGATGGCAGAGTGGTTAATGCGTTGGACTCTAGATCCAATGGACATATGTCCGCGTGGGTTCGAACCCCACTCCTGGTA	TCCACAAGGAGTGGTAACAG	tatcttgtggaaaggacgaaacaccACCAGGATGGCAGAGTGGTTAATGCGTTGGACTCTAGATCCAATGGACATATGTCCGCGTGGGTTCGAACCCCACTCCTGGTATTTTTTTtaagcttTCCACAAGGAGTGGTAACAGCTGTCTCTTATACACATCTGACGCTGCCGACGActcgagtactaggatccattaggcg	1.79638	1.903
tRNA-Leu-TAA-1-1-CTA-hp10CG>AC	tRNA-Leu-TAA-1-1	CTA	10	hp	CG	AC	ACCAGGATGGCAGAGTGGTTAACGCGTTGGACTCTAGATCCAATGGACATATGTCCGCGTGGGTTCGAACCCCACTCCTGGTA	TTAAGGTACGCTGTTGTCGG	tatcttgtggaaaggacgaaacaccACCAGGATGGCAGAGTGGTTAACGCGTTGGACTCTAGATCCAATGGACATATGTCCGCGTGGGTTCGAACCCCACTCCTGGTATTTTTTTtaagcttTTAAGGTACGCTGTTGTCGGCTGTCTCTTATACACATCTGACGCTGCCGACGActcgagtactaggatccattaggcg	0.912212	1.11329
tRNA-Leu-TAA-1-1-CTA-hp10CG>AA	tRNA-Leu-TAA-1-1	CTA	10	hp	CG	AA	ACCAGGATGGCAGAGTGGTTAAAGCGTTGGACTCTAGATCCAATGGACATATGTCCGCGTGGGTTCGAACCCCACTCCTGGTA	GTCGGCACTTACAGTTGGAA	tatcttgtggaaaggacgaaacaccACCAGGATGGCAGAGTGGTTAAAGCGTTGGACTCTAGATCCAATGGACATATGTCCGCGTGGGTTCGAACCCCACTCCTGGTATTTTTTTtaagcttGTCGGCACTTACAGTTGGAACTGTCTCTTATACACATCTGACGCTGCCGACGActcgagtactaggatccattaggcg	-3.66718	-3.52481
tRNA-Leu-TAA-1-1-CTA-hp10CG>TA	tRNA-Leu-TAA-1-1	CTA	10	hp	CG	TA	ACCAGGATGGCTGAGTGGTTAAAGCGTTGGACTCTAGATCCAATGGACATATGTCCGCGTGGGTTCGAACCCCACTCCTGGTA	AAGCTATACGTGCTGACGTC	tatcttgtggaaaggacgaaacaccACCAGGATGGCTGAGTGGTTAAAGCGTTGGACTCTAGATCCAATGGACATATGTCCGCGTGGGTTCGAACCCCACTCCTGGTATTTTTTTtaagcttAAGCTATACGTGCTGACGTCCTGTCTCTTATACACATCTGACGCTGCCGACGActcgagtactaggatccattaggcg	1.37286	1.50887
tRNA-Leu-TAA-1-1-CTA-hp10CG>TT	tRNA-Leu-TAA-1-1	CTA	10	hp	CG	TT	ACCAGGATGGCTGAGTGGTTAATGCGTTGGACTCTAGATCCAATGGACATATGTCCGCGTGGGTTCGAACCCCACTCCTGGTA	TCAGCTCAAGAAGGAGATCG	tatcttgtggaaaggacgaaacaccACCAGGATGGCTGAGTGGTTAATGCGTTGGACTCTAGATCCAATGGACATATGTCCGCGTGGGTTCGAACCCCACTCCTGGTATTTTTTTtaagcttTCAGCTCAAGAAGGAGATCGCTGTCTCTTATACACATCTGACGCTGCCGACGActcgagtactaggatccattaggcg	-2.8481	-2.32315
tRNA-Leu-TAA-1-1-CTA-hp10CG>TC	tRNA-Leu-TAA-1-1	CTA	10	hp	CG	TC	ACCAGGATGGCTGAGTGGTTAACGCGTTGGACTCTAGATCCAATGGACATATGTCCGCGTGGGTTCGAACCCCACTCCTGGTA	ACTGCTACTGACATAGACGG	tatcttgtggaaaggacgaaacaccACCAGGATGGCTGAGTGGTTAACGCGTTGGACTCTAGATCCAATGGACATATGTCCGCGTGGGTTCGAACCCCACTCCTGGTATTTTTTTtaagcttACTGCTACTGACATAGACGGCTGTCTCTTATACACATCTGACGCTGCCGACGActcgagtactaggatccattaggcg	-3.28681	-3.05198
tRNA-Leu-TAA-1-1-CTA-hp11TA>GC	tRNA-Leu-TAA-1-1	CTA	11	hp	TA	GC	ACCAGGATGGCCGAGTGGTTAAGGCGGTGGACTCTAGATCCACTGGACATATGTCCGCGTGGGTTCGAACCCCACTCCTGGTA	CTCTATCCAACGCAGATAGG	tatcttgtggaaaggacgaaacaccACCAGGATGGCCGAGTGGTTAAGGCGGTGGACTCTAGATCCACTGGACATATGTCCGCGTGGGTTCGAACCCCACTCCTGGTATTTTTTTtaagcttCTCTATCCAACGCAGATAGGCTGTCTCTTATACACATCTGACGCTGCCGACGActcgagtactaggatccattaggcg	2.58487	2.55407
tRNA-Leu-TAA-1-1-CTA-hp11TA>GT	tRNA-Leu-TAA-1-1	CTA	11	hp	TA	GT	ACCAGGATGGCCGAGTGGTTAAGGCGGTGGACTCTAGATCCATTGGACATATGTCCGCGTGGGTTCGAACCCCACTCCTGGTA	TCTCTGTAAGAACCGGCAAG	tatcttgtggaaaggacgaaacaccACCAGGATGGCCGAGTGGTTAAGGCGGTGGACTCTAGATCCATTGGACATATGTCCGCGTGGGTTCGAACCCCACTCCTGGTATTTTTTTtaagcttTCTCTGTAAGAACCGGCAAGCTGTCTCTTATACACATCTGACGCTGCCGACGActcgagtactaggatccattaggcg	2.10033	1.85615
tRNA-Leu-TAA-1-1-CTA-hp11TA>GG	tRNA-Leu-TAA-1-1	CTA	11	hp	TA	GG	ACCAGGATGGCCGAGTGGTTAAGGCGGTGGACTCTAGATCCAGTGGACATATGTCCGCGTGGGTTCGAACCCCACTCCTGGTA	TTATCGAGAGAGTACGAGCC	tatcttgtggaaaggacgaaacaccACCAGGATGGCCGAGTGGTTAAGGCGGTGGACTCTAGATCCAGTGGACATATGTCCGCGTGGGTTCGAACCCCACTCCTGGTATTTTTTTtaagcttTTATCGAGAGAGTACGAGCCCTGTCTCTTATACACATCTGACGCTGCCGACGActcgagtactaggatccattaggcg	-0.699882	-8.0645
tRNA-Leu-TAA-1-1-CTA-hp11TA>CG	tRNA-Leu-TAA-1-1	CTA	11	hp	TA	CG	ACCAGGATGGCCGAGTGGTTAAGGCGCTGGACTCTAGATCCAGTGGACATATGTCCGCGTGGGTTCGAACCCCACTCCTGGTA	TGAGCAGTAAGCGATCTCGT	tatcttgtggaaaggacgaaacaccACCAGGATGGCCGAGTGGTTAAGGCGCTGGACTCTAGATCCAGTGGACATATGTCCGCGTGGGTTCGAACCCCACTCCTGGTATTTTTTTtaagcttTGAGCAGTAAGCGATCTCGTCTGTCTCTTATACACATCTGACGCTGCCGACGActcgagtactaggatccattaggcg	-2.60854	-8.0645
tRNA-Leu-TAA-1-1-CTA-hp11TA>CC	tRNA-Leu-TAA-1-1	CTA	11	hp	TA	CC	ACCAGGATGGCCGAGTGGTTAAGGCGCTGGACTCTAGATCCACTGGACATATGTCCGCGTGGGTTCGAACCCCACTCCTGGTA	TGGATAACTCAGGTGGTAGC	tatcttgtggaaaggacgaaacaccACCAGGATGGCCGAGTGGTTAAGGCGCTGGACTCTAGATCCACTGGACATATGTCCGCGTGGGTTCGAACCCCACTCCTGGTATTTTTTTtaagcttTGGATAACTCAGGTGGTAGCCTGTCTCTTATACACATCTGACGCTGCCGACGActcgagtactaggatccattaggcg	1.85463	1.47383
tRNA-Leu-TAA-1-1-CTA-hp11TA>CT	tRNA-Leu-TAA-1-1	CTA	11	hp	TA	CT	ACCAGGATGGCCGAGTGGTTAAGGCGCTGGACTCTAGATCCATTGGACATATGTCCGCGTGGGTTCGAACCCCACTCCTGGTA	GTAGGATAACTCTTCTCGGC	tatcttgtggaaaggacgaaacaccACCAGGATGGCCGAGTGGTTAAGGCGCTGGACTCTAGATCCATTGGACATATGTCCGCGTGGGTTCGAACCCCACTCCTGGTATTTTTTTtaagcttGTAGGATAACTCTTCTCGGCCTGTCTCTTATACACATCTGACGCTGCCGACGActcgagtactaggatccattaggcg	1.78957	1.71282
tRNA-Leu-TAA-1-1-CTA-hp11TA>AT	tRNA-Leu-TAA-1-1	CTA	11	hp	TA	AT	ACCAGGATGGCCGAGTGGTTAAGGCGATGGACTCTAGATCCATTGGACATATGTCCGCGTGGGTTCGAACCCCACTCCTGGTA	AAGCTATACGCTTCGTCACG	tatcttgtggaaaggacgaaacaccACCAGGATGGCCGAGTGGTTAAGGCGATGGACTCTAGATCCATTGGACATATGTCCGCGTGGGTTCGAACCCCACTCCTGGTATTTTTTTtaagcttAAGCTATACGCTTCGTCACGCTGTCTCTTATACACATCTGACGCTGCCGACGActcgagtactaggatccattaggcg	1.12991	1.25849
tRNA-Leu-TAA-1-1-CTA-hp11TA>AG	tRNA-Leu-TAA-1-1	CTA	11	hp	TA	AG	ACCAGGATGGCCGAGTGGTTAAGGCGATGGACTCTAGATCCAGTGGACATATGTCCGCGTGGGTTCGAACCCCACTCCTGGTA	CGTCACTGTCATGGAACCTA	tatcttgtggaaaggacgaaacaccACCAGGATGGCCGAGTGGTTAAGGCGATGGACTCTAGATCCAGTGGACATATGTCCGCGTGGGTTCGAACCCCACTCCTGGTATTTTTTTtaagcttCGTCACTGTCATGGAACCTACTGTCTCTTATACACATCTGACGCTGCCGACGActcgagtactaggatccattaggcg	0.651683	0.797094
tRNA-Leu-TAA-1-1-CTA-hp11TA>AC	tRNA-Leu-TAA-1-1	CTA	11	hp	TA	AC	ACCAGGATGGCCGAGTGGTTAAGGCGATGGACTCTAGATCCACTGGACATATGTCCGCGTGGGTTCGAACCCCACTCCTGGTA	AACGATCGGCGCCATTACAA	tatcttgtggaaaggacgaaacaccACCAGGATGGCCGAGTGGTTAAGGCGATGGACTCTAGATCCACTGGACATATGTCCGCGTGGGTTCGAACCCCACTCCTGGTATTTTTTTtaagcttAACGATCGGCGCCATTACAACTGTCTCTTATACACATCTGACGCTGCCGACGActcgagtactaggatccattaggcg	4.30382	3.79691
tRNA-Leu-TAA-1-1-CTA-hp12TA>GC	tRNA-Leu-TAA-1-1	CTA	12	hp	TA	GC	ACCAGGATGGCCGAGTGGTTAAGGCGTGGGACTCTAGATCCCATGGACATATGTCCGCGTGGGTTCGAACCCCACTCCTGGTA	GTACCTTGAATCCTGGCACA	tatcttgtggaaaggacgaaacaccACCAGGATGGCCGAGTGGTTAAGGCGTGGGACTCTAGATCCCATGGACATATGTCCGCGTGGGTTCGAACCCCACTCCTGGTATTTTTTTtaagcttGTACCTTGAATCCTGGCACACTGTCTCTTATACACATCTGACGCTGCCGACGActcgagtactaggatccattaggcg	1.31437	0.896843
tRNA-Leu-TAA-1-1-CTA-hp12TA>GT	tRNA-Leu-TAA-1-1	CTA	12	hp	TA	GT	ACCAGGATGGCCGAGTGGTTAAGGCGTGGGACTCTAGATCCTATGGACATATGTCCGCGTGGGTTCGAACCCCACTCCTGGTA	AGTGGACTCTATCAGCGGAA	tatcttgtggaaaggacgaaacaccACCAGGATGGCCGAGTGGTTAAGGCGTGGGACTCTAGATCCTATGGACATATGTCCGCGTGGGTTCGAACCCCACTCCTGGTATTTTTTTtaagcttAGTGGACTCTATCAGCGGAACTGTCTCTTATACACATCTGACGCTGCCGACGActcgagtactaggatccattaggcg	2.77419	2.75267
tRNA-Leu-TAA-1-1-CTA-hp12TA>GG	tRNA-Leu-TAA-1-1	CTA	12	hp	TA	GG	ACCAGGATGGCCGAGTGGTTAAGGCGTGGGACTCTAGATCCGATGGACATATGTCCGCGTGGGTTCGAACCCCACTCCTGGTA	CTTAGGCTAACCACGTAGAC	tatcttgtggaaaggacgaaacaccACCAGGATGGCCGAGTGGTTAAGGCGTGGGACTCTAGATCCGATGGACATATGTCCGCGTGGGTTCGAACCCCACTCCTGGTATTTTTTTtaagcttCTTAGGCTAACCACGTAGACCTGTCTCTTATACACATCTGACGCTGCCGACGActcgagtactaggatccattaggcg	1.29728	1.4201
tRNA-Leu-TAA-1-1-CTA-hp12TA>CG	tRNA-Leu-TAA-1-1	CTA	12	hp	TA	CG	ACCAGGATGGCCGAGTGGTTAAGGCGTCGGACTCTAGATCCGATGGACATATGTCCGCGTGGGTTCGAACCCCACTCCTGGTA	CCAATCCGGACTTAAGTAGC	tatcttgtggaaaggacgaaacaccACCAGGATGGCCGAGTGGTTAAGGCGTCGGACTCTAGATCCGATGGACATATGTCCGCGTGGGTTCGAACCCCACTCCTGGTATTTTTTTtaagcttCCAATCCGGACTTAAGTAGCCTGTCTCTTATACACATCTGACGCTGCCGACGActcgagtactaggatccattaggcg	1.09011	1.06156
tRNA-Leu-TAA-1-1-CTA-hp12TA>CC	tRNA-Leu-TAA-1-1	CTA	12	hp	TA	CC	ACCAGGATGGCCGAGTGGTTAAGGCGTCGGACTCTAGATCCCATGGACATATGTCCGCGTGGGTTCGAACCCCACTCCTGGTA	ACTAGAATGCTTGCCACAGG	tatcttgtggaaaggacgaaacaccACCAGGATGGCCGAGTGGTTAAGGCGTCGGACTCTAGATCCCATGGACATATGTCCGCGTGGGTTCGAACCCCACTCCTGGTATTTTTTTtaagcttACTAGAATGCTTGCCACAGGCTGTCTCTTATACACATCTGACGCTGCCGACGActcgagtactaggatccattaggcg	-2.6368	-8.0645
tRNA-Leu-TAA-1-1-CTA-hp12TA>CT	tRNA-Leu-TAA-1-1	CTA	12	hp	TA	CT	ACCAGGATGGCCGAGTGGTTAAGGCGTCGGACTCTAGATCCTATGGACATATGTCCGCGTGGGTTCGAACCCCACTCCTGGTA	TCGTGAGGAACAGACGTAAG	tatcttgtggaaaggacgaaacaccACCAGGATGGCCGAGTGGTTAAGGCGTCGGACTCTAGATCCTATGGACATATGTCCGCGTGGGTTCGAACCCCACTCCTGGTATTTTTTTtaagcttTCGTGAGGAACAGACGTAAGCTGTCTCTTATACACATCTGACGCTGCCGACGActcgagtactaggatccattaggcg	-8.0645	-8.0645
tRNA-Leu-TAA-1-1-CTA-hp12TA>AT	tRNA-Leu-TAA-1-1	CTA	12	hp	TA	AT	ACCAGGATGGCCGAGTGGTTAAGGCGTAGGACTCTAGATCCTATGGACATATGTCCGCGTGGGTTCGAACCCCACTCCTGGTA	AAGCTATACGCCGAACTTCC	tatcttgtggaaaggacgaaacaccACCAGGATGGCCGAGTGGTTAAGGCGTAGGACTCTAGATCCTATGGACATATGTCCGCGTGGGTTCGAACCCCACTCCTGGTATTTTTTTtaagcttAAGCTATACGCCGAACTTCCCTGTCTCTTATACACATCTGACGCTGCCGACGActcgagtactaggatccattaggcg	-5.02422	-5.01883
tRNA-Leu-TAA-1-1-CTA-hp12TA>AG	tRNA-Leu-TAA-1-1	CTA	12	hp	TA	AG	ACCAGGATGGCCGAGTGGTTAAGGCGTAGGACTCTAGATCCGATGGACATATGTCCGCGTGGGTTCGAACCCCACTCCTGGTA	CCTGGAACAACACCGAGATT	tatcttgtggaaaggacgaaacaccACCAGGATGGCCGAGTGGTTAAGGCGTAGGACTCTAGATCCGATGGACATATGTCCGCGTGGGTTCGAACCCCACTCCTGGTATTTTTTTtaagcttCCTGGAACAACACCGAGATTCTGTCTCTTATACACATCTGACGCTGCCGACGActcgagtactaggatccattaggcg	1.77959	1.60757
tRNA-Leu-TAA-1-1-CTA-hp12TA>AC	tRNA-Leu-TAA-1-1	CTA	12	hp	TA	AC	ACCAGGATGGCCGAGTGGTTAAGGCGTAGGACTCTAGATCCCATGGACATATGTCCGCGTGGGTTCGAACCCCACTCCTGGTA	GCCTTAAGTTGTTCGCCGTA	tatcttgtggaaaggacgaaacaccACCAGGATGGCCGAGTGGTTAAGGCGTAGGACTCTAGATCCCATGGACATATGTCCGCGTGGGTTCGAACCCCACTCCTGGTATTTTTTTtaagcttGCCTTAAGTTGTTCGCCGTACTGTCTCTTATACACATCTGACGCTGCCGACGActcgagtactaggatccattaggcg	2.76722	3.00779
tRNA-Leu-TAA-1-1-CTA-hp13GC>CG	tRNA-Leu-TAA-1-1	CTA	13	hp	GC	CG	ACCAGGATGGCCGAGTGGTTAAGGCGTTCGACTCTAGATCGAATGGACATATGTCCGCGTGGGTTCGAACCCCACTCCTGGTA	ACGTAATGGTTCCGCGAATC	tatcttgtggaaaggacgaaacaccACCAGGATGGCCGAGTGGTTAAGGCGTTCGACTCTAGATCGAATGGACATATGTCCGCGTGGGTTCGAACCCCACTCCTGGTATTTTTTTtaagcttACGTAATGGTTCCGCGAATCCTGTCTCTTATACACATCTGACGCTGCCGACGActcgagtactaggatccattaggcg	1.71188	1.31738
tRNA-Leu-TAA-1-1-CTA-hp13GC>CA	tRNA-Leu-TAA-1-1	CTA	13	hp	GC	CA	ACCAGGATGGCCGAGTGGTTAAGGCGTTCGACTCTAGATCAAATGGACATATGTCCGCGTGGGTTCGAACCCCACTCCTGGTA	ATAGCGACCTATATGTGGCG	tatcttgtggaaaggacgaaacaccACCAGGATGGCCGAGTGGTTAAGGCGTTCGACTCTAGATCAAATGGACATATGTCCGCGTGGGTTCGAACCCCACTCCTGGTATTTTTTTtaagcttATAGCGACCTATATGTGGCGCTGTCTCTTATACACATCTGACGCTGCCGACGActcgagtactaggatccattaggcg	-1.61366	-4.60696
tRNA-Leu-TAA-1-1-CTA-hp13GC>CT	tRNA-Leu-TAA-1-1	CTA	13	hp	GC	CT	ACCAGGATGGCCGAGTGGTTAAGGCGTTCGACTCTAGATCTAATGGACATATGTCCGCGTGGGTTCGAACCCCACTCCTGGTA	CTGTTCCACAACTGGCTATC	tatcttgtggaaaggacgaaacaccACCAGGATGGCCGAGTGGTTAAGGCGTTCGACTCTAGATCTAATGGACATATGTCCGCGTGGGTTCGAACCCCACTCCTGGTATTTTTTTtaagcttCTGTTCCACAACTGGCTATCCTGTCTCTTATACACATCTGACGCTGCCGACGActcgagtactaggatccattaggcg	-4.247	-3.98734
tRNA-Leu-TAA-1-1-CTA-hp13GC>AT	tRNA-Leu-TAA-1-1	CTA	13	hp	GC	AT	ACCAGGATGGCCGAGTGGTTAAGGCGTTAGACTCTAGATCTAATGGACATATGTCCGCGTGGGTTCGAACCCCACTCCTGGTA	CGATCTACTCGACCATAGAG	tatcttgtggaaaggacgaaacaccACCAGGATGGCCGAGTGGTTAAGGCGTTAGACTCTAGATCTAATGGACATATGTCCGCGTGGGTTCGAACCCCACTCCTGGTATTTTTTTtaagcttCGATCTACTCGACCATAGAGCTGTCTCTTATACACATCTGACGCTGCCGACGActcgagtactaggatccattaggcg	2.47515	2.49543
tRNA-Leu-TAA-1-1-CTA-hp13GC>AG	tRNA-Leu-TAA-1-1	CTA	13	hp	GC	AG	ACCAGGATGGCCGAGTGGTTAAGGCGTTAGACTCTAGATCGAATGGACATATGTCCGCGTGGGTTCGAACCCCACTCCTGGTA	CCTAATACCTCGCAAGTGCT	tatcttgtggaaaggacgaaacaccACCAGGATGGCCGAGTGGTTAAGGCGTTAGACTCTAGATCGAATGGACATATGTCCGCGTGGGTTCGAACCCCACTCCTGGTATTTTTTTtaagcttCCTAATACCTCGCAAGTGCTCTGTCTCTTATACACATCTGACGCTGCCGACGActcgagtactaggatccattaggcg	-4.80513	-4.57688
tRNA-Leu-TAA-1-1-CTA-hp13GC>AA	tRNA-Leu-TAA-1-1	CTA	13	hp	GC	AA	ACCAGGATGGCCGAGTGGTTAAGGCGTTAGACTCTAGATCAAATGGACATATGTCCGCGTGGGTTCGAACCCCACTCCTGGTA	TACGTGAGGTGAGGACAATC	tatcttgtggaaaggacgaaacaccACCAGGATGGCCGAGTGGTTAAGGCGTTAGACTCTAGATCAAATGGACATATGTCCGCGTGGGTTCGAACCCCACTCCTGGTATTTTTTTtaagcttTACGTGAGGTGAGGACAATCCTGTCTCTTATACACATCTGACGCTGCCGACGActcgagtactaggatccattaggcg	-4.21273	-4.2071
tRNA-Leu-TAA-1-1-CTA-hp13GC>TA	tRNA-Leu-TAA-1-1	CTA	13	hp	GC	TA	ACCAGGATGGCCGAGTGGTTAAGGCGTTTGACTCTAGATCAAATGGACATATGTCCGCGTGGGTTCGAACCCCACTCCTGGTA	GTCTGATGCAATGACTCGGA	tatcttgtggaaaggacgaaacaccACCAGGATGGCCGAGTGGTTAAGGCGTTTGACTCTAGATCAAATGGACATATGTCCGCGTGGGTTCGAACCCCACTCCTGGTATTTTTTTtaagcttGTCTGATGCAATGACTCGGACTGTCTCTTATACACATCTGACGCTGCCGACGActcgagtactaggatccattaggcg	2.05145	2.2567
tRNA-Leu-TAA-1-1-CTA-hp13GC>TT	tRNA-Leu-TAA-1-1	CTA	13	hp	GC	TT	ACCAGGATGGCCGAGTGGTTAAGGCGTTTGACTCTAGATCTAATGGACATATGTCCGCGTGGGTTCGAACCCCACTCCTGGTA	TTGTACCGTTCACGCATACC	tatcttgtggaaaggacgaaacaccACCAGGATGGCCGAGTGGTTAAGGCGTTTGACTCTAGATCTAATGGACATATGTCCGCGTGGGTTCGAACCCCACTCCTGGTATTTTTTTtaagcttTTGTACCGTTCACGCATACCCTGTCTCTTATACACATCTGACGCTGCCGACGActcgagtactaggatccattaggcg	-0.242336	-3.94949
tRNA-Leu-TAA-1-1-CTA-hp13GC>TG	tRNA-Leu-TAA-1-1	CTA	13	hp	GC	TG	ACCAGGATGGCCGAGTGGTTAAGGCGTTTGACTCTAGATCGAATGGACATATGTCCGCGTGGGTTCGAACCCCACTCCTGGTA	GATACACTTGCCACGTAGAC	tatcttgtggaaaggacgaaacaccACCAGGATGGCCGAGTGGTTAAGGCGTTTGACTCTAGATCGAATGGACATATGTCCGCGTGGGTTCGAACCCCACTCCTGGTATTTTTTTtaagcttGATACACTTGCCACGTAGACCTGTCTCTTATACACATCTGACGCTGCCGACGActcgagtactaggatccattaggcg	0.963031	1.21917
tRNA-Leu-TAA-1-1-CTA-hp14GC>CG	tRNA-Leu-TAA-1-1	CTA	14	hp	GC	CG	ACCAGGATGGCCGAGTGGTTAAGGCGTTGCACTCTAGATGCAATGGACATATGTCCGCGTGGGTTCGAACCCCACTCCTGGTA	CGGTGACTGAGGAATATTGC	tatcttgtggaaaggacgaaacaccACCAGGATGGCCGAGTGGTTAAGGCGTTGCACTCTAGATGCAATGGACATATGTCCGCGTGGGTTCGAACCCCACTCCTGGTATTTTTTTtaagcttCGGTGACTGAGGAATATTGCCTGTCTCTTATACACATCTGACGCTGCCGACGActcgagtactaggatccattaggcg	0.722386	0.725377
tRNA-Leu-TAA-1-1-CTA-hp14GC>CA	tRNA-Leu-TAA-1-1	CTA	14	hp	GC	CA	ACCAGGATGGCCGAGTGGTTAAGGCGTTGCACTCTAGATACAATGGACATATGTCCGCGTGGGTTCGAACCCCACTCCTGGTA	GCGGTTCAGACTTAGGCTAA	tatcttgtggaaaggacgaaacaccACCAGGATGGCCGAGTGGTTAAGGCGTTGCACTCTAGATACAATGGACATATGTCCGCGTGGGTTCGAACCCCACTCCTGGTATTTTTTTtaagcttGCGGTTCAGACTTAGGCTAACTGTCTCTTATACACATCTGACGCTGCCGACGActcgagtactaggatccattaggcg	-0.45978	-0.157098
tRNA-Leu-TAA-1-1-CTA-hp14GC>CT	tRNA-Leu-TAA-1-1	CTA	14	hp	GC	CT	ACCAGGATGGCCGAGTGGTTAAGGCGTTGCACTCTAGATTCAATGGACATATGTCCGCGTGGGTTCGAACCCCACTCCTGGTA	TGCAGGTCAACAATGTGCGA	tatcttgtggaaaggacgaaacaccACCAGGATGGCCGAGTGGTTAAGGCGTTGCACTCTAGATTCAATGGACATATGTCCGCGTGGGTTCGAACCCCACTCCTGGTATTTTTTTtaagcttTGCAGGTCAACAATGTGCGACTGTCTCTTATACACATCTGACGCTGCCGACGActcgagtactaggatccattaggcg	-0.230137	-0.419639
tRNA-Leu-TAA-1-1-CTA-hp14GC>AT	tRNA-Leu-TAA-1-1	CTA	14	hp	GC	AT	ACCAGGATGGCCGAGTGGTTAAGGCGTTGAACTCTAGATTCAATGGACATATGTCCGCGTGGGTTCGAACCCCACTCCTGGTA	GAATGACTCCAGACCTAAGG	tatcttgtggaaaggacgaaacaccACCAGGATGGCCGAGTGGTTAAGGCGTTGAACTCTAGATTCAATGGACATATGTCCGCGTGGGTTCGAACCCCACTCCTGGTATTTTTTTtaagcttGAATGACTCCAGACCTAAGGCTGTCTCTTATACACATCTGACGCTGCCGACGActcgagtactaggatccattaggcg	2.5867	2.72841
tRNA-Leu-TAA-1-1-CTA-hp14GC>AG	tRNA-Leu-TAA-1-1	CTA	14	hp	GC	AG	ACCAGGATGGCCGAGTGGTTAAGGCGTTGAACTCTAGATGCAATGGACATATGTCCGCGTGGGTTCGAACCCCACTCCTGGTA	AACTCCTCAATCGACTGGTG	tatcttgtggaaaggacgaaacaccACCAGGATGGCCGAGTGGTTAAGGCGTTGAACTCTAGATGCAATGGACATATGTCCGCGTGGGTTCGAACCCCACTCCTGGTATTTTTTTtaagcttAACTCCTCAATCGACTGGTGCTGTCTCTTATACACATCTGACGCTGCCGACGActcgagtactaggatccattaggcg	-0.310862	-3.17295
tRNA-Leu-TAA-1-1-CTA-hp14GC>AA	tRNA-Leu-TAA-1-1	CTA	14	hp	GC	AA	ACCAGGATGGCCGAGTGGTTAAGGCGTTGAACTCTAGATACAATGGACATATGTCCGCGTGGGTTCGAACCCCACTCCTGGTA	ACGAAGGATCATTCGATCGG	tatcttgtggaaaggacgaaacaccACCAGGATGGCCGAGTGGTTAAGGCGTTGAACTCTAGATACAATGGACATATGTCCGCGTGGGTTCGAACCCCACTCCTGGTATTTTTTTtaagcttACGAAGGATCATTCGATCGGCTGTCTCTTATACACATCTGACGCTGCCGACGActcgagtactaggatccattaggcg	-5.09565	-4.81125
tRNA-Leu-TAA-1-1-CTA-hp14GC>TA	tRNA-Leu-TAA-1-1	CTA	14	hp	GC	TA	ACCAGGATGGCCGAGTGGTTAAGGCGTTGTACTCTAGATACAATGGACATATGTCCGCGTGGGTTCGAACCCCACTCCTGGTA	TCCGCGAATCAAGCGTGTAA	tatcttgtggaaaggacgaaacaccACCAGGATGGCCGAGTGGTTAAGGCGTTGTACTCTAGATACAATGGACATATGTCCGCGTGGGTTCGAACCCCACTCCTGGTATTTTTTTtaagcttTCCGCGAATCAAGCGTGTAACTGTCTCTTATACACATCTGACGCTGCCGACGActcgagtactaggatccattaggcg	0.390714	0.583701
tRNA-Leu-TAA-1-1-CTA-hp14GC>TT	tRNA-Leu-TAA-1-1	CTA	14	hp	GC	TT	ACCAGGATGGCCGAGTGGTTAAGGCGTTGTACTCTAGATTCAATGGACATATGTCCGCGTGGGTTCGAACCCCACTCCTGGTA	TCCTGCACACAGAAGTTGTC	tatcttgtggaaaggacgaaacaccACCAGGATGGCCGAGTGGTTAAGGCGTTGTACTCTAGATTCAATGGACATATGTCCGCGTGGGTTCGAACCCCACTCCTGGTATTTTTTTtaagcttTCCTGCACACAGAAGTTGTCCTGTCTCTTATACACATCTGACGCTGCCGACGActcgagtactaggatccattaggcg	1.82678	1.82387
tRNA-Leu-TAA-1-1-CTA-hp14GC>TG	tRNA-Leu-TAA-1-1	CTA	14	hp	GC	TG	ACCAGGATGGCCGAGTGGTTAAGGCGTTGTACTCTAGATGCAATGGACATATGTCCGCGTGGGTTCGAACCCCACTCCTGGTA	AAGTGCGGTCTTCAACCAAG	tatcttgtggaaaggacgaaacaccACCAGGATGGCCGAGTGGTTAAGGCGTTGTACTCTAGATGCAATGGACATATGTCCGCGTGGGTTCGAACCCCACTCCTGGTATTTTTTTtaagcttAAGTGCGGTCTTCAACCAAGCTGTCTCTTATACACATCTGACGCTGCCGACGActcgagtactaggatccattaggcg	0.198994	-0.896902
tRNA-Leu-TAA-1-1-CTA-hp15AT>GC	tRNA-Leu-TAA-1-1	CTA	15	hp	AT	GC	ACCAGGATGGCCGAGTGGTTAAGGCGTTGGGCTCTAGACCCAATGGACATATGTCCGCGTGGGTTCGAACCCCACTCCTGGTA	TACGTGAGGTCCTGGAACAA	tatcttgtggaaaggacgaaacaccACCAGGATGGCCGAGTGGTTAAGGCGTTGGGCTCTAGACCCAATGGACATATGTCCGCGTGGGTTCGAACCCCACTCCTGGTATTTTTTTtaagcttTACGTGAGGTCCTGGAACAACTGTCTCTTATACACATCTGACGCTGCCGACGActcgagtactaggatccattaggcg	1.66471	1.59866
tRNA-Leu-TAA-1-1-CTA-hp15AT>GA	tRNA-Leu-TAA-1-1	CTA	15	hp	AT	GA	ACCAGGATGGCCGAGTGGTTAAGGCGTTGGGCTCTAGAACCAATGGACATATGTCCGCGTGGGTTCGAACCCCACTCCTGGTA	GTACTACGCGTCATAAGCCT	tatcttgtggaaaggacgaaacaccACCAGGATGGCCGAGTGGTTAAGGCGTTGGGCTCTAGAACCAATGGACATATGTCCGCGTGGGTTCGAACCCCACTCCTGGTATTTTTTTtaagcttGTACTACGCGTCATAAGCCTCTGTCTCTTATACACATCTGACGCTGCCGACGActcgagtactaggatccattaggcg	-8.0645	-8.0645
tRNA-Leu-TAA-1-1-CTA-hp15AT>GG	tRNA-Leu-TAA-1-1	CTA	15	hp	AT	GG	ACCAGGATGGCCGAGTGGTTAAGGCGTTGGGCTCTAGAGCCAATGGACATATGTCCGCGTGGGTTCGAACCCCACTCCTGGTA	TCGGATGTCAGTTGCTCATC	tatcttgtggaaaggacgaaacaccACCAGGATGGCCGAGTGGTTAAGGCGTTGGGCTCTAGAGCCAATGGACATATGTCCGCGTGGGTTCGAACCCCACTCCTGGTATTTTTTTtaagcttTCGGATGTCAGTTGCTCATCCTGTCTCTTATACACATCTGACGCTGCCGACGActcgagtactaggatccattaggcg	-0.930456	-0.754379
tRNA-Leu-TAA-1-1-CTA-hp15AT>CG	tRNA-Leu-TAA-1-1	CTA	15	hp	AT	CG	ACCAGGATGGCCGAGTGGTTAAGGCGTTGGCCTCTAGAGCCAATGGACATATGTCCGCGTGGGTTCGAACCCCACTCCTGGTA	CTTGAGGTCTAAGGTGTCTC	tatcttgtggaaaggacgaaacaccACCAGGATGGCCGAGTGGTTAAGGCGTTGGCCTCTAGAGCCAATGGACATATGTCCGCGTGGGTTCGAACCCCACTCCTGGTATTTTTTTtaagcttCTTGAGGTCTAAGGTGTCTCCTGTCTCTTATACACATCTGACGCTGCCGACGActcgagtactaggatccattaggcg	-0.202389	-0.118386
tRNA-Leu-TAA-1-1-CTA-hp15AT>CC	tRNA-Leu-TAA-1-1	CTA	15	hp	AT	CC	ACCAGGATGGCCGAGTGGTTAAGGCGTTGGCCTCTAGACCCAATGGACATATGTCCGCGTGGGTTCGAACCCCACTCCTGGTA	TTGCCACAGGTGTGTGATAC	tatcttgtggaaaggacgaaacaccACCAGGATGGCCGAGTGGTTAAGGCGTTGGCCTCTAGACCCAATGGACATATGTCCGCGTGGGTTCGAACCCCACTCCTGGTATTTTTTTtaagcttTTGCCACAGGTGTGTGATACCTGTCTCTTATACACATCTGACGCTGCCGACGActcgagtactaggatccattaggcg	-1.32813	-2.18586
tRNA-Leu-TAA-1-1-CTA-hp15AT>CA	tRNA-Leu-TAA-1-1	CTA	15	hp	AT	CA	ACCAGGATGGCCGAGTGGTTAAGGCGTTGGCCTCTAGAACCAATGGACATATGTCCGCGTGGGTTCGAACCCCACTCCTGGTA	TGTGTAGGTGTTCCAGTGAC	tatcttgtggaaaggacgaaacaccACCAGGATGGCCGAGTGGTTAAGGCGTTGGCCTCTAGAACCAATGGACATATGTCCGCGTGGGTTCGAACCCCACTCCTGGTATTTTTTTtaagcttTGTGTAGGTGTTCCAGTGACCTGTCTCTTATACACATCTGACGCTGCCGACGActcgagtactaggatccattaggcg	1.91185	1.84862
tRNA-Leu-TAA-1-1-CTA-hp15AT>TA	tRNA-Leu-TAA-1-1	CTA	15	hp	AT	TA	ACCAGGATGGCCGAGTGGTTAAGGCGTTGGTCTCTAGAACCAATGGACATATGTCCGCGTGGGTTCGAACCCCACTCCTGGTA	AGATAGCGAATGCCATGACG	tatcttgtggaaaggacgaaacaccACCAGGATGGCCGAGTGGTTAAGGCGTTGGTCTCTAGAACCAATGGACATATGTCCGCGTGGGTTCGAACCCCACTCCTGGTATTTTTTTtaagcttAGATAGCGAATGCCATGACGCTGTCTCTTATACACATCTGACGCTGCCGACGActcgagtactaggatccattaggcg	-0.0236025	-3.91076
tRNA-Leu-TAA-1-1-CTA-hp15AT>TG	tRNA-Leu-TAA-1-1	CTA	15	hp	AT	TG	ACCAGGATGGCCGAGTGGTTAAGGCGTTGGTCTCTAGAGCCAATGGACATATGTCCGCGTGGGTTCGAACCCCACTCCTGGTA	TCGACTGGTGCTAGGTATCA	tatcttgtggaaaggacgaaacaccACCAGGATGGCCGAGTGGTTAAGGCGTTGGTCTCTAGAGCCAATGGACATATGTCCGCGTGGGTTCGAACCCCACTCCTGGTATTTTTTTtaagcttTCGACTGGTGCTAGGTATCACTGTCTCTTATACACATCTGACGCTGCCGACGActcgagtactaggatccattaggcg	-2.45384	-5.07243
tRNA-Leu-TAA-1-1-CTA-hp15AT>TC	tRNA-Leu-TAA-1-1	CTA	15	hp	AT	TC	ACCAGGATGGCCGAGTGGTTAAGGCGTTGGTCTCTAGACCCAATGGACATATGTCCGCGTGGGTTCGAACCCCACTCCTGGTA	TCTAGGCCTGGCCTTAAGTT	tatcttgtggaaaggacgaaacaccACCAGGATGGCCGAGTGGTTAAGGCGTTGGTCTCTAGACCCAATGGACATATGTCCGCGTGGGTTCGAACCCCACTCCTGGTATTTTTTTtaagcttTCTAGGCCTGGCCTTAAGTTCTGTCTCTTATACACATCTGACGCTGCCGACGActcgagtactaggatccattaggcg	-0.344545	-0.546678
tRNA-Leu-TAA-1-1-CTA-hpe1GC>CG	tRNA-Leu-TAA-1-1	CTA	e1	hp	GC	CG	ACCAGGATGGCCGAGTGGTTAAGGCGTTGGACTCTAGATCCAATCGACATATGTCGGCGTGGGTTCGAACCCCACTCCTGGTA	GGAGCTTACTCGTATCTCCA	tatcttgtggaaaggacgaaacaccACCAGGATGGCCGAGTGGTTAAGGCGTTGGACTCTAGATCCAATCGACATATGTCGGCGTGGGTTCGAACCCCACTCCTGGTATTTTTTTtaagcttGGAGCTTACTCGTATCTCCACTGTCTCTTATACACATCTGACGCTGCCGACGActcgagtactaggatccattaggcg	2.44989	1.38537
tRNA-Leu-TAA-1-1-CTA-hpe1GC>CA	tRNA-Leu-TAA-1-1	CTA	e1	hp	GC	CA	ACCAGGATGGCCGAGTGGTTAAGGCGTTGGACTCTAGATCCAATCGACATATGTCAGCGTGGGTTCGAACCCCACTCCTGGTA	ACTCCGCCAATATAGAGACC	tatcttgtggaaaggacgaaacaccACCAGGATGGCCGAGTGGTTAAGGCGTTGGACTCTAGATCCAATCGACATATGTCAGCGTGGGTTCGAACCCCACTCCTGGTATTTTTTTtaagcttACTCCGCCAATATAGAGACCCTGTCTCTTATACACATCTGACGCTGCCGACGActcgagtactaggatccattaggcg	2.93151	2.836
tRNA-Leu-TAA-1-1-CTA-hpe1GC>CT	tRNA-Leu-TAA-1-1	CTA	e1	hp	GC	CT	ACCAGGATGGCCGAGTGGTTAAGGCGTTGGACTCTAGATCCAATCGACATATGTCTGCGTGGGTTCGAACCCCACTCCTGGTA	ATTGCGCTGGCTCTGGTAAT	tatcttgtggaaaggacgaaacaccACCAGGATGGCCGAGTGGTTAAGGCGTTGGACTCTAGATCCAATCGACATATGTCTGCGTGGGTTCGAACCCCACTCCTGGTATTTTTTTtaagcttATTGCGCTGGCTCTGGTAATCTGTCTCTTATACACATCTGACGCTGCCGACGActcgagtactaggatccattaggcg	1.88355	1.8188
tRNA-Leu-TAA-1-1-CTA-hpe1GC>AT	tRNA-Leu-TAA-1-1	CTA	e1	hp	GC	AT	ACCAGGATGGCCGAGTGGTTAAGGCGTTGGACTCTAGATCCAATAGACATATGTCTGCGTGGGTTCGAACCCCACTCCTGGTA	CCTGATCGTATGCAGGTCAA	tatcttgtggaaaggacgaaacaccACCAGGATGGCCGAGTGGTTAAGGCGTTGGACTCTAGATCCAATAGACATATGTCTGCGTGGGTTCGAACCCCACTCCTGGTATTTTTTTtaagcttCCTGATCGTATGCAGGTCAACTGTCTCTTATACACATCTGACGCTGCCGACGActcgagtactaggatccattaggcg	1.59843	1.12785
tRNA-Leu-TAA-1-1-CTA-hpe1GC>AG	tRNA-Leu-TAA-1-1	CTA	e1	hp	GC	AG	ACCAGGATGGCCGAGTGGTTAAGGCGTTGGACTCTAGATCCAATAGACATATGTCGGCGTGGGTTCGAACCCCACTCCTGGTA	GGAATATTGCGCTGACATGG	tatcttgtggaaaggacgaaacaccACCAGGATGGCCGAGTGGTTAAGGCGTTGGACTCTAGATCCAATAGACATATGTCGGCGTGGGTTCGAACCCCACTCCTGGTATTTTTTTtaagcttGGAATATTGCGCTGACATGGCTGTCTCTTATACACATCTGACGCTGCCGACGActcgagtactaggatccattaggcg	-0.932364	-0.814793
tRNA-Leu-TAA-1-1-CTA-hpe1GC>AA	tRNA-Leu-TAA-1-1	CTA	e1	hp	GC	AA	ACCAGGATGGCCGAGTGGTTAAGGCGTTGGACTCTAGATCCAATAGACATATGTCAGCGTGGGTTCGAACCCCACTCCTGGTA	CACGCATACCTTGGAATTGC	tatcttgtggaaaggacgaaacaccACCAGGATGGCCGAGTGGTTAAGGCGTTGGACTCTAGATCCAATAGACATATGTCAGCGTGGGTTCGAACCCCACTCCTGGTATTTTTTTtaagcttCACGCATACCTTGGAATTGCCTGTCTCTTATACACATCTGACGCTGCCGACGActcgagtactaggatccattaggcg	2.74375	2.65411
tRNA-Leu-TAA-1-1-CTA-hpe1GC>TA	tRNA-Leu-TAA-1-1	CTA	e1	hp	GC	TA	ACCAGGATGGCCGAGTGGTTAAGGCGTTGGACTCTAGATCCAATTGACATATGTCAGCGTGGGTTCGAACCCCACTCCTGGTA	GGTCGTATCCACGAGTTACA	tatcttgtggaaaggacgaaacaccACCAGGATGGCCGAGTGGTTAAGGCGTTGGACTCTAGATCCAATTGACATATGTCAGCGTGGGTTCGAACCCCACTCCTGGTATTTTTTTtaagcttGGTCGTATCCACGAGTTACACTGTCTCTTATACACATCTGACGCTGCCGACGActcgagtactaggatccattaggcg	0.695169	0.125425
tRNA-Leu-TAA-1-1-CTA-hpe1GC>TT	tRNA-Leu-TAA-1-1	CTA	e1	hp	GC	TT	ACCAGGATGGCCGAGTGGTTAAGGCGTTGGACTCTAGATCCAATTGACATATGTCTGCGTGGGTTCGAACCCCACTCCTGGTA	TATTCCGGCGGTGCACATAA	tatcttgtggaaaggacgaaacaccACCAGGATGGCCGAGTGGTTAAGGCGTTGGACTCTAGATCCAATTGACATATGTCTGCGTGGGTTCGAACCCCACTCCTGGTATTTTTTTtaagcttTATTCCGGCGGTGCACATAACTGTCTCTTATACACATCTGACGCTGCCGACGActcgagtactaggatccattaggcg	0.955654	0.826199
tRNA-Leu-TAA-1-1-CTA-hpe1GC>TG	tRNA-Leu-TAA-1-1	CTA	e1	hp	GC	TG	ACCAGGATGGCCGAGTGGTTAAGGCGTTGGACTCTAGATCCAATTGACATATGTCGGCGTGGGTTCGAACCCCACTCCTGGTA	TACAACATGCTGACGCGAAC	tatcttgtggaaaggacgaaacaccACCAGGATGGCCGAGTGGTTAAGGCGTTGGACTCTAGATCCAATTGACATATGTCGGCGTGGGTTCGAACCCCACTCCTGGTATTTTTTTtaagcttTACAACATGCTGACGCGAACCTGTCTCTTATACACATCTGACGCTGCCGACGActcgagtactaggatccattaggcg	0.279392	0.290327
tRNA-Leu-TAA-1-1-CTA-hpe2GC>CG	tRNA-Leu-TAA-1-1	CTA	e2	hp	GC	CG	ACCAGGATGGCCGAGTGGTTAAGGCGTTGGACTCTAGATCCAATGCACATATGTGCGCGTGGGTTCGAACCCCACTCCTGGTA	GACTCTAAGAACTCCGCCAA	tatcttgtggaaaggacgaaacaccACCAGGATGGCCGAGTGGTTAAGGCGTTGGACTCTAGATCCAATGCACATATGTGCGCGTGGGTTCGAACCCCACTCCTGGTATTTTTTTtaagcttGACTCTAAGAACTCCGCCAACTGTCTCTTATACACATCTGACGCTGCCGACGActcgagtactaggatccattaggcg	2.9076	2.59686
tRNA-Leu-TAA-1-1-CTA-hpe2GC>CA	tRNA-Leu-TAA-1-1	CTA	e2	hp	GC	CA	ACCAGGATGGCCGAGTGGTTAAGGCGTTGGACTCTAGATCCAATGCACATATGTACGCGTGGGTTCGAACCCCACTCCTGGTA	CGACGAACGTTGCTTAGAGA	tatcttgtggaaaggacgaaacaccACCAGGATGGCCGAGTGGTTAAGGCGTTGGACTCTAGATCCAATGCACATATGTACGCGTGGGTTCGAACCCCACTCCTGGTATTTTTTTtaagcttCGACGAACGTTGCTTAGAGACTGTCTCTTATACACATCTGACGCTGCCGACGActcgagtactaggatccattaggcg	-1.47852	-0.927395
tRNA-Leu-TAA-1-1-CTA-hpe2GC>CT	tRNA-Leu-TAA-1-1	CTA	e2	hp	GC	CT	ACCAGGATGGCCGAGTGGTTAAGGCGTTGGACTCTAGATCCAATGCACATATGTTCGCGTGGGTTCGAACCCCACTCCTGGTA	CACGCATACCTCTCGTGATA	tatcttgtggaaaggacgaaacaccACCAGGATGGCCGAGTGGTTAAGGCGTTGGACTCTAGATCCAATGCACATATGTTCGCGTGGGTTCGAACCCCACTCCTGGTATTTTTTTtaagcttCACGCATACCTCTCGTGATACTGTCTCTTATACACATCTGACGCTGCCGACGActcgagtactaggatccattaggcg	-4.23852	-3.979
tRNA-Leu-TAA-1-1-CTA-hpe2GC>AT	tRNA-Leu-TAA-1-1	CTA	e2	hp	GC	AT	ACCAGGATGGCCGAGTGGTTAAGGCGTTGGACTCTAGATCCAATGAACATATGTTCGCGTGGGTTCGAACCCCACTCCTGGTA	AGACTGGATACGGAGGCATT	tatcttgtggaaaggacgaaacaccACCAGGATGGCCGAGTGGTTAAGGCGTTGGACTCTAGATCCAATGAACATATGTTCGCGTGGGTTCGAACCCCACTCCTGGTATTTTTTTtaagcttAGACTGGATACGGAGGCATTCTGTCTCTTATACACATCTGACGCTGCCGACGActcgagtactaggatccattaggcg	1.14199	0.869875
tRNA-Leu-TAA-1-1-CTA-hpe2GC>AG	tRNA-Leu-TAA-1-1	CTA	e2	hp	GC	AG	ACCAGGATGGCCGAGTGGTTAAGGCGTTGGACTCTAGATCCAATGAACATATGTGCGCGTGGGTTCGAACCCCACTCCTGGTA	TTGCTGAACCATGCCGTTCA	tatcttgtggaaaggacgaaacaccACCAGGATGGCCGAGTGGTTAAGGCGTTGGACTCTAGATCCAATGAACATATGTGCGCGTGGGTTCGAACCCCACTCCTGGTATTTTTTTtaagcttTTGCTGAACCATGCCGTTCACTGTCTCTTATACACATCTGACGCTGCCGACGActcgagtactaggatccattaggcg	-4.46958	-4.20626
tRNA-Leu-TAA-1-1-CTA-hpe2GC>AA	tRNA-Leu-TAA-1-1	CTA	e2	hp	GC	AA	ACCAGGATGGCCGAGTGGTTAAGGCGTTGGACTCTAGATCCAATGAACATATGTACGCGTGGGTTCGAACCCCACTCCTGGTA	AGTTGTCCACTAGTGAACGG	tatcttgtggaaaggacgaaacaccACCAGGATGGCCGAGTGGTTAAGGCGTTGGACTCTAGATCCAATGAACATATGTACGCGTGGGTTCGAACCCCACTCCTGGTATTTTTTTtaagcttAGTTGTCCACTAGTGAACGGCTGTCTCTTATACACATCTGACGCTGCCGACGActcgagtactaggatccattaggcg	0.571443	-0.690697
tRNA-Leu-TAA-1-1-CTA-hpe2GC>TA	tRNA-Leu-TAA-1-1	CTA	e2	hp	GC	TA	ACCAGGATGGCCGAGTGGTTAAGGCGTTGGACTCTAGATCCAATGTACATATGTACGCGTGGGTTCGAACCCCACTCCTGGTA	CGCAGATAGGTCTCGTGATA	tatcttgtggaaaggacgaaacaccACCAGGATGGCCGAGTGGTTAAGGCGTTGGACTCTAGATCCAATGTACATATGTACGCGTGGGTTCGAACCCCACTCCTGGTATTTTTTTtaagcttCGCAGATAGGTCTCGTGATACTGTCTCTTATACACATCTGACGCTGCCGACGActcgagtactaggatccattaggcg	0.569694	0.716182
tRNA-Leu-TAA-1-1-CTA-hpe2GC>TT	tRNA-Leu-TAA-1-1	CTA	e2	hp	GC	TT	ACCAGGATGGCCGAGTGGTTAAGGCGTTGGACTCTAGATCCAATGTACATATGTTCGCGTGGGTTCGAACCCCACTCCTGGTA	AGAGGCACAGCTATCAGGTA	tatcttgtggaaaggacgaaacaccACCAGGATGGCCGAGTGGTTAAGGCGTTGGACTCTAGATCCAATGTACATATGTTCGCGTGGGTTCGAACCCCACTCCTGGTATTTTTTTtaagcttAGAGGCACAGCTATCAGGTACTGTCTCTTATACACATCTGACGCTGCCGACGActcgagtactaggatccattaggcg	-2.70878	-8.0645
tRNA-Leu-TAA-1-1-CTA-hpe2GC>TG	tRNA-Leu-TAA-1-1	CTA	e2	hp	GC	TG	ACCAGGATGGCCGAGTGGTTAAGGCGTTGGACTCTAGATCCAATGTACATATGTGCGCGTGGGTTCGAACCCCACTCCTGGTA	CGGTGACTGACTATCAGGTA	tatcttgtggaaaggacgaaacaccACCAGGATGGCCGAGTGGTTAAGGCGTTGGACTCTAGATCCAATGTACATATGTGCGCGTGGGTTCGAACCCCACTCCTGGTATTTTTTTtaagcttCGGTGACTGACTATCAGGTACTGTCTCTTATACACATCTGACGCTGCCGACGActcgagtactaggatccattaggcg	2.03226	2.25532
tRNA-Leu-TAA-1-1-CTA-hpe3AT>GC	tRNA-Leu-TAA-1-1	CTA	e3	hp	AT	GC	ACCAGGATGGCCGAGTGGTTAAGGCGTTGGACTCTAGATCCAATGGGCATATGCCCGCGTGGGTTCGAACCCCACTCCTGGTA	GGAGCTTACTGTAAGTACGC	tatcttgtggaaaggacgaaacaccACCAGGATGGCCGAGTGGTTAAGGCGTTGGACTCTAGATCCAATGGGCATATGCCCGCGTGGGTTCGAACCCCACTCCTGGTATTTTTTTtaagcttGGAGCTTACTGTAAGTACGCCTGTCTCTTATACACATCTGACGCTGCCGACGActcgagtactaggatccattaggcg	2.60175	2.36886
tRNA-Leu-TAA-1-1-CTA-hpe3AT>GA	tRNA-Leu-TAA-1-1	CTA	e3	hp	AT	GA	ACCAGGATGGCCGAGTGGTTAAGGCGTTGGACTCTAGATCCAATGGGCATATGACCGCGTGGGTTCGAACCCCACTCCTGGTA	TATGCACCACGAAGGTGATG	tatcttgtggaaaggacgaaacaccACCAGGATGGCCGAGTGGTTAAGGCGTTGGACTCTAGATCCAATGGGCATATGACCGCGTGGGTTCGAACCCCACTCCTGGTATTTTTTTtaagcttTATGCACCACGAAGGTGATGCTGTCTCTTATACACATCTGACGCTGCCGACGActcgagtactaggatccattaggcg	0.426603	-5.0643
tRNA-Leu-TAA-1-1-CTA-hpe3AT>GG	tRNA-Leu-TAA-1-1	CTA	e3	hp	AT	GG	ACCAGGATGGCCGAGTGGTTAAGGCGTTGGACTCTAGATCCAATGGGCATATGGCCGCGTGGGTTCGAACCCCACTCCTGGTA	CTAGTGGAAGGAGGACAATC	tatcttgtggaaaggacgaaacaccACCAGGATGGCCGAGTGGTTAAGGCGTTGGACTCTAGATCCAATGGGCATATGGCCGCGTGGGTTCGAACCCCACTCCTGGTATTTTTTTtaagcttCTAGTGGAAGGAGGACAATCCTGTCTCTTATACACATCTGACGCTGCCGACGActcgagtactaggatccattaggcg	-1.20095	-4.3349
tRNA-Leu-TAA-1-1-CTA-hpe3AT>CG	tRNA-Leu-TAA-1-1	CTA	e3	hp	AT	CG	ACCAGGATGGCCGAGTGGTTAAGGCGTTGGACTCTAGATCCAATGGCCATATGGCCGCGTGGGTTCGAACCCCACTCCTGGTA	AAGCGTGTAACCAATCCGGA	tatcttgtggaaaggacgaaacaccACCAGGATGGCCGAGTGGTTAAGGCGTTGGACTCTAGATCCAATGGCCATATGGCCGCGTGGGTTCGAACCCCACTCCTGGTATTTTTTTtaagcttAAGCGTGTAACCAATCCGGACTGTCTCTTATACACATCTGACGCTGCCGACGActcgagtactaggatccattaggcg	-5.07926	-4.82048
tRNA-Leu-TAA-1-1-CTA-hpe3AT>CC	tRNA-Leu-TAA-1-1	CTA	e3	hp	AT	CC	ACCAGGATGGCCGAGTGGTTAAGGCGTTGGACTCTAGATCCAATGGCCATATGCCCGCGTGGGTTCGAACCCCACTCCTGGTA	ACAACGGTGATAATCGGAGC	tatcttgtggaaaggacgaaacaccACCAGGATGGCCGAGTGGTTAAGGCGTTGGACTCTAGATCCAATGGCCATATGCCCGCGTGGGTTCGAACCCCACTCCTGGTATTTTTTTtaagcttACAACGGTGATAATCGGAGCCTGTCTCTTATACACATCTGACGCTGCCGACGActcgagtactaggatccattaggcg	-8.0645	-8.0645
tRNA-Leu-TAA-1-1-CTA-hpe3AT>CA	tRNA-Leu-TAA-1-1	CTA	e3	hp	AT	CA	ACCAGGATGGCCGAGTGGTTAAGGCGTTGGACTCTAGATCCAATGGCCATATGACCGCGTGGGTTCGAACCCCACTCCTGGTA	GGAATATTGCTTGGCAGGCT	tatcttgtggaaaggacgaaacaccACCAGGATGGCCGAGTGGTTAAGGCGTTGGACTCTAGATCCAATGGCCATATGACCGCGTGGGTTCGAACCCCACTCCTGGTATTTTTTTtaagcttGGAATATTGCTTGGCAGGCTCTGTCTCTTATACACATCTGACGCTGCCGACGActcgagtactaggatccattaggcg	-0.366837	-4.3774
tRNA-Leu-TAA-1-1-CTA-hpe3AT>TA	tRNA-Leu-TAA-1-1	CTA	e3	hp	AT	TA	ACCAGGATGGCCGAGTGGTTAAGGCGTTGGACTCTAGATCCAATGGTCATATGACCGCGTGGGTTCGAACCCCACTCCTGGTA	GTTAGCGTCGGCATACTAAG	tatcttgtggaaaggacgaaacaccACCAGGATGGCCGAGTGGTTAAGGCGTTGGACTCTAGATCCAATGGTCATATGACCGCGTGGGTTCGAACCCCACTCCTGGTATTTTTTTtaagcttGTTAGCGTCGGCATACTAAGCTGTCTCTTATACACATCTGACGCTGCCGACGActcgagtactaggatccattaggcg	1.77103	1.58507
tRNA-Leu-TAA-1-1-CTA-hpe3AT>TG	tRNA-Leu-TAA-1-1	CTA	e3	hp	AT	TG	ACCAGGATGGCCGAGTGGTTAAGGCGTTGGACTCTAGATCCAATGGTCATATGGCCGCGTGGGTTCGAACCCCACTCCTGGTA	GAACGCTCCAGTGCACATAA	tatcttgtggaaaggacgaaacaccACCAGGATGGCCGAGTGGTTAAGGCGTTGGACTCTAGATCCAATGGTCATATGGCCGCGTGGGTTCGAACCCCACTCCTGGTATTTTTTTtaagcttGAACGCTCCAGTGCACATAACTGTCTCTTATACACATCTGACGCTGCCGACGActcgagtactaggatccattaggcg	1.12817	0.146172
tRNA-Leu-TAA-1-1-CTA-hpe3AT>TC	tRNA-Leu-TAA-1-1	CTA	e3	hp	AT	TC	ACCAGGATGGCCGAGTGGTTAAGGCGTTGGACTCTAGATCCAATGGTCATATGCCCGCGTGGGTTCGAACCCCACTCCTGGTA	ACTGTGAACAGCATCACCGA	tatcttgtggaaaggacgaaacaccACCAGGATGGCCGAGTGGTTAAGGCGTTGGACTCTAGATCCAATGGTCATATGCCCGCGTGGGTTCGAACCCCACTCCTGGTATTTTTTTtaagcttACTGTGAACAGCATCACCGACTGTCTCTTATACACATCTGACGCTGCCGACGActcgagtactaggatccattaggcg	-1.15897	-1.25332
tRNA-Leu-TAA-1-1-CTA-hpe4CG>GC	tRNA-Leu-TAA-1-1	CTA	e4	hp	CG	GC	ACCAGGATGGCCGAGTGGTTAAGGCGTTGGACTCTAGATCCAATGGAGATATCTCCGCGTGGGTTCGAACCCCACTCCTGGTA	GGTGCGTGTACTAACCACAA	tatcttgtggaaaggacgaaacaccACCAGGATGGCCGAGTGGTTAAGGCGTTGGACTCTAGATCCAATGGAGATATCTCCGCGTGGGTTCGAACCCCACTCCTGGTATTTTTTTtaagcttGGTGCGTGTACTAACCACAACTGTCTCTTATACACATCTGACGCTGCCGACGActcgagtactaggatccattaggcg	1.09814	1.32667
tRNA-Leu-TAA-1-1-CTA-hpe4CG>GA	tRNA-Leu-TAA-1-1	CTA	e4	hp	CG	GA	ACCAGGATGGCCGAGTGGTTAAGGCGTTGGACTCTAGATCCAATGGAGATATATCCGCGTGGGTTCGAACCCCACTCCTGGTA	CGATCCTAGAGTAAGTACGC	tatcttgtggaaaggacgaaacaccACCAGGATGGCCGAGTGGTTAAGGCGTTGGACTCTAGATCCAATGGAGATATATCCGCGTGGGTTCGAACCCCACTCCTGGTATTTTTTTtaagcttCGATCCTAGAGTAAGTACGCCTGTCTCTTATACACATCTGACGCTGCCGACGActcgagtactaggatccattaggcg	3.62022	3.70453
tRNA-Leu-TAA-1-1-CTA-hpe4CG>GT	tRNA-Leu-TAA-1-1	CTA	e4	hp	CG	GT	ACCAGGATGGCCGAGTGGTTAAGGCGTTGGACTCTAGATCCAATGGAGATATTTCCGCGTGGGTTCGAACCCCACTCCTGGTA	AGTTGCGACATGCCGAATAG	tatcttgtggaaaggacgaaacaccACCAGGATGGCCGAGTGGTTAAGGCGTTGGACTCTAGATCCAATGGAGATATTTCCGCGTGGGTTCGAACCCCACTCCTGGTATTTTTTTtaagcttAGTTGCGACATGCCGAATAGCTGTCTCTTATACACATCTGACGCTGCCGACGActcgagtactaggatccattaggcg	0.538567	-0.238156
tRNA-Leu-TAA-1-1-CTA-hpe4CG>AT	tRNA-Leu-TAA-1-1	CTA	e4	hp	CG	AT	ACCAGGATGGCCGAGTGGTTAAGGCGTTGGACTCTAGATCCAATGGAAATATTTCCGCGTGGGTTCGAACCCCACTCCTGGTA	TATAGAGACCAACGATCGGC	tatcttgtggaaaggacgaaacaccACCAGGATGGCCGAGTGGTTAAGGCGTTGGACTCTAGATCCAATGGAAATATTTCCGCGTGGGTTCGAACCCCACTCCTGGTATTTTTTTtaagcttTATAGAGACCAACGATCGGCCTGTCTCTTATACACATCTGACGCTGCCGACGActcgagtactaggatccattaggcg	1.13244	0.811836
tRNA-Leu-TAA-1-1-CTA-hpe4CG>AC	tRNA-Leu-TAA-1-1	CTA	e4	hp	CG	AC	ACCAGGATGGCCGAGTGGTTAAGGCGTTGGACTCTAGATCCAATGGAAATATCTCCGCGTGGGTTCGAACCCCACTCCTGGTA	GTCCTCAAGGACCTATAGCA	tatcttgtggaaaggacgaaacaccACCAGGATGGCCGAGTGGTTAAGGCGTTGGACTCTAGATCCAATGGAAATATCTCCGCGTGGGTTCGAACCCCACTCCTGGTATTTTTTTtaagcttGTCCTCAAGGACCTATAGCACTGTCTCTTATACACATCTGACGCTGCCGACGActcgagtactaggatccattaggcg	2.42585	2.40764
tRNA-Leu-TAA-1-1-CTA-hpe4CG>AA	tRNA-Leu-TAA-1-1	CTA	e4	hp	CG	AA	ACCAGGATGGCCGAGTGGTTAAGGCGTTGGACTCTAGATCCAATGGAAATATATCCGCGTGGGTTCGAACCCCACTCCTGGTA	TTATCGAGAGGCGATCTCGT	tatcttgtggaaaggacgaaacaccACCAGGATGGCCGAGTGGTTAAGGCGTTGGACTCTAGATCCAATGGAAATATATCCGCGTGGGTTCGAACCCCACTCCTGGTATTTTTTTtaagcttTTATCGAGAGGCGATCTCGTCTGTCTCTTATACACATCTGACGCTGCCGACGActcgagtactaggatccattaggcg	1.89182	0.446633
tRNA-Leu-TAA-1-1-CTA-hpe4CG>TA	tRNA-Leu-TAA-1-1	CTA	e4	hp	CG	TA	ACCAGGATGGCCGAGTGGTTAAGGCGTTGGACTCTAGATCCAATGGATATATATCCGCGTGGGTTCGAACCCCACTCCTGGTA	TGACGCGAACTGTGTGATAC	tatcttgtggaaaggacgaaacaccACCAGGATGGCCGAGTGGTTAAGGCGTTGGACTCTAGATCCAATGGATATATATCCGCGTGGGTTCGAACCCCACTCCTGGTATTTTTTTtaagcttTGACGCGAACTGTGTGATACCTGTCTCTTATACACATCTGACGCTGCCGACGActcgagtactaggatccattaggcg	-0.706548	-4.67678
tRNA-Leu-TAA-1-1-CTA-hpe4CG>TT	tRNA-Leu-TAA-1-1	CTA	e4	hp	CG	TT	ACCAGGATGGCCGAGTGGTTAAGGCGTTGGACTCTAGATCCAATGGATATATTTCCGCGTGGGTTCGAACCCCACTCCTGGTA	CTGTAGATTCGAACCGGTAG	tatcttgtggaaaggacgaaacaccACCAGGATGGCCGAGTGGTTAAGGCGTTGGACTCTAGATCCAATGGATATATTTCCGCGTGGGTTCGAACCCCACTCCTGGTATTTTTTTtaagcttCTGTAGATTCGAACCGGTAGCTGTCTCTTATACACATCTGACGCTGCCGACGActcgagtactaggatccattaggcg	3.10226	3.13592
tRNA-Leu-TAA-1-1-CTA-hpe4CG>TC	tRNA-Leu-TAA-1-1	CTA	e4	hp	CG	TC	ACCAGGATGGCCGAGTGGTTAAGGCGTTGGACTCTAGATCCAATGGATATATCTCCGCGTGGGTTCGAACCCCACTCCTGGTA	GTCCTCAAGGAGATAGCGAA	tatcttgtggaaaggacgaaacaccACCAGGATGGCCGAGTGGTTAAGGCGTTGGACTCTAGATCCAATGGATATATCTCCGCGTGGGTTCGAACCCCACTCCTGGTATTTTTTTtaagcttGTCCTCAAGGAGATAGCGAACTGTCTCTTATACACATCTGACGCTGCCGACGActcgagtactaggatccattaggcg	2.4985	1.74787
tRNA-Leu-TAA-1-1-CTA-hpe5AT>GC	tRNA-Leu-TAA-1-1	CTA	e5	hp	AT	GC	ACCAGGATGGCCGAGTGGTTAAGGCGTTGGACTCTAGATCCAATGGACGTACGTCCGCGTGGGTTCGAACCCCACTCCTGGTA	ACCTATAGCAAGGCCACTTC	tatcttgtggaaaggacgaaacaccACCAGGATGGCCGAGTGGTTAAGGCGTTGGACTCTAGATCCAATGGACGTACGTCCGCGTGGGTTCGAACCCCACTCCTGGTATTTTTTTtaagcttACCTATAGCAAGGCCACTTCCTGTCTCTTATACACATCTGACGCTGCCGACGActcgagtactaggatccattaggcg	1.29532	1.67915
tRNA-Leu-TAA-1-1-CTA-hpe5AT>GA	tRNA-Leu-TAA-1-1	CTA	e5	hp	AT	GA	ACCAGGATGGCCGAGTGGTTAAGGCGTTGGACTCTAGATCCAATGGACGTAAGTCCGCGTGGGTTCGAACCCCACTCCTGGTA	GGAAGAAGAACTTCGTCACG	tatcttgtggaaaggacgaaacaccACCAGGATGGCCGAGTGGTTAAGGCGTTGGACTCTAGATCCAATGGACGTAAGTCCGCGTGGGTTCGAACCCCACTCCTGGTATTTTTTTtaagcttGGAAGAAGAACTTCGTCACGCTGTCTCTTATACACATCTGACGCTGCCGACGActcgagtactaggatccattaggcg	-0.0288531	0.195493
tRNA-Leu-TAA-1-1-CTA-hpe5AT>GG	tRNA-Leu-TAA-1-1	CTA	e5	hp	AT	GG	ACCAGGATGGCCGAGTGGTTAAGGCGTTGGACTCTAGATCCAATGGACGTAGGTCCGCGTGGGTTCGAACCCCACTCCTGGTA	TGGATAACTCGAACGCTCCA	tatcttgtggaaaggacgaaacaccACCAGGATGGCCGAGTGGTTAAGGCGTTGGACTCTAGATCCAATGGACGTAGGTCCGCGTGGGTTCGAACCCCACTCCTGGTATTTTTTTtaagcttTGGATAACTCGAACGCTCCACTGTCTCTTATACACATCTGACGCTGCCGACGActcgagtactaggatccattaggcg	0.21242	0.483534
tRNA-Leu-TAA-1-1-CTA-hpe5AT>CG	tRNA-Leu-TAA-1-1	CTA	e5	hp	AT	CG	ACCAGGATGGCCGAGTGGTTAAGGCGTTGGACTCTAGATCCAATGGACCTAGGTCCGCGTGGGTTCGAACCCCACTCCTGGTA	GTCGGCACTTAGATAGCGAA	tatcttgtggaaaggacgaaacaccACCAGGATGGCCGAGTGGTTAAGGCGTTGGACTCTAGATCCAATGGACCTAGGTCCGCGTGGGTTCGAACCCCACTCCTGGTATTTTTTTtaagcttGTCGGCACTTAGATAGCGAACTGTCTCTTATACACATCTGACGCTGCCGACGActcgagtactaggatccattaggcg	-1.14227	-0.607084
tRNA-Leu-TAA-1-1-CTA-hpe5AT>CC	tRNA-Leu-TAA-1-1	CTA	e5	hp	AT	CC	ACCAGGATGGCCGAGTGGTTAAGGCGTTGGACTCTAGATCCAATGGACCTACGTCCGCGTGGGTTCGAACCCCACTCCTGGTA	CGGAATATGGCTACGCTTAG	tatcttgtggaaaggacgaaacaccACCAGGATGGCCGAGTGGTTAAGGCGTTGGACTCTAGATCCAATGGACCTACGTCCGCGTGGGTTCGAACCCCACTCCTGGTATTTTTTTtaagcttCGGAATATGGCTACGCTTAGCTGTCTCTTATACACATCTGACGCTGCCGACGActcgagtactaggatccattaggcg	1.19444	1.50621
tRNA-Leu-TAA-1-1-CTA-hpe5AT>CA	tRNA-Leu-TAA-1-1	CTA	e5	hp	AT	CA	ACCAGGATGGCCGAGTGGTTAAGGCGTTGGACTCTAGATCCAATGGACCTAAGTCCGCGTGGGTTCGAACCCCACTCCTGGTA	CGGAGGCATTAAGTCGCATA	tatcttgtggaaaggacgaaacaccACCAGGATGGCCGAGTGGTTAAGGCGTTGGACTCTAGATCCAATGGACCTAAGTCCGCGTGGGTTCGAACCCCACTCCTGGTATTTTTTTtaagcttCGGAGGCATTAAGTCGCATACTGTCTCTTATACACATCTGACGCTGCCGACGActcgagtactaggatccattaggcg	1.15855	1.35404
tRNA-Leu-TAA-1-1-CTA-hpe5AT>TA	tRNA-Leu-TAA-1-1	CTA	e5	hp	AT	TA	ACCAGGATGGCCGAGTGGTTAAGGCGTTGGACTCTAGATCCAATGGACTTAAGTCCGCGTGGGTTCGAACCCCACTCCTGGTA	CGACGAACGTGCTATTGTTC	tatcttgtggaaaggacgaaacaccACCAGGATGGCCGAGTGGTTAAGGCGTTGGACTCTAGATCCAATGGACTTAAGTCCGCGTGGGTTCGAACCCCACTCCTGGTATTTTTTTtaagcttCGACGAACGTGCTATTGTTCCTGTCTCTTATACACATCTGACGCTGCCGACGActcgagtactaggatccattaggcg	0.233797	0.203302
tRNA-Leu-TAA-1-1-CTA-hpe5AT>TG	tRNA-Leu-TAA-1-1	CTA	e5	hp	AT	TG	ACCAGGATGGCCGAGTGGTTAAGGCGTTGGACTCTAGATCCAATGGACTTAGGTCCGCGTGGGTTCGAACCCCACTCCTGGTA	ACGTAATGGTGACGCAGCTA	tatcttgtggaaaggacgaaacaccACCAGGATGGCCGAGTGGTTAAGGCGTTGGACTCTAGATCCAATGGACTTAGGTCCGCGTGGGTTCGAACCCCACTCCTGGTATTTTTTTtaagcttACGTAATGGTGACGCAGCTACTGTCTCTTATACACATCTGACGCTGCCGACGActcgagtactaggatccattaggcg	-0.0450312	-3.97414
tRNA-Leu-TAA-1-1-CTA-hpe5AT>TC	tRNA-Leu-TAA-1-1	CTA	e5	hp	AT	TC	ACCAGGATGGCCGAGTGGTTAAGGCGTTGGACTCTAGATCCAATGGACTTACGTCCGCGTGGGTTCGAACCCCACTCCTGGTA	TGCCGAATAGGAGAGGATAC	tatcttgtggaaaggacgaaacaccACCAGGATGGCCGAGTGGTTAAGGCGTTGGACTCTAGATCCAATGGACTTACGTCCGCGTGGGTTCGAACCCCACTCCTGGTATTTTTTTtaagcttTGCCGAATAGGAGAGGATACCTGTCTCTTATACACATCTGACGCTGCCGACGActcgagtactaggatccattaggcg	1.37816	1.43257
tRNA-Leu-TAA-1-1-CTA-hp16GC>CG	tRNA-Leu-TAA-1-1	CTA	16	hp	GC	CG	ACCAGGATGGCCGAGTGGTTAAGGCGTTGGACTCTAGATCCAATGGACATATGTCCGCCTGGGTTCGAACCCCAGTCCTGGTA	TGCCATGACGACCTAACAAC	tatcttgtggaaaggacgaaacaccACCAGGATGGCCGAGTGGTTAAGGCGTTGGACTCTAGATCCAATGGACATATGTCCGCCTGGGTTCGAACCCCAGTCCTGGTATTTTTTTtaagcttTGCCATGACGACCTAACAACCTGTCTCTTATACACATCTGACGCTGCCGACGActcgagtactaggatccattaggcg	2.21094	2.16797
tRNA-Leu-TAA-1-1-CTA-hp16GC>CA	tRNA-Leu-TAA-1-1	CTA	16	hp	GC	CA	ACCAGGATGGCCGAGTGGTTAAGGCGTTGGACTCTAGATCCAATGGACATATGTCCGCCTGGGTTCGAACCCCAATCCTGGTA	CTTCCAGTACAGGCTCTGAA	tatcttgtggaaaggacgaaacaccACCAGGATGGCCGAGTGGTTAAGGCGTTGGACTCTAGATCCAATGGACATATGTCCGCCTGGGTTCGAACCCCAATCCTGGTATTTTTTTtaagcttCTTCCAGTACAGGCTCTGAACTGTCTCTTATACACATCTGACGCTGCCGACGActcgagtactaggatccattaggcg	0.876674	1.09377
tRNA-Leu-TAA-1-1-CTA-hp16GC>CT	tRNA-Leu-TAA-1-1	CTA	16	hp	GC	CT	ACCAGGATGGCCGAGTGGTTAAGGCGTTGGACTCTAGATCCAATGGACATATGTCCGCCTGGGTTCGAACCCCATTCCTGGTA	CACCTGTAGACTTCCAGTAC	tatcttgtggaaaggacgaaacaccACCAGGATGGCCGAGTGGTTAAGGCGTTGGACTCTAGATCCAATGGACATATGTCCGCCTGGGTTCGAACCCCATTCCTGGTATTTTTTTtaagcttCACCTGTAGACTTCCAGTACCTGTCTCTTATACACATCTGACGCTGCCGACGActcgagtactaggatccattaggcg	0.205738	0.353296
tRNA-Leu-TAA-1-1-CTA-hp16GC>AT	tRNA-Leu-TAA-1-1	CTA	16	hp	GC	AT	ACCAGGATGGCCGAGTGGTTAAGGCGTTGGACTCTAGATCCAATGGACATATGTCCGCATGGGTTCGAACCCCATTCCTGGTA	CGGAGGCATTAGACTGGATA	tatcttgtggaaaggacgaaacaccACCAGGATGGCCGAGTGGTTAAGGCGTTGGACTCTAGATCCAATGGACATATGTCCGCATGGGTTCGAACCCCATTCCTGGTATTTTTTTtaagcttCGGAGGCATTAGACTGGATACTGTCTCTTATACACATCTGACGCTGCCGACGActcgagtactaggatccattaggcg	2.35733	2.0591
tRNA-Leu-TAA-1-1-CTA-hp16GC>AG	tRNA-Leu-TAA-1-1	CTA	16	hp	GC	AG	ACCAGGATGGCCGAGTGGTTAAGGCGTTGGACTCTAGATCCAATGGACATATGTCCGCATGGGTTCGAACCCCAGTCCTGGTA	CGTTAAGCGGCGAATAGACT	tatcttgtggaaaggacgaaacaccACCAGGATGGCCGAGTGGTTAAGGCGTTGGACTCTAGATCCAATGGACATATGTCCGCATGGGTTCGAACCCCAGTCCTGGTATTTTTTTtaagcttCGTTAAGCGGCGAATAGACTCTGTCTCTTATACACATCTGACGCTGCCGACGActcgagtactaggatccattaggcg	-8.0645	-8.0645
tRNA-Leu-TAA-1-1-CTA-hp16GC>AA	tRNA-Leu-TAA-1-1	CTA	16	hp	GC	AA	ACCAGGATGGCCGAGTGGTTAAGGCGTTGGACTCTAGATCCAATGGACATATGTCCGCATGGGTTCGAACCCCAATCCTGGTA	GCTAGTTGAGCAGGTTCTAC	tatcttgtggaaaggacgaaacaccACCAGGATGGCCGAGTGGTTAAGGCGTTGGACTCTAGATCCAATGGACATATGTCCGCATGGGTTCGAACCCCAATCCTGGTATTTTTTTtaagcttGCTAGTTGAGCAGGTTCTACCTGTCTCTTATACACATCTGACGCTGCCGACGActcgagtactaggatccattaggcg	-1.15317	-0.626684
tRNA-Leu-TAA-1-1-CTA-hp16GC>TA	tRNA-Leu-TAA-1-1	CTA	16	hp	GC	TA	ACCAGGATGGCCGAGTGGTTAAGGCGTTGGACTCTAGATCCAATGGACATATGTCCGCTTGGGTTCGAACCCCAATCCTGGTA	ATCATGACTGTTCGTCGTCC	tatcttgtggaaaggacgaaacaccACCAGGATGGCCGAGTGGTTAAGGCGTTGGACTCTAGATCCAATGGACATATGTCCGCTTGGGTTCGAACCCCAATCCTGGTATTTTTTTtaagcttATCATGACTGTTCGTCGTCCCTGTCTCTTATACACATCTGACGCTGCCGACGActcgagtactaggatccattaggcg	1.67394	0.448685
tRNA-Leu-TAA-1-1-CTA-hp16GC>TT	tRNA-Leu-TAA-1-1	CTA	16	hp	GC	TT	ACCAGGATGGCCGAGTGGTTAAGGCGTTGGACTCTAGATCCAATGGACATATGTCCGCTTGGGTTCGAACCCCATTCCTGGTA	TAGATCAGAGCCTTCGGATG	tatcttgtggaaaggacgaaacaccACCAGGATGGCCGAGTGGTTAAGGCGTTGGACTCTAGATCCAATGGACATATGTCCGCTTGGGTTCGAACCCCATTCCTGGTATTTTTTTtaagcttTAGATCAGAGCCTTCGGATGCTGTCTCTTATACACATCTGACGCTGCCGACGActcgagtactaggatccattaggcg	-0.217051	0.201393
tRNA-Leu-TAA-1-1-CTA-hp16GC>TG	tRNA-Leu-TAA-1-1	CTA	16	hp	GC	TG	ACCAGGATGGCCGAGTGGTTAAGGCGTTGGACTCTAGATCCAATGGACATATGTCCGCTTGGGTTCGAACCCCAGTCCTGGTA	GCTCGATACTCGTATCTCCA	tatcttgtggaaaggacgaaacaccACCAGGATGGCCGAGTGGTTAAGGCGTTGGACTCTAGATCCAATGGACATATGTCCGCTTGGGTTCGAACCCCAGTCCTGGTATTTTTTTtaagcttGCTCGATACTCGTATCTCCACTGTCTCTTATACACATCTGACGCTGCCGACGActcgagtactaggatccattaggcg	-3.28316	-3.00095
tRNA-Leu-TAA-1-1-CTA-hp17TA>GC	tRNA-Leu-TAA-1-1	CTA	17	hp	TA	GC	ACCAGGATGGCCGAGTGGTTAAGGCGTTGGACTCTAGATCCAATGGACATATGTCCGCGGGGGTTCGAACCCCCCTCCTGGTA	CAATTGAGCAGTCTGTCTGG	tatcttgtggaaaggacgaaacaccACCAGGATGGCCGAGTGGTTAAGGCGTTGGACTCTAGATCCAATGGACATATGTCCGCGGGGGTTCGAACCCCCCTCCTGGTATTTTTTTtaagcttCAATTGAGCAGTCTGTCTGGCTGTCTCTTATACACATCTGACGCTGCCGACGActcgagtactaggatccattaggcg	1.61166	2.01667
tRNA-Leu-TAA-1-1-CTA-hp17TA>GT	tRNA-Leu-TAA-1-1	CTA	17	hp	TA	GT	ACCAGGATGGCCGAGTGGTTAAGGCGTTGGACTCTAGATCCAATGGACATATGTCCGCGGGGGTTCGAACCCCTCTCCTGGTA	GCTGACATGGATGTGGACAA	tatcttgtggaaaggacgaaacaccACCAGGATGGCCGAGTGGTTAAGGCGTTGGACTCTAGATCCAATGGACATATGTCCGCGGGGGTTCGAACCCCTCTCCTGGTATTTTTTTtaagcttGCTGACATGGATGTGGACAACTGTCTCTTATACACATCTGACGCTGCCGACGActcgagtactaggatccattaggcg	-4.17001	-3.88378
tRNA-Leu-TAA-1-1-CTA-hp17TA>GG	tRNA-Leu-TAA-1-1	CTA	17	hp	TA	GG	ACCAGGATGGCCGAGTGGTTAAGGCGTTGGACTCTAGATCCAATGGACATATGTCCGCGGGGGTTCGAACCCCGCTCCTGGTA	GACTCTAAGAGCATCACCGA	tatcttgtggaaaggacgaaacaccACCAGGATGGCCGAGTGGTTAAGGCGTTGGACTCTAGATCCAATGGACATATGTCCGCGGGGGTTCGAACCCCGCTCCTGGTATTTTTTTtaagcttGACTCTAAGAGCATCACCGACTGTCTCTTATACACATCTGACGCTGCCGACGActcgagtactaggatccattaggcg	-1.17837	-4.00672
tRNA-Leu-TAA-1-1-CTA-hp17TA>CG	tRNA-Leu-TAA-1-1	CTA	17	hp	TA	CG	ACCAGGATGGCCGAGTGGTTAAGGCGTTGGACTCTAGATCCAATGGACATATGTCCGCGCGGGTTCGAACCCCGCTCCTGGTA	ACGTAATGGTCCTCTCGAGT	tatcttgtggaaaggacgaaacaccACCAGGATGGCCGAGTGGTTAAGGCGTTGGACTCTAGATCCAATGGACATATGTCCGCGCGGGTTCGAACCCCGCTCCTGGTATTTTTTTtaagcttACGTAATGGTCCTCTCGAGTCTGTCTCTTATACACATCTGACGCTGCCGACGActcgagtactaggatccattaggcg	0.910388	1.13444
tRNA-Leu-TAA-1-1-CTA-hp17TA>CC	tRNA-Leu-TAA-1-1	CTA	17	hp	TA	CC	ACCAGGATGGCCGAGTGGTTAAGGCGTTGGACTCTAGATCCAATGGACATATGTCCGCGCGGGTTCGAACCCCCCTCCTGGTA	CGTATCTCCAGCTCGATACT	tatcttgtggaaaggacgaaacaccACCAGGATGGCCGAGTGGTTAAGGCGTTGGACTCTAGATCCAATGGACATATGTCCGCGCGGGTTCGAACCCCCCTCCTGGTATTTTTTTtaagcttCGTATCTCCAGCTCGATACTCTGTCTCTTATACACATCTGACGCTGCCGACGActcgagtactaggatccattaggcg	-1.21179	-0.884138
tRNA-Leu-TAA-1-1-CTA-hp17TA>CT	tRNA-Leu-TAA-1-1	CTA	17	hp	TA	CT	ACCAGGATGGCCGAGTGGTTAAGGCGTTGGACTCTAGATCCAATGGACATATGTCCGCGCGGGTTCGAACCCCTCTCCTGGTA	AGCATACGAGTCGTCAATCC	tatcttgtggaaaggacgaaacaccACCAGGATGGCCGAGTGGTTAAGGCGTTGGACTCTAGATCCAATGGACATATGTCCGCGCGGGTTCGAACCCCTCTCCTGGTATTTTTTTtaagcttAGCATACGAGTCGTCAATCCCTGTCTCTTATACACATCTGACGCTGCCGACGActcgagtactaggatccattaggcg	-0.0707145	-0.16264
tRNA-Leu-TAA-1-1-CTA-hp17TA>AT	tRNA-Leu-TAA-1-1	CTA	17	hp	TA	AT	ACCAGGATGGCCGAGTGGTTAAGGCGTTGGACTCTAGATCCAATGGACATATGTCCGCGAGGGTTCGAACCCCTCTCCTGGTA	TATGGTTCCGATAGCGACCT	tatcttgtggaaaggacgaaacaccACCAGGATGGCCGAGTGGTTAAGGCGTTGGACTCTAGATCCAATGGACATATGTCCGCGAGGGTTCGAACCCCTCTCCTGGTATTTTTTTtaagcttTATGGTTCCGATAGCGACCTCTGTCTCTTATACACATCTGACGCTGCCGACGActcgagtactaggatccattaggcg	-4.43103	-4.18489
tRNA-Leu-TAA-1-1-CTA-hp17TA>AG	tRNA-Leu-TAA-1-1	CTA	17	hp	TA	AG	ACCAGGATGGCCGAGTGGTTAAGGCGTTGGACTCTAGATCCAATGGACATATGTCCGCGAGGGTTCGAACCCCGCTCCTGGTA	AGACTGGATACCGAACTTCC	tatcttgtggaaaggacgaaacaccACCAGGATGGCCGAGTGGTTAAGGCGTTGGACTCTAGATCCAATGGACATATGTCCGCGAGGGTTCGAACCCCGCTCCTGGTATTTTTTTtaagcttAGACTGGATACCGAACTTCCCTGTCTCTTATACACATCTGACGCTGCCGACGActcgagtactaggatccattaggcg	-0.78838	-5.06235
tRNA-Leu-TAA-1-1-CTA-hp17TA>AC	tRNA-Leu-TAA-1-1	CTA	17	hp	TA	AC	ACCAGGATGGCCGAGTGGTTAAGGCGTTGGACTCTAGATCCAATGGACATATGTCCGCGAGGGTTCGAACCCCCCTCCTGGTA	CCACGTAGACATGGAACCTA	tatcttgtggaaaggacgaaacaccACCAGGATGGCCGAGTGGTTAAGGCGTTGGACTCTAGATCCAATGGACATATGTCCGCGAGGGTTCGAACCCCCCTCCTGGTATTTTTTTtaagcttCCACGTAGACATGGAACCTACTGTCTCTTATACACATCTGACGCTGCCGACGActcgagtactaggatccattaggcg	-2.33548	-4.50124
tRNA-Leu-TAA-1-1-CTA-hp18GC>CG	tRNA-Leu-TAA-1-1	CTA	18	hp	GC	CG	ACCAGGATGGCCGAGTGGTTAAGGCGTTGGACTCTAGATCCAATGGACATATGTCCGCGTCGGTTCGAACCCGACTCCTGGTA	TGTTCGCAATTCCGTACTGG	tatcttgtggaaaggacgaaacaccACCAGGATGGCCGAGTGGTTAAGGCGTTGGACTCTAGATCCAATGGACATATGTCCGCGTCGGTTCGAACCCGACTCCTGGTATTTTTTTtaagcttTGTTCGCAATTCCGTACTGGCTGTCTCTTATACACATCTGACGCTGCCGACGActcgagtactaggatccattaggcg	-0.363241	-0.292623
tRNA-Leu-TAA-1-1-CTA-hp18GC>CA	tRNA-Leu-TAA-1-1	CTA	18	hp	GC	CA	ACCAGGATGGCCGAGTGGTTAAGGCGTTGGACTCTAGATCCAATGGACATATGTCCGCGTCGGTTCGAACCCAACTCCTGGTA	CTTAGGCTAAGTCTTCCGAC	tatcttgtggaaaggacgaaacaccACCAGGATGGCCGAGTGGTTAAGGCGTTGGACTCTAGATCCAATGGACATATGTCCGCGTCGGTTCGAACCCAACTCCTGGTATTTTTTTtaagcttCTTAGGCTAAGTCTTCCGACCTGTCTCTTATACACATCTGACGCTGCCGACGActcgagtactaggatccattaggcg	-5.45929	-5.27442
tRNA-Leu-TAA-1-1-CTA-hp18GC>CT	tRNA-Leu-TAA-1-1	CTA	18	hp	GC	CT	ACCAGGATGGCCGAGTGGTTAAGGCGTTGGACTCTAGATCCAATGGACATATGTCCGCGTCGGTTCGAACCCTACTCCTGGTA	ATTCGATCGGAGACCTAAGG	tatcttgtggaaaggacgaaacaccACCAGGATGGCCGAGTGGTTAAGGCGTTGGACTCTAGATCCAATGGACATATGTCCGCGTCGGTTCGAACCCTACTCCTGGTATTTTTTTtaagcttATTCGATCGGAGACCTAAGGCTGTCTCTTATACACATCTGACGCTGCCGACGActcgagtactaggatccattaggcg	-3.04694	-5.02435
tRNA-Leu-TAA-1-1-CTA-hp18GC>AT	tRNA-Leu-TAA-1-1	CTA	18	hp	GC	AT	ACCAGGATGGCCGAGTGGTTAAGGCGTTGGACTCTAGATCCAATGGACATATGTCCGCGTAGGTTCGAACCCTACTCCTGGTA	GAACGCTCCAGGTCATTAGA	tatcttgtggaaaggacgaaacaccACCAGGATGGCCGAGTGGTTAAGGCGTTGGACTCTAGATCCAATGGACATATGTCCGCGTAGGTTCGAACCCTACTCCTGGTATTTTTTTtaagcttGAACGCTCCAGGTCATTAGACTGTCTCTTATACACATCTGACGCTGCCGACGActcgagtactaggatccattaggcg	0.895531	0.811595
tRNA-Leu-TAA-1-1-CTA-hp18GC>AG	tRNA-Leu-TAA-1-1	CTA	18	hp	GC	AG	ACCAGGATGGCCGAGTGGTTAAGGCGTTGGACTCTAGATCCAATGGACATATGTCCGCGTAGGTTCGAACCCGACTCCTGGTA	TGCTGACGTCACCTATAGCA	tatcttgtggaaaggacgaaacaccACCAGGATGGCCGAGTGGTTAAGGCGTTGGACTCTAGATCCAATGGACATATGTCCGCGTAGGTTCGAACCCGACTCCTGGTATTTTTTTtaagcttTGCTGACGTCACCTATAGCACTGTCTCTTATACACATCTGACGCTGCCGACGActcgagtactaggatccattaggcg	-0.450575	-1.20031
tRNA-Leu-TAA-1-1-CTA-hp18GC>AA	tRNA-Leu-TAA-1-1	CTA	18	hp	GC	AA	ACCAGGATGGCCGAGTGGTTAAGGCGTTGGACTCTAGATCCAATGGACATATGTCCGCGTAGGTTCGAACCCAACTCCTGGTA	GAACGCTCCACTATCAGGTA	tatcttgtggaaaggacgaaacaccACCAGGATGGCCGAGTGGTTAAGGCGTTGGACTCTAGATCCAATGGACATATGTCCGCGTAGGTTCGAACCCAACTCCTGGTATTTTTTTtaagcttGAACGCTCCACTATCAGGTACTGTCTCTTATACACATCTGACGCTGCCGACGActcgagtactaggatccattaggcg	0.838041	-0.300629
tRNA-Leu-TAA-1-1-CTA-hp18GC>TA	tRNA-Leu-TAA-1-1	CTA	18	hp	GC	TA	ACCAGGATGGCCGAGTGGTTAAGGCGTTGGACTCTAGATCCAATGGACATATGTCCGCGTTGGTTCGAACCCAACTCCTGGTA	GTCCTCAAGGAATAACCGCA	tatcttgtggaaaggacgaaacaccACCAGGATGGCCGAGTGGTTAAGGCGTTGGACTCTAGATCCAATGGACATATGTCCGCGTTGGTTCGAACCCAACTCCTGGTATTTTTTTtaagcttGTCCTCAAGGAATAACCGCACTGTCTCTTATACACATCTGACGCTGCCGACGActcgagtactaggatccattaggcg	1.34061	1.19628
tRNA-Leu-TAA-1-1-CTA-hp18GC>TT	tRNA-Leu-TAA-1-1	CTA	18	hp	GC	TT	ACCAGGATGGCCGAGTGGTTAAGGCGTTGGACTCTAGATCCAATGGACATATGTCCGCGTTGGTTCGAACCCTACTCCTGGTA	CACGGTTGAAGCTTCCAGAA	tatcttgtggaaaggacgaaacaccACCAGGATGGCCGAGTGGTTAAGGCGTTGGACTCTAGATCCAATGGACATATGTCCGCGTTGGTTCGAACCCTACTCCTGGTATTTTTTTtaagcttCACGGTTGAAGCTTCCAGAACTGTCTCTTATACACATCTGACGCTGCCGACGActcgagtactaggatccattaggcg	-1.83178	-4.59472
tRNA-Leu-TAA-1-1-CTA-hp18GC>TG	tRNA-Leu-TAA-1-1	CTA	18	hp	GC	TG	ACCAGGATGGCCGAGTGGTTAAGGCGTTGGACTCTAGATCCAATGGACATATGTCCGCGTTGGTTCGAACCCGACTCCTGGTA	CGACAACAAGCCTCCTATGA	tatcttgtggaaaggacgaaacaccACCAGGATGGCCGAGTGGTTAAGGCGTTGGACTCTAGATCCAATGGACATATGTCCGCGTTGGTTCGAACCCGACTCCTGGTATTTTTTTtaagcttCGACAACAAGCCTCCTATGACTGTCTCTTATACACATCTGACGCTGCCGACGActcgagtactaggatccattaggcg	2.17973	2.10851
tRNA-Leu-TAA-1-1-CTA-hp19GC>CG	tRNA-Leu-TAA-1-1	CTA	19	hp	GC	CG	ACCAGGATGGCCGAGTGGTTAAGGCGTTGGACTCTAGATCCAATGGACATATGTCCGCGTGCGTTCGAACCGCACTCCTGGTA	CTGTTGTCGGTGCTTAGAGA	tatcttgtggaaaggacgaaacaccACCAGGATGGCCGAGTGGTTAAGGCGTTGGACTCTAGATCCAATGGACATATGTCCGCGTGCGTTCGAACCGCACTCCTGGTATTTTTTTtaagcttCTGTTGTCGGTGCTTAGAGACTGTCTCTTATACACATCTGACGCTGCCGACGActcgagtactaggatccattaggcg	-1.03328	-3.77273
tRNA-Leu-TAA-1-1-CTA-hp19GC>CA	tRNA-Leu-TAA-1-1	CTA	19	hp	GC	CA	ACCAGGATGGCCGAGTGGTTAAGGCGTTGGACTCTAGATCCAATGGACATATGTCCGCGTGCGTTCGAACCACACTCCTGGTA	CGTCACTGTCGGAAGAAGAA	tatcttgtggaaaggacgaaacaccACCAGGATGGCCGAGTGGTTAAGGCGTTGGACTCTAGATCCAATGGACATATGTCCGCGTGCGTTCGAACCACACTCCTGGTATTTTTTTtaagcttCGTCACTGTCGGAAGAAGAACTGTCTCTTATACACATCTGACGCTGCCGACGActcgagtactaggatccattaggcg	1.17427	0.196298
tRNA-Leu-TAA-1-1-CTA-hp19GC>CT	tRNA-Leu-TAA-1-1	CTA	19	hp	GC	CT	ACCAGGATGGCCGAGTGGTTAAGGCGTTGGACTCTAGATCCAATGGACATATGTCCGCGTGCGTTCGAACCTCACTCCTGGTA	TGAGCAGTAATATCGCCTGG	tatcttgtggaaaggacgaaacaccACCAGGATGGCCGAGTGGTTAAGGCGTTGGACTCTAGATCCAATGGACATATGTCCGCGTGCGTTCGAACCTCACTCCTGGTATTTTTTTtaagcttTGAGCAGTAATATCGCCTGGCTGTCTCTTATACACATCTGACGCTGCCGACGActcgagtactaggatccattaggcg	-0.175508	-0.779977
tRNA-Leu-TAA-1-1-CTA-hp19GC>AT	tRNA-Leu-TAA-1-1	CTA	19	hp	GC	AT	ACCAGGATGGCCGAGTGGTTAAGGCGTTGGACTCTAGATCCAATGGACATATGTCCGCGTGAGTTCGAACCTCACTCCTGGTA	GATGTCCAAGATCCTTGGTC	tatcttgtggaaaggacgaaacaccACCAGGATGGCCGAGTGGTTAAGGCGTTGGACTCTAGATCCAATGGACATATGTCCGCGTGAGTTCGAACCTCACTCCTGGTATTTTTTTtaagcttGATGTCCAAGATCCTTGGTCCTGTCTCTTATACACATCTGACGCTGCCGACGActcgagtactaggatccattaggcg	0.917928	1.0724
tRNA-Leu-TAA-1-1-CTA-hp19GC>AG	tRNA-Leu-TAA-1-1	CTA	19	hp	GC	AG	ACCAGGATGGCCGAGTGGTTAAGGCGTTGGACTCTAGATCCAATGGACATATGTCCGCGTGAGTTCGAACCGCACTCCTGGTA	ACGCTAACGATAGTGAACGG	tatcttgtggaaaggacgaaacaccACCAGGATGGCCGAGTGGTTAAGGCGTTGGACTCTAGATCCAATGGACATATGTCCGCGTGAGTTCGAACCGCACTCCTGGTATTTTTTTtaagcttACGCTAACGATAGTGAACGGCTGTCTCTTATACACATCTGACGCTGCCGACGActcgagtactaggatccattaggcg	-8.0645	-8.0645
tRNA-Leu-TAA-1-1-CTA-hp19GC>AA	tRNA-Leu-TAA-1-1	CTA	19	hp	GC	AA	ACCAGGATGGCCGAGTGGTTAAGGCGTTGGACTCTAGATCCAATGGACATATGTCCGCGTGAGTTCGAACCACACTCCTGGTA	ACTGTGAACAATTGCGCTGG	tatcttgtggaaaggacgaaacaccACCAGGATGGCCGAGTGGTTAAGGCGTTGGACTCTAGATCCAATGGACATATGTCCGCGTGAGTTCGAACCACACTCCTGGTATTTTTTTtaagcttACTGTGAACAATTGCGCTGGCTGTCTCTTATACACATCTGACGCTGCCGACGActcgagtactaggatccattaggcg	0.734082	1.30215
tRNA-Leu-TAA-1-1-CTA-hp19GC>TA	tRNA-Leu-TAA-1-1	CTA	19	hp	GC	TA	ACCAGGATGGCCGAGTGGTTAAGGCGTTGGACTCTAGATCCAATGGACATATGTCCGCGTGTGTTCGAACCACACTCCTGGTA	CAAGCAATGGAGTGGACTCT	tatcttgtggaaaggacgaaacaccACCAGGATGGCCGAGTGGTTAAGGCGTTGGACTCTAGATCCAATGGACATATGTCCGCGTGTGTTCGAACCACACTCCTGGTATTTTTTTtaagcttCAAGCAATGGAGTGGACTCTCTGTCTCTTATACACATCTGACGCTGCCGACGActcgagtactaggatccattaggcg	-0.292337	-0.249916
tRNA-Leu-TAA-1-1-CTA-hp19GC>TT	tRNA-Leu-TAA-1-1	CTA	19	hp	GC	TT	ACCAGGATGGCCGAGTGGTTAAGGCGTTGGACTCTAGATCCAATGGACATATGTCCGCGTGTGTTCGAACCTCACTCCTGGTA	ATAGCGACCTACTGCTACTG	tatcttgtggaaaggacgaaacaccACCAGGATGGCCGAGTGGTTAAGGCGTTGGACTCTAGATCCAATGGACATATGTCCGCGTGTGTTCGAACCTCACTCCTGGTATTTTTTTtaagcttATAGCGACCTACTGCTACTGCTGTCTCTTATACACATCTGACGCTGCCGACGActcgagtactaggatccattaggcg	-3.24006	-3.00951
tRNA-Leu-TAA-1-1-CTA-hp19GC>TG	tRNA-Leu-TAA-1-1	CTA	19	hp	GC	TG	ACCAGGATGGCCGAGTGGTTAAGGCGTTGGACTCTAGATCCAATGGACATATGTCCGCGTGTGTTCGAACCGCACTCCTGGTA	CAACCTCGTGCTCCTAAGAA	tatcttgtggaaaggacgaaacaccACCAGGATGGCCGAGTGGTTAAGGCGTTGGACTCTAGATCCAATGGACATATGTCCGCGTGTGTTCGAACCGCACTCCTGGTATTTTTTTtaagcttCAACCTCGTGCTCCTAAGAACTGTCTCTTATACACATCTGACGCTGCCGACGActcgagtactaggatccattaggcg	1.1987	1.75272
tRNA-Leu-TAA-1-1-CTA-hp20GC>CG	tRNA-Leu-TAA-1-1	CTA	20	hp	GC	CG	ACCAGGATGGCCGAGTGGTTAAGGCGTTGGACTCTAGATCCAATGGACATATGTCCGCGTGGCTTCGAACGCCACTCCTGGTA	TCTAACGCAACCAGCGTGAT	tatcttgtggaaaggacgaaacaccACCAGGATGGCCGAGTGGTTAAGGCGTTGGACTCTAGATCCAATGGACATATGTCCGCGTGGCTTCGAACGCCACTCCTGGTATTTTTTTtaagcttTCTAACGCAACCAGCGTGATCTGTCTCTTATACACATCTGACGCTGCCGACGActcgagtactaggatccattaggcg	1.22216	1.52213
tRNA-Leu-TAA-1-1-CTA-hp20GC>CA	tRNA-Leu-TAA-1-1	CTA	20	hp	GC	CA	ACCAGGATGGCCGAGTGGTTAAGGCGTTGGACTCTAGATCCAATGGACATATGTCCGCGTGGCTTCGAACACCACTCCTGGTA	GGTCTACTAATGCCATGACG	tatcttgtggaaaggacgaaacaccACCAGGATGGCCGAGTGGTTAAGGCGTTGGACTCTAGATCCAATGGACATATGTCCGCGTGGCTTCGAACACCACTCCTGGTATTTTTTTtaagcttGGTCTACTAATGCCATGACGCTGTCTCTTATACACATCTGACGCTGCCGACGActcgagtactaggatccattaggcg	0.305096	-3.79692
tRNA-Leu-TAA-1-1-CTA-hp20GC>CT	tRNA-Leu-TAA-1-1	CTA	20	hp	GC	CT	ACCAGGATGGCCGAGTGGTTAAGGCGTTGGACTCTAGATCCAATGGACATATGTCCGCGTGGCTTCGAACTCCACTCCTGGTA	CACGGTTGAAGAGGACAATC	tatcttgtggaaaggacgaaacaccACCAGGATGGCCGAGTGGTTAAGGCGTTGGACTCTAGATCCAATGGACATATGTCCGCGTGGCTTCGAACTCCACTCCTGGTATTTTTTTtaagcttCACGGTTGAAGAGGACAATCCTGTCTCTTATACACATCTGACGCTGCCGACGActcgagtactaggatccattaggcg	-0.23623	-4.1918
tRNA-Leu-TAA-1-1-CTA-hp20GC>AT	tRNA-Leu-TAA-1-1	CTA	20	hp	GC	AT	ACCAGGATGGCCGAGTGGTTAAGGCGTTGGACTCTAGATCCAATGGACATATGTCCGCGTGGATTCGAACTCCACTCCTGGTA	ATCATGACTGTATTCCGGCG	tatcttgtggaaaggacgaaacaccACCAGGATGGCCGAGTGGTTAAGGCGTTGGACTCTAGATCCAATGGACATATGTCCGCGTGGATTCGAACTCCACTCCTGGTATTTTTTTtaagcttATCATGACTGTATTCCGGCGCTGTCTCTTATACACATCTGACGCTGCCGACGActcgagtactaggatccattaggcg	-1.4989	-4.0878
tRNA-Leu-TAA-1-1-CTA-hp20GC>AG	tRNA-Leu-TAA-1-1	CTA	20	hp	GC	AG	ACCAGGATGGCCGAGTGGTTAAGGCGTTGGACTCTAGATCCAATGGACATATGTCCGCGTGGATTCGAACGCCACTCCTGGTA	AGCAAGAAGAGTCTTCCGAC	tatcttgtggaaaggacgaaacaccACCAGGATGGCCGAGTGGTTAAGGCGTTGGACTCTAGATCCAATGGACATATGTCCGCGTGGATTCGAACGCCACTCCTGGTATTTTTTTtaagcttAGCAAGAAGAGTCTTCCGACCTGTCTCTTATACACATCTGACGCTGCCGACGActcgagtactaggatccattaggcg	-0.641709	-3.89332
tRNA-Leu-TAA-1-1-CTA-hp20GC>AA	tRNA-Leu-TAA-1-1	CTA	20	hp	GC	AA	ACCAGGATGGCCGAGTGGTTAAGGCGTTGGACTCTAGATCCAATGGACATATGTCCGCGTGGATTCGAACACCACTCCTGGTA	TCGGATGTCATACCTTCGCA	tatcttgtggaaaggacgaaacaccACCAGGATGGCCGAGTGGTTAAGGCGTTGGACTCTAGATCCAATGGACATATGTCCGCGTGGATTCGAACACCACTCCTGGTATTTTTTTtaagcttTCGGATGTCATACCTTCGCACTGTCTCTTATACACATCTGACGCTGCCGACGActcgagtactaggatccattaggcg	-2.12044	-4.05119
tRNA-Leu-TAA-1-1-CTA-hp20GC>TA	tRNA-Leu-TAA-1-1	CTA	20	hp	GC	TA	ACCAGGATGGCCGAGTGGTTAAGGCGTTGGACTCTAGATCCAATGGACATATGTCCGCGTGGTTTCGAACACCACTCCTGGTA	TCTCGTGATACAACCTCGTG	tatcttgtggaaaggacgaaacaccACCAGGATGGCCGAGTGGTTAAGGCGTTGGACTCTAGATCCAATGGACATATGTCCGCGTGGTTTCGAACACCACTCCTGGTATTTTTTTtaagcttTCTCGTGATACAACCTCGTGCTGTCTCTTATACACATCTGACGCTGCCGACGActcgagtactaggatccattaggcg	0.659844	1.22844
tRNA-Leu-TAA-1-1-CTA-hp20GC>TT	tRNA-Leu-TAA-1-1	CTA	20	hp	GC	TT	ACCAGGATGGCCGAGTGGTTAAGGCGTTGGACTCTAGATCCAATGGACATATGTCCGCGTGGTTTCGAACTCCACTCCTGGTA	ATTCGATCGGATAGCGACCT	tatcttgtggaaaggacgaaacaccACCAGGATGGCCGAGTGGTTAAGGCGTTGGACTCTAGATCCAATGGACATATGTCCGCGTGGTTTCGAACTCCACTCCTGGTATTTTTTTtaagcttATTCGATCGGATAGCGACCTCTGTCTCTTATACACATCTGACGCTGCCGACGActcgagtactaggatccattaggcg	-2.2575	-4.30161
tRNA-Leu-TAA-1-1-CTA-hp20GC>TG	tRNA-Leu-TAA-1-1	CTA	20	hp	GC	TG	ACCAGGATGGCCGAGTGGTTAAGGCGTTGGACTCTAGATCCAATGGACATATGTCCGCGTGGTTTCGAACGCCACTCCTGGTA	AAGAAGCCATCTGCACGATG	tatcttgtggaaaggacgaaacaccACCAGGATGGCCGAGTGGTTAAGGCGTTGGACTCTAGATCCAATGGACATATGTCCGCGTGGTTTCGAACGCCACTCCTGGTATTTTTTTtaagcttAAGAAGCCATCTGCACGATGCTGTCTCTTATACACATCTGACGCTGCCGACGActcgagtactaggatccattaggcg	-5.68647	-5.40558
tRNA-Leu-TAA-2-1-CTA-mut1A>T	tRNA-Leu-TAA-2-1	CTA	1	mut	A	T	TCCGGGATGGCCGAGTGGTTAAGGCGTTGGACTCTAGATCCAATGGGCTGGTGCCCGCGTGGGTTCGAACCCCACTCTCGGTA	CGCGTATCATGAGGACAATC	tatcttgtggaaaggacgaaacaccTCCGGGATGGCCGAGTGGTTAAGGCGTTGGACTCTAGATCCAATGGGCTGGTGCCCGCGTGGGTTCGAACCCCACTCTCGGTATTTTTTTtaagcttCGCGTATCATGAGGACAATCCTGTCTCTTATACACATCTGACGCTGCCGACGActcgagtactaggatccattaggcg	-3.0391	-2.54229
tRNA-Leu-TAA-2-1-CTA-mut1A>G	tRNA-Leu-TAA-2-1	CTA	1	mut	A	G	GCCGGGATGGCCGAGTGGTTAAGGCGTTGGACTCTAGATCCAATGGGCTGGTGCCCGCGTGGGTTCGAACCCCACTCTCGGTA	CGTACTGGAACCTGGAACAA	tatcttgtggaaaggacgaaacaccGCCGGGATGGCCGAGTGGTTAAGGCGTTGGACTCTAGATCCAATGGGCTGGTGCCCGCGTGGGTTCGAACCCCACTCTCGGTATTTTTTTtaagcttCGTACTGGAACCTGGAACAACTGTCTCTTATACACATCTGACGCTGCCGACGActcgagtactaggatccattaggcg	-0.668722	-4.686
tRNA-Leu-TAA-2-1-CTA-mut1A>C	tRNA-Leu-TAA-2-1	CTA	1	mut	A	C	CCCGGGATGGCCGAGTGGTTAAGGCGTTGGACTCTAGATCCAATGGGCTGGTGCCCGCGTGGGTTCGAACCCCACTCTCGGTA	ACCATGTGGCGATGGATTGA	tatcttgtggaaaggacgaaacaccCCCGGGATGGCCGAGTGGTTAAGGCGTTGGACTCTAGATCCAATGGGCTGGTGCCCGCGTGGGTTCGAACCCCACTCTCGGTATTTTTTTtaagcttACCATGTGGCGATGGATTGACTGTCTCTTATACACATCTGACGCTGCCGACGActcgagtactaggatccattaggcg	0.93429	0.959042
tRNA-Leu-TAA-2-1-CTA-mut2C>A	tRNA-Leu-TAA-2-1	CTA	2	mut	C	A	AACGGGATGGCCGAGTGGTTAAGGCGTTGGACTCTAGATCCAATGGGCTGGTGCCCGCGTGGGTTCGAACCCCACTCTCGGTA	GGACCATCTGTAGAGTTGGT	tatcttgtggaaaggacgaaacaccAACGGGATGGCCGAGTGGTTAAGGCGTTGGACTCTAGATCCAATGGGCTGGTGCCCGCGTGGGTTCGAACCCCACTCTCGGTATTTTTTTtaagcttGGACCATCTGTAGAGTTGGTCTGTCTCTTATACACATCTGACGCTGCCGACGActcgagtactaggatccattaggcg	1.08669	1.05602
tRNA-Leu-TAA-2-1-CTA-mut2C>T	tRNA-Leu-TAA-2-1	CTA	2	mut	C	T	ATCGGGATGGCCGAGTGGTTAAGGCGTTGGACTCTAGATCCAATGGGCTGGTGCCCGCGTGGGTTCGAACCCCACTCTCGGTA	TCCGCGAATCGGTTCAATGT	tatcttgtggaaaggacgaaacaccATCGGGATGGCCGAGTGGTTAAGGCGTTGGACTCTAGATCCAATGGGCTGGTGCCCGCGTGGGTTCGAACCCCACTCTCGGTATTTTTTTtaagcttTCCGCGAATCGGTTCAATGTCTGTCTCTTATACACATCTGACGCTGCCGACGActcgagtactaggatccattaggcg	-0.450215	-3.24799
tRNA-Leu-TAA-2-1-CTA-mut2C>G	tRNA-Leu-TAA-2-1	CTA	2	mut	C	G	AGCGGGATGGCCGAGTGGTTAAGGCGTTGGACTCTAGATCCAATGGGCTGGTGCCCGCGTGGGTTCGAACCCCACTCTCGGTA	AGTTGTCCACTGCAGCAACT	tatcttgtggaaaggacgaaacaccAGCGGGATGGCCGAGTGGTTAAGGCGTTGGACTCTAGATCCAATGGGCTGGTGCCCGCGTGGGTTCGAACCCCACTCTCGGTATTTTTTTtaagcttAGTTGTCCACTGCAGCAACTCTGTCTCTTATACACATCTGACGCTGCCGACGActcgagtactaggatccattaggcg	-0.156447	-0.747367
tRNA-Leu-TAA-2-1-CTA-mut3C>A	tRNA-Leu-TAA-2-1	CTA	3	mut	C	A	ACAGGGATGGCCGAGTGGTTAAGGCGTTGGACTCTAGATCCAATGGGCTGGTGCCCGCGTGGGTTCGAACCCCACTCTCGGTA	CTTAGGCTAACGACGAACGT	tatcttgtggaaaggacgaaacaccACAGGGATGGCCGAGTGGTTAAGGCGTTGGACTCTAGATCCAATGGGCTGGTGCCCGCGTGGGTTCGAACCCCACTCTCGGTATTTTTTTtaagcttCTTAGGCTAACGACGAACGTCTGTCTCTTATACACATCTGACGCTGCCGACGActcgagtactaggatccattaggcg	-5.34108	-5.09426
tRNA-Leu-TAA-2-1-CTA-mut3C>T	tRNA-Leu-TAA-2-1	CTA	3	mut	C	T	ACTGGGATGGCCGAGTGGTTAAGGCGTTGGACTCTAGATCCAATGGGCTGGTGCCCGCGTGGGTTCGAACCCCACTCTCGGTA	GGATACAGGCTTACCTGCTT	tatcttgtggaaaggacgaaacaccACTGGGATGGCCGAGTGGTTAAGGCGTTGGACTCTAGATCCAATGGGCTGGTGCCCGCGTGGGTTCGAACCCCACTCTCGGTATTTTTTTtaagcttGGATACAGGCTTACCTGCTTCTGTCTCTTATACACATCTGACGCTGCCGACGActcgagtactaggatccattaggcg	-0.0845903	-0.951962
tRNA-Leu-TAA-2-1-CTA-mut3C>G	tRNA-Leu-TAA-2-1	CTA	3	mut	C	G	ACGGGGATGGCCGAGTGGTTAAGGCGTTGGACTCTAGATCCAATGGGCTGGTGCCCGCGTGGGTTCGAACCCCACTCTCGGTA	ACGCTAACGAGCATGGTCTT	tatcttgtggaaaggacgaaacaccACGGGGATGGCCGAGTGGTTAAGGCGTTGGACTCTAGATCCAATGGGCTGGTGCCCGCGTGGGTTCGAACCCCACTCTCGGTATTTTTTTtaagcttACGCTAACGAGCATGGTCTTCTGTCTCTTATACACATCTGACGCTGCCGACGActcgagtactaggatccattaggcg	-4.62001	-4.35811
tRNA-Leu-TAA-2-1-CTA-mut4G>C	tRNA-Leu-TAA-2-1	CTA	4	mut	G	C	ACCCGGATGGCCGAGTGGTTAAGGCGTTGGACTCTAGATCCAATGGGCTGGTGCCCGCGTGGGTTCGAACCCCACTCTCGGTA	AGGCCACTTCTTCACGGTAT	tatcttgtggaaaggacgaaacaccACCCGGATGGCCGAGTGGTTAAGGCGTTGGACTCTAGATCCAATGGGCTGGTGCCCGCGTGGGTTCGAACCCCACTCTCGGTATTTTTTTtaagcttAGGCCACTTCTTCACGGTATCTGTCTCTTATACACATCTGACGCTGCCGACGActcgagtactaggatccattaggcg	0.209519	0.625313
tRNA-Leu-TAA-2-1-CTA-mut4G>A	tRNA-Leu-TAA-2-1	CTA	4	mut	G	A	ACCAGGATGGCCGAGTGGTTAAGGCGTTGGACTCTAGATCCAATGGGCTGGTGCCCGCGTGGGTTCGAACCCCACTCTCGGTA	TGGATAACTCGGTTATCGCG	tatcttgtggaaaggacgaaacaccACCAGGATGGCCGAGTGGTTAAGGCGTTGGACTCTAGATCCAATGGGCTGGTGCCCGCGTGGGTTCGAACCCCACTCTCGGTATTTTTTTtaagcttTGGATAACTCGGTTATCGCGCTGTCTCTTATACACATCTGACGCTGCCGACGActcgagtactaggatccattaggcg	-8.0645	-8.0645
tRNA-Leu-TAA-2-1-CTA-mut4G>T	tRNA-Leu-TAA-2-1	CTA	4	mut	G	T	ACCTGGATGGCCGAGTGGTTAAGGCGTTGGACTCTAGATCCAATGGGCTGGTGCCCGCGTGGGTTCGAACCCCACTCTCGGTA	GATTGGAACGATCCTTGGTC	tatcttgtggaaaggacgaaacaccACCTGGATGGCCGAGTGGTTAAGGCGTTGGACTCTAGATCCAATGGGCTGGTGCCCGCGTGGGTTCGAACCCCACTCTCGGTATTTTTTTtaagcttGATTGGAACGATCCTTGGTCCTGTCTCTTATACACATCTGACGCTGCCGACGActcgagtactaggatccattaggcg	-0.207153	-3.34776
tRNA-Leu-TAA-2-1-CTA-mut5G>C	tRNA-Leu-TAA-2-1	CTA	5	mut	G	C	ACCGCGATGGCCGAGTGGTTAAGGCGTTGGACTCTAGATCCAATGGGCTGGTGCCCGCGTGGGTTCGAACCCCACTCTCGGTA	TGGACGGACAGCATACTAAG	tatcttgtggaaaggacgaaacaccACCGCGATGGCCGAGTGGTTAAGGCGTTGGACTCTAGATCCAATGGGCTGGTGCCCGCGTGGGTTCGAACCCCACTCTCGGTATTTTTTTtaagcttTGGACGGACAGCATACTAAGCTGTCTCTTATACACATCTGACGCTGCCGACGActcgagtactaggatccattaggcg	-5.90438	-5.65729
tRNA-Leu-TAA-2-1-CTA-mut5G>A	tRNA-Leu-TAA-2-1	CTA	5	mut	G	A	ACCGAGATGGCCGAGTGGTTAAGGCGTTGGACTCTAGATCCAATGGGCTGGTGCCCGCGTGGGTTCGAACCCCACTCTCGGTA	TTGCTGAACCTACCTTCGCA	tatcttgtggaaaggacgaaacaccACCGAGATGGCCGAGTGGTTAAGGCGTTGGACTCTAGATCCAATGGGCTGGTGCCCGCGTGGGTTCGAACCCCACTCTCGGTATTTTTTTtaagcttTTGCTGAACCTACCTTCGCACTGTCTCTTATACACATCTGACGCTGCCGACGActcgagtactaggatccattaggcg	1.48774	1.50957
tRNA-Leu-TAA-2-1-CTA-mut5G>T	tRNA-Leu-TAA-2-1	CTA	5	mut	G	T	ACCGTGATGGCCGAGTGGTTAAGGCGTTGGACTCTAGATCCAATGGGCTGGTGCCCGCGTGGGTTCGAACCCCACTCTCGGTA	GAGTAGTGCCGTACCTTGAA	tatcttgtggaaaggacgaaacaccACCGTGATGGCCGAGTGGTTAAGGCGTTGGACTCTAGATCCAATGGGCTGGTGCCCGCGTGGGTTCGAACCCCACTCTCGGTATTTTTTTtaagcttGAGTAGTGCCGTACCTTGAACTGTCTCTTATACACATCTGACGCTGCCGACGActcgagtactaggatccattaggcg	0.419899	-0.122876
tRNA-Leu-TAA-2-1-CTA-mut6G>C	tRNA-Leu-TAA-2-1	CTA	6	mut	G	C	ACCGGCATGGCCGAGTGGTTAAGGCGTTGGACTCTAGATCCAATGGGCTGGTGCCCGCGTGGGTTCGAACCCCACTCTCGGTA	AAGGTGTCTCGCAATGATCG	tatcttgtggaaaggacgaaacaccACCGGCATGGCCGAGTGGTTAAGGCGTTGGACTCTAGATCCAATGGGCTGGTGCCCGCGTGGGTTCGAACCCCACTCTCGGTATTTTTTTtaagcttAAGGTGTCTCGCAATGATCGCTGTCTCTTATACACATCTGACGCTGCCGACGActcgagtactaggatccattaggcg	-2.63104	-5.00272
tRNA-Leu-TAA-2-1-CTA-mut6G>A	tRNA-Leu-TAA-2-1	CTA	6	mut	G	A	ACCGGAATGGCCGAGTGGTTAAGGCGTTGGACTCTAGATCCAATGGGCTGGTGCCCGCGTGGGTTCGAACCCCACTCTCGGTA	CGTGTACAGCGTTATGAGGA	tatcttgtggaaaggacgaaacaccACCGGAATGGCCGAGTGGTTAAGGCGTTGGACTCTAGATCCAATGGGCTGGTGCCCGCGTGGGTTCGAACCCCACTCTCGGTATTTTTTTtaagcttCGTGTACAGCGTTATGAGGACTGTCTCTTATACACATCTGACGCTGCCGACGActcgagtactaggatccattaggcg	-1.28571	-0.714071
tRNA-Leu-TAA-2-1-CTA-mut6G>T	tRNA-Leu-TAA-2-1	CTA	6	mut	G	T	ACCGGTATGGCCGAGTGGTTAAGGCGTTGGACTCTAGATCCAATGGGCTGGTGCCCGCGTGGGTTCGAACCCCACTCTCGGTA	TGTGTAGGTGCACAGTCTCT	tatcttgtggaaaggacgaaacaccACCGGTATGGCCGAGTGGTTAAGGCGTTGGACTCTAGATCCAATGGGCTGGTGCCCGCGTGGGTTCGAACCCCACTCTCGGTATTTTTTTtaagcttTGTGTAGGTGCACAGTCTCTCTGTCTCTTATACACATCTGACGCTGCCGACGActcgagtactaggatccattaggcg	-0.10451	-0.937604
tRNA-Leu-TAA-2-1-CTA-mut7A>T	tRNA-Leu-TAA-2-1	CTA	7	mut	A	T	ACCGGGTTGGCCGAGTGGTTAAGGCGTTGGACTCTAGATCCAATGGGCTGGTGCCCGCGTGGGTTCGAACCCCACTCTCGGTA	ACTGTGAACATGACGCGAAC	tatcttgtggaaaggacgaaacaccACCGGGTTGGCCGAGTGGTTAAGGCGTTGGACTCTAGATCCAATGGGCTGGTGCCCGCGTGGGTTCGAACCCCACTCTCGGTATTTTTTTtaagcttACTGTGAACATGACGCGAACCTGTCTCTTATACACATCTGACGCTGCCGACGActcgagtactaggatccattaggcg	-0.0968005	-8.0645
tRNA-Leu-TAA-2-1-CTA-mut7A>G	tRNA-Leu-TAA-2-1	CTA	7	mut	A	G	ACCGGGGTGGCCGAGTGGTTAAGGCGTTGGACTCTAGATCCAATGGGCTGGTGCCCGCGTGGGTTCGAACCCCACTCTCGGTA	ATAGCGACCTATCCTTGGTC	tatcttgtggaaaggacgaaacaccACCGGGGTGGCCGAGTGGTTAAGGCGTTGGACTCTAGATCCAATGGGCTGGTGCCCGCGTGGGTTCGAACCCCACTCTCGGTATTTTTTTtaagcttATAGCGACCTATCCTTGGTCCTGTCTCTTATACACATCTGACGCTGCCGACGActcgagtactaggatccattaggcg	-0.649311	-2.59975
tRNA-Leu-TAA-2-1-CTA-mut7A>C	tRNA-Leu-TAA-2-1	CTA	7	mut	A	C	ACCGGGCTGGCCGAGTGGTTAAGGCGTTGGACTCTAGATCCAATGGGCTGGTGCCCGCGTGGGTTCGAACCCCACTCTCGGTA	TCCACAAGGATAGTGAACGG	tatcttgtggaaaggacgaaacaccACCGGGCTGGCCGAGTGGTTAAGGCGTTGGACTCTAGATCCAATGGGCTGGTGCCCGCGTGGGTTCGAACCCCACTCTCGGTATTTTTTTtaagcttTCCACAAGGATAGTGAACGGCTGTCTCTTATACACATCTGACGCTGCCGACGActcgagtactaggatccattaggcg	-4.93192	-4.68284
tRNA-Leu-TAA-2-1-CTA-mut8T>G	tRNA-Leu-TAA-2-1	CTA	8	mut	T	G	ACCGGGAGGGCCGAGTGGTTAAGGCGTTGGACTCTAGATCCAATGGGCTGGTGCCCGCGTGGGTTCGAACCCCACTCTCGGTA	TAGGAAGAAGCCAACTTCGG	tatcttgtggaaaggacgaaacaccACCGGGAGGGCCGAGTGGTTAAGGCGTTGGACTCTAGATCCAATGGGCTGGTGCCCGCGTGGGTTCGAACCCCACTCTCGGTATTTTTTTtaagcttTAGGAAGAAGCCAACTTCGGCTGTCTCTTATACACATCTGACGCTGCCGACGActcgagtactaggatccattaggcg	-1.74636	-1.20345
tRNA-Leu-TAA-2-1-CTA-mut8T>C	tRNA-Leu-TAA-2-1	CTA	8	mut	T	C	ACCGGGACGGCCGAGTGGTTAAGGCGTTGGACTCTAGATCCAATGGGCTGGTGCCCGCGTGGGTTCGAACCCCACTCTCGGTA	GCGATCTCGTACTGTGAACA	tatcttgtggaaaggacgaaacaccACCGGGACGGCCGAGTGGTTAAGGCGTTGGACTCTAGATCCAATGGGCTGGTGCCCGCGTGGGTTCGAACCCCACTCTCGGTATTTTTTTtaagcttGCGATCTCGTACTGTGAACACTGTCTCTTATACACATCTGACGCTGCCGACGActcgagtactaggatccattaggcg	-0.0354267	0.380125
tRNA-Leu-TAA-2-1-CTA-mut8T>A	tRNA-Leu-TAA-2-1	CTA	8	mut	T	A	ACCGGGAAGGCCGAGTGGTTAAGGCGTTGGACTCTAGATCCAATGGGCTGGTGCCCGCGTGGGTTCGAACCCCACTCTCGGTA	ATGTTCGTAGCTTCGTCACG	tatcttgtggaaaggacgaaacaccACCGGGAAGGCCGAGTGGTTAAGGCGTTGGACTCTAGATCCAATGGGCTGGTGCCCGCGTGGGTTCGAACCCCACTCTCGGTATTTTTTTtaagcttATGTTCGTAGCTTCGTCACGCTGTCTCTTATACACATCTGACGCTGCCGACGActcgagtactaggatccattaggcg	-2.98922	-4.45389
tRNA-Leu-TAA-2-1-CTA-mut9G>C	tRNA-Leu-TAA-2-1	CTA	9	mut	G	C	ACCGGGATCGCCGAGTGGTTAAGGCGTTGGACTCTAGATCCAATGGGCTGGTGCCCGCGTGGGTTCGAACCCCACTCTCGGTA	TCGTCAATCCTACGTGAGGT	tatcttgtggaaaggacgaaacaccACCGGGATCGCCGAGTGGTTAAGGCGTTGGACTCTAGATCCAATGGGCTGGTGCCCGCGTGGGTTCGAACCCCACTCTCGGTATTTTTTTtaagcttTCGTCAATCCTACGTGAGGTCTGTCTCTTATACACATCTGACGCTGCCGACGActcgagtactaggatccattaggcg	-4.55474	-4.76069
tRNA-Leu-TAA-2-1-CTA-mut9G>A	tRNA-Leu-TAA-2-1	CTA	9	mut	G	A	ACCGGGATAGCCGAGTGGTTAAGGCGTTGGACTCTAGATCCAATGGGCTGGTGCCCGCGTGGGTTCGAACCCCACTCTCGGTA	GCTAGTTGAGTACTTGGCAG	tatcttgtggaaaggacgaaacaccACCGGGATAGCCGAGTGGTTAAGGCGTTGGACTCTAGATCCAATGGGCTGGTGCCCGCGTGGGTTCGAACCCCACTCTCGGTATTTTTTTtaagcttGCTAGTTGAGTACTTGGCAGCTGTCTCTTATACACATCTGACGCTGCCGACGActcgagtactaggatccattaggcg	0.151533	0.340317
tRNA-Leu-TAA-2-1-CTA-mut9G>T	tRNA-Leu-TAA-2-1	CTA	9	mut	G	T	ACCGGGATTGCCGAGTGGTTAAGGCGTTGGACTCTAGATCCAATGGGCTGGTGCCCGCGTGGGTTCGAACCCCACTCTCGGTA	CTAGTGGAAGCAGGTTCTAC	tatcttgtggaaaggacgaaacaccACCGGGATTGCCGAGTGGTTAAGGCGTTGGACTCTAGATCCAATGGGCTGGTGCCCGCGTGGGTTCGAACCCCACTCTCGGTATTTTTTTtaagcttCTAGTGGAAGCAGGTTCTACCTGTCTCTTATACACATCTGACGCTGCCGACGActcgagtactaggatccattaggcg	-1.67006	-4.3288
tRNA-Leu-TAA-2-1-CTA-mut10G>C	tRNA-Leu-TAA-2-1	CTA	10	mut	G	C	ACCGGGATGCCCGAGTGGTTAAGGCGTTGGACTCTAGATCCAATGGGCTGGTGCCCGCGTGGGTTCGAACCCCACTCTCGGTA	ATAACGCAACGTTAGCGTCG	tatcttgtggaaaggacgaaacaccACCGGGATGCCCGAGTGGTTAAGGCGTTGGACTCTAGATCCAATGGGCTGGTGCCCGCGTGGGTTCGAACCCCACTCTCGGTATTTTTTTtaagcttATAACGCAACGTTAGCGTCGCTGTCTCTTATACACATCTGACGCTGCCGACGActcgagtactaggatccattaggcg	-4.75277	-4.82087
tRNA-Leu-TAA-2-1-CTA-mut10G>A	tRNA-Leu-TAA-2-1	CTA	10	mut	G	A	ACCGGGATGACCGAGTGGTTAAGGCGTTGGACTCTAGATCCAATGGGCTGGTGCCCGCGTGGGTTCGAACCCCACTCTCGGTA	AAGCGTGTAACGGTGACTGA	tatcttgtggaaaggacgaaacaccACCGGGATGACCGAGTGGTTAAGGCGTTGGACTCTAGATCCAATGGGCTGGTGCCCGCGTGGGTTCGAACCCCACTCTCGGTATTTTTTTtaagcttAAGCGTGTAACGGTGACTGACTGTCTCTTATACACATCTGACGCTGCCGACGActcgagtactaggatccattaggcg	-0.593355	-0.0826729
tRNA-Leu-TAA-2-1-CTA-mut10G>T	tRNA-Leu-TAA-2-1	CTA	10	mut	G	T	ACCGGGATGTCCGAGTGGTTAAGGCGTTGGACTCTAGATCCAATGGGCTGGTGCCCGCGTGGGTTCGAACCCCACTCTCGGTA	GCCAACTGTACGTATCTCCA	tatcttgtggaaaggacgaaacaccACCGGGATGTCCGAGTGGTTAAGGCGTTGGACTCTAGATCCAATGGGCTGGTGCCCGCGTGGGTTCGAACCCCACTCTCGGTATTTTTTTtaagcttGCCAACTGTACGTATCTCCACTGTCTCTTATACACATCTGACGCTGCCGACGActcgagtactaggatccattaggcg	-1.56209	-4.19514
tRNA-Leu-TAA-2-1-CTA-mut11C>A	tRNA-Leu-TAA-2-1	CTA	11	mut	C	A	ACCGGGATGGACGAGTGGTTAAGGCGTTGGACTCTAGATCCAATGGGCTGGTGCCCGCGTGGGTTCGAACCCCACTCTCGGTA	AGTTGTCCACAAGGTGTCTC	tatcttgtggaaaggacgaaacaccACCGGGATGGACGAGTGGTTAAGGCGTTGGACTCTAGATCCAATGGGCTGGTGCCCGCGTGGGTTCGAACCCCACTCTCGGTATTTTTTTtaagcttAGTTGTCCACAAGGTGTCTCCTGTCTCTTATACACATCTGACGCTGCCGACGActcgagtactaggatccattaggcg	0.265918	-4.89816
tRNA-Leu-TAA-2-1-CTA-mut11C>T	tRNA-Leu-TAA-2-1	CTA	11	mut	C	T	ACCGGGATGGTCGAGTGGTTAAGGCGTTGGACTCTAGATCCAATGGGCTGGTGCCCGCGTGGGTTCGAACCCCACTCTCGGTA	GCGACATTAAGAGCCGACTT	tatcttgtggaaaggacgaaacaccACCGGGATGGTCGAGTGGTTAAGGCGTTGGACTCTAGATCCAATGGGCTGGTGCCCGCGTGGGTTCGAACCCCACTCTCGGTATTTTTTTtaagcttGCGACATTAAGAGCCGACTTCTGTCTCTTATACACATCTGACGCTGCCGACGActcgagtactaggatccattaggcg	-2.1433	-4.50406
tRNA-Leu-TAA-2-1-CTA-mut11C>G	tRNA-Leu-TAA-2-1	CTA	11	mut	C	G	ACCGGGATGGGCGAGTGGTTAAGGCGTTGGACTCTAGATCCAATGGGCTGGTGCCCGCGTGGGTTCGAACCCCACTCTCGGTA	AGAGTGTGCGCTTAAGTAGC	tatcttgtggaaaggacgaaacaccACCGGGATGGGCGAGTGGTTAAGGCGTTGGACTCTAGATCCAATGGGCTGGTGCCCGCGTGGGTTCGAACCCCACTCTCGGTATTTTTTTtaagcttAGAGTGTGCGCTTAAGTAGCCTGTCTCTTATACACATCTGACGCTGCCGACGActcgagtactaggatccattaggcg	-5.01896	-4.75897
tRNA-Leu-TAA-2-1-CTA-mut12C>A	tRNA-Leu-TAA-2-1	CTA	12	mut	C	A	ACCGGGATGGCAGAGTGGTTAAGGCGTTGGACTCTAGATCCAATGGGCTGGTGCCCGCGTGGGTTCGAACCCCACTCTCGGTA	AGAGATGCGTCGGTACACAT	tatcttgtggaaaggacgaaacaccACCGGGATGGCAGAGTGGTTAAGGCGTTGGACTCTAGATCCAATGGGCTGGTGCCCGCGTGGGTTCGAACCCCACTCTCGGTATTTTTTTtaagcttAGAGATGCGTCGGTACACATCTGTCTCTTATACACATCTGACGCTGCCGACGActcgagtactaggatccattaggcg	-3.6189	-3.3358
tRNA-Leu-TAA-2-1-CTA-mut12C>T	tRNA-Leu-TAA-2-1	CTA	12	mut	C	T	ACCGGGATGGCTGAGTGGTTAAGGCGTTGGACTCTAGATCCAATGGGCTGGTGCCCGCGTGGGTTCGAACCCCACTCTCGGTA	AGTCAGGTGCCTCATTGTGA	tatcttgtggaaaggacgaaacaccACCGGGATGGCTGAGTGGTTAAGGCGTTGGACTCTAGATCCAATGGGCTGGTGCCCGCGTGGGTTCGAACCCCACTCTCGGTATTTTTTTtaagcttAGTCAGGTGCCTCATTGTGACTGTCTCTTATACACATCTGACGCTGCCGACGActcgagtactaggatccattaggcg	-3.0325	-4.64477
tRNA-Leu-TAA-2-1-CTA-mut12C>G	tRNA-Leu-TAA-2-1	CTA	12	mut	C	G	ACCGGGATGGCGGAGTGGTTAAGGCGTTGGACTCTAGATCCAATGGGCTGGTGCCCGCGTGGGTTCGAACCCCACTCTCGGTA	CCTTCGGATGCTGTAGATTC	tatcttgtggaaaggacgaaacaccACCGGGATGGCGGAGTGGTTAAGGCGTTGGACTCTAGATCCAATGGGCTGGTGCCCGCGTGGGTTCGAACCCCACTCTCGGTATTTTTTTtaagcttCCTTCGGATGCTGTAGATTCCTGTCTCTTATACACATCTGACGCTGCCGACGActcgagtactaggatccattaggcg	-2.44613	-5.65729
tRNA-Leu-TAA-2-1-CTA-mut13G>C	tRNA-Leu-TAA-2-1	CTA	13	mut	G	C	ACCGGGATGGCCCAGTGGTTAAGGCGTTGGACTCTAGATCCAATGGGCTGGTGCCCGCGTGGGTTCGAACCCCACTCTCGGTA	GTAAGTACGCCGCTCGATAA	tatcttgtggaaaggacgaaacaccACCGGGATGGCCCAGTGGTTAAGGCGTTGGACTCTAGATCCAATGGGCTGGTGCCCGCGTGGGTTCGAACCCCACTCTCGGTATTTTTTTtaagcttGTAAGTACGCCGCTCGATAACTGTCTCTTATACACATCTGACGCTGCCGACGActcgagtactaggatccattaggcg	-1.72405	-8.0645
tRNA-Leu-TAA-2-1-CTA-mut13G>A	tRNA-Leu-TAA-2-1	CTA	13	mut	G	A	ACCGGGATGGCCAAGTGGTTAAGGCGTTGGACTCTAGATCCAATGGGCTGGTGCCCGCGTGGGTTCGAACCCCACTCTCGGTA	CTCTGGTAATGGCGAACACA	tatcttgtggaaaggacgaaacaccACCGGGATGGCCAAGTGGTTAAGGCGTTGGACTCTAGATCCAATGGGCTGGTGCCCGCGTGGGTTCGAACCCCACTCTCGGTATTTTTTTtaagcttCTCTGGTAATGGCGAACACACTGTCTCTTATACACATCTGACGCTGCCGACGActcgagtactaggatccattaggcg	-5.20536	-4.93838
tRNA-Leu-TAA-2-1-CTA-mut13G>T	tRNA-Leu-TAA-2-1	CTA	13	mut	G	T	ACCGGGATGGCCTAGTGGTTAAGGCGTTGGACTCTAGATCCAATGGGCTGGTGCCCGCGTGGGTTCGAACCCCACTCTCGGTA	GCATGGTCTTACACTCAGTG	tatcttgtggaaaggacgaaacaccACCGGGATGGCCTAGTGGTTAAGGCGTTGGACTCTAGATCCAATGGGCTGGTGCCCGCGTGGGTTCGAACCCCACTCTCGGTATTTTTTTtaagcttGCATGGTCTTACACTCAGTGCTGTCTCTTATACACATCTGACGCTGCCGACGActcgagtactaggatccattaggcg	1.08942	0.305372
tRNA-Leu-TAA-2-1-CTA-mut14A>T	tRNA-Leu-TAA-2-1	CTA	14	mut	A	T	ACCGGGATGGCCGTGTGGTTAAGGCGTTGGACTCTAGATCCAATGGGCTGGTGCCCGCGTGGGTTCGAACCCCACTCTCGGTA	ACCATGTGGCTGACAATGCA	tatcttgtggaaaggacgaaacaccACCGGGATGGCCGTGTGGTTAAGGCGTTGGACTCTAGATCCAATGGGCTGGTGCCCGCGTGGGTTCGAACCCCACTCTCGGTATTTTTTTtaagcttACCATGTGGCTGACAATGCACTGTCTCTTATACACATCTGACGCTGCCGACGActcgagtactaggatccattaggcg	-8.0645	-8.0645
tRNA-Leu-TAA-2-1-CTA-mut14A>G	tRNA-Leu-TAA-2-1	CTA	14	mut	A	G	ACCGGGATGGCCGGGTGGTTAAGGCGTTGGACTCTAGATCCAATGGGCTGGTGCCCGCGTGGGTTCGAACCCCACTCTCGGTA	ACCTAACAACGCCTATGCTG	tatcttgtggaaaggacgaaacaccACCGGGATGGCCGGGTGGTTAAGGCGTTGGACTCTAGATCCAATGGGCTGGTGCCCGCGTGGGTTCGAACCCCACTCTCGGTATTTTTTTtaagcttACCTAACAACGCCTATGCTGCTGTCTCTTATACACATCTGACGCTGCCGACGActcgagtactaggatccattaggcg	-0.296241	-3.69863
tRNA-Leu-TAA-2-1-CTA-mut14A>C	tRNA-Leu-TAA-2-1	CTA	14	mut	A	C	ACCGGGATGGCCGCGTGGTTAAGGCGTTGGACTCTAGATCCAATGGGCTGGTGCCCGCGTGGGTTCGAACCCCACTCTCGGTA	AATAACCGCACTTGTCAGCG	tatcttgtggaaaggacgaaacaccACCGGGATGGCCGCGTGGTTAAGGCGTTGGACTCTAGATCCAATGGGCTGGTGCCCGCGTGGGTTCGAACCCCACTCTCGGTATTTTTTTtaagcttAATAACCGCACTTGTCAGCGCTGTCTCTTATACACATCTGACGCTGCCGACGActcgagtactaggatccattaggcg	0.0339321	0.267912
tRNA-Leu-TAA-2-1-CTA-mut15G>C	tRNA-Leu-TAA-2-1	CTA	15	mut	G	C	ACCGGGATGGCCGACTGGTTAAGGCGTTGGACTCTAGATCCAATGGGCTGGTGCCCGCGTGGGTTCGAACCCCACTCTCGGTA	TACGTGAGGTTACCTTCGCA	tatcttgtggaaaggacgaaacaccACCGGGATGGCCGACTGGTTAAGGCGTTGGACTCTAGATCCAATGGGCTGGTGCCCGCGTGGGTTCGAACCCCACTCTCGGTATTTTTTTtaagcttTACGTGAGGTTACCTTCGCACTGTCTCTTATACACATCTGACGCTGCCGACGActcgagtactaggatccattaggcg	-0.0489419	-3.00339
tRNA-Leu-TAA-2-1-CTA-mut15G>A	tRNA-Leu-TAA-2-1	CTA	15	mut	G	A	ACCGGGATGGCCGAATGGTTAAGGCGTTGGACTCTAGATCCAATGGGCTGGTGCCCGCGTGGGTTCGAACCCCACTCTCGGTA	GCAATGATCGGTAAGTACGC	tatcttgtggaaaggacgaaacaccACCGGGATGGCCGAATGGTTAAGGCGTTGGACTCTAGATCCAATGGGCTGGTGCCCGCGTGGGTTCGAACCCCACTCTCGGTATTTTTTTtaagcttGCAATGATCGGTAAGTACGCCTGTCTCTTATACACATCTGACGCTGCCGACGActcgagtactaggatccattaggcg	0.0456598	0.249264
tRNA-Leu-TAA-2-1-CTA-mut15G>T	tRNA-Leu-TAA-2-1	CTA	15	mut	G	T	ACCGGGATGGCCGATTGGTTAAGGCGTTGGACTCTAGATCCAATGGGCTGGTGCCCGCGTGGGTTCGAACCCCACTCTCGGTA	ACTCAAGGCGTATCTATGGC	tatcttgtggaaaggacgaaacaccACCGGGATGGCCGATTGGTTAAGGCGTTGGACTCTAGATCCAATGGGCTGGTGCCCGCGTGGGTTCGAACCCCACTCTCGGTATTTTTTTtaagcttACTCAAGGCGTATCTATGGCCTGTCTCTTATACACATCTGACGCTGCCGACGActcgagtactaggatccattaggcg	0.634429	1.16792
tRNA-Leu-TAA-2-1-CTA-mut16T>G	tRNA-Leu-TAA-2-1	CTA	16	mut	T	G	ACCGGGATGGCCGAGGGGTTAAGGCGTTGGACTCTAGATCCAATGGGCTGGTGCCCGCGTGGGTTCGAACCCCACTCTCGGTA	GGTCATTAGACCTTGGTGGA	tatcttgtggaaaggacgaaacaccACCGGGATGGCCGAGGGGTTAAGGCGTTGGACTCTAGATCCAATGGGCTGGTGCCCGCGTGGGTTCGAACCCCACTCTCGGTATTTTTTTtaagcttGGTCATTAGACCTTGGTGGACTGTCTCTTATACACATCTGACGCTGCCGACGActcgagtactaggatccattaggcg	-1.78005	-1.27765
tRNA-Leu-TAA-2-1-CTA-mut16T>C	tRNA-Leu-TAA-2-1	CTA	16	mut	T	C	ACCGGGATGGCCGAGCGGTTAAGGCGTTGGACTCTAGATCCAATGGGCTGGTGCCCGCGTGGGTTCGAACCCCACTCTCGGTA	TGAGCAGTAACGCAGATAGG	tatcttgtggaaaggacgaaacaccACCGGGATGGCCGAGCGGTTAAGGCGTTGGACTCTAGATCCAATGGGCTGGTGCCCGCGTGGGTTCGAACCCCACTCTCGGTATTTTTTTtaagcttTGAGCAGTAACGCAGATAGGCTGTCTCTTATACACATCTGACGCTGCCGACGActcgagtactaggatccattaggcg	0.722126	-3.16376
tRNA-Leu-TAA-2-1-CTA-mut16T>A	tRNA-Leu-TAA-2-1	CTA	16	mut	T	A	ACCGGGATGGCCGAGAGGTTAAGGCGTTGGACTCTAGATCCAATGGGCTGGTGCCCGCGTGGGTTCGAACCCCACTCTCGGTA	CGCGTATCATGTGACTAACG	tatcttgtggaaaggacgaaacaccACCGGGATGGCCGAGAGGTTAAGGCGTTGGACTCTAGATCCAATGGGCTGGTGCCCGCGTGGGTTCGAACCCCACTCTCGGTATTTTTTTtaagcttCGCGTATCATGTGACTAACGCTGTCTCTTATACACATCTGACGCTGCCGACGActcgagtactaggatccattaggcg	-0.064701	-8.0645
tRNA-Leu-TAA-2-1-CTA-mut17G>C	tRNA-Leu-TAA-2-1	CTA	17	mut	G	C	ACCGGGATGGCCGAGTCGTTAAGGCGTTGGACTCTAGATCCAATGGGCTGGTGCCCGCGTGGGTTCGAACCCCACTCTCGGTA	AGTACGAGCCTTATCGAGAG	tatcttgtggaaaggacgaaacaccACCGGGATGGCCGAGTCGTTAAGGCGTTGGACTCTAGATCCAATGGGCTGGTGCCCGCGTGGGTTCGAACCCCACTCTCGGTATTTTTTTtaagcttAGTACGAGCCTTATCGAGAGCTGTCTCTTATACACATCTGACGCTGCCGACGActcgagtactaggatccattaggcg	-4.13969	-3.8841
tRNA-Leu-TAA-2-1-CTA-mut17G>A	tRNA-Leu-TAA-2-1	CTA	17	mut	G	A	ACCGGGATGGCCGAGTAGTTAAGGCGTTGGACTCTAGATCCAATGGGCTGGTGCCCGCGTGGGTTCGAACCCCACTCTCGGTA	TTACGACCAATGCCACTCGT	tatcttgtggaaaggacgaaacaccACCGGGATGGCCGAGTAGTTAAGGCGTTGGACTCTAGATCCAATGGGCTGGTGCCCGCGTGGGTTCGAACCCCACTCTCGGTATTTTTTTtaagcttTTACGACCAATGCCACTCGTCTGTCTCTTATACACATCTGACGCTGCCGACGActcgagtactaggatccattaggcg	0.435705	0.49586
tRNA-Leu-TAA-2-1-CTA-mut17G>T	tRNA-Leu-TAA-2-1	CTA	17	mut	G	T	ACCGGGATGGCCGAGTTGTTAAGGCGTTGGACTCTAGATCCAATGGGCTGGTGCCCGCGTGGGTTCGAACCCCACTCTCGGTA	ATGTCAGCGCACCTAACAAC	tatcttgtggaaaggacgaaacaccACCGGGATGGCCGAGTTGTTAAGGCGTTGGACTCTAGATCCAATGGGCTGGTGCCCGCGTGGGTTCGAACCCCACTCTCGGTATTTTTTTtaagcttATGTCAGCGCACCTAACAACCTGTCTCTTATACACATCTGACGCTGCCGACGActcgagtactaggatccattaggcg	-0.436711	-1.04496
tRNA-Leu-TAA-2-1-CTA-mut18G>C	tRNA-Leu-TAA-2-1	CTA	18	mut	G	C	ACCGGGATGGCCGAGTGCTTAAGGCGTTGGACTCTAGATCCAATGGGCTGGTGCCCGCGTGGGTTCGAACCCCACTCTCGGTA	CACAGTCTCTCACCTGTAGA	tatcttgtggaaaggacgaaacaccACCGGGATGGCCGAGTGCTTAAGGCGTTGGACTCTAGATCCAATGGGCTGGTGCCCGCGTGGGTTCGAACCCCACTCTCGGTATTTTTTTtaagcttCACAGTCTCTCACCTGTAGACTGTCTCTTATACACATCTGACGCTGCCGACGActcgagtactaggatccattaggcg	-3.81539	-3.52754
tRNA-Leu-TAA-2-1-CTA-mut18G>A	tRNA-Leu-TAA-2-1	CTA	18	mut	G	A	ACCGGGATGGCCGAGTGATTAAGGCGTTGGACTCTAGATCCAATGGGCTGGTGCCCGCGTGGGTTCGAACCCCACTCTCGGTA	TATGAGCAGATGACGCGAAC	tatcttgtggaaaggacgaaacaccACCGGGATGGCCGAGTGATTAAGGCGTTGGACTCTAGATCCAATGGGCTGGTGCCCGCGTGGGTTCGAACCCCACTCTCGGTATTTTTTTtaagcttTATGAGCAGATGACGCGAACCTGTCTCTTATACACATCTGACGCTGCCGACGActcgagtactaggatccattaggcg	-8.0645	-8.0645
tRNA-Leu-TAA-2-1-CTA-mut18G>T	tRNA-Leu-TAA-2-1	CTA	18	mut	G	T	ACCGGGATGGCCGAGTGTTTAAGGCGTTGGACTCTAGATCCAATGGGCTGGTGCCCGCGTGGGTTCGAACCCCACTCTCGGTA	CAATGTGCGAACGAAGGATC	tatcttgtggaaaggacgaaacaccACCGGGATGGCCGAGTGTTTAAGGCGTTGGACTCTAGATCCAATGGGCTGGTGCCCGCGTGGGTTCGAACCCCACTCTCGGTATTTTTTTtaagcttCAATGTGCGAACGAAGGATCCTGTCTCTTATACACATCTGACGCTGCCGACGActcgagtactaggatccattaggcg	-0.194492	0.355723
tRNA-Leu-TAA-2-1-CTA-mut19T>G	tRNA-Leu-TAA-2-1	CTA	19	mut	T	G	ACCGGGATGGCCGAGTGGGTAAGGCGTTGGACTCTAGATCCAATGGGCTGGTGCCCGCGTGGGTTCGAACCCCACTCTCGGTA	ACCACCATAGAGTTGTCCAC	tatcttgtggaaaggacgaaacaccACCGGGATGGCCGAGTGGGTAAGGCGTTGGACTCTAGATCCAATGGGCTGGTGCCCGCGTGGGTTCGAACCCCACTCTCGGTATTTTTTTtaagcttACCACCATAGAGTTGTCCACCTGTCTCTTATACACATCTGACGCTGCCGACGActcgagtactaggatccattaggcg	-4.99651	-4.71492
tRNA-Leu-TAA-2-1-CTA-mut19T>C	tRNA-Leu-TAA-2-1	CTA	19	mut	T	C	ACCGGGATGGCCGAGTGGCTAAGGCGTTGGACTCTAGATCCAATGGGCTGGTGCCCGCGTGGGTTCGAACCCCACTCTCGGTA	TAGTGAACGGTCCTCCGTTA	tatcttgtggaaaggacgaaacaccACCGGGATGGCCGAGTGGCTAAGGCGTTGGACTCTAGATCCAATGGGCTGGTGCCCGCGTGGGTTCGAACCCCACTCTCGGTATTTTTTTtaagcttTAGTGAACGGTCCTCCGTTACTGTCTCTTATACACATCTGACGCTGCCGACGActcgagtactaggatccattaggcg	-1.94461	-1.43333
tRNA-Leu-TAA-2-1-CTA-mut19T>A	tRNA-Leu-TAA-2-1	CTA	19	mut	T	A	ACCGGGATGGCCGAGTGGATAAGGCGTTGGACTCTAGATCCAATGGGCTGGTGCCCGCGTGGGTTCGAACCCCACTCTCGGTA	ACTGCTACTGTACTTGGCAG	tatcttgtggaaaggacgaaacaccACCGGGATGGCCGAGTGGATAAGGCGTTGGACTCTAGATCCAATGGGCTGGTGCCCGCGTGGGTTCGAACCCCACTCTCGGTATTTTTTTtaagcttACTGCTACTGTACTTGGCAGCTGTCTCTTATACACATCTGACGCTGCCGACGActcgagtactaggatccattaggcg	-0.828807	-0.443429
tRNA-Leu-TAA-2-1-CTA-mut20T>G	tRNA-Leu-TAA-2-1	CTA	20	mut	T	G	ACCGGGATGGCCGAGTGGTGAAGGCGTTGGACTCTAGATCCAATGGGCTGGTGCCCGCGTGGGTTCGAACCCCACTCTCGGTA	GTCTCAGAAGACTGGCTATC	tatcttgtggaaaggacgaaacaccACCGGGATGGCCGAGTGGTGAAGGCGTTGGACTCTAGATCCAATGGGCTGGTGCCCGCGTGGGTTCGAACCCCACTCTCGGTATTTTTTTtaagcttGTCTCAGAAGACTGGCTATCCTGTCTCTTATACACATCTGACGCTGCCGACGActcgagtactaggatccattaggcg	0.724927	0.578773
tRNA-Leu-TAA-2-1-CTA-mut20T>C	tRNA-Leu-TAA-2-1	CTA	20	mut	T	C	ACCGGGATGGCCGAGTGGTCAAGGCGTTGGACTCTAGATCCAATGGGCTGGTGCCCGCGTGGGTTCGAACCCCACTCTCGGTA	CAGGTTCTACTTGGTGCGAA	tatcttgtggaaaggacgaaacaccACCGGGATGGCCGAGTGGTCAAGGCGTTGGACTCTAGATCCAATGGGCTGGTGCCCGCGTGGGTTCGAACCCCACTCTCGGTATTTTTTTtaagcttCAGGTTCTACTTGGTGCGAACTGTCTCTTATACACATCTGACGCTGCCGACGActcgagtactaggatccattaggcg	1.49207	1.49376
tRNA-Leu-TAA-2-1-CTA-mut20T>A	tRNA-Leu-TAA-2-1	CTA	20	mut	T	A	ACCGGGATGGCCGAGTGGTAAAGGCGTTGGACTCTAGATCCAATGGGCTGGTGCCCGCGTGGGTTCGAACCCCACTCTCGGTA	ATCAGCGGAATAGTGAACGG	tatcttgtggaaaggacgaaacaccACCGGGATGGCCGAGTGGTAAAGGCGTTGGACTCTAGATCCAATGGGCTGGTGCCCGCGTGGGTTCGAACCCCACTCTCGGTATTTTTTTtaagcttATCAGCGGAATAGTGAACGGCTGTCTCTTATACACATCTGACGCTGCCGACGActcgagtactaggatccattaggcg	0.18593	0.290967
tRNA-Leu-TAA-2-1-CTA-mut21A>T	tRNA-Leu-TAA-2-1	CTA	21	mut	A	T	ACCGGGATGGCCGAGTGGTTTAGGCGTTGGACTCTAGATCCAATGGGCTGGTGCCCGCGTGGGTTCGAACCCCACTCTCGGTA	GTCTGATGCACAACACGGAA	tatcttgtggaaaggacgaaacaccACCGGGATGGCCGAGTGGTTTAGGCGTTGGACTCTAGATCCAATGGGCTGGTGCCCGCGTGGGTTCGAACCCCACTCTCGGTATTTTTTTtaagcttGTCTGATGCACAACACGGAACTGTCTCTTATACACATCTGACGCTGCCGACGActcgagtactaggatccattaggcg	-3.47931	-3.59515
tRNA-Leu-TAA-2-1-CTA-mut21A>G	tRNA-Leu-TAA-2-1	CTA	21	mut	A	G	ACCGGGATGGCCGAGTGGTTGAGGCGTTGGACTCTAGATCCAATGGGCTGGTGCCCGCGTGGGTTCGAACCCCACTCTCGGTA	GCTAGTTGAGCATTGACGAG	tatcttgtggaaaggacgaaacaccACCGGGATGGCCGAGTGGTTGAGGCGTTGGACTCTAGATCCAATGGGCTGGTGCCCGCGTGGGTTCGAACCCCACTCTCGGTATTTTTTTtaagcttGCTAGTTGAGCATTGACGAGCTGTCTCTTATACACATCTGACGCTGCCGACGActcgagtactaggatccattaggcg	-1.38123	-0.840629
tRNA-Leu-TAA-2-1-CTA-mut21A>C	tRNA-Leu-TAA-2-1	CTA	21	mut	A	C	ACCGGGATGGCCGAGTGGTTCAGGCGTTGGACTCTAGATCCAATGGGCTGGTGCCCGCGTGGGTTCGAACCCCACTCTCGGTA	TCGTAGCTAGCAGACGTAAG	tatcttgtggaaaggacgaaacaccACCGGGATGGCCGAGTGGTTCAGGCGTTGGACTCTAGATCCAATGGGCTGGTGCCCGCGTGGGTTCGAACCCCACTCTCGGTATTTTTTTtaagcttTCGTAGCTAGCAGACGTAAGCTGTCTCTTATACACATCTGACGCTGCCGACGActcgagtactaggatccattaggcg	-1.37954	-8.0645
tRNA-Leu-TAA-2-1-CTA-mut22A>T	tRNA-Leu-TAA-2-1	CTA	22	mut	A	T	ACCGGGATGGCCGAGTGGTTATGGCGTTGGACTCTAGATCCAATGGGCTGGTGCCCGCGTGGGTTCGAACCCCACTCTCGGTA	ACCTATAGCATTGCCACAGG	tatcttgtggaaaggacgaaacaccACCGGGATGGCCGAGTGGTTATGGCGTTGGACTCTAGATCCAATGGGCTGGTGCCCGCGTGGGTTCGAACCCCACTCTCGGTATTTTTTTtaagcttACCTATAGCATTGCCACAGGCTGTCTCTTATACACATCTGACGCTGCCGACGActcgagtactaggatccattaggcg	-0.0317183	-0.267526
tRNA-Leu-TAA-2-1-CTA-mut22A>G	tRNA-Leu-TAA-2-1	CTA	22	mut	A	G	ACCGGGATGGCCGAGTGGTTAGGGCGTTGGACTCTAGATCCAATGGGCTGGTGCCCGCGTGGGTTCGAACCCCACTCTCGGTA	ATACACCAGACTTCGTCACG	tatcttgtggaaaggacgaaacaccACCGGGATGGCCGAGTGGTTAGGGCGTTGGACTCTAGATCCAATGGGCTGGTGCCCGCGTGGGTTCGAACCCCACTCTCGGTATTTTTTTtaagcttATACACCAGACTTCGTCACGCTGTCTCTTATACACATCTGACGCTGCCGACGActcgagtactaggatccattaggcg	-3.60556	-3.33844
tRNA-Leu-TAA-2-1-CTA-mut22A>C	tRNA-Leu-TAA-2-1	CTA	22	mut	A	C	ACCGGGATGGCCGAGTGGTTACGGCGTTGGACTCTAGATCCAATGGGCTGGTGCCCGCGTGGGTTCGAACCCCACTCTCGGTA	TTCCAGTGACCTACGCTTAG	tatcttgtggaaaggacgaaacaccACCGGGATGGCCGAGTGGTTACGGCGTTGGACTCTAGATCCAATGGGCTGGTGCCCGCGTGGGTTCGAACCCCACTCTCGGTATTTTTTTtaagcttTTCCAGTGACCTACGCTTAGCTGTCTCTTATACACATCTGACGCTGCCGACGActcgagtactaggatccattaggcg	-4.83528	-4.55797
tRNA-Leu-TAA-2-1-CTA-mut23G>C	tRNA-Leu-TAA-2-1	CTA	23	mut	G	C	ACCGGGATGGCCGAGTGGTTAACGCGTTGGACTCTAGATCCAATGGGCTGGTGCCCGCGTGGGTTCGAACCCCACTCTCGGTA	TCAGCTCAAGGAAGGTGATG	tatcttgtggaaaggacgaaacaccACCGGGATGGCCGAGTGGTTAACGCGTTGGACTCTAGATCCAATGGGCTGGTGCCCGCGTGGGTTCGAACCCCACTCTCGGTATTTTTTTtaagcttTCAGCTCAAGGAAGGTGATGCTGTCTCTTATACACATCTGACGCTGCCGACGActcgagtactaggatccattaggcg	-3.83045	-3.55663
tRNA-Leu-TAA-2-1-CTA-mut23G>A	tRNA-Leu-TAA-2-1	CTA	23	mut	G	A	ACCGGGATGGCCGAGTGGTTAAAGCGTTGGACTCTAGATCCAATGGGCTGGTGCCCGCGTGGGTTCGAACCCCACTCTCGGTA	AGCCAAGCAATTCGGCTAGA	tatcttgtggaaaggacgaaacaccACCGGGATGGCCGAGTGGTTAAAGCGTTGGACTCTAGATCCAATGGGCTGGTGCCCGCGTGGGTTCGAACCCCACTCTCGGTATTTTTTTtaagcttAGCCAAGCAATTCGGCTAGACTGTCTCTTATACACATCTGACGCTGCCGACGActcgagtactaggatccattaggcg	-4.44334	-4.15979
tRNA-Leu-TAA-2-1-CTA-mut23G>T	tRNA-Leu-TAA-2-1	CTA	23	mut	G	T	ACCGGGATGGCCGAGTGGTTAATGCGTTGGACTCTAGATCCAATGGGCTGGTGCCCGCGTGGGTTCGAACCCCACTCTCGGTA	AGTGGTAGGAATGCCGTTCA	tatcttgtggaaaggacgaaacaccACCGGGATGGCCGAGTGGTTAATGCGTTGGACTCTAGATCCAATGGGCTGGTGCCCGCGTGGGTTCGAACCCCACTCTCGGTATTTTTTTtaagcttAGTGGTAGGAATGCCGTTCACTGTCTCTTATACACATCTGACGCTGCCGACGActcgagtactaggatccattaggcg	0.0647147	-1.41052
tRNA-Leu-TAA-2-1-CTA-mut24G>C	tRNA-Leu-TAA-2-1	CTA	24	mut	G	C	ACCGGGATGGCCGAGTGGTTAAGCCGTTGGACTCTAGATCCAATGGGCTGGTGCCCGCGTGGGTTCGAACCCCACTCTCGGTA	TCTAGGCCTGATGGATTGAG	tatcttgtggaaaggacgaaacaccACCGGGATGGCCGAGTGGTTAAGCCGTTGGACTCTAGATCCAATGGGCTGGTGCCCGCGTGGGTTCGAACCCCACTCTCGGTATTTTTTTtaagcttTCTAGGCCTGATGGATTGAGCTGTCTCTTATACACATCTGACGCTGCCGACGActcgagtactaggatccattaggcg	-3.15402	-2.87641
tRNA-Leu-TAA-2-1-CTA-mut24G>A	tRNA-Leu-TAA-2-1	CTA	24	mut	G	A	ACCGGGATGGCCGAGTGGTTAAGACGTTGGACTCTAGATCCAATGGGCTGGTGCCCGCGTGGGTTCGAACCCCACTCTCGGTA	AGTACGAGCCGGTTCAATGT	tatcttgtggaaaggacgaaacaccACCGGGATGGCCGAGTGGTTAAGACGTTGGACTCTAGATCCAATGGGCTGGTGCCCGCGTGGGTTCGAACCCCACTCTCGGTATTTTTTTtaagcttAGTACGAGCCGGTTCAATGTCTGTCTCTTATACACATCTGACGCTGCCGACGActcgagtactaggatccattaggcg	-4.89115	-4.66463
tRNA-Leu-TAA-2-1-CTA-mut24G>T	tRNA-Leu-TAA-2-1	CTA	24	mut	G	T	ACCGGGATGGCCGAGTGGTTAAGTCGTTGGACTCTAGATCCAATGGGCTGGTGCCCGCGTGGGTTCGAACCCCACTCTCGGTA	CGTGTACAGCTATGAGCAGA	tatcttgtggaaaggacgaaacaccACCGGGATGGCCGAGTGGTTAAGTCGTTGGACTCTAGATCCAATGGGCTGGTGCCCGCGTGGGTTCGAACCCCACTCTCGGTATTTTTTTtaagcttCGTGTACAGCTATGAGCAGACTGTCTCTTATACACATCTGACGCTGCCGACGActcgagtactaggatccattaggcg	0.822884	0.822802
tRNA-Leu-TAA-2-1-CTA-mut25C>A	tRNA-Leu-TAA-2-1	CTA	25	mut	C	A	ACCGGGATGGCCGAGTGGTTAAGGAGTTGGACTCTAGATCCAATGGGCTGGTGCCCGCGTGGGTTCGAACCCCACTCTCGGTA	TGTGTAGGTGCGATCCTAGA	tatcttgtggaaaggacgaaacaccACCGGGATGGCCGAGTGGTTAAGGAGTTGGACTCTAGATCCAATGGGCTGGTGCCCGCGTGGGTTCGAACCCCACTCTCGGTATTTTTTTtaagcttTGTGTAGGTGCGATCCTAGACTGTCTCTTATACACATCTGACGCTGCCGACGActcgagtactaggatccattaggcg	0.0490056	-4.85228
tRNA-Leu-TAA-2-1-CTA-mut25C>T	tRNA-Leu-TAA-2-1	CTA	25	mut	C	T	ACCGGGATGGCCGAGTGGTTAAGGTGTTGGACTCTAGATCCAATGGGCTGGTGCCCGCGTGGGTTCGAACCCCACTCTCGGTA	TTGCAGGCGAACCTTCTACT	tatcttgtggaaaggacgaaacaccACCGGGATGGCCGAGTGGTTAAGGTGTTGGACTCTAGATCCAATGGGCTGGTGCCCGCGTGGGTTCGAACCCCACTCTCGGTATTTTTTTtaagcttTTGCAGGCGAACCTTCTACTCTGTCTCTTATACACATCTGACGCTGCCGACGActcgagtactaggatccattaggcg	-1.04439	-3.5885
tRNA-Leu-TAA-2-1-CTA-mut25C>G	tRNA-Leu-TAA-2-1	CTA	25	mut	C	G	ACCGGGATGGCCGAGTGGTTAAGGGGTTGGACTCTAGATCCAATGGGCTGGTGCCCGCGTGGGTTCGAACCCCACTCTCGGTA	TAATCGGAGCATGACTCGGA	tatcttgtggaaaggacgaaacaccACCGGGATGGCCGAGTGGTTAAGGGGTTGGACTCTAGATCCAATGGGCTGGTGCCCGCGTGGGTTCGAACCCCACTCTCGGTATTTTTTTtaagcttTAATCGGAGCATGACTCGGACTGTCTCTTATACACATCTGACGCTGCCGACGActcgagtactaggatccattaggcg	-2.22247	-8.0645
tRNA-Leu-TAA-2-1-CTA-mut26G>C	tRNA-Leu-TAA-2-1	CTA	26	mut	G	C	ACCGGGATGGCCGAGTGGTTAAGGCCTTGGACTCTAGATCCAATGGGCTGGTGCCCGCGTGGGTTCGAACCCCACTCTCGGTA	ATAGCGACCTATTGTCGCGA	tatcttgtggaaaggacgaaacaccACCGGGATGGCCGAGTGGTTAAGGCCTTGGACTCTAGATCCAATGGGCTGGTGCCCGCGTGGGTTCGAACCCCACTCTCGGTATTTTTTTtaagcttATAGCGACCTATTGTCGCGACTGTCTCTTATACACATCTGACGCTGCCGACGActcgagtactaggatccattaggcg	1.43296	1.48414
tRNA-Leu-TAA-2-1-CTA-mut26G>A	tRNA-Leu-TAA-2-1	CTA	26	mut	G	A	ACCGGGATGGCCGAGTGGTTAAGGCATTGGACTCTAGATCCAATGGGCTGGTGCCCGCGTGGGTTCGAACCCCACTCTCGGTA	CCTTGGTGGAATACACCAGA	tatcttgtggaaaggacgaaacaccACCGGGATGGCCGAGTGGTTAAGGCATTGGACTCTAGATCCAATGGGCTGGTGCCCGCGTGGGTTCGAACCCCACTCTCGGTATTTTTTTtaagcttCCTTGGTGGAATACACCAGACTGTCTCTTATACACATCTGACGCTGCCGACGActcgagtactaggatccattaggcg	-1.3391	-4.28758
tRNA-Leu-TAA-2-1-CTA-mut26G>T	tRNA-Leu-TAA-2-1	CTA	26	mut	G	T	ACCGGGATGGCCGAGTGGTTAAGGCTTTGGACTCTAGATCCAATGGGCTGGTGCCCGCGTGGGTTCGAACCCCACTCTCGGTA	ACGAGTTACATTGCAGGCGA	tatcttgtggaaaggacgaaacaccACCGGGATGGCCGAGTGGTTAAGGCTTTGGACTCTAGATCCAATGGGCTGGTGCCCGCGTGGGTTCGAACCCCACTCTCGGTATTTTTTTtaagcttACGAGTTACATTGCAGGCGACTGTCTCTTATACACATCTGACGCTGCCGACGActcgagtactaggatccattaggcg	-2.33918	-8.0645
tRNA-Leu-TAA-2-1-CTA-mut27T>G	tRNA-Leu-TAA-2-1	CTA	27	mut	T	G	ACCGGGATGGCCGAGTGGTTAAGGCGGTGGACTCTAGATCCAATGGGCTGGTGCCCGCGTGGGTTCGAACCCCACTCTCGGTA	CGTATCTCCATCGTGAGGAA	tatcttgtggaaaggacgaaacaccACCGGGATGGCCGAGTGGTTAAGGCGGTGGACTCTAGATCCAATGGGCTGGTGCCCGCGTGGGTTCGAACCCCACTCTCGGTATTTTTTTtaagcttCGTATCTCCATCGTGAGGAACTGTCTCTTATACACATCTGACGCTGCCGACGActcgagtactaggatccattaggcg	3.02964	3.16284
tRNA-Leu-TAA-2-1-CTA-mut27T>C	tRNA-Leu-TAA-2-1	CTA	27	mut	T	C	ACCGGGATGGCCGAGTGGTTAAGGCGCTGGACTCTAGATCCAATGGGCTGGTGCCCGCGTGGGTTCGAACCCCACTCTCGGTA	AGAAGTTGTCAGTACGAGCC	tatcttgtggaaaggacgaaacaccACCGGGATGGCCGAGTGGTTAAGGCGCTGGACTCTAGATCCAATGGGCTGGTGCCCGCGTGGGTTCGAACCCCACTCTCGGTATTTTTTTtaagcttAGAAGTTGTCAGTACGAGCCCTGTCTCTTATACACATCTGACGCTGCCGACGActcgagtactaggatccattaggcg	0.777388	0.138254
tRNA-Leu-TAA-2-1-CTA-mut27T>A	tRNA-Leu-TAA-2-1	CTA	27	mut	T	A	ACCGGGATGGCCGAGTGGTTAAGGCGATGGACTCTAGATCCAATGGGCTGGTGCCCGCGTGGGTTCGAACCCCACTCTCGGTA	TACCAACCTGTGCAGGTCAA	tatcttgtggaaaggacgaaacaccACCGGGATGGCCGAGTGGTTAAGGCGATGGACTCTAGATCCAATGGGCTGGTGCCCGCGTGGGTTCGAACCCCACTCTCGGTATTTTTTTtaagcttTACCAACCTGTGCAGGTCAACTGTCTCTTATACACATCTGACGCTGCCGACGActcgagtactaggatccattaggcg	-0.298518	-0.29421
tRNA-Leu-TAA-2-1-CTA-mut28T>G	tRNA-Leu-TAA-2-1	CTA	28	mut	T	G	ACCGGGATGGCCGAGTGGTTAAGGCGTGGGACTCTAGATCCAATGGGCTGGTGCCCGCGTGGGTTCGAACCCCACTCTCGGTA	GGTGCGTGTAGCCTTAAGTT	tatcttgtggaaaggacgaaacaccACCGGGATGGCCGAGTGGTTAAGGCGTGGGACTCTAGATCCAATGGGCTGGTGCCCGCGTGGGTTCGAACCCCACTCTCGGTATTTTTTTtaagcttGGTGCGTGTAGCCTTAAGTTCTGTCTCTTATACACATCTGACGCTGCCGACGActcgagtactaggatccattaggcg	-2.81607	-5.18203
tRNA-Leu-TAA-2-1-CTA-mut28T>C	tRNA-Leu-TAA-2-1	CTA	28	mut	T	C	ACCGGGATGGCCGAGTGGTTAAGGCGTCGGACTCTAGATCCAATGGGCTGGTGCCCGCGTGGGTTCGAACCCCACTCTCGGTA	GACCATAGAGAGAGATGCGT	tatcttgtggaaaggacgaaacaccACCGGGATGGCCGAGTGGTTAAGGCGTCGGACTCTAGATCCAATGGGCTGGTGCCCGCGTGGGTTCGAACCCCACTCTCGGTATTTTTTTtaagcttGACCATAGAGAGAGATGCGTCTGTCTCTTATACACATCTGACGCTGCCGACGActcgagtactaggatccattaggcg	-0.103362	0.452284
tRNA-Leu-TAA-2-1-CTA-mut28T>A	tRNA-Leu-TAA-2-1	CTA	28	mut	T	A	ACCGGGATGGCCGAGTGGTTAAGGCGTAGGACTCTAGATCCAATGGGCTGGTGCCCGCGTGGGTTCGAACCCCACTCTCGGTA	AGGCCACTTCAATAACCGCA	tatcttgtggaaaggacgaaacaccACCGGGATGGCCGAGTGGTTAAGGCGTAGGACTCTAGATCCAATGGGCTGGTGCCCGCGTGGGTTCGAACCCCACTCTCGGTATTTTTTTtaagcttAGGCCACTTCAATAACCGCACTGTCTCTTATACACATCTGACGCTGCCGACGActcgagtactaggatccattaggcg	1.94938	-0.641851
tRNA-Leu-TAA-2-1-CTA-mut29G>C	tRNA-Leu-TAA-2-1	CTA	29	mut	G	C	ACCGGGATGGCCGAGTGGTTAAGGCGTTCGACTCTAGATCCAATGGGCTGGTGCCCGCGTGGGTTCGAACCCCACTCTCGGTA	CCATTGCCACTGTGTGATAC	tatcttgtggaaaggacgaaacaccACCGGGATGGCCGAGTGGTTAAGGCGTTCGACTCTAGATCCAATGGGCTGGTGCCCGCGTGGGTTCGAACCCCACTCTCGGTATTTTTTTtaagcttCCATTGCCACTGTGTGATACCTGTCTCTTATACACATCTGACGCTGCCGACGActcgagtactaggatccattaggcg	-5.95681	-5.71289
tRNA-Leu-TAA-2-1-CTA-mut29G>A	tRNA-Leu-TAA-2-1	CTA	29	mut	G	A	ACCGGGATGGCCGAGTGGTTAAGGCGTTAGACTCTAGATCCAATGGGCTGGTGCCCGCGTGGGTTCGAACCCCACTCTCGGTA	AGGATTGCCGCAATTGAGCA	tatcttgtggaaaggacgaaacaccACCGGGATGGCCGAGTGGTTAAGGCGTTAGACTCTAGATCCAATGGGCTGGTGCCCGCGTGGGTTCGAACCCCACTCTCGGTATTTTTTTtaagcttAGGATTGCCGCAATTGAGCACTGTCTCTTATACACATCTGACGCTGCCGACGActcgagtactaggatccattaggcg	-0.784559	-0.266077
tRNA-Leu-TAA-2-1-CTA-mut29G>T	tRNA-Leu-TAA-2-1	CTA	29	mut	G	T	ACCGGGATGGCCGAGTGGTTAAGGCGTTTGACTCTAGATCCAATGGGCTGGTGCCCGCGTGGGTTCGAACCCCACTCTCGGTA	CGGTGACTGAGCAACCAATT	tatcttgtggaaaggacgaaacaccACCGGGATGGCCGAGTGGTTAAGGCGTTTGACTCTAGATCCAATGGGCTGGTGCCCGCGTGGGTTCGAACCCCACTCTCGGTATTTTTTTtaagcttCGGTGACTGAGCAACCAATTCTGTCTCTTATACACATCTGACGCTGCCGACGActcgagtactaggatccattaggcg	-4.66707	-4.38945
tRNA-Leu-TAA-2-1-CTA-mut30G>C	tRNA-Leu-TAA-2-1	CTA	30	mut	G	C	ACCGGGATGGCCGAGTGGTTAAGGCGTTGCACTCTAGATCCAATGGGCTGGTGCCCGCGTGGGTTCGAACCCCACTCTCGGTA	GTTGCTCATCAGGCTCTGAA	tatcttgtggaaaggacgaaacaccACCGGGATGGCCGAGTGGTTAAGGCGTTGCACTCTAGATCCAATGGGCTGGTGCCCGCGTGGGTTCGAACCCCACTCTCGGTATTTTTTTtaagcttGTTGCTCATCAGGCTCTGAACTGTCTCTTATACACATCTGACGCTGCCGACGActcgagtactaggatccattaggcg	-5.2356	-5.19538
tRNA-Leu-TAA-2-1-CTA-mut30G>A	tRNA-Leu-TAA-2-1	CTA	30	mut	G	A	ACCGGGATGGCCGAGTGGTTAAGGCGTTGAACTCTAGATCCAATGGGCTGGTGCCCGCGTGGGTTCGAACCCCACTCTCGGTA	GTCTTCCGACATGGAACCTA	tatcttgtggaaaggacgaaacaccACCGGGATGGCCGAGTGGTTAAGGCGTTGAACTCTAGATCCAATGGGCTGGTGCCCGCGTGGGTTCGAACCCCACTCTCGGTATTTTTTTtaagcttGTCTTCCGACATGGAACCTACTGTCTCTTATACACATCTGACGCTGCCGACGActcgagtactaggatccattaggcg	-1.57822	-4.749
tRNA-Leu-TAA-2-1-CTA-mut30G>T	tRNA-Leu-TAA-2-1	CTA	30	mut	G	T	ACCGGGATGGCCGAGTGGTTAAGGCGTTGTACTCTAGATCCAATGGGCTGGTGCCCGCGTGGGTTCGAACCCCACTCTCGGTA	TAGCTCGCCTTATGAGCAGA	tatcttgtggaaaggacgaaacaccACCGGGATGGCCGAGTGGTTAAGGCGTTGTACTCTAGATCCAATGGGCTGGTGCCCGCGTGGGTTCGAACCCCACTCTCGGTATTTTTTTtaagcttTAGCTCGCCTTATGAGCAGACTGTCTCTTATACACATCTGACGCTGCCGACGActcgagtactaggatccattaggcg	-0.523743	-0.789826
tRNA-Leu-TAA-2-1-CTA-mut31A>T	tRNA-Leu-TAA-2-1	CTA	31	mut	A	T	ACCGGGATGGCCGAGTGGTTAAGGCGTTGGTCTCTAGATCCAATGGGCTGGTGCCCGCGTGGGTTCGAACCCCACTCTCGGTA	GAATGACTCCATCGGAGTTG	tatcttgtggaaaggacgaaacaccACCGGGATGGCCGAGTGGTTAAGGCGTTGGTCTCTAGATCCAATGGGCTGGTGCCCGCGTGGGTTCGAACCCCACTCTCGGTATTTTTTTtaagcttGAATGACTCCATCGGAGTTGCTGTCTCTTATACACATCTGACGCTGCCGACGActcgagtactaggatccattaggcg	2.71058	1.25173
tRNA-Leu-TAA-2-1-CTA-mut31A>G	tRNA-Leu-TAA-2-1	CTA	31	mut	A	G	ACCGGGATGGCCGAGTGGTTAAGGCGTTGGGCTCTAGATCCAATGGGCTGGTGCCCGCGTGGGTTCGAACCCCACTCTCGGTA	ACTAATCAGGTATTCCGGCG	tatcttgtggaaaggacgaaacaccACCGGGATGGCCGAGTGGTTAAGGCGTTGGGCTCTAGATCCAATGGGCTGGTGCCCGCGTGGGTTCGAACCCCACTCTCGGTATTTTTTTtaagcttACTAATCAGGTATTCCGGCGCTGTCTCTTATACACATCTGACGCTGCCGACGActcgagtactaggatccattaggcg	1.37472	-0.247476
tRNA-Leu-TAA-2-1-CTA-mut31A>C	tRNA-Leu-TAA-2-1	CTA	31	mut	A	C	ACCGGGATGGCCGAGTGGTTAAGGCGTTGGCCTCTAGATCCAATGGGCTGGTGCCCGCGTGGGTTCGAACCCCACTCTCGGTA	TCCTGGCACATCACCATTGT	tatcttgtggaaaggacgaaacaccACCGGGATGGCCGAGTGGTTAAGGCGTTGGCCTCTAGATCCAATGGGCTGGTGCCCGCGTGGGTTCGAACCCCACTCTCGGTATTTTTTTtaagcttTCCTGGCACATCACCATTGTCTGTCTCTTATACACATCTGACGCTGCCGACGActcgagtactaggatccattaggcg	-3.83808	-3.56352
tRNA-Leu-TAA-2-1-CTA-mut32C>A	tRNA-Leu-TAA-2-1	CTA	32	mut	C	A	ACCGGGATGGCCGAGTGGTTAAGGCGTTGGAATCTAGATCCAATGGGCTGGTGCCCGCGTGGGTTCGAACCCCACTCTCGGTA	ATGCCGTTCACCAGAAGAGA	tatcttgtggaaaggacgaaacaccACCGGGATGGCCGAGTGGTTAAGGCGTTGGAATCTAGATCCAATGGGCTGGTGCCCGCGTGGGTTCGAACCCCACTCTCGGTATTTTTTTtaagcttATGCCGTTCACCAGAAGAGACTGTCTCTTATACACATCTGACGCTGCCGACGActcgagtactaggatccattaggcg	-4.26552	-4.03052
tRNA-Leu-TAA-2-1-CTA-mut32C>T	tRNA-Leu-TAA-2-1	CTA	32	mut	C	T	ACCGGGATGGCCGAGTGGTTAAGGCGTTGGATTCTAGATCCAATGGGCTGGTGCCCGCGTGGGTTCGAACCCCACTCTCGGTA	AGGATTGCCGTTGGAATTGC	tatcttgtggaaaggacgaaacaccACCGGGATGGCCGAGTGGTTAAGGCGTTGGATTCTAGATCCAATGGGCTGGTGCCCGCGTGGGTTCGAACCCCACTCTCGGTATTTTTTTtaagcttAGGATTGCCGTTGGAATTGCCTGTCTCTTATACACATCTGACGCTGCCGACGActcgagtactaggatccattaggcg	-0.65328	-0.129612
tRNA-Leu-TAA-2-1-CTA-mut32C>G	tRNA-Leu-TAA-2-1	CTA	32	mut	C	G	ACCGGGATGGCCGAGTGGTTAAGGCGTTGGAGTCTAGATCCAATGGGCTGGTGCCCGCGTGGGTTCGAACCCCACTCTCGGTA	CAATGTGCGACTGCGTTCTA	tatcttgtggaaaggacgaaacaccACCGGGATGGCCGAGTGGTTAAGGCGTTGGAGTCTAGATCCAATGGGCTGGTGCCCGCGTGGGTTCGAACCCCACTCTCGGTATTTTTTTtaagcttCAATGTGCGACTGCGTTCTACTGTCTCTTATACACATCTGACGCTGCCGACGActcgagtactaggatccattaggcg	-4.78746	-4.79289
tRNA-Leu-TAA-2-1-CTA-mut33T>G	tRNA-Leu-TAA-2-1	CTA	33	mut	T	G	ACCGGGATGGCCGAGTGGTTAAGGCGTTGGACGCTAGATCCAATGGGCTGGTGCCCGCGTGGGTTCGAACCCCACTCTCGGTA	CACTGCATTGAGTGGTAGGA	tatcttgtggaaaggacgaaacaccACCGGGATGGCCGAGTGGTTAAGGCGTTGGACGCTAGATCCAATGGGCTGGTGCCCGCGTGGGTTCGAACCCCACTCTCGGTATTTTTTTtaagcttCACTGCATTGAGTGGTAGGACTGTCTCTTATACACATCTGACGCTGCCGACGActcgagtactaggatccattaggcg	-1.13231	-3.41885
tRNA-Leu-TAA-2-1-CTA-mut33T>C	tRNA-Leu-TAA-2-1	CTA	33	mut	T	C	ACCGGGATGGCCGAGTGGTTAAGGCGTTGGACCCTAGATCCAATGGGCTGGTGCCCGCGTGGGTTCGAACCCCACTCTCGGTA	TTGCCACAGGATGTTCGTAG	tatcttgtggaaaggacgaaacaccACCGGGATGGCCGAGTGGTTAAGGCGTTGGACCCTAGATCCAATGGGCTGGTGCCCGCGTGGGTTCGAACCCCACTCTCGGTATTTTTTTtaagcttTTGCCACAGGATGTTCGTAGCTGTCTCTTATACACATCTGACGCTGCCGACGActcgagtactaggatccattaggcg	-5.63818	-5.40414
tRNA-Leu-TAA-2-1-CTA-mut33T>A	tRNA-Leu-TAA-2-1	CTA	33	mut	T	A	ACCGGGATGGCCGAGTGGTTAAGGCGTTGGACACTAGATCCAATGGGCTGGTGCCCGCGTGGGTTCGAACCCCACTCTCGGTA	GAGGACAATCCGCGTATCAT	tatcttgtggaaaggacgaaacaccACCGGGATGGCCGAGTGGTTAAGGCGTTGGACACTAGATCCAATGGGCTGGTGCCCGCGTGGGTTCGAACCCCACTCTCGGTATTTTTTTtaagcttGAGGACAATCCGCGTATCATCTGTCTCTTATACACATCTGACGCTGCCGACGActcgagtactaggatccattaggcg	1.04238	1.55305
tRNA-Leu-TAA-2-1-CTA-mut34C>A	tRNA-Leu-TAA-2-1	CTA	34	mut	C	A	ACCGGGATGGCCGAGTGGTTAAGGCGTTGGACTATAGATCCAATGGGCTGGTGCCCGCGTGGGTTCGAACCCCACTCTCGGTA	AAGTGCGGTCTCGTACAAGA	tatcttgtggaaaggacgaaacaccACCGGGATGGCCGAGTGGTTAAGGCGTTGGACTATAGATCCAATGGGCTGGTGCCCGCGTGGGTTCGAACCCCACTCTCGGTATTTTTTTtaagcttAAGTGCGGTCTCGTACAAGACTGTCTCTTATACACATCTGACGCTGCCGACGActcgagtactaggatccattaggcg	-1.76742	-8.0645
tRNA-Leu-TAA-2-1-CTA-mut34C>T	tRNA-Leu-TAA-2-1	CTA	34	mut	C	T	ACCGGGATGGCCGAGTGGTTAAGGCGTTGGACTTTAGATCCAATGGGCTGGTGCCCGCGTGGGTTCGAACCCCACTCTCGGTA	TCTCTGTAAGGACAAGTCGG	tatcttgtggaaaggacgaaacaccACCGGGATGGCCGAGTGGTTAAGGCGTTGGACTTTAGATCCAATGGGCTGGTGCCCGCGTGGGTTCGAACCCCACTCTCGGTATTTTTTTtaagcttTCTCTGTAAGGACAAGTCGGCTGTCTCTTATACACATCTGACGCTGCCGACGActcgagtactaggatccattaggcg	0.282913	-0.286504
tRNA-Leu-TAA-2-1-CTA-mut34C>G	tRNA-Leu-TAA-2-1	CTA	34	mut	C	G	ACCGGGATGGCCGAGTGGTTAAGGCGTTGGACTGTAGATCCAATGGGCTGGTGCCCGCGTGGGTTCGAACCCCACTCTCGGTA	TTGGTGCGAAGTTCCAACCA	tatcttgtggaaaggacgaaacaccACCGGGATGGCCGAGTGGTTAAGGCGTTGGACTGTAGATCCAATGGGCTGGTGCCCGCGTGGGTTCGAACCCCACTCTCGGTATTTTTTTtaagcttTTGGTGCGAAGTTCCAACCACTGTCTCTTATACACATCTGACGCTGCCGACGActcgagtactaggatccattaggcg	-8.0645	-8.0645
tRNA-Leu-TAA-2-1-CTA-mut35T>G	tRNA-Leu-TAA-2-1	CTA	35	mut	T	G	ACCGGGATGGCCGAGTGGTTAAGGCGTTGGACTCGAGATCCAATGGGCTGGTGCCCGCGTGGGTTCGAACCCCACTCTCGGTA	ACAAGGCGCTGTTATGAGGA	tatcttgtggaaaggacgaaacaccACCGGGATGGCCGAGTGGTTAAGGCGTTGGACTCGAGATCCAATGGGCTGGTGCCCGCGTGGGTTCGAACCCCACTCTCGGTATTTTTTTtaagcttACAAGGCGCTGTTATGAGGACTGTCTCTTATACACATCTGACGCTGCCGACGActcgagtactaggatccattaggcg	-5.6155	-5.34393
tRNA-Leu-TAA-2-1-CTA-mut35T>C	tRNA-Leu-TAA-2-1	CTA	35	mut	T	C	ACCGGGATGGCCGAGTGGTTAAGGCGTTGGACTCCAGATCCAATGGGCTGGTGCCCGCGTGGGTTCGAACCCCACTCTCGGTA	AACGTCCTTACCACGTAGAC	tatcttgtggaaaggacgaaacaccACCGGGATGGCCGAGTGGTTAAGGCGTTGGACTCCAGATCCAATGGGCTGGTGCCCGCGTGGGTTCGAACCCCACTCTCGGTATTTTTTTtaagcttAACGTCCTTACCACGTAGACCTGTCTCTTATACACATCTGACGCTGCCGACGActcgagtactaggatccattaggcg	-1.4018	-3.93626
tRNA-Leu-TAA-2-1-CTA-mut35T>A	tRNA-Leu-TAA-2-1	CTA	35	mut	T	A	ACCGGGATGGCCGAGTGGTTAAGGCGTTGGACTCAAGATCCAATGGGCTGGTGCCCGCGTGGGTTCGAACCCCACTCTCGGTA	TCGACTGGTGTCTCTGTAAG	tatcttgtggaaaggacgaaacaccACCGGGATGGCCGAGTGGTTAAGGCGTTGGACTCAAGATCCAATGGGCTGGTGCCCGCGTGGGTTCGAACCCCACTCTCGGTATTTTTTTtaagcttTCGACTGGTGTCTCTGTAAGCTGTCTCTTATACACATCTGACGCTGCCGACGActcgagtactaggatccattaggcg	1.34558	1.541
tRNA-Leu-TAA-2-1-CTA-mut36A>T	tRNA-Leu-TAA-2-1	CTA	36	mut	A	T	ACCGGGATGGCCGAGTGGTTAAGGCGTTGGACTCTTGATCCAATGGGCTGGTGCCCGCGTGGGTTCGAACCCCACTCTCGGTA	GTCAAGCTCCGGTCATTAGA	tatcttgtggaaaggacgaaacaccACCGGGATGGCCGAGTGGTTAAGGCGTTGGACTCTTGATCCAATGGGCTGGTGCCCGCGTGGGTTCGAACCCCACTCTCGGTATTTTTTTtaagcttGTCAAGCTCCGGTCATTAGACTGTCTCTTATACACATCTGACGCTGCCGACGActcgagtactaggatccattaggcg	-4.46491	-4.57193
tRNA-Leu-TAA-2-1-CTA-mut36A>G	tRNA-Leu-TAA-2-1	CTA	36	mut	A	G	ACCGGGATGGCCGAGTGGTTAAGGCGTTGGACTCTGGATCCAATGGGCTGGTGCCCGCGTGGGTTCGAACCCCACTCTCGGTA	CAGGACTCGAGGTCTACTAA	tatcttgtggaaaggacgaaacaccACCGGGATGGCCGAGTGGTTAAGGCGTTGGACTCTGGATCCAATGGGCTGGTGCCCGCGTGGGTTCGAACCCCACTCTCGGTATTTTTTTtaagcttCAGGACTCGAGGTCTACTAACTGTCTCTTATACACATCTGACGCTGCCGACGActcgagtactaggatccattaggcg	-4.98916	-4.70627
tRNA-Leu-TAA-2-1-CTA-mut36A>C	tRNA-Leu-TAA-2-1	CTA	36	mut	A	C	ACCGGGATGGCCGAGTGGTTAAGGCGTTGGACTCTCGATCCAATGGGCTGGTGCCCGCGTGGGTTCGAACCCCACTCTCGGTA	CACTGCATTGACACTCAGTG	tatcttgtggaaaggacgaaacaccACCGGGATGGCCGAGTGGTTAAGGCGTTGGACTCTCGATCCAATGGGCTGGTGCCCGCGTGGGTTCGAACCCCACTCTCGGTATTTTTTTtaagcttCACTGCATTGACACTCAGTGCTGTCTCTTATACACATCTGACGCTGCCGACGActcgagtactaggatccattaggcg	0.906631	-5.17446
tRNA-Leu-TAA-2-1-CTA-mut37G>C	tRNA-Leu-TAA-2-1	CTA	37	mut	G	C	ACCGGGATGGCCGAGTGGTTAAGGCGTTGGACTCTACATCCAATGGGCTGGTGCCCGCGTGGGTTCGAACCCCACTCTCGGTA	GTAGAGCGGTCACAATGAAC	tatcttgtggaaaggacgaaacaccACCGGGATGGCCGAGTGGTTAAGGCGTTGGACTCTACATCCAATGGGCTGGTGCCCGCGTGGGTTCGAACCCCACTCTCGGTATTTTTTTtaagcttGTAGAGCGGTCACAATGAACCTGTCTCTTATACACATCTGACGCTGCCGACGActcgagtactaggatccattaggcg	-0.738231	-4.14636
tRNA-Leu-TAA-2-1-CTA-mut37G>A	tRNA-Leu-TAA-2-1	CTA	37	mut	G	A	ACCGGGATGGCCGAGTGGTTAAGGCGTTGGACTCTAAATCCAATGGGCTGGTGCCCGCGTGGGTTCGAACCCCACTCTCGGTA	TCGACTGGTGCATCCTTCAT	tatcttgtggaaaggacgaaacaccACCGGGATGGCCGAGTGGTTAAGGCGTTGGACTCTAAATCCAATGGGCTGGTGCCCGCGTGGGTTCGAACCCCACTCTCGGTATTTTTTTtaagcttTCGACTGGTGCATCCTTCATCTGTCTCTTATACACATCTGACGCTGCCGACGActcgagtactaggatccattaggcg	-4.15738	-3.86779
tRNA-Leu-TAA-2-1-CTA-mut37G>T	tRNA-Leu-TAA-2-1	CTA	37	mut	G	T	ACCGGGATGGCCGAGTGGTTAAGGCGTTGGACTCTATATCCAATGGGCTGGTGCCCGCGTGGGTTCGAACCCCACTCTCGGTA	AGTGCATAAGTCCGTACTGG	tatcttgtggaaaggacgaaacaccACCGGGATGGCCGAGTGGTTAAGGCGTTGGACTCTATATCCAATGGGCTGGTGCCCGCGTGGGTTCGAACCCCACTCTCGGTATTTTTTTtaagcttAGTGCATAAGTCCGTACTGGCTGTCTCTTATACACATCTGACGCTGCCGACGActcgagtactaggatccattaggcg	-1.08484	-5.04691
tRNA-Leu-TAA-2-1-CTA-mut38A>T	tRNA-Leu-TAA-2-1	CTA	38	mut	A	T	ACCGGGATGGCCGAGTGGTTAAGGCGTTGGACTCTAGTTCCAATGGGCTGGTGCCCGCGTGGGTTCGAACCCCACTCTCGGTA	CGACGAACGTAACGTCCTTA	tatcttgtggaaaggacgaaacaccACCGGGATGGCCGAGTGGTTAAGGCGTTGGACTCTAGTTCCAATGGGCTGGTGCCCGCGTGGGTTCGAACCCCACTCTCGGTATTTTTTTtaagcttCGACGAACGTAACGTCCTTACTGTCTCTTATACACATCTGACGCTGCCGACGActcgagtactaggatccattaggcg	1.97959	2.04576
tRNA-Leu-TAA-2-1-CTA-mut38A>G	tRNA-Leu-TAA-2-1	CTA	38	mut	A	G	ACCGGGATGGCCGAGTGGTTAAGGCGTTGGACTCTAGGTCCAATGGGCTGGTGCCCGCGTGGGTTCGAACCCCACTCTCGGTA	CTCTATCCAAGTAGAGCGGT	tatcttgtggaaaggacgaaacaccACCGGGATGGCCGAGTGGTTAAGGCGTTGGACTCTAGGTCCAATGGGCTGGTGCCCGCGTGGGTTCGAACCCCACTCTCGGTATTTTTTTtaagcttCTCTATCCAAGTAGAGCGGTCTGTCTCTTATACACATCTGACGCTGCCGACGActcgagtactaggatccattaggcg	-8.0645	-8.0645
tRNA-Leu-TAA-2-1-CTA-mut38A>C	tRNA-Leu-TAA-2-1	CTA	38	mut	A	C	ACCGGGATGGCCGAGTGGTTAAGGCGTTGGACTCTAGCTCCAATGGGCTGGTGCCCGCGTGGGTTCGAACCCCACTCTCGGTA	AAGCGTGTAAGCAGGCCTAA	tatcttgtggaaaggacgaaacaccACCGGGATGGCCGAGTGGTTAAGGCGTTGGACTCTAGCTCCAATGGGCTGGTGCCCGCGTGGGTTCGAACCCCACTCTCGGTATTTTTTTtaagcttAAGCGTGTAAGCAGGCCTAACTGTCTCTTATACACATCTGACGCTGCCGACGActcgagtactaggatccattaggcg	-4.60223	-4.45333
tRNA-Leu-TAA-2-1-CTA-mut39T>G	tRNA-Leu-TAA-2-1	CTA	39	mut	T	G	ACCGGGATGGCCGAGTGGTTAAGGCGTTGGACTCTAGAGCCAATGGGCTGGTGCCCGCGTGGGTTCGAACCCCACTCTCGGTA	GCTGTGGCATCTTAGGCTAA	tatcttgtggaaaggacgaaacaccACCGGGATGGCCGAGTGGTTAAGGCGTTGGACTCTAGAGCCAATGGGCTGGTGCCCGCGTGGGTTCGAACCCCACTCTCGGTATTTTTTTtaagcttGCTGTGGCATCTTAGGCTAACTGTCTCTTATACACATCTGACGCTGCCGACGActcgagtactaggatccattaggcg	-1.8177	-5.03785
tRNA-Leu-TAA-2-1-CTA-mut39T>C	tRNA-Leu-TAA-2-1	CTA	39	mut	T	C	ACCGGGATGGCCGAGTGGTTAAGGCGTTGGACTCTAGACCCAATGGGCTGGTGCCCGCGTGGGTTCGAACCCCACTCTCGGTA	GCAATGATCGCGATCTACTC	tatcttgtggaaaggacgaaacaccACCGGGATGGCCGAGTGGTTAAGGCGTTGGACTCTAGACCCAATGGGCTGGTGCCCGCGTGGGTTCGAACCCCACTCTCGGTATTTTTTTtaagcttGCAATGATCGCGATCTACTCCTGTCTCTTATACACATCTGACGCTGCCGACGActcgagtactaggatccattaggcg	-4.52839	-4.28206
tRNA-Leu-TAA-2-1-CTA-mut39T>A	tRNA-Leu-TAA-2-1	CTA	39	mut	T	A	ACCGGGATGGCCGAGTGGTTAAGGCGTTGGACTCTAGAACCAATGGGCTGGTGCCCGCGTGGGTTCGAACCCCACTCTCGGTA	CACGCATACCTGGATAACTC	tatcttgtggaaaggacgaaacaccACCGGGATGGCCGAGTGGTTAAGGCGTTGGACTCTAGAACCAATGGGCTGGTGCCCGCGTGGGTTCGAACCCCACTCTCGGTATTTTTTTtaagcttCACGCATACCTGGATAACTCCTGTCTCTTATACACATCTGACGCTGCCGACGActcgagtactaggatccattaggcg	-4.0971	-3.83113
tRNA-Leu-TAA-2-1-CTA-mut40C>A	tRNA-Leu-TAA-2-1	CTA	40	mut	C	A	ACCGGGATGGCCGAGTGGTTAAGGCGTTGGACTCTAGATACAATGGGCTGGTGCCCGCGTGGGTTCGAACCCCACTCTCGGTA	GTGCACATAACGCAAGTGCT	tatcttgtggaaaggacgaaacaccACCGGGATGGCCGAGTGGTTAAGGCGTTGGACTCTAGATACAATGGGCTGGTGCCCGCGTGGGTTCGAACCCCACTCTCGGTATTTTTTTtaagcttGTGCACATAACGCAAGTGCTCTGTCTCTTATACACATCTGACGCTGCCGACGActcgagtactaggatccattaggcg	-1.90936	-5.19153
tRNA-Leu-TAA-2-1-CTA-mut40C>T	tRNA-Leu-TAA-2-1	CTA	40	mut	C	T	ACCGGGATGGCCGAGTGGTTAAGGCGTTGGACTCTAGATTCAATGGGCTGGTGCCCGCGTGGGTTCGAACCCCACTCTCGGTA	ACGAGTTACATCTAGGCCTG	tatcttgtggaaaggacgaaacaccACCGGGATGGCCGAGTGGTTAAGGCGTTGGACTCTAGATTCAATGGGCTGGTGCCCGCGTGGGTTCGAACCCCACTCTCGGTATTTTTTTtaagcttACGAGTTACATCTAGGCCTGCTGTCTCTTATACACATCTGACGCTGCCGACGActcgagtactaggatccattaggcg	-8.0645	-8.0645
tRNA-Leu-TAA-2-1-CTA-mut40C>G	tRNA-Leu-TAA-2-1	CTA	40	mut	C	G	ACCGGGATGGCCGAGTGGTTAAGGCGTTGGACTCTAGATGCAATGGGCTGGTGCCCGCGTGGGTTCGAACCCCACTCTCGGTA	TCGTACAAGACGTCACTGTC	tatcttgtggaaaggacgaaacaccACCGGGATGGCCGAGTGGTTAAGGCGTTGGACTCTAGATGCAATGGGCTGGTGCCCGCGTGGGTTCGAACCCCACTCTCGGTATTTTTTTtaagcttTCGTACAAGACGTCACTGTCCTGTCTCTTATACACATCTGACGCTGCCGACGActcgagtactaggatccattaggcg	1.17099	1.20276
tRNA-Leu-TAA-2-1-CTA-mut41C>A	tRNA-Leu-TAA-2-1	CTA	41	mut	C	A	ACCGGGATGGCCGAGTGGTTAAGGCGTTGGACTCTAGATCAAATGGGCTGGTGCCCGCGTGGGTTCGAACCCCACTCTCGGTA	GGTGCGTGTATTCACGGTAT	tatcttgtggaaaggacgaaacaccACCGGGATGGCCGAGTGGTTAAGGCGTTGGACTCTAGATCAAATGGGCTGGTGCCCGCGTGGGTTCGAACCCCACTCTCGGTATTTTTTTtaagcttGGTGCGTGTATTCACGGTATCTGTCTCTTATACACATCTGACGCTGCCGACGActcgagtactaggatccattaggcg	1.91144	2.17546
tRNA-Leu-TAA-2-1-CTA-mut41C>T	tRNA-Leu-TAA-2-1	CTA	41	mut	C	T	ACCGGGATGGCCGAGTGGTTAAGGCGTTGGACTCTAGATCTAATGGGCTGGTGCCCGCGTGGGTTCGAACCCCACTCTCGGTA	TCGTGAGGAAGCACATCCAT	tatcttgtggaaaggacgaaacaccACCGGGATGGCCGAGTGGTTAAGGCGTTGGACTCTAGATCTAATGGGCTGGTGCCCGCGTGGGTTCGAACCCCACTCTCGGTATTTTTTTtaagcttTCGTGAGGAAGCACATCCATCTGTCTCTTATACACATCTGACGCTGCCGACGActcgagtactaggatccattaggcg	0.946703	0.957571
tRNA-Leu-TAA-2-1-CTA-mut41C>G	tRNA-Leu-TAA-2-1	CTA	41	mut	C	G	ACCGGGATGGCCGAGTGGTTAAGGCGTTGGACTCTAGATCGAATGGGCTGGTGCCCGCGTGGGTTCGAACCCCACTCTCGGTA	CTTCCAGTACACGCTAACGA	tatcttgtggaaaggacgaaacaccACCGGGATGGCCGAGTGGTTAAGGCGTTGGACTCTAGATCGAATGGGCTGGTGCCCGCGTGGGTTCGAACCCCACTCTCGGTATTTTTTTtaagcttCTTCCAGTACACGCTAACGACTGTCTCTTATACACATCTGACGCTGCCGACGActcgagtactaggatccattaggcg	-8.0645	-8.0645
tRNA-Leu-TAA-2-1-CTA-mut42A>T	tRNA-Leu-TAA-2-1	CTA	42	mut	A	T	ACCGGGATGGCCGAGTGGTTAAGGCGTTGGACTCTAGATCCTATGGGCTGGTGCCCGCGTGGGTTCGAACCCCACTCTCGGTA	CAGACGTAAGGTCTGATGCA	tatcttgtggaaaggacgaaacaccACCGGGATGGCCGAGTGGTTAAGGCGTTGGACTCTAGATCCTATGGGCTGGTGCCCGCGTGGGTTCGAACCCCACTCTCGGTATTTTTTTtaagcttCAGACGTAAGGTCTGATGCACTGTCTCTTATACACATCTGACGCTGCCGACGActcgagtactaggatccattaggcg	0.38448	0.657254
tRNA-Leu-TAA-2-1-CTA-mut42A>G	tRNA-Leu-TAA-2-1	CTA	42	mut	A	G	ACCGGGATGGCCGAGTGGTTAAGGCGTTGGACTCTAGATCCGATGGGCTGGTGCCCGCGTGGGTTCGAACCCCACTCTCGGTA	AGCCAAGCAACCTGATCGTA	tatcttgtggaaaggacgaaacaccACCGGGATGGCCGAGTGGTTAAGGCGTTGGACTCTAGATCCGATGGGCTGGTGCCCGCGTGGGTTCGAACCCCACTCTCGGTATTTTTTTtaagcttAGCCAAGCAACCTGATCGTACTGTCTCTTATACACATCTGACGCTGCCGACGActcgagtactaggatccattaggcg	0.869613	0.583982
tRNA-Leu-TAA-2-1-CTA-mut42A>C	tRNA-Leu-TAA-2-1	CTA	42	mut	A	C	ACCGGGATGGCCGAGTGGTTAAGGCGTTGGACTCTAGATCCCATGGGCTGGTGCCCGCGTGGGTTCGAACCCCACTCTCGGTA	GAAGAGACAATCTTCTCGGC	tatcttgtggaaaggacgaaacaccACCGGGATGGCCGAGTGGTTAAGGCGTTGGACTCTAGATCCCATGGGCTGGTGCCCGCGTGGGTTCGAACCCCACTCTCGGTATTTTTTTtaagcttGAAGAGACAATCTTCTCGGCCTGTCTCTTATACACATCTGACGCTGCCGACGActcgagtactaggatccattaggcg	-4.27969	-4.01114
tRNA-Leu-TAA-2-1-CTA-mut43A>T	tRNA-Leu-TAA-2-1	CTA	43	mut	A	T	ACCGGGATGGCCGAGTGGTTAAGGCGTTGGACTCTAGATCCATTGGGCTGGTGCCCGCGTGGGTTCGAACCCCACTCTCGGTA	TGCAGCAACTGAGGACAATC	tatcttgtggaaaggacgaaacaccACCGGGATGGCCGAGTGGTTAAGGCGTTGGACTCTAGATCCATTGGGCTGGTGCCCGCGTGGGTTCGAACCCCACTCTCGGTATTTTTTTtaagcttTGCAGCAACTGAGGACAATCCTGTCTCTTATACACATCTGACGCTGCCGACGActcgagtactaggatccattaggcg	0.529736	-0.719176
tRNA-Leu-TAA-2-1-CTA-mut43A>G	tRNA-Leu-TAA-2-1	CTA	43	mut	A	G	ACCGGGATGGCCGAGTGGTTAAGGCGTTGGACTCTAGATCCAGTGGGCTGGTGCCCGCGTGGGTTCGAACCCCACTCTCGGTA	GATGTCCAAGCAGGTTCTAC	tatcttgtggaaaggacgaaacaccACCGGGATGGCCGAGTGGTTAAGGCGTTGGACTCTAGATCCAGTGGGCTGGTGCCCGCGTGGGTTCGAACCCCACTCTCGGTATTTTTTTtaagcttGATGTCCAAGCAGGTTCTACCTGTCTCTTATACACATCTGACGCTGCCGACGActcgagtactaggatccattaggcg	1.26079	1.44306
tRNA-Leu-TAA-2-1-CTA-mut43A>C	tRNA-Leu-TAA-2-1	CTA	43	mut	A	C	ACCGGGATGGCCGAGTGGTTAAGGCGTTGGACTCTAGATCCACTGGGCTGGTGCCCGCGTGGGTTCGAACCCCACTCTCGGTA	CACTGCATTGCACTGCATTG	tatcttgtggaaaggacgaaacaccACCGGGATGGCCGAGTGGTTAAGGCGTTGGACTCTAGATCCACTGGGCTGGTGCCCGCGTGGGTTCGAACCCCACTCTCGGTATTTTTTTtaagcttCACTGCATTGCACTGCATTGCTGTCTCTTATACACATCTGACGCTGCCGACGActcgagtactaggatccattaggcg	0.480198	-0.495748
tRNA-Leu-TAA-2-1-CTA-mut44T>G	tRNA-Leu-TAA-2-1	CTA	44	mut	T	G	ACCGGGATGGCCGAGTGGTTAAGGCGTTGGACTCTAGATCCAAGGGGCTGGTGCCCGCGTGGGTTCGAACCCCACTCTCGGTA	TTGCCACAGGTATCTATGGC	tatcttgtggaaaggacgaaacaccACCGGGATGGCCGAGTGGTTAAGGCGTTGGACTCTAGATCCAAGGGGCTGGTGCCCGCGTGGGTTCGAACCCCACTCTCGGTATTTTTTTtaagcttTTGCCACAGGTATCTATGGCCTGTCTCTTATACACATCTGACGCTGCCGACGActcgagtactaggatccattaggcg	-7.78732	-7.6835
tRNA-Leu-TAA-2-1-CTA-mut44T>C	tRNA-Leu-TAA-2-1	CTA	44	mut	T	C	ACCGGGATGGCCGAGTGGTTAAGGCGTTGGACTCTAGATCCAACGGGCTGGTGCCCGCGTGGGTTCGAACCCCACTCTCGGTA	GGACCATCTGATGTTCGTAG	tatcttgtggaaaggacgaaacaccACCGGGATGGCCGAGTGGTTAAGGCGTTGGACTCTAGATCCAACGGGCTGGTGCCCGCGTGGGTTCGAACCCCACTCTCGGTATTTTTTTtaagcttGGACCATCTGATGTTCGTAGCTGTCTCTTATACACATCTGACGCTGCCGACGActcgagtactaggatccattaggcg	-0.987861	-0.502159
tRNA-Leu-TAA-2-1-CTA-mut44T>A	tRNA-Leu-TAA-2-1	CTA	44	mut	T	A	ACCGGGATGGCCGAGTGGTTAAGGCGTTGGACTCTAGATCCAAAGGGCTGGTGCCCGCGTGGGTTCGAACCCCACTCTCGGTA	ATAGTAAGGCGGATACAGGC	tatcttgtggaaaggacgaaacaccACCGGGATGGCCGAGTGGTTAAGGCGTTGGACTCTAGATCCAAAGGGCTGGTGCCCGCGTGGGTTCGAACCCCACTCTCGGTATTTTTTTtaagcttATAGTAAGGCGGATACAGGCCTGTCTCTTATACACATCTGACGCTGCCGACGActcgagtactaggatccattaggcg	2.13091	0.484951
tRNA-Leu-TAA-2-1-CTA-mut45G>C	tRNA-Leu-TAA-2-1	CTA	45	mut	G	C	ACCGGGATGGCCGAGTGGTTAAGGCGTTGGACTCTAGATCCAATCGGCTGGTGCCCGCGTGGGTTCGAACCCCACTCTCGGTA	GATTGGAACGCACCTGTAGA	tatcttgtggaaaggacgaaacaccACCGGGATGGCCGAGTGGTTAAGGCGTTGGACTCTAGATCCAATCGGCTGGTGCCCGCGTGGGTTCGAACCCCACTCTCGGTATTTTTTTtaagcttGATTGGAACGCACCTGTAGACTGTCTCTTATACACATCTGACGCTGCCGACGActcgagtactaggatccattaggcg	-3.84082	-3.54967
tRNA-Leu-TAA-2-1-CTA-mut45G>A	tRNA-Leu-TAA-2-1	CTA	45	mut	G	A	ACCGGGATGGCCGAGTGGTTAAGGCGTTGGACTCTAGATCCAATAGGCTGGTGCCCGCGTGGGTTCGAACCCCACTCTCGGTA	GTCAAGCTCCAGAAGTTGTC	tatcttgtggaaaggacgaaacaccACCGGGATGGCCGAGTGGTTAAGGCGTTGGACTCTAGATCCAATAGGCTGGTGCCCGCGTGGGTTCGAACCCCACTCTCGGTATTTTTTTtaagcttGTCAAGCTCCAGAAGTTGTCCTGTCTCTTATACACATCTGACGCTGCCGACGActcgagtactaggatccattaggcg	-0.870461	-0.341274
tRNA-Leu-TAA-2-1-CTA-mut45G>T	tRNA-Leu-TAA-2-1	CTA	45	mut	G	T	ACCGGGATGGCCGAGTGGTTAAGGCGTTGGACTCTAGATCCAATTGGCTGGTGCCCGCGTGGGTTCGAACCCCACTCTCGGTA	GTACTACGCGTGTTCGCAAT	tatcttgtggaaaggacgaaacaccACCGGGATGGCCGAGTGGTTAAGGCGTTGGACTCTAGATCCAATTGGCTGGTGCCCGCGTGGGTTCGAACCCCACTCTCGGTATTTTTTTtaagcttGTACTACGCGTGTTCGCAATCTGTCTCTTATACACATCTGACGCTGCCGACGActcgagtactaggatccattaggcg	-8.0645	-8.0645
tRNA-Leu-TAA-2-1-CTA-mut46G>C	tRNA-Leu-TAA-2-1	CTA	46	mut	G	C	ACCGGGATGGCCGAGTGGTTAAGGCGTTGGACTCTAGATCCAATGCGCTGGTGCCCGCGTGGGTTCGAACCCCACTCTCGGTA	CTTGAGGTCTCACCTGTAGA	tatcttgtggaaaggacgaaacaccACCGGGATGGCCGAGTGGTTAAGGCGTTGGACTCTAGATCCAATGCGCTGGTGCCCGCGTGGGTTCGAACCCCACTCTCGGTATTTTTTTtaagcttCTTGAGGTCTCACCTGTAGACTGTCTCTTATACACATCTGACGCTGCCGACGActcgagtactaggatccattaggcg	-8.0645	-8.0645
tRNA-Leu-TAA-2-1-CTA-mut46G>A	tRNA-Leu-TAA-2-1	CTA	46	mut	G	A	ACCGGGATGGCCGAGTGGTTAAGGCGTTGGACTCTAGATCCAATGAGCTGGTGCCCGCGTGGGTTCGAACCCCACTCTCGGTA	ACAGTTGGAACCACAGCTCA	tatcttgtggaaaggacgaaacaccACCGGGATGGCCGAGTGGTTAAGGCGTTGGACTCTAGATCCAATGAGCTGGTGCCCGCGTGGGTTCGAACCCCACTCTCGGTATTTTTTTtaagcttACAGTTGGAACCACAGCTCACTGTCTCTTATACACATCTGACGCTGCCGACGActcgagtactaggatccattaggcg	-3.60046	-3.05671
tRNA-Leu-TAA-2-1-CTA-mut46G>T	tRNA-Leu-TAA-2-1	CTA	46	mut	G	T	ACCGGGATGGCCGAGTGGTTAAGGCGTTGGACTCTAGATCCAATGTGCTGGTGCCCGCGTGGGTTCGAACCCCACTCTCGGTA	TAAGCCAACAGTCTTCCGAC	tatcttgtggaaaggacgaaacaccACCGGGATGGCCGAGTGGTTAAGGCGTTGGACTCTAGATCCAATGTGCTGGTGCCCGCGTGGGTTCGAACCCCACTCTCGGTATTTTTTTtaagcttTAAGCCAACAGTCTTCCGACCTGTCTCTTATACACATCTGACGCTGCCGACGActcgagtactaggatccattaggcg	-0.800292	-8.0645
tRNA-Leu-TAA-2-1-CTA-mut47G>C	tRNA-Leu-TAA-2-1	CTA	47	mut	G	C	ACCGGGATGGCCGAGTGGTTAAGGCGTTGGACTCTAGATCCAATGGCCTGGTGCCCGCGTGGGTTCGAACCCCACTCTCGGTA	GCATCACCGAGATTACGTAC	tatcttgtggaaaggacgaaacaccACCGGGATGGCCGAGTGGTTAAGGCGTTGGACTCTAGATCCAATGGCCTGGTGCCCGCGTGGGTTCGAACCCCACTCTCGGTATTTTTTTtaagcttGCATCACCGAGATTACGTACCTGTCTCTTATACACATCTGACGCTGCCGACGActcgagtactaggatccattaggcg	0.513507	0.844713
tRNA-Leu-TAA-2-1-CTA-mut47G>A	tRNA-Leu-TAA-2-1	CTA	47	mut	G	A	ACCGGGATGGCCGAGTGGTTAAGGCGTTGGACTCTAGATCCAATGGACTGGTGCCCGCGTGGGTTCGAACCCCACTCTCGGTA	CAGCATAACATCTTCTCGGC	tatcttgtggaaaggacgaaacaccACCGGGATGGCCGAGTGGTTAAGGCGTTGGACTCTAGATCCAATGGACTGGTGCCCGCGTGGGTTCGAACCCCACTCTCGGTATTTTTTTtaagcttCAGCATAACATCTTCTCGGCCTGTCTCTTATACACATCTGACGCTGCCGACGActcgagtactaggatccattaggcg	-3.93383	-3.65461
tRNA-Leu-TAA-2-1-CTA-mut47G>T	tRNA-Leu-TAA-2-1	CTA	47	mut	G	T	ACCGGGATGGCCGAGTGGTTAAGGCGTTGGACTCTAGATCCAATGGTCTGGTGCCCGCGTGGGTTCGAACCCCACTCTCGGTA	ATGTTCGTAGCGAACCGTTG	tatcttgtggaaaggacgaaacaccACCGGGATGGCCGAGTGGTTAAGGCGTTGGACTCTAGATCCAATGGTCTGGTGCCCGCGTGGGTTCGAACCCCACTCTCGGTATTTTTTTtaagcttATGTTCGTAGCGAACCGTTGCTGTCTCTTATACACATCTGACGCTGCCGACGActcgagtactaggatccattaggcg	-0.365493	-4.31586
tRNA-Leu-TAA-2-1-CTA-mut48C>A	tRNA-Leu-TAA-2-1	CTA	48	mut	C	A	ACCGGGATGGCCGAGTGGTTAAGGCGTTGGACTCTAGATCCAATGGGATGGTGCCCGCGTGGGTTCGAACCCCACTCTCGGTA	CAACCTCGTGATACACCAGA	tatcttgtggaaaggacgaaacaccACCGGGATGGCCGAGTGGTTAAGGCGTTGGACTCTAGATCCAATGGGATGGTGCCCGCGTGGGTTCGAACCCCACTCTCGGTATTTTTTTtaagcttCAACCTCGTGATACACCAGACTGTCTCTTATACACATCTGACGCTGCCGACGActcgagtactaggatccattaggcg	-0.967921	-1.65674
tRNA-Leu-TAA-2-1-CTA-mut48C>T	tRNA-Leu-TAA-2-1	CTA	48	mut	C	T	ACCGGGATGGCCGAGTGGTTAAGGCGTTGGACTCTAGATCCAATGGGTTGGTGCCCGCGTGGGTTCGAACCCCACTCTCGGTA	CGTCACTGTCAAGAAGCCAT	tatcttgtggaaaggacgaaacaccACCGGGATGGCCGAGTGGTTAAGGCGTTGGACTCTAGATCCAATGGGTTGGTGCCCGCGTGGGTTCGAACCCCACTCTCGGTATTTTTTTtaagcttCGTCACTGTCAAGAAGCCATCTGTCTCTTATACACATCTGACGCTGCCGACGActcgagtactaggatccattaggcg	-1.76575	-3.62975
tRNA-Leu-TAA-2-1-CTA-mut48C>G	tRNA-Leu-TAA-2-1	CTA	48	mut	C	G	ACCGGGATGGCCGAGTGGTTAAGGCGTTGGACTCTAGATCCAATGGGGTGGTGCCCGCGTGGGTTCGAACCCCACTCTCGGTA	GCGTGACATGAAGCTATACG	tatcttgtggaaaggacgaaacaccACCGGGATGGCCGAGTGGTTAAGGCGTTGGACTCTAGATCCAATGGGGTGGTGCCCGCGTGGGTTCGAACCCCACTCTCGGTATTTTTTTtaagcttGCGTGACATGAAGCTATACGCTGTCTCTTATACACATCTGACGCTGCCGACGActcgagtactaggatccattaggcg	1.54529	-1.66149
tRNA-Leu-TAA-2-1-CTA-mut49T>G	tRNA-Leu-TAA-2-1	CTA	49	mut	T	G	ACCGGGATGGCCGAGTGGTTAAGGCGTTGGACTCTAGATCCAATGGGCGGGTGCCCGCGTGGGTTCGAACCCCACTCTCGGTA	TACAACATGCACGGCCGAAT	tatcttgtggaaaggacgaaacaccACCGGGATGGCCGAGTGGTTAAGGCGTTGGACTCTAGATCCAATGGGCGGGTGCCCGCGTGGGTTCGAACCCCACTCTCGGTATTTTTTTtaagcttTACAACATGCACGGCCGAATCTGTCTCTTATACACATCTGACGCTGCCGACGActcgagtactaggatccattaggcg	0.549346	0.6318
tRNA-Leu-TAA-2-1-CTA-mut49T>C	tRNA-Leu-TAA-2-1	CTA	49	mut	T	C	ACCGGGATGGCCGAGTGGTTAAGGCGTTGGACTCTAGATCCAATGGGCCGGTGCCCGCGTGGGTTCGAACCCCACTCTCGGTA	TAGGAAGAAGAGGCCACTTC	tatcttgtggaaaggacgaaacaccACCGGGATGGCCGAGTGGTTAAGGCGTTGGACTCTAGATCCAATGGGCCGGTGCCCGCGTGGGTTCGAACCCCACTCTCGGTATTTTTTTtaagcttTAGGAAGAAGAGGCCACTTCCTGTCTCTTATACACATCTGACGCTGCCGACGActcgagtactaggatccattaggcg	0.155411	-0.0369021
tRNA-Leu-TAA-2-1-CTA-mut49T>A	tRNA-Leu-TAA-2-1	CTA	49	mut	T	A	ACCGGGATGGCCGAGTGGTTAAGGCGTTGGACTCTAGATCCAATGGGCAGGTGCCCGCGTGGGTTCGAACCCCACTCTCGGTA	ACCACCATAGCACCTGTAGA	tatcttgtggaaaggacgaaacaccACCGGGATGGCCGAGTGGTTAAGGCGTTGGACTCTAGATCCAATGGGCAGGTGCCCGCGTGGGTTCGAACCCCACTCTCGGTATTTTTTTtaagcttACCACCATAGCACCTGTAGACTGTCTCTTATACACATCTGACGCTGCCGACGActcgagtactaggatccattaggcg	1.14911	0.829418
tRNA-Leu-TAA-2-1-CTA-mut50G>C	tRNA-Leu-TAA-2-1	CTA	50	mut	G	C	ACCGGGATGGCCGAGTGGTTAAGGCGTTGGACTCTAGATCCAATGGGCTCGTGCCCGCGTGGGTTCGAACCCCACTCTCGGTA	CAGGTTCTACCAGGTTCTAC	tatcttgtggaaaggacgaaacaccACCGGGATGGCCGAGTGGTTAAGGCGTTGGACTCTAGATCCAATGGGCTCGTGCCCGCGTGGGTTCGAACCCCACTCTCGGTATTTTTTTtaagcttCAGGTTCTACCAGGTTCTACCTGTCTCTTATACACATCTGACGCTGCCGACGActcgagtactaggatccattaggcg	2.74518	2.77632
tRNA-Leu-TAA-2-1-CTA-mut50G>A	tRNA-Leu-TAA-2-1	CTA	50	mut	G	A	ACCGGGATGGCCGAGTGGTTAAGGCGTTGGACTCTAGATCCAATGGGCTAGTGCCCGCGTGGGTTCGAACCCCACTCTCGGTA	GTTCCAACCAACACTCAGTG	tatcttgtggaaaggacgaaacaccACCGGGATGGCCGAGTGGTTAAGGCGTTGGACTCTAGATCCAATGGGCTAGTGCCCGCGTGGGTTCGAACCCCACTCTCGGTATTTTTTTtaagcttGTTCCAACCAACACTCAGTGCTGTCTCTTATACACATCTGACGCTGCCGACGActcgagtactaggatccattaggcg	1.37115	1.55418
tRNA-Leu-TAA-2-1-CTA-mut50G>T	tRNA-Leu-TAA-2-1	CTA	50	mut	G	T	ACCGGGATGGCCGAGTGGTTAAGGCGTTGGACTCTAGATCCAATGGGCTTGTGCCCGCGTGGGTTCGAACCCCACTCTCGGTA	GTTCCAACCAGGAGCTTACT	tatcttgtggaaaggacgaaacaccACCGGGATGGCCGAGTGGTTAAGGCGTTGGACTCTAGATCCAATGGGCTTGTGCCCGCGTGGGTTCGAACCCCACTCTCGGTATTTTTTTtaagcttGTTCCAACCAGGAGCTTACTCTGTCTCTTATACACATCTGACGCTGCCGACGActcgagtactaggatccattaggcg	0.442746	0.477448
tRNA-Leu-TAA-2-1-CTA-mut51G>C	tRNA-Leu-TAA-2-1	CTA	51	mut	G	C	ACCGGGATGGCCGAGTGGTTAAGGCGTTGGACTCTAGATCCAATGGGCTGCTGCCCGCGTGGGTTCGAACCCCACTCTCGGTA	TGAGACCTCGAAGTCGCATA	tatcttgtggaaaggacgaaacaccACCGGGATGGCCGAGTGGTTAAGGCGTTGGACTCTAGATCCAATGGGCTGCTGCCCGCGTGGGTTCGAACCCCACTCTCGGTATTTTTTTtaagcttTGAGACCTCGAAGTCGCATACTGTCTCTTATACACATCTGACGCTGCCGACGActcgagtactaggatccattaggcg	2.40331	1.90723
tRNA-Leu-TAA-2-1-CTA-mut51G>A	tRNA-Leu-TAA-2-1	CTA	51	mut	G	A	ACCGGGATGGCCGAGTGGTTAAGGCGTTGGACTCTAGATCCAATGGGCTGATGCCCGCGTGGGTTCGAACCCCACTCTCGGTA	CACCGAGATTGGAGCTTACT	tatcttgtggaaaggacgaaacaccACCGGGATGGCCGAGTGGTTAAGGCGTTGGACTCTAGATCCAATGGGCTGATGCCCGCGTGGGTTCGAACCCCACTCTCGGTATTTTTTTtaagcttCACCGAGATTGGAGCTTACTCTGTCTCTTATACACATCTGACGCTGCCGACGActcgagtactaggatccattaggcg	1.31775	1.25543
tRNA-Leu-TAA-2-1-CTA-mut51G>T	tRNA-Leu-TAA-2-1	CTA	51	mut	G	T	ACCGGGATGGCCGAGTGGTTAAGGCGTTGGACTCTAGATCCAATGGGCTGTTGCCCGCGTGGGTTCGAACCCCACTCTCGGTA	ACGAGTTACAGTACTACGCG	tatcttgtggaaaggacgaaacaccACCGGGATGGCCGAGTGGTTAAGGCGTTGGACTCTAGATCCAATGGGCTGTTGCCCGCGTGGGTTCGAACCCCACTCTCGGTATTTTTTTtaagcttACGAGTTACAGTACTACGCGCTGTCTCTTATACACATCTGACGCTGCCGACGActcgagtactaggatccattaggcg	0.309814	-2.92012
tRNA-Leu-TAA-2-1-CTA-mut52T>G	tRNA-Leu-TAA-2-1	CTA	52	mut	T	G	ACCGGGATGGCCGAGTGGTTAAGGCGTTGGACTCTAGATCCAATGGGCTGGGGCCCGCGTGGGTTCGAACCCCACTCTCGGTA	TACTTGGCAGGTCCAAGTGT	tatcttgtggaaaggacgaaacaccACCGGGATGGCCGAGTGGTTAAGGCGTTGGACTCTAGATCCAATGGGCTGGGGCCCGCGTGGGTTCGAACCCCACTCTCGGTATTTTTTTtaagcttTACTTGGCAGGTCCAAGTGTCTGTCTCTTATACACATCTGACGCTGCCGACGActcgagtactaggatccattaggcg	-5.10373	-5.087
tRNA-Leu-TAA-2-1-CTA-mut52T>C	tRNA-Leu-TAA-2-1	CTA	52	mut	T	C	ACCGGGATGGCCGAGTGGTTAAGGCGTTGGACTCTAGATCCAATGGGCTGGCGCCCGCGTGGGTTCGAACCCCACTCTCGGTA	TGAAGTCAGAGTCAAGCTCC	tatcttgtggaaaggacgaaacaccACCGGGATGGCCGAGTGGTTAAGGCGTTGGACTCTAGATCCAATGGGCTGGCGCCCGCGTGGGTTCGAACCCCACTCTCGGTATTTTTTTtaagcttTGAAGTCAGAGTCAAGCTCCCTGTCTCTTATACACATCTGACGCTGCCGACGActcgagtactaggatccattaggcg	1.37039	1.41939
tRNA-Leu-TAA-2-1-CTA-mut52T>A	tRNA-Leu-TAA-2-1	CTA	52	mut	T	A	ACCGGGATGGCCGAGTGGTTAAGGCGTTGGACTCTAGATCCAATGGGCTGGAGCCCGCGTGGGTTCGAACCCCACTCTCGGTA	GCTGTGGCATTGACAATGCA	tatcttgtggaaaggacgaaacaccACCGGGATGGCCGAGTGGTTAAGGCGTTGGACTCTAGATCCAATGGGCTGGAGCCCGCGTGGGTTCGAACCCCACTCTCGGTATTTTTTTtaagcttGCTGTGGCATTGACAATGCACTGTCTCTTATACACATCTGACGCTGCCGACGActcgagtactaggatccattaggcg	-4.08588	-3.80702
tRNA-Leu-TAA-2-1-CTA-mut53G>C	tRNA-Leu-TAA-2-1	CTA	53	mut	G	C	ACCGGGATGGCCGAGTGGTTAAGGCGTTGGACTCTAGATCCAATGGGCTGGTCCCCGCGTGGGTTCGAACCCCACTCTCGGTA	ATACACCAGACGCAAGTGCT	tatcttgtggaaaggacgaaacaccACCGGGATGGCCGAGTGGTTAAGGCGTTGGACTCTAGATCCAATGGGCTGGTCCCCGCGTGGGTTCGAACCCCACTCTCGGTATTTTTTTtaagcttATACACCAGACGCAAGTGCTCTGTCTCTTATACACATCTGACGCTGCCGACGActcgagtactaggatccattaggcg	-3.37566	-4.47091
tRNA-Leu-TAA-2-1-CTA-mut53G>A	tRNA-Leu-TAA-2-1	CTA	53	mut	G	A	ACCGGGATGGCCGAGTGGTTAAGGCGTTGGACTCTAGATCCAATGGGCTGGTACCCGCGTGGGTTCGAACCCCACTCTCGGTA	CTATCAGGTAGCATCACCGA	tatcttgtggaaaggacgaaacaccACCGGGATGGCCGAGTGGTTAAGGCGTTGGACTCTAGATCCAATGGGCTGGTACCCGCGTGGGTTCGAACCCCACTCTCGGTATTTTTTTtaagcttCTATCAGGTAGCATCACCGACTGTCTCTTATACACATCTGACGCTGCCGACGActcgagtactaggatccattaggcg	-1.24749	-0.856639
tRNA-Leu-TAA-2-1-CTA-mut53G>T	tRNA-Leu-TAA-2-1	CTA	53	mut	G	T	ACCGGGATGGCCGAGTGGTTAAGGCGTTGGACTCTAGATCCAATGGGCTGGTTCCCGCGTGGGTTCGAACCCCACTCTCGGTA	AGTACGAGCCATCATGACTG	tatcttgtggaaaggacgaaacaccACCGGGATGGCCGAGTGGTTAAGGCGTTGGACTCTAGATCCAATGGGCTGGTTCCCGCGTGGGTTCGAACCCCACTCTCGGTATTTTTTTtaagcttAGTACGAGCCATCATGACTGCTGTCTCTTATACACATCTGACGCTGCCGACGActcgagtactaggatccattaggcg	-2.50161	-4.7907
tRNA-Leu-TAA-2-1-CTA-mut54C>A	tRNA-Leu-TAA-2-1	CTA	54	mut	C	A	ACCGGGATGGCCGAGTGGTTAAGGCGTTGGACTCTAGATCCAATGGGCTGGTGACCGCGTGGGTTCGAACCCCACTCTCGGTA	ACTGCTACTGGCAATGATCG	tatcttgtggaaaggacgaaacaccACCGGGATGGCCGAGTGGTTAAGGCGTTGGACTCTAGATCCAATGGGCTGGTGACCGCGTGGGTTCGAACCCCACTCTCGGTATTTTTTTtaagcttACTGCTACTGGCAATGATCGCTGTCTCTTATACACATCTGACGCTGCCGACGActcgagtactaggatccattaggcg	-0.0860006	0.0920978
tRNA-Leu-TAA-2-1-CTA-mut54C>T	tRNA-Leu-TAA-2-1	CTA	54	mut	C	T	ACCGGGATGGCCGAGTGGTTAAGGCGTTGGACTCTAGATCCAATGGGCTGGTGTCCGCGTGGGTTCGAACCCCACTCTCGGTA	AGACCTAAGGAGTTGCGACA	tatcttgtggaaaggacgaaacaccACCGGGATGGCCGAGTGGTTAAGGCGTTGGACTCTAGATCCAATGGGCTGGTGTCCGCGTGGGTTCGAACCCCACTCTCGGTATTTTTTTtaagcttAGACCTAAGGAGTTGCGACACTGTCTCTTATACACATCTGACGCTGCCGACGActcgagtactaggatccattaggcg	0.73976	0.882969
tRNA-Leu-TAA-2-1-CTA-mut54C>G	tRNA-Leu-TAA-2-1	CTA	54	mut	C	G	ACCGGGATGGCCGAGTGGTTAAGGCGTTGGACTCTAGATCCAATGGGCTGGTGGCCGCGTGGGTTCGAACCCCACTCTCGGTA	TCCACAAGGACTACGCTTAG	tatcttgtggaaaggacgaaacaccACCGGGATGGCCGAGTGGTTAAGGCGTTGGACTCTAGATCCAATGGGCTGGTGGCCGCGTGGGTTCGAACCCCACTCTCGGTATTTTTTTtaagcttTCCACAAGGACTACGCTTAGCTGTCTCTTATACACATCTGACGCTGCCGACGActcgagtactaggatccattaggcg	-4.67521	-4.42813
tRNA-Leu-TAA-2-1-CTA-mut55C>A	tRNA-Leu-TAA-2-1	CTA	55	mut	C	A	ACCGGGATGGCCGAGTGGTTAAGGCGTTGGACTCTAGATCCAATGGGCTGGTGCACGCGTGGGTTCGAACCCCACTCTCGGTA	AGCTCAACCGCTTAAGTAGC	tatcttgtggaaaggacgaaacaccACCGGGATGGCCGAGTGGTTAAGGCGTTGGACTCTAGATCCAATGGGCTGGTGCACGCGTGGGTTCGAACCCCACTCTCGGTATTTTTTTtaagcttAGCTCAACCGCTTAAGTAGCCTGTCTCTTATACACATCTGACGCTGCCGACGActcgagtactaggatccattaggcg	-5.30315	-5.02146
tRNA-Leu-TAA-2-1-CTA-mut55C>T	tRNA-Leu-TAA-2-1	CTA	55	mut	C	T	ACCGGGATGGCCGAGTGGTTAAGGCGTTGGACTCTAGATCCAATGGGCTGGTGCTCGCGTGGGTTCGAACCCCACTCTCGGTA	TGCAGCAACTCTAGAATCCG	tatcttgtggaaaggacgaaacaccACCGGGATGGCCGAGTGGTTAAGGCGTTGGACTCTAGATCCAATGGGCTGGTGCTCGCGTGGGTTCGAACCCCACTCTCGGTATTTTTTTtaagcttTGCAGCAACTCTAGAATCCGCTGTCTCTTATACACATCTGACGCTGCCGACGActcgagtactaggatccattaggcg	-4.42158	-4.2618
tRNA-Leu-TAA-2-1-CTA-mut55C>G	tRNA-Leu-TAA-2-1	CTA	55	mut	C	G	ACCGGGATGGCCGAGTGGTTAAGGCGTTGGACTCTAGATCCAATGGGCTGGTGCGCGCGTGGGTTCGAACCCCACTCTCGGTA	AGTCAGGTGCGCAACCAATT	tatcttgtggaaaggacgaaacaccACCGGGATGGCCGAGTGGTTAAGGCGTTGGACTCTAGATCCAATGGGCTGGTGCGCGCGTGGGTTCGAACCCCACTCTCGGTATTTTTTTtaagcttAGTCAGGTGCGCAACCAATTCTGTCTCTTATACACATCTGACGCTGCCGACGActcgagtactaggatccattaggcg	-1.43609	-1.74157
tRNA-Leu-TAA-2-1-CTA-mut56C>A	tRNA-Leu-TAA-2-1	CTA	56	mut	C	A	ACCGGGATGGCCGAGTGGTTAAGGCGTTGGACTCTAGATCCAATGGGCTGGTGCCAGCGTGGGTTCGAACCCCACTCTCGGTA	ATGCGCAGGTTGGTTCTATG	tatcttgtggaaaggacgaaacaccACCGGGATGGCCGAGTGGTTAAGGCGTTGGACTCTAGATCCAATGGGCTGGTGCCAGCGTGGGTTCGAACCCCACTCTCGGTATTTTTTTtaagcttATGCGCAGGTTGGTTCTATGCTGTCTCTTATACACATCTGACGCTGCCGACGActcgagtactaggatccattaggcg	-0.50707	-0.128708
tRNA-Leu-TAA-2-1-CTA-mut56C>T	tRNA-Leu-TAA-2-1	CTA	56	mut	C	T	ACCGGGATGGCCGAGTGGTTAAGGCGTTGGACTCTAGATCCAATGGGCTGGTGCCTGCGTGGGTTCGAACCCCACTCTCGGTA	GCGATCTCGTTGTGTGATAC	tatcttgtggaaaggacgaaacaccACCGGGATGGCCGAGTGGTTAAGGCGTTGGACTCTAGATCCAATGGGCTGGTGCCTGCGTGGGTTCGAACCCCACTCTCGGTATTTTTTTtaagcttGCGATCTCGTTGTGTGATACCTGTCTCTTATACACATCTGACGCTGCCGACGActcgagtactaggatccattaggcg	-3.25781	-3.32726
tRNA-Leu-TAA-2-1-CTA-mut56C>G	tRNA-Leu-TAA-2-1	CTA	56	mut	C	G	ACCGGGATGGCCGAGTGGTTAAGGCGTTGGACTCTAGATCCAATGGGCTGGTGCCGGCGTGGGTTCGAACCCCACTCTCGGTA	CCTGGAACAACTAGAATCCG	tatcttgtggaaaggacgaaacaccACCGGGATGGCCGAGTGGTTAAGGCGTTGGACTCTAGATCCAATGGGCTGGTGCCGGCGTGGGTTCGAACCCCACTCTCGGTATTTTTTTtaagcttCCTGGAACAACTAGAATCCGCTGTCTCTTATACACATCTGACGCTGCCGACGActcgagtactaggatccattaggcg	-0.72387	-4.12296
tRNA-Leu-TAA-2-1-CTA-mut57G>C	tRNA-Leu-TAA-2-1	CTA	57	mut	G	C	ACCGGGATGGCCGAGTGGTTAAGGCGTTGGACTCTAGATCCAATGGGCTGGTGCCCCCGTGGGTTCGAACCCCACTCTCGGTA	GACTCTAAGACCATTGCCAC	tatcttgtggaaaggacgaaacaccACCGGGATGGCCGAGTGGTTAAGGCGTTGGACTCTAGATCCAATGGGCTGGTGCCCCCGTGGGTTCGAACCCCACTCTCGGTATTTTTTTtaagcttGACTCTAAGACCATTGCCACCTGTCTCTTATACACATCTGACGCTGCCGACGActcgagtactaggatccattaggcg	-6.51447	-6.27692
tRNA-Leu-TAA-2-1-CTA-mut57G>A	tRNA-Leu-TAA-2-1	CTA	57	mut	G	A	ACCGGGATGGCCGAGTGGTTAAGGCGTTGGACTCTAGATCCAATGGGCTGGTGCCCACGTGGGTTCGAACCCCACTCTCGGTA	ACTCAAGGCGATGTGGACAA	tatcttgtggaaaggacgaaacaccACCGGGATGGCCGAGTGGTTAAGGCGTTGGACTCTAGATCCAATGGGCTGGTGCCCACGTGGGTTCGAACCCCACTCTCGGTATTTTTTTtaagcttACTCAAGGCGATGTGGACAACTGTCTCTTATACACATCTGACGCTGCCGACGActcgagtactaggatccattaggcg	0.555758	0.487267
tRNA-Leu-TAA-2-1-CTA-mut57G>T	tRNA-Leu-TAA-2-1	CTA	57	mut	G	T	ACCGGGATGGCCGAGTGGTTAAGGCGTTGGACTCTAGATCCAATGGGCTGGTGCCCTCGTGGGTTCGAACCCCACTCTCGGTA	TAAGCCAACACGGTCATGAC	tatcttgtggaaaggacgaaacaccACCGGGATGGCCGAGTGGTTAAGGCGTTGGACTCTAGATCCAATGGGCTGGTGCCCTCGTGGGTTCGAACCCCACTCTCGGTATTTTTTTtaagcttTAAGCCAACACGGTCATGACCTGTCTCTTATACACATCTGACGCTGCCGACGActcgagtactaggatccattaggcg	1.79539	1.27941
tRNA-Leu-TAA-2-1-CTA-mut58C>A	tRNA-Leu-TAA-2-1	CTA	58	mut	C	A	ACCGGGATGGCCGAGTGGTTAAGGCGTTGGACTCTAGATCCAATGGGCTGGTGCCCGAGTGGGTTCGAACCCCACTCTCGGTA	ATCATGACTGGCAGGCCTAA	tatcttgtggaaaggacgaaacaccACCGGGATGGCCGAGTGGTTAAGGCGTTGGACTCTAGATCCAATGGGCTGGTGCCCGAGTGGGTTCGAACCCCACTCTCGGTATTTTTTTtaagcttATCATGACTGGCAGGCCTAACTGTCTCTTATACACATCTGACGCTGCCGACGActcgagtactaggatccattaggcg	-0.878388	-0.618177
tRNA-Leu-TAA-2-1-CTA-mut58C>T	tRNA-Leu-TAA-2-1	CTA	58	mut	C	T	ACCGGGATGGCCGAGTGGTTAAGGCGTTGGACTCTAGATCCAATGGGCTGGTGCCCGTGTGGGTTCGAACCCCACTCTCGGTA	CTAGAATCCGTGCAGGTCAA	tatcttgtggaaaggacgaaacaccACCGGGATGGCCGAGTGGTTAAGGCGTTGGACTCTAGATCCAATGGGCTGGTGCCCGTGTGGGTTCGAACCCCACTCTCGGTATTTTTTTtaagcttCTAGAATCCGTGCAGGTCAACTGTCTCTTATACACATCTGACGCTGCCGACGActcgagtactaggatccattaggcg	-3.63034	-3.34176
tRNA-Leu-TAA-2-1-CTA-mut58C>G	tRNA-Leu-TAA-2-1	CTA	58	mut	C	G	ACCGGGATGGCCGAGTGGTTAAGGCGTTGGACTCTAGATCCAATGGGCTGGTGCCCGGGTGGGTTCGAACCCCACTCTCGGTA	TATGCACCACTAGTGAACGG	tatcttgtggaaaggacgaaacaccACCGGGATGGCCGAGTGGTTAAGGCGTTGGACTCTAGATCCAATGGGCTGGTGCCCGGGTGGGTTCGAACCCCACTCTCGGTATTTTTTTtaagcttTATGCACCACTAGTGAACGGCTGTCTCTTATACACATCTGACGCTGCCGACGActcgagtactaggatccattaggcg	-8.0645	-8.0645
tRNA-Leu-TAA-2-1-CTA-mut59G>C	tRNA-Leu-TAA-2-1	CTA	59	mut	G	C	ACCGGGATGGCCGAGTGGTTAAGGCGTTGGACTCTAGATCCAATGGGCTGGTGCCCGCCTGGGTTCGAACCCCACTCTCGGTA	AACGTCCTTATGCCATGACG	tatcttgtggaaaggacgaaacaccACCGGGATGGCCGAGTGGTTAAGGCGTTGGACTCTAGATCCAATGGGCTGGTGCCCGCCTGGGTTCGAACCCCACTCTCGGTATTTTTTTtaagcttAACGTCCTTATGCCATGACGCTGTCTCTTATACACATCTGACGCTGCCGACGActcgagtactaggatccattaggcg	-2.38045	-8.0645
tRNA-Leu-TAA-2-1-CTA-mut59G>A	tRNA-Leu-TAA-2-1	CTA	59	mut	G	A	ACCGGGATGGCCGAGTGGTTAAGGCGTTGGACTCTAGATCCAATGGGCTGGTGCCCGCATGGGTTCGAACCCCACTCTCGGTA	GGCACCTAACAAGTCGCATA	tatcttgtggaaaggacgaaacaccACCGGGATGGCCGAGTGGTTAAGGCGTTGGACTCTAGATCCAATGGGCTGGTGCCCGCATGGGTTCGAACCCCACTCTCGGTATTTTTTTtaagcttGGCACCTAACAAGTCGCATACTGTCTCTTATACACATCTGACGCTGCCGACGActcgagtactaggatccattaggcg	-2.64052	-8.0645
tRNA-Leu-TAA-2-1-CTA-mut59G>T	tRNA-Leu-TAA-2-1	CTA	59	mut	G	T	ACCGGGATGGCCGAGTGGTTAAGGCGTTGGACTCTAGATCCAATGGGCTGGTGCCCGCTTGGGTTCGAACCCCACTCTCGGTA	GCACATCCATACGCTAACGA	tatcttgtggaaaggacgaaacaccACCGGGATGGCCGAGTGGTTAAGGCGTTGGACTCTAGATCCAATGGGCTGGTGCCCGCTTGGGTTCGAACCCCACTCTCGGTATTTTTTTtaagcttGCACATCCATACGCTAACGACTGTCTCTTATACACATCTGACGCTGCCGACGActcgagtactaggatccattaggcg	-8.0645	-8.0645
tRNA-Leu-TAA-2-1-CTA-mut60T>G	tRNA-Leu-TAA-2-1	CTA	60	mut	T	G	ACCGGGATGGCCGAGTGGTTAAGGCGTTGGACTCTAGATCCAATGGGCTGGTGCCCGCGGGGGTTCGAACCCCACTCTCGGTA	GCTAGTTGAGACACTCAGTG	tatcttgtggaaaggacgaaacaccACCGGGATGGCCGAGTGGTTAAGGCGTTGGACTCTAGATCCAATGGGCTGGTGCCCGCGGGGGTTCGAACCCCACTCTCGGTATTTTTTTtaagcttGCTAGTTGAGACACTCAGTGCTGTCTCTTATACACATCTGACGCTGCCGACGActcgagtactaggatccattaggcg	-0.389541	-4.55635
tRNA-Leu-TAA-2-1-CTA-mut60T>C	tRNA-Leu-TAA-2-1	CTA	60	mut	T	C	ACCGGGATGGCCGAGTGGTTAAGGCGTTGGACTCTAGATCCAATGGGCTGGTGCCCGCGCGGGTTCGAACCCCACTCTCGGTA	ATGACTCGGAGCATGGTCTT	tatcttgtggaaaggacgaaacaccACCGGGATGGCCGAGTGGTTAAGGCGTTGGACTCTAGATCCAATGGGCTGGTGCCCGCGCGGGTTCGAACCCCACTCTCGGTATTTTTTTtaagcttATGACTCGGAGCATGGTCTTCTGTCTCTTATACACATCTGACGCTGCCGACGActcgagtactaggatccattaggcg	-8.0645	-8.0645
tRNA-Leu-TAA-2-1-CTA-mut60T>A	tRNA-Leu-TAA-2-1	CTA	60	mut	T	A	ACCGGGATGGCCGAGTGGTTAAGGCGTTGGACTCTAGATCCAATGGGCTGGTGCCCGCGAGGGTTCGAACCCCACTCTCGGTA	CCTCTCGAGTGTATAGGACA	tatcttgtggaaaggacgaaacaccACCGGGATGGCCGAGTGGTTAAGGCGTTGGACTCTAGATCCAATGGGCTGGTGCCCGCGAGGGTTCGAACCCCACTCTCGGTATTTTTTTtaagcttCCTCTCGAGTGTATAGGACACTGTCTCTTATACACATCTGACGCTGCCGACGActcgagtactaggatccattaggcg	-1.05545	-3.29852
tRNA-Leu-TAA-2-1-CTA-mut61G>C	tRNA-Leu-TAA-2-1	CTA	61	mut	G	C	ACCGGGATGGCCGAGTGGTTAAGGCGTTGGACTCTAGATCCAATGGGCTGGTGCCCGCGTCGGTTCGAACCCCACTCTCGGTA	CGCTCGATAATGCGACAGAA	tatcttgtggaaaggacgaaacaccACCGGGATGGCCGAGTGGTTAAGGCGTTGGACTCTAGATCCAATGGGCTGGTGCCCGCGTCGGTTCGAACCCCACTCTCGGTATTTTTTTtaagcttCGCTCGATAATGCGACAGAACTGTCTCTTATACACATCTGACGCTGCCGACGActcgagtactaggatccattaggcg	-1.31278	-4.66316
tRNA-Leu-TAA-2-1-CTA-mut61G>A	tRNA-Leu-TAA-2-1	CTA	61	mut	G	A	ACCGGGATGGCCGAGTGGTTAAGGCGTTGGACTCTAGATCCAATGGGCTGGTGCCCGCGTAGGTTCGAACCCCACTCTCGGTA	GATCTTGCGGAAGTCGCATA	tatcttgtggaaaggacgaaacaccACCGGGATGGCCGAGTGGTTAAGGCGTTGGACTCTAGATCCAATGGGCTGGTGCCCGCGTAGGTTCGAACCCCACTCTCGGTATTTTTTTtaagcttGATCTTGCGGAAGTCGCATACTGTCTCTTATACACATCTGACGCTGCCGACGActcgagtactaggatccattaggcg	-8.0645	-8.0645
tRNA-Leu-TAA-2-1-CTA-mut61G>T	tRNA-Leu-TAA-2-1	CTA	61	mut	G	T	ACCGGGATGGCCGAGTGGTTAAGGCGTTGGACTCTAGATCCAATGGGCTGGTGCCCGCGTTGGTTCGAACCCCACTCTCGGTA	GCGACATTAACCAATCCGGA	tatcttgtggaaaggacgaaacaccACCGGGATGGCCGAGTGGTTAAGGCGTTGGACTCTAGATCCAATGGGCTGGTGCCCGCGTTGGTTCGAACCCCACTCTCGGTATTTTTTTtaagcttGCGACATTAACCAATCCGGACTGTCTCTTATACACATCTGACGCTGCCGACGActcgagtactaggatccattaggcg	-0.331875	0.233909
tRNA-Leu-TAA-2-1-CTA-mut62G>C	tRNA-Leu-TAA-2-1	CTA	62	mut	G	C	ACCGGGATGGCCGAGTGGTTAAGGCGTTGGACTCTAGATCCAATGGGCTGGTGCCCGCGTGCGTTCGAACCCCACTCTCGGTA	CCTTGGTGGAACCGAGTTAA	tatcttgtggaaaggacgaaacaccACCGGGATGGCCGAGTGGTTAAGGCGTTGGACTCTAGATCCAATGGGCTGGTGCCCGCGTGCGTTCGAACCCCACTCTCGGTATTTTTTTtaagcttCCTTGGTGGAACCGAGTTAACTGTCTCTTATACACATCTGACGCTGCCGACGActcgagtactaggatccattaggcg	-8.0645	-8.0645
tRNA-Leu-TAA-2-1-CTA-mut62G>A	tRNA-Leu-TAA-2-1	CTA	62	mut	G	A	ACCGGGATGGCCGAGTGGTTAAGGCGTTGGACTCTAGATCCAATGGGCTGGTGCCCGCGTGAGTTCGAACCCCACTCTCGGTA	CACTGCATTGATGACTCGGA	tatcttgtggaaaggacgaaacaccACCGGGATGGCCGAGTGGTTAAGGCGTTGGACTCTAGATCCAATGGGCTGGTGCCCGCGTGAGTTCGAACCCCACTCTCGGTATTTTTTTtaagcttCACTGCATTGATGACTCGGACTGTCTCTTATACACATCTGACGCTGCCGACGActcgagtactaggatccattaggcg	-0.577144	-8.0645
tRNA-Leu-TAA-2-1-CTA-mut62G>T	tRNA-Leu-TAA-2-1	CTA	62	mut	G	T	ACCGGGATGGCCGAGTGGTTAAGGCGTTGGACTCTAGATCCAATGGGCTGGTGCCCGCGTGTGTTCGAACCCCACTCTCGGTA	GTGACTAACGCATTGACGAG	tatcttgtggaaaggacgaaacaccACCGGGATGGCCGAGTGGTTAAGGCGTTGGACTCTAGATCCAATGGGCTGGTGCCCGCGTGTGTTCGAACCCCACTCTCGGTATTTTTTTtaagcttGTGACTAACGCATTGACGAGCTGTCTCTTATACACATCTGACGCTGCCGACGActcgagtactaggatccattaggcg	-0.0697795	0.461004
tRNA-Leu-TAA-2-1-CTA-mut63G>C	tRNA-Leu-TAA-2-1	CTA	63	mut	G	C	ACCGGGATGGCCGAGTGGTTAAGGCGTTGGACTCTAGATCCAATGGGCTGGTGCCCGCGTGGCTTCGAACCCCACTCTCGGTA	TATGGTTCCGGCTTCCAGAA	tatcttgtggaaaggacgaaacaccACCGGGATGGCCGAGTGGTTAAGGCGTTGGACTCTAGATCCAATGGGCTGGTGCCCGCGTGGCTTCGAACCCCACTCTCGGTATTTTTTTtaagcttTATGGTTCCGGCTTCCAGAACTGTCTCTTATACACATCTGACGCTGCCGACGActcgagtactaggatccattaggcg	-5.01964	-4.75046
tRNA-Leu-TAA-2-1-CTA-mut63G>A	tRNA-Leu-TAA-2-1	CTA	63	mut	G	A	ACCGGGATGGCCGAGTGGTTAAGGCGTTGGACTCTAGATCCAATGGGCTGGTGCCCGCGTGGATTCGAACCCCACTCTCGGTA	CTTCAGACAGTACCAACCTG	tatcttgtggaaaggacgaaacaccACCGGGATGGCCGAGTGGTTAAGGCGTTGGACTCTAGATCCAATGGGCTGGTGCCCGCGTGGATTCGAACCCCACTCTCGGTATTTTTTTtaagcttCTTCAGACAGTACCAACCTGCTGTCTCTTATACACATCTGACGCTGCCGACGActcgagtactaggatccattaggcg	-3.1644	-8.0645
tRNA-Leu-TAA-2-1-CTA-mut63G>T	tRNA-Leu-TAA-2-1	CTA	63	mut	G	T	ACCGGGATGGCCGAGTGGTTAAGGCGTTGGACTCTAGATCCAATGGGCTGGTGCCCGCGTGGTTTCGAACCCCACTCTCGGTA	TTCGATACGGCGCTCGATAA	tatcttgtggaaaggacgaaacaccACCGGGATGGCCGAGTGGTTAAGGCGTTGGACTCTAGATCCAATGGGCTGGTGCCCGCGTGGTTTCGAACCCCACTCTCGGTATTTTTTTtaagcttTTCGATACGGCGCTCGATAACTGTCTCTTATACACATCTGACGCTGCCGACGActcgagtactaggatccattaggcg	-4.92835	-4.69393
tRNA-Leu-TAA-2-1-CTA-mut64T>G	tRNA-Leu-TAA-2-1	CTA	64	mut	T	G	ACCGGGATGGCCGAGTGGTTAAGGCGTTGGACTCTAGATCCAATGGGCTGGTGCCCGCGTGGGGTCGAACCCCACTCTCGGTA	TAAGCCAACAGTTCGCCGTA	tatcttgtggaaaggacgaaacaccACCGGGATGGCCGAGTGGTTAAGGCGTTGGACTCTAGATCCAATGGGCTGGTGCCCGCGTGGGGTCGAACCCCACTCTCGGTATTTTTTTtaagcttTAAGCCAACAGTTCGCCGTACTGTCTCTTATACACATCTGACGCTGCCGACGActcgagtactaggatccattaggcg	-0.623378	-3.34176
tRNA-Leu-TAA-2-1-CTA-mut64T>C	tRNA-Leu-TAA-2-1	CTA	64	mut	T	C	ACCGGGATGGCCGAGTGGTTAAGGCGTTGGACTCTAGATCCAATGGGCTGGTGCCCGCGTGGGCTCGAACCCCACTCTCGGTA	ATGCCGTTCAATTGTCGCGA	tatcttgtggaaaggacgaaacaccACCGGGATGGCCGAGTGGTTAAGGCGTTGGACTCTAGATCCAATGGGCTGGTGCCCGCGTGGGCTCGAACCCCACTCTCGGTATTTTTTTtaagcttATGCCGTTCAATTGTCGCGACTGTCTCTTATACACATCTGACGCTGCCGACGActcgagtactaggatccattaggcg	-4.32987	-4.06346
tRNA-Leu-TAA-2-1-CTA-mut64T>A	tRNA-Leu-TAA-2-1	CTA	64	mut	T	A	ACCGGGATGGCCGAGTGGTTAAGGCGTTGGACTCTAGATCCAATGGGCTGGTGCCCGCGTGGGATCGAACCCCACTCTCGGTA	GTCTGATGCATACGTGAGGT	tatcttgtggaaaggacgaaacaccACCGGGATGGCCGAGTGGTTAAGGCGTTGGACTCTAGATCCAATGGGCTGGTGCCCGCGTGGGATCGAACCCCACTCTCGGTATTTTTTTtaagcttGTCTGATGCATACGTGAGGTCTGTCTCTTATACACATCTGACGCTGCCGACGActcgagtactaggatccattaggcg	-4.87148	-4.62691
tRNA-Leu-TAA-2-1-CTA-mut65T>G	tRNA-Leu-TAA-2-1	CTA	65	mut	T	G	ACCGGGATGGCCGAGTGGTTAAGGCGTTGGACTCTAGATCCAATGGGCTGGTGCCCGCGTGGGTGCGAACCCCACTCTCGGTA	GGTCATTAGACACGCATACC	tatcttgtggaaaggacgaaacaccACCGGGATGGCCGAGTGGTTAAGGCGTTGGACTCTAGATCCAATGGGCTGGTGCCCGCGTGGGTGCGAACCCCACTCTCGGTATTTTTTTtaagcttGGTCATTAGACACGCATACCCTGTCTCTTATACACATCTGACGCTGCCGACGActcgagtactaggatccattaggcg	0.173351	0.693609
tRNA-Leu-TAA-2-1-CTA-mut65T>C	tRNA-Leu-TAA-2-1	CTA	65	mut	T	C	ACCGGGATGGCCGAGTGGTTAAGGCGTTGGACTCTAGATCCAATGGGCTGGTGCCCGCGTGGGTCCGAACCCCACTCTCGGTA	CACAGTCTCTCTACGCTTAG	tatcttgtggaaaggacgaaacaccACCGGGATGGCCGAGTGGTTAAGGCGTTGGACTCTAGATCCAATGGGCTGGTGCCCGCGTGGGTCCGAACCCCACTCTCGGTATTTTTTTtaagcttCACAGTCTCTCTACGCTTAGCTGTCTCTTATACACATCTGACGCTGCCGACGActcgagtactaggatccattaggcg	0.109948	0.00259492
tRNA-Leu-TAA-2-1-CTA-mut65T>A	tRNA-Leu-TAA-2-1	CTA	65	mut	T	A	ACCGGGATGGCCGAGTGGTTAAGGCGTTGGACTCTAGATCCAATGGGCTGGTGCCCGCGTGGGTACGAACCCCACTCTCGGTA	CAACCTCGTGATCATGACTG	tatcttgtggaaaggacgaaacaccACCGGGATGGCCGAGTGGTTAAGGCGTTGGACTCTAGATCCAATGGGCTGGTGCCCGCGTGGGTACGAACCCCACTCTCGGTATTTTTTTtaagcttCAACCTCGTGATCATGACTGCTGTCTCTTATACACATCTGACGCTGCCGACGActcgagtactaggatccattaggcg	-0.696233	-0.135361
tRNA-Leu-TAA-2-1-CTA-mut66C>A	tRNA-Leu-TAA-2-1	CTA	66	mut	C	A	ACCGGGATGGCCGAGTGGTTAAGGCGTTGGACTCTAGATCCAATGGGCTGGTGCCCGCGTGGGTTAGAACCCCACTCTCGGTA	CGCAAGTGCTGTTGAAGGAA	tatcttgtggaaaggacgaaacaccACCGGGATGGCCGAGTGGTTAAGGCGTTGGACTCTAGATCCAATGGGCTGGTGCCCGCGTGGGTTAGAACCCCACTCTCGGTATTTTTTTtaagcttCGCAAGTGCTGTTGAAGGAACTGTCTCTTATACACATCTGACGCTGCCGACGActcgagtactaggatccattaggcg	-5.63937	-5.43705
tRNA-Leu-TAA-2-1-CTA-mut66C>T	tRNA-Leu-TAA-2-1	CTA	66	mut	C	T	ACCGGGATGGCCGAGTGGTTAAGGCGTTGGACTCTAGATCCAATGGGCTGGTGCCCGCGTGGGTTTGAACCCCACTCTCGGTA	ATCGGAGTTGCGGTACACAT	tatcttgtggaaaggacgaaacaccACCGGGATGGCCGAGTGGTTAAGGCGTTGGACTCTAGATCCAATGGGCTGGTGCCCGCGTGGGTTTGAACCCCACTCTCGGTATTTTTTTtaagcttATCGGAGTTGCGGTACACATCTGTCTCTTATACACATCTGACGCTGCCGACGActcgagtactaggatccattaggcg	-4.90553	-4.62647
tRNA-Leu-TAA-2-1-CTA-mut66C>G	tRNA-Leu-TAA-2-1	CTA	66	mut	C	G	ACCGGGATGGCCGAGTGGTTAAGGCGTTGGACTCTAGATCCAATGGGCTGGTGCCCGCGTGGGTTGGAACCCCACTCTCGGTA	ACCATGTGGCGTATAGGACA	tatcttgtggaaaggacgaaacaccACCGGGATGGCCGAGTGGTTAAGGCGTTGGACTCTAGATCCAATGGGCTGGTGCCCGCGTGGGTTGGAACCCCACTCTCGGTATTTTTTTtaagcttACCATGTGGCGTATAGGACACTGTCTCTTATACACATCTGACGCTGCCGACGActcgagtactaggatccattaggcg	-0.848026	-8.0645
tRNA-Leu-TAA-2-1-CTA-mut67G>C	tRNA-Leu-TAA-2-1	CTA	67	mut	G	C	ACCGGGATGGCCGAGTGGTTAAGGCGTTGGACTCTAGATCCAATGGGCTGGTGCCCGCGTGGGTTCCAACCCCACTCTCGGTA	TCTCGTGATATGCCATGACG	tatcttgtggaaaggacgaaacaccACCGGGATGGCCGAGTGGTTAAGGCGTTGGACTCTAGATCCAATGGGCTGGTGCCCGCGTGGGTTCCAACCCCACTCTCGGTATTTTTTTtaagcttTCTCGTGATATGCCATGACGCTGTCTCTTATACACATCTGACGCTGCCGACGActcgagtactaggatccattaggcg	0.50826	0.308182
tRNA-Leu-TAA-2-1-CTA-mut67G>A	tRNA-Leu-TAA-2-1	CTA	67	mut	G	A	ACCGGGATGGCCGAGTGGTTAAGGCGTTGGACTCTAGATCCAATGGGCTGGTGCCCGCGTGGGTTCAAACCCCACTCTCGGTA	TCTCGTGATAGACACGCGAA	tatcttgtggaaaggacgaaacaccACCGGGATGGCCGAGTGGTTAAGGCGTTGGACTCTAGATCCAATGGGCTGGTGCCCGCGTGGGTTCAAACCCCACTCTCGGTATTTTTTTtaagcttTCTCGTGATAGACACGCGAACTGTCTCTTATACACATCTGACGCTGCCGACGActcgagtactaggatccattaggcg	-1.73692	-8.0645
tRNA-Leu-TAA-2-1-CTA-mut67G>T	tRNA-Leu-TAA-2-1	CTA	67	mut	G	T	ACCGGGATGGCCGAGTGGTTAAGGCGTTGGACTCTAGATCCAATGGGCTGGTGCCCGCGTGGGTTCTAACCCCACTCTCGGTA	TAGTGAACGGCAATGTGCGA	tatcttgtggaaaggacgaaacaccACCGGGATGGCCGAGTGGTTAAGGCGTTGGACTCTAGATCCAATGGGCTGGTGCCCGCGTGGGTTCTAACCCCACTCTCGGTATTTTTTTtaagcttTAGTGAACGGCAATGTGCGACTGTCTCTTATACACATCTGACGCTGCCGACGActcgagtactaggatccattaggcg	-4.53854	-4.26948
tRNA-Leu-TAA-2-1-CTA-mut68A>T	tRNA-Leu-TAA-2-1	CTA	68	mut	A	T	ACCGGGATGGCCGAGTGGTTAAGGCGTTGGACTCTAGATCCAATGGGCTGGTGCCCGCGTGGGTTCGTACCCCACTCTCGGTA	ACCATGTGGCCAGATAGCAA	tatcttgtggaaaggacgaaacaccACCGGGATGGCCGAGTGGTTAAGGCGTTGGACTCTAGATCCAATGGGCTGGTGCCCGCGTGGGTTCGTACCCCACTCTCGGTATTTTTTTtaagcttACCATGTGGCCAGATAGCAACTGTCTCTTATACACATCTGACGCTGCCGACGActcgagtactaggatccattaggcg	-0.342366	-8.0645
tRNA-Leu-TAA-2-1-CTA-mut68A>G	tRNA-Leu-TAA-2-1	CTA	68	mut	A	G	ACCGGGATGGCCGAGTGGTTAAGGCGTTGGACTCTAGATCCAATGGGCTGGTGCCCGCGTGGGTTCGGACCCCACTCTCGGTA	AGTGGACTCTCTGAGAAGTG	tatcttgtggaaaggacgaaacaccACCGGGATGGCCGAGTGGTTAAGGCGTTGGACTCTAGATCCAATGGGCTGGTGCCCGCGTGGGTTCGGACCCCACTCTCGGTATTTTTTTtaagcttAGTGGACTCTCTGAGAAGTGCTGTCTCTTATACACATCTGACGCTGCCGACGActcgagtactaggatccattaggcg	-0.433372	-3.35453
tRNA-Leu-TAA-2-1-CTA-mut68A>C	tRNA-Leu-TAA-2-1	CTA	68	mut	A	C	ACCGGGATGGCCGAGTGGTTAAGGCGTTGGACTCTAGATCCAATGGGCTGGTGCCCGCGTGGGTTCGCACCCCACTCTCGGTA	CCGAAGAGAATCGTAGCTAG	tatcttgtggaaaggacgaaacaccACCGGGATGGCCGAGTGGTTAAGGCGTTGGACTCTAGATCCAATGGGCTGGTGCCCGCGTGGGTTCGCACCCCACTCTCGGTATTTTTTTtaagcttCCGAAGAGAATCGTAGCTAGCTGTCTCTTATACACATCTGACGCTGCCGACGActcgagtactaggatccattaggcg	-8.0645	-8.0645
tRNA-Leu-TAA-2-1-CTA-mut69A>T	tRNA-Leu-TAA-2-1	CTA	69	mut	A	T	ACCGGGATGGCCGAGTGGTTAAGGCGTTGGACTCTAGATCCAATGGGCTGGTGCCCGCGTGGGTTCGATCCCCACTCTCGGTA	CCGAAGAGAATTGGCCATTG	tatcttgtggaaaggacgaaacaccACCGGGATGGCCGAGTGGTTAAGGCGTTGGACTCTAGATCCAATGGGCTGGTGCCCGCGTGGGTTCGATCCCCACTCTCGGTATTTTTTTtaagcttCCGAAGAGAATTGGCCATTGCTGTCTCTTATACACATCTGACGCTGCCGACGActcgagtactaggatccattaggcg	1.63327	1.91439
tRNA-Leu-TAA-2-1-CTA-mut69A>G	tRNA-Leu-TAA-2-1	CTA	69	mut	A	G	ACCGGGATGGCCGAGTGGTTAAGGCGTTGGACTCTAGATCCAATGGGCTGGTGCCCGCGTGGGTTCGAGCCCCACTCTCGGTA	ACTAGAATGCGGACCATCTG	tatcttgtggaaaggacgaaacaccACCGGGATGGCCGAGTGGTTAAGGCGTTGGACTCTAGATCCAATGGGCTGGTGCCCGCGTGGGTTCGAGCCCCACTCTCGGTATTTTTTTtaagcttACTAGAATGCGGACCATCTGCTGTCTCTTATACACATCTGACGCTGCCGACGActcgagtactaggatccattaggcg	-4.90995	-4.6726
tRNA-Leu-TAA-2-1-CTA-mut69A>C	tRNA-Leu-TAA-2-1	CTA	69	mut	A	C	ACCGGGATGGCCGAGTGGTTAAGGCGTTGGACTCTAGATCCAATGGGCTGGTGCCCGCGTGGGTTCGACCCCCACTCTCGGTA	ATGCCGTTCAGAGTTGGTGA	tatcttgtggaaaggacgaaacaccACCGGGATGGCCGAGTGGTTAAGGCGTTGGACTCTAGATCCAATGGGCTGGTGCCCGCGTGGGTTCGACCCCCACTCTCGGTATTTTTTTtaagcttATGCCGTTCAGAGTTGGTGACTGTCTCTTATACACATCTGACGCTGCCGACGActcgagtactaggatccattaggcg	0.46291	-4.11561
tRNA-Leu-TAA-2-1-CTA-mut70C>A	tRNA-Leu-TAA-2-1	CTA	70	mut	C	A	ACCGGGATGGCCGAGTGGTTAAGGCGTTGGACTCTAGATCCAATGGGCTGGTGCCCGCGTGGGTTCGAAACCCACTCTCGGTA	CATTGACGAGCGGAATATGG	tatcttgtggaaaggacgaaacaccACCGGGATGGCCGAGTGGTTAAGGCGTTGGACTCTAGATCCAATGGGCTGGTGCCCGCGTGGGTTCGAAACCCACTCTCGGTATTTTTTTtaagcttCATTGACGAGCGGAATATGGCTGTCTCTTATACACATCTGACGCTGCCGACGActcgagtactaggatccattaggcg	-5.17822	-4.94574
tRNA-Leu-TAA-2-1-CTA-mut70C>T	tRNA-Leu-TAA-2-1	CTA	70	mut	C	T	ACCGGGATGGCCGAGTGGTTAAGGCGTTGGACTCTAGATCCAATGGGCTGGTGCCCGCGTGGGTTCGAATCCCACTCTCGGTA	TGCCATGACGAAGCGTGTAA	tatcttgtggaaaggacgaaacaccACCGGGATGGCCGAGTGGTTAAGGCGTTGGACTCTAGATCCAATGGGCTGGTGCCCGCGTGGGTTCGAATCCCACTCTCGGTATTTTTTTtaagcttTGCCATGACGAAGCGTGTAACTGTCTCTTATACACATCTGACGCTGCCGACGActcgagtactaggatccattaggcg	2.61125	1.7385
tRNA-Leu-TAA-2-1-CTA-mut70C>G	tRNA-Leu-TAA-2-1	CTA	70	mut	C	G	ACCGGGATGGCCGAGTGGTTAAGGCGTTGGACTCTAGATCCAATGGGCTGGTGCCCGCGTGGGTTCGAAGCCCACTCTCGGTA	TTACGACCAAGCGTGACATG	tatcttgtggaaaggacgaaacaccACCGGGATGGCCGAGTGGTTAAGGCGTTGGACTCTAGATCCAATGGGCTGGTGCCCGCGTGGGTTCGAAGCCCACTCTCGGTATTTTTTTtaagcttTTACGACCAAGCGTGACATGCTGTCTCTTATACACATCTGACGCTGCCGACGActcgagtactaggatccattaggcg	-4.00302	-3.71504
tRNA-Leu-TAA-2-1-CTA-mut71C>A	tRNA-Leu-TAA-2-1	CTA	71	mut	C	A	ACCGGGATGGCCGAGTGGTTAAGGCGTTGGACTCTAGATCCAATGGGCTGGTGCCCGCGTGGGTTCGAACACCACTCTCGGTA	GGTCTACTAACGACGAACGT	tatcttgtggaaaggacgaaacaccACCGGGATGGCCGAGTGGTTAAGGCGTTGGACTCTAGATCCAATGGGCTGGTGCCCGCGTGGGTTCGAACACCACTCTCGGTATTTTTTTtaagcttGGTCTACTAACGACGAACGTCTGTCTCTTATACACATCTGACGCTGCCGACGActcgagtactaggatccattaggcg	-2.039	-8.0645
tRNA-Leu-TAA-2-1-CTA-mut71C>T	tRNA-Leu-TAA-2-1	CTA	71	mut	C	T	ACCGGGATGGCCGAGTGGTTAAGGCGTTGGACTCTAGATCCAATGGGCTGGTGCCCGCGTGGGTTCGAACTCCACTCTCGGTA	GCGATCTCGTGGTTCAATGT	tatcttgtggaaaggacgaaacaccACCGGGATGGCCGAGTGGTTAAGGCGTTGGACTCTAGATCCAATGGGCTGGTGCCCGCGTGGGTTCGAACTCCACTCTCGGTATTTTTTTtaagcttGCGATCTCGTGGTTCAATGTCTGTCTCTTATACACATCTGACGCTGCCGACGActcgagtactaggatccattaggcg	-0.252658	-0.0307986
tRNA-Leu-TAA-2-1-CTA-mut71C>G	tRNA-Leu-TAA-2-1	CTA	71	mut	C	G	ACCGGGATGGCCGAGTGGTTAAGGCGTTGGACTCTAGATCCAATGGGCTGGTGCCCGCGTGGGTTCGAACGCCACTCTCGGTA	CAATGTGCGAGATGTCCAAG	tatcttgtggaaaggacgaaacaccACCGGGATGGCCGAGTGGTTAAGGCGTTGGACTCTAGATCCAATGGGCTGGTGCCCGCGTGGGTTCGAACGCCACTCTCGGTATTTTTTTtaagcttCAATGTGCGAGATGTCCAAGCTGTCTCTTATACACATCTGACGCTGCCGACGActcgagtactaggatccattaggcg	-0.626941	-0.427937
tRNA-Leu-TAA-2-1-CTA-mut72C>A	tRNA-Leu-TAA-2-1	CTA	72	mut	C	A	ACCGGGATGGCCGAGTGGTTAAGGCGTTGGACTCTAGATCCAATGGGCTGGTGCCCGCGTGGGTTCGAACCACACTCTCGGTA	ACCTTCTACTTGGCAGAGTG	tatcttgtggaaaggacgaaacaccACCGGGATGGCCGAGTGGTTAAGGCGTTGGACTCTAGATCCAATGGGCTGGTGCCCGCGTGGGTTCGAACCACACTCTCGGTATTTTTTTtaagcttACCTTCTACTTGGCAGAGTGCTGTCTCTTATACACATCTGACGCTGCCGACGActcgagtactaggatccattaggcg	-1.54694	-1.04261
tRNA-Leu-TAA-2-1-CTA-mut72C>T	tRNA-Leu-TAA-2-1	CTA	72	mut	C	T	ACCGGGATGGCCGAGTGGTTAAGGCGTTGGACTCTAGATCCAATGGGCTGGTGCCCGCGTGGGTTCGAACCTCACTCTCGGTA	TGCCGAATAGCGATCCTAGA	tatcttgtggaaaggacgaaacaccACCGGGATGGCCGAGTGGTTAAGGCGTTGGACTCTAGATCCAATGGGCTGGTGCCCGCGTGGGTTCGAACCTCACTCTCGGTATTTTTTTtaagcttTGCCGAATAGCGATCCTAGACTGTCTCTTATACACATCTGACGCTGCCGACGActcgagtactaggatccattaggcg	-0.56272	-0.0065117
tRNA-Leu-TAA-2-1-CTA-mut72C>G	tRNA-Leu-TAA-2-1	CTA	72	mut	C	G	ACCGGGATGGCCGAGTGGTTAAGGCGTTGGACTCTAGATCCAATGGGCTGGTGCCCGCGTGGGTTCGAACCGCACTCTCGGTA	ACCTAACAACGTAGAGCGGT	tatcttgtggaaaggacgaaacaccACCGGGATGGCCGAGTGGTTAAGGCGTTGGACTCTAGATCCAATGGGCTGGTGCCCGCGTGGGTTCGAACCGCACTCTCGGTATTTTTTTtaagcttACCTAACAACGTAGAGCGGTCTGTCTCTTATACACATCTGACGCTGCCGACGActcgagtactaggatccattaggcg	-2.67109	-4.41264
tRNA-Leu-TAA-2-1-CTA-mut73C>A	tRNA-Leu-TAA-2-1	CTA	73	mut	C	A	ACCGGGATGGCCGAGTGGTTAAGGCGTTGGACTCTAGATCCAATGGGCTGGTGCCCGCGTGGGTTCGAACCCAACTCTCGGTA	GTCCAAGTGTCTTCAGACAG	tatcttgtggaaaggacgaaacaccACCGGGATGGCCGAGTGGTTAAGGCGTTGGACTCTAGATCCAATGGGCTGGTGCCCGCGTGGGTTCGAACCCAACTCTCGGTATTTTTTTtaagcttGTCCAAGTGTCTTCAGACAGCTGTCTCTTATACACATCTGACGCTGCCGACGActcgagtactaggatccattaggcg	0.945959	0.0371918
tRNA-Leu-TAA-2-1-CTA-mut73C>T	tRNA-Leu-TAA-2-1	CTA	73	mut	C	T	ACCGGGATGGCCGAGTGGTTAAGGCGTTGGACTCTAGATCCAATGGGCTGGTGCCCGCGTGGGTTCGAACCCTACTCTCGGTA	ACTGCTACTGCTAGAATCCG	tatcttgtggaaaggacgaaacaccACCGGGATGGCCGAGTGGTTAAGGCGTTGGACTCTAGATCCAATGGGCTGGTGCCCGCGTGGGTTCGAACCCTACTCTCGGTATTTTTTTtaagcttACTGCTACTGCTAGAATCCGCTGTCTCTTATACACATCTGACGCTGCCGACGActcgagtactaggatccattaggcg	-0.864306	-8.0645
tRNA-Leu-TAA-2-1-CTA-mut73C>G	tRNA-Leu-TAA-2-1	CTA	73	mut	C	G	ACCGGGATGGCCGAGTGGTTAAGGCGTTGGACTCTAGATCCAATGGGCTGGTGCCCGCGTGGGTTCGAACCCGACTCTCGGTA	GATGTCCAAGCATTGACGAG	tatcttgtggaaaggacgaaacaccACCGGGATGGCCGAGTGGTTAAGGCGTTGGACTCTAGATCCAATGGGCTGGTGCCCGCGTGGGTTCGAACCCGACTCTCGGTATTTTTTTtaagcttGATGTCCAAGCATTGACGAGCTGTCTCTTATACACATCTGACGCTGCCGACGActcgagtactaggatccattaggcg	-5.14111	-4.8696
tRNA-Leu-TAA-2-1-CTA-mut74A>T	tRNA-Leu-TAA-2-1	CTA	74	mut	A	T	ACCGGGATGGCCGAGTGGTTAAGGCGTTGGACTCTAGATCCAATGGGCTGGTGCCCGCGTGGGTTCGAACCCCTCTCTCGGTA	AGACTGGATATCCGTACTGG	tatcttgtggaaaggacgaaacaccACCGGGATGGCCGAGTGGTTAAGGCGTTGGACTCTAGATCCAATGGGCTGGTGCCCGCGTGGGTTCGAACCCCTCTCTCGGTATTTTTTTtaagcttAGACTGGATATCCGTACTGGCTGTCTCTTATACACATCTGACGCTGCCGACGActcgagtactaggatccattaggcg	0.725492	0.827196
tRNA-Leu-TAA-2-1-CTA-mut74A>G	tRNA-Leu-TAA-2-1	CTA	74	mut	A	G	ACCGGGATGGCCGAGTGGTTAAGGCGTTGGACTCTAGATCCAATGGGCTGGTGCCCGCGTGGGTTCGAACCCCGCTCTCGGTA	GGTGCGTGTAACTGTGAACA	tatcttgtggaaaggacgaaacaccACCGGGATGGCCGAGTGGTTAAGGCGTTGGACTCTAGATCCAATGGGCTGGTGCCCGCGTGGGTTCGAACCCCGCTCTCGGTATTTTTTTtaagcttGGTGCGTGTAACTGTGAACACTGTCTCTTATACACATCTGACGCTGCCGACGActcgagtactaggatccattaggcg	-0.770281	-0.693651
tRNA-Leu-TAA-2-1-CTA-mut74A>C	tRNA-Leu-TAA-2-1	CTA	74	mut	A	C	ACCGGGATGGCCGAGTGGTTAAGGCGTTGGACTCTAGATCCAATGGGCTGGTGCCCGCGTGGGTTCGAACCCCCCTCTCGGTA	AGTTGTCCACGAGAGGATAC	tatcttgtggaaaggacgaaacaccACCGGGATGGCCGAGTGGTTAAGGCGTTGGACTCTAGATCCAATGGGCTGGTGCCCGCGTGGGTTCGAACCCCCCTCTCGGTATTTTTTTtaagcttAGTTGTCCACGAGAGGATACCTGTCTCTTATACACATCTGACGCTGCCGACGActcgagtactaggatccattaggcg	-4.45828	-4.17639
tRNA-Leu-TAA-2-1-CTA-mut75C>A	tRNA-Leu-TAA-2-1	CTA	75	mut	C	A	ACCGGGATGGCCGAGTGGTTAAGGCGTTGGACTCTAGATCCAATGGGCTGGTGCCCGCGTGGGTTCGAACCCCAATCTCGGTA	CAATTGAGCACTGTTGTCGG	tatcttgtggaaaggacgaaacaccACCGGGATGGCCGAGTGGTTAAGGCGTTGGACTCTAGATCCAATGGGCTGGTGCCCGCGTGGGTTCGAACCCCAATCTCGGTATTTTTTTtaagcttCAATTGAGCACTGTTGTCGGCTGTCTCTTATACACATCTGACGCTGCCGACGActcgagtactaggatccattaggcg	-3.88841	-3.89414
tRNA-Leu-TAA-2-1-CTA-mut75C>T	tRNA-Leu-TAA-2-1	CTA	75	mut	C	T	ACCGGGATGGCCGAGTGGTTAAGGCGTTGGACTCTAGATCCAATGGGCTGGTGCCCGCGTGGGTTCGAACCCCATTCTCGGTA	GAGTCTCCAGGTTGCCTTAT	tatcttgtggaaaggacgaaacaccACCGGGATGGCCGAGTGGTTAAGGCGTTGGACTCTAGATCCAATGGGCTGGTGCCCGCGTGGGTTCGAACCCCATTCTCGGTATTTTTTTtaagcttGAGTCTCCAGGTTGCCTTATCTGTCTCTTATACACATCTGACGCTGCCGACGActcgagtactaggatccattaggcg	-1.45014	-4.76679
tRNA-Leu-TAA-2-1-CTA-mut75C>G	tRNA-Leu-TAA-2-1	CTA	75	mut	C	G	ACCGGGATGGCCGAGTGGTTAAGGCGTTGGACTCTAGATCCAATGGGCTGGTGCCCGCGTGGGTTCGAACCCCAGTCTCGGTA	CTGAGAAGTGGTAAGTACGC	tatcttgtggaaaggacgaaacaccACCGGGATGGCCGAGTGGTTAAGGCGTTGGACTCTAGATCCAATGGGCTGGTGCCCGCGTGGGTTCGAACCCCAGTCTCGGTATTTTTTTtaagcttCTGAGAAGTGGTAAGTACGCCTGTCTCTTATACACATCTGACGCTGCCGACGActcgagtactaggatccattaggcg	1.63312	-3.08547
tRNA-Leu-TAA-2-1-CTA-mut76T>G	tRNA-Leu-TAA-2-1	CTA	76	mut	T	G	ACCGGGATGGCCGAGTGGTTAAGGCGTTGGACTCTAGATCCAATGGGCTGGTGCCCGCGTGGGTTCGAACCCCACGCTCGGTA	ATGACTCGGATACCAACCTG	tatcttgtggaaaggacgaaacaccACCGGGATGGCCGAGTGGTTAAGGCGTTGGACTCTAGATCCAATGGGCTGGTGCCCGCGTGGGTTCGAACCCCACGCTCGGTATTTTTTTtaagcttATGACTCGGATACCAACCTGCTGTCTCTTATACACATCTGACGCTGCCGACGActcgagtactaggatccattaggcg	-0.438549	-0.364583
tRNA-Leu-TAA-2-1-CTA-mut76T>C	tRNA-Leu-TAA-2-1	CTA	76	mut	T	C	ACCGGGATGGCCGAGTGGTTAAGGCGTTGGACTCTAGATCCAATGGGCTGGTGCCCGCGTGGGTTCGAACCCCACCCTCGGTA	GAGGACAATCCGATCTACTC	tatcttgtggaaaggacgaaacaccACCGGGATGGCCGAGTGGTTAAGGCGTTGGACTCTAGATCCAATGGGCTGGTGCCCGCGTGGGTTCGAACCCCACCCTCGGTATTTTTTTtaagcttGAGGACAATCCGATCTACTCCTGTCTCTTATACACATCTGACGCTGCCGACGActcgagtactaggatccattaggcg	2.20411	-0.591908
tRNA-Leu-TAA-2-1-CTA-mut76T>A	tRNA-Leu-TAA-2-1	CTA	76	mut	T	A	ACCGGGATGGCCGAGTGGTTAAGGCGTTGGACTCTAGATCCAATGGGCTGGTGCCCGCGTGGGTTCGAACCCCACACTCGGTA	TTCGTCGTCCGCAACCAATT	tatcttgtggaaaggacgaaacaccACCGGGATGGCCGAGTGGTTAAGGCGTTGGACTCTAGATCCAATGGGCTGGTGCCCGCGTGGGTTCGAACCCCACACTCGGTATTTTTTTtaagcttTTCGTCGTCCGCAACCAATTCTGTCTCTTATACACATCTGACGCTGCCGACGActcgagtactaggatccattaggcg	0.0596563	-3.72327
tRNA-Leu-TAA-2-1-CTA-mut77C>A	tRNA-Leu-TAA-2-1	CTA	77	mut	C	A	ACCGGGATGGCCGAGTGGTTAAGGCGTTGGACTCTAGATCCAATGGGCTGGTGCCCGCGTGGGTTCGAACCCCACTATCGGTA	ACTCCGCCAAGCGACATTAA	tatcttgtggaaaggacgaaacaccACCGGGATGGCCGAGTGGTTAAGGCGTTGGACTCTAGATCCAATGGGCTGGTGCCCGCGTGGGTTCGAACCCCACTATCGGTATTTTTTTtaagcttACTCCGCCAAGCGACATTAACTGTCTCTTATACACATCTGACGCTGCCGACGActcgagtactaggatccattaggcg	0.386837	0.16836
tRNA-Leu-TAA-2-1-CTA-mut77C>T	tRNA-Leu-TAA-2-1	CTA	77	mut	C	T	ACCGGGATGGCCGAGTGGTTAAGGCGTTGGACTCTAGATCCAATGGGCTGGTGCCCGCGTGGGTTCGAACCCCACTTTCGGTA	GCGACATTAATCCGCGAATC	tatcttgtggaaaggacgaaacaccACCGGGATGGCCGAGTGGTTAAGGCGTTGGACTCTAGATCCAATGGGCTGGTGCCCGCGTGGGTTCGAACCCCACTTTCGGTATTTTTTTtaagcttGCGACATTAATCCGCGAATCCTGTCTCTTATACACATCTGACGCTGCCGACGActcgagtactaggatccattaggcg	-3.40167	-3.1334
tRNA-Leu-TAA-2-1-CTA-mut77C>G	tRNA-Leu-TAA-2-1	CTA	77	mut	C	G	ACCGGGATGGCCGAGTGGTTAAGGCGTTGGACTCTAGATCCAATGGGCTGGTGCCCGCGTGGGTTCGAACCCCACTGTCGGTA	CGCAAGTGCTCATCCTTCAT	tatcttgtggaaaggacgaaacaccACCGGGATGGCCGAGTGGTTAAGGCGTTGGACTCTAGATCCAATGGGCTGGTGCCCGCGTGGGTTCGAACCCCACTGTCGGTATTTTTTTtaagcttCGCAAGTGCTCATCCTTCATCTGTCTCTTATACACATCTGACGCTGCCGACGActcgagtactaggatccattaggcg	-0.877034	-0.76173
tRNA-Leu-TAA-2-1-CTA-mut78T>G	tRNA-Leu-TAA-2-1	CTA	78	mut	T	G	ACCGGGATGGCCGAGTGGTTAAGGCGTTGGACTCTAGATCCAATGGGCTGGTGCCCGCGTGGGTTCGAACCCCACTCGCGGTA	TACTTGGCAGGATGTCCAAG	tatcttgtggaaaggacgaaacaccACCGGGATGGCCGAGTGGTTAAGGCGTTGGACTCTAGATCCAATGGGCTGGTGCCCGCGTGGGTTCGAACCCCACTCGCGGTATTTTTTTtaagcttTACTTGGCAGGATGTCCAAGCTGTCTCTTATACACATCTGACGCTGCCGACGActcgagtactaggatccattaggcg	0.207983	-8.0645
tRNA-Leu-TAA-2-1-CTA-mut78T>C	tRNA-Leu-TAA-2-1	CTA	78	mut	T	C	ACCGGGATGGCCGAGTGGTTAAGGCGTTGGACTCTAGATCCAATGGGCTGGTGCCCGCGTGGGTTCGAACCCCACTCCCGGTA	TATGCTGTGTTGAGACCTCG	tatcttgtggaaaggacgaaacaccACCGGGATGGCCGAGTGGTTAAGGCGTTGGACTCTAGATCCAATGGGCTGGTGCCCGCGTGGGTTCGAACCCCACTCCCGGTATTTTTTTtaagcttTATGCTGTGTTGAGACCTCGCTGTCTCTTATACACATCTGACGCTGCCGACGActcgagtactaggatccattaggcg	-0.542504	-0.457241
tRNA-Leu-TAA-2-1-CTA-mut78T>A	tRNA-Leu-TAA-2-1	CTA	78	mut	T	A	ACCGGGATGGCCGAGTGGTTAAGGCGTTGGACTCTAGATCCAATGGGCTGGTGCCCGCGTGGGTTCGAACCCCACTCACGGTA	ATTGTCGCGATACCTTCGCA	tatcttgtggaaaggacgaaacaccACCGGGATGGCCGAGTGGTTAAGGCGTTGGACTCTAGATCCAATGGGCTGGTGCCCGCGTGGGTTCGAACCCCACTCACGGTATTTTTTTtaagcttATTGTCGCGATACCTTCGCACTGTCTCTTATACACATCTGACGCTGCCGACGActcgagtactaggatccattaggcg	0.0626908	0.124375
tRNA-Leu-TAA-2-1-CTA-mut79C>A	tRNA-Leu-TAA-2-1	CTA	79	mut	C	A	ACCGGGATGGCCGAGTGGTTAAGGCGTTGGACTCTAGATCCAATGGGCTGGTGCCCGCGTGGGTTCGAACCCCACTCTAGGTA	CCTCTCGAGTAATAACCGCA	tatcttgtggaaaggacgaaacaccACCGGGATGGCCGAGTGGTTAAGGCGTTGGACTCTAGATCCAATGGGCTGGTGCCCGCGTGGGTTCGAACCCCACTCTAGGTATTTTTTTtaagcttCCTCTCGAGTAATAACCGCACTGTCTCTTATACACATCTGACGCTGCCGACGActcgagtactaggatccattaggcg	-8.0645	-8.0645
tRNA-Leu-TAA-2-1-CTA-mut79C>T	tRNA-Leu-TAA-2-1	CTA	79	mut	C	T	ACCGGGATGGCCGAGTGGTTAAGGCGTTGGACTCTAGATCCAATGGGCTGGTGCCCGCGTGGGTTCGAACCCCACTCTTGGTA	AGCATACGAGCTAGAATCCG	tatcttgtggaaaggacgaaacaccACCGGGATGGCCGAGTGGTTAAGGCGTTGGACTCTAGATCCAATGGGCTGGTGCCCGCGTGGGTTCGAACCCCACTCTTGGTATTTTTTTtaagcttAGCATACGAGCTAGAATCCGCTGTCTCTTATACACATCTGACGCTGCCGACGActcgagtactaggatccattaggcg	-2.25415	-8.0645
tRNA-Leu-TAA-2-1-CTA-mut79C>G	tRNA-Leu-TAA-2-1	CTA	79	mut	C	G	ACCGGGATGGCCGAGTGGTTAAGGCGTTGGACTCTAGATCCAATGGGCTGGTGCCCGCGTGGGTTCGAACCCCACTCTGGGTA	GTCCAAGTGTAAGGTGTCTC	tatcttgtggaaaggacgaaacaccACCGGGATGGCCGAGTGGTTAAGGCGTTGGACTCTAGATCCAATGGGCTGGTGCCCGCGTGGGTTCGAACCCCACTCTGGGTATTTTTTTtaagcttGTCCAAGTGTAAGGTGTCTCCTGTCTCTTATACACATCTGACGCTGCCGACGActcgagtactaggatccattaggcg	1.08687	-3.38034
tRNA-Leu-TAA-2-1-CTA-mut80G>C	tRNA-Leu-TAA-2-1	CTA	80	mut	G	C	ACCGGGATGGCCGAGTGGTTAAGGCGTTGGACTCTAGATCCAATGGGCTGGTGCCCGCGTGGGTTCGAACCCCACTCTCCGTA	TCGGATGTCACTACGCTTAG	tatcttgtggaaaggacgaaacaccACCGGGATGGCCGAGTGGTTAAGGCGTTGGACTCTAGATCCAATGGGCTGGTGCCCGCGTGGGTTCGAACCCCACTCTCCGTATTTTTTTtaagcttTCGGATGTCACTACGCTTAGCTGTCTCTTATACACATCTGACGCTGCCGACGActcgagtactaggatccattaggcg	-0.776805	-3.69122
tRNA-Leu-TAA-2-1-CTA-mut80G>A	tRNA-Leu-TAA-2-1	CTA	80	mut	G	A	ACCGGGATGGCCGAGTGGTTAAGGCGTTGGACTCTAGATCCAATGGGCTGGTGCCCGCGTGGGTTCGAACCCCACTCTCAGTA	AGAGTGTGCGAAGTCGCATA	tatcttgtggaaaggacgaaacaccACCGGGATGGCCGAGTGGTTAAGGCGTTGGACTCTAGATCCAATGGGCTGGTGCCCGCGTGGGTTCGAACCCCACTCTCAGTATTTTTTTtaagcttAGAGTGTGCGAAGTCGCATACTGTCTCTTATACACATCTGACGCTGCCGACGActcgagtactaggatccattaggcg	-8.0645	-8.0645
tRNA-Leu-TAA-2-1-CTA-mut80G>T	tRNA-Leu-TAA-2-1	CTA	80	mut	G	T	ACCGGGATGGCCGAGTGGTTAAGGCGTTGGACTCTAGATCCAATGGGCTGGTGCCCGCGTGGGTTCGAACCCCACTCTCTGTA	TCGTAGCTAGGCATGGTCTT	tatcttgtggaaaggacgaaacaccACCGGGATGGCCGAGTGGTTAAGGCGTTGGACTCTAGATCCAATGGGCTGGTGCCCGCGTGGGTTCGAACCCCACTCTCTGTATTTTTTTtaagcttTCGTAGCTAGGCATGGTCTTCTGTCTCTTATACACATCTGACGCTGCCGACGActcgagtactaggatccattaggcg	0.212326	-0.858259
tRNA-Leu-TAA-2-1-CTA-mut81G>C	tRNA-Leu-TAA-2-1	CTA	81	mut	G	C	ACCGGGATGGCCGAGTGGTTAAGGCGTTGGACTCTAGATCCAATGGGCTGGTGCCCGCGTGGGTTCGAACCCCACTCTCGCTA	GTTGAAGGAAGAGTCTCCAG	tatcttgtggaaaggacgaaacaccACCGGGATGGCCGAGTGGTTAAGGCGTTGGACTCTAGATCCAATGGGCTGGTGCCCGCGTGGGTTCGAACCCCACTCTCGCTATTTTTTTtaagcttGTTGAAGGAAGAGTCTCCAGCTGTCTCTTATACACATCTGACGCTGCCGACGActcgagtactaggatccattaggcg	-1.16314	-0.643384
tRNA-Leu-TAA-2-1-CTA-mut81G>A	tRNA-Leu-TAA-2-1	CTA	81	mut	G	A	ACCGGGATGGCCGAGTGGTTAAGGCGTTGGACTCTAGATCCAATGGGCTGGTGCCCGCGTGGGTTCGAACCCCACTCTCGATA	GCAATGATCGCACGGTTGAA	tatcttgtggaaaggacgaaacaccACCGGGATGGCCGAGTGGTTAAGGCGTTGGACTCTAGATCCAATGGGCTGGTGCCCGCGTGGGTTCGAACCCCACTCTCGATATTTTTTTtaagcttGCAATGATCGCACGGTTGAACTGTCTCTTATACACATCTGACGCTGCCGACGActcgagtactaggatccattaggcg	-4.78566	-4.5141
tRNA-Leu-TAA-2-1-CTA-mut81G>T	tRNA-Leu-TAA-2-1	CTA	81	mut	G	T	ACCGGGATGGCCGAGTGGTTAAGGCGTTGGACTCTAGATCCAATGGGCTGGTGCCCGCGTGGGTTCGAACCCCACTCTCGTTA	AACTCCTCAACAGGACTCGA	tatcttgtggaaaggacgaaacaccACCGGGATGGCCGAGTGGTTAAGGCGTTGGACTCTAGATCCAATGGGCTGGTGCCCGCGTGGGTTCGAACCCCACTCTCGTTATTTTTTTtaagcttAACTCCTCAACAGGACTCGACTGTCTCTTATACACATCTGACGCTGCCGACGActcgagtactaggatccattaggcg	-5.69132	-5.41189
tRNA-Leu-TAA-2-1-CTA-mut82T>G	tRNA-Leu-TAA-2-1	CTA	82	mut	T	G	ACCGGGATGGCCGAGTGGTTAAGGCGTTGGACTCTAGATCCAATGGGCTGGTGCCCGCGTGGGTTCGAACCCCACTCTCGGGA	CTAACCACAAGGATTGCAGG	tatcttgtggaaaggacgaaacaccACCGGGATGGCCGAGTGGTTAAGGCGTTGGACTCTAGATCCAATGGGCTGGTGCCCGCGTGGGTTCGAACCCCACTCTCGGGATTTTTTTtaagcttCTAACCACAAGGATTGCAGGCTGTCTCTTATACACATCTGACGCTGCCGACGActcgagtactaggatccattaggcg	0.427233	-1.11674
tRNA-Leu-TAA-2-1-CTA-mut82T>C	tRNA-Leu-TAA-2-1	CTA	82	mut	T	C	ACCGGGATGGCCGAGTGGTTAAGGCGTTGGACTCTAGATCCAATGGGCTGGTGCCCGCGTGGGTTCGAACCCCACTCTCGGCA	TTCGGCTAGATGCAGGTCAA	tatcttgtggaaaggacgaaacaccACCGGGATGGCCGAGTGGTTAAGGCGTTGGACTCTAGATCCAATGGGCTGGTGCCCGCGTGGGTTCGAACCCCACTCTCGGCATTTTTTTtaagcttTTCGGCTAGATGCAGGTCAACTGTCTCTTATACACATCTGACGCTGCCGACGActcgagtactaggatccattaggcg	-4.82946	-4.994
tRNA-Leu-TAA-2-1-CTA-mut82T>A	tRNA-Leu-TAA-2-1	CTA	82	mut	T	A	ACCGGGATGGCCGAGTGGTTAAGGCGTTGGACTCTAGATCCAATGGGCTGGTGCCCGCGTGGGTTCGAACCCCACTCTCGGAA	CTTGAGGTCTTCCACAAGGA	tatcttgtggaaaggacgaaacaccACCGGGATGGCCGAGTGGTTAAGGCGTTGGACTCTAGATCCAATGGGCTGGTGCCCGCGTGGGTTCGAACCCCACTCTCGGAATTTTTTTtaagcttCTTGAGGTCTTCCACAAGGACTGTCTCTTATACACATCTGACGCTGCCGACGActcgagtactaggatccattaggcg	-5.16703	-4.88637
tRNA-Leu-TAA-2-1-CTA-mut83A>T	tRNA-Leu-TAA-2-1	CTA	83	mut	A	T	ACCGGGATGGCCGAGTGGTTAAGGCGTTGGACTCTAGATCCAATGGGCTGGTGCCCGCGTGGGTTCGAACCCCACTCTCGGTT	TGGTTCTATGCAGGACTCGA	tatcttgtggaaaggacgaaacaccACCGGGATGGCCGAGTGGTTAAGGCGTTGGACTCTAGATCCAATGGGCTGGTGCCCGCGTGGGTTCGAACCCCACTCTCGGTTTTTTTTTtaagcttTGGTTCTATGCAGGACTCGACTGTCTCTTATACACATCTGACGCTGCCGACGActcgagtactaggatccattaggcg	-0.327272	-0.941682
tRNA-Leu-TAA-2-1-CTA-mut83A>G	tRNA-Leu-TAA-2-1	CTA	83	mut	A	G	ACCGGGATGGCCGAGTGGTTAAGGCGTTGGACTCTAGATCCAATGGGCTGGTGCCCGCGTGGGTTCGAACCCCACTCTCGGTG	CTACGCTTAGTACGTGAGGT	tatcttgtggaaaggacgaaacaccACCGGGATGGCCGAGTGGTTAAGGCGTTGGACTCTAGATCCAATGGGCTGGTGCCCGCGTGGGTTCGAACCCCACTCTCGGTGTTTTTTTtaagcttCTACGCTTAGTACGTGAGGTCTGTCTCTTATACACATCTGACGCTGCCGACGActcgagtactaggatccattaggcg	1.79521	1.44205
tRNA-Leu-TAA-2-1-CTA-mut83A>C	tRNA-Leu-TAA-2-1	CTA	83	mut	A	C	ACCGGGATGGCCGAGTGGTTAAGGCGTTGGACTCTAGATCCAATGGGCTGGTGCCCGCGTGGGTTCGAACCCCACTCTCGGTC	CTTAAGTAGCGAGTAGTGCC	tatcttgtggaaaggacgaaacaccACCGGGATGGCCGAGTGGTTAAGGCGTTGGACTCTAGATCCAATGGGCTGGTGCCCGCGTGGGTTCGAACCCCACTCTCGGTCTTTTTTTtaagcttCTTAAGTAGCGAGTAGTGCCCTGTCTCTTATACACATCTGACGCTGCCGACGActcgagtactaggatccattaggcg	0.0641024	0.0807651
tRNA-Leu-TAA-2-1-CTA-del1A>A	tRNA-Leu-TAA-2-1	CTA	1	del	A	A	CCGGGATGGCCGAGTGGTTAAGGCGTTGGACTCTAGATCCAATGGGCTGGTGCCCGCGTGGGTTCGAACCCCACTCTCGGTA	TGCCATGACGCGAATAGACT	tatcttgtggaaaggacgaaacaccCCGGGATGGCCGAGTGGTTAAGGCGTTGGACTCTAGATCCAATGGGCTGGTGCCCGCGTGGGTTCGAACCCCACTCTCGGTATTTTTTTtaagcttTGCCATGACGCGAATAGACTCTGTCTCTTATACACATCTGACGCTGCCGACGActcgagtactaggatccattaggcg	-4.74218	-4.63086
tRNA-Leu-TAA-2-1-CTA-del2C>C	tRNA-Leu-TAA-2-1	CTA	2	del	C	C	ACGGGATGGCCGAGTGGTTAAGGCGTTGGACTCTAGATCCAATGGGCTGGTGCCCGCGTGGGTTCGAACCCCACTCTCGGTA	GGTCTACTAAGGATTGCAGG	tatcttgtggaaaggacgaaacaccACGGGATGGCCGAGTGGTTAAGGCGTTGGACTCTAGATCCAATGGGCTGGTGCCCGCGTGGGTTCGAACCCCACTCTCGGTATTTTTTTtaagcttGGTCTACTAAGGATTGCAGGCTGTCTCTTATACACATCTGACGCTGCCGACGActcgagtactaggatccattaggcg	-4.89615	-4.65356
tRNA-Leu-TAA-2-1-CTA-del4G>G	tRNA-Leu-TAA-2-1	CTA	4	del	G	G	ACCGGATGGCCGAGTGGTTAAGGCGTTGGACTCTAGATCCAATGGGCTGGTGCCCGCGTGGGTTCGAACCCCACTCTCGGTA	CGAACCGTTGAGAAGTTGTC	tatcttgtggaaaggacgaaacaccACCGGATGGCCGAGTGGTTAAGGCGTTGGACTCTAGATCCAATGGGCTGGTGCCCGCGTGGGTTCGAACCCCACTCTCGGTATTTTTTTtaagcttCGAACCGTTGAGAAGTTGTCCTGTCTCTTATACACATCTGACGCTGCCGACGActcgagtactaggatccattaggcg	-1.5379	-1.02879
tRNA-Leu-TAA-2-1-CTA-del7A>A	tRNA-Leu-TAA-2-1	CTA	7	del	A	A	ACCGGGTGGCCGAGTGGTTAAGGCGTTGGACTCTAGATCCAATGGGCTGGTGCCCGCGTGGGTTCGAACCCCACTCTCGGTA	CAATTGAGCACCACGTAGAC	tatcttgtggaaaggacgaaacaccACCGGGTGGCCGAGTGGTTAAGGCGTTGGACTCTAGATCCAATGGGCTGGTGCCCGCGTGGGTTCGAACCCCACTCTCGGTATTTTTTTtaagcttCAATTGAGCACCACGTAGACCTGTCTCTTATACACATCTGACGCTGCCGACGActcgagtactaggatccattaggcg	-0.43937	-0.520705
tRNA-Leu-TAA-2-1-CTA-del8T>T	tRNA-Leu-TAA-2-1	CTA	8	del	T	T	ACCGGGAGGCCGAGTGGTTAAGGCGTTGGACTCTAGATCCAATGGGCTGGTGCCCGCGTGGGTTCGAACCCCACTCTCGGTA	GATACACTTGCGGTGACTGA	tatcttgtggaaaggacgaaacaccACCGGGAGGCCGAGTGGTTAAGGCGTTGGACTCTAGATCCAATGGGCTGGTGCCCGCGTGGGTTCGAACCCCACTCTCGGTATTTTTTTtaagcttGATACACTTGCGGTGACTGACTGTCTCTTATACACATCTGACGCTGCCGACGActcgagtactaggatccattaggcg	-4.2123	-4.39191
tRNA-Leu-TAA-2-1-CTA-del9G>G	tRNA-Leu-TAA-2-1	CTA	9	del	G	G	ACCGGGATGCCGAGTGGTTAAGGCGTTGGACTCTAGATCCAATGGGCTGGTGCCCGCGTGGGTTCGAACCCCACTCTCGGTA	TTAACCTGGCACAACGGTGA	tatcttgtggaaaggacgaaacaccACCGGGATGCCGAGTGGTTAAGGCGTTGGACTCTAGATCCAATGGGCTGGTGCCCGCGTGGGTTCGAACCCCACTCTCGGTATTTTTTTtaagcttTTAACCTGGCACAACGGTGACTGTCTCTTATACACATCTGACGCTGCCGACGActcgagtactaggatccattaggcg	2.87042	0.311449
tRNA-Leu-TAA-2-1-CTA-del11C>C	tRNA-Leu-TAA-2-1	CTA	11	del	C	C	ACCGGGATGGCGAGTGGTTAAGGCGTTGGACTCTAGATCCAATGGGCTGGTGCCCGCGTGGGTTCGAACCCCACTCTCGGTA	GCTAGTTGAGATGACTCGGA	tatcttgtggaaaggacgaaacaccACCGGGATGGCGAGTGGTTAAGGCGTTGGACTCTAGATCCAATGGGCTGGTGCCCGCGTGGGTTCGAACCCCACTCTCGGTATTTTTTTtaagcttGCTAGTTGAGATGACTCGGACTGTCTCTTATACACATCTGACGCTGCCGACGActcgagtactaggatccattaggcg	-1.52758	-4.81519
tRNA-Leu-TAA-2-1-CTA-del13G>G	tRNA-Leu-TAA-2-1	CTA	13	del	G	G	ACCGGGATGGCCAGTGGTTAAGGCGTTGGACTCTAGATCCAATGGGCTGGTGCCCGCGTGGGTTCGAACCCCACTCTCGGTA	TCCTGCACACGCTATTGTTC	tatcttgtggaaaggacgaaacaccACCGGGATGGCCAGTGGTTAAGGCGTTGGACTCTAGATCCAATGGGCTGGTGCCCGCGTGGGTTCGAACCCCACTCTCGGTATTTTTTTtaagcttTCCTGCACACGCTATTGTTCCTGTCTCTTATACACATCTGACGCTGCCGACGActcgagtactaggatccattaggcg	0.406851	0.507757
tRNA-Leu-TAA-2-1-CTA-del14A>A	tRNA-Leu-TAA-2-1	CTA	14	del	A	A	ACCGGGATGGCCGGTGGTTAAGGCGTTGGACTCTAGATCCAATGGGCTGGTGCCCGCGTGGGTTCGAACCCCACTCTCGGTA	TCGGATGTCACACCGAGATT	tatcttgtggaaaggacgaaacaccACCGGGATGGCCGGTGGTTAAGGCGTTGGACTCTAGATCCAATGGGCTGGTGCCCGCGTGGGTTCGAACCCCACTCTCGGTATTTTTTTtaagcttTCGGATGTCACACCGAGATTCTGTCTCTTATACACATCTGACGCTGCCGACGActcgagtactaggatccattaggcg	-1.97984	-1.42385
tRNA-Leu-TAA-2-1-CTA-del15G>G	tRNA-Leu-TAA-2-1	CTA	15	del	G	G	ACCGGGATGGCCGATGGTTAAGGCGTTGGACTCTAGATCCAATGGGCTGGTGCCCGCGTGGGTTCGAACCCCACTCTCGGTA	CGTATCTCCAAGTGGTAGGA	tatcttgtggaaaggacgaaacaccACCGGGATGGCCGATGGTTAAGGCGTTGGACTCTAGATCCAATGGGCTGGTGCCCGCGTGGGTTCGAACCCCACTCTCGGTATTTTTTTtaagcttCGTATCTCCAAGTGGTAGGACTGTCTCTTATACACATCTGACGCTGCCGACGActcgagtactaggatccattaggcg	-0.0769474	0.466289
tRNA-Leu-TAA-2-1-CTA-del16T>T	tRNA-Leu-TAA-2-1	CTA	16	del	T	T	ACCGGGATGGCCGAGGGTTAAGGCGTTGGACTCTAGATCCAATGGGCTGGTGCCCGCGTGGGTTCGAACCCCACTCTCGGTA	TCGACTGGTGTGCTTAGAGA	tatcttgtggaaaggacgaaacaccACCGGGATGGCCGAGGGTTAAGGCGTTGGACTCTAGATCCAATGGGCTGGTGCCCGCGTGGGTTCGAACCCCACTCTCGGTATTTTTTTtaagcttTCGACTGGTGTGCTTAGAGACTGTCTCTTATACACATCTGACGCTGCCGACGActcgagtactaggatccattaggcg	-4.75511	-4.4784
tRNA-Leu-TAA-2-1-CTA-del17G>G	tRNA-Leu-TAA-2-1	CTA	17	del	G	G	ACCGGGATGGCCGAGTGTTAAGGCGTTGGACTCTAGATCCAATGGGCTGGTGCCCGCGTGGGTTCGAACCCCACTCTCGGTA	TGGCCTACAAGTTCCAACCA	tatcttgtggaaaggacgaaacaccACCGGGATGGCCGAGTGTTAAGGCGTTGGACTCTAGATCCAATGGGCTGGTGCCCGCGTGGGTTCGAACCCCACTCTCGGTATTTTTTTtaagcttTGGCCTACAAGTTCCAACCACTGTCTCTTATACACATCTGACGCTGCCGACGActcgagtactaggatccattaggcg	0.395768	-0.159547
tRNA-Leu-TAA-2-1-CTA-del19T>T	tRNA-Leu-TAA-2-1	CTA	19	del	T	T	ACCGGGATGGCCGAGTGGTAAGGCGTTGGACTCTAGATCCAATGGGCTGGTGCCCGCGTGGGTTCGAACCCCACTCTCGGTA	ATTCGATCGGTACGTGAGGT	tatcttgtggaaaggacgaaacaccACCGGGATGGCCGAGTGGTAAGGCGTTGGACTCTAGATCCAATGGGCTGGTGCCCGCGTGGGTTCGAACCCCACTCTCGGTATTTTTTTtaagcttATTCGATCGGTACGTGAGGTCTGTCTCTTATACACATCTGACGCTGCCGACGActcgagtactaggatccattaggcg	0.972092	-1.6186
tRNA-Leu-TAA-2-1-CTA-del21A>A	tRNA-Leu-TAA-2-1	CTA	21	del	A	A	ACCGGGATGGCCGAGTGGTTAGGCGTTGGACTCTAGATCCAATGGGCTGGTGCCCGCGTGGGTTCGAACCCCACTCTCGGTA	GCTTCCAGAAGCATGGTCTT	tatcttgtggaaaggacgaaacaccACCGGGATGGCCGAGTGGTTAGGCGTTGGACTCTAGATCCAATGGGCTGGTGCCCGCGTGGGTTCGAACCCCACTCTCGGTATTTTTTTtaagcttGCTTCCAGAAGCATGGTCTTCTGTCTCTTATACACATCTGACGCTGCCGACGActcgagtactaggatccattaggcg	-3.0508	-4.734
tRNA-Leu-TAA-2-1-CTA-del23G>G	tRNA-Leu-TAA-2-1	CTA	23	del	G	G	ACCGGGATGGCCGAGTGGTTAAGCGTTGGACTCTAGATCCAATGGGCTGGTGCCCGCGTGGGTTCGAACCCCACTCTCGGTA	ACACTTCTGCTGCAGCAACT	tatcttgtggaaaggacgaaacaccACCGGGATGGCCGAGTGGTTAAGCGTTGGACTCTAGATCCAATGGGCTGGTGCCCGCGTGGGTTCGAACCCCACTCTCGGTATTTTTTTtaagcttACACTTCTGCTGCAGCAACTCTGTCTCTTATACACATCTGACGCTGCCGACGActcgagtactaggatccattaggcg	-2.62664	-2.17339
tRNA-Leu-TAA-2-1-CTA-del25C>C	tRNA-Leu-TAA-2-1	CTA	25	del	C	C	ACCGGGATGGCCGAGTGGTTAAGGGTTGGACTCTAGATCCAATGGGCTGGTGCCCGCGTGGGTTCGAACCCCACTCTCGGTA	TCGTACAAGAGCAGGCCTAA	tatcttgtggaaaggacgaaacaccACCGGGATGGCCGAGTGGTTAAGGGTTGGACTCTAGATCCAATGGGCTGGTGCCCGCGTGGGTTCGAACCCCACTCTCGGTATTTTTTTtaagcttTCGTACAAGAGCAGGCCTAACTGTCTCTTATACACATCTGACGCTGCCGACGActcgagtactaggatccattaggcg	-4.12209	-3.92971
tRNA-Leu-TAA-2-1-CTA-del26G>G	tRNA-Leu-TAA-2-1	CTA	26	del	G	G	ACCGGGATGGCCGAGTGGTTAAGGCTTGGACTCTAGATCCAATGGGCTGGTGCCCGCGTGGGTTCGAACCCCACTCTCGGTA	TCGTACAAGAGTTAGCGTCG	tatcttgtggaaaggacgaaacaccACCGGGATGGCCGAGTGGTTAAGGCTTGGACTCTAGATCCAATGGGCTGGTGCCCGCGTGGGTTCGAACCCCACTCTCGGTATTTTTTTtaagcttTCGTACAAGAGTTAGCGTCGCTGTCTCTTATACACATCTGACGCTGCCGACGActcgagtactaggatccattaggcg	0.0722492	-0.0368118
tRNA-Leu-TAA-2-1-CTA-del27T>T	tRNA-Leu-TAA-2-1	CTA	27	del	T	T	ACCGGGATGGCCGAGTGGTTAAGGCGTGGACTCTAGATCCAATGGGCTGGTGCCCGCGTGGGTTCGAACCCCACTCTCGGTA	CCACAGCTCAGGAATATTGC	tatcttgtggaaaggacgaaacaccACCGGGATGGCCGAGTGGTTAAGGCGTGGACTCTAGATCCAATGGGCTGGTGCCCGCGTGGGTTCGAACCCCACTCTCGGTATTTTTTTtaagcttCCACAGCTCAGGAATATTGCCTGTCTCTTATACACATCTGACGCTGCCGACGActcgagtactaggatccattaggcg	0.292674	0.471496
tRNA-Leu-TAA-2-1-CTA-del29G>G	tRNA-Leu-TAA-2-1	CTA	29	del	G	G	ACCGGGATGGCCGAGTGGTTAAGGCGTTGACTCTAGATCCAATGGGCTGGTGCCCGCGTGGGTTCGAACCCCACTCTCGGTA	ATGTGGACAACGACGAACGT	tatcttgtggaaaggacgaaacaccACCGGGATGGCCGAGTGGTTAAGGCGTTGACTCTAGATCCAATGGGCTGGTGCCCGCGTGGGTTCGAACCCCACTCTCGGTATTTTTTTtaagcttATGTGGACAACGACGAACGTCTGTCTCTTATACACATCTGACGCTGCCGACGActcgagtactaggatccattaggcg	-4.58742	-4.31093
tRNA-Leu-TAA-2-1-CTA-del31A>A	tRNA-Leu-TAA-2-1	CTA	31	del	A	A	ACCGGGATGGCCGAGTGGTTAAGGCGTTGGCTCTAGATCCAATGGGCTGGTGCCCGCGTGGGTTCGAACCCCACTCTCGGTA	CGACGAACGTTGACTCATGA	tatcttgtggaaaggacgaaacaccACCGGGATGGCCGAGTGGTTAAGGCGTTGGCTCTAGATCCAATGGGCTGGTGCCCGCGTGGGTTCGAACCCCACTCTCGGTATTTTTTTtaagcttCGACGAACGTTGACTCATGACTGTCTCTTATACACATCTGACGCTGCCGACGActcgagtactaggatccattaggcg	-5.04796	-4.76582
tRNA-Leu-TAA-2-1-CTA-del32C>C	tRNA-Leu-TAA-2-1	CTA	32	del	C	C	ACCGGGATGGCCGAGTGGTTAAGGCGTTGGATCTAGATCCAATGGGCTGGTGCCCGCGTGGGTTCGAACCCCACTCTCGGTA	CTTCAGACAGGCAATGATCG	tatcttgtggaaaggacgaaacaccACCGGGATGGCCGAGTGGTTAAGGCGTTGGATCTAGATCCAATGGGCTGGTGCCCGCGTGGGTTCGAACCCCACTCTCGGTATTTTTTTtaagcttCTTCAGACAGGCAATGATCGCTGTCTCTTATACACATCTGACGCTGCCGACGActcgagtactaggatccattaggcg	2.22812	0.247767
tRNA-Leu-TAA-2-1-CTA-del33T>T	tRNA-Leu-TAA-2-1	CTA	33	del	T	T	ACCGGGATGGCCGAGTGGTTAAGGCGTTGGACCTAGATCCAATGGGCTGGTGCCCGCGTGGGTTCGAACCCCACTCTCGGTA	TGTTAGACCATAGCTCGCCT	tatcttgtggaaaggacgaaacaccACCGGGATGGCCGAGTGGTTAAGGCGTTGGACCTAGATCCAATGGGCTGGTGCCCGCGTGGGTTCGAACCCCACTCTCGGTATTTTTTTtaagcttTGTTAGACCATAGCTCGCCTCTGTCTCTTATACACATCTGACGCTGCCGACGActcgagtactaggatccattaggcg	-0.163608	-3.72597
tRNA-Leu-TAA-2-1-CTA-del34C>C	tRNA-Leu-TAA-2-1	CTA	34	del	C	C	ACCGGGATGGCCGAGTGGTTAAGGCGTTGGACTTAGATCCAATGGGCTGGTGCCCGCGTGGGTTCGAACCCCACTCTCGGTA	TGCCGAATAGCCTACACACA	tatcttgtggaaaggacgaaacaccACCGGGATGGCCGAGTGGTTAAGGCGTTGGACTTAGATCCAATGGGCTGGTGCCCGCGTGGGTTCGAACCCCACTCTCGGTATTTTTTTtaagcttTGCCGAATAGCCTACACACACTGTCTCTTATACACATCTGACGCTGCCGACGActcgagtactaggatccattaggcg	-1.72613	-1.58737
tRNA-Leu-TAA-2-1-CTA-del35T>T	tRNA-Leu-TAA-2-1	CTA	35	del	T	T	ACCGGGATGGCCGAGTGGTTAAGGCGTTGGACTCAGATCCAATGGGCTGGTGCCCGCGTGGGTTCGAACCCCACTCTCGGTA	TATGGTTCCGTGCAGGTCAA	tatcttgtggaaaggacgaaacaccACCGGGATGGCCGAGTGGTTAAGGCGTTGGACTCAGATCCAATGGGCTGGTGCCCGCGTGGGTTCGAACCCCACTCTCGGTATTTTTTTtaagcttTATGGTTCCGTGCAGGTCAACTGTCTCTTATACACATCTGACGCTGCCGACGActcgagtactaggatccattaggcg	-1.93815	-2.56533
tRNA-Leu-TAA-2-1-CTA-del36A>A	tRNA-Leu-TAA-2-1	CTA	36	del	A	A	ACCGGGATGGCCGAGTGGTTAAGGCGTTGGACTCTGATCCAATGGGCTGGTGCCCGCGTGGGTTCGAACCCCACTCTCGGTA	GTCTGATGCACAGGTTCTAC	tatcttgtggaaaggacgaaacaccACCGGGATGGCCGAGTGGTTAAGGCGTTGGACTCTGATCCAATGGGCTGGTGCCCGCGTGGGTTCGAACCCCACTCTCGGTATTTTTTTtaagcttGTCTGATGCACAGGTTCTACCTGTCTCTTATACACATCTGACGCTGCCGACGActcgagtactaggatccattaggcg	0.429137	-0.566867
tRNA-Leu-TAA-2-1-CTA-del37G>G	tRNA-Leu-TAA-2-1	CTA	37	del	G	G	ACCGGGATGGCCGAGTGGTTAAGGCGTTGGACTCTAATCCAATGGGCTGGTGCCCGCGTGGGTTCGAACCCCACTCTCGGTA	GTAAGTACGCATCAGCGGAA	tatcttgtggaaaggacgaaacaccACCGGGATGGCCGAGTGGTTAAGGCGTTGGACTCTAATCCAATGGGCTGGTGCCCGCGTGGGTTCGAACCCCACTCTCGGTATTTTTTTtaagcttGTAAGTACGCATCAGCGGAACTGTCTCTTATACACATCTGACGCTGCCGACGActcgagtactaggatccattaggcg	-0.0375985	-0.477779
tRNA-Leu-TAA-2-1-CTA-del38A>A	tRNA-Leu-TAA-2-1	CTA	38	del	A	A	ACCGGGATGGCCGAGTGGTTAAGGCGTTGGACTCTAGTCCAATGGGCTGGTGCCCGCGTGGGTTCGAACCCCACTCTCGGTA	AAGTCGCATAGAACCGGTAG	tatcttgtggaaaggacgaaacaccACCGGGATGGCCGAGTGGTTAAGGCGTTGGACTCTAGTCCAATGGGCTGGTGCCCGCGTGGGTTCGAACCCCACTCTCGGTATTTTTTTtaagcttAAGTCGCATAGAACCGGTAGCTGTCTCTTATACACATCTGACGCTGCCGACGActcgagtactaggatccattaggcg	0.253889	0.807403
tRNA-Leu-TAA-2-1-CTA-del39T>T	tRNA-Leu-TAA-2-1	CTA	39	del	T	T	ACCGGGATGGCCGAGTGGTTAAGGCGTTGGACTCTAGACCAATGGGCTGGTGCCCGCGTGGGTTCGAACCCCACTCTCGGTA	AGTTGCGACAACACTTCTGC	tatcttgtggaaaggacgaaacaccACCGGGATGGCCGAGTGGTTAAGGCGTTGGACTCTAGACCAATGGGCTGGTGCCCGCGTGGGTTCGAACCCCACTCTCGGTATTTTTTTtaagcttAGTTGCGACAACACTTCTGCCTGTCTCTTATACACATCTGACGCTGCCGACGActcgagtactaggatccattaggcg	-4.05852	-4.01941
tRNA-Leu-TAA-2-1-CTA-del40C>C	tRNA-Leu-TAA-2-1	CTA	40	del	C	C	ACCGGGATGGCCGAGTGGTTAAGGCGTTGGACTCTAGATCAATGGGCTGGTGCCCGCGTGGGTTCGAACCCCACTCTCGGTA	GTTGCCTTATTGCCATGACG	tatcttgtggaaaggacgaaacaccACCGGGATGGCCGAGTGGTTAAGGCGTTGGACTCTAGATCAATGGGCTGGTGCCCGCGTGGGTTCGAACCCCACTCTCGGTATTTTTTTtaagcttGTTGCCTTATTGCCATGACGCTGTCTCTTATACACATCTGACGCTGCCGACGActcgagtactaggatccattaggcg	-5.11308	-4.85864
tRNA-Leu-TAA-2-1-CTA-del42A>A	tRNA-Leu-TAA-2-1	CTA	42	del	A	A	ACCGGGATGGCCGAGTGGTTAAGGCGTTGGACTCTAGATCCATGGGCTGGTGCCCGCGTGGGTTCGAACCCCACTCTCGGTA	CTCTATCCAAGAGTAGTGCC	tatcttgtggaaaggacgaaacaccACCGGGATGGCCGAGTGGTTAAGGCGTTGGACTCTAGATCCATGGGCTGGTGCCCGCGTGGGTTCGAACCCCACTCTCGGTATTTTTTTtaagcttCTCTATCCAAGAGTAGTGCCCTGTCTCTTATACACATCTGACGCTGCCGACGActcgagtactaggatccattaggcg	-0.487242	-0.608659
tRNA-Leu-TAA-2-1-CTA-del44T>T	tRNA-Leu-TAA-2-1	CTA	44	del	T	T	ACCGGGATGGCCGAGTGGTTAAGGCGTTGGACTCTAGATCCAAGGGCTGGTGCCCGCGTGGGTTCGAACCCCACTCTCGGTA	ACAAGGCGCTTCTAACGCAA	tatcttgtggaaaggacgaaacaccACCGGGATGGCCGAGTGGTTAAGGCGTTGGACTCTAGATCCAAGGGCTGGTGCCCGCGTGGGTTCGAACCCCACTCTCGGTATTTTTTTtaagcttACAAGGCGCTTCTAACGCAACTGTCTCTTATACACATCTGACGCTGCCGACGActcgagtactaggatccattaggcg	-0.626333	-0.302937
tRNA-Leu-TAA-2-1-CTA-del45G>G	tRNA-Leu-TAA-2-1	CTA	45	del	G	G	ACCGGGATGGCCGAGTGGTTAAGGCGTTGGACTCTAGATCCAATGGCTGGTGCCCGCGTGGGTTCGAACCCCACTCTCGGTA	GGTTCAATGTGAGTAGTGCC	tatcttgtggaaaggacgaaacaccACCGGGATGGCCGAGTGGTTAAGGCGTTGGACTCTAGATCCAATGGCTGGTGCCCGCGTGGGTTCGAACCCCACTCTCGGTATTTTTTTtaagcttGGTTCAATGTGAGTAGTGCCCTGTCTCTTATACACATCTGACGCTGCCGACGActcgagtactaggatccattaggcg	-8.0645	-8.0645
tRNA-Leu-TAA-2-1-CTA-del48C>C	tRNA-Leu-TAA-2-1	CTA	48	del	C	C	ACCGGGATGGCCGAGTGGTTAAGGCGTTGGACTCTAGATCCAATGGGTGGTGCCCGCGTGGGTTCGAACCCCACTCTCGGTA	ATATGTGGCGGTCCAAGTGT	tatcttgtggaaaggacgaaacaccACCGGGATGGCCGAGTGGTTAAGGCGTTGGACTCTAGATCCAATGGGTGGTGCCCGCGTGGGTTCGAACCCCACTCTCGGTATTTTTTTtaagcttATATGTGGCGGTCCAAGTGTCTGTCTCTTATACACATCTGACGCTGCCGACGActcgagtactaggatccattaggcg	-2.35919	-4.7953
tRNA-Leu-TAA-2-1-CTA-del49T>T	tRNA-Leu-TAA-2-1	CTA	49	del	T	T	ACCGGGATGGCCGAGTGGTTAAGGCGTTGGACTCTAGATCCAATGGGCGGTGCCCGCGTGGGTTCGAACCCCACTCTCGGTA	CAAGTCTTCTTATCGCCTGG	tatcttgtggaaaggacgaaacaccACCGGGATGGCCGAGTGGTTAAGGCGTTGGACTCTAGATCCAATGGGCGGTGCCCGCGTGGGTTCGAACCCCACTCTCGGTATTTTTTTtaagcttCAAGTCTTCTTATCGCCTGGCTGTCTCTTATACACATCTGACGCTGCCGACGActcgagtactaggatccattaggcg	1.59672	1.4694
tRNA-Leu-TAA-2-1-CTA-del50G>G	tRNA-Leu-TAA-2-1	CTA	50	del	G	G	ACCGGGATGGCCGAGTGGTTAAGGCGTTGGACTCTAGATCCAATGGGCTGTGCCCGCGTGGGTTCGAACCCCACTCTCGGTA	CGAATAGACTGCAGGCCTAA	tatcttgtggaaaggacgaaacaccACCGGGATGGCCGAGTGGTTAAGGCGTTGGACTCTAGATCCAATGGGCTGTGCCCGCGTGGGTTCGAACCCCACTCTCGGTATTTTTTTtaagcttCGAATAGACTGCAGGCCTAACTGTCTCTTATACACATCTGACGCTGCCGACGActcgagtactaggatccattaggcg	1.93027	1.51813
tRNA-Leu-TAA-2-1-CTA-del52T>T	tRNA-Leu-TAA-2-1	CTA	52	del	T	T	ACCGGGATGGCCGAGTGGTTAAGGCGTTGGACTCTAGATCCAATGGGCTGGGCCCGCGTGGGTTCGAACCCCACTCTCGGTA	CTAGTGGAAGATGCCGTTCA	tatcttgtggaaaggacgaaacaccACCGGGATGGCCGAGTGGTTAAGGCGTTGGACTCTAGATCCAATGGGCTGGGCCCGCGTGGGTTCGAACCCCACTCTCGGTATTTTTTTtaagcttCTAGTGGAAGATGCCGTTCACTGTCTCTTATACACATCTGACGCTGCCGACGActcgagtactaggatccattaggcg	-2.18939	-2.06915
tRNA-Leu-TAA-2-1-CTA-del53G>G	tRNA-Leu-TAA-2-1	CTA	53	del	G	G	ACCGGGATGGCCGAGTGGTTAAGGCGTTGGACTCTAGATCCAATGGGCTGGTCCCGCGTGGGTTCGAACCCCACTCTCGGTA	GAAGGTGATGGCCAACTGTA	tatcttgtggaaaggacgaaacaccACCGGGATGGCCGAGTGGTTAAGGCGTTGGACTCTAGATCCAATGGGCTGGTCCCGCGTGGGTTCGAACCCCACTCTCGGTATTTTTTTtaagcttGAAGGTGATGGCCAACTGTACTGTCTCTTATACACATCTGACGCTGCCGACGActcgagtactaggatccattaggcg	0.20269	-0.276749
tRNA-Leu-TAA-2-1-CTA-del54C>C	tRNA-Leu-TAA-2-1	CTA	54	del	C	C	ACCGGGATGGCCGAGTGGTTAAGGCGTTGGACTCTAGATCCAATGGGCTGGTGCCGCGTGGGTTCGAACCCCACTCTCGGTA	ACAGTTGGAACACGCATACC	tatcttgtggaaaggacgaaacaccACCGGGATGGCCGAGTGGTTAAGGCGTTGGACTCTAGATCCAATGGGCTGGTGCCGCGTGGGTTCGAACCCCACTCTCGGTATTTTTTTtaagcttACAGTTGGAACACGCATACCCTGTCTCTTATACACATCTGACGCTGCCGACGActcgagtactaggatccattaggcg	-3.82948	-3.55156
tRNA-Leu-TAA-2-1-CTA-del57G>G	tRNA-Leu-TAA-2-1	CTA	57	del	G	G	ACCGGGATGGCCGAGTGGTTAAGGCGTTGGACTCTAGATCCAATGGGCTGGTGCCCCGTGGGTTCGAACCCCACTCTCGGTA	AATAACCGCATCAGACGGTC	tatcttgtggaaaggacgaaacaccACCGGGATGGCCGAGTGGTTAAGGCGTTGGACTCTAGATCCAATGGGCTGGTGCCCCGTGGGTTCGAACCCCACTCTCGGTATTTTTTTtaagcttAATAACCGCATCAGACGGTCCTGTCTCTTATACACATCTGACGCTGCCGACGActcgagtactaggatccattaggcg	-2.47056	-1.95355
tRNA-Leu-TAA-2-1-CTA-del58C>C	tRNA-Leu-TAA-2-1	CTA	58	del	C	C	ACCGGGATGGCCGAGTGGTTAAGGCGTTGGACTCTAGATCCAATGGGCTGGTGCCCGGTGGGTTCGAACCCCACTCTCGGTA	CTTAAGTAGCGTCGGCACTT	tatcttgtggaaaggacgaaacaccACCGGGATGGCCGAGTGGTTAAGGCGTTGGACTCTAGATCCAATGGGCTGGTGCCCGGTGGGTTCGAACCCCACTCTCGGTATTTTTTTtaagcttCTTAAGTAGCGTCGGCACTTCTGTCTCTTATACACATCTGACGCTGCCGACGActcgagtactaggatccattaggcg	-5.73244	-5.46988
tRNA-Leu-TAA-2-1-CTA-del59G>G	tRNA-Leu-TAA-2-1	CTA	59	del	G	G	ACCGGGATGGCCGAGTGGTTAAGGCGTTGGACTCTAGATCCAATGGGCTGGTGCCCGCTGGGTTCGAACCCCACTCTCGGTA	AGAGGCACAGCTTAGGCTAA	tatcttgtggaaaggacgaaacaccACCGGGATGGCCGAGTGGTTAAGGCGTTGGACTCTAGATCCAATGGGCTGGTGCCCGCTGGGTTCGAACCCCACTCTCGGTATTTTTTTtaagcttAGAGGCACAGCTTAGGCTAACTGTCTCTTATACACATCTGACGCTGCCGACGActcgagtactaggatccattaggcg	-2.18986	-1.78531
tRNA-Leu-TAA-2-1-CTA-del60T>T	tRNA-Leu-TAA-2-1	CTA	60	del	T	T	ACCGGGATGGCCGAGTGGTTAAGGCGTTGGACTCTAGATCCAATGGGCTGGTGCCCGCGGGGTTCGAACCCCACTCTCGGTA	GAGCAACGGAGCCTTAAGTT	tatcttgtggaaaggacgaaacaccACCGGGATGGCCGAGTGGTTAAGGCGTTGGACTCTAGATCCAATGGGCTGGTGCCCGCGGGGTTCGAACCCCACTCTCGGTATTTTTTTtaagcttGAGCAACGGAGCCTTAAGTTCTGTCTCTTATACACATCTGACGCTGCCGACGActcgagtactaggatccattaggcg	2.24135	2.11878
tRNA-Leu-TAA-2-1-CTA-del61G>G	tRNA-Leu-TAA-2-1	CTA	61	del	G	G	ACCGGGATGGCCGAGTGGTTAAGGCGTTGGACTCTAGATCCAATGGGCTGGTGCCCGCGTGGTTCGAACCCCACTCTCGGTA	CGCTCGATAAGAAGGTGATG	tatcttgtggaaaggacgaaacaccACCGGGATGGCCGAGTGGTTAAGGCGTTGGACTCTAGATCCAATGGGCTGGTGCCCGCGTGGTTCGAACCCCACTCTCGGTATTTTTTTtaagcttCGCTCGATAAGAAGGTGATGCTGTCTCTTATACACATCTGACGCTGCCGACGActcgagtactaggatccattaggcg	-1.69327	-5.29279
tRNA-Leu-TAA-2-1-CTA-del64T>T	tRNA-Leu-TAA-2-1	CTA	64	del	T	T	ACCGGGATGGCCGAGTGGTTAAGGCGTTGGACTCTAGATCCAATGGGCTGGTGCCCGCGTGGGTCGAACCCCACTCTCGGTA	TATGCACCACTATGGTTCCG	tatcttgtggaaaggacgaaacaccACCGGGATGGCCGAGTGGTTAAGGCGTTGGACTCTAGATCCAATGGGCTGGTGCCCGCGTGGGTCGAACCCCACTCTCGGTATTTTTTTtaagcttTATGCACCACTATGGTTCCGCTGTCTCTTATACACATCTGACGCTGCCGACGActcgagtactaggatccattaggcg	0.245085	0.460115
tRNA-Leu-TAA-2-1-CTA-del66C>C	tRNA-Leu-TAA-2-1	CTA	66	del	C	C	ACCGGGATGGCCGAGTGGTTAAGGCGTTGGACTCTAGATCCAATGGGCTGGTGCCCGCGTGGGTTGAACCCCACTCTCGGTA	TGACTCATGAGCAGGCCTAA	tatcttgtggaaaggacgaaacaccACCGGGATGGCCGAGTGGTTAAGGCGTTGGACTCTAGATCCAATGGGCTGGTGCCCGCGTGGGTTGAACCCCACTCTCGGTATTTTTTTtaagcttTGACTCATGAGCAGGCCTAACTGTCTCTTATACACATCTGACGCTGCCGACGActcgagtactaggatccattaggcg	-1.33526	-4.02206
tRNA-Leu-TAA-2-1-CTA-del67G>G	tRNA-Leu-TAA-2-1	CTA	67	del	G	G	ACCGGGATGGCCGAGTGGTTAAGGCGTTGGACTCTAGATCCAATGGGCTGGTGCCCGCGTGGGTTCAACCCCACTCTCGGTA	CACGCATACCAAGTCGCATA	tatcttgtggaaaggacgaaacaccACCGGGATGGCCGAGTGGTTAAGGCGTTGGACTCTAGATCCAATGGGCTGGTGCCCGCGTGGGTTCAACCCCACTCTCGGTATTTTTTTtaagcttCACGCATACCAAGTCGCATACTGTCTCTTATACACATCTGACGCTGCCGACGActcgagtactaggatccattaggcg	-5.32158	-5.05313
tRNA-Leu-TAA-2-1-CTA-del68A>A	tRNA-Leu-TAA-2-1	CTA	68	del	A	A	ACCGGGATGGCCGAGTGGTTAAGGCGTTGGACTCTAGATCCAATGGGCTGGTGCCCGCGTGGGTTCGACCCCACTCTCGGTA	AAGGAGATCGAGTTGCGACA	tatcttgtggaaaggacgaaacaccACCGGGATGGCCGAGTGGTTAAGGCGTTGGACTCTAGATCCAATGGGCTGGTGCCCGCGTGGGTTCGACCCCACTCTCGGTATTTTTTTtaagcttAAGGAGATCGAGTTGCGACACTGTCTCTTATACACATCTGACGCTGCCGACGActcgagtactaggatccattaggcg	-3.84335	-3.56688
tRNA-Leu-TAA-2-1-CTA-del70C>C	tRNA-Leu-TAA-2-1	CTA	70	del	C	C	ACCGGGATGGCCGAGTGGTTAAGGCGTTGGACTCTAGATCCAATGGGCTGGTGCCCGCGTGGGTTCGAACCCACTCTCGGTA	TTGCCACAGGCTATCAGGTA	tatcttgtggaaaggacgaaacaccACCGGGATGGCCGAGTGGTTAAGGCGTTGGACTCTAGATCCAATGGGCTGGTGCCCGCGTGGGTTCGAACCCACTCTCGGTATTTTTTTtaagcttTTGCCACAGGCTATCAGGTACTGTCTCTTATACACATCTGACGCTGCCGACGActcgagtactaggatccattaggcg	-1.36625	-8.0645
tRNA-Leu-TAA-2-1-CTA-del74A>A	tRNA-Leu-TAA-2-1	CTA	74	del	A	A	ACCGGGATGGCCGAGTGGTTAAGGCGTTGGACTCTAGATCCAATGGGCTGGTGCCCGCGTGGGTTCGAACCCCCTCTCGGTA	TGGACGGACACAAGTCTTCT	tatcttgtggaaaggacgaaacaccACCGGGATGGCCGAGTGGTTAAGGCGTTGGACTCTAGATCCAATGGGCTGGTGCCCGCGTGGGTTCGAACCCCCTCTCGGTATTTTTTTtaagcttTGGACGGACACAAGTCTTCTCTGTCTCTTATACACATCTGACGCTGCCGACGActcgagtactaggatccattaggcg	-4.88927	-4.61955
tRNA-Leu-TAA-2-1-CTA-del75C>C	tRNA-Leu-TAA-2-1	CTA	75	del	C	C	ACCGGGATGGCCGAGTGGTTAAGGCGTTGGACTCTAGATCCAATGGGCTGGTGCCCGCGTGGGTTCGAACCCCATCTCGGTA	GGTAAGGAAGTATGCACCAC	tatcttgtggaaaggacgaaacaccACCGGGATGGCCGAGTGGTTAAGGCGTTGGACTCTAGATCCAATGGGCTGGTGCCCGCGTGGGTTCGAACCCCATCTCGGTATTTTTTTtaagcttGGTAAGGAAGTATGCACCACCTGTCTCTTATACACATCTGACGCTGCCGACGActcgagtactaggatccattaggcg	-3.6116	-3.44925
tRNA-Leu-TAA-2-1-CTA-del76T>T	tRNA-Leu-TAA-2-1	CTA	76	del	T	T	ACCGGGATGGCCGAGTGGTTAAGGCGTTGGACTCTAGATCCAATGGGCTGGTGCCCGCGTGGGTTCGAACCCCACCTCGGTA	ATGGAACCTATCTAGGCCTG	tatcttgtggaaaggacgaaacaccACCGGGATGGCCGAGTGGTTAAGGCGTTGGACTCTAGATCCAATGGGCTGGTGCCCGCGTGGGTTCGAACCCCACCTCGGTATTTTTTTtaagcttATGGAACCTATCTAGGCCTGCTGTCTCTTATACACATCTGACGCTGCCGACGActcgagtactaggatccattaggcg	-2.92965	-8.0645
tRNA-Leu-TAA-2-1-CTA-del77C>C	tRNA-Leu-TAA-2-1	CTA	77	del	C	C	ACCGGGATGGCCGAGTGGTTAAGGCGTTGGACTCTAGATCCAATGGGCTGGTGCCCGCGTGGGTTCGAACCCCACTTCGGTA	CCGGTATGCACATAGCAAGA	tatcttgtggaaaggacgaaacaccACCGGGATGGCCGAGTGGTTAAGGCGTTGGACTCTAGATCCAATGGGCTGGTGCCCGCGTGGGTTCGAACCCCACTTCGGTATTTTTTTtaagcttCCGGTATGCACATAGCAAGACTGTCTCTTATACACATCTGACGCTGCCGACGActcgagtactaggatccattaggcg	0.120536	0.135623
tRNA-Leu-TAA-2-1-CTA-del78T>T	tRNA-Leu-TAA-2-1	CTA	78	del	T	T	ACCGGGATGGCCGAGTGGTTAAGGCGTTGGACTCTAGATCCAATGGGCTGGTGCCCGCGTGGGTTCGAACCCCACTCCGGTA	CGCAAGTGCTCTTAAGTAGC	tatcttgtggaaaggacgaaacaccACCGGGATGGCCGAGTGGTTAAGGCGTTGGACTCTAGATCCAATGGGCTGGTGCCCGCGTGGGTTCGAACCCCACTCCGGTATTTTTTTtaagcttCGCAAGTGCTCTTAAGTAGCCTGTCTCTTATACACATCTGACGCTGCCGACGActcgagtactaggatccattaggcg	0.219849	0.0409572
tRNA-Leu-TAA-2-1-CTA-del79C>C	tRNA-Leu-TAA-2-1	CTA	79	del	C	C	ACCGGGATGGCCGAGTGGTTAAGGCGTTGGACTCTAGATCCAATGGGCTGGTGCCCGCGTGGGTTCGAACCCCACTCTGGTA	GTTCCAACCAGCTTCCAGAA	tatcttgtggaaaggacgaaacaccACCGGGATGGCCGAGTGGTTAAGGCGTTGGACTCTAGATCCAATGGGCTGGTGCCCGCGTGGGTTCGAACCCCACTCTGGTATTTTTTTtaagcttGTTCCAACCAGCTTCCAGAACTGTCTCTTATACACATCTGACGCTGCCGACGActcgagtactaggatccattaggcg	-8.0645	-8.0645
tRNA-Leu-TAA-2-1-CTA-del80G>G	tRNA-Leu-TAA-2-1	CTA	80	del	G	G	ACCGGGATGGCCGAGTGGTTAAGGCGTTGGACTCTAGATCCAATGGGCTGGTGCCCGCGTGGGTTCGAACCCCACTCTCGTA	CACCGAGATTACTGGCTATC	tatcttgtggaaaggacgaaacaccACCGGGATGGCCGAGTGGTTAAGGCGTTGGACTCTAGATCCAATGGGCTGGTGCCCGCGTGGGTTCGAACCCCACTCTCGTATTTTTTTtaagcttCACCGAGATTACTGGCTATCCTGTCTCTTATACACATCTGACGCTGCCGACGActcgagtactaggatccattaggcg	-2.26459	-4.96399
tRNA-Leu-TAA-2-1-CTA-del82T>T	tRNA-Leu-TAA-2-1	CTA	82	del	T	T	ACCGGGATGGCCGAGTGGTTAAGGCGTTGGACTCTAGATCCAATGGGCTGGTGCCCGCGTGGGTTCGAACCCCACTCTCGGA	ACTGTGAACATGCTGACGTC	tatcttgtggaaaggacgaaacaccACCGGGATGGCCGAGTGGTTAAGGCGTTGGACTCTAGATCCAATGGGCTGGTGCCCGCGTGGGTTCGAACCCCACTCTCGGATTTTTTTtaagcttACTGTGAACATGCTGACGTCCTGTCTCTTATACACATCTGACGCTGCCGACGActcgagtactaggatccattaggcg	-8.0645	-8.0645
tRNA-Leu-TAA-2-1-CTA-del83A>A	tRNA-Leu-TAA-2-1	CTA	83	del	A	A	ACCGGGATGGCCGAGTGGTTAAGGCGTTGGACTCTAGATCCAATGGGCTGGTGCCCGCGTGGGTTCGAACCCCACTCTCGGT	TACCAACCTGCGCGTATCAT	tatcttgtggaaaggacgaaacaccACCGGGATGGCCGAGTGGTTAAGGCGTTGGACTCTAGATCCAATGGGCTGGTGCCCGCGTGGGTTCGAACCCCACTCTCGGTTTTTTTTtaagcttTACCAACCTGCGCGTATCATCTGTCTCTTATACACATCTGACGCTGCCGACGActcgagtactaggatccattaggcg	-2.15037	-1.63179
tRNA-Leu-TAA-2-1-CTA-hp1AT>GC	tRNA-Leu-TAA-2-1	CTA	1	hp	AT	GC	GCCGGGATGGCCGAGTGGTTAAGGCGTTGGACTCTAGATCCAATGGGCTGGTGCCCGCGTGGGTTCGAACCCCACTCTCGGCA	ACGTAATGGTGCGATCTCGT	tatcttgtggaaaggacgaaacaccGCCGGGATGGCCGAGTGGTTAAGGCGTTGGACTCTAGATCCAATGGGCTGGTGCCCGCGTGGGTTCGAACCCCACTCTCGGCATTTTTTTtaagcttACGTAATGGTGCGATCTCGTCTGTCTCTTATACACATCTGACGCTGCCGACGActcgagtactaggatccattaggcg	-2.20349	-4.34341
tRNA-Leu-TAA-2-1-CTA-hp1AT>GA	tRNA-Leu-TAA-2-1	CTA	1	hp	AT	GA	GCCGGGATGGCCGAGTGGTTAAGGCGTTGGACTCTAGATCCAATGGGCTGGTGCCCGCGTGGGTTCGAACCCCACTCTCGGAA	CGGTCATGACCAATTGAGCA	tatcttgtggaaaggacgaaacaccGCCGGGATGGCCGAGTGGTTAAGGCGTTGGACTCTAGATCCAATGGGCTGGTGCCCGCGTGGGTTCGAACCCCACTCTCGGAATTTTTTTtaagcttCGGTCATGACCAATTGAGCACTGTCTCTTATACACATCTGACGCTGCCGACGActcgagtactaggatccattaggcg	-0.308433	-0.847997
tRNA-Leu-TAA-2-1-CTA-hp1AT>GG	tRNA-Leu-TAA-2-1	CTA	1	hp	AT	GG	GCCGGGATGGCCGAGTGGTTAAGGCGTTGGACTCTAGATCCAATGGGCTGGTGCCCGCGTGGGTTCGAACCCCACTCTCGGGA	AAGGCAAGAAGCTGTGGCAT	tatcttgtggaaaggacgaaacaccGCCGGGATGGCCGAGTGGTTAAGGCGTTGGACTCTAGATCCAATGGGCTGGTGCCCGCGTGGGTTCGAACCCCACTCTCGGGATTTTTTTtaagcttAAGGCAAGAAGCTGTGGCATCTGTCTCTTATACACATCTGACGCTGCCGACGActcgagtactaggatccattaggcg	1.46943	-3.15651
tRNA-Leu-TAA-2-1-CTA-hp1AT>CG	tRNA-Leu-TAA-2-1	CTA	1	hp	AT	CG	CCCGGGATGGCCGAGTGGTTAAGGCGTTGGACTCTAGATCCAATGGGCTGGTGCCCGCGTGGGTTCGAACCCCACTCTCGGGA	CTGTTCCACAGGAGCTTACT	tatcttgtggaaaggacgaaacaccCCCGGGATGGCCGAGTGGTTAAGGCGTTGGACTCTAGATCCAATGGGCTGGTGCCCGCGTGGGTTCGAACCCCACTCTCGGGATTTTTTTtaagcttCTGTTCCACAGGAGCTTACTCTGTCTCTTATACACATCTGACGCTGCCGACGActcgagtactaggatccattaggcg	1.04855	1.61708
tRNA-Leu-TAA-2-1-CTA-hp1AT>CC	tRNA-Leu-TAA-2-1	CTA	1	hp	AT	CC	CCCGGGATGGCCGAGTGGTTAAGGCGTTGGACTCTAGATCCAATGGGCTGGTGCCCGCGTGGGTTCGAACCCCACTCTCGGCA	TGCCATGACGTGAGCAGTAA	tatcttgtggaaaggacgaaacaccCCCGGGATGGCCGAGTGGTTAAGGCGTTGGACTCTAGATCCAATGGGCTGGTGCCCGCGTGGGTTCGAACCCCACTCTCGGCATTTTTTTtaagcttTGCCATGACGTGAGCAGTAACTGTCTCTTATACACATCTGACGCTGCCGACGActcgagtactaggatccattaggcg	-8.0645	-8.0645
tRNA-Leu-TAA-2-1-CTA-hp1AT>CA	tRNA-Leu-TAA-2-1	CTA	1	hp	AT	CA	CCCGGGATGGCCGAGTGGTTAAGGCGTTGGACTCTAGATCCAATGGGCTGGTGCCCGCGTGGGTTCGAACCCCACTCTCGGAA	GCTCGATACTCACCTGTAGA	tatcttgtggaaaggacgaaacaccCCCGGGATGGCCGAGTGGTTAAGGCGTTGGACTCTAGATCCAATGGGCTGGTGCCCGCGTGGGTTCGAACCCCACTCTCGGAATTTTTTTtaagcttGCTCGATACTCACCTGTAGACTGTCTCTTATACACATCTGACGCTGCCGACGActcgagtactaggatccattaggcg	-3.83549	-3.5686
tRNA-Leu-TAA-2-1-CTA-hp1AT>AT	tRNA-Leu-TAA-2-1	CTA	1	hp	AT	AT	ACCGGGATGGCCGAGTGGTTAAGGCGTTGGACTCTAGATCCAATGGGCTGGTGCCCGCGTGGGTTCGAACCCCACTCTCGGTA	TCAGGAAGCGTTACGACCAA	tatcttgtggaaaggacgaaacaccACCGGGATGGCCGAGTGGTTAAGGCGTTGGACTCTAGATCCAATGGGCTGGTGCCCGCGTGGGTTCGAACCCCACTCTCGGTATTTTTTTtaagcttTCAGGAAGCGTTACGACCAACTGTCTCTTATACACATCTGACGCTGCCGACGActcgagtactaggatccattaggcg	0.246377	0.194016
tRNA-Leu-TAA-2-1-CTA-hp1AT>TA	tRNA-Leu-TAA-2-1	CTA	1	hp	AT	TA	TCCGGGATGGCCGAGTGGTTAAGGCGTTGGACTCTAGATCCAATGGGCTGGTGCCCGCGTGGGTTCGAACCCCACTCTCGGAA	GCTAGTTGAGGCAATGATCG	tatcttgtggaaaggacgaaacaccTCCGGGATGGCCGAGTGGTTAAGGCGTTGGACTCTAGATCCAATGGGCTGGTGCCCGCGTGGGTTCGAACCCCACTCTCGGAATTTTTTTtaagcttGCTAGTTGAGGCAATGATCGCTGTCTCTTATACACATCTGACGCTGCCGACGActcgagtactaggatccattaggcg	0.0685361	-8.0645
tRNA-Leu-TAA-2-1-CTA-hp1AT>TG	tRNA-Leu-TAA-2-1	CTA	1	hp	AT	TG	TCCGGGATGGCCGAGTGGTTAAGGCGTTGGACTCTAGATCCAATGGGCTGGTGCCCGCGTGGGTTCGAACCCCACTCTCGGGA	TATCTATGGCAGGATTGCCG	tatcttgtggaaaggacgaaacaccTCCGGGATGGCCGAGTGGTTAAGGCGTTGGACTCTAGATCCAATGGGCTGGTGCCCGCGTGGGTTCGAACCCCACTCTCGGGATTTTTTTtaagcttTATCTATGGCAGGATTGCCGCTGTCTCTTATACACATCTGACGCTGCCGACGActcgagtactaggatccattaggcg	-6.28421	-6.18572
tRNA-Leu-TAA-2-1-CTA-hp1AT>TC	tRNA-Leu-TAA-2-1	CTA	1	hp	AT	TC	TCCGGGATGGCCGAGTGGTTAAGGCGTTGGACTCTAGATCCAATGGGCTGGTGCCCGCGTGGGTTCGAACCCCACTCTCGGCA	TTCAACCAAGCGGTGACTGA	tatcttgtggaaaggacgaaacaccTCCGGGATGGCCGAGTGGTTAAGGCGTTGGACTCTAGATCCAATGGGCTGGTGCCCGCGTGGGTTCGAACCCCACTCTCGGCATTTTTTTtaagcttTTCAACCAAGCGGTGACTGACTGTCTCTTATACACATCTGACGCTGCCGACGActcgagtactaggatccattaggcg	-4.09821	-3.82343
tRNA-Leu-TAA-2-1-CTA-hp2CG>GC	tRNA-Leu-TAA-2-1	CTA	2	hp	CG	GC	AGCGGGATGGCCGAGTGGTTAAGGCGTTGGACTCTAGATCCAATGGGCTGGTGCCCGCGTGGGTTCGAACCCCACTCTCGCTA	TCCTGCACACAAGCTATACG	tatcttgtggaaaggacgaaacaccAGCGGGATGGCCGAGTGGTTAAGGCGTTGGACTCTAGATCCAATGGGCTGGTGCCCGCGTGGGTTCGAACCCCACTCTCGCTATTTTTTTtaagcttTCCTGCACACAAGCTATACGCTGTCTCTTATACACATCTGACGCTGCCGACGActcgagtactaggatccattaggcg	0.128587	-0.186558
tRNA-Leu-TAA-2-1-CTA-hp2CG>GA	tRNA-Leu-TAA-2-1	CTA	2	hp	CG	GA	AGCGGGATGGCCGAGTGGTTAAGGCGTTGGACTCTAGATCCAATGGGCTGGTGCCCGCGTGGGTTCGAACCCCACTCTCGATA	CCTCCTATGAATAGCGACCT	tatcttgtggaaaggacgaaacaccAGCGGGATGGCCGAGTGGTTAAGGCGTTGGACTCTAGATCCAATGGGCTGGTGCCCGCGTGGGTTCGAACCCCACTCTCGATATTTTTTTtaagcttCCTCCTATGAATAGCGACCTCTGTCTCTTATACACATCTGACGCTGCCGACGActcgagtactaggatccattaggcg	-4.796	-4.53951
tRNA-Leu-TAA-2-1-CTA-hp2CG>GT	tRNA-Leu-TAA-2-1	CTA	2	hp	CG	GT	AGCGGGATGGCCGAGTGGTTAAGGCGTTGGACTCTAGATCCAATGGGCTGGTGCCCGCGTGGGTTCGAACCCCACTCTCGTTA	CTGAGAAGTGACCACCATAG	tatcttgtggaaaggacgaaacaccAGCGGGATGGCCGAGTGGTTAAGGCGTTGGACTCTAGATCCAATGGGCTGGTGCCCGCGTGGGTTCGAACCCCACTCTCGTTATTTTTTTtaagcttCTGAGAAGTGACCACCATAGCTGTCTCTTATACACATCTGACGCTGCCGACGActcgagtactaggatccattaggcg	-4.30939	-4.02162
tRNA-Leu-TAA-2-1-CTA-hp2CG>AT	tRNA-Leu-TAA-2-1	CTA	2	hp	CG	AT	AACGGGATGGCCGAGTGGTTAAGGCGTTGGACTCTAGATCCAATGGGCTGGTGCCCGCGTGGGTTCGAACCCCACTCTCGTTA	CCAGCGTGATTATCTATGGC	tatcttgtggaaaggacgaaacaccAACGGGATGGCCGAGTGGTTAAGGCGTTGGACTCTAGATCCAATGGGCTGGTGCCCGCGTGGGTTCGAACCCCACTCTCGTTATTTTTTTtaagcttCCAGCGTGATTATCTATGGCCTGTCTCTTATACACATCTGACGCTGCCGACGActcgagtactaggatccattaggcg	-0.707962	-3.4732
tRNA-Leu-TAA-2-1-CTA-hp2CG>AC	tRNA-Leu-TAA-2-1	CTA	2	hp	CG	AC	AACGGGATGGCCGAGTGGTTAAGGCGTTGGACTCTAGATCCAATGGGCTGGTGCCCGCGTGGGTTCGAACCCCACTCTCGCTA	GCTATTGTTCAACCGGCAAG	tatcttgtggaaaggacgaaacaccAACGGGATGGCCGAGTGGTTAAGGCGTTGGACTCTAGATCCAATGGGCTGGTGCCCGCGTGGGTTCGAACCCCACTCTCGCTATTTTTTTtaagcttGCTATTGTTCAACCGGCAAGCTGTCTCTTATACACATCTGACGCTGCCGACGActcgagtactaggatccattaggcg	-0.908044	-3.19119
tRNA-Leu-TAA-2-1-CTA-hp2CG>AA	tRNA-Leu-TAA-2-1	CTA	2	hp	CG	AA	AACGGGATGGCCGAGTGGTTAAGGCGTTGGACTCTAGATCCAATGGGCTGGTGCCCGCGTGGGTTCGAACCCCACTCTCGATA	GTCCTGTCCTCTATCAGGTA	tatcttgtggaaaggacgaaacaccAACGGGATGGCCGAGTGGTTAAGGCGTTGGACTCTAGATCCAATGGGCTGGTGCCCGCGTGGGTTCGAACCCCACTCTCGATATTTTTTTtaagcttGTCCTGTCCTCTATCAGGTACTGTCTCTTATACACATCTGACGCTGCCGACGActcgagtactaggatccattaggcg	-3.48338	-3.20453
tRNA-Leu-TAA-2-1-CTA-hp2CG>TA	tRNA-Leu-TAA-2-1	CTA	2	hp	CG	TA	ATCGGGATGGCCGAGTGGTTAAGGCGTTGGACTCTAGATCCAATGGGCTGGTGCCCGCGTGGGTTCGAACCCCACTCTCGATA	ATAGCGACCTTCGTGAGGAA	tatcttgtggaaaggacgaaacaccATCGGGATGGCCGAGTGGTTAAGGCGTTGGACTCTAGATCCAATGGGCTGGTGCCCGCGTGGGTTCGAACCCCACTCTCGATATTTTTTTtaagcttATAGCGACCTTCGTGAGGAACTGTCTCTTATACACATCTGACGCTGCCGACGActcgagtactaggatccattaggcg	-2.38725	-4.60155
tRNA-Leu-TAA-2-1-CTA-hp2CG>TT	tRNA-Leu-TAA-2-1	CTA	2	hp	CG	TT	ATCGGGATGGCCGAGTGGTTAAGGCGTTGGACTCTAGATCCAATGGGCTGGTGCCCGCGTGGGTTCGAACCCCACTCTCGTTA	ATAACGCAACGTCCTGTCCT	tatcttgtggaaaggacgaaacaccATCGGGATGGCCGAGTGGTTAAGGCGTTGGACTCTAGATCCAATGGGCTGGTGCCCGCGTGGGTTCGAACCCCACTCTCGTTATTTTTTTtaagcttATAACGCAACGTCCTGTCCTCTGTCTCTTATACACATCTGACGCTGCCGACGActcgagtactaggatccattaggcg	-1.50485	-4.92708
tRNA-Leu-TAA-2-1-CTA-hp2CG>TC	tRNA-Leu-TAA-2-1	CTA	2	hp	CG	TC	ATCGGGATGGCCGAGTGGTTAAGGCGTTGGACTCTAGATCCAATGGGCTGGTGCCCGCGTGGGTTCGAACCCCACTCTCGCTA	TCGGATGTCACTTCCAGTAC	tatcttgtggaaaggacgaaacaccATCGGGATGGCCGAGTGGTTAAGGCGTTGGACTCTAGATCCAATGGGCTGGTGCCCGCGTGGGTTCGAACCCCACTCTCGCTATTTTTTTtaagcttTCGGATGTCACTTCCAGTACCTGTCTCTTATACACATCTGACGCTGCCGACGActcgagtactaggatccattaggcg	-8.0645	-8.0645
tRNA-Leu-TAA-2-1-CTA-hp3CG>GC	tRNA-Leu-TAA-2-1	CTA	3	hp	CG	GC	ACGGGGATGGCCGAGTGGTTAAGGCGTTGGACTCTAGATCCAATGGGCTGGTGCCCGCGTGGGTTCGAACCCCACTCTCCGTA	GTCGGCACTTACCTTCTACT	tatcttgtggaaaggacgaaacaccACGGGGATGGCCGAGTGGTTAAGGCGTTGGACTCTAGATCCAATGGGCTGGTGCCCGCGTGGGTTCGAACCCCACTCTCCGTATTTTTTTtaagcttGTCGGCACTTACCTTCTACTCTGTCTCTTATACACATCTGACGCTGCCGACGActcgagtactaggatccattaggcg	0.723184	0.979433
tRNA-Leu-TAA-2-1-CTA-hp3CG>GA	tRNA-Leu-TAA-2-1	CTA	3	hp	CG	GA	ACGGGGATGGCCGAGTGGTTAAGGCGTTGGACTCTAGATCCAATGGGCTGGTGCCCGCGTGGGTTCGAACCCCACTCTCAGTA	ACCATGTGGCCAAGTCTTCT	tatcttgtggaaaggacgaaacaccACGGGGATGGCCGAGTGGTTAAGGCGTTGGACTCTAGATCCAATGGGCTGGTGCCCGCGTGGGTTCGAACCCCACTCTCAGTATTTTTTTtaagcttACCATGTGGCCAAGTCTTCTCTGTCTCTTATACACATCTGACGCTGCCGACGActcgagtactaggatccattaggcg	-0.763006	-8.0645
tRNA-Leu-TAA-2-1-CTA-hp3CG>GT	tRNA-Leu-TAA-2-1	CTA	3	hp	CG	GT	ACGGGGATGGCCGAGTGGTTAAGGCGTTGGACTCTAGATCCAATGGGCTGGTGCCCGCGTGGGTTCGAACCCCACTCTCTGTA	CTTCAGACAGAACACTTGCG	tatcttgtggaaaggacgaaacaccACGGGGATGGCCGAGTGGTTAAGGCGTTGGACTCTAGATCCAATGGGCTGGTGCCCGCGTGGGTTCGAACCCCACTCTCTGTATTTTTTTtaagcttCTTCAGACAGAACACTTGCGCTGTCTCTTATACACATCTGACGCTGCCGACGActcgagtactaggatccattaggcg	-8.0645	-8.0645
tRNA-Leu-TAA-2-1-CTA-hp3CG>AT	tRNA-Leu-TAA-2-1	CTA	3	hp	CG	AT	ACAGGGATGGCCGAGTGGTTAAGGCGTTGGACTCTAGATCCAATGGGCTGGTGCCCGCGTGGGTTCGAACCCCACTCTCTGTA	CAGGTTCTACGACCATAGAG	tatcttgtggaaaggacgaaacaccACAGGGATGGCCGAGTGGTTAAGGCGTTGGACTCTAGATCCAATGGGCTGGTGCCCGCGTGGGTTCGAACCCCACTCTCTGTATTTTTTTtaagcttCAGGTTCTACGACCATAGAGCTGTCTCTTATACACATCTGACGCTGCCGACGActcgagtactaggatccattaggcg	0.504175	-8.0645
tRNA-Leu-TAA-2-1-CTA-hp3CG>AC	tRNA-Leu-TAA-2-1	CTA	3	hp	CG	AC	ACAGGGATGGCCGAGTGGTTAAGGCGTTGGACTCTAGATCCAATGGGCTGGTGCCCGCGTGGGTTCGAACCCCACTCTCCGTA	GACAAGTCGGTCATAAGCCT	tatcttgtggaaaggacgaaacaccACAGGGATGGCCGAGTGGTTAAGGCGTTGGACTCTAGATCCAATGGGCTGGTGCCCGCGTGGGTTCGAACCCCACTCTCCGTATTTTTTTtaagcttGACAAGTCGGTCATAAGCCTCTGTCTCTTATACACATCTGACGCTGCCGACGActcgagtactaggatccattaggcg	0.285611	0.740121
tRNA-Leu-TAA-2-1-CTA-hp3CG>AA	tRNA-Leu-TAA-2-1	CTA	3	hp	CG	AA	ACAGGGATGGCCGAGTGGTTAAGGCGTTGGACTCTAGATCCAATGGGCTGGTGCCCGCGTGGGTTCGAACCCCACTCTCAGTA	CTGTTCCACACGGTACACAT	tatcttgtggaaaggacgaaacaccACAGGGATGGCCGAGTGGTTAAGGCGTTGGACTCTAGATCCAATGGGCTGGTGCCCGCGTGGGTTCGAACCCCACTCTCAGTATTTTTTTtaagcttCTGTTCCACACGGTACACATCTGTCTCTTATACACATCTGACGCTGCCGACGActcgagtactaggatccattaggcg	0.44096	-0.628497
tRNA-Leu-TAA-2-1-CTA-hp3CG>TA	tRNA-Leu-TAA-2-1	CTA	3	hp	CG	TA	ACTGGGATGGCCGAGTGGTTAAGGCGTTGGACTCTAGATCCAATGGGCTGGTGCCCGCGTGGGTTCGAACCCCACTCTCAGTA	CCTGATCGTAGCCAACTGTA	tatcttgtggaaaggacgaaacaccACTGGGATGGCCGAGTGGTTAAGGCGTTGGACTCTAGATCCAATGGGCTGGTGCCCGCGTGGGTTCGAACCCCACTCTCAGTATTTTTTTtaagcttCCTGATCGTAGCCAACTGTACTGTCTCTTATACACATCTGACGCTGCCGACGActcgagtactaggatccattaggcg	0.793439	-2.92588
tRNA-Leu-TAA-2-1-CTA-hp3CG>TT	tRNA-Leu-TAA-2-1	CTA	3	hp	CG	TT	ACTGGGATGGCCGAGTGGTTAAGGCGTTGGACTCTAGATCCAATGGGCTGGTGCCCGCGTGGGTTCGAACCCCACTCTCTGTA	GGATTGCAGGTGTTCGCAAT	tatcttgtggaaaggacgaaacaccACTGGGATGGCCGAGTGGTTAAGGCGTTGGACTCTAGATCCAATGGGCTGGTGCCCGCGTGGGTTCGAACCCCACTCTCTGTATTTTTTTtaagcttGGATTGCAGGTGTTCGCAATCTGTCTCTTATACACATCTGACGCTGCCGACGActcgagtactaggatccattaggcg	-0.200274	-0.312099
tRNA-Leu-TAA-2-1-CTA-hp3CG>TC	tRNA-Leu-TAA-2-1	CTA	3	hp	CG	TC	ACTGGGATGGCCGAGTGGTTAAGGCGTTGGACTCTAGATCCAATGGGCTGGTGCCCGCGTGGGTTCGAACCCCACTCTCCGTA	TCGACTGGTGACCGAGTTAA	tatcttgtggaaaggacgaaacaccACTGGGATGGCCGAGTGGTTAAGGCGTTGGACTCTAGATCCAATGGGCTGGTGCCCGCGTGGGTTCGAACCCCACTCTCCGTATTTTTTTtaagcttTCGACTGGTGACCGAGTTAACTGTCTCTTATACACATCTGACGCTGCCGACGActcgagtactaggatccattaggcg	-2.41114	-5.52707
tRNA-Leu-TAA-2-1-CTA-hp4GC>CG	tRNA-Leu-TAA-2-1	CTA	4	hp	GC	CG	ACCCGGATGGCCGAGTGGTTAAGGCGTTGGACTCTAGATCCAATGGGCTGGTGCCCGCGTGGGTTCGAACCCCACTCTGGGTA	CCTGGAACAATTGGTGCGAA	tatcttgtggaaaggacgaaacaccACCCGGATGGCCGAGTGGTTAAGGCGTTGGACTCTAGATCCAATGGGCTGGTGCCCGCGTGGGTTCGAACCCCACTCTGGGTATTTTTTTtaagcttCCTGGAACAATTGGTGCGAACTGTCTCTTATACACATCTGACGCTGCCGACGActcgagtactaggatccattaggcg	-4.78316	-4.50402
tRNA-Leu-TAA-2-1-CTA-hp4GC>CA	tRNA-Leu-TAA-2-1	CTA	4	hp	GC	CA	ACCCGGATGGCCGAGTGGTTAAGGCGTTGGACTCTAGATCCAATGGGCTGGTGCCCGCGTGGGTTCGAACCCCACTCTAGGTA	GTAGAGCGGTACCTAACAAC	tatcttgtggaaaggacgaaacaccACCCGGATGGCCGAGTGGTTAAGGCGTTGGACTCTAGATCCAATGGGCTGGTGCCCGCGTGGGTTCGAACCCCACTCTAGGTATTTTTTTtaagcttGTAGAGCGGTACCTAACAACCTGTCTCTTATACACATCTGACGCTGCCGACGActcgagtactaggatccattaggcg	-1.65934	-1.47397
tRNA-Leu-TAA-2-1-CTA-hp4GC>CT	tRNA-Leu-TAA-2-1	CTA	4	hp	GC	CT	ACCCGGATGGCCGAGTGGTTAAGGCGTTGGACTCTAGATCCAATGGGCTGGTGCCCGCGTGGGTTCGAACCCCACTCTTGGTA	ATTGTCGCGAGCAATGATCG	tatcttgtggaaaggacgaaacaccACCCGGATGGCCGAGTGGTTAAGGCGTTGGACTCTAGATCCAATGGGCTGGTGCCCGCGTGGGTTCGAACCCCACTCTTGGTATTTTTTTtaagcttATTGTCGCGAGCAATGATCGCTGTCTCTTATACACATCTGACGCTGCCGACGActcgagtactaggatccattaggcg	-5.15687	-4.89585
tRNA-Leu-TAA-2-1-CTA-hp4GC>AT	tRNA-Leu-TAA-2-1	CTA	4	hp	GC	AT	ACCAGGATGGCCGAGTGGTTAAGGCGTTGGACTCTAGATCCAATGGGCTGGTGCCCGCGTGGGTTCGAACCCCACTCTTGGTA	GAGTAGTGCCTCATAAGCCT	tatcttgtggaaaggacgaaacaccACCAGGATGGCCGAGTGGTTAAGGCGTTGGACTCTAGATCCAATGGGCTGGTGCCCGCGTGGGTTCGAACCCCACTCTTGGTATTTTTTTtaagcttGAGTAGTGCCTCATAAGCCTCTGTCTCTTATACACATCTGACGCTGCCGACGActcgagtactaggatccattaggcg	-4.26712	-3.98053
tRNA-Leu-TAA-2-1-CTA-hp4GC>AG	tRNA-Leu-TAA-2-1	CTA	4	hp	GC	AG	ACCAGGATGGCCGAGTGGTTAAGGCGTTGGACTCTAGATCCAATGGGCTGGTGCCCGCGTGGGTTCGAACCCCACTCTGGGTA	AGAAGTTGTCGTTAGCGTCG	tatcttgtggaaaggacgaaacaccACCAGGATGGCCGAGTGGTTAAGGCGTTGGACTCTAGATCCAATGGGCTGGTGCCCGCGTGGGTTCGAACCCCACTCTGGGTATTTTTTTtaagcttAGAAGTTGTCGTTAGCGTCGCTGTCTCTTATACACATCTGACGCTGCCGACGActcgagtactaggatccattaggcg	-1.5141	-0.999002
tRNA-Leu-TAA-2-1-CTA-hp4GC>AA	tRNA-Leu-TAA-2-1	CTA	4	hp	GC	AA	ACCAGGATGGCCGAGTGGTTAAGGCGTTGGACTCTAGATCCAATGGGCTGGTGCCCGCGTGGGTTCGAACCCCACTCTAGGTA	TGTGTGATACAGGCCACTTC	tatcttgtggaaaggacgaaacaccACCAGGATGGCCGAGTGGTTAAGGCGTTGGACTCTAGATCCAATGGGCTGGTGCCCGCGTGGGTTCGAACCCCACTCTAGGTATTTTTTTtaagcttTGTGTGATACAGGCCACTTCCTGTCTCTTATACACATCTGACGCTGCCGACGActcgagtactaggatccattaggcg	0.667612	1.19109
tRNA-Leu-TAA-2-1-CTA-hp4GC>TA	tRNA-Leu-TAA-2-1	CTA	4	hp	GC	TA	ACCTGGATGGCCGAGTGGTTAAGGCGTTGGACTCTAGATCCAATGGGCTGGTGCCCGCGTGGGTTCGAACCCCACTCTAGGTA	GACGCAGCTATCTCGTGATA	tatcttgtggaaaggacgaaacaccACCTGGATGGCCGAGTGGTTAAGGCGTTGGACTCTAGATCCAATGGGCTGGTGCCCGCGTGGGTTCGAACCCCACTCTAGGTATTTTTTTtaagcttGACGCAGCTATCTCGTGATACTGTCTCTTATACACATCTGACGCTGCCGACGActcgagtactaggatccattaggcg	-5.89421	-5.66736
tRNA-Leu-TAA-2-1-CTA-hp4GC>TT	tRNA-Leu-TAA-2-1	CTA	4	hp	GC	TT	ACCTGGATGGCCGAGTGGTTAAGGCGTTGGACTCTAGATCCAATGGGCTGGTGCCCGCGTGGGTTCGAACCCCACTCTTGGTA	AGGTGGTAGCAAGTCGCATA	tatcttgtggaaaggacgaaacaccACCTGGATGGCCGAGTGGTTAAGGCGTTGGACTCTAGATCCAATGGGCTGGTGCCCGCGTGGGTTCGAACCCCACTCTTGGTATTTTTTTtaagcttAGGTGGTAGCAAGTCGCATACTGTCTCTTATACACATCTGACGCTGCCGACGActcgagtactaggatccattaggcg	-0.931944	-1.81335
tRNA-Leu-TAA-2-1-CTA-hp4GC>TG	tRNA-Leu-TAA-2-1	CTA	4	hp	GC	TG	ACCTGGATGGCCGAGTGGTTAAGGCGTTGGACTCTAGATCCAATGGGCTGGTGCCCGCGTGGGTTCGAACCCCACTCTGGGTA	CTGCGTTCTAAGGCTCTGAA	tatcttgtggaaaggacgaaacaccACCTGGATGGCCGAGTGGTTAAGGCGTTGGACTCTAGATCCAATGGGCTGGTGCCCGCGTGGGTTCGAACCCCACTCTGGGTATTTTTTTtaagcttCTGCGTTCTAAGGCTCTGAACTGTCTCTTATACACATCTGACGCTGCCGACGActcgagtactaggatccattaggcg	-8.0645	-8.0645
tRNA-Leu-TAA-2-1-CTA-hp5GT>CG	tRNA-Leu-TAA-2-1	CTA	5	hp	GT	CG	ACCGCGATGGCCGAGTGGTTAAGGCGTTGGACTCTAGATCCAATGGGCTGGTGCCCGCGTGGGTTCGAACCCCACTCGCGGTA	AGTGGTAGGACGATCCTAGA	tatcttgtggaaaggacgaaacaccACCGCGATGGCCGAGTGGTTAAGGCGTTGGACTCTAGATCCAATGGGCTGGTGCCCGCGTGGGTTCGAACCCCACTCGCGGTATTTTTTTtaagcttAGTGGTAGGACGATCCTAGACTGTCTCTTATACACATCTGACGCTGCCGACGActcgagtactaggatccattaggcg	2.28565	0.819996
tRNA-Leu-TAA-2-1-CTA-hp5GT>CC	tRNA-Leu-TAA-2-1	CTA	5	hp	GT	CC	ACCGCGATGGCCGAGTGGTTAAGGCGTTGGACTCTAGATCCAATGGGCTGGTGCCCGCGTGGGTTCGAACCCCACTCCCGGTA	TGGTTCTATGAGTCAGGTGC	tatcttgtggaaaggacgaaacaccACCGCGATGGCCGAGTGGTTAAGGCGTTGGACTCTAGATCCAATGGGCTGGTGCCCGCGTGGGTTCGAACCCCACTCCCGGTATTTTTTTtaagcttTGGTTCTATGAGTCAGGTGCCTGTCTCTTATACACATCTGACGCTGCCGACGActcgagtactaggatccattaggcg	-1.50073	-0.952599
tRNA-Leu-TAA-2-1-CTA-hp5GT>CA	tRNA-Leu-TAA-2-1	CTA	5	hp	GT	CA	ACCGCGATGGCCGAGTGGTTAAGGCGTTGGACTCTAGATCCAATGGGCTGGTGCCCGCGTGGGTTCGAACCCCACTCACGGTA	CCTAATACCTAGGATTGCCG	tatcttgtggaaaggacgaaacaccACCGCGATGGCCGAGTGGTTAAGGCGTTGGACTCTAGATCCAATGGGCTGGTGCCCGCGTGGGTTCGAACCCCACTCACGGTATTTTTTTtaagcttCCTAATACCTAGGATTGCCGCTGTCTCTTATACACATCTGACGCTGCCGACGActcgagtactaggatccattaggcg	1.83162	1.52842
tRNA-Leu-TAA-2-1-CTA-hp5GT>AG	tRNA-Leu-TAA-2-1	CTA	5	hp	GT	AG	ACCGAGATGGCCGAGTGGTTAAGGCGTTGGACTCTAGATCCAATGGGCTGGTGCCCGCGTGGGTTCGAACCCCACTCGCGGTA	ACGGCCGAATCTCCTAAGAA	tatcttgtggaaaggacgaaacaccACCGAGATGGCCGAGTGGTTAAGGCGTTGGACTCTAGATCCAATGGGCTGGTGCCCGCGTGGGTTCGAACCCCACTCGCGGTATTTTTTTtaagcttACGGCCGAATCTCCTAAGAACTGTCTCTTATACACATCTGACGCTGCCGACGActcgagtactaggatccattaggcg	-8.0645	-8.0645
tRNA-Leu-TAA-2-1-CTA-hp5GT>AC	tRNA-Leu-TAA-2-1	CTA	5	hp	GT	AC	ACCGAGATGGCCGAGTGGTTAAGGCGTTGGACTCTAGATCCAATGGGCTGGTGCCCGCGTGGGTTCGAACCCCACTCCCGGTA	GATTACGTACTGCCATGACG	tatcttgtggaaaggacgaaacaccACCGAGATGGCCGAGTGGTTAAGGCGTTGGACTCTAGATCCAATGGGCTGGTGCCCGCGTGGGTTCGAACCCCACTCCCGGTATTTTTTTtaagcttGATTACGTACTGCCATGACGCTGTCTCTTATACACATCTGACGCTGCCGACGActcgagtactaggatccattaggcg	-1.54953	-4.11142
tRNA-Leu-TAA-2-1-CTA-hp5GT>AA	tRNA-Leu-TAA-2-1	CTA	5	hp	GT	AA	ACCGAGATGGCCGAGTGGTTAAGGCGTTGGACTCTAGATCCAATGGGCTGGTGCCCGCGTGGGTTCGAACCCCACTCACGGTA	CGTGTACAGCGTTGAAGGAA	tatcttgtggaaaggacgaaacaccACCGAGATGGCCGAGTGGTTAAGGCGTTGGACTCTAGATCCAATGGGCTGGTGCCCGCGTGGGTTCGAACCCCACTCACGGTATTTTTTTtaagcttCGTGTACAGCGTTGAAGGAACTGTCTCTTATACACATCTGACGCTGCCGACGActcgagtactaggatccattaggcg	-8.0645	-8.0645
tRNA-Leu-TAA-2-1-CTA-hp5GT>TA	tRNA-Leu-TAA-2-1	CTA	5	hp	GT	TA	ACCGTGATGGCCGAGTGGTTAAGGCGTTGGACTCTAGATCCAATGGGCTGGTGCCCGCGTGGGTTCGAACCCCACTCACGGTA	TCGGATGTCAATGCCGTTCA	tatcttgtggaaaggacgaaacaccACCGTGATGGCCGAGTGGTTAAGGCGTTGGACTCTAGATCCAATGGGCTGGTGCCCGCGTGGGTTCGAACCCCACTCACGGTATTTTTTTtaagcttTCGGATGTCAATGCCGTTCACTGTCTCTTATACACATCTGACGCTGCCGACGActcgagtactaggatccattaggcg	2.49052	2.67358
tRNA-Leu-TAA-2-1-CTA-hp5GT>TG	tRNA-Leu-TAA-2-1	CTA	5	hp	GT	TG	ACCGTGATGGCCGAGTGGTTAAGGCGTTGGACTCTAGATCCAATGGGCTGGTGCCCGCGTGGGTTCGAACCCCACTCGCGGTA	GGTCATTAGACCACAGCTCA	tatcttgtggaaaggacgaaacaccACCGTGATGGCCGAGTGGTTAAGGCGTTGGACTCTAGATCCAATGGGCTGGTGCCCGCGTGGGTTCGAACCCCACTCGCGGTATTTTTTTtaagcttGGTCATTAGACCACAGCTCACTGTCTCTTATACACATCTGACGCTGCCGACGActcgagtactaggatccattaggcg	-0.161338	-3.13367
tRNA-Leu-TAA-2-1-CTA-hp5GT>TC	tRNA-Leu-TAA-2-1	CTA	5	hp	GT	TC	ACCGTGATGGCCGAGTGGTTAAGGCGTTGGACTCTAGATCCAATGGGCTGGTGCCCGCGTGGGTTCGAACCCCACTCCCGGTA	CGGTCATGACTGAAGTCAGA	tatcttgtggaaaggacgaaacaccACCGTGATGGCCGAGTGGTTAAGGCGTTGGACTCTAGATCCAATGGGCTGGTGCCCGCGTGGGTTCGAACCCCACTCCCGGTATTTTTTTtaagcttCGGTCATGACTGAAGTCAGACTGTCTCTTATACACATCTGACGCTGCCGACGActcgagtactaggatccattaggcg	-4.53001	-4.29491
tRNA-Leu-TAA-2-1-CTA-hp6GC>CG	tRNA-Leu-TAA-2-1	CTA	6	hp	GC	CG	ACCGGCATGGCCGAGTGGTTAAGGCGTTGGACTCTAGATCCAATGGGCTGGTGCCCGCGTGGGTTCGAACCCCACTGTCGGTA	GATGGATTGAGCGATCTCGT	tatcttgtggaaaggacgaaacaccACCGGCATGGCCGAGTGGTTAAGGCGTTGGACTCTAGATCCAATGGGCTGGTGCCCGCGTGGGTTCGAACCCCACTGTCGGTATTTTTTTtaagcttGATGGATTGAGCGATCTCGTCTGTCTCTTATACACATCTGACGCTGCCGACGActcgagtactaggatccattaggcg	2.25972	2.2731
tRNA-Leu-TAA-2-1-CTA-hp6GC>CA	tRNA-Leu-TAA-2-1	CTA	6	hp	GC	CA	ACCGGCATGGCCGAGTGGTTAAGGCGTTGGACTCTAGATCCAATGGGCTGGTGCCCGCGTGGGTTCGAACCCCACTATCGGTA	GGCGTTGTAGCAAGTCTTCT	tatcttgtggaaaggacgaaacaccACCGGCATGGCCGAGTGGTTAAGGCGTTGGACTCTAGATCCAATGGGCTGGTGCCCGCGTGGGTTCGAACCCCACTATCGGTATTTTTTTtaagcttGGCGTTGTAGCAAGTCTTCTCTGTCTCTTATACACATCTGACGCTGCCGACGActcgagtactaggatccattaggcg	-1.04532	-0.584228
tRNA-Leu-TAA-2-1-CTA-hp6GC>CT	tRNA-Leu-TAA-2-1	CTA	6	hp	GC	CT	ACCGGCATGGCCGAGTGGTTAAGGCGTTGGACTCTAGATCCAATGGGCTGGTGCCCGCGTGGGTTCGAACCCCACTTTCGGTA	CACTGCATTGAGTTGCGACA	tatcttgtggaaaggacgaaacaccACCGGCATGGCCGAGTGGTTAAGGCGTTGGACTCTAGATCCAATGGGCTGGTGCCCGCGTGGGTTCGAACCCCACTTTCGGTATTTTTTTtaagcttCACTGCATTGAGTTGCGACACTGTCTCTTATACACATCTGACGCTGCCGACGActcgagtactaggatccattaggcg	0.29713	-3.34692
tRNA-Leu-TAA-2-1-CTA-hp6GC>AT	tRNA-Leu-TAA-2-1	CTA	6	hp	GC	AT	ACCGGAATGGCCGAGTGGTTAAGGCGTTGGACTCTAGATCCAATGGGCTGGTGCCCGCGTGGGTTCGAACCCCACTTTCGGTA	TATAGAGACCGGCACCTAAC	tatcttgtggaaaggacgaaacaccACCGGAATGGCCGAGTGGTTAAGGCGTTGGACTCTAGATCCAATGGGCTGGTGCCCGCGTGGGTTCGAACCCCACTTTCGGTATTTTTTTtaagcttTATAGAGACCGGCACCTAACCTGTCTCTTATACACATCTGACGCTGCCGACGActcgagtactaggatccattaggcg	-4.72187	-4.4378
tRNA-Leu-TAA-2-1-CTA-hp6GC>AG	tRNA-Leu-TAA-2-1	CTA	6	hp	GC	AG	ACCGGAATGGCCGAGTGGTTAAGGCGTTGGACTCTAGATCCAATGGGCTGGTGCCCGCGTGGGTTCGAACCCCACTGTCGGTA	TAGATCAGAGGCAGGCCTAA	tatcttgtggaaaggacgaaacaccACCGGAATGGCCGAGTGGTTAAGGCGTTGGACTCTAGATCCAATGGGCTGGTGCCCGCGTGGGTTCGAACCCCACTGTCGGTATTTTTTTtaagcttTAGATCAGAGGCAGGCCTAACTGTCTCTTATACACATCTGACGCTGCCGACGActcgagtactaggatccattaggcg	-3.62885	-3.33786
tRNA-Leu-TAA-2-1-CTA-hp6GC>AA	tRNA-Leu-TAA-2-1	CTA	6	hp	GC	AA	ACCGGAATGGCCGAGTGGTTAAGGCGTTGGACTCTAGATCCAATGGGCTGGTGCCCGCGTGGGTTCGAACCCCACTATCGGTA	ACTAGAATGCCTTGTCAGCG	tatcttgtggaaaggacgaaacaccACCGGAATGGCCGAGTGGTTAAGGCGTTGGACTCTAGATCCAATGGGCTGGTGCCCGCGTGGGTTCGAACCCCACTATCGGTATTTTTTTtaagcttACTAGAATGCCTTGTCAGCGCTGTCTCTTATACACATCTGACGCTGCCGACGActcgagtactaggatccattaggcg	-2.4965	-5.23676
tRNA-Leu-TAA-2-1-CTA-hp6GC>TA	tRNA-Leu-TAA-2-1	CTA	6	hp	GC	TA	ACCGGTATGGCCGAGTGGTTAAGGCGTTGGACTCTAGATCCAATGGGCTGGTGCCCGCGTGGGTTCGAACCCCACTATCGGTA	CTTCCAGTACCAATGTGCGA	tatcttgtggaaaggacgaaacaccACCGGTATGGCCGAGTGGTTAAGGCGTTGGACTCTAGATCCAATGGGCTGGTGCCCGCGTGGGTTCGAACCCCACTATCGGTATTTTTTTtaagcttCTTCCAGTACCAATGTGCGACTGTCTCTTATACACATCTGACGCTGCCGACGActcgagtactaggatccattaggcg	-0.684343	-0.119587
tRNA-Leu-TAA-2-1-CTA-hp6GC>TT	tRNA-Leu-TAA-2-1	CTA	6	hp	GC	TT	ACCGGTATGGCCGAGTGGTTAAGGCGTTGGACTCTAGATCCAATGGGCTGGTGCCCGCGTGGGTTCGAACCCCACTTTCGGTA	TGACAATGCACTTGTCAGCG	tatcttgtggaaaggacgaaacaccACCGGTATGGCCGAGTGGTTAAGGCGTTGGACTCTAGATCCAATGGGCTGGTGCCCGCGTGGGTTCGAACCCCACTTTCGGTATTTTTTTtaagcttTGACAATGCACTTGTCAGCGCTGTCTCTTATACACATCTGACGCTGCCGACGActcgagtactaggatccattaggcg	0.0653407	-3.26319
tRNA-Leu-TAA-2-1-CTA-hp6GC>TG	tRNA-Leu-TAA-2-1	CTA	6	hp	GC	TG	ACCGGTATGGCCGAGTGGTTAAGGCGTTGGACTCTAGATCCAATGGGCTGGTGCCCGCGTGGGTTCGAACCCCACTGTCGGTA	TGCAGCAACTCATTGACGAG	tatcttgtggaaaggacgaaacaccACCGGTATGGCCGAGTGGTTAAGGCGTTGGACTCTAGATCCAATGGGCTGGTGCCCGCGTGGGTTCGAACCCCACTGTCGGTATTTTTTTtaagcttTGCAGCAACTCATTGACGAGCTGTCTCTTATACACATCTGACGCTGCCGACGActcgagtactaggatccattaggcg	-5.00061	-4.78005
tRNA-Leu-TAA-2-1-CTA-hp7AT>GC	tRNA-Leu-TAA-2-1	CTA	7	hp	AT	GC	ACCGGGGTGGCCGAGTGGTTAAGGCGTTGGACTCTAGATCCAATGGGCTGGTGCCCGCGTGGGTTCGAACCCCACCCTCGGTA	TTGCCACAGGAAGTCGCATA	tatcttgtggaaaggacgaaacaccACCGGGGTGGCCGAGTGGTTAAGGCGTTGGACTCTAGATCCAATGGGCTGGTGCCCGCGTGGGTTCGAACCCCACCCTCGGTATTTTTTTtaagcttTTGCCACAGGAAGTCGCATACTGTCTCTTATACACATCTGACGCTGCCGACGActcgagtactaggatccattaggcg	-0.478942	-1.31318
tRNA-Leu-TAA-2-1-CTA-hp7AT>GA	tRNA-Leu-TAA-2-1	CTA	7	hp	AT	GA	ACCGGGGTGGCCGAGTGGTTAAGGCGTTGGACTCTAGATCCAATGGGCTGGTGCCCGCGTGGGTTCGAACCCCACACTCGGTA	CCTTCGGATGAACGTCCTTA	tatcttgtggaaaggacgaaacaccACCGGGGTGGCCGAGTGGTTAAGGCGTTGGACTCTAGATCCAATGGGCTGGTGCCCGCGTGGGTTCGAACCCCACACTCGGTATTTTTTTtaagcttCCTTCGGATGAACGTCCTTACTGTCTCTTATACACATCTGACGCTGCCGACGActcgagtactaggatccattaggcg	-4.33991	-4.29334
tRNA-Leu-TAA-2-1-CTA-hp7AT>GG	tRNA-Leu-TAA-2-1	CTA	7	hp	AT	GG	ACCGGGGTGGCCGAGTGGTTAAGGCGTTGGACTCTAGATCCAATGGGCTGGTGCCCGCGTGGGTTCGAACCCCACGCTCGGTA	GTTATGAGGATGAGACCTCG	tatcttgtggaaaggacgaaacaccACCGGGGTGGCCGAGTGGTTAAGGCGTTGGACTCTAGATCCAATGGGCTGGTGCCCGCGTGGGTTCGAACCCCACGCTCGGTATTTTTTTtaagcttGTTATGAGGATGAGACCTCGCTGTCTCTTATACACATCTGACGCTGCCGACGActcgagtactaggatccattaggcg	-4.55627	-4.30361
tRNA-Leu-TAA-2-1-CTA-hp7AT>CG	tRNA-Leu-TAA-2-1	CTA	7	hp	AT	CG	ACCGGGCTGGCCGAGTGGTTAAGGCGTTGGACTCTAGATCCAATGGGCTGGTGCCCGCGTGGGTTCGAACCCCACGCTCGGTA	ATTGTCGCGAAGGCTCTGAA	tatcttgtggaaaggacgaaacaccACCGGGCTGGCCGAGTGGTTAAGGCGTTGGACTCTAGATCCAATGGGCTGGTGCCCGCGTGGGTTCGAACCCCACGCTCGGTATTTTTTTtaagcttATTGTCGCGAAGGCTCTGAACTGTCTCTTATACACATCTGACGCTGCCGACGActcgagtactaggatccattaggcg	-0.726201	-3.09489
tRNA-Leu-TAA-2-1-CTA-hp7AT>CC	tRNA-Leu-TAA-2-1	CTA	7	hp	AT	CC	ACCGGGCTGGCCGAGTGGTTAAGGCGTTGGACTCTAGATCCAATGGGCTGGTGCCCGCGTGGGTTCGAACCCCACCCTCGGTA	CCTAATACCTAGTACGAGCC	tatcttgtggaaaggacgaaacaccACCGGGCTGGCCGAGTGGTTAAGGCGTTGGACTCTAGATCCAATGGGCTGGTGCCCGCGTGGGTTCGAACCCCACCCTCGGTATTTTTTTtaagcttCCTAATACCTAGTACGAGCCCTGTCTCTTATACACATCTGACGCTGCCGACGActcgagtactaggatccattaggcg	-1.72494	-4.35926
tRNA-Leu-TAA-2-1-CTA-hp7AT>CA	tRNA-Leu-TAA-2-1	CTA	7	hp	AT	CA	ACCGGGCTGGCCGAGTGGTTAAGGCGTTGGACTCTAGATCCAATGGGCTGGTGCCCGCGTGGGTTCGAACCCCACACTCGGTA	AGGATTGCCGACCTATAGCA	tatcttgtggaaaggacgaaacaccACCGGGCTGGCCGAGTGGTTAAGGCGTTGGACTCTAGATCCAATGGGCTGGTGCCCGCGTGGGTTCGAACCCCACACTCGGTATTTTTTTtaagcttAGGATTGCCGACCTATAGCACTGTCTCTTATACACATCTGACGCTGCCGACGActcgagtactaggatccattaggcg	0.133287	-1.61912
tRNA-Leu-TAA-2-1-CTA-hp7AT>TA	tRNA-Leu-TAA-2-1	CTA	7	hp	AT	TA	ACCGGGTTGGCCGAGTGGTTAAGGCGTTGGACTCTAGATCCAATGGGCTGGTGCCCGCGTGGGTTCGAACCCCACACTCGGTA	CTAGGTATCACCGAACTTCC	tatcttgtggaaaggacgaaacaccACCGGGTTGGCCGAGTGGTTAAGGCGTTGGACTCTAGATCCAATGGGCTGGTGCCCGCGTGGGTTCGAACCCCACACTCGGTATTTTTTTtaagcttCTAGGTATCACCGAACTTCCCTGTCTCTTATACACATCTGACGCTGCCGACGActcgagtactaggatccattaggcg	1.84314	1.95544
tRNA-Leu-TAA-2-1-CTA-hp7AT>TG	tRNA-Leu-TAA-2-1	CTA	7	hp	AT	TG	ACCGGGTTGGCCGAGTGGTTAAGGCGTTGGACTCTAGATCCAATGGGCTGGTGCCCGCGTGGGTTCGAACCCCACGCTCGGTA	TCGGATGTCAATCAGCGGAA	tatcttgtggaaaggacgaaacaccACCGGGTTGGCCGAGTGGTTAAGGCGTTGGACTCTAGATCCAATGGGCTGGTGCCCGCGTGGGTTCGAACCCCACGCTCGGTATTTTTTTtaagcttTCGGATGTCAATCAGCGGAACTGTCTCTTATACACATCTGACGCTGCCGACGActcgagtactaggatccattaggcg	-2.05362	-8.0645
tRNA-Leu-TAA-2-1-CTA-hp7AT>TC	tRNA-Leu-TAA-2-1	CTA	7	hp	AT	TC	ACCGGGTTGGCCGAGTGGTTAAGGCGTTGGACTCTAGATCCAATGGGCTGGTGCCCGCGTGGGTTCGAACCCCACCCTCGGTA	ACACTTCTGCCAAGCAATGG	tatcttgtggaaaggacgaaacaccACCGGGTTGGCCGAGTGGTTAAGGCGTTGGACTCTAGATCCAATGGGCTGGTGCCCGCGTGGGTTCGAACCCCACCCTCGGTATTTTTTTtaagcttACACTTCTGCCAAGCAATGGCTGTCTCTTATACACATCTGACGCTGCCGACGActcgagtactaggatccattaggcg	-4.08765	-4.21692
tRNA-Leu-TAA-2-1-CTA-hp8GC>CG	tRNA-Leu-TAA-2-1	CTA	8	hp	GC	CG	ACCGGGATGCCCGAGTGGTTAAGGGGTTGGACTCTAGATCCAATGGGCTGGTGCCCGCGTGGGTTCGAACCCCACTCTCGGTA	CTGCGTTCTATCGTAGCTAG	tatcttgtggaaaggacgaaacaccACCGGGATGCCCGAGTGGTTAAGGGGTTGGACTCTAGATCCAATGGGCTGGTGCCCGCGTGGGTTCGAACCCCACTCTCGGTATTTTTTTtaagcttCTGCGTTCTATCGTAGCTAGCTGTCTCTTATACACATCTGACGCTGCCGACGActcgagtactaggatccattaggcg	-1.31346	-4.82087
tRNA-Leu-TAA-2-1-CTA-hp8GC>CA	tRNA-Leu-TAA-2-1	CTA	8	hp	GC	CA	ACCGGGATGCCCGAGTGGTTAAGGAGTTGGACTCTAGATCCAATGGGCTGGTGCCCGCGTGGGTTCGAACCCCACTCTCGGTA	GTGGTAACAGACACTCAGTG	tatcttgtggaaaggacgaaacaccACCGGGATGCCCGAGTGGTTAAGGAGTTGGACTCTAGATCCAATGGGCTGGTGCCCGCGTGGGTTCGAACCCCACTCTCGGTATTTTTTTtaagcttGTGGTAACAGACACTCAGTGCTGTCTCTTATACACATCTGACGCTGCCGACGActcgagtactaggatccattaggcg	-1.34773	-3.85713
tRNA-Leu-TAA-2-1-CTA-hp8GC>CT	tRNA-Leu-TAA-2-1	CTA	8	hp	GC	CT	ACCGGGATGCCCGAGTGGTTAAGGTGTTGGACTCTAGATCCAATGGGCTGGTGCCCGCGTGGGTTCGAACCCCACTCTCGGTA	ATCATGACTGAAGTGCGGTC	tatcttgtggaaaggacgaaacaccACCGGGATGCCCGAGTGGTTAAGGTGTTGGACTCTAGATCCAATGGGCTGGTGCCCGCGTGGGTTCGAACCCCACTCTCGGTATTTTTTTtaagcttATCATGACTGAAGTGCGGTCCTGTCTCTTATACACATCTGACGCTGCCGACGActcgagtactaggatccattaggcg	-2.25162	-8.0645
tRNA-Leu-TAA-2-1-CTA-hp8GC>AT	tRNA-Leu-TAA-2-1	CTA	8	hp	GC	AT	ACCGGGATGACCGAGTGGTTAAGGTGTTGGACTCTAGATCCAATGGGCTGGTGCCCGCGTGGGTTCGAACCCCACTCTCGGTA	GGCGTTGTAGTTACGACCAA	tatcttgtggaaaggacgaaacaccACCGGGATGACCGAGTGGTTAAGGTGTTGGACTCTAGATCCAATGGGCTGGTGCCCGCGTGGGTTCGAACCCCACTCTCGGTATTTTTTTtaagcttGGCGTTGTAGTTACGACCAACTGTCTCTTATACACATCTGACGCTGCCGACGActcgagtactaggatccattaggcg	-0.194864	-8.0645
tRNA-Leu-TAA-2-1-CTA-hp8GC>AG	tRNA-Leu-TAA-2-1	CTA	8	hp	GC	AG	ACCGGGATGACCGAGTGGTTAAGGGGTTGGACTCTAGATCCAATGGGCTGGTGCCCGCGTGGGTTCGAACCCCACTCTCGGTA	TTATGCGTGTGGATACAGGC	tatcttgtggaaaggacgaaacaccACCGGGATGACCGAGTGGTTAAGGGGTTGGACTCTAGATCCAATGGGCTGGTGCCCGCGTGGGTTCGAACCCCACTCTCGGTATTTTTTTtaagcttTTATGCGTGTGGATACAGGCCTGTCTCTTATACACATCTGACGCTGCCGACGActcgagtactaggatccattaggcg	-5.3899	-5.21291
tRNA-Leu-TAA-2-1-CTA-hp8GC>AA	tRNA-Leu-TAA-2-1	CTA	8	hp	GC	AA	ACCGGGATGACCGAGTGGTTAAGGAGTTGGACTCTAGATCCAATGGGCTGGTGCCCGCGTGGGTTCGAACCCCACTCTCGGTA	TCGGATGTCACAGGTTCTAC	tatcttgtggaaaggacgaaacaccACCGGGATGACCGAGTGGTTAAGGAGTTGGACTCTAGATCCAATGGGCTGGTGCCCGCGTGGGTTCGAACCCCACTCTCGGTATTTTTTTtaagcttTCGGATGTCACAGGTTCTACCTGTCTCTTATACACATCTGACGCTGCCGACGActcgagtactaggatccattaggcg	-2.2503	-8.0645
tRNA-Leu-TAA-2-1-CTA-hp8GC>TA	tRNA-Leu-TAA-2-1	CTA	8	hp	GC	TA	ACCGGGATGTCCGAGTGGTTAAGGAGTTGGACTCTAGATCCAATGGGCTGGTGCCCGCGTGGGTTCGAACCCCACTCTCGGTA	TTCGGCTAGAGCTTCCAGAA	tatcttgtggaaaggacgaaacaccACCGGGATGTCCGAGTGGTTAAGGAGTTGGACTCTAGATCCAATGGGCTGGTGCCCGCGTGGGTTCGAACCCCACTCTCGGTATTTTTTTtaagcttTTCGGCTAGAGCTTCCAGAACTGTCTCTTATACACATCTGACGCTGCCGACGActcgagtactaggatccattaggcg	0.75664	0.206074
tRNA-Leu-TAA-2-1-CTA-hp8GC>TT	tRNA-Leu-TAA-2-1	CTA	8	hp	GC	TT	ACCGGGATGTCCGAGTGGTTAAGGTGTTGGACTCTAGATCCAATGGGCTGGTGCCCGCGTGGGTTCGAACCCCACTCTCGGTA	GAATGACTCCGCTAGTTGAG	tatcttgtggaaaggacgaaacaccACCGGGATGTCCGAGTGGTTAAGGTGTTGGACTCTAGATCCAATGGGCTGGTGCCCGCGTGGGTTCGAACCCCACTCTCGGTATTTTTTTtaagcttGAATGACTCCGCTAGTTGAGCTGTCTCTTATACACATCTGACGCTGCCGACGActcgagtactaggatccattaggcg	0.567682	0.909492
tRNA-Leu-TAA-2-1-CTA-hp8GC>TG	tRNA-Leu-TAA-2-1	CTA	8	hp	GC	TG	ACCGGGATGTCCGAGTGGTTAAGGGGTTGGACTCTAGATCCAATGGGCTGGTGCCCGCGTGGGTTCGAACCCCACTCTCGGTA	TCCTGGCACACTTAGGCTAA	tatcttgtggaaaggacgaaacaccACCGGGATGTCCGAGTGGTTAAGGGGTTGGACTCTAGATCCAATGGGCTGGTGCCCGCGTGGGTTCGAACCCCACTCTCGGTATTTTTTTtaagcttTCCTGGCACACTTAGGCTAACTGTCTCTTATACACATCTGACGCTGCCGACGActcgagtactaggatccattaggcg	-1.37684	-8.0645
tRNA-Leu-TAA-2-1-CTA-hp9CG>GC	tRNA-Leu-TAA-2-1	CTA	9	hp	CG	GC	ACCGGGATGGGCGAGTGGTTAAGCCGTTGGACTCTAGATCCAATGGGCTGGTGCCCGCGTGGGTTCGAACCCCACTCTCGGTA	AACGATCGGCATCATGACTG	tatcttgtggaaaggacgaaacaccACCGGGATGGGCGAGTGGTTAAGCCGTTGGACTCTAGATCCAATGGGCTGGTGCCCGCGTGGGTTCGAACCCCACTCTCGGTATTTTTTTtaagcttAACGATCGGCATCATGACTGCTGTCTCTTATACACATCTGACGCTGCCGACGActcgagtactaggatccattaggcg	0.657725	-3.71958
tRNA-Leu-TAA-2-1-CTA-hp9CG>GA	tRNA-Leu-TAA-2-1	CTA	9	hp	CG	GA	ACCGGGATGGGCGAGTGGTTAAGACGTTGGACTCTAGATCCAATGGGCTGGTGCCCGCGTGGGTTCGAACCCCACTCTCGGTA	GTCTGATGCACAATGTGCGA	tatcttgtggaaaggacgaaacaccACCGGGATGGGCGAGTGGTTAAGACGTTGGACTCTAGATCCAATGGGCTGGTGCCCGCGTGGGTTCGAACCCCACTCTCGGTATTTTTTTtaagcttGTCTGATGCACAATGTGCGACTGTCTCTTATACACATCTGACGCTGCCGACGActcgagtactaggatccattaggcg	-2.60912	-2.90814
tRNA-Leu-TAA-2-1-CTA-hp9CG>GT	tRNA-Leu-TAA-2-1	CTA	9	hp	CG	GT	ACCGGGATGGGCGAGTGGTTAAGTCGTTGGACTCTAGATCCAATGGGCTGGTGCCCGCGTGGGTTCGAACCCCACTCTCGGTA	GGTCTACTAACTGTTGTCGG	tatcttgtggaaaggacgaaacaccACCGGGATGGGCGAGTGGTTAAGTCGTTGGACTCTAGATCCAATGGGCTGGTGCCCGCGTGGGTTCGAACCCCACTCTCGGTATTTTTTTtaagcttGGTCTACTAACTGTTGTCGGCTGTCTCTTATACACATCTGACGCTGCCGACGActcgagtactaggatccattaggcg	-3.68543	-3.58336
tRNA-Leu-TAA-2-1-CTA-hp9CG>AT	tRNA-Leu-TAA-2-1	CTA	9	hp	CG	AT	ACCGGGATGGACGAGTGGTTAAGTCGTTGGACTCTAGATCCAATGGGCTGGTGCCCGCGTGGGTTCGAACCCCACTCTCGGTA	GTCCTCAAGGCTCCTAAGAA	tatcttgtggaaaggacgaaacaccACCGGGATGGACGAGTGGTTAAGTCGTTGGACTCTAGATCCAATGGGCTGGTGCCCGCGTGGGTTCGAACCCCACTCTCGGTATTTTTTTtaagcttGTCCTCAAGGCTCCTAAGAACTGTCTCTTATACACATCTGACGCTGCCGACGActcgagtactaggatccattaggcg	0.85125	1.37428
tRNA-Leu-TAA-2-1-CTA-hp9CG>AC	tRNA-Leu-TAA-2-1	CTA	9	hp	CG	AC	ACCGGGATGGACGAGTGGTTAAGCCGTTGGACTCTAGATCCAATGGGCTGGTGCCCGCGTGGGTTCGAACCCCACTCTCGGTA	GGACCATCTGAATAACCGCA	tatcttgtggaaaggacgaaacaccACCGGGATGGACGAGTGGTTAAGCCGTTGGACTCTAGATCCAATGGGCTGGTGCCCGCGTGGGTTCGAACCCCACTCTCGGTATTTTTTTtaagcttGGACCATCTGAATAACCGCACTGTCTCTTATACACATCTGACGCTGCCGACGActcgagtactaggatccattaggcg	2.01231	-0.485044
tRNA-Leu-TAA-2-1-CTA-hp9CG>AA	tRNA-Leu-TAA-2-1	CTA	9	hp	CG	AA	ACCGGGATGGACGAGTGGTTAAGACGTTGGACTCTAGATCCAATGGGCTGGTGCCCGCGTGGGTTCGAACCCCACTCTCGGTA	CAGGTTCTACTTCCAGTGAC	tatcttgtggaaaggacgaaacaccACCGGGATGGACGAGTGGTTAAGACGTTGGACTCTAGATCCAATGGGCTGGTGCCCGCGTGGGTTCGAACCCCACTCTCGGTATTTTTTTtaagcttCAGGTTCTACTTCCAGTGACCTGTCTCTTATACACATCTGACGCTGCCGACGActcgagtactaggatccattaggcg	-5.53871	-5.44283
tRNA-Leu-TAA-2-1-CTA-hp9CG>TA	tRNA-Leu-TAA-2-1	CTA	9	hp	CG	TA	ACCGGGATGGTCGAGTGGTTAAGACGTTGGACTCTAGATCCAATGGGCTGGTGCCCGCGTGGGTTCGAACCCCACTCTCGGTA	GTCTGATGCAGTGGTAACAG	tatcttgtggaaaggacgaaacaccACCGGGATGGTCGAGTGGTTAAGACGTTGGACTCTAGATCCAATGGGCTGGTGCCCGCGTGGGTTCGAACCCCACTCTCGGTATTTTTTTtaagcttGTCTGATGCAGTGGTAACAGCTGTCTCTTATACACATCTGACGCTGCCGACGActcgagtactaggatccattaggcg	-0.0833965	0.360087
tRNA-Leu-TAA-2-1-CTA-hp9CG>TT	tRNA-Leu-TAA-2-1	CTA	9	hp	CG	TT	ACCGGGATGGTCGAGTGGTTAAGTCGTTGGACTCTAGATCCAATGGGCTGGTGCCCGCGTGGGTTCGAACCCCACTCTCGGTA	TCTAACGCAAGGATACAGGC	tatcttgtggaaaggacgaaacaccACCGGGATGGTCGAGTGGTTAAGTCGTTGGACTCTAGATCCAATGGGCTGGTGCCCGCGTGGGTTCGAACCCCACTCTCGGTATTTTTTTtaagcttTCTAACGCAAGGATACAGGCCTGTCTCTTATACACATCTGACGCTGCCGACGActcgagtactaggatccattaggcg	-0.62238	-4.29498
tRNA-Leu-TAA-2-1-CTA-hp9CG>TC	tRNA-Leu-TAA-2-1	CTA	9	hp	CG	TC	ACCGGGATGGTCGAGTGGTTAAGCCGTTGGACTCTAGATCCAATGGGCTGGTGCCCGCGTGGGTTCGAACCCCACTCTCGGTA	CTGCACGATGATACACCAGA	tatcttgtggaaaggacgaaacaccACCGGGATGGTCGAGTGGTTAAGCCGTTGGACTCTAGATCCAATGGGCTGGTGCCCGCGTGGGTTCGAACCCCACTCTCGGTATTTTTTTtaagcttCTGCACGATGATACACCAGACTGTCTCTTATACACATCTGACGCTGCCGACGActcgagtactaggatccattaggcg	-0.720953	-3.958
tRNA-Leu-TAA-2-1-CTA-hp10CG>GC	tRNA-Leu-TAA-2-1	CTA	10	hp	CG	GC	ACCGGGATGGCGGAGTGGTTAACGCGTTGGACTCTAGATCCAATGGGCTGGTGCCCGCGTGGGTTCGAACCCCACTCTCGGTA	GTTCGCCGTAACGAGTTACA	tatcttgtggaaaggacgaaacaccACCGGGATGGCGGAGTGGTTAACGCGTTGGACTCTAGATCCAATGGGCTGGTGCCCGCGTGGGTTCGAACCCCACTCTCGGTATTTTTTTtaagcttGTTCGCCGTAACGAGTTACACTGTCTCTTATACACATCTGACGCTGCCGACGActcgagtactaggatccattaggcg	2.25351	-0.673295
tRNA-Leu-TAA-2-1-CTA-hp10CG>GA	tRNA-Leu-TAA-2-1	CTA	10	hp	CG	GA	ACCGGGATGGCGGAGTGGTTAAAGCGTTGGACTCTAGATCCAATGGGCTGGTGCCCGCGTGGGTTCGAACCCCACTCTCGGTA	ATAGTAAGGCCGCAAGTGCT	tatcttgtggaaaggacgaaacaccACCGGGATGGCGGAGTGGTTAAAGCGTTGGACTCTAGATCCAATGGGCTGGTGCCCGCGTGGGTTCGAACCCCACTCTCGGTATTTTTTTtaagcttATAGTAAGGCCGCAAGTGCTCTGTCTCTTATACACATCTGACGCTGCCGACGActcgagtactaggatccattaggcg	-1.04565	-0.485164
tRNA-Leu-TAA-2-1-CTA-hp10CG>GT	tRNA-Leu-TAA-2-1	CTA	10	hp	CG	GT	ACCGGGATGGCGGAGTGGTTAATGCGTTGGACTCTAGATCCAATGGGCTGGTGCCCGCGTGGGTTCGAACCCCACTCTCGGTA	CGTCACTGTCGTGCACATAA	tatcttgtggaaaggacgaaacaccACCGGGATGGCGGAGTGGTTAATGCGTTGGACTCTAGATCCAATGGGCTGGTGCCCGCGTGGGTTCGAACCCCACTCTCGGTATTTTTTTtaagcttCGTCACTGTCGTGCACATAACTGTCTCTTATACACATCTGACGCTGCCGACGActcgagtactaggatccattaggcg	-0.267699	-0.295535
tRNA-Leu-TAA-2-1-CTA-hp10CG>AT	tRNA-Leu-TAA-2-1	CTA	10	hp	CG	AT	ACCGGGATGGCAGAGTGGTTAATGCGTTGGACTCTAGATCCAATGGGCTGGTGCCCGCGTGGGTTCGAACCCCACTCTCGGTA	CAGATAGCAAGCGGTTCAGA	tatcttgtggaaaggacgaaacaccACCGGGATGGCAGAGTGGTTAATGCGTTGGACTCTAGATCCAATGGGCTGGTGCCCGCGTGGGTTCGAACCCCACTCTCGGTATTTTTTTtaagcttCAGATAGCAAGCGGTTCAGACTGTCTCTTATACACATCTGACGCTGCCGACGActcgagtactaggatccattaggcg	-0.0114369	-0.0726999
tRNA-Leu-TAA-2-1-CTA-hp10CG>AC	tRNA-Leu-TAA-2-1	CTA	10	hp	CG	AC	ACCGGGATGGCAGAGTGGTTAACGCGTTGGACTCTAGATCCAATGGGCTGGTGCCCGCGTGGGTTCGAACCCCACTCTCGGTA	CGACAACAAGTTCCAGTGAC	tatcttgtggaaaggacgaaacaccACCGGGATGGCAGAGTGGTTAACGCGTTGGACTCTAGATCCAATGGGCTGGTGCCCGCGTGGGTTCGAACCCCACTCTCGGTATTTTTTTtaagcttCGACAACAAGTTCCAGTGACCTGTCTCTTATACACATCTGACGCTGCCGACGActcgagtactaggatccattaggcg	-1.33347	-4.46485
tRNA-Leu-TAA-2-1-CTA-hp10CG>AA	tRNA-Leu-TAA-2-1	CTA	10	hp	CG	AA	ACCGGGATGGCAGAGTGGTTAAAGCGTTGGACTCTAGATCCAATGGGCTGGTGCCCGCGTGGGTTCGAACCCCACTCTCGGTA	AGGCCACTTCAACGTCCTTA	tatcttgtggaaaggacgaaacaccACCGGGATGGCAGAGTGGTTAAAGCGTTGGACTCTAGATCCAATGGGCTGGTGCCCGCGTGGGTTCGAACCCCACTCTCGGTATTTTTTTtaagcttAGGCCACTTCAACGTCCTTACTGTCTCTTATACACATCTGACGCTGCCGACGActcgagtactaggatccattaggcg	0.0729959	0.0460828
tRNA-Leu-TAA-2-1-CTA-hp10CG>TA	tRNA-Leu-TAA-2-1	CTA	10	hp	CG	TA	ACCGGGATGGCTGAGTGGTTAAAGCGTTGGACTCTAGATCCAATGGGCTGGTGCCCGCGTGGGTTCGAACCCCACTCTCGGTA	GTACCTTGAAGTCTTCCGAC	tatcttgtggaaaggacgaaacaccACCGGGATGGCTGAGTGGTTAAAGCGTTGGACTCTAGATCCAATGGGCTGGTGCCCGCGTGGGTTCGAACCCCACTCTCGGTATTTTTTTtaagcttGTACCTTGAAGTCTTCCGACCTGTCTCTTATACACATCTGACGCTGCCGACGActcgagtactaggatccattaggcg	0.384089	0.598833
tRNA-Leu-TAA-2-1-CTA-hp10CG>TT	tRNA-Leu-TAA-2-1	CTA	10	hp	CG	TT	ACCGGGATGGCTGAGTGGTTAATGCGTTGGACTCTAGATCCAATGGGCTGGTGCCCGCGTGGGTTCGAACCCCACTCTCGGTA	GGTGCGTGTATTCAACCAAG	tatcttgtggaaaggacgaaacaccACCGGGATGGCTGAGTGGTTAATGCGTTGGACTCTAGATCCAATGGGCTGGTGCCCGCGTGGGTTCGAACCCCACTCTCGGTATTTTTTTtaagcttGGTGCGTGTATTCAACCAAGCTGTCTCTTATACACATCTGACGCTGCCGACGActcgagtactaggatccattaggcg	-8.0645	-8.0645
tRNA-Leu-TAA-2-1-CTA-hp10CG>TC	tRNA-Leu-TAA-2-1	CTA	10	hp	CG	TC	ACCGGGATGGCTGAGTGGTTAACGCGTTGGACTCTAGATCCAATGGGCTGGTGCCCGCGTGGGTTCGAACCCCACTCTCGGTA	GCGATCTCGTCTAACCACAA	tatcttgtggaaaggacgaaacaccACCGGGATGGCTGAGTGGTTAACGCGTTGGACTCTAGATCCAATGGGCTGGTGCCCGCGTGGGTTCGAACCCCACTCTCGGTATTTTTTTtaagcttGCGATCTCGTCTAACCACAACTGTCTCTTATACACATCTGACGCTGCCGACGActcgagtactaggatccattaggcg	-0.0585084	-3.19172
tRNA-Leu-TAA-2-1-CTA-hp11TA>GC	tRNA-Leu-TAA-2-1	CTA	11	hp	TA	GC	ACCGGGATGGCCGAGTGGTTAAGGCGGTGGACTCTAGATCCACTGGGCTGGTGCCCGCGTGGGTTCGAACCCCACTCTCGGTA	GTACCTTGAAGCGCTAGAAC	tatcttgtggaaaggacgaaacaccACCGGGATGGCCGAGTGGTTAAGGCGGTGGACTCTAGATCCACTGGGCTGGTGCCCGCGTGGGTTCGAACCCCACTCTCGGTATTTTTTTtaagcttGTACCTTGAAGCGCTAGAACCTGTCTCTTATACACATCTGACGCTGCCGACGActcgagtactaggatccattaggcg	1.29338	1.4528
tRNA-Leu-TAA-2-1-CTA-hp11TA>GT	tRNA-Leu-TAA-2-1	CTA	11	hp	TA	GT	ACCGGGATGGCCGAGTGGTTAAGGCGGTGGACTCTAGATCCATTGGGCTGGTGCCCGCGTGGGTTCGAACCCCACTCTCGGTA	GTTGCTCATCAGAGATGCGT	tatcttgtggaaaggacgaaacaccACCGGGATGGCCGAGTGGTTAAGGCGGTGGACTCTAGATCCATTGGGCTGGTGCCCGCGTGGGTTCGAACCCCACTCTCGGTATTTTTTTtaagcttGTTGCTCATCAGAGATGCGTCTGTCTCTTATACACATCTGACGCTGCCGACGActcgagtactaggatccattaggcg	0.7222	-0.653522
tRNA-Leu-TAA-2-1-CTA-hp11TA>GG	tRNA-Leu-TAA-2-1	CTA	11	hp	TA	GG	ACCGGGATGGCCGAGTGGTTAAGGCGGTGGACTCTAGATCCAGTGGGCTGGTGCCCGCGTGGGTTCGAACCCCACTCTCGGTA	CTAGGTATCAGAACCGGTAG	tatcttgtggaaaggacgaaacaccACCGGGATGGCCGAGTGGTTAAGGCGGTGGACTCTAGATCCAGTGGGCTGGTGCCCGCGTGGGTTCGAACCCCACTCTCGGTATTTTTTTtaagcttCTAGGTATCAGAACCGGTAGCTGTCTCTTATACACATCTGACGCTGCCGACGActcgagtactaggatccattaggcg	-0.0703251	-0.363593
tRNA-Leu-TAA-2-1-CTA-hp11TA>CG	tRNA-Leu-TAA-2-1	CTA	11	hp	TA	CG	ACCGGGATGGCCGAGTGGTTAAGGCGCTGGACTCTAGATCCAGTGGGCTGGTGCCCGCGTGGGTTCGAACCCCACTCTCGGTA	CTGTTGTCGGAACTCCTCAA	tatcttgtggaaaggacgaaacaccACCGGGATGGCCGAGTGGTTAAGGCGCTGGACTCTAGATCCAGTGGGCTGGTGCCCGCGTGGGTTCGAACCCCACTCTCGGTATTTTTTTtaagcttCTGTTGTCGGAACTCCTCAACTGTCTCTTATACACATCTGACGCTGCCGACGActcgagtactaggatccattaggcg	-0.543526	-0.142292
tRNA-Leu-TAA-2-1-CTA-hp11TA>CC	tRNA-Leu-TAA-2-1	CTA	11	hp	TA	CC	ACCGGGATGGCCGAGTGGTTAAGGCGCTGGACTCTAGATCCACTGGGCTGGTGCCCGCGTGGGTTCGAACCCCACTCTCGGTA	TGCTTAGAGACCTTGGTGGA	tatcttgtggaaaggacgaaacaccACCGGGATGGCCGAGTGGTTAAGGCGCTGGACTCTAGATCCACTGGGCTGGTGCCCGCGTGGGTTCGAACCCCACTCTCGGTATTTTTTTtaagcttTGCTTAGAGACCTTGGTGGACTGTCTCTTATACACATCTGACGCTGCCGACGActcgagtactaggatccattaggcg	-8.0645	-8.0645
tRNA-Leu-TAA-2-1-CTA-hp11TA>CT	tRNA-Leu-TAA-2-1	CTA	11	hp	TA	CT	ACCGGGATGGCCGAGTGGTTAAGGCGCTGGACTCTAGATCCATTGGGCTGGTGCCCGCGTGGGTTCGAACCCCACTCTCGGTA	TGCTTAGAGATGGACGGACA	tatcttgtggaaaggacgaaacaccACCGGGATGGCCGAGTGGTTAAGGCGCTGGACTCTAGATCCATTGGGCTGGTGCCCGCGTGGGTTCGAACCCCACTCTCGGTATTTTTTTtaagcttTGCTTAGAGATGGACGGACACTGTCTCTTATACACATCTGACGCTGCCGACGActcgagtactaggatccattaggcg	-8.0645	-8.0645
tRNA-Leu-TAA-2-1-CTA-hp11TA>AT	tRNA-Leu-TAA-2-1	CTA	11	hp	TA	AT	ACCGGGATGGCCGAGTGGTTAAGGCGATGGACTCTAGATCCATTGGGCTGGTGCCCGCGTGGGTTCGAACCCCACTCTCGGTA	CACGGTTGAAGTCTGATGCA	tatcttgtggaaaggacgaaacaccACCGGGATGGCCGAGTGGTTAAGGCGATGGACTCTAGATCCATTGGGCTGGTGCCCGCGTGGGTTCGAACCCCACTCTCGGTATTTTTTTtaagcttCACGGTTGAAGTCTGATGCACTGTCTCTTATACACATCTGACGCTGCCGACGActcgagtactaggatccattaggcg	1.3763	1.66782
tRNA-Leu-TAA-2-1-CTA-hp11TA>AG	tRNA-Leu-TAA-2-1	CTA	11	hp	TA	AG	ACCGGGATGGCCGAGTGGTTAAGGCGATGGACTCTAGATCCAGTGGGCTGGTGCCCGCGTGGGTTCGAACCCCACTCTCGGTA	GATTGGAACGCTACGCTTAG	tatcttgtggaaaggacgaaacaccACCGGGATGGCCGAGTGGTTAAGGCGATGGACTCTAGATCCAGTGGGCTGGTGCCCGCGTGGGTTCGAACCCCACTCTCGGTATTTTTTTtaagcttGATTGGAACGCTACGCTTAGCTGTCTCTTATACACATCTGACGCTGCCGACGActcgagtactaggatccattaggcg	-3.38182	-3.10166
tRNA-Leu-TAA-2-1-CTA-hp11TA>AC	tRNA-Leu-TAA-2-1	CTA	11	hp	TA	AC	ACCGGGATGGCCGAGTGGTTAAGGCGATGGACTCTAGATCCACTGGGCTGGTGCCCGCGTGGGTTCGAACCCCACTCTCGGTA	GCGGTTCAGATGACAATGCA	tatcttgtggaaaggacgaaacaccACCGGGATGGCCGAGTGGTTAAGGCGATGGACTCTAGATCCACTGGGCTGGTGCCCGCGTGGGTTCGAACCCCACTCTCGGTATTTTTTTtaagcttGCGGTTCAGATGACAATGCACTGTCTCTTATACACATCTGACGCTGCCGACGActcgagtactaggatccattaggcg	-0.148411	-3.02927
tRNA-Leu-TAA-2-1-CTA-hp12TA>GC	tRNA-Leu-TAA-2-1	CTA	12	hp	TA	GC	ACCGGGATGGCCGAGTGGTTAAGGCGTGGGACTCTAGATCCCATGGGCTGGTGCCCGCGTGGGTTCGAACCCCACTCTCGGTA	TGCTTAGAGACCAGCGTGAT	tatcttgtggaaaggacgaaacaccACCGGGATGGCCGAGTGGTTAAGGCGTGGGACTCTAGATCCCATGGGCTGGTGCCCGCGTGGGTTCGAACCCCACTCTCGGTATTTTTTTtaagcttTGCTTAGAGACCAGCGTGATCTGTCTCTTATACACATCTGACGCTGCCGACGActcgagtactaggatccattaggcg	1.80343	1.4117
tRNA-Leu-TAA-2-1-CTA-hp12TA>GT	tRNA-Leu-TAA-2-1	CTA	12	hp	TA	GT	ACCGGGATGGCCGAGTGGTTAAGGCGTGGGACTCTAGATCCTATGGGCTGGTGCCCGCGTGGGTTCGAACCCCACTCTCGGTA	CTTCAGACAGGCTCGATACT	tatcttgtggaaaggacgaaacaccACCGGGATGGCCGAGTGGTTAAGGCGTGGGACTCTAGATCCTATGGGCTGGTGCCCGCGTGGGTTCGAACCCCACTCTCGGTATTTTTTTtaagcttCTTCAGACAGGCTCGATACTCTGTCTCTTATACACATCTGACGCTGCCGACGActcgagtactaggatccattaggcg	-2.92714	-3.11368
tRNA-Leu-TAA-2-1-CTA-hp12TA>GG	tRNA-Leu-TAA-2-1	CTA	12	hp	TA	GG	ACCGGGATGGCCGAGTGGTTAAGGCGTGGGACTCTAGATCCGATGGGCTGGTGCCCGCGTGGGTTCGAACCCCACTCTCGGTA	TGTTCGCAATGCCTATGCTG	tatcttgtggaaaggacgaaacaccACCGGGATGGCCGAGTGGTTAAGGCGTGGGACTCTAGATCCGATGGGCTGGTGCCCGCGTGGGTTCGAACCCCACTCTCGGTATTTTTTTtaagcttTGTTCGCAATGCCTATGCTGCTGTCTCTTATACACATCTGACGCTGCCGACGActcgagtactaggatccattaggcg	-8.0645	-8.0645
tRNA-Leu-TAA-2-1-CTA-hp12TA>CG	tRNA-Leu-TAA-2-1	CTA	12	hp	TA	CG	ACCGGGATGGCCGAGTGGTTAAGGCGTCGGACTCTAGATCCGATGGGCTGGTGCCCGCGTGGGTTCGAACCCCACTCTCGGTA	TATCGCCTGGCACAATGAAC	tatcttgtggaaaggacgaaacaccACCGGGATGGCCGAGTGGTTAAGGCGTCGGACTCTAGATCCGATGGGCTGGTGCCCGCGTGGGTTCGAACCCCACTCTCGGTATTTTTTTtaagcttTATCGCCTGGCACAATGAACCTGTCTCTTATACACATCTGACGCTGCCGACGActcgagtactaggatccattaggcg	3.62345	2.612
tRNA-Leu-TAA-2-1-CTA-hp12TA>CC	tRNA-Leu-TAA-2-1	CTA	12	hp	TA	CC	ACCGGGATGGCCGAGTGGTTAAGGCGTCGGACTCTAGATCCCATGGGCTGGTGCCCGCGTGGGTTCGAACCCCACTCTCGGTA	CCTTGGTGGAGGTCTACTAA	tatcttgtggaaaggacgaaacaccACCGGGATGGCCGAGTGGTTAAGGCGTCGGACTCTAGATCCCATGGGCTGGTGCCCGCGTGGGTTCGAACCCCACTCTCGGTATTTTTTTtaagcttCCTTGGTGGAGGTCTACTAACTGTCTCTTATACACATCTGACGCTGCCGACGActcgagtactaggatccattaggcg	-1.21274	-0.977411
tRNA-Leu-TAA-2-1-CTA-hp12TA>CT	tRNA-Leu-TAA-2-1	CTA	12	hp	TA	CT	ACCGGGATGGCCGAGTGGTTAAGGCGTCGGACTCTAGATCCTATGGGCTGGTGCCCGCGTGGGTTCGAACCCCACTCTCGGTA	ATGACTCGGATAGTGAACGG	tatcttgtggaaaggacgaaacaccACCGGGATGGCCGAGTGGTTAAGGCGTCGGACTCTAGATCCTATGGGCTGGTGCCCGCGTGGGTTCGAACCCCACTCTCGGTATTTTTTTtaagcttATGACTCGGATAGTGAACGGCTGTCTCTTATACACATCTGACGCTGCCGACGActcgagtactaggatccattaggcg	-2.01385	-2.93922
tRNA-Leu-TAA-2-1-CTA-hp12TA>AT	tRNA-Leu-TAA-2-1	CTA	12	hp	TA	AT	ACCGGGATGGCCGAGTGGTTAAGGCGTAGGACTCTAGATCCTATGGGCTGGTGCCCGCGTGGGTTCGAACCCCACTCTCGGTA	TTGGCAGGCTTAAGCCAACA	tatcttgtggaaaggacgaaacaccACCGGGATGGCCGAGTGGTTAAGGCGTAGGACTCTAGATCCTATGGGCTGGTGCCCGCGTGGGTTCGAACCCCACTCTCGGTATTTTTTTtaagcttTTGGCAGGCTTAAGCCAACACTGTCTCTTATACACATCTGACGCTGCCGACGActcgagtactaggatccattaggcg	-0.0788309	-0.0708749
tRNA-Leu-TAA-2-1-CTA-hp12TA>AG	tRNA-Leu-TAA-2-1	CTA	12	hp	TA	AG	ACCGGGATGGCCGAGTGGTTAAGGCGTAGGACTCTAGATCCGATGGGCTGGTGCCCGCGTGGGTTCGAACCCCACTCTCGGTA	GATTGGAACGACTGCTACTG	tatcttgtggaaaggacgaaacaccACCGGGATGGCCGAGTGGTTAAGGCGTAGGACTCTAGATCCGATGGGCTGGTGCCCGCGTGGGTTCGAACCCCACTCTCGGTATTTTTTTtaagcttGATTGGAACGACTGCTACTGCTGTCTCTTATACACATCTGACGCTGCCGACGActcgagtactaggatccattaggcg	-1.20268	-0.760097
tRNA-Leu-TAA-2-1-CTA-hp12TA>AC	tRNA-Leu-TAA-2-1	CTA	12	hp	TA	AC	ACCGGGATGGCCGAGTGGTTAAGGCGTAGGACTCTAGATCCCATGGGCTGGTGCCCGCGTGGGTTCGAACCCCACTCTCGGTA	AAGTCGCATACGTGTACAGC	tatcttgtggaaaggacgaaacaccACCGGGATGGCCGAGTGGTTAAGGCGTAGGACTCTAGATCCCATGGGCTGGTGCCCGCGTGGGTTCGAACCCCACTCTCGGTATTTTTTTtaagcttAAGTCGCATACGTGTACAGCCTGTCTCTTATACACATCTGACGCTGCCGACGActcgagtactaggatccattaggcg	-8.0645	-8.0645
tRNA-Leu-TAA-2-1-CTA-hp13GC>CG	tRNA-Leu-TAA-2-1	CTA	13	hp	GC	CG	ACCGGGATGGCCGAGTGGTTAAGGCGTTCGACTCTAGATCGAATGGGCTGGTGCCCGCGTGGGTTCGAACCCCACTCTCGGTA	ACGCTAACGAAGTTGTCCAC	tatcttgtggaaaggacgaaacaccACCGGGATGGCCGAGTGGTTAAGGCGTTCGACTCTAGATCGAATGGGCTGGTGCCCGCGTGGGTTCGAACCCCACTCTCGGTATTTTTTTtaagcttACGCTAACGAAGTTGTCCACCTGTCTCTTATACACATCTGACGCTGCCGACGActcgagtactaggatccattaggcg	1.34027	1.49722
tRNA-Leu-TAA-2-1-CTA-hp13GC>CA	tRNA-Leu-TAA-2-1	CTA	13	hp	GC	CA	ACCGGGATGGCCGAGTGGTTAAGGCGTTCGACTCTAGATCAAATGGGCTGGTGCCCGCGTGGGTTCGAACCCCACTCTCGGTA	AGGTGGTAGCACCTATAGCA	tatcttgtggaaaggacgaaacaccACCGGGATGGCCGAGTGGTTAAGGCGTTCGACTCTAGATCAAATGGGCTGGTGCCCGCGTGGGTTCGAACCCCACTCTCGGTATTTTTTTtaagcttAGGTGGTAGCACCTATAGCACTGTCTCTTATACACATCTGACGCTGCCGACGActcgagtactaggatccattaggcg	-4.2297	-4.80297
tRNA-Leu-TAA-2-1-CTA-hp13GC>CT	tRNA-Leu-TAA-2-1	CTA	13	hp	GC	CT	ACCGGGATGGCCGAGTGGTTAAGGCGTTCGACTCTAGATCTAATGGGCTGGTGCCCGCGTGGGTTCGAACCCCACTCTCGGTA	GTCTGATGCACACAGTCTCT	tatcttgtggaaaggacgaaacaccACCGGGATGGCCGAGTGGTTAAGGCGTTCGACTCTAGATCTAATGGGCTGGTGCCCGCGTGGGTTCGAACCCCACTCTCGGTATTTTTTTtaagcttGTCTGATGCACACAGTCTCTCTGTCTCTTATACACATCTGACGCTGCCGACGActcgagtactaggatccattaggcg	-1.88939	-5.22833
tRNA-Leu-TAA-2-1-CTA-hp13GC>AT	tRNA-Leu-TAA-2-1	CTA	13	hp	GC	AT	ACCGGGATGGCCGAGTGGTTAAGGCGTTAGACTCTAGATCTAATGGGCTGGTGCCCGCGTGGGTTCGAACCCCACTCTCGGTA	TCCGTACTGGATAGTAAGGC	tatcttgtggaaaggacgaaacaccACCGGGATGGCCGAGTGGTTAAGGCGTTAGACTCTAGATCTAATGGGCTGGTGCCCGCGTGGGTTCGAACCCCACTCTCGGTATTTTTTTtaagcttTCCGTACTGGATAGTAAGGCCTGTCTCTTATACACATCTGACGCTGCCGACGActcgagtactaggatccattaggcg	0.812575	0.87739
tRNA-Leu-TAA-2-1-CTA-hp13GC>AG	tRNA-Leu-TAA-2-1	CTA	13	hp	GC	AG	ACCGGGATGGCCGAGTGGTTAAGGCGTTAGACTCTAGATCGAATGGGCTGGTGCCCGCGTGGGTTCGAACCCCACTCTCGGTA	GTATAGGACAGAACGCTCCA	tatcttgtggaaaggacgaaacaccACCGGGATGGCCGAGTGGTTAAGGCGTTAGACTCTAGATCGAATGGGCTGGTGCCCGCGTGGGTTCGAACCCCACTCTCGGTATTTTTTTtaagcttGTATAGGACAGAACGCTCCACTGTCTCTTATACACATCTGACGCTGCCGACGActcgagtactaggatccattaggcg	-4.43583	-4.32633
tRNA-Leu-TAA-2-1-CTA-hp13GC>AA	tRNA-Leu-TAA-2-1	CTA	13	hp	GC	AA	ACCGGGATGGCCGAGTGGTTAAGGCGTTAGACTCTAGATCAAATGGGCTGGTGCCCGCGTGGGTTCGAACCCCACTCTCGGTA	ACTCCGCCAAGTAGGATAAC	tatcttgtggaaaggacgaaacaccACCGGGATGGCCGAGTGGTTAAGGCGTTAGACTCTAGATCAAATGGGCTGGTGCCCGCGTGGGTTCGAACCCCACTCTCGGTATTTTTTTtaagcttACTCCGCCAAGTAGGATAACCTGTCTCTTATACACATCTGACGCTGCCGACGActcgagtactaggatccattaggcg	-1.33438	-4.14925
tRNA-Leu-TAA-2-1-CTA-hp13GC>TA	tRNA-Leu-TAA-2-1	CTA	13	hp	GC	TA	ACCGGGATGGCCGAGTGGTTAAGGCGTTTGACTCTAGATCAAATGGGCTGGTGCCCGCGTGGGTTCGAACCCCACTCTCGGTA	AACTCCTCAATGCTGACGTC	tatcttgtggaaaggacgaaacaccACCGGGATGGCCGAGTGGTTAAGGCGTTTGACTCTAGATCAAATGGGCTGGTGCCCGCGTGGGTTCGAACCCCACTCTCGGTATTTTTTTtaagcttAACTCCTCAATGCTGACGTCCTGTCTCTTATACACATCTGACGCTGCCGACGActcgagtactaggatccattaggcg	1.45299	1.56955
tRNA-Leu-TAA-2-1-CTA-hp13GC>TT	tRNA-Leu-TAA-2-1	CTA	13	hp	GC	TT	ACCGGGATGGCCGAGTGGTTAAGGCGTTTGACTCTAGATCTAATGGGCTGGTGCCCGCGTGGGTTCGAACCCCACTCTCGGTA	GACTCTAAGACGGTGTGAAG	tatcttgtggaaaggacgaaacaccACCGGGATGGCCGAGTGGTTAAGGCGTTTGACTCTAGATCTAATGGGCTGGTGCCCGCGTGGGTTCGAACCCCACTCTCGGTATTTTTTTtaagcttGACTCTAAGACGGTGTGAAGCTGTCTCTTATACACATCTGACGCTGCCGACGActcgagtactaggatccattaggcg	-3.12996	-2.8438
tRNA-Leu-TAA-2-1-CTA-hp13GC>TG	tRNA-Leu-TAA-2-1	CTA	13	hp	GC	TG	ACCGGGATGGCCGAGTGGTTAAGGCGTTTGACTCTAGATCGAATGGGCTGGTGCCCGCGTGGGTTCGAACCCCACTCTCGGTA	GTGACTAACGCTTCCAGTAC	tatcttgtggaaaggacgaaacaccACCGGGATGGCCGAGTGGTTAAGGCGTTTGACTCTAGATCGAATGGGCTGGTGCCCGCGTGGGTTCGAACCCCACTCTCGGTATTTTTTTtaagcttGTGACTAACGCTTCCAGTACCTGTCTCTTATACACATCTGACGCTGCCGACGActcgagtactaggatccattaggcg	-0.919653	-0.509811
tRNA-Leu-TAA-2-1-CTA-hp14GC>CG	tRNA-Leu-TAA-2-1	CTA	14	hp	GC	CG	ACCGGGATGGCCGAGTGGTTAAGGCGTTGCACTCTAGATGCAATGGGCTGGTGCCCGCGTGGGTTCGAACCCCACTCTCGGTA	TACCTTCGCACCTGATCGTA	tatcttgtggaaaggacgaaacaccACCGGGATGGCCGAGTGGTTAAGGCGTTGCACTCTAGATGCAATGGGCTGGTGCCCGCGTGGGTTCGAACCCCACTCTCGGTATTTTTTTtaagcttTACCTTCGCACCTGATCGTACTGTCTCTTATACACATCTGACGCTGCCGACGActcgagtactaggatccattaggcg	0.571745	-3.0237
tRNA-Leu-TAA-2-1-CTA-hp14GC>CA	tRNA-Leu-TAA-2-1	CTA	14	hp	GC	CA	ACCGGGATGGCCGAGTGGTTAAGGCGTTGCACTCTAGATACAATGGGCTGGTGCCCGCGTGGGTTCGAACCCCACTCTCGGTA	TTACGACCAATCAGGAAGCG	tatcttgtggaaaggacgaaacaccACCGGGATGGCCGAGTGGTTAAGGCGTTGCACTCTAGATACAATGGGCTGGTGCCCGCGTGGGTTCGAACCCCACTCTCGGTATTTTTTTtaagcttTTACGACCAATCAGGAAGCGCTGTCTCTTATACACATCTGACGCTGCCGACGActcgagtactaggatccattaggcg	-0.84861	-3.50905
tRNA-Leu-TAA-2-1-CTA-hp14GC>CT	tRNA-Leu-TAA-2-1	CTA	14	hp	GC	CT	ACCGGGATGGCCGAGTGGTTAAGGCGTTGCACTCTAGATTCAATGGGCTGGTGCCCGCGTGGGTTCGAACCCCACTCTCGGTA	GTTGCCTTATAGAGTGTGCG	tatcttgtggaaaggacgaaacaccACCGGGATGGCCGAGTGGTTAAGGCGTTGCACTCTAGATTCAATGGGCTGGTGCCCGCGTGGGTTCGAACCCCACTCTCGGTATTTTTTTtaagcttGTTGCCTTATAGAGTGTGCGCTGTCTCTTATACACATCTGACGCTGCCGACGActcgagtactaggatccattaggcg	-3.98923	-3.72278
tRNA-Leu-TAA-2-1-CTA-hp14GC>AT	tRNA-Leu-TAA-2-1	CTA	14	hp	GC	AT	ACCGGGATGGCCGAGTGGTTAAGGCGTTGAACTCTAGATTCAATGGGCTGGTGCCCGCGTGGGTTCGAACCCCACTCTCGGTA	GGACCATCTGTATGAGCAGA	tatcttgtggaaaggacgaaacaccACCGGGATGGCCGAGTGGTTAAGGCGTTGAACTCTAGATTCAATGGGCTGGTGCCCGCGTGGGTTCGAACCCCACTCTCGGTATTTTTTTtaagcttGGACCATCTGTATGAGCAGACTGTCTCTTATACACATCTGACGCTGCCGACGActcgagtactaggatccattaggcg	2.45117	2.48193
tRNA-Leu-TAA-2-1-CTA-hp14GC>AG	tRNA-Leu-TAA-2-1	CTA	14	hp	GC	AG	ACCGGGATGGCCGAGTGGTTAAGGCGTTGAACTCTAGATGCAATGGGCTGGTGCCCGCGTGGGTTCGAACCCCACTCTCGGTA	TCGACTGGTGTATCTATGGC	tatcttgtggaaaggacgaaacaccACCGGGATGGCCGAGTGGTTAAGGCGTTGAACTCTAGATGCAATGGGCTGGTGCCCGCGTGGGTTCGAACCCCACTCTCGGTATTTTTTTtaagcttTCGACTGGTGTATCTATGGCCTGTCTCTTATACACATCTGACGCTGCCGACGActcgagtactaggatccattaggcg	-0.0188128	-5.00637
tRNA-Leu-TAA-2-1-CTA-hp14GC>AA	tRNA-Leu-TAA-2-1	CTA	14	hp	GC	AA	ACCGGGATGGCCGAGTGGTTAAGGCGTTGAACTCTAGATACAATGGGCTGGTGCCCGCGTGGGTTCGAACCCCACTCTCGGTA	CTCCTAAGAAGACGCAGCTA	tatcttgtggaaaggacgaaacaccACCGGGATGGCCGAGTGGTTAAGGCGTTGAACTCTAGATACAATGGGCTGGTGCCCGCGTGGGTTCGAACCCCACTCTCGGTATTTTTTTtaagcttCTCCTAAGAAGACGCAGCTACTGTCTCTTATACACATCTGACGCTGCCGACGActcgagtactaggatccattaggcg	-2.5328	-8.0645
tRNA-Leu-TAA-2-1-CTA-hp14GC>TA	tRNA-Leu-TAA-2-1	CTA	14	hp	GC	TA	ACCGGGATGGCCGAGTGGTTAAGGCGTTGTACTCTAGATACAATGGGCTGGTGCCCGCGTGGGTTCGAACCCCACTCTCGGTA	CGGTCATGACGGTCTACTAA	tatcttgtggaaaggacgaaacaccACCGGGATGGCCGAGTGGTTAAGGCGTTGTACTCTAGATACAATGGGCTGGTGCCCGCGTGGGTTCGAACCCCACTCTCGGTATTTTTTTtaagcttCGGTCATGACGGTCTACTAACTGTCTCTTATACACATCTGACGCTGCCGACGActcgagtactaggatccattaggcg	0.355257	0.45408
tRNA-Leu-TAA-2-1-CTA-hp14GC>TT	tRNA-Leu-TAA-2-1	CTA	14	hp	GC	TT	ACCGGGATGGCCGAGTGGTTAAGGCGTTGTACTCTAGATTCAATGGGCTGGTGCCCGCGTGGGTTCGAACCCCACTCTCGGTA	GTCTGATGCAGAGAGGATAC	tatcttgtggaaaggacgaaacaccACCGGGATGGCCGAGTGGTTAAGGCGTTGTACTCTAGATTCAATGGGCTGGTGCCCGCGTGGGTTCGAACCCCACTCTCGGTATTTTTTTtaagcttGTCTGATGCAGAGAGGATACCTGTCTCTTATACACATCTGACGCTGCCGACGActcgagtactaggatccattaggcg	-0.243623	-3.37756
tRNA-Leu-TAA-2-1-CTA-hp14GC>TG	tRNA-Leu-TAA-2-1	CTA	14	hp	GC	TG	ACCGGGATGGCCGAGTGGTTAAGGCGTTGTACTCTAGATGCAATGGGCTGGTGCCCGCGTGGGTTCGAACCCCACTCTCGGTA	AGACCTAAGGCCTGATCGTA	tatcttgtggaaaggacgaaacaccACCGGGATGGCCGAGTGGTTAAGGCGTTGTACTCTAGATGCAATGGGCTGGTGCCCGCGTGGGTTCGAACCCCACTCTCGGTATTTTTTTtaagcttAGACCTAAGGCCTGATCGTACTGTCTCTTATACACATCTGACGCTGCCGACGActcgagtactaggatccattaggcg	-1.30515	-1.49595
tRNA-Leu-TAA-2-1-CTA-hp15AT>GC	tRNA-Leu-TAA-2-1	CTA	15	hp	AT	GC	ACCGGGATGGCCGAGTGGTTAAGGCGTTGGGCTCTAGACCCAATGGGCTGGTGCCCGCGTGGGTTCGAACCCCACTCTCGGTA	CGCTCGATAACGCTCGATAA	tatcttgtggaaaggacgaaacaccACCGGGATGGCCGAGTGGTTAAGGCGTTGGGCTCTAGACCCAATGGGCTGGTGCCCGCGTGGGTTCGAACCCCACTCTCGGTATTTTTTTtaagcttCGCTCGATAACGCTCGATAACTGTCTCTTATACACATCTGACGCTGCCGACGActcgagtactaggatccattaggcg	0.305149	0.610899
tRNA-Leu-TAA-2-1-CTA-hp15AT>GA	tRNA-Leu-TAA-2-1	CTA	15	hp	AT	GA	ACCGGGATGGCCGAGTGGTTAAGGCGTTGGGCTCTAGAACCAATGGGCTGGTGCCCGCGTGGGTTCGAACCCCACTCTCGGTA	ATCAGCGGAACTGCGTTCTA	tatcttgtggaaaggacgaaacaccACCGGGATGGCCGAGTGGTTAAGGCGTTGGGCTCTAGAACCAATGGGCTGGTGCCCGCGTGGGTTCGAACCCCACTCTCGGTATTTTTTTtaagcttATCAGCGGAACTGCGTTCTACTGTCTCTTATACACATCTGACGCTGCCGACGActcgagtactaggatccattaggcg	-3.37704	-3.10174
tRNA-Leu-TAA-2-1-CTA-hp15AT>GG	tRNA-Leu-TAA-2-1	CTA	15	hp	AT	GG	ACCGGGATGGCCGAGTGGTTAAGGCGTTGGGCTCTAGAGCCAATGGGCTGGTGCCCGCGTGGGTTCGAACCCCACTCTCGGTA	GGATTGCAGGCATCCTTCAT	tatcttgtggaaaggacgaaacaccACCGGGATGGCCGAGTGGTTAAGGCGTTGGGCTCTAGAGCCAATGGGCTGGTGCCCGCGTGGGTTCGAACCCCACTCTCGGTATTTTTTTtaagcttGGATTGCAGGCATCCTTCATCTGTCTCTTATACACATCTGACGCTGCCGACGActcgagtactaggatccattaggcg	-1.33085	-1.57198
tRNA-Leu-TAA-2-1-CTA-hp15AT>CG	tRNA-Leu-TAA-2-1	CTA	15	hp	AT	CG	ACCGGGATGGCCGAGTGGTTAAGGCGTTGGCCTCTAGAGCCAATGGGCTGGTGCCCGCGTGGGTTCGAACCCCACTCTCGGTA	TTAACCTGGCGTTCCAACCA	tatcttgtggaaaggacgaaacaccACCGGGATGGCCGAGTGGTTAAGGCGTTGGCCTCTAGAGCCAATGGGCTGGTGCCCGCGTGGGTTCGAACCCCACTCTCGGTATTTTTTTtaagcttTTAACCTGGCGTTCCAACCACTGTCTCTTATACACATCTGACGCTGCCGACGActcgagtactaggatccattaggcg	-3.50478	-3.28326
tRNA-Leu-TAA-2-1-CTA-hp15AT>CC	tRNA-Leu-TAA-2-1	CTA	15	hp	AT	CC	ACCGGGATGGCCGAGTGGTTAAGGCGTTGGCCTCTAGACCCAATGGGCTGGTGCCCGCGTGGGTTCGAACCCCACTCTCGGTA	GCCTTAAGTTCACGCATACC	tatcttgtggaaaggacgaaacaccACCGGGATGGCCGAGTGGTTAAGGCGTTGGCCTCTAGACCCAATGGGCTGGTGCCCGCGTGGGTTCGAACCCCACTCTCGGTATTTTTTTtaagcttGCCTTAAGTTCACGCATACCCTGTCTCTTATACACATCTGACGCTGCCGACGActcgagtactaggatccattaggcg	-1.31774	-3.27389
tRNA-Leu-TAA-2-1-CTA-hp15AT>CA	tRNA-Leu-TAA-2-1	CTA	15	hp	AT	CA	ACCGGGATGGCCGAGTGGTTAAGGCGTTGGCCTCTAGAACCAATGGGCTGGTGCCCGCGTGGGTTCGAACCCCACTCTCGGTA	ACTCAAGGCGACTAGAATGC	tatcttgtggaaaggacgaaacaccACCGGGATGGCCGAGTGGTTAAGGCGTTGGCCTCTAGAACCAATGGGCTGGTGCCCGCGTGGGTTCGAACCCCACTCTCGGTATTTTTTTtaagcttACTCAAGGCGACTAGAATGCCTGTCTCTTATACACATCTGACGCTGCCGACGActcgagtactaggatccattaggcg	-8.0645	-8.0645
tRNA-Leu-TAA-2-1-CTA-hp15AT>TA	tRNA-Leu-TAA-2-1	CTA	15	hp	AT	TA	ACCGGGATGGCCGAGTGGTTAAGGCGTTGGTCTCTAGAACCAATGGGCTGGTGCCCGCGTGGGTTCGAACCCCACTCTCGGTA	GTGACTAACGCGATCCTAGA	tatcttgtggaaaggacgaaacaccACCGGGATGGCCGAGTGGTTAAGGCGTTGGTCTCTAGAACCAATGGGCTGGTGCCCGCGTGGGTTCGAACCCCACTCTCGGTATTTTTTTtaagcttGTGACTAACGCGATCCTAGACTGTCTCTTATACACATCTGACGCTGCCGACGActcgagtactaggatccattaggcg	-0.24365	-0.0608413
tRNA-Leu-TAA-2-1-CTA-hp15AT>TG	tRNA-Leu-TAA-2-1	CTA	15	hp	AT	TG	ACCGGGATGGCCGAGTGGTTAAGGCGTTGGTCTCTAGAGCCAATGGGCTGGTGCCCGCGTGGGTTCGAACCCCACTCTCGGTA	CAGGTTCTACCAATGTGCGA	tatcttgtggaaaggacgaaacaccACCGGGATGGCCGAGTGGTTAAGGCGTTGGTCTCTAGAGCCAATGGGCTGGTGCCCGCGTGGGTTCGAACCCCACTCTCGGTATTTTTTTtaagcttCAGGTTCTACCAATGTGCGACTGTCTCTTATACACATCTGACGCTGCCGACGActcgagtactaggatccattaggcg	0.888209	1.28302
tRNA-Leu-TAA-2-1-CTA-hp15AT>TC	tRNA-Leu-TAA-2-1	CTA	15	hp	AT	TC	ACCGGGATGGCCGAGTGGTTAAGGCGTTGGTCTCTAGACCCAATGGGCTGGTGCCCGCGTGGGTTCGAACCCCACTCTCGGTA	CATATGCGTCATTGTCGCGA	tatcttgtggaaaggacgaaacaccACCGGGATGGCCGAGTGGTTAAGGCGTTGGTCTCTAGACCCAATGGGCTGGTGCCCGCGTGGGTTCGAACCCCACTCTCGGTATTTTTTTtaagcttCATATGCGTCATTGTCGCGACTGTCTCTTATACACATCTGACGCTGCCGACGActcgagtactaggatccattaggcg	-4.52108	-4.24254
tRNA-Leu-TAA-2-1-CTA-hpe1GC>CG	tRNA-Leu-TAA-2-1	CTA	e1	hp	GC	CG	ACCGGGATGGCCGAGTGGTTAAGGCGTTGGACTCTAGATCCAATCGGCTGGTGCCGGCGTGGGTTCGAACCCCACTCTCGGTA	CACCTGTAGACTGTTCCACA	tatcttgtggaaaggacgaaacaccACCGGGATGGCCGAGTGGTTAAGGCGTTGGACTCTAGATCCAATCGGCTGGTGCCGGCGTGGGTTCGAACCCCACTCTCGGTATTTTTTTtaagcttCACCTGTAGACTGTTCCACACTGTCTCTTATACACATCTGACGCTGCCGACGActcgagtactaggatccattaggcg	-3.72908	-3.36247
tRNA-Leu-TAA-2-1-CTA-hpe1GC>CA	tRNA-Leu-TAA-2-1	CTA	e1	hp	GC	CA	ACCGGGATGGCCGAGTGGTTAAGGCGTTGGACTCTAGATCCAATCGGCTGGTGCCAGCGTGGGTTCGAACCCCACTCTCGGTA	TTAACCTGGCCTAGAATCCG	tatcttgtggaaaggacgaaacaccACCGGGATGGCCGAGTGGTTAAGGCGTTGGACTCTAGATCCAATCGGCTGGTGCCAGCGTGGGTTCGAACCCCACTCTCGGTATTTTTTTtaagcttTTAACCTGGCCTAGAATCCGCTGTCTCTTATACACATCTGACGCTGCCGACGActcgagtactaggatccattaggcg	-3.83118	-4.4784
tRNA-Leu-TAA-2-1-CTA-hpe1GC>CT	tRNA-Leu-TAA-2-1	CTA	e1	hp	GC	CT	ACCGGGATGGCCGAGTGGTTAAGGCGTTGGACTCTAGATCCAATCGGCTGGTGCCTGCGTGGGTTCGAACCCCACTCTCGGTA	ACTGTGAACAGGATTGCAGG	tatcttgtggaaaggacgaaacaccACCGGGATGGCCGAGTGGTTAAGGCGTTGGACTCTAGATCCAATCGGCTGGTGCCTGCGTGGGTTCGAACCCCACTCTCGGTATTTTTTTtaagcttACTGTGAACAGGATTGCAGGCTGTCTCTTATACACATCTGACGCTGCCGACGActcgagtactaggatccattaggcg	-0.759961	-0.36578
tRNA-Leu-TAA-2-1-CTA-hpe1GC>AT	tRNA-Leu-TAA-2-1	CTA	e1	hp	GC	AT	ACCGGGATGGCCGAGTGGTTAAGGCGTTGGACTCTAGATCCAATAGGCTGGTGCCTGCGTGGGTTCGAACCCCACTCTCGGTA	CACTAAGTCAGTAGAGCGGT	tatcttgtggaaaggacgaaacaccACCGGGATGGCCGAGTGGTTAAGGCGTTGGACTCTAGATCCAATAGGCTGGTGCCTGCGTGGGTTCGAACCCCACTCTCGGTATTTTTTTtaagcttCACTAAGTCAGTAGAGCGGTCTGTCTCTTATACACATCTGACGCTGCCGACGActcgagtactaggatccattaggcg	-3.811	-3.84501
tRNA-Leu-TAA-2-1-CTA-hpe1GC>AG	tRNA-Leu-TAA-2-1	CTA	e1	hp	GC	AG	ACCGGGATGGCCGAGTGGTTAAGGCGTTGGACTCTAGATCCAATAGGCTGGTGCCGGCGTGGGTTCGAACCCCACTCTCGGTA	GCAGGCCTAAGCCTTAAGTT	tatcttgtggaaaggacgaaacaccACCGGGATGGCCGAGTGGTTAAGGCGTTGGACTCTAGATCCAATAGGCTGGTGCCGGCGTGGGTTCGAACCCCACTCTCGGTATTTTTTTtaagcttGCAGGCCTAAGCCTTAAGTTCTGTCTCTTATACACATCTGACGCTGCCGACGActcgagtactaggatccattaggcg	-4.49926	-4.7132
tRNA-Leu-TAA-2-1-CTA-hpe1GC>AA	tRNA-Leu-TAA-2-1	CTA	e1	hp	GC	AA	ACCGGGATGGCCGAGTGGTTAAGGCGTTGGACTCTAGATCCAATAGGCTGGTGCCAGCGTGGGTTCGAACCCCACTCTCGGTA	AAGTCGCATAGTCAAGCTCC	tatcttgtggaaaggacgaaacaccACCGGGATGGCCGAGTGGTTAAGGCGTTGGACTCTAGATCCAATAGGCTGGTGCCAGCGTGGGTTCGAACCCCACTCTCGGTATTTTTTTtaagcttAAGTCGCATAGTCAAGCTCCCTGTCTCTTATACACATCTGACGCTGCCGACGActcgagtactaggatccattaggcg	-1.28435	-0.863897
tRNA-Leu-TAA-2-1-CTA-hpe1GC>TA	tRNA-Leu-TAA-2-1	CTA	e1	hp	GC	TA	ACCGGGATGGCCGAGTGGTTAAGGCGTTGGACTCTAGATCCAATTGGCTGGTGCCAGCGTGGGTTCGAACCCCACTCTCGGTA	GAACGCTCCATGTTAGACCA	tatcttgtggaaaggacgaaacaccACCGGGATGGCCGAGTGGTTAAGGCGTTGGACTCTAGATCCAATTGGCTGGTGCCAGCGTGGGTTCGAACCCCACTCTCGGTATTTTTTTtaagcttGAACGCTCCATGTTAGACCACTGTCTCTTATACACATCTGACGCTGCCGACGActcgagtactaggatccattaggcg	-4.5204	-4.24045
tRNA-Leu-TAA-2-1-CTA-hpe1GC>TT	tRNA-Leu-TAA-2-1	CTA	e1	hp	GC	TT	ACCGGGATGGCCGAGTGGTTAAGGCGTTGGACTCTAGATCCAATTGGCTGGTGCCTGCGTGGGTTCGAACCCCACTCTCGGTA	GTTCCAACCAAGGCTCTGAA	tatcttgtggaaaggacgaaacaccACCGGGATGGCCGAGTGGTTAAGGCGTTGGACTCTAGATCCAATTGGCTGGTGCCTGCGTGGGTTCGAACCCCACTCTCGGTATTTTTTTtaagcttGTTCCAACCAAGGCTCTGAACTGTCTCTTATACACATCTGACGCTGCCGACGActcgagtactaggatccattaggcg	-3.6503	-3.37533
tRNA-Leu-TAA-2-1-CTA-hpe1GC>TG	tRNA-Leu-TAA-2-1	CTA	e1	hp	GC	TG	ACCGGGATGGCCGAGTGGTTAAGGCGTTGGACTCTAGATCCAATTGGCTGGTGCCGGCGTGGGTTCGAACCCCACTCTCGGTA	CCACAGCTCATCTCTGTAAG	tatcttgtggaaaggacgaaacaccACCGGGATGGCCGAGTGGTTAAGGCGTTGGACTCTAGATCCAATTGGCTGGTGCCGGCGTGGGTTCGAACCCCACTCTCGGTATTTTTTTtaagcttCCACAGCTCATCTCTGTAAGCTGTCTCTTATACACATCTGACGCTGCCGACGActcgagtactaggatccattaggcg	-1.2219	-8.0645
tRNA-Leu-TAA-2-1-CTA-hpe2GC>CG	tRNA-Leu-TAA-2-1	CTA	e2	hp	GC	CG	ACCGGGATGGCCGAGTGGTTAAGGCGTTGGACTCTAGATCCAATGCGCTGGTGCGCGCGTGGGTTCGAACCCCACTCTCGGTA	AGTCAGGTGCACGAGTTACA	tatcttgtggaaaggacgaaacaccACCGGGATGGCCGAGTGGTTAAGGCGTTGGACTCTAGATCCAATGCGCTGGTGCGCGCGTGGGTTCGAACCCCACTCTCGGTATTTTTTTtaagcttAGTCAGGTGCACGAGTTACACTGTCTCTTATACACATCTGACGCTGCCGACGActcgagtactaggatccattaggcg	1.49657	1.53935
tRNA-Leu-TAA-2-1-CTA-hpe2GC>CA	tRNA-Leu-TAA-2-1	CTA	e2	hp	GC	CA	ACCGGGATGGCCGAGTGGTTAAGGCGTTGGACTCTAGATCCAATGCGCTGGTGCACGCGTGGGTTCGAACCCCACTCTCGGTA	TCCTCCGTTAGCTAGTTGAG	tatcttgtggaaaggacgaaacaccACCGGGATGGCCGAGTGGTTAAGGCGTTGGACTCTAGATCCAATGCGCTGGTGCACGCGTGGGTTCGAACCCCACTCTCGGTATTTTTTTtaagcttTCCTCCGTTAGCTAGTTGAGCTGTCTCTTATACACATCTGACGCTGCCGACGActcgagtactaggatccattaggcg	-4.67402	-4.38538
tRNA-Leu-TAA-2-1-CTA-hpe2GC>CT	tRNA-Leu-TAA-2-1	CTA	e2	hp	GC	CT	ACCGGGATGGCCGAGTGGTTAAGGCGTTGGACTCTAGATCCAATGCGCTGGTGCTCGCGTGGGTTCGAACCCCACTCTCGGTA	TTGCCACAGGTTAATAGCGG	tatcttgtggaaaggacgaaacaccACCGGGATGGCCGAGTGGTTAAGGCGTTGGACTCTAGATCCAATGCGCTGGTGCTCGCGTGGGTTCGAACCCCACTCTCGGTATTTTTTTtaagcttTTGCCACAGGTTAATAGCGGCTGTCTCTTATACACATCTGACGCTGCCGACGActcgagtactaggatccattaggcg	0.122069	0.355182
tRNA-Leu-TAA-2-1-CTA-hpe2GC>AT	tRNA-Leu-TAA-2-1	CTA	e2	hp	GC	AT	ACCGGGATGGCCGAGTGGTTAAGGCGTTGGACTCTAGATCCAATGAGCTGGTGCTCGCGTGGGTTCGAACCCCACTCTCGGTA	AACACTTGCGCACCGAGATT	tatcttgtggaaaggacgaaacaccACCGGGATGGCCGAGTGGTTAAGGCGTTGGACTCTAGATCCAATGAGCTGGTGCTCGCGTGGGTTCGAACCCCACTCTCGGTATTTTTTTtaagcttAACACTTGCGCACCGAGATTCTGTCTCTTATACACATCTGACGCTGCCGACGActcgagtactaggatccattaggcg	-1.53218	-8.0645
tRNA-Leu-TAA-2-1-CTA-hpe2GC>AG	tRNA-Leu-TAA-2-1	CTA	e2	hp	GC	AG	ACCGGGATGGCCGAGTGGTTAAGGCGTTGGACTCTAGATCCAATGAGCTGGTGCGCGCGTGGGTTCGAACCCCACTCTCGGTA	CCATTGCCACAGTGCATAAG	tatcttgtggaaaggacgaaacaccACCGGGATGGCCGAGTGGTTAAGGCGTTGGACTCTAGATCCAATGAGCTGGTGCGCGCGTGGGTTCGAACCCCACTCTCGGTATTTTTTTtaagcttCCATTGCCACAGTGCATAAGCTGTCTCTTATACACATCTGACGCTGCCGACGActcgagtactaggatccattaggcg	0.826404	0.960494
tRNA-Leu-TAA-2-1-CTA-hpe2GC>AA	tRNA-Leu-TAA-2-1	CTA	e2	hp	GC	AA	ACCGGGATGGCCGAGTGGTTAAGGCGTTGGACTCTAGATCCAATGAGCTGGTGCACGCGTGGGTTCGAACCCCACTCTCGGTA	GTACTACGCGGCTATTGTTC	tatcttgtggaaaggacgaaacaccACCGGGATGGCCGAGTGGTTAAGGCGTTGGACTCTAGATCCAATGAGCTGGTGCACGCGTGGGTTCGAACCCCACTCTCGGTATTTTTTTtaagcttGTACTACGCGGCTATTGTTCCTGTCTCTTATACACATCTGACGCTGCCGACGActcgagtactaggatccattaggcg	-5.03296	-4.7907
tRNA-Leu-TAA-2-1-CTA-hpe2GC>TA	tRNA-Leu-TAA-2-1	CTA	e2	hp	GC	TA	ACCGGGATGGCCGAGTGGTTAAGGCGTTGGACTCTAGATCCAATGTGCTGGTGCACGCGTGGGTTCGAACCCCACTCTCGGTA	CTGGCGAAGACTCTGGTAAT	tatcttgtggaaaggacgaaacaccACCGGGATGGCCGAGTGGTTAAGGCGTTGGACTCTAGATCCAATGTGCTGGTGCACGCGTGGGTTCGAACCCCACTCTCGGTATTTTTTTtaagcttCTGGCGAAGACTCTGGTAATCTGTCTCTTATACACATCTGACGCTGCCGACGActcgagtactaggatccattaggcg	1.58736	0.705921
tRNA-Leu-TAA-2-1-CTA-hpe2GC>TT	tRNA-Leu-TAA-2-1	CTA	e2	hp	GC	TT	ACCGGGATGGCCGAGTGGTTAAGGCGTTGGACTCTAGATCCAATGTGCTGGTGCTCGCGTGGGTTCGAACCCCACTCTCGGTA	TGTTCGCAATGCGCTAGAAC	tatcttgtggaaaggacgaaacaccACCGGGATGGCCGAGTGGTTAAGGCGTTGGACTCTAGATCCAATGTGCTGGTGCTCGCGTGGGTTCGAACCCCACTCTCGGTATTTTTTTtaagcttTGTTCGCAATGCGCTAGAACCTGTCTCTTATACACATCTGACGCTGCCGACGActcgagtactaggatccattaggcg	-3.77028	-3.47949
tRNA-Leu-TAA-2-1-CTA-hpe2GC>TG	tRNA-Leu-TAA-2-1	CTA	e2	hp	GC	TG	ACCGGGATGGCCGAGTGGTTAAGGCGTTGGACTCTAGATCCAATGTGCTGGTGCGCGCGTGGGTTCGAACCCCACTCTCGGTA	GACAAGTCGGTATCGGAGAA	tatcttgtggaaaggacgaaacaccACCGGGATGGCCGAGTGGTTAAGGCGTTGGACTCTAGATCCAATGTGCTGGTGCGCGCGTGGGTTCGAACCCCACTCTCGGTATTTTTTTtaagcttGACAAGTCGGTATCGGAGAACTGTCTCTTATACACATCTGACGCTGCCGACGActcgagtactaggatccattaggcg	-3.29854	-8.0645
tRNA-Leu-TAA-2-1-CTA-hpe3GC>CG	tRNA-Leu-TAA-2-1	CTA	e3	hp	GC	CG	ACCGGGATGGCCGAGTGGTTAAGGCGTTGGACTCTAGATCCAATGGCCTGGTGGCCGCGTGGGTTCGAACCCCACTCTCGGTA	TACTTGGCAGAAGATCCAGC	tatcttgtggaaaggacgaaacaccACCGGGATGGCCGAGTGGTTAAGGCGTTGGACTCTAGATCCAATGGCCTGGTGGCCGCGTGGGTTCGAACCCCACTCTCGGTATTTTTTTtaagcttTACTTGGCAGAAGATCCAGCCTGTCTCTTATACACATCTGACGCTGCCGACGActcgagtactaggatccattaggcg	-8.0645	-8.0645
tRNA-Leu-TAA-2-1-CTA-hpe3GC>CA	tRNA-Leu-TAA-2-1	CTA	e3	hp	GC	CA	ACCGGGATGGCCGAGTGGTTAAGGCGTTGGACTCTAGATCCAATGGCCTGGTGACCGCGTGGGTTCGAACCCCACTCTCGGTA	CTGAGAAGTGCTAGAATCCG	tatcttgtggaaaggacgaaacaccACCGGGATGGCCGAGTGGTTAAGGCGTTGGACTCTAGATCCAATGGCCTGGTGACCGCGTGGGTTCGAACCCCACTCTCGGTATTTTTTTtaagcttCTGAGAAGTGCTAGAATCCGCTGTCTCTTATACACATCTGACGCTGCCGACGActcgagtactaggatccattaggcg	-3.84622	-3.78724
tRNA-Leu-TAA-2-1-CTA-hpe3GC>CT	tRNA-Leu-TAA-2-1	CTA	e3	hp	GC	CT	ACCGGGATGGCCGAGTGGTTAAGGCGTTGGACTCTAGATCCAATGGCCTGGTGTCCGCGTGGGTTCGAACCCCACTCTCGGTA	TTGGCCATTGCGTACTGGAA	tatcttgtggaaaggacgaaacaccACCGGGATGGCCGAGTGGTTAAGGCGTTGGACTCTAGATCCAATGGCCTGGTGTCCGCGTGGGTTCGAACCCCACTCTCGGTATTTTTTTtaagcttTTGGCCATTGCGTACTGGAACTGTCTCTTATACACATCTGACGCTGCCGACGActcgagtactaggatccattaggcg	-6.09584	-5.99166
tRNA-Leu-TAA-2-1-CTA-hpe3GC>AT	tRNA-Leu-TAA-2-1	CTA	e3	hp	GC	AT	ACCGGGATGGCCGAGTGGTTAAGGCGTTGGACTCTAGATCCAATGGACTGGTGTCCGCGTGGGTTCGAACCCCACTCTCGGTA	CAAGCAATGGTCGTGAGGAA	tatcttgtggaaaggacgaaacaccACCGGGATGGCCGAGTGGTTAAGGCGTTGGACTCTAGATCCAATGGACTGGTGTCCGCGTGGGTTCGAACCCCACTCTCGGTATTTTTTTtaagcttCAAGCAATGGTCGTGAGGAACTGTCTCTTATACACATCTGACGCTGCCGACGActcgagtactaggatccattaggcg	1.16996	1.38268
tRNA-Leu-TAA-2-1-CTA-hpe3GC>AG	tRNA-Leu-TAA-2-1	CTA	e3	hp	GC	AG	ACCGGGATGGCCGAGTGGTTAAGGCGTTGGACTCTAGATCCAATGGACTGGTGGCCGCGTGGGTTCGAACCCCACTCTCGGTA	TCAGCTCAAGCACTGCATTG	tatcttgtggaaaggacgaaacaccACCGGGATGGCCGAGTGGTTAAGGCGTTGGACTCTAGATCCAATGGACTGGTGGCCGCGTGGGTTCGAACCCCACTCTCGGTATTTTTTTtaagcttTCAGCTCAAGCACTGCATTGCTGTCTCTTATACACATCTGACGCTGCCGACGActcgagtactaggatccattaggcg	0.280308	0.723611
tRNA-Leu-TAA-2-1-CTA-hpe3GC>AA	tRNA-Leu-TAA-2-1	CTA	e3	hp	GC	AA	ACCGGGATGGCCGAGTGGTTAAGGCGTTGGACTCTAGATCCAATGGACTGGTGACCGCGTGGGTTCGAACCCCACTCTCGGTA	ACTGCTACTGGAGTTGGTGA	tatcttgtggaaaggacgaaacaccACCGGGATGGCCGAGTGGTTAAGGCGTTGGACTCTAGATCCAATGGACTGGTGACCGCGTGGGTTCGAACCCCACTCTCGGTATTTTTTTtaagcttACTGCTACTGGAGTTGGTGACTGTCTCTTATACACATCTGACGCTGCCGACGActcgagtactaggatccattaggcg	-1.4747	-4.84792
tRNA-Leu-TAA-2-1-CTA-hpe3GC>TA	tRNA-Leu-TAA-2-1	CTA	e3	hp	GC	TA	ACCGGGATGGCCGAGTGGTTAAGGCGTTGGACTCTAGATCCAATGGTCTGGTGACCGCGTGGGTTCGAACCCCACTCTCGGTA	TGTTCGCAATAGTCAGGTGC	tatcttgtggaaaggacgaaacaccACCGGGATGGCCGAGTGGTTAAGGCGTTGGACTCTAGATCCAATGGTCTGGTGACCGCGTGGGTTCGAACCCCACTCTCGGTATTTTTTTtaagcttTGTTCGCAATAGTCAGGTGCCTGTCTCTTATACACATCTGACGCTGCCGACGActcgagtactaggatccattaggcg	1.58198	1.24812
tRNA-Leu-TAA-2-1-CTA-hpe3GC>TT	tRNA-Leu-TAA-2-1	CTA	e3	hp	GC	TT	ACCGGGATGGCCGAGTGGTTAAGGCGTTGGACTCTAGATCCAATGGTCTGGTGTCCGCGTGGGTTCGAACCCCACTCTCGGTA	TCCTCCGTTATTCCAGTGAC	tatcttgtggaaaggacgaaacaccACCGGGATGGCCGAGTGGTTAAGGCGTTGGACTCTAGATCCAATGGTCTGGTGTCCGCGTGGGTTCGAACCCCACTCTCGGTATTTTTTTtaagcttTCCTCCGTTATTCCAGTGACCTGTCTCTTATACACATCTGACGCTGCCGACGActcgagtactaggatccattaggcg	-3.73193	-3.44519
tRNA-Leu-TAA-2-1-CTA-hpe3GC>TG	tRNA-Leu-TAA-2-1	CTA	e3	hp	GC	TG	ACCGGGATGGCCGAGTGGTTAAGGCGTTGGACTCTAGATCCAATGGTCTGGTGGCCGCGTGGGTTCGAACCCCACTCTCGGTA	TCTTCTCGGCGGAAGAAGAA	tatcttgtggaaaggacgaaacaccACCGGGATGGCCGAGTGGTTAAGGCGTTGGACTCTAGATCCAATGGTCTGGTGGCCGCGTGGGTTCGAACCCCACTCTCGGTATTTTTTTtaagcttTCTTCTCGGCGGAAGAAGAACTGTCTCTTATACACATCTGACGCTGCCGACGActcgagtactaggatccattaggcg	-4.27307	-3.98974
tRNA-Leu-TAA-2-1-CTA-hpe4CG>GC	tRNA-Leu-TAA-2-1	CTA	e4	hp	CG	GC	ACCGGGATGGCCGAGTGGTTAAGGCGTTGGACTCTAGATCCAATGGGGTGGTCCCCGCGTGGGTTCGAACCCCACTCTCGGTA	CGTATCTCCATGGAATCGAC	tatcttgtggaaaggacgaaacaccACCGGGATGGCCGAGTGGTTAAGGCGTTGGACTCTAGATCCAATGGGGTGGTCCCCGCGTGGGTTCGAACCCCACTCTCGGTATTTTTTTtaagcttCGTATCTCCATGGAATCGACCTGTCTCTTATACACATCTGACGCTGCCGACGActcgagtactaggatccattaggcg	-8.0645	-8.0645
tRNA-Leu-TAA-2-1-CTA-hpe4CG>GA	tRNA-Leu-TAA-2-1	CTA	e4	hp	CG	GA	ACCGGGATGGCCGAGTGGTTAAGGCGTTGGACTCTAGATCCAATGGGGTGGTACCCGCGTGGGTTCGAACCCCACTCTCGGTA	GGATTGCAGGCACAATGAAC	tatcttgtggaaaggacgaaacaccACCGGGATGGCCGAGTGGTTAAGGCGTTGGACTCTAGATCCAATGGGGTGGTACCCGCGTGGGTTCGAACCCCACTCTCGGTATTTTTTTtaagcttGGATTGCAGGCACAATGAACCTGTCTCTTATACACATCTGACGCTGCCGACGActcgagtactaggatccattaggcg	-0.455312	-4.70998
tRNA-Leu-TAA-2-1-CTA-hpe4CG>GT	tRNA-Leu-TAA-2-1	CTA	e4	hp	CG	GT	ACCGGGATGGCCGAGTGGTTAAGGCGTTGGACTCTAGATCCAATGGGGTGGTTCCCGCGTGGGTTCGAACCCCACTCTCGGTA	GGCGAACACAGGAATATTGC	tatcttgtggaaaggacgaaacaccACCGGGATGGCCGAGTGGTTAAGGCGTTGGACTCTAGATCCAATGGGGTGGTTCCCGCGTGGGTTCGAACCCCACTCTCGGTATTTTTTTtaagcttGGCGAACACAGGAATATTGCCTGTCTCTTATACACATCTGACGCTGCCGACGActcgagtactaggatccattaggcg	-0.919058	-0.392072
tRNA-Leu-TAA-2-1-CTA-hpe4CG>AT	tRNA-Leu-TAA-2-1	CTA	e4	hp	CG	AT	ACCGGGATGGCCGAGTGGTTAAGGCGTTGGACTCTAGATCCAATGGGATGGTTCCCGCGTGGGTTCGAACCCCACTCTCGGTA	TGGAATCGACTACCTTCGCA	tatcttgtggaaaggacgaaacaccACCGGGATGGCCGAGTGGTTAAGGCGTTGGACTCTAGATCCAATGGGATGGTTCCCGCGTGGGTTCGAACCCCACTCTCGGTATTTTTTTtaagcttTGGAATCGACTACCTTCGCACTGTCTCTTATACACATCTGACGCTGCCGACGActcgagtactaggatccattaggcg	1.41095	-0.406538
tRNA-Leu-TAA-2-1-CTA-hpe4CG>AC	tRNA-Leu-TAA-2-1	CTA	e4	hp	CG	AC	ACCGGGATGGCCGAGTGGTTAAGGCGTTGGACTCTAGATCCAATGGGATGGTCCCCGCGTGGGTTCGAACCCCACTCTCGGTA	ATGCGCAGGTTGACAATGCA	tatcttgtggaaaggacgaaacaccACCGGGATGGCCGAGTGGTTAAGGCGTTGGACTCTAGATCCAATGGGATGGTCCCCGCGTGGGTTCGAACCCCACTCTCGGTATTTTTTTtaagcttATGCGCAGGTTGACAATGCACTGTCTCTTATACACATCTGACGCTGCCGACGActcgagtactaggatccattaggcg	1.79544	-1.09587
tRNA-Leu-TAA-2-1-CTA-hpe4CG>AA	tRNA-Leu-TAA-2-1	CTA	e4	hp	CG	AA	ACCGGGATGGCCGAGTGGTTAAGGCGTTGGACTCTAGATCCAATGGGATGGTACCCGCGTGGGTTCGAACCCCACTCTCGGTA	TGTTCGCAATGCATCACCGA	tatcttgtggaaaggacgaaacaccACCGGGATGGCCGAGTGGTTAAGGCGTTGGACTCTAGATCCAATGGGATGGTACCCGCGTGGGTTCGAACCCCACTCTCGGTATTTTTTTtaagcttTGTTCGCAATGCATCACCGACTGTCTCTTATACACATCTGACGCTGCCGACGActcgagtactaggatccattaggcg	-0.280412	-0.166867
tRNA-Leu-TAA-2-1-CTA-hpe4CG>TA	tRNA-Leu-TAA-2-1	CTA	e4	hp	CG	TA	ACCGGGATGGCCGAGTGGTTAAGGCGTTGGACTCTAGATCCAATGGGTTGGTACCCGCGTGGGTTCGAACCCCACTCTCGGTA	GATGTCCAAGTACGTGAGGT	tatcttgtggaaaggacgaaacaccACCGGGATGGCCGAGTGGTTAAGGCGTTGGACTCTAGATCCAATGGGTTGGTACCCGCGTGGGTTCGAACCCCACTCTCGGTATTTTTTTtaagcttGATGTCCAAGTACGTGAGGTCTGTCTCTTATACACATCTGACGCTGCCGACGActcgagtactaggatccattaggcg	-0.565931	-0.176966
tRNA-Leu-TAA-2-1-CTA-hpe4CG>TT	tRNA-Leu-TAA-2-1	CTA	e4	hp	CG	TT	ACCGGGATGGCCGAGTGGTTAAGGCGTTGGACTCTAGATCCAATGGGTTGGTTCCCGCGTGGGTTCGAACCCCACTCTCGGTA	CTTCGTCACGCATAGCAAGA	tatcttgtggaaaggacgaaacaccACCGGGATGGCCGAGTGGTTAAGGCGTTGGACTCTAGATCCAATGGGTTGGTTCCCGCGTGGGTTCGAACCCCACTCTCGGTATTTTTTTtaagcttCTTCGTCACGCATAGCAAGACTGTCTCTTATACACATCTGACGCTGCCGACGActcgagtactaggatccattaggcg	0.352186	0.37558
tRNA-Leu-TAA-2-1-CTA-hpe4CG>TC	tRNA-Leu-TAA-2-1	CTA	e4	hp	CG	TC	ACCGGGATGGCCGAGTGGTTAAGGCGTTGGACTCTAGATCCAATGGGTTGGTCCCCGCGTGGGTTCGAACCCCACTCTCGGTA	GACTCTAAGAACTCAAGGCG	tatcttgtggaaaggacgaaacaccACCGGGATGGCCGAGTGGTTAAGGCGTTGGACTCTAGATCCAATGGGTTGGTCCCCGCGTGGGTTCGAACCCCACTCTCGGTATTTTTTTtaagcttGACTCTAAGAACTCAAGGCGCTGTCTCTTATACACATCTGACGCTGCCGACGActcgagtactaggatccattaggcg	0.707697	-0.398167
tRNA-Leu-TAA-2-1-CTA-hp16GC>CG	tRNA-Leu-TAA-2-1	CTA	16	hp	GC	CG	ACCGGGATGGCCGAGTGGTTAAGGCGTTGGACTCTAGATCCAATGGGCTGGTGCCCGCCTGGGTTCGAACCCCAGTCTCGGTA	CCAGCGTGATACCGAGTTAA	tatcttgtggaaaggacgaaacaccACCGGGATGGCCGAGTGGTTAAGGCGTTGGACTCTAGATCCAATGGGCTGGTGCCCGCCTGGGTTCGAACCCCAGTCTCGGTATTTTTTTtaagcttCCAGCGTGATACCGAGTTAACTGTCTCTTATACACATCTGACGCTGCCGACGActcgagtactaggatccattaggcg	1.393	-1.02303
tRNA-Leu-TAA-2-1-CTA-hp16GC>CA	tRNA-Leu-TAA-2-1	CTA	16	hp	GC	CA	ACCGGGATGGCCGAGTGGTTAAGGCGTTGGACTCTAGATCCAATGGGCTGGTGCCCGCCTGGGTTCGAACCCCAATCTCGGTA	ACGTAATGGTAACCGGCAAG	tatcttgtggaaaggacgaaacaccACCGGGATGGCCGAGTGGTTAAGGCGTTGGACTCTAGATCCAATGGGCTGGTGCCCGCCTGGGTTCGAACCCCAATCTCGGTATTTTTTTtaagcttACGTAATGGTAACCGGCAAGCTGTCTCTTATACACATCTGACGCTGCCGACGActcgagtactaggatccattaggcg	-2.32823	-1.88744
tRNA-Leu-TAA-2-1-CTA-hp16GC>CT	tRNA-Leu-TAA-2-1	CTA	16	hp	GC	CT	ACCGGGATGGCCGAGTGGTTAAGGCGTTGGACTCTAGATCCAATGGGCTGGTGCCCGCCTGGGTTCGAACCCCATTCTCGGTA	CGGCTGGTATAGGAGCATTA	tatcttgtggaaaggacgaaacaccACCGGGATGGCCGAGTGGTTAAGGCGTTGGACTCTAGATCCAATGGGCTGGTGCCCGCCTGGGTTCGAACCCCATTCTCGGTATTTTTTTtaagcttCGGCTGGTATAGGAGCATTACTGTCTCTTATACACATCTGACGCTGCCGACGActcgagtactaggatccattaggcg	-5.86721	-5.59808
tRNA-Leu-TAA-2-1-CTA-hp16GC>AT	tRNA-Leu-TAA-2-1	CTA	16	hp	GC	AT	ACCGGGATGGCCGAGTGGTTAAGGCGTTGGACTCTAGATCCAATGGGCTGGTGCCCGCATGGGTTCGAACCCCATTCTCGGTA	AGAGTGTGCGCTCATTGTGA	tatcttgtggaaaggacgaaacaccACCGGGATGGCCGAGTGGTTAAGGCGTTGGACTCTAGATCCAATGGGCTGGTGCCCGCATGGGTTCGAACCCCATTCTCGGTATTTTTTTtaagcttAGAGTGTGCGCTCATTGTGACTGTCTCTTATACACATCTGACGCTGCCGACGActcgagtactaggatccattaggcg	0.750482	-2.11173
tRNA-Leu-TAA-2-1-CTA-hp16GC>AG	tRNA-Leu-TAA-2-1	CTA	16	hp	GC	AG	ACCGGGATGGCCGAGTGGTTAAGGCGTTGGACTCTAGATCCAATGGGCTGGTGCCCGCATGGGTTCGAACCCCAGTCTCGGTA	ACGAGTTACATGCTGACGTC	tatcttgtggaaaggacgaaacaccACCGGGATGGCCGAGTGGTTAAGGCGTTGGACTCTAGATCCAATGGGCTGGTGCCCGCATGGGTTCGAACCCCAGTCTCGGTATTTTTTTtaagcttACGAGTTACATGCTGACGTCCTGTCTCTTATACACATCTGACGCTGCCGACGActcgagtactaggatccattaggcg	-0.605579	-3.14763
tRNA-Leu-TAA-2-1-CTA-hp16GC>AA	tRNA-Leu-TAA-2-1	CTA	16	hp	GC	AA	ACCGGGATGGCCGAGTGGTTAAGGCGTTGGACTCTAGATCCAATGGGCTGGTGCCCGCATGGGTTCGAACCCCAATCTCGGTA	GGTTATCGCGAGACTGGATA	tatcttgtggaaaggacgaaacaccACCGGGATGGCCGAGTGGTTAAGGCGTTGGACTCTAGATCCAATGGGCTGGTGCCCGCATGGGTTCGAACCCCAATCTCGGTATTTTTTTtaagcttGGTTATCGCGAGACTGGATACTGTCTCTTATACACATCTGACGCTGCCGACGActcgagtactaggatccattaggcg	-0.967134	-0.900308
tRNA-Leu-TAA-2-1-CTA-hp16GC>TA	tRNA-Leu-TAA-2-1	CTA	16	hp	GC	TA	ACCGGGATGGCCGAGTGGTTAAGGCGTTGGACTCTAGATCCAATGGGCTGGTGCCCGCTTGGGTTCGAACCCCAATCTCGGTA	GAGTTGGTGAACCACCATAG	tatcttgtggaaaggacgaaacaccACCGGGATGGCCGAGTGGTTAAGGCGTTGGACTCTAGATCCAATGGGCTGGTGCCCGCTTGGGTTCGAACCCCAATCTCGGTATTTTTTTtaagcttGAGTTGGTGAACCACCATAGCTGTCTCTTATACACATCTGACGCTGCCGACGActcgagtactaggatccattaggcg	-0.177117	-0.0200886
tRNA-Leu-TAA-2-1-CTA-hp16GC>TT	tRNA-Leu-TAA-2-1	CTA	16	hp	GC	TT	ACCGGGATGGCCGAGTGGTTAAGGCGTTGGACTCTAGATCCAATGGGCTGGTGCCCGCTTGGGTTCGAACCCCATTCTCGGTA	ATGTTCGTAGCAGGACTCGA	tatcttgtggaaaggacgaaacaccACCGGGATGGCCGAGTGGTTAAGGCGTTGGACTCTAGATCCAATGGGCTGGTGCCCGCTTGGGTTCGAACCCCATTCTCGGTATTTTTTTtaagcttATGTTCGTAGCAGGACTCGACTGTCTCTTATACACATCTGACGCTGCCGACGActcgagtactaggatccattaggcg	-4.53734	-4.26808
tRNA-Leu-TAA-2-1-CTA-hp16GC>TG	tRNA-Leu-TAA-2-1	CTA	16	hp	GC	TG	ACCGGGATGGCCGAGTGGTTAAGGCGTTGGACTCTAGATCCAATGGGCTGGTGCCCGCTTGGGTTCGAACCCCAGTCTCGGTA	GCAGGCCTAATATCGGAGAA	tatcttgtggaaaggacgaaacaccACCGGGATGGCCGAGTGGTTAAGGCGTTGGACTCTAGATCCAATGGGCTGGTGCCCGCTTGGGTTCGAACCCCAGTCTCGGTATTTTTTTtaagcttGCAGGCCTAATATCGGAGAACTGTCTCTTATACACATCTGACGCTGCCGACGActcgagtactaggatccattaggcg	-0.458375	-1.1218
[truncated: 1,151 more rows]
