# Supplementary material for: Prime editing-installed suppressor tRNAs for disease-agnostic genome editing
Source: Nature. 2025 Nov 19;648(8092):191–202. doi: 10.1038/s41586-025-09732-2 (PMC12675287; doi:10.1038/s41586-025-09732-2)
Supplement: Supplementary file 10 — Mutation combinations, tRNA sequences, and and statistics related to Figure 3d. [file 41586_2025_9732_MOESM10_ESM.xlsx]

## Sheet: Column_Descriptions
Column_Name	Description
Names	Name of element tested
tRNA	Name of the endogenous tRNA that the sequence was derived from - either Leu-TAA-1-1, Leu-TAA-2-1, Leu-TAA-3-1, or Leu-TAA-4-1
Anticodon	Anticodon sequence used for nonsense suppression
tRNA_Sequence	tRNA variant sequence with the new mutations being introduced
Leader_Sequence	Sequence upstream of tRNA body - either an endogenous element or U6
Trailer_Sequence	Sequence downstream of tRNA body
Statistical_Test_Performed	Statistical method used and description of comparison
Adj_P_Value	Adjusted P value following Dunnett's multiple-comparison test

## Sheet: Lentiviral_suppressor_casettes
Names	tRNA	Anticodon	tRNA_Sequence	Leader_Sequence	Trailer_Sequence	Statistical_Test_Performed	Adj_P_Value
Anticodon only	Leu-TAA-1-1	CTA	﻿accaggatggccgagtggttaaggcgttggacttcagatccaatggacatatgTCCGCGTGGGTTCGAACCCCACTcctggta	ATGCCTTGTAAGCGGAGCAAAAACAAGGTTCAACGTCTGC	GCTTTAGGTTTTTCTCTTAAATCATTTTATTTTTTAAAAATACGAATCTCACTGAACACACCACGCCTTGGACATTAGAATTCCGACTTCTGGCTGGGAG	None applied	Not applicable
hp12ta>cg	Leu-TAA-1-1	CTA	﻿accaggatggccgagtggttaaggcgtcggacttcagatccgatggacatatgTCCGCGTGGGTTCGAACCCCACTcctggta	ATGCCTTGTAAGCGGAGCAAAAACAAGGTTCAACGTCTGC	GCTTTAGGTTTTTCTCTTAAATCATTTTATTTTTTAAAAATACGAATCTCACTGAACACACCACGCCTTGGACATTAGAATTCCGACTTCTGGCTGGGAG	One-way ANOVA followed by Dunnett's multiple-comparison test, comparison between tested variant and anticodon only	0.8562
hp12ta>cg + hp14gc>ta	Leu-TAA-1-1	CTA	﻿accaggatggccgagtggttaaggcgtcgtacttcagatacgatggacatatgTCCGCGTGGGTTCGAACCCCACTcctggta	ATGCCTTGTAAGCGGAGCAAAAACAAGGTTCAACGTCTGC	GCTTTAGGTTTTTCTCTTAAATCATTTTATTTTTTAAAAATACGAATCTCACTGAACACACCACGCCTTGGACATTAGAATTCCGACTTCTGGCTGGGAG	One-way ANOVA followed by Dunnett's multiple-comparison test, comparison between tested variant and anticodon only	<0.0001
hp12ta>cg + hp14gc>ta + mut38a>t	Leu-TAA-1-1	CTA	﻿accaggatggccgagtggttaaggcgtcgtacttcagttacgatggacatatgTCCGCGTGGGTTCGAACCCCACTcctggta	ATGCCTTGTAAGCGGAGCAAAAACAAGGTTCAACGTCTGC	GCTTTAGGTTTTTCTCTTAAATCATTTTATTTTTTAAAAATACGAATCTCACTGAACACACCACGCCTTGGACATTAGAATTCCGACTTCTGGCTGGGAG	One-way ANOVA followed by Dunnett's multiple-comparison test, comparison between tested variant and anticodon only	<0.0001
hp12ta>cg + mut38a>t	Leu-TAA-1-1	CTA	﻿accaggatggccgagtggttaaggcgtcggacttcagttccgatggacatatgTCCGCGTGGGTTCGAACCCCACTcctggta	ATGCCTTGTAAGCGGAGCAAAAACAAGGTTCAACGTCTGC	GCTTTAGGTTTTTCTCTTAAATCATTTTATTTTTTAAAAATACGAATCTCACTGAACACACCACGCCTTGGACATTAGAATTCCGACTTCTGGCTGGGAG	One-way ANOVA followed by Dunnett's multiple-comparison test, comparison between tested variant and anticodon only	0.8415
hp13gc>cg	Leu-TAA-1-1	CTA	﻿accaggatggccgagtggttaaggcgttcgacttcagatcgaatggacatatgTCCGCGTGGGTTCGAACCCCACTcctggta	ATGCCTTGTAAGCGGAGCAAAAACAAGGTTCAACGTCTGC	GCTTTAGGTTTTTCTCTTAAATCATTTTATTTTTTAAAAATACGAATCTCACTGAACACACCACGCCTTGGACATTAGAATTCCGACTTCTGGCTGGGAG	One-way ANOVA followed by Dunnett's multiple-comparison test, comparison between tested variant and anticodon only	<0.0001
hp12ta>cg + hp13gc>cg	Leu-TAA-1-1	CTA	﻿accaggatggccgagtggttaaggcgtccgacttcagatcggatggacatatgTCCGCGTGGGTTCGAACCCCACTcctggta	ATGCCTTGTAAGCGGAGCAAAAACAAGGTTCAACGTCTGC	GCTTTAGGTTTTTCTCTTAAATCATTTTATTTTTTAAAAATACGAATCTCACTGAACACACCACGCCTTGGACATTAGAATTCCGACTTCTGGCTGGGAG	One-way ANOVA followed by Dunnett's multiple-comparison test, comparison between tested variant and anticodon only	<0.0001
hp13gc>cg + mut38a>t	Leu-TAA-1-1	CTA	﻿accaggatggccgagtggttaaggcgttcgacttcagttcgaatggacatatgTCCGCGTGGGTTCGAACCCCACTcctggta	ATGCCTTGTAAGCGGAGCAAAAACAAGGTTCAACGTCTGC	GCTTTAGGTTTTTCTCTTAAATCATTTTATTTTTTAAAAATACGAATCTCACTGAACACACCACGCCTTGGACATTAGAATTCCGACTTCTGGCTGGGAG	One-way ANOVA followed by Dunnett's multiple-comparison test, comparison between tested variant and anticodon only	<0.0001
hp13gc>ta	Leu-TAA-1-1	CTA	﻿accaggatggccgagtggttaaggcgtttgacttcagatcaaatggacatatgTCCGCGTGGGTTCGAACCCCACTcctggta	ATGCCTTGTAAGCGGAGCAAAAACAAGGTTCAACGTCTGC	GCTTTAGGTTTTTCTCTTAAATCATTTTATTTTTTAAAAATACGAATCTCACTGAACACACCACGCCTTGGACATTAGAATTCCGACTTCTGGCTGGGAG	One-way ANOVA followed by Dunnett's multiple-comparison test, comparison between tested variant and anticodon only	<0.0001
hp12ta>cg + hp13gc>ta	Leu-TAA-1-1	CTA	﻿accaggatggccgagtggttaaggcgtctgacttcagatcagatggacatatgTCCGCGTGGGTTCGAACCCCACTcctggta	ATGCCTTGTAAGCGGAGCAAAAACAAGGTTCAACGTCTGC	GCTTTAGGTTTTTCTCTTAAATCATTTTATTTTTTAAAAATACGAATCTCACTGAACACACCACGCCTTGGACATTAGAATTCCGACTTCTGGCTGGGAG	One-way ANOVA followed by Dunnett's multiple-comparison test, comparison between tested variant and anticodon only	<0.0001
hp13gc>ta + mut38a>t	Leu-TAA-1-1	CTA	﻿accaggatggccgagtggttaaggcgtttgacttcagttcaaatggacatatgTCCGCGTGGGTTCGAACCCCACTcctggta	ATGCCTTGTAAGCGGAGCAAAAACAAGGTTCAACGTCTGC	GCTTTAGGTTTTTCTCTTAAATCATTTTATTTTTTAAAAATACGAATCTCACTGAACACACCACGCCTTGGACATTAGAATTCCGACTTCTGGCTGGGAG	One-way ANOVA followed by Dunnett's multiple-comparison test, comparison between tested variant and anticodon only	<0.0001
hp14gc>ta	Leu-TAA-1-1	CTA	﻿accaggatggccgagtggttaaggcgttgtacttcagatacaatggacatatgTCCGCGTGGGTTCGAACCCCACTcctggta	ATGCCTTGTAAGCGGAGCAAAAACAAGGTTCAACGTCTGC	GCTTTAGGTTTTTCTCTTAAATCATTTTATTTTTTAAAAATACGAATCTCACTGAACACACCACGCCTTGGACATTAGAATTCCGACTTCTGGCTGGGAG	One-way ANOVA followed by Dunnett's multiple-comparison test, comparison between tested variant and anticodon only	<0.0001
hp12ta>cg + hp14gc>ta	Leu-TAA-1-1	CTA	﻿accaggatggccgagtggttaaggcgtcctacttcagataggatggacatatgTCCGCGTGGGTTCGAACCCCACTcctggta	ATGCCTTGTAAGCGGAGCAAAAACAAGGTTCAACGTCTGC	GCTTTAGGTTTTTCTCTTAAATCATTTTATTTTTTAAAAATACGAATCTCACTGAACACACCACGCCTTGGACATTAGAATTCCGACTTCTGGCTGGGAG	One-way ANOVA followed by Dunnett's multiple-comparison test, comparison between tested variant and anticodon only	<0.0001
hp14gc>ta + mut38a>t	Leu-TAA-1-1	CTA	﻿accaggatggccgagtggttaaggcgttgtacttcagttacaatggacatatgTCCGCGTGGGTTCGAACCCCACTcctggta	ATGCCTTGTAAGCGGAGCAAAAACAAGGTTCAACGTCTGC	GCTTTAGGTTTTTCTCTTAAATCATTTTATTTTTTAAAAATACGAATCTCACTGAACACACCACGCCTTGGACATTAGAATTCCGACTTCTGGCTGGGAG	One-way ANOVA followed by Dunnett's multiple-comparison test, comparison between tested variant and anticodon only	0.0001
hp13gc>cg + hp14gc>ta	Leu-TAA-1-1	CTA	﻿accaggatggccgagtggttaaggcgttctacttcagatagaatggacatatgTCCGCGTGGGTTCGAACCCCACTcctggta	ATGCCTTGTAAGCGGAGCAAAAACAAGGTTCAACGTCTGC	GCTTTAGGTTTTTCTCTTAAATCATTTTATTTTTTAAAAATACGAATCTCACTGAACACACCACGCCTTGGACATTAGAATTCCGACTTCTGGCTGGGAG	One-way ANOVA followed by Dunnett's multiple-comparison test, comparison between tested variant and anticodon only	<0.0001
hp12ta>cg + hp13gc>ta + hp14gc>ta	Leu-TAA-1-1	CTA	﻿accaggatggccgagtggttaaggcgtcttacttcagataagatggacatatgTCCGCGTGGGTTCGAACCCCACTcctggta	ATGCCTTGTAAGCGGAGCAAAAACAAGGTTCAACGTCTGC	GCTTTAGGTTTTTCTCTTAAATCATTTTATTTTTTAAAAATACGAATCTCACTGAACACACCACGCCTTGGACATTAGAATTCCGACTTCTGGCTGGGAG	One-way ANOVA followed by Dunnett's multiple-comparison test, comparison between tested variant and anticodon only	0.0001
﻿13gc>ta + 14gc>ta	Leu-TAA-1-1	CTA	﻿accaggatggccgagtggttaaggcgttttacttcagataaaatggacatatgTCCGCGTGGGTTCGAACCCCACTcctggta	ATGCCTTGTAAGCGGAGCAAAAACAAGGTTCAACGTCTGC	GCTTTAGGTTTTTCTCTTAAATCATTTTATTTTTTAAAAATACGAATCTCACTGAACACACCACGCCTTGGACATTAGAATTCCGACTTCTGGCTGGGAG	One-way ANOVA followed by Dunnett's multiple-comparison test, comparison between tested variant and anticodon only	0.001
12ta>cg + 13gc>cg + ﻿14gc>ta + mut38at	Leu-TAA-1-1	CTA	﻿accaggatggccgagtggttaaggcgtcctacttcagttaggatggacatatgTCCGCGTGGGTTCGAACCCCACTcctggta	ATGCCTTGTAAGCGGAGCAAAAACAAGGTTCAACGTCTGC	GCTTTAGGTTTTTCTCTTAAATCATTTTATTTTTTAAAAATACGAATCTCACTGAACACACCACGCCTTGGACATTAGAATTCCGACTTCTGGCTGGGAG	One-way ANOVA followed by Dunnett's multiple-comparison test, comparison between tested variant and anticodon only	>0.9999
12ta>cg + 13gc>ta + ﻿14gc>ta + mut38at	Leu-TAA-1-1	CTA	﻿accaggatggccgagtggttaaggcgtcttacttcagttaagatggacatatgTCCGCGTGGGTTCGAACCCCACTcctggta	ATGCCTTGTAAGCGGAGCAAAAACAAGGTTCAACGTCTGC	GCTTTAGGTTTTTCTCTTAAATCATTTTATTTTTTAAAAATACGAATCTCACTGAACACACCACGCCTTGGACATTAGAATTCCGACTTCTGGCTGGGAG	One-way ANOVA followed by Dunnett's multiple-comparison test, comparison between tested variant and anticodon only	0.5927
Leu-ss94-tStem9	Leu-TAA-3-1	CTA	accagGatggccgagtggttaaggcgCCggactCTAgatccGGtggaCtcatGtccgcCCgggttcgaaccccGGtCctggta	GCCAGGGGTGTGGCCATACAGGTTTATAGTGGTTAGTAGAGACAAGTAAGTGGGTG	TTTTTTTCCCCATCAGTTTTTATAAACTTACACAT	None applied	Not applicable
U6-Tyr-GTA-2-1	Tyr-GTA-2-1 (no intron)	CTA	CCTTCGATAGCTCAGTTGGTAGAGCGGAGGACTCTAGATCCTTAGGTCGCTGGTTCGATTCCGGCTCGAAGGA	GAGGGCCTATTTCCCATGATTCCTTCATATTTGCATATACGATACAAGGCTGTTAGAGAGATAATTAGAATTAATTTGACTGTAAACACAAAGATATTAGTACAAAATACGTGACGTAGAAAGTAATAATTTCTTGGGTAGTTTGCAGTTTTAAAATTATGTTTTAAAATGGACTATCATATGCTTACCGTAACTTGAAAGTATTTCGATTTCTTGGCTTTATATATCTTGTGGAAAGGACGAAACACC	TTTTTTT	None applied	Not applicable
