# Supplementary material for: Prime editing-installed suppressor tRNAs for disease-agnostic genome editing
Source: Nature. 2025 Nov 19;648(8092):191–202. doi: 10.1038/s41586-025-09732-2 (PMC12675287; doi:10.1038/s41586-025-09732-2)
Supplement: Supplementary file 11 — Design and results for epegRNA screening of Leu-TAA-1-1 into a sup-tRNA with an adjacent synthetic target site in HeLa cells. [file 41586_2025_9732_MOESM11_ESM.xlsx]

## Sheet: Column_Descriptions
Column_Name	Description
Name	Unique name (for each screen) given to each element of the library
Desired_Edit_Percentage_Rep1	Desired editing percentage at adjacent synthetic target site - Replicate 1
Indel_Percentage_Rep1	Indel percentage at adjacent synthetic target site - Replicate 1
Read_Count_Rep1	Raw read counts - Replicate 1
Desired_Edit_Percentage_Rep2	Desired editing percentage at adjacent synthetic target site - Replicate 2
Indel_Percentage_Rep2	Indel percentage at adjacent synthetic target site - Replicate 2
Read_Count_Rep2	Raw read counts - Replicate 2
Spacer_Type	Spacer type for that element of the library
RTT_Length	RTT length for that epegRNA
Mutation_Encoded	Mutation encoded within the RTT for that epegRNA
PBS_Length	PBS length for that epegRNA
epegRNA_Sequence	Full epegRNA sequence for that element of the library
Crispresso_Sequence	Input sequence for CRISPResso2
Target_Site	Target site sequence for that element of the library
Oligo_Sequence	Oligo sequence ordered as part of a Twist library
Sheet_Name
PE6a	Screen in HeLas transfected with PE6a prime editor; gDNA was collected 3 days post-transfection
PE6b	Screen in HeLas transfected with PE6b prime editor; gDNA was collected 3 days post-transfection
PE6c	Screen in HeLas transfected with PE6c prime editor; gDNA was collected 3 days post-transfection
PE6d	Screen in HeLas transfected with PE6d prime editor; gDNA was collected 3 days post-transfection
PE6d_MLH1dn	Screen in HeLas transfected with PE6d prime editor and separately a dominant-negative cDNA for MLH1 (MLH1dn); gDNA was collected 3 days post-transfection
PE6e	Screen in HeLas transfected with PE6e prime editor; gDNA was collected 3 days post-transfection
PEmax	Screen in HeLas transfected with PEmax prime editor; gDNA was collected 3 days post-transfection
PEmax_MLH1dn_Day9	Screen in HeLas transfected with PEmax prime editor and separately a dominant-negative cDNA for MLH1 (MLH1dn); gDNA was collected 3 days post-transfection
Wild-type	Screen in HeLas transfected with a GFP control only; gDNA was collected 3 days post-transfection
PE6f	Screen in HeLas transfected with PE6f prime editor; gDNA was collected 3 days post-transfection
PE6g	Screen in HeLas transfected with PE6g prime editor; gDNA was collected 3 days post-transfection
PEmax-deltaRNaseH	Screen in HeLas transfected with PEmax lacking an RNaseH domain; gDNA was collected 3 days post-transfection

## Sheet: PE6a
Name	Desired_Edit_Percentage_Rep1	Indel_Percentage_Rep1	Read_Count_Rep1	Desired_Edit_Percentage_Rep2	Indel_Percentage_Rep2	Read_Count_Rep2	Spacer_Type	RTT_Length	Mutation_Encoded	PBS_Length	epegRNA_Sequence	Crispresso_Sequence	Target_Site	Oligo_Sequence
17wG_fne_RTT36_13gc_cg_PBS10	0	0	342	0.817439	0	367	17wG	36	13gc_cg	10	gcgcggacatatgtccatGTTTAAGAGCTATGCTGGAAACAGCATAGCAAGTTTAAATAAGGCTAGTCCGTTATCAACTTGAAAAAGTGGCACCGAGTCGGTGCGCCGAGTGGTTAAGGCGTtcgactctagatcgaatgGACATATGTCcgcggttctatctagttacgcgttaaaccaactagaattttttt	accaggatggccgagtggttaaggcgttcgactctagatcgaatggacatatgTCCGCGTGGGTTCGAACCCCACTcctggta	GCCGAGTGGTTAAGGCGTTGGACTTAAGATCCAATGGACATATGTCCGCGTGGG	tgtggaaaggacgaaacaccgcgcggacatatgtccatGTTTAAGAGCTATGCTGGAAACAGCATAGCAAGTTTAAATAAGGCTAGTCCGTTATCAACTTGAAAAAGTGGCACCGAGTCGGTGCGCCGAGTGGTTAAGGCGTtcgactctagatcgaatgGACATATGTCcgcggttctatctagttacgcgttaaaccaactagaatttttttATCGGAGTTtggccgagtggttaaggcgttggactTAAgatccaatggacatatgtcCgcgtgggtctcgagtactaggatccatt
17wG_fne_RTT36_13gc_cg_PBS11	0.692042	0	289	0.60423	0	331	17wG	36	13gc_cg	11	gcgcggacatatgtccatGTTTAAGAGCTATGCTGGAAACAGCATAGCAAGTTTAAATAAGGCTAGTCCGTTATCAACTTGAAAAAGTGGCACCGAGTCGGTGCGCCGAGTGGTTAAGGCGTtcgactctagatcgaatgGACATATGTCCcgcggttctatctagttacgcgttaaaccaactagaattttttt	accaggatggccgagtggttaaggcgttcgactctagatcgaatggacatatgTCCGCGTGGGTTCGAACCCCACTcctggta	GCCGAGTGGTTAAGGCGTTGGACTTAAGATCCAATGGACATATGTCCGCGTGGG	tgtggaaaggacgaaacaccgcgcggacatatgtccatGTTTAAGAGCTATGCTGGAAACAGCATAGCAAGTTTAAATAAGGCTAGTCCGTTATCAACTTGAAAAAGTGGCACCGAGTCGGTGCGCCGAGTGGTTAAGGCGTtcgactctagatcgaatgGACATATGTCCcgcggttctatctagttacgcgttaaaccaactagaatttttttCCTTGGTGtggccgagtggttaaggcgttggactTAAgatccaatggacatatgtcCgcgtgggtctcgagtactaggatccatt
17wG_fne_RTT36_13gc_cg_PBS12	1.11732	0	179	0.512821	0	195	17wG	36	13gc_cg	12	gcgcggacatatgtccatGTTTAAGAGCTATGCTGGAAACAGCATAGCAAGTTTAAATAAGGCTAGTCCGTTATCAACTTGAAAAAGTGGCACCGAGTCGGTGCGCCGAGTGGTTAAGGCGTtcgactctagatcgaatgGACATATGTCCGcgcggttctatctagttacgcgttaaaccaactagaattttttt	accaggatggccgagtggttaaggcgttcgactctagatcgaatggacatatgTCCGCGTGGGTTCGAACCCCACTcctggta	GCCGAGTGGTTAAGGCGTTGGACTTAAGATCCAATGGACATATGTCCGCGTGGG	tgtggaaaggacgaaacaccgcgcggacatatgtccatGTTTAAGAGCTATGCTGGAAACAGCATAGCAAGTTTAAATAAGGCTAGTCCGTTATCAACTTGAAAAAGTGGCACCGAGTCGGTGCGCCGAGTGGTTAAGGCGTtcgactctagatcgaatgGACATATGTCCGcgcggttctatctagttacgcgttaaaccaactagaatttttttCGACAACtggccgagtggttaaggcgttggactTAAgatccaatggacatatgtcCgcgtgggtctcgagtactaggatccatt
17wG_fne_RTT36_13gc_cg_PBS13	1.62866	0	307	1.5625	0	320	17wG	36	13gc_cg	13	gcgcggacatatgtccatGTTTAAGAGCTATGCTGGAAACAGCATAGCAAGTTTAAATAAGGCTAGTCCGTTATCAACTTGAAAAAGTGGCACCGAGTCGGTGCGCCGAGTGGTTAAGGCGTtcgactctagatcgaatgGACATATGTCCGCcgcggttctatctagttacgcgttaaaccaactagaattttttt	accaggatggccgagtggttaaggcgttcgactctagatcgaatggacatatgTCCGCGTGGGTTCGAACCCCACTcctggta	GCCGAGTGGTTAAGGCGTTGGACTTAAGATCCAATGGACATATGTCCGCGTGGG	tgtggaaaggacgaaacaccgcgcggacatatgtccatGTTTAAGAGCTATGCTGGAAACAGCATAGCAAGTTTAAATAAGGCTAGTCCGTTATCAACTTGAAAAAGTGGCACCGAGTCGGTGCGCCGAGTGGTTAAGGCGTtcgactctagatcgaatgGACATATGTCCGCcgcggttctatctagttacgcgttaaaccaactagaatttttttGCCAACtggccgagtggttaaggcgttggactTAAgatccaatggacatatgtcCgcgtgggtctcgagtactaggatccatt
17wG_fne_RTT36_13gc_cg_PBS14	1.33929	0	448	1.67464	0	418	17wG	36	13gc_cg	14	gcgcggacatatgtccatGTTTAAGAGCTATGCTGGAAACAGCATAGCAAGTTTAAATAAGGCTAGTCCGTTATCAACTTGAAAAAGTGGCACCGAGTCGGTGCGCCGAGTGGTTAAGGCGTtcgactctagatcgaatgGACATATGTCCGCGcgcggttctatctagttacgcgttaaaccaactagaattttttt	accaggatggccgagtggttaaggcgttcgactctagatcgaatggacatatgTCCGCGTGGGTTCGAACCCCACTcctggta	GCCGAGTGGTTAAGGCGTTGGACTTAAGATCCAATGGACATATGTCCGCGTGGG	tgtggaaaggacgaaacaccgcgcggacatatgtccatGTTTAAGAGCTATGCTGGAAACAGCATAGCAAGTTTAAATAAGGCTAGTCCGTTATCAACTTGAAAAAGTGGCACCGAGTCGGTGCGCCGAGTGGTTAAGGCGTtcgactctagatcgaatgGACATATGTCCGCGcgcggttctatctagttacgcgttaaaccaactagaatttttttGTACCtggccgagtggttaaggcgttggactTAAgatccaatggacatatgtcCgcgtgggtctcgagtactaggatccatt
17wG_fne_RTT36_13gc_cg_PBS15	2.19124	0.199203	502	1.43737	0.205339	487	17wG	36	13gc_cg	15	gcgcggacatatgtccatGTTTAAGAGCTATGCTGGAAACAGCATAGCAAGTTTAAATAAGGCTAGTCCGTTATCAACTTGAAAAAGTGGCACCGAGTCGGTGCGCCGAGTGGTTAAGGCGTtcgactctagatcgaatgGACATATGTCCGCGTcgcggttctatctagttacgcgttaaaccaactagaattttttt	accaggatggccgagtggttaaggcgttcgactctagatcgaatggacatatgTCCGCGTGGGTTCGAACCCCACTcctggta	GCCGAGTGGTTAAGGCGTTGGACTTAAGATCCAATGGACATATGTCCGCGTGGG	tgtggaaaggacgaaacaccgcgcggacatatgtccatGTTTAAGAGCTATGCTGGAAACAGCATAGCAAGTTTAAATAAGGCTAGTCCGTTATCAACTTGAAAAAGTGGCACCGAGTCGGTGCGCCGAGTGGTTAAGGCGTtcgactctagatcgaatgGACATATGTCCGCGTcgcggttctatctagttacgcgttaaaccaactagaatttttttCGATtggccgagtggttaaggcgttggactTAAgatccaatggacatatgtcCgcgtgggtctcgagtactaggatccatt
17wG_fne_RTT36_13gc_cg_PBS16	2.54777	0	314	1.75439	0	342	17wG	36	13gc_cg	16	gcgcggacatatgtccatGTTTAAGAGCTATGCTGGAAACAGCATAGCAAGTTTAAATAAGGCTAGTCCGTTATCAACTTGAAAAAGTGGCACCGAGTCGGTGCGCCGAGTGGTTAAGGCGTtcgactctagatcgaatgGACATATGTCCGCGTGcgcggttctatctagttacgcgttaaaccaactagaattttttt	accaggatggccgagtggttaaggcgttcgactctagatcgaatggacatatgTCCGCGTGGGTTCGAACCCCACTcctggta	GCCGAGTGGTTAAGGCGTTGGACTTAAGATCCAATGGACATATGTCCGCGTGGG	tgtggaaaggacgaaacaccgcgcggacatatgtccatGTTTAAGAGCTATGCTGGAAACAGCATAGCAAGTTTAAATAAGGCTAGTCCGTTATCAACTTGAAAAAGTGGCACCGAGTCGGTGCGCCGAGTGGTTAAGGCGTtcgactctagatcgaatgGACATATGTCCGCGTGcgcggttctatctagttacgcgttaaaccaactagaatttttttAATtggccgagtggttaaggcgttggactTAAgatccaatggacatatgtcCgcgtgggtctcgagtactaggatccatt
17wG_fne_RTT36_13gc_cg_PBS9	0.445765	0	673	0.294985	0	678	17wG	36	13gc_cg	9	gcgcggacatatgtccatGTTTAAGAGCTATGCTGGAAACAGCATAGCAAGTTTAAATAAGGCTAGTCCGTTATCAACTTGAAAAAGTGGCACCGAGTCGGTGCGCCGAGTGGTTAAGGCGTtcgactctagatcgaatgGACATATGTcgcggttctatctagttacgcgttaaaccaactagaattttttt	accaggatggccgagtggttaaggcgttcgactctagatcgaatggacatatgTCCGCGTGGGTTCGAACCCCACTcctggta	GCCGAGTGGTTAAGGCGTTGGACTTAAGATCCAATGGACATATGTCCGCGTGGG	tgtggaaaggacgaaacaccgcgcggacatatgtccatGTTTAAGAGCTATGCTGGAAACAGCATAGCAAGTTTAAATAAGGCTAGTCCGTTATCAACTTGAAAAAGTGGCACCGAGTCGGTGCGCCGAGTGGTTAAGGCGTtcgactctagatcgaatgGACATATGTcgcggttctatctagttacgcgttaaaccaactagaatttttttAGTCAGGTGCtggccgagtggttaaggcgttggactTAAgatccaatggacatatgtcCgcgtgggtctcgagtactaggatccatt
17wG_fne_RTT36_13gc_cg_mut38at_PBS10	1.43149	0	489	1.01833	0	491	17wG	36	13gc_cg_mut38at	10	gcgcggacatatgtccatGTTTAAGAGCTATGCTGGAAACAGCATAGCAAGTTTAAATAAGGCTAGTCCGTTATCAACTTGAAAAAGTGGCACCGAGTCGGTGCGCCGAGTGGTTAAGGCGTtcgactctagttcgaatgGACATATGTCcgcggttctatctagttacgcgttaaaccaactagaattttttt	accaggatggccgagtggttaaggcgttcgactctagttcgaatggacatatgTCCGCGTGGGTTCGAACCCCACTcctggta	GCCGAGTGGTTAAGGCGTTGGACTTAAGATCCAATGGACATATGTCCGCGTGGG	tgtggaaaggacgaaacaccgcgcggacatatgtccatGTTTAAGAGCTATGCTGGAAACAGCATAGCAAGTTTAAATAAGGCTAGTCCGTTATCAACTTGAAAAAGTGGCACCGAGTCGGTGCGCCGAGTGGTTAAGGCGTtcgactctagttcgaatgGACATATGTCcgcggttctatctagttacgcgttaaaccaactagaatttttttGTGGTAACAtggccgagtggttaaggcgttggactTAAgatccaatggacatatgtcCgcgtgggtctcgagtactaggatccatt
17wG_fne_RTT36_13gc_cg_mut38at_PBS11	1.40845	0.704225	426	0.691244	0.691244	434	17wG	36	13gc_cg_mut38at	11	gcgcggacatatgtccatGTTTAAGAGCTATGCTGGAAACAGCATAGCAAGTTTAAATAAGGCTAGTCCGTTATCAACTTGAAAAAGTGGCACCGAGTCGGTGCGCCGAGTGGTTAAGGCGTtcgactctagttcgaatgGACATATGTCCcgcggttctatctagttacgcgttaaaccaactagaattttttt	accaggatggccgagtggttaaggcgttcgactctagttcgaatggacatatgTCCGCGTGGGTTCGAACCCCACTcctggta	GCCGAGTGGTTAAGGCGTTGGACTTAAGATCCAATGGACATATGTCCGCGTGGG	tgtggaaaggacgaaacaccgcgcggacatatgtccatGTTTAAGAGCTATGCTGGAAACAGCATAGCAAGTTTAAATAAGGCTAGTCCGTTATCAACTTGAAAAAGTGGCACCGAGTCGGTGCGCCGAGTGGTTAAGGCGTtcgactctagttcgaatgGACATATGTCCcgcggttctatctagttacgcgttaaaccaactagaatttttttAGAAGTTGtggccgagtggttaaggcgttggactTAAgatccaatggacatatgtcCgcgtgggtctcgagtactaggatccatt
17wG_fne_RTT36_13gc_cg_mut38at_PBS12	0.887574	0.295858	338	0.867052	0.289017	346	17wG	36	13gc_cg_mut38at	12	gcgcggacatatgtccatGTTTAAGAGCTATGCTGGAAACAGCATAGCAAGTTTAAATAAGGCTAGTCCGTTATCAACTTGAAAAAGTGGCACCGAGTCGGTGCGCCGAGTGGTTAAGGCGTtcgactctagttcgaatgGACATATGTCCGcgcggttctatctagttacgcgttaaaccaactagaattttttt	accaggatggccgagtggttaaggcgttcgactctagttcgaatggacatatgTCCGCGTGGGTTCGAACCCCACTcctggta	GCCGAGTGGTTAAGGCGTTGGACTTAAGATCCAATGGACATATGTCCGCGTGGG	tgtggaaaggacgaaacaccgcgcggacatatgtccatGTTTAAGAGCTATGCTGGAAACAGCATAGCAAGTTTAAATAAGGCTAGTCCGTTATCAACTTGAAAAAGTGGCACCGAGTCGGTGCGCCGAGTGGTTAAGGCGTtcgactctagttcgaatgGACATATGTCCGcgcggttctatctagttacgcgttaaaccaactagaatttttttAGGCTCTtggccgagtggttaaggcgttggactTAAgatccaatggacatatgtcCgcgtgggtctcgagtactaggatccatt
17wG_fne_RTT36_13gc_cg_mut38at_PBS13	0.684932	0	438	0.875274	0.218818	457	17wG	36	13gc_cg_mut38at	13	gcgcggacatatgtccatGTTTAAGAGCTATGCTGGAAACAGCATAGCAAGTTTAAATAAGGCTAGTCCGTTATCAACTTGAAAAAGTGGCACCGAGTCGGTGCGCCGAGTGGTTAAGGCGTtcgactctagttcgaatgGACATATGTCCGCcgcggttctatctagttacgcgttaaaccaactagaattttttt	accaggatggccgagtggttaaggcgttcgactctagttcgaatggacatatgTCCGCGTGGGTTCGAACCCCACTcctggta	GCCGAGTGGTTAAGGCGTTGGACTTAAGATCCAATGGACATATGTCCGCGTGGG	tgtggaaaggacgaaacaccgcgcggacatatgtccatGTTTAAGAGCTATGCTGGAAACAGCATAGCAAGTTTAAATAAGGCTAGTCCGTTATCAACTTGAAAAAGTGGCACCGAGTCGGTGCGCCGAGTGGTTAAGGCGTtcgactctagttcgaatgGACATATGTCCGCcgcggttctatctagttacgcgttaaaccaactagaatttttttTTCCAGtggccgagtggttaaggcgttggactTAAgatccaatggacatatgtcCgcgtgggtctcgagtactaggatccatt
17wG_fne_RTT36_13gc_cg_mut38at_PBS14	3.10734	0.282486	354	2.15054	2.15054	372	17wG	36	13gc_cg_mut38at	14	gcgcggacatatgtccatGTTTAAGAGCTATGCTGGAAACAGCATAGCAAGTTTAAATAAGGCTAGTCCGTTATCAACTTGAAAAAGTGGCACCGAGTCGGTGCGCCGAGTGGTTAAGGCGTtcgactctagttcgaatgGACATATGTCCGCGcgcggttctatctagttacgcgttaaaccaactagaattttttt	accaggatggccgagtggttaaggcgttcgactctagttcgaatggacatatgTCCGCGTGGGTTCGAACCCCACTcctggta	GCCGAGTGGTTAAGGCGTTGGACTTAAGATCCAATGGACATATGTCCGCGTGGG	tgtggaaaggacgaaacaccgcgcggacatatgtccatGTTTAAGAGCTATGCTGGAAACAGCATAGCAAGTTTAAATAAGGCTAGTCCGTTATCAACTTGAAAAAGTGGCACCGAGTCGGTGCGCCGAGTGGTTAAGGCGTtcgactctagttcgaatgGACATATGTCCGCGcgcggttctatctagttacgcgttaaaccaactagaatttttttCACAGtggccgagtggttaaggcgttggactTAAgatccaatggacatatgtcCgcgtgggtctcgagtactaggatccatt
17wG_fne_RTT36_13gc_cg_mut38at_PBS15	0.915751	0	546	0.409836	0	488	17wG	36	13gc_cg_mut38at	15	gcgcggacatatgtccatGTTTAAGAGCTATGCTGGAAACAGCATAGCAAGTTTAAATAAGGCTAGTCCGTTATCAACTTGAAAAAGTGGCACCGAGTCGGTGCGCCGAGTGGTTAAGGCGTtcgactctagttcgaatgGACATATGTCCGCGTcgcggttctatctagttacgcgttaaaccaactagaattttttt	accaggatggccgagtggttaaggcgttcgactctagttcgaatggacatatgTCCGCGTGGGTTCGAACCCCACTcctggta	GCCGAGTGGTTAAGGCGTTGGACTTAAGATCCAATGGACATATGTCCGCGTGGG	tgtggaaaggacgaaacaccgcgcggacatatgtccatGTTTAAGAGCTATGCTGGAAACAGCATAGCAAGTTTAAATAAGGCTAGTCCGTTATCAACTTGAAAAAGTGGCACCGAGTCGGTGCGCCGAGTGGTTAAGGCGTtcgactctagttcgaatgGACATATGTCCGCGTcgcggttctatctagttacgcgttaaaccaactagaatttttttGTTGtggccgagtggttaaggcgttggactTAAgatccaatggacatatgtcCgcgtgggtctcgagtactaggatccatt
17wG_fne_RTT36_13gc_cg_mut38at_PBS16	2.09125	0	526	2.23577	0.406504	492	17wG	36	13gc_cg_mut38at	16	gcgcggacatatgtccatGTTTAAGAGCTATGCTGGAAACAGCATAGCAAGTTTAAATAAGGCTAGTCCGTTATCAACTTGAAAAAGTGGCACCGAGTCGGTGCGCCGAGTGGTTAAGGCGTtcgactctagttcgaatgGACATATGTCCGCGTGcgcggttctatctagttacgcgttaaaccaactagaattttttt	accaggatggccgagtggttaaggcgttcgactctagttcgaatggacatatgTCCGCGTGGGTTCGAACCCCACTcctggta	GCCGAGTGGTTAAGGCGTTGGACTTAAGATCCAATGGACATATGTCCGCGTGGG	tgtggaaaggacgaaacaccgcgcggacatatgtccatGTTTAAGAGCTATGCTGGAAACAGCATAGCAAGTTTAAATAAGGCTAGTCCGTTATCAACTTGAAAAAGTGGCACCGAGTCGGTGCGCCGAGTGGTTAAGGCGTtcgactctagttcgaatgGACATATGTCCGCGTGcgcggttctatctagttacgcgttaaaccaactagaatttttttTCCtggccgagtggttaaggcgttggactTAAgatccaatggacatatgtcCgcgtgggtctcgagtactaggatccatt
17wG_fne_RTT36_13gc_cg_mut38at_PBS8	0.365631	0	547	0.195695	0	511	17wG	36	13gc_cg_mut38at	8	gcgcggacatatgtccatGTTTAAGAGCTATGCTGGAAACAGCATAGCAAGTTTAAATAAGGCTAGTCCGTTATCAACTTGAAAAAGTGGCACCGAGTCGGTGCGCCGAGTGGTTAAGGCGTtcgactctagttcgaatgGACATATGcgcggttctatctagttacgcgttaaaccaactagaattttttt	accaggatggccgagtggttaaggcgttcgactctagttcgaatggacatatgTCCGCGTGGGTTCGAACCCCACTcctggta	GCCGAGTGGTTAAGGCGTTGGACTTAAGATCCAATGGACATATGTCCGCGTGGG	tgtggaaaggacgaaacaccgcgcggacatatgtccatGTTTAAGAGCTATGCTGGAAACAGCATAGCAAGTTTAAATAAGGCTAGTCCGTTATCAACTTGAAAAAGTGGCACCGAGTCGGTGCGCCGAGTGGTTAAGGCGTtcgactctagttcgaatgGACATATGcgcggttctatctagttacgcgttaaaccaactagaatttttttGCTGTGGCATAtggccgagtggttaaggcgttggactTAAgatccaatggacatatgtcCgcgtgggtctcgagtactaggatccatt
17wG_fne_RTT36_13gc_cg_mut38at_PBS9	0	0	577	0.164474	0	608	17wG	36	13gc_cg_mut38at	9	gcgcggacatatgtccatGTTTAAGAGCTATGCTGGAAACAGCATAGCAAGTTTAAATAAGGCTAGTCCGTTATCAACTTGAAAAAGTGGCACCGAGTCGGTGCGCCGAGTGGTTAAGGCGTtcgactctagttcgaatgGACATATGTcgcggttctatctagttacgcgttaaaccaactagaattttttt	accaggatggccgagtggttaaggcgttcgactctagttcgaatggacatatgTCCGCGTGGGTTCGAACCCCACTcctggta	GCCGAGTGGTTAAGGCGTTGGACTTAAGATCCAATGGACATATGTCCGCGTGGG	tgtggaaaggacgaaacaccgcgcggacatatgtccatGTTTAAGAGCTATGCTGGAAACAGCATAGCAAGTTTAAATAAGGCTAGTCCGTTATCAACTTGAAAAAGTGGCACCGAGTCGGTGCGCCGAGTGGTTAAGGCGTtcgactctagttcgaatgGACATATGTcgcggttctatctagttacgcgttaaaccaactagaatttttttTGGAATCGACtggccgagtggttaaggcgttggactTAAgatccaatggacatatgtcCgcgtgggtctcgagtactaggatccatt
17wG_fne_RTT36_13gc_ta_12ta_cg_PBS10	0	0	429	0.21322	0	469	17wG	36	13gc_ta_12ta_cg	10	gcgcggacatatgtccatGTTTAAGAGCTATGCTGGAAACAGCATAGCAAGTTTAAATAAGGCTAGTCCGTTATCAACTTGAAAAAGTGGCACCGAGTCGGTGCGCCGAGTGGTTAAGGCGTctgactctagatcagatgGACATATGTCcgcggttctatctagttacgcgttaaaccaactagaattttttt	accaggatggccgagtggttaaggcgtctgactctagatcagatggacatatgTCCGCGTGGGTTCGAACCCCACTcctggta	GCCGAGTGGTTAAGGCGTTGGACTTAAGATCCAATGGACATATGTCCGCGTGGG	tgtggaaaggacgaaacaccgcgcggacatatgtccatGTTTAAGAGCTATGCTGGAAACAGCATAGCAAGTTTAAATAAGGCTAGTCCGTTATCAACTTGAAAAAGTGGCACCGAGTCGGTGCGCCGAGTGGTTAAGGCGTctgactctagatcagatgGACATATGTCcgcggttctatctagttacgcgttaaaccaactagaatttttttAGTGCATAAtggccgagtggttaaggcgttggactTAAgatccaatggacatatgtcCgcgtgggtctcgagtactaggatccatt
17wG_fne_RTT36_13gc_ta_12ta_cg_PBS11	1.11317	0.185529	539	2.18182	0	550	17wG	36	13gc_ta_12ta_cg	11	gcgcggacatatgtccatGTTTAAGAGCTATGCTGGAAACAGCATAGCAAGTTTAAATAAGGCTAGTCCGTTATCAACTTGAAAAAGTGGCACCGAGTCGGTGCGCCGAGTGGTTAAGGCGTctgactctagatcagatgGACATATGTCCcgcggttctatctagttacgcgttaaaccaactagaattttttt	accaggatggccgagtggttaaggcgtctgactctagatcagatggacatatgTCCGCGTGGGTTCGAACCCCACTcctggta	GCCGAGTGGTTAAGGCGTTGGACTTAAGATCCAATGGACATATGTCCGCGTGGG	tgtggaaaggacgaaacaccgcgcggacatatgtccatGTTTAAGAGCTATGCTGGAAACAGCATAGCAAGTTTAAATAAGGCTAGTCCGTTATCAACTTGAAAAAGTGGCACCGAGTCGGTGCGCCGAGTGGTTAAGGCGTctgactctagatcagatgGACATATGTCCcgcggttctatctagttacgcgttaaaccaactagaatttttttCTTGAGGTtggccgagtggttaaggcgttggactTAAgatccaatggacatatgtcCgcgtgggtctcgagtactaggatccatt
17wG_fne_RTT36_13gc_ta_12ta_cg_PBS12	1.85185	0	54	1.36986	0	73	17wG	36	13gc_ta_12ta_cg	12	gcgcggacatatgtccatGTTTAAGAGCTATGCTGGAAACAGCATAGCAAGTTTAAATAAGGCTAGTCCGTTATCAACTTGAAAAAGTGGCACCGAGTCGGTGCGCCGAGTGGTTAAGGCGTctgactctagatcagatgGACATATGTCCGcgcggttctatctagttacgcgttaaaccaactagaattttttt	accaggatggccgagtggttaaggcgtctgactctagatcagatggacatatgTCCGCGTGGGTTCGAACCCCACTcctggta	GCCGAGTGGTTAAGGCGTTGGACTTAAGATCCAATGGACATATGTCCGCGTGGG	tgtggaaaggacgaaacaccgcgcggacatatgtccatGTTTAAGAGCTATGCTGGAAACAGCATAGCAAGTTTAAATAAGGCTAGTCCGTTATCAACTTGAAAAAGTGGCACCGAGTCGGTGCGCCGAGTGGTTAAGGCGTctgactctagatcagatgGACATATGTCCGcgcggttctatctagttacgcgttaaaccaactagaatttttttCGTACTGtggccgagtggttaaggcgttggactTAAgatccaatggacatatgtcCgcgtgggtctcgagtactaggatccatt
17wG_fne_RTT36_13gc_ta_12ta_cg_PBS13	1.42096	0	563	0.819672	0	610	17wG	36	13gc_ta_12ta_cg	13	gcgcggacatatgtccatGTTTAAGAGCTATGCTGGAAACAGCATAGCAAGTTTAAATAAGGCTAGTCCGTTATCAACTTGAAAAAGTGGCACCGAGTCGGTGCGCCGAGTGGTTAAGGCGTctgactctagatcagatgGACATATGTCCGCcgcggttctatctagttacgcgttaaaccaactagaattttttt	accaggatggccgagtggttaaggcgtctgactctagatcagatggacatatgTCCGCGTGGGTTCGAACCCCACTcctggta	GCCGAGTGGTTAAGGCGTTGGACTTAAGATCCAATGGACATATGTCCGCGTGGG	tgtggaaaggacgaaacaccgcgcggacatatgtccatGTTTAAGAGCTATGCTGGAAACAGCATAGCAAGTTTAAATAAGGCTAGTCCGTTATCAACTTGAAAAAGTGGCACCGAGTCGGTGCGCCGAGTGGTTAAGGCGTctgactctagatcagatgGACATATGTCCGCcgcggttctatctagttacgcgttaaaccaactagaatttttttACTGGCtggccgagtggttaaggcgttggactTAAgatccaatggacatatgtcCgcgtgggtctcgagtactaggatccatt
17wG_fne_RTT36_13gc_ta_12ta_cg_PBS14	1.90114	0.760456	263	2.32558	1.55039	258	17wG	36	13gc_ta_12ta_cg	14	gcgcggacatatgtccatGTTTAAGAGCTATGCTGGAAACAGCATAGCAAGTTTAAATAAGGCTAGTCCGTTATCAACTTGAAAAAGTGGCACCGAGTCGGTGCGCCGAGTGGTTAAGGCGTctgactctagatcagatgGACATATGTCCGCGcgcggttctatctagttacgcgttaaaccaactagaattttttt	accaggatggccgagtggttaaggcgtctgactctagatcagatggacatatgTCCGCGTGGGTTCGAACCCCACTcctggta	GCCGAGTGGTTAAGGCGTTGGACTTAAGATCCAATGGACATATGTCCGCGTGGG	tgtggaaaggacgaaacaccgcgcggacatatgtccatGTTTAAGAGCTATGCTGGAAACAGCATAGCAAGTTTAAATAAGGCTAGTCCGTTATCAACTTGAAAAAGTGGCACCGAGTCGGTGCGCCGAGTGGTTAAGGCGTctgactctagatcagatgGACATATGTCCGCGcgcggttctatctagttacgcgttaaaccaactagaatttttttATGCCtggccgagtggttaaggcgttggactTAAgatccaatggacatatgtcCgcgtgggtctcgagtactaggatccatt
17wG_fne_RTT36_13gc_ta_12ta_cg_PBS15	2.68817	0	372	2.73973	0	438	17wG	36	13gc_ta_12ta_cg	15	gcgcggacatatgtccatGTTTAAGAGCTATGCTGGAAACAGCATAGCAAGTTTAAATAAGGCTAGTCCGTTATCAACTTGAAAAAGTGGCACCGAGTCGGTGCGCCGAGTGGTTAAGGCGTctgactctagatcagatgGACATATGTCCGCGTcgcggttctatctagttacgcgttaaaccaactagaattttttt	accaggatggccgagtggttaaggcgtctgactctagatcagatggacatatgTCCGCGTGGGTTCGAACCCCACTcctggta	GCCGAGTGGTTAAGGCGTTGGACTTAAGATCCAATGGACATATGTCCGCGTGGG	tgtggaaaggacgaaacaccgcgcggacatatgtccatGTTTAAGAGCTATGCTGGAAACAGCATAGCAAGTTTAAATAAGGCTAGTCCGTTATCAACTTGAAAAAGTGGCACCGAGTCGGTGCGCCGAGTGGTTAAGGCGTctgactctagatcagatgGACATATGTCCGCGTcgcggttctatctagttacgcgttaaaccaactagaatttttttAGTAtggccgagtggttaaggcgttggactTAAgatccaatggacatatgtcCgcgtgggtctcgagtactaggatccatt
17wG_fne_RTT36_13gc_ta_12ta_cg_PBS16	1.25	0.138889	720	2.0979	0	715	17wG	36	13gc_ta_12ta_cg	16	gcgcggacatatgtccatGTTTAAGAGCTATGCTGGAAACAGCATAGCAAGTTTAAATAAGGCTAGTCCGTTATCAACTTGAAAAAGTGGCACCGAGTCGGTGCGCCGAGTGGTTAAGGCGTctgactctagatcagatgGACATATGTCCGCGTGcgcggttctatctagttacgcgttaaaccaactagaattttttt	accaggatggccgagtggttaaggcgtctgactctagatcagatggacatatgTCCGCGTGGGTTCGAACCCCACTcctggta	GCCGAGTGGTTAAGGCGTTGGACTTAAGATCCAATGGACATATGTCCGCGTGGG	tgtggaaaggacgaaacaccgcgcggacatatgtccatGTTTAAGAGCTATGCTGGAAACAGCATAGCAAGTTTAAATAAGGCTAGTCCGTTATCAACTTGAAAAAGTGGCACCGAGTCGGTGCGCCGAGTGGTTAAGGCGTctgactctagatcagatgGACATATGTCCGCGTGcgcggttctatctagttacgcgttaaaccaactagaatttttttGACtggccgagtggttaaggcgttggactTAAgatccaatggacatatgtcCgcgtgggtctcgagtactaggatccatt
17wG_fne_RTT36_13gc_ta_12ta_cg_PBS8	0.797872	2.92553	376	0.436681	1.52838	458	17wG	36	13gc_ta_12ta_cg	8	gcgcggacatatgtccatGTTTAAGAGCTATGCTGGAAACAGCATAGCAAGTTTAAATAAGGCTAGTCCGTTATCAACTTGAAAAAGTGGCACCGAGTCGGTGCGCCGAGTGGTTAAGGCGTctgactctagatcagatgGACATATGcgcggttctatctagttacgcgttaaaccaactagaattttttt	accaggatggccgagtggttaaggcgtctgactctagatcagatggacatatgTCCGCGTGGGTTCGAACCCCACTcctggta	GCCGAGTGGTTAAGGCGTTGGACTTAAGATCCAATGGACATATGTCCGCGTGGG	tgtggaaaggacgaaacaccgcgcggacatatgtccatGTTTAAGAGCTATGCTGGAAACAGCATAGCAAGTTTAAATAAGGCTAGTCCGTTATCAACTTGAAAAAGTGGCACCGAGTCGGTGCGCCGAGTGGTTAAGGCGTctgactctagatcagatgGACATATGcgcggttctatctagttacgcgttaaaccaactagaatttttttCGAATAGACTAtggccgagtggttaaggcgttggactTAAgatccaatggacatatgtcCgcgtgggtctcgagtactaggatccatt
17wG_fne_RTT36_13gc_ta_12ta_cg_PBS9	0.183824	0	544	0.560748	0.186916	535	17wG	36	13gc_ta_12ta_cg	9	gcgcggacatatgtccatGTTTAAGAGCTATGCTGGAAACAGCATAGCAAGTTTAAATAAGGCTAGTCCGTTATCAACTTGAAAAAGTGGCACCGAGTCGGTGCGCCGAGTGGTTAAGGCGTctgactctagatcagatgGACATATGTcgcggttctatctagttacgcgttaaaccaactagaattttttt	accaggatggccgagtggttaaggcgtctgactctagatcagatggacatatgTCCGCGTGGGTTCGAACCCCACTcctggta	GCCGAGTGGTTAAGGCGTTGGACTTAAGATCCAATGGACATATGTCCGCGTGGG	tgtggaaaggacgaaacaccgcgcggacatatgtccatGTTTAAGAGCTATGCTGGAAACAGCATAGCAAGTTTAAATAAGGCTAGTCCGTTATCAACTTGAAAAAGTGGCACCGAGTCGGTGCGCCGAGTGGTTAAGGCGTctgactctagatcagatgGACATATGTcgcggttctatctagttacgcgttaaaccaactagaatttttttTTATGCGTGTtggccgagtggttaaggcgttggactTAAgatccaatggacatatgtcCgcgtgggtctcgagtactaggatccatt
17wG_fne_RTT36_13gc_ta_PBS10	0	0	471	0.204082	0	490	17wG	36	13gc_ta	10	gcgcggacatatgtccatGTTTAAGAGCTATGCTGGAAACAGCATAGCAAGTTTAAATAAGGCTAGTCCGTTATCAACTTGAAAAAGTGGCACCGAGTCGGTGCGCCGAGTGGTTAAGGCGTttgactctagatcaaatgGACATATGTCcgcggttctatctagttacgcgttaaaccaactagaattttttt	accaggatggccgagtggttaaggcgtttgactctagatcaaatggacatatgTCCGCGTGGGTTCGAACCCCACTcctggta	GCCGAGTGGTTAAGGCGTTGGACTTAAGATCCAATGGACATATGTCCGCGTGGG	tgtggaaaggacgaaacaccgcgcggacatatgtccatGTTTAAGAGCTATGCTGGAAACAGCATAGCAAGTTTAAATAAGGCTAGTCCGTTATCAACTTGAAAAAGTGGCACCGAGTCGGTGCGCCGAGTGGTTAAGGCGTttgactctagatcaaatgGACATATGTCcgcggttctatctagttacgcgttaaaccaactagaatttttttAACACTTGCtggccgagtggttaaggcgttggactTAAgatccaatggacatatgtcCgcgtgggtctcgagtactaggatccatt
17wG_fne_RTT36_13gc_ta_PBS11	0.591716	0.197239	507	0.819672	0	488	17wG	36	13gc_ta	11	gcgcggacatatgtccatGTTTAAGAGCTATGCTGGAAACAGCATAGCAAGTTTAAATAAGGCTAGTCCGTTATCAACTTGAAAAAGTGGCACCGAGTCGGTGCGCCGAGTGGTTAAGGCGTttgactctagatcaaatgGACATATGTCCcgcggttctatctagttacgcgttaaaccaactagaattttttt	accaggatggccgagtggttaaggcgtttgactctagatcaaatggacatatgTCCGCGTGGGTTCGAACCCCACTcctggta	GCCGAGTGGTTAAGGCGTTGGACTTAAGATCCAATGGACATATGTCCGCGTGGG	tgtggaaaggacgaaacaccgcgcggacatatgtccatGTTTAAGAGCTATGCTGGAAACAGCATAGCAAGTTTAAATAAGGCTAGTCCGTTATCAACTTGAAAAAGTGGCACCGAGTCGGTGCGCCGAGTGGTTAAGGCGTttgactctagatcaaatgGACATATGTCCcgcggttctatctagttacgcgttaaaccaactagaatttttttTCAGCTCAtggccgagtggttaaggcgttggactTAAgatccaatggacatatgtcCgcgtgggtctcgagtactaggatccatt
17wG_fne_RTT36_13gc_ta_PBS12	1.26582	0	158	0.78125	0	128	17wG	36	13gc_ta	12	gcgcggacatatgtccatGTTTAAGAGCTATGCTGGAAACAGCATAGCAAGTTTAAATAAGGCTAGTCCGTTATCAACTTGAAAAAGTGGCACCGAGTCGGTGCGCCGAGTGGTTAAGGCGTttgactctagatcaaatgGACATATGTCCGcgcggttctatctagttacgcgttaaaccaactagaattttttt	accaggatggccgagtggttaaggcgtttgactctagatcaaatggacatatgTCCGCGTGGGTTCGAACCCCACTcctggta	GCCGAGTGGTTAAGGCGTTGGACTTAAGATCCAATGGACATATGTCCGCGTGGG	tgtggaaaggacgaaacaccgcgcggacatatgtccatGTTTAAGAGCTATGCTGGAAACAGCATAGCAAGTTTAAATAAGGCTAGTCCGTTATCAACTTGAAAAAGTGGCACCGAGTCGGTGCGCCGAGTGGTTAAGGCGTttgactctagatcaaatgGACATATGTCCGcgcggttctatctagttacgcgttaaaccaactagaatttttttATTGCGCtggccgagtggttaaggcgttggactTAAgatccaatggacatatgtcCgcgtgggtctcgagtactaggatccatt
17wG_fne_RTT36_13gc_ta_PBS13	1.80995	0.226244	442	2.52874	0.229885	435	17wG	36	13gc_ta	13	gcgcggacatatgtccatGTTTAAGAGCTATGCTGGAAACAGCATAGCAAGTTTAAATAAGGCTAGTCCGTTATCAACTTGAAAAAGTGGCACCGAGTCGGTGCGCCGAGTGGTTAAGGCGTttgactctagatcaaatgGACATATGTCCGCcgcggttctatctagttacgcgttaaaccaactagaattttttt	accaggatggccgagtggttaaggcgtttgactctagatcaaatggacatatgTCCGCGTGGGTTCGAACCCCACTcctggta	GCCGAGTGGTTAAGGCGTTGGACTTAAGATCCAATGGACATATGTCCGCGTGGG	tgtggaaaggacgaaacaccgcgcggacatatgtccatGTTTAAGAGCTATGCTGGAAACAGCATAGCAAGTTTAAATAAGGCTAGTCCGTTATCAACTTGAAAAAGTGGCACCGAGTCGGTGCGCCGAGTGGTTAAGGCGTttgactctagatcaaatgGACATATGTCCGCcgcggttctatctagttacgcgttaaaccaactagaatttttttCATTGAtggccgagtggttaaggcgttggactTAAgatccaatggacatatgtcCgcgtgggtctcgagtactaggatccatt
17wG_fne_RTT36_13gc_ta_PBS14	1.18243	1.01351	592	2.15385	0.461538	650	17wG	36	13gc_ta	14	gcgcggacatatgtccatGTTTAAGAGCTATGCTGGAAACAGCATAGCAAGTTTAAATAAGGCTAGTCCGTTATCAACTTGAAAAAGTGGCACCGAGTCGGTGCGCCGAGTGGTTAAGGCGTttgactctagatcaaatgGACATATGTCCGCGcgcggttctatctagttacgcgttaaaccaactagaattttttt	accaggatggccgagtggttaaggcgtttgactctagatcaaatggacatatgTCCGCGTGGGTTCGAACCCCACTcctggta	GCCGAGTGGTTAAGGCGTTGGACTTAAGATCCAATGGACATATGTCCGCGTGGG	tgtggaaaggacgaaacaccgcgcggacatatgtccatGTTTAAGAGCTATGCTGGAAACAGCATAGCAAGTTTAAATAAGGCTAGTCCGTTATCAACTTGAAAAAGTGGCACCGAGTCGGTGCGCCGAGTGGTTAAGGCGTttgactctagatcaaatgGACATATGTCCGCGcgcggttctatctagttacgcgttaaaccaactagaatttttttGGAATtggccgagtggttaaggcgttggactTAAgatccaatggacatatgtcCgcgtgggtctcgagtactaggatccatt
17wG_fne_RTT36_13gc_ta_PBS15	3.16344	0	569	2.52366	0	634	17wG	36	13gc_ta	15	gcgcggacatatgtccatGTTTAAGAGCTATGCTGGAAACAGCATAGCAAGTTTAAATAAGGCTAGTCCGTTATCAACTTGAAAAAGTGGCACCGAGTCGGTGCGCCGAGTGGTTAAGGCGTttgactctagatcaaatgGACATATGTCCGCGTcgcggttctatctagttacgcgttaaaccaactagaattttttt	accaggatggccgagtggttaaggcgtttgactctagatcaaatggacatatgTCCGCGTGGGTTCGAACCCCACTcctggta	GCCGAGTGGTTAAGGCGTTGGACTTAAGATCCAATGGACATATGTCCGCGTGGG	tgtggaaaggacgaaacaccgcgcggacatatgtccatGTTTAAGAGCTATGCTGGAAACAGCATAGCAAGTTTAAATAAGGCTAGTCCGTTATCAACTTGAAAAAGTGGCACCGAGTCGGTGCGCCGAGTGGTTAAGGCGTttgactctagatcaaatgGACATATGTCCGCGTcgcggttctatctagttacgcgttaaaccaactagaatttttttCCTGtggccgagtggttaaggcgttggactTAAgatccaatggacatatgtcCgcgtgggtctcgagtactaggatccatt
17wG_fne_RTT36_13gc_ta_PBS16	1.0772	0	557	0.915751	0.18315	546	17wG	36	13gc_ta	16	gcgcggacatatgtccatGTTTAAGAGCTATGCTGGAAACAGCATAGCAAGTTTAAATAAGGCTAGTCCGTTATCAACTTGAAAAAGTGGCACCGAGTCGGTGCGCCGAGTGGTTAAGGCGTttgactctagatcaaatgGACATATGTCCGCGTGcgcggttctatctagttacgcgttaaaccaactagaattttttt	accaggatggccgagtggttaaggcgtttgactctagatcaaatggacatatgTCCGCGTGGGTTCGAACCCCACTcctggta	GCCGAGTGGTTAAGGCGTTGGACTTAAGATCCAATGGACATATGTCCGCGTGGG	tgtggaaaggacgaaacaccgcgcggacatatgtccatGTTTAAGAGCTATGCTGGAAACAGCATAGCAAGTTTAAATAAGGCTAGTCCGTTATCAACTTGAAAAAGTGGCACCGAGTCGGTGCGCCGAGTGGTTAAGGCGTttgactctagatcaaatgGACATATGTCCGCGTGcgcggttctatctagttacgcgttaaaccaactagaatttttttTGAtggccgagtggttaaggcgttggactTAAgatccaatggacatatgtcCgcgtgggtctcgagtactaggatccatt
17wG_fne_RTT36_13gc_ta_PBS8	0.214592	0.214592	466	0	0.215054	465	17wG	36	13gc_ta	8	gcgcggacatatgtccatGTTTAAGAGCTATGCTGGAAACAGCATAGCAAGTTTAAATAAGGCTAGTCCGTTATCAACTTGAAAAAGTGGCACCGAGTCGGTGCGCCGAGTGGTTAAGGCGTttgactctagatcaaatgGACATATGcgcggttctatctagttacgcgttaaaccaactagaattttttt	accaggatggccgagtggttaaggcgtttgactctagatcaaatggacatatgTCCGCGTGGGTTCGAACCCCACTcctggta	GCCGAGTGGTTAAGGCGTTGGACTTAAGATCCAATGGACATATGTCCGCGTGGG	tgtggaaaggacgaaacaccgcgcggacatatgtccatGTTTAAGAGCTATGCTGGAAACAGCATAGCAAGTTTAAATAAGGCTAGTCCGTTATCAACTTGAAAAAGTGGCACCGAGTCGGTGCGCCGAGTGGTTAAGGCGTttgactctagatcaaatgGACATATGcgcggttctatctagttacgcgttaaaccaactagaatttttttGTGCACATAAGtggccgagtggttaaggcgttggactTAAgatccaatggacatatgtcCgcgtgggtctcgagtactaggatccatt
17wG_fne_RTT36_13gc_ta_PBS9	1.43541	0.478469	418	0	0	450	17wG	36	13gc_ta	9	gcgcggacatatgtccatGTTTAAGAGCTATGCTGGAAACAGCATAGCAAGTTTAAATAAGGCTAGTCCGTTATCAACTTGAAAAAGTGGCACCGAGTCGGTGCGCCGAGTGGTTAAGGCGTttgactctagatcaaatgGACATATGTcgcggttctatctagttacgcgttaaaccaactagaattttttt	accaggatggccgagtggttaaggcgtttgactctagatcaaatggacatatgTCCGCGTGGGTTCGAACCCCACTcctggta	GCCGAGTGGTTAAGGCGTTGGACTTAAGATCCAATGGACATATGTCCGCGTGGG	tgtggaaaggacgaaacaccgcgcggacatatgtccatGTTTAAGAGCTATGCTGGAAACAGCATAGCAAGTTTAAATAAGGCTAGTCCGTTATCAACTTGAAAAAGTGGCACCGAGTCGGTGCGCCGAGTGGTTAAGGCGTttgactctagatcaaatgGACATATGTcgcggttctatctagttacgcgttaaaccaactagaatttttttTAGCCTTATCtggccgagtggttaaggcgttggactTAAgatccaatggacatatgtcCgcgtgggtctcgagtactaggatccatt
17wG_fne_RTT36_13gc_ta_mut38at_PBS10	0.252525	0.757576	396	0.434783	1.08696	460	17wG	36	13gc_ta_mut38at	10	gcgcggacatatgtccatGTTTAAGAGCTATGCTGGAAACAGCATAGCAAGTTTAAATAAGGCTAGTCCGTTATCAACTTGAAAAAGTGGCACCGAGTCGGTGCGCCGAGTGGTTAAGGCGTttgactctagttcaaatgGACATATGTCcgcggttctatctagttacgcgttaaaccaactagaattttttt	accaggatggccgagtggttaaggcgtttgactctagttcaaatggacatatgTCCGCGTGGGTTCGAACCCCACTcctggta	GCCGAGTGGTTAAGGCGTTGGACTTAAGATCCAATGGACATATGTCCGCGTGGG	tgtggaaaggacgaaacaccgcgcggacatatgtccatGTTTAAGAGCTATGCTGGAAACAGCATAGCAAGTTTAAATAAGGCTAGTCCGTTATCAACTTGAAAAAGTGGCACCGAGTCGGTGCGCCGAGTGGTTAAGGCGTttgactctagttcaaatgGACATATGTCcgcggttctatctagttacgcgttaaaccaactagaatttttttTTCGTCGTCtggccgagtggttaaggcgttggactTAAgatccaatggacatatgtcCgcgtgggtctcgagtactaggatccatt
17wG_fne_RTT36_13gc_ta_mut38at_PBS11	0.47619	0.15873	630	1.07034	0.611621	654	17wG	36	13gc_ta_mut38at	11	gcgcggacatatgtccatGTTTAAGAGCTATGCTGGAAACAGCATAGCAAGTTTAAATAAGGCTAGTCCGTTATCAACTTGAAAAAGTGGCACCGAGTCGGTGCGCCGAGTGGTTAAGGCGTttgactctagttcaaatgGACATATGTCCcgcggttctatctagttacgcgttaaaccaactagaattttttt	accaggatggccgagtggttaaggcgtttgactctagttcaaatggacatatgTCCGCGTGGGTTCGAACCCCACTcctggta	GCCGAGTGGTTAAGGCGTTGGACTTAAGATCCAATGGACATATGTCCGCGTGGG	tgtggaaaggacgaaacaccgcgcggacatatgtccatGTTTAAGAGCTATGCTGGAAACAGCATAGCAAGTTTAAATAAGGCTAGTCCGTTATCAACTTGAAAAAGTGGCACCGAGTCGGTGCGCCGAGTGGTTAAGGCGTttgactctagttcaaatgGACATATGTCCcgcggttctatctagttacgcgttaaaccaactagaatttttttGTCAAGCTtggccgagtggttaaggcgttggactTAAgatccaatggacatatgtcCgcgtgggtctcgagtactaggatccatt
17wG_fne_RTT36_13gc_ta_mut38at_PBS12	0.738007	0	271	0	0	279	17wG	36	13gc_ta_mut38at	12	gcgcggacatatgtccatGTTTAAGAGCTATGCTGGAAACAGCATAGCAAGTTTAAATAAGGCTAGTCCGTTATCAACTTGAAAAAGTGGCACCGAGTCGGTGCGCCGAGTGGTTAAGGCGTttgactctagttcaaatgGACATATGTCCGcgcggttctatctagttacgcgttaaaccaactagaattttttt	accaggatggccgagtggttaaggcgtttgactctagttcaaatggacatatgTCCGCGTGGGTTCGAACCCCACTcctggta	GCCGAGTGGTTAAGGCGTTGGACTTAAGATCCAATGGACATATGTCCGCGTGGG	tgtggaaaggacgaaacaccgcgcggacatatgtccatGTTTAAGAGCTATGCTGGAAACAGCATAGCAAGTTTAAATAAGGCTAGTCCGTTATCAACTTGAAAAAGTGGCACCGAGTCGGTGCGCCGAGTGGTTAAGGCGTttgactctagttcaaatgGACATATGTCCGcgcggttctatctagttacgcgttaaaccaactagaatttttttTGTTCGCtggccgagtggttaaggcgttggactTAAgatccaatggacatatgtcCgcgtgggtctcgagtactaggatccatt
17wG_fne_RTT36_13gc_ta_mut38at_PBS13	1.25628	0.251256	398	0.833333	0	360	17wG	36	13gc_ta_mut38at	13	gcgcggacatatgtccatGTTTAAGAGCTATGCTGGAAACAGCATAGCAAGTTTAAATAAGGCTAGTCCGTTATCAACTTGAAAAAGTGGCACCGAGTCGGTGCGCCGAGTGGTTAAGGCGTttgactctagttcaaatgGACATATGTCCGCcgcggttctatctagttacgcgttaaaccaactagaattttttt	accaggatggccgagtggttaaggcgtttgactctagttcaaatggacatatgTCCGCGTGGGTTCGAACCCCACTcctggta	GCCGAGTGGTTAAGGCGTTGGACTTAAGATCCAATGGACATATGTCCGCGTGGG	tgtggaaaggacgaaacaccgcgcggacatatgtccatGTTTAAGAGCTATGCTGGAAACAGCATAGCAAGTTTAAATAAGGCTAGTCCGTTATCAACTTGAAAAAGTGGCACCGAGTCGGTGCGCCGAGTGGTTAAGGCGTttgactctagttcaaatgGACATATGTCCGCcgcggttctatctagttacgcgttaaaccaactagaatttttttCGTGTAtggccgagtggttaaggcgttggactTAAgatccaatggacatatgtcCgcgtgggtctcgagtactaggatccatt
17wG_fne_RTT36_13gc_ta_mut38at_PBS14	0.869565	0.869565	460	2.05479	0.456621	438	17wG	36	13gc_ta_mut38at	14	gcgcggacatatgtccatGTTTAAGAGCTATGCTGGAAACAGCATAGCAAGTTTAAATAAGGCTAGTCCGTTATCAACTTGAAAAAGTGGCACCGAGTCGGTGCGCCGAGTGGTTAAGGCGTttgactctagttcaaatgGACATATGTCCGCGcgcggttctatctagttacgcgttaaaccaactagaattttttt	accaggatggccgagtggttaaggcgtttgactctagttcaaatggacatatgTCCGCGTGGGTTCGAACCCCACTcctggta	GCCGAGTGGTTAAGGCGTTGGACTTAAGATCCAATGGACATATGTCCGCGTGGG	tgtggaaaggacgaaacaccgcgcggacatatgtccatGTTTAAGAGCTATGCTGGAAACAGCATAGCAAGTTTAAATAAGGCTAGTCCGTTATCAACTTGAAAAAGTGGCACCGAGTCGGTGCGCCGAGTGGTTAAGGCGTttgactctagttcaaatgGACATATGTCCGCGcgcggttctatctagttacgcgttaaaccaactagaatttttttATATGtggccgagtggttaaggcgttggactTAAgatccaatggacatatgtcCgcgtgggtctcgagtactaggatccatt
17wG_fne_RTT36_13gc_ta_mut38at_PBS15	1.98413	0	504	1.222	0.203666	491	17wG	36	13gc_ta_mut38at	15	gcgcggacatatgtccatGTTTAAGAGCTATGCTGGAAACAGCATAGCAAGTTTAAATAAGGCTAGTCCGTTATCAACTTGAAAAAGTGGCACCGAGTCGGTGCGCCGAGTGGTTAAGGCGTttgactctagttcaaatgGACATATGTCCGCGTcgcggttctatctagttacgcgttaaaccaactagaattttttt	accaggatggccgagtggttaaggcgtttgactctagttcaaatggacatatgTCCGCGTGGGTTCGAACCCCACTcctggta	GCCGAGTGGTTAAGGCGTTGGACTTAAGATCCAATGGACATATGTCCGCGTGGG	tgtggaaaggacgaaacaccgcgcggacatatgtccatGTTTAAGAGCTATGCTGGAAACAGCATAGCAAGTTTAAATAAGGCTAGTCCGTTATCAACTTGAAAAAGTGGCACCGAGTCGGTGCGCCGAGTGGTTAAGGCGTttgactctagttcaaatgGACATATGTCCGCGTcgcggttctatctagttacgcgttaaaccaactagaatttttttCACGtggccgagtggttaaggcgttggactTAAgatccaatggacatatgtcCgcgtgggtctcgagtactaggatccatt
17wG_fne_RTT36_13gc_ta_mut38at_PBS16	1.06838	0	468	0.93985	0.37594	532	17wG	36	13gc_ta_mut38at	16	gcgcggacatatgtccatGTTTAAGAGCTATGCTGGAAACAGCATAGCAAGTTTAAATAAGGCTAGTCCGTTATCAACTTGAAAAAGTGGCACCGAGTCGGTGCGCCGAGTGGTTAAGGCGTttgactctagttcaaatgGACATATGTCCGCGTGcgcggttctatctagttacgcgttaaaccaactagaattttttt	accaggatggccgagtggttaaggcgtttgactctagttcaaatggacatatgTCCGCGTGGGTTCGAACCCCACTcctggta	GCCGAGTGGTTAAGGCGTTGGACTTAAGATCCAATGGACATATGTCCGCGTGGG	tgtggaaaggacgaaacaccgcgcggacatatgtccatGTTTAAGAGCTATGCTGGAAACAGCATAGCAAGTTTAAATAAGGCTAGTCCGTTATCAACTTGAAAAAGTGGCACCGAGTCGGTGCGCCGAGTGGTTAAGGCGTttgactctagttcaaatgGACATATGTCCGCGTGcgcggttctatctagttacgcgttaaaccaactagaatttttttGCCtggccgagtggttaaggcgttggactTAAgatccaatggacatatgtcCgcgtgggtctcgagtactaggatccatt
17wG_fne_RTT36_13gc_ta_mut38at_PBS8	0	0.625	640	0	0.33389	599	17wG	36	13gc_ta_mut38at	8	gcgcggacatatgtccatGTTTAAGAGCTATGCTGGAAACAGCATAGCAAGTTTAAATAAGGCTAGTCCGTTATCAACTTGAAAAAGTGGCACCGAGTCGGTGCGCCGAGTGGTTAAGGCGTttgactctagttcaaatgGACATATGcgcggttctatctagttacgcgttaaaccaactagaattttttt	accaggatggccgagtggttaaggcgtttgactctagttcaaatggacatatgTCCGCGTGGGTTCGAACCCCACTcctggta	GCCGAGTGGTTAAGGCGTTGGACTTAAGATCCAATGGACATATGTCCGCGTGGG	tgtggaaaggacgaaacaccgcgcggacatatgtccatGTTTAAGAGCTATGCTGGAAACAGCATAGCAAGTTTAAATAAGGCTAGTCCGTTATCAACTTGAAAAAGTGGCACCGAGTCGGTGCGCCGAGTGGTTAAGGCGTttgactctagttcaaatgGACATATGcgcggttctatctagttacgcgttaaaccaactagaatttttttCAAGTCTTCTCtggccgagtggttaaggcgttggactTAAgatccaatggacatatgtcCgcgtgggtctcgagtactaggatccatt
17wG_fne_RTT36_13gc_ta_mut38at_PBS9	3.24427	0	524	2.15264	0.195695	511	17wG	36	13gc_ta_mut38at	9	gcgcggacatatgtccatGTTTAAGAGCTATGCTGGAAACAGCATAGCAAGTTTAAATAAGGCTAGTCCGTTATCAACTTGAAAAAGTGGCACCGAGTCGGTGCGCCGAGTGGTTAAGGCGTttgactctagttcaaatgGACATATGTcgcggttctatctagttacgcgttaaaccaactagaattttttt	accaggatggccgagtggttaaggcgtttgactctagttcaaatggacatatgTCCGCGTGGGTTCGAACCCCACTcctggta	GCCGAGTGGTTAAGGCGTTGGACTTAAGATCCAATGGACATATGTCCGCGTGGG	tgtggaaaggacgaaacaccgcgcggacatatgtccatGTTTAAGAGCTATGCTGGAAACAGCATAGCAAGTTTAAATAAGGCTAGTCCGTTATCAACTTGAAAAAGTGGCACCGAGTCGGTGCGCCGAGTGGTTAAGGCGTttgactctagttcaaatgGACATATGTcgcggttctatctagttacgcgttaaaccaactagaatttttttAGGCTCTGAAtggccgagtggttaaggcgttggactTAAgatccaatggacatatgtcCgcgtgggtctcgagtactaggatccatt
17wG_fne_RTT36_14gc_ta_13gc_cg_PBS10	1.03093	0	485	1.03734	0	482	17wG	36	14gc_ta_13gc_cg	10	gcgcggacatatgtccatGTTTAAGAGCTATGCTGGAAACAGCATAGCAAGTTTAAATAAGGCTAGTCCGTTATCAACTTGAAAAAGTGGCACCGAGTCGGTGCGCCGAGTGGTTAAGGCGTtctactctagatagaatgGACATATGTCcgcggttctatctagttacgcgttaaaccaactagaattttttt	accaggatggccgagtggttaaggcgttctactctagatagaatggacatatgTCCGCGTGGGTTCGAACCCCACTcctggta	GCCGAGTGGTTAAGGCGTTGGACTTAAGATCCAATGGACATATGTCCGCGTGGG	tgtggaaaggacgaaacaccgcgcggacatatgtccatGTTTAAGAGCTATGCTGGAAACAGCATAGCAAGTTTAAATAAGGCTAGTCCGTTATCAACTTGAAAAAGTGGCACCGAGTCGGTGCGCCGAGTGGTTAAGGCGTtctactctagatagaatgGACATATGTCcgcggttctatctagttacgcgttaaaccaactagaatttttttATGTGGACAtggccgagtggttaaggcgttggactTAAgatccaatggacatatgtcCgcgtgggtctcgagtactaggatccatt
17wG_fne_RTT36_14gc_ta_13gc_cg_PBS11	0.59761	0	502	0.18018	0.18018	555	17wG	36	14gc_ta_13gc_cg	11	gcgcggacatatgtccatGTTTAAGAGCTATGCTGGAAACAGCATAGCAAGTTTAAATAAGGCTAGTCCGTTATCAACTTGAAAAAGTGGCACCGAGTCGGTGCGCCGAGTGGTTAAGGCGTtctactctagatagaatgGACATATGTCCcgcggttctatctagttacgcgttaaaccaactagaattttttt	accaggatggccgagtggttaaggcgttctactctagatagaatggacatatgTCCGCGTGGGTTCGAACCCCACTcctggta	GCCGAGTGGTTAAGGCGTTGGACTTAAGATCCAATGGACATATGTCCGCGTGGG	tgtggaaaggacgaaacaccgcgcggacatatgtccatGTTTAAGAGCTATGCTGGAAACAGCATAGCAAGTTTAAATAAGGCTAGTCCGTTATCAACTTGAAAAAGTGGCACCGAGTCGGTGCGCCGAGTGGTTAAGGCGTtctactctagatagaatgGACATATGTCCcgcggttctatctagttacgcgttaaaccaactagaatttttttGAGTTGGTtggccgagtggttaaggcgttggactTAAgatccaatggacatatgtcCgcgtgggtctcgagtactaggatccatt
17wG_fne_RTT36_14gc_ta_13gc_cg_PBS12	0	0	317	0	0.692042	289	17wG	36	14gc_ta_13gc_cg	12	gcgcggacatatgtccatGTTTAAGAGCTATGCTGGAAACAGCATAGCAAGTTTAAATAAGGCTAGTCCGTTATCAACTTGAAAAAGTGGCACCGAGTCGGTGCGCCGAGTGGTTAAGGCGTtctactctagatagaatgGACATATGTCCGcgcggttctatctagttacgcgttaaaccaactagaattttttt	accaggatggccgagtggttaaggcgttctactctagatagaatggacatatgTCCGCGTGGGTTCGAACCCCACTcctggta	GCCGAGTGGTTAAGGCGTTGGACTTAAGATCCAATGGACATATGTCCGCGTGGG	tgtggaaaggacgaaacaccgcgcggacatatgtccatGTTTAAGAGCTATGCTGGAAACAGCATAGCAAGTTTAAATAAGGCTAGTCCGTTATCAACTTGAAAAAGTGGCACCGAGTCGGTGCGCCGAGTGGTTAAGGCGTtctactctagatagaatgGACATATGTCCGcgcggttctatctagttacgcgttaaaccaactagaatttttttCTTCAGAtggccgagtggttaaggcgttggactTAAgatccaatggacatatgtcCgcgtgggtctcgagtactaggatccatt
17wG_fne_RTT36_14gc_ta_13gc_cg_PBS13	0.515464	0.515464	388	0.293255	1.75953	341	17wG	36	14gc_ta_13gc_cg	13	gcgcggacatatgtccatGTTTAAGAGCTATGCTGGAAACAGCATAGCAAGTTTAAATAAGGCTAGTCCGTTATCAACTTGAAAAAGTGGCACCGAGTCGGTGCGCCGAGTGGTTAAGGCGTtctactctagatagaatgGACATATGTCCGCcgcggttctatctagttacgcgttaaaccaactagaattttttt	accaggatggccgagtggttaaggcgttctactctagatagaatggacatatgTCCGCGTGGGTTCGAACCCCACTcctggta	GCCGAGTGGTTAAGGCGTTGGACTTAAGATCCAATGGACATATGTCCGCGTGGG	tgtggaaaggacgaaacaccgcgcggacatatgtccatGTTTAAGAGCTATGCTGGAAACAGCATAGCAAGTTTAAATAAGGCTAGTCCGTTATCAACTTGAAAAAGTGGCACCGAGTCGGTGCGCCGAGTGGTTAAGGCGTtctactctagatagaatgGACATATGTCCGCcgcggttctatctagttacgcgttaaaccaactagaatttttttGCCTTAtggccgagtggttaaggcgttggactTAAgatccaatggacatatgtcCgcgtgggtctcgagtactaggatccatt
17wG_fne_RTT36_14gc_ta_13gc_cg_PBS14	1.16618	0	343	1.44928	0	345	17wG	36	14gc_ta_13gc_cg	14	gcgcggacatatgtccatGTTTAAGAGCTATGCTGGAAACAGCATAGCAAGTTTAAATAAGGCTAGTCCGTTATCAACTTGAAAAAGTGGCACCGAGTCGGTGCGCCGAGTGGTTAAGGCGTtctactctagatagaatgGACATATGTCCGCGcgcggttctatctagttacgcgttaaaccaactagaattttttt	accaggatggccgagtggttaaggcgttctactctagatagaatggacatatgTCCGCGTGGGTTCGAACCCCACTcctggta	GCCGAGTGGTTAAGGCGTTGGACTTAAGATCCAATGGACATATGTCCGCGTGGG	tgtggaaaggacgaaacaccgcgcggacatatgtccatGTTTAAGAGCTATGCTGGAAACAGCATAGCAAGTTTAAATAAGGCTAGTCCGTTATCAACTTGAAAAAGTGGCACCGAGTCGGTGCGCCGAGTGGTTAAGGCGTtctactctagatagaatgGACATATGTCCGCGcgcggttctatctagttacgcgttaaaccaactagaatttttttTATGAtggccgagtggttaaggcgttggactTAAgatccaatggacatatgtcCgcgtgggtctcgagtactaggatccatt
17wG_fne_RTT36_14gc_ta_13gc_cg_PBS15	0	0	350	0.806452	0	372	17wG	36	14gc_ta_13gc_cg	15	gcgcggacatatgtccatGTTTAAGAGCTATGCTGGAAACAGCATAGCAAGTTTAAATAAGGCTAGTCCGTTATCAACTTGAAAAAGTGGCACCGAGTCGGTGCGCCGAGTGGTTAAGGCGTtctactctagatagaatgGACATATGTCCGCGTcgcggttctatctagttacgcgttaaaccaactagaattttttt	accaggatggccgagtggttaaggcgttctactctagatagaatggacatatgTCCGCGTGGGTTCGAACCCCACTcctggta	GCCGAGTGGTTAAGGCGTTGGACTTAAGATCCAATGGACATATGTCCGCGTGGG	tgtggaaaggacgaaacaccgcgcggacatatgtccatGTTTAAGAGCTATGCTGGAAACAGCATAGCAAGTTTAAATAAGGCTAGTCCGTTATCAACTTGAAAAAGTGGCACCGAGTCGGTGCGCCGAGTGGTTAAGGCGTtctactctagatagaatgGACATATGTCCGCGTcgcggttctatctagttacgcgttaaaccaactagaatttttttTTCGtggccgagtggttaaggcgttggactTAAgatccaatggacatatgtcCgcgtgggtctcgagtactaggatccatt
17wG_fne_RTT36_14gc_ta_13gc_cg_PBS16	1.64384	1.09589	365	0.223214	0.669643	448	17wG	36	14gc_ta_13gc_cg	16	gcgcggacatatgtccatGTTTAAGAGCTATGCTGGAAACAGCATAGCAAGTTTAAATAAGGCTAGTCCGTTATCAACTTGAAAAAGTGGCACCGAGTCGGTGCGCCGAGTGGTTAAGGCGTtctactctagatagaatgGACATATGTCCGCGTGcgcggttctatctagttacgcgttaaaccaactagaattttttt	accaggatggccgagtggttaaggcgttctactctagatagaatggacatatgTCCGCGTGGGTTCGAACCCCACTcctggta	GCCGAGTGGTTAAGGCGTTGGACTTAAGATCCAATGGACATATGTCCGCGTGGG	tgtggaaaggacgaaacaccgcgcggacatatgtccatGTTTAAGAGCTATGCTGGAAACAGCATAGCAAGTTTAAATAAGGCTAGTCCGTTATCAACTTGAAAAAGTGGCACCGAGTCGGTGCGCCGAGTGGTTAAGGCGTtctactctagatagaatgGACATATGTCCGCGTGcgcggttctatctagttacgcgttaaaccaactagaatttttttCGGtggccgagtggttaaggcgttggactTAAgatccaatggacatatgtcCgcgtgggtctcgagtactaggatccatt
17wG_fne_RTT36_14gc_ta_13gc_cg_PBS8	0	2.17391	460	0	1.74292	459	17wG	36	14gc_ta_13gc_cg	8	gcgcggacatatgtccatGTTTAAGAGCTATGCTGGAAACAGCATAGCAAGTTTAAATAAGGCTAGTCCGTTATCAACTTGAAAAAGTGGCACCGAGTCGGTGCGCCGAGTGGTTAAGGCGTtctactctagatagaatgGACATATGcgcggttctatctagttacgcgttaaaccaactagaattttttt	accaggatggccgagtggttaaggcgttctactctagatagaatggacatatgTCCGCGTGGGTTCGAACCCCACTcctggta	GCCGAGTGGTTAAGGCGTTGGACTTAAGATCCAATGGACATATGTCCGCGTGGG	tgtggaaaggacgaaacaccgcgcggacatatgtccatGTTTAAGAGCTATGCTGGAAACAGCATAGCAAGTTTAAATAAGGCTAGTCCGTTATCAACTTGAAAAAGTGGCACCGAGTCGGTGCGCCGAGTGGTTAAGGCGTtctactctagatagaatgGACATATGcgcggttctatctagttacgcgttaaaccaactagaatttttttTCATAAGCCTAtggccgagtggttaaggcgttggactTAAgatccaatggacatatgtcCgcgtgggtctcgagtactaggatccatt
17wG_fne_RTT36_14gc_ta_13gc_cg_PBS9	0	0.515464	582	0.171233	2.56849	584	17wG	36	14gc_ta_13gc_cg	9	gcgcggacatatgtccatGTTTAAGAGCTATGCTGGAAACAGCATAGCAAGTTTAAATAAGGCTAGTCCGTTATCAACTTGAAAAAGTGGCACCGAGTCGGTGCGCCGAGTGGTTAAGGCGTtctactctagatagaatgGACATATGTcgcggttctatctagttacgcgttaaaccaactagaattttttt	accaggatggccgagtggttaaggcgttctactctagatagaatggacatatgTCCGCGTGGGTTCGAACCCCACTcctggta	GCCGAGTGGTTAAGGCGTTGGACTTAAGATCCAATGGACATATGTCCGCGTGGG	tgtggaaaggacgaaacaccgcgcggacatatgtccatGTTTAAGAGCTATGCTGGAAACAGCATAGCAAGTTTAAATAAGGCTAGTCCGTTATCAACTTGAAAAAGTGGCACCGAGTCGGTGCGCCGAGTGGTTAAGGCGTtctactctagatagaatgGACATATGTcgcggttctatctagttacgcgttaaaccaactagaatttttttCGCAAGTGCTtggccgagtggttaaggcgttggactTAAgatccaatggacatatgtcCgcgtgggtctcgagtactaggatccatt
17wG_fne_RTT36_14gc_ta_13gc_ta_12ta_cg_PBS10	0.433839	0.21692	461	1.67715	0.419287	477	17wG	36	14gc_ta_13gc_ta_12ta_cg	10	gcgcggacatatgtccatGTTTAAGAGCTATGCTGGAAACAGCATAGCAAGTTTAAATAAGGCTAGTCCGTTATCAACTTGAAAAAGTGGCACCGAGTCGGTGCGCCGAGTGGTTAAGGCGTcttactctagataagatgGACATATGTCcgcggttctatctagttacgcgttaaaccaactagaattttttt	accaggatggccgagtggttaaggcgtcttactctagataagatggacatatgTCCGCGTGGGTTCGAACCCCACTcctggta	GCCGAGTGGTTAAGGCGTTGGACTTAAGATCCAATGGACATATGTCCGCGTGGG	tgtggaaaggacgaaacaccgcgcggacatatgtccatGTTTAAGAGCTATGCTGGAAACAGCATAGCAAGTTTAAATAAGGCTAGTCCGTTATCAACTTGAAAAAGTGGCACCGAGTCGGTGCGCCGAGTGGTTAAGGCGTcttactctagataagatgGACATATGTCcgcggttctatctagttacgcgttaaaccaactagaatttttttTTGCTGAACtggccgagtggttaaggcgttggactTAAgatccaatggacatatgtcCgcgtgggtctcgagtactaggatccatt
17wG_fne_RTT36_14gc_ta_13gc_ta_12ta_cg_PBS11	2.38612	0	461	1.44928	0	483	17wG	36	14gc_ta_13gc_ta_12ta_cg	11	gcgcggacatatgtccatGTTTAAGAGCTATGCTGGAAACAGCATAGCAAGTTTAAATAAGGCTAGTCCGTTATCAACTTGAAAAAGTGGCACCGAGTCGGTGCGCCGAGTGGTTAAGGCGTcttactctagataagatgGACATATGTCCcgcggttctatctagttacgcgttaaaccaactagaattttttt	accaggatggccgagtggttaaggcgtcttactctagataagatggacatatgTCCGCGTGGGTTCGAACCCCACTcctggta	GCCGAGTGGTTAAGGCGTTGGACTTAAGATCCAATGGACATATGTCCGCGTGGG	tgtggaaaggacgaaacaccgcgcggacatatgtccatGTTTAAGAGCTATGCTGGAAACAGCATAGCAAGTTTAAATAAGGCTAGTCCGTTATCAACTTGAAAAAGTGGCACCGAGTCGGTGCGCCGAGTGGTTAAGGCGTcttactctagataagatgGACATATGTCCcgcggttctatctagttacgcgttaaaccaactagaatttttttTCAGACGGtggccgagtggttaaggcgttggactTAAgatccaatggacatatgtcCgcgtgggtctcgagtactaggatccatt
17wG_fne_RTT36_14gc_ta_13gc_ta_12ta_cg_PBS12	1.30719	0	306	2.25806	0	310	17wG	36	14gc_ta_13gc_ta_12ta_cg	12	gcgcggacatatgtccatGTTTAAGAGCTATGCTGGAAACAGCATAGCAAGTTTAAATAAGGCTAGTCCGTTATCAACTTGAAAAAGTGGCACCGAGTCGGTGCGCCGAGTGGTTAAGGCGTcttactctagataagatgGACATATGTCCGcgcggttctatctagttacgcgttaaaccaactagaattttttt	accaggatggccgagtggttaaggcgtcttactctagataagatggacatatgTCCGCGTGGGTTCGAACCCCACTcctggta	GCCGAGTGGTTAAGGCGTTGGACTTAAGATCCAATGGACATATGTCCGCGTGGG	tgtggaaaggacgaaacaccgcgcggacatatgtccatGTTTAAGAGCTATGCTGGAAACAGCATAGCAAGTTTAAATAAGGCTAGTCCGTTATCAACTTGAAAAAGTGGCACCGAGTCGGTGCGCCGAGTGGTTAAGGCGTcttactctagataagatgGACATATGTCCGcgcggttctatctagttacgcgttaaaccaactagaatttttttAGGCTCTtggccgagtggttaaggcgttggactTAAgatccaatggacatatgtcCgcgtgggtctcgagtactaggatccatt
17wG_fne_RTT36_14gc_ta_13gc_ta_12ta_cg_PBS13	2.22222	0	405	3.1941	0	407	17wG	36	14gc_ta_13gc_ta_12ta_cg	13	gcgcggacatatgtccatGTTTAAGAGCTATGCTGGAAACAGCATAGCAAGTTTAAATAAGGCTAGTCCGTTATCAACTTGAAAAAGTGGCACCGAGTCGGTGCGCCGAGTGGTTAAGGCGTcttactctagataagatgGACATATGTCCGCcgcggttctatctagttacgcgttaaaccaactagaattttttt	accaggatggccgagtggttaaggcgtcttactctagataagatggacatatgTCCGCGTGGGTTCGAACCCCACTcctggta	GCCGAGTGGTTAAGGCGTTGGACTTAAGATCCAATGGACATATGTCCGCGTGGG	tgtggaaaggacgaaacaccgcgcggacatatgtccatGTTTAAGAGCTATGCTGGAAACAGCATAGCAAGTTTAAATAAGGCTAGTCCGTTATCAACTTGAAAAAGTGGCACCGAGTCGGTGCGCCGAGTGGTTAAGGCGTcttactctagataagatgGACATATGTCCGCcgcggttctatctagttacgcgttaaaccaactagaatttttttCAGGACtggccgagtggttaaggcgttggactTAAgatccaatggacatatgtcCgcgtgggtctcgagtactaggatccatt
17wG_fne_RTT36_14gc_ta_13gc_ta_12ta_cg_PBS14	3.06748	0	326	2.2508	0	311	17wG	36	14gc_ta_13gc_ta_12ta_cg	14	gcgcggacatatgtccatGTTTAAGAGCTATGCTGGAAACAGCATAGCAAGTTTAAATAAGGCTAGTCCGTTATCAACTTGAAAAAGTGGCACCGAGTCGGTGCGCCGAGTGGTTAAGGCGTcttactctagataagatgGACATATGTCCGCGcgcggttctatctagttacgcgttaaaccaactagaattttttt	accaggatggccgagtggttaaggcgtcttactctagataagatggacatatgTCCGCGTGGGTTCGAACCCCACTcctggta	GCCGAGTGGTTAAGGCGTTGGACTTAAGATCCAATGGACATATGTCCGCGTGGG	tgtggaaaggacgaaacaccgcgcggacatatgtccatGTTTAAGAGCTATGCTGGAAACAGCATAGCAAGTTTAAATAAGGCTAGTCCGTTATCAACTTGAAAAAGTGGCACCGAGTCGGTGCGCCGAGTGGTTAAGGCGTcttactctagataagatgGACATATGTCCGCGcgcggttctatctagttacgcgttaaaccaactagaatttttttACTAAtggccgagtggttaaggcgttggactTAAgatccaatggacatatgtcCgcgtgggtctcgagtactaggatccatt
17wG_fne_RTT36_14gc_ta_13gc_ta_12ta_cg_PBS15	1.83246	0.26178	382	2.51256	0	398	17wG	36	14gc_ta_13gc_ta_12ta_cg	15	gcgcggacatatgtccatGTTTAAGAGCTATGCTGGAAACAGCATAGCAAGTTTAAATAAGGCTAGTCCGTTATCAACTTGAAAAAGTGGCACCGAGTCGGTGCGCCGAGTGGTTAAGGCGTcttactctagataagatgGACATATGTCCGCGTcgcggttctatctagttacgcgttaaaccaactagaattttttt	accaggatggccgagtggttaaggcgtcttactctagataagatggacatatgTCCGCGTGGGTTCGAACCCCACTcctggta	GCCGAGTGGTTAAGGCGTTGGACTTAAGATCCAATGGACATATGTCCGCGTGGG	tgtggaaaggacgaaacaccgcgcggacatatgtccatGTTTAAGAGCTATGCTGGAAACAGCATAGCAAGTTTAAATAAGGCTAGTCCGTTATCAACTTGAAAAAGTGGCACCGAGTCGGTGCGCCGAGTGGTTAAGGCGTcttactctagataagatgGACATATGTCCGCGTcgcggttctatctagttacgcgttaaaccaactagaatttttttACCTtggccgagtggttaaggcgttggactTAAgatccaatggacatatgtcCgcgtgggtctcgagtactaggatccatt
17wG_fne_RTT36_14gc_ta_13gc_ta_12ta_cg_PBS16	3.31325	0	332	3.98936	0	376	17wG	36	14gc_ta_13gc_ta_12ta_cg	16	gcgcggacatatgtccatGTTTAAGAGCTATGCTGGAAACAGCATAGCAAGTTTAAATAAGGCTAGTCCGTTATCAACTTGAAAAAGTGGCACCGAGTCGGTGCGCCGAGTGGTTAAGGCGTcttactctagataagatgGACATATGTCCGCGTGcgcggttctatctagttacgcgttaaaccaactagaattttttt	accaggatggccgagtggttaaggcgtcttactctagataagatggacatatgTCCGCGTGGGTTCGAACCCCACTcctggta	GCCGAGTGGTTAAGGCGTTGGACTTAAGATCCAATGGACATATGTCCGCGTGGG	tgtggaaaggacgaaacaccgcgcggacatatgtccatGTTTAAGAGCTATGCTGGAAACAGCATAGCAAGTTTAAATAAGGCTAGTCCGTTATCAACTTGAAAAAGTGGCACCGAGTCGGTGCGCCGAGTGGTTAAGGCGTcttactctagataagatgGACATATGTCCGCGTGcgcggttctatctagttacgcgttaaaccaactagaatttttttTGTtggccgagtggttaaggcgttggactTAAgatccaatggacatatgtcCgcgtgggtctcgagtactaggatccatt
17wG_fne_RTT36_14gc_ta_13gc_ta_12ta_cg_PBS8	0.214592	0	466	0.223714	0	447	17wG	36	14gc_ta_13gc_ta_12ta_cg	8	gcgcggacatatgtccatGTTTAAGAGCTATGCTGGAAACAGCATAGCAAGTTTAAATAAGGCTAGTCCGTTATCAACTTGAAAAAGTGGCACCGAGTCGGTGCGCCGAGTGGTTAAGGCGTcttactctagataagatgGACATATGcgcggttctatctagttacgcgttaaaccaactagaattttttt	accaggatggccgagtggttaaggcgtcttactctagataagatggacatatgTCCGCGTGGGTTCGAACCCCACTcctggta	GCCGAGTGGTTAAGGCGTTGGACTTAAGATCCAATGGACATATGTCCGCGTGGG	tgtggaaaggacgaaacaccgcgcggacatatgtccatGTTTAAGAGCTATGCTGGAAACAGCATAGCAAGTTTAAATAAGGCTAGTCCGTTATCAACTTGAAAAAGTGGCACCGAGTCGGTGCGCCGAGTGGTTAAGGCGTcttactctagataagatgGACATATGcgcggttctatctagttacgcgttaaaccaactagaatttttttGTAGAGCGGTTtggccgagtggttaaggcgttggactTAAgatccaatggacatatgtcCgcgtgggtctcgagtactaggatccatt
17wG_fne_RTT36_14gc_ta_13gc_ta_12ta_cg_PBS9	0.465116	0.232558	430	0.483092	0.483092	414	17wG	36	14gc_ta_13gc_ta_12ta_cg	9	gcgcggacatatgtccatGTTTAAGAGCTATGCTGGAAACAGCATAGCAAGTTTAAATAAGGCTAGTCCGTTATCAACTTGAAAAAGTGGCACCGAGTCGGTGCGCCGAGTGGTTAAGGCGTcttactctagataagatgGACATATGTcgcggttctatctagttacgcgttaaaccaactagaattttttt	accaggatggccgagtggttaaggcgtcttactctagataagatggacatatgTCCGCGTGGGTTCGAACCCCACTcctggta	GCCGAGTGGTTAAGGCGTTGGACTTAAGATCCAATGGACATATGTCCGCGTGGG	tgtggaaaggacgaaacaccgcgcggacatatgtccatGTTTAAGAGCTATGCTGGAAACAGCATAGCAAGTTTAAATAAGGCTAGTCCGTTATCAACTTGAAAAAGTGGCACCGAGTCGGTGCGCCGAGTGGTTAAGGCGTcttactctagataagatgGACATATGTcgcggttctatctagttacgcgttaaaccaactagaatttttttTTACGACCAAtggccgagtggttaaggcgttggactTAAgatccaatggacatatgtcCgcgtgggtctcgagtactaggatccatt
17wG_fne_RTT36_14gc_ta_13gc_ta_PBS10	2.55754	0	391	2.1327	0	422	17wG	36	14gc_ta_13gc_ta	10	gcgcggacatatgtccatGTTTAAGAGCTATGCTGGAAACAGCATAGCAAGTTTAAATAAGGCTAGTCCGTTATCAACTTGAAAAAGTGGCACCGAGTCGGTGCGCCGAGTGGTTAAGGCGTtttactctagataaaatgGACATATGTCcgcggttctatctagttacgcgttaaaccaactagaattttttt	accaggatggccgagtggttaaggcgttttactctagataaaatggacatatgTCCGCGTGGGTTCGAACCCCACTcctggta	GCCGAGTGGTTAAGGCGTTGGACTTAAGATCCAATGGACATATGTCCGCGTGGG	tgtggaaaggacgaaacaccgcgcggacatatgtccatGTTTAAGAGCTATGCTGGAAACAGCATAGCAAGTTTAAATAAGGCTAGTCCGTTATCAACTTGAAAAAGTGGCACCGAGTCGGTGCGCCGAGTGGTTAAGGCGTtttactctagataaaatgGACATATGTCcgcggttctatctagttacgcgttaaaccaactagaatttttttCTGTAGATTtggccgagtggttaaggcgttggactTAAgatccaatggacatatgtcCgcgtgggtctcgagtactaggatccatt
17wG_fne_RTT36_14gc_ta_13gc_ta_PBS11	1.20846	0	331	0.849858	0.566572	353	17wG	36	14gc_ta_13gc_ta	11	gcgcggacatatgtccatGTTTAAGAGCTATGCTGGAAACAGCATAGCAAGTTTAAATAAGGCTAGTCCGTTATCAACTTGAAAAAGTGGCACCGAGTCGGTGCGCCGAGTGGTTAAGGCGTtttactctagataaaatgGACATATGTCCcgcggttctatctagttacgcgttaaaccaactagaattttttt	accaggatggccgagtggttaaggcgttttactctagataaaatggacatatgTCCGCGTGGGTTCGAACCCCACTcctggta	GCCGAGTGGTTAAGGCGTTGGACTTAAGATCCAATGGACATATGTCCGCGTGGG	tgtggaaaggacgaaacaccgcgcggacatatgtccatGTTTAAGAGCTATGCTGGAAACAGCATAGCAAGTTTAAATAAGGCTAGTCCGTTATCAACTTGAAAAAGTGGCACCGAGTCGGTGCGCCGAGTGGTTAAGGCGTtttactctagataaaatgGACATATGTCCcgcggttctatctagttacgcgttaaaccaactagaatttttttCGGTCATGtggccgagtggttaaggcgttggactTAAgatccaatggacatatgtcCgcgtgggtctcgagtactaggatccatt
17wG_fne_RTT36_14gc_ta_13gc_ta_PBS12	1.67364	0	239	2.95359	0	237	17wG	36	14gc_ta_13gc_ta	12	gcgcggacatatgtccatGTTTAAGAGCTATGCTGGAAACAGCATAGCAAGTTTAAATAAGGCTAGTCCGTTATCAACTTGAAAAAGTGGCACCGAGTCGGTGCGCCGAGTGGTTAAGGCGTtttactctagataaaatgGACATATGTCCGcgcggttctatctagttacgcgttaaaccaactagaattttttt	accaggatggccgagtggttaaggcgttttactctagataaaatggacatatgTCCGCGTGGGTTCGAACCCCACTcctggta	GCCGAGTGGTTAAGGCGTTGGACTTAAGATCCAATGGACATATGTCCGCGTGGG	tgtggaaaggacgaaacaccgcgcggacatatgtccatGTTTAAGAGCTATGCTGGAAACAGCATAGCAAGTTTAAATAAGGCTAGTCCGTTATCAACTTGAAAAAGTGGCACCGAGTCGGTGCGCCGAGTGGTTAAGGCGTtttactctagataaaatgGACATATGTCCGcgcggttctatctagttacgcgttaaaccaactagaatttttttCGGTGACtggccgagtggttaaggcgttggactTAAgatccaatggacatatgtcCgcgtgggtctcgagtactaggatccatt
17wG_fne_RTT36_14gc_ta_13gc_ta_PBS13	2.37467	1.31926	379	0	2.00573	349	17wG	36	14gc_ta_13gc_ta	13	gcgcggacatatgtccatGTTTAAGAGCTATGCTGGAAACAGCATAGCAAGTTTAAATAAGGCTAGTCCGTTATCAACTTGAAAAAGTGGCACCGAGTCGGTGCGCCGAGTGGTTAAGGCGTtttactctagataaaatgGACATATGTCCGCcgcggttctatctagttacgcgttaaaccaactagaattttttt	accaggatggccgagtggttaaggcgttttactctagataaaatggacatatgTCCGCGTGGGTTCGAACCCCACTcctggta	GCCGAGTGGTTAAGGCGTTGGACTTAAGATCCAATGGACATATGTCCGCGTGGG	tgtggaaaggacgaaacaccgcgcggacatatgtccatGTTTAAGAGCTATGCTGGAAACAGCATAGCAAGTTTAAATAAGGCTAGTCCGTTATCAACTTGAAAAAGTGGCACCGAGTCGGTGCGCCGAGTGGTTAAGGCGTtttactctagataaaatgGACATATGTCCGCcgcggttctatctagttacgcgttaaaccaactagaatttttttCGATCCtggccgagtggttaaggcgttggactTAAgatccaatggacatatgtcCgcgtgggtctcgagtactaggatccatt
17wG_fne_RTT36_14gc_ta_13gc_ta_PBS14	2.02703	0	444	2.02532	0.253165	395	17wG	36	14gc_ta_13gc_ta	14	gcgcggacatatgtccatGTTTAAGAGCTATGCTGGAAACAGCATAGCAAGTTTAAATAAGGCTAGTCCGTTATCAACTTGAAAAAGTGGCACCGAGTCGGTGCGCCGAGTGGTTAAGGCGTtttactctagataaaatgGACATATGTCCGCGcgcggttctatctagttacgcgttaaaccaactagaattttttt	accaggatggccgagtggttaaggcgttttactctagataaaatggacatatgTCCGCGTGGGTTCGAACCCCACTcctggta	GCCGAGTGGTTAAGGCGTTGGACTTAAGATCCAATGGACATATGTCCGCGTGGG	tgtggaaaggacgaaacaccgcgcggacatatgtccatGTTTAAGAGCTATGCTGGAAACAGCATAGCAAGTTTAAATAAGGCTAGTCCGTTATCAACTTGAAAAAGTGGCACCGAGTCGGTGCGCCGAGTGGTTAAGGCGTtttactctagataaaatgGACATATGTCCGCGcgcggttctatctagttacgcgttaaaccaactagaatttttttCGTATtggccgagtggttaaggcgttggactTAAgatccaatggacatatgtcCgcgtgggtctcgagtactaggatccatt
17wG_fne_RTT36_14gc_ta_13gc_ta_PBS15	1.28755	0.429185	466	2.17391	0	460	17wG	36	14gc_ta_13gc_ta	15	gcgcggacatatgtccatGTTTAAGAGCTATGCTGGAAACAGCATAGCAAGTTTAAATAAGGCTAGTCCGTTATCAACTTGAAAAAGTGGCACCGAGTCGGTGCGCCGAGTGGTTAAGGCGTtttactctagataaaatgGACATATGTCCGCGTcgcggttctatctagttacgcgttaaaccaactagaattttttt	accaggatggccgagtggttaaggcgttttactctagataaaatggacatatgTCCGCGTGGGTTCGAACCCCACTcctggta	GCCGAGTGGTTAAGGCGTTGGACTTAAGATCCAATGGACATATGTCCGCGTGGG	tgtggaaaggacgaaacaccgcgcggacatatgtccatGTTTAAGAGCTATGCTGGAAACAGCATAGCAAGTTTAAATAAGGCTAGTCCGTTATCAACTTGAAAAAGTGGCACCGAGTCGGTGCGCCGAGTGGTTAAGGCGTtttactctagataaaatgGACATATGTCCGCGTcgcggttctatctagttacgcgttaaaccaactagaatttttttGTGAtggccgagtggttaaggcgttggactTAAgatccaatggacatatgtcCgcgtgggtctcgagtactaggatccatt
17wG_fne_RTT36_14gc_ta_13gc_ta_PBS16	0	0	434	1.51515	0	462	17wG	36	14gc_ta_13gc_ta	16	gcgcggacatatgtccatGTTTAAGAGCTATGCTGGAAACAGCATAGCAAGTTTAAATAAGGCTAGTCCGTTATCAACTTGAAAAAGTGGCACCGAGTCGGTGCGCCGAGTGGTTAAGGCGTtttactctagataaaatgGACATATGTCCGCGTGcgcggttctatctagttacgcgttaaaccaactagaattttttt	accaggatggccgagtggttaaggcgttttactctagataaaatggacatatgTCCGCGTGGGTTCGAACCCCACTcctggta	GCCGAGTGGTTAAGGCGTTGGACTTAAGATCCAATGGACATATGTCCGCGTGGG	tgtggaaaggacgaaacaccgcgcggacatatgtccatGTTTAAGAGCTATGCTGGAAACAGCATAGCAAGTTTAAATAAGGCTAGTCCGTTATCAACTTGAAAAAGTGGCACCGAGTCGGTGCGCCGAGTGGTTAAGGCGTtttactctagataaaatgGACATATGTCCGCGTGcgcggttctatctagttacgcgttaaaccaactagaatttttttTCCtggccgagtggttaaggcgttggactTAAgatccaatggacatatgtcCgcgtgggtctcgagtactaggatccatt
17wG_fne_RTT36_14gc_ta_13gc_ta_PBS8	0.378788	0.568182	528	0.803213	0	498	17wG	36	14gc_ta_13gc_ta	8	gcgcggacatatgtccatGTTTAAGAGCTATGCTGGAAACAGCATAGCAAGTTTAAATAAGGCTAGTCCGTTATCAACTTGAAAAAGTGGCACCGAGTCGGTGCGCCGAGTGGTTAAGGCGTtttactctagataaaatgGACATATGcgcggttctatctagttacgcgttaaaccaactagaattttttt	accaggatggccgagtggttaaggcgttttactctagataaaatggacatatgTCCGCGTGGGTTCGAACCCCACTcctggta	GCCGAGTGGTTAAGGCGTTGGACTTAAGATCCAATGGACATATGTCCGCGTGGG	tgtggaaaggacgaaacaccgcgcggacatatgtccatGTTTAAGAGCTATGCTGGAAACAGCATAGCAAGTTTAAATAAGGCTAGTCCGTTATCAACTTGAAAAAGTGGCACCGAGTCGGTGCGCCGAGTGGTTAAGGCGTtttactctagataaaatgGACATATGcgcggttctatctagttacgcgttaaaccaactagaatttttttAAGTGCGGTCAtggccgagtggttaaggcgttggactTAAgatccaatggacatatgtcCgcgtgggtctcgagtactaggatccatt
17wG_fne_RTT36_14gc_ta_13gc_ta_PBS9	0.443459	0	451	0.236407	0.472813	423	17wG	36	14gc_ta_13gc_ta	9	gcgcggacatatgtccatGTTTAAGAGCTATGCTGGAAACAGCATAGCAAGTTTAAATAAGGCTAGTCCGTTATCAACTTGAAAAAGTGGCACCGAGTCGGTGCGCCGAGTGGTTAAGGCGTtttactctagataaaatgGACATATGTcgcggttctatctagttacgcgttaaaccaactagaattttttt	accaggatggccgagtggttaaggcgttttactctagataaaatggacatatgTCCGCGTGGGTTCGAACCCCACTcctggta	GCCGAGTGGTTAAGGCGTTGGACTTAAGATCCAATGGACATATGTCCGCGTGGG	tgtggaaaggacgaaacaccgcgcggacatatgtccatGTTTAAGAGCTATGCTGGAAACAGCATAGCAAGTTTAAATAAGGCTAGTCCGTTATCAACTTGAAAAAGTGGCACCGAGTCGGTGCGCCGAGTGGTTAAGGCGTtttactctagataaaatgGACATATGTcgcggttctatctagttacgcgttaaaccaactagaatttttttGCGCTAGAACtggccgagtggttaaggcgttggactTAAgatccaatggacatatgtcCgcgtgggtctcgagtactaggatccatt
17wG_fne_RTT36_ac-only_PBS10	0.568182	0.568182	528	0.722022	0.180505	554	17wG	36	ac-only	10	gcgcggacatatgtccatGTTTAAGAGCTATGCTGGAAACAGCATAGCAAGTTTAAATAAGGCTAGTCCGTTATCAACTTGAAAAAGTGGCACCGAGTCGGTGCGCCGAGTGGTTAAGGCGTtggactctagatccaatgGACATATGTCcgcggttctatctagttacgcgttaaaccaactagaattttttt	accaggatggccgagtggttaaggcgttggactctagatccaatggacatatgTCCGCGTGGGTTCGAACCCCACTcctggta	GCCGAGTGGTTAAGGCGTTGGACTTAAGATCCAATGGACATATGTCCGCGTGGG	tgtggaaaggacgaaacaccgcgcggacatatgtccatGTTTAAGAGCTATGCTGGAAACAGCATAGCAAGTTTAAATAAGGCTAGTCCGTTATCAACTTGAAAAAGTGGCACCGAGTCGGTGCGCCGAGTGGTTAAGGCGTtggactctagatccaatgGACATATGTCcgcggttctatctagttacgcgttaaaccaactagaatttttttTATCGGAGAtggccgagtggttaaggcgttggactTAAgatccaatggacatatgtcCgcgtgggtctcgagtactaggatccatt
17wG_fne_RTT36_ac-only_PBS11	0.987654	0.493827	405	2.24215	1.12108	446	17wG	36	ac-only	11	gcgcggacatatgtccatGTTTAAGAGCTATGCTGGAAACAGCATAGCAAGTTTAAATAAGGCTAGTCCGTTATCAACTTGAAAAAGTGGCACCGAGTCGGTGCGCCGAGTGGTTAAGGCGTtggactctagatccaatgGACATATGTCCcgcggttctatctagttacgcgttaaaccaactagaattttttt	accaggatggccgagtggttaaggcgttggactctagatccaatggacatatgTCCGCGTGGGTTCGAACCCCACTcctggta	GCCGAGTGGTTAAGGCGTTGGACTTAAGATCCAATGGACATATGTCCGCGTGGG	tgtggaaaggacgaaacaccgcgcggacatatgtccatGTTTAAGAGCTATGCTGGAAACAGCATAGCAAGTTTAAATAAGGCTAGTCCGTTATCAACTTGAAAAAGTGGCACCGAGTCGGTGCGCCGAGTGGTTAAGGCGTtggactctagatccaatgGACATATGTCCcgcggttctatctagttacgcgttaaaccaactagaatttttttGTCTCAGAtggccgagtggttaaggcgttggactTAAgatccaatggacatatgtcCgcgtgggtctcgagtactaggatccatt
17wG_fne_RTT36_ac-only_PBS12	0.307692	0	325	1.27796	0	313	17wG	36	ac-only	12	gcgcggacatatgtccatGTTTAAGAGCTATGCTGGAAACAGCATAGCAAGTTTAAATAAGGCTAGTCCGTTATCAACTTGAAAAAGTGGCACCGAGTCGGTGCGCCGAGTGGTTAAGGCGTtggactctagatccaatgGACATATGTCCGcgcggttctatctagttacgcgttaaaccaactagaattttttt	accaggatggccgagtggttaaggcgttggactctagatccaatggacatatgTCCGCGTGGGTTCGAACCCCACTcctggta	GCCGAGTGGTTAAGGCGTTGGACTTAAGATCCAATGGACATATGTCCGCGTGGG	tgtggaaaggacgaaacaccgcgcggacatatgtccatGTTTAAGAGCTATGCTGGAAACAGCATAGCAAGTTTAAATAAGGCTAGTCCGTTATCAACTTGAAAAAGTGGCACCGAGTCGGTGCGCCGAGTGGTTAAGGCGTtggactctagatccaatgGACATATGTCCGcgcggttctatctagttacgcgttaaaccaactagaatttttttCTGAGAAtggccgagtggttaaggcgttggactTAAgatccaatggacatatgtcCgcgtgggtctcgagtactaggatccatt
17wG_fne_RTT36_ac-only_PBS13	0	0.578035	173	1.11111	1.11111	180	17wG	36	ac-only	13	gcgcggacatatgtccatGTTTAAGAGCTATGCTGGAAACAGCATAGCAAGTTTAAATAAGGCTAGTCCGTTATCAACTTGAAAAAGTGGCACCGAGTCGGTGCGCCGAGTGGTTAAGGCGTtggactctagatccaatgGACATATGTCCGCcgcggttctatctagttacgcgttaaaccaactagaattttttt	accaggatggccgagtggttaaggcgttggactctagatccaatggacatatgTCCGCGTGGGTTCGAACCCCACTcctggta	GCCGAGTGGTTAAGGCGTTGGACTTAAGATCCAATGGACATATGTCCGCGTGGG	tgtggaaaggacgaaacaccgcgcggacatatgtccatGTTTAAGAGCTATGCTGGAAACAGCATAGCAAGTTTAAATAAGGCTAGTCCGTTATCAACTTGAAAAAGTGGCACCGAGTCGGTGCGCCGAGTGGTTAAGGCGTtggactctagatccaatgGACATATGTCCGCcgcggttctatctagttacgcgttaaaccaactagaatttttttGATTGGtggccgagtggttaaggcgttggactTAAgatccaatggacatatgtcCgcgtgggtctcgagtactaggatccatt
17wG_fne_RTT36_ac-only_PBS14	0.731707	0.243902	410	1.53509	0.219298	456	17wG	36	ac-only	14	gcgcggacatatgtccatGTTTAAGAGCTATGCTGGAAACAGCATAGCAAGTTTAAATAAGGCTAGTCCGTTATCAACTTGAAAAAGTGGCACCGAGTCGGTGCGCCGAGTGGTTAAGGCGTtggactctagatccaatgGACATATGTCCGCGcgcggttctatctagttacgcgttaaaccaactagaattttttt	accaggatggccgagtggttaaggcgttggactctagatccaatggacatatgTCCGCGTGGGTTCGAACCCCACTcctggta	GCCGAGTGGTTAAGGCGTTGGACTTAAGATCCAATGGACATATGTCCGCGTGGG	tgtggaaaggacgaaacaccgcgcggacatatgtccatGTTTAAGAGCTATGCTGGAAACAGCATAGCAAGTTTAAATAAGGCTAGTCCGTTATCAACTTGAAAAAGTGGCACCGAGTCGGTGCGCCGAGTGGTTAAGGCGTtggactctagatccaatgGACATATGTCCGCGcgcggttctatctagttacgcgttaaaccaactagaatttttttCCACGtggccgagtggttaaggcgttggactTAAgatccaatggacatatgtcCgcgtgggtctcgagtactaggatccatt
17wG_fne_RTT36_ac-only_PBS15	0.527241	0	569	1.23675	0.176678	566	17wG	36	ac-only	15	gcgcggacatatgtccatGTTTAAGAGCTATGCTGGAAACAGCATAGCAAGTTTAAATAAGGCTAGTCCGTTATCAACTTGAAAAAGTGGCACCGAGTCGGTGCGCCGAGTGGTTAAGGCGTtggactctagatccaatgGACATATGTCCGCGTcgcggttctatctagttacgcgttaaaccaactagaattttttt	accaggatggccgagtggttaaggcgttggactctagatccaatggacatatgTCCGCGTGGGTTCGAACCCCACTcctggta	GCCGAGTGGTTAAGGCGTTGGACTTAAGATCCAATGGACATATGTCCGCGTGGG	tgtggaaaggacgaaacaccgcgcggacatatgtccatGTTTAAGAGCTATGCTGGAAACAGCATAGCAAGTTTAAATAAGGCTAGTCCGTTATCAACTTGAAAAAGTGGCACCGAGTCGGTGCGCCGAGTGGTTAAGGCGTtggactctagatccaatgGACATATGTCCGCGTcgcggttctatctagttacgcgttaaaccaactagaatttttttTGACtggccgagtggttaaggcgttggactTAAgatccaatggacatatgtcCgcgtgggtctcgagtactaggatccatt
17wG_fne_RTT36_ac-only_PBS16	1.21951	0.731707	410	1.5873	0.226757	441	17wG	36	ac-only	16	gcgcggacatatgtccatGTTTAAGAGCTATGCTGGAAACAGCATAGCAAGTTTAAATAAGGCTAGTCCGTTATCAACTTGAAAAAGTGGCACCGAGTCGGTGCGCCGAGTGGTTAAGGCGTtggactctagatccaatgGACATATGTCCGCGTGcgcggttctatctagttacgcgttaaaccaactagaattttttt	accaggatggccgagtggttaaggcgttggactctagatccaatggacatatgTCCGCGTGGGTTCGAACCCCACTcctggta	GCCGAGTGGTTAAGGCGTTGGACTTAAGATCCAATGGACATATGTCCGCGTGGG	tgtggaaaggacgaaacaccgcgcggacatatgtccatGTTTAAGAGCTATGCTGGAAACAGCATAGCAAGTTTAAATAAGGCTAGTCCGTTATCAACTTGAAAAAGTGGCACCGAGTCGGTGCGCCGAGTGGTTAAGGCGTtggactctagatccaatgGACATATGTCCGCGTGcgcggttctatctagttacgcgttaaaccaactagaatttttttATCtggccgagtggttaaggcgttggactTAAgatccaatggacatatgtcCgcgtgggtctcgagtactaggatccatt
17wG_fne_RTT36_ac-only_PBS8	0.162338	1.13636	616	0.164745	0.823723	607	17wG	36	ac-only	8	gcgcggacatatgtccatGTTTAAGAGCTATGCTGGAAACAGCATAGCAAGTTTAAATAAGGCTAGTCCGTTATCAACTTGAAAAAGTGGCACCGAGTCGGTGCGCCGAGTGGTTAAGGCGTtggactctagatccaatgGACATATGcgcggttctatctagttacgcgttaaaccaactagaattttttt	accaggatggccgagtggttaaggcgttggactctagatccaatggacatatgTCCGCGTGGGTTCGAACCCCACTcctggta	GCCGAGTGGTTAAGGCGTTGGACTTAAGATCCAATGGACATATGTCCGCGTGGG	tgtggaaaggacgaaacaccgcgcggacatatgtccatGTTTAAGAGCTATGCTGGAAACAGCATAGCAAGTTTAAATAAGGCTAGTCCGTTATCAACTTGAAAAAGTGGCACCGAGTCGGTGCGCCGAGTGGTTAAGGCGTtggactctagatccaatgGACATATGcgcggttctatctagttacgcgttaaaccaactagaatttttttGACTCTAAGAGtggccgagtggttaaggcgttggactTAAgatccaatggacatatgtcCgcgtgggtctcgagtactaggatccatt
17wG_fne_RTT36_ac-only_PBS9	1.17647	0	510	1.2024	0	499	17wG	36	ac-only	9	gcgcggacatatgtccatGTTTAAGAGCTATGCTGGAAACAGCATAGCAAGTTTAAATAAGGCTAGTCCGTTATCAACTTGAAAAAGTGGCACCGAGTCGGTGCGCCGAGTGGTTAAGGCGTtggactctagatccaatgGACATATGTcgcggttctatctagttacgcgttaaaccaactagaattttttt	accaggatggccgagtggttaaggcgttggactctagatccaatggacatatgTCCGCGTGGGTTCGAACCCCACTcctggta	GCCGAGTGGTTAAGGCGTTGGACTTAAGATCCAATGGACATATGTCCGCGTGGG	tgtggaaaggacgaaacaccgcgcggacatatgtccatGTTTAAGAGCTATGCTGGAAACAGCATAGCAAGTTTAAATAAGGCTAGTCCGTTATCAACTTGAAAAAGTGGCACCGAGTCGGTGCGCCGAGTGGTTAAGGCGTtggactctagatccaatgGACATATGTcgcggttctatctagttacgcgttaaaccaactagaatttttttGGACCATCTGtggccgagtggttaaggcgttggactTAAgatccaatggacatatgtcCgcgtgggtctcgagtactaggatccatt
18wG_fne_RTT21_12ta_cg_14gc_ta_PBS10	4.64396	0	323	3.41297	0	293	18wG	21	12ta_cg_14gc_ta	10	gACGCGGACATATGTCCATGTTTAAGAGCTATGCTGGAAACAGCATAGCAAGTTTAAATAAGGCTAGTCCGTTATCAACTTGAAAAAGTGGCACCGAGTCGGTGCCGTcgtactctagatacgatgGACATATGTCcgcggttctatctagttacgcgttaaaccaactagaattttttt	accaggatggccgagtggttaaggcgtcgtactctagatacgatggacatatgTCCGCGTGGGTTCGAACCCCACTcctggta	GCCGAGTGGTTAAGGCGTTGGACTTAAGATCCAATGGACATATGTCCGCGTGGG	tgtggaaaggacgaaacaccgACGCGGACATATGTCCATGTTTAAGAGCTATGCTGGAAACAGCATAGCAAGTTTAAATAAGGCTAGTCCGTTATCAACTTGAAAAAGTGGCACCGAGTCGGTGCCGTcgtactctagatacgatgGACATATGTCcgcggttctatctagttacgcgttaaaccaactagaatttttttCTTCAGACAGCACCTGTAGAAGAtggccgagtggttaaggcgttggactTAAgatccaatggacatatgtcCgcgtgggtctcgagtactaggatccatt
18wG_fne_RTT21_12ta_cg_14gc_ta_PBS11	2.47525	0	202	3.76569	0	239	18wG	21	12ta_cg_14gc_ta	11	gACGCGGACATATGTCCATGTTTAAGAGCTATGCTGGAAACAGCATAGCAAGTTTAAATAAGGCTAGTCCGTTATCAACTTGAAAAAGTGGCACCGAGTCGGTGCCGTcgtactctagatacgatgGACATATGTCCcgcggttctatctagttacgcgttaaaccaactagaattttttt	accaggatggccgagtggttaaggcgtcgtactctagatacgatggacatatgTCCGCGTGGGTTCGAACCCCACTcctggta	GCCGAGTGGTTAAGGCGTTGGACTTAAGATCCAATGGACATATGTCCGCGTGGG	tgtggaaaggacgaaacaccgACGCGGACATATGTCCATGTTTAAGAGCTATGCTGGAAACAGCATAGCAAGTTTAAATAAGGCTAGTCCGTTATCAACTTGAAAAAGTGGCACCGAGTCGGTGCCGTcgtactctagatacgatgGACATATGTCCcgcggttctatctagttacgcgttaaaccaactagaatttttttCGTACTGGAACTTCAGACAGCAtggccgagtggttaaggcgttggactTAAgatccaatggacatatgtcCgcgtgggtctcgagtactaggatccatt
18wG_fne_RTT21_12ta_cg_14gc_ta_PBS12	5.03356	0	298	6.37584	0	298	18wG	21	12ta_cg_14gc_ta	12	gACGCGGACATATGTCCATGTTTAAGAGCTATGCTGGAAACAGCATAGCAAGTTTAAATAAGGCTAGTCCGTTATCAACTTGAAAAAGTGGCACCGAGTCGGTGCCGTcgtactctagatacgatgGACATATGTCCGcgcggttctatctagttacgcgttaaaccaactagaattttttt	accaggatggccgagtggttaaggcgtcgtactctagatacgatggacatatgTCCGCGTGGGTTCGAACCCCACTcctggta	GCCGAGTGGTTAAGGCGTTGGACTTAAGATCCAATGGACATATGTCCGCGTGGG	tgtggaaaggacgaaacaccgACGCGGACATATGTCCATGTTTAAGAGCTATGCTGGAAACAGCATAGCAAGTTTAAATAAGGCTAGTCCGTTATCAACTTGAAAAAGTGGCACCGAGTCGGTGCCGTcgtactctagatacgatgGACATATGTCCGcgcggttctatctagttacgcgttaaaccaactagaatttttttCCGAACTTCCTATCTATGGCGtggccgagtggttaaggcgttggactTAAgatccaatggacatatgtcCgcgtgggtctcgagtactaggatccatt
18wG_fne_RTT21_12ta_cg_14gc_ta_PBS13	7.80856	0.503778	397	6.42202	2.52294	436	18wG	21	12ta_cg_14gc_ta	13	gACGCGGACATATGTCCATGTTTAAGAGCTATGCTGGAAACAGCATAGCAAGTTTAAATAAGGCTAGTCCGTTATCAACTTGAAAAAGTGGCACCGAGTCGGTGCCGTcgtactctagatacgatgGACATATGTCCGCcgcggttctatctagttacgcgttaaaccaactagaattttttt	accaggatggccgagtggttaaggcgtcgtactctagatacgatggacatatgTCCGCGTGGGTTCGAACCCCACTcctggta	GCCGAGTGGTTAAGGCGTTGGACTTAAGATCCAATGGACATATGTCCGCGTGGG	tgtggaaaggacgaaacaccgACGCGGACATATGTCCATGTTTAAGAGCTATGCTGGAAACAGCATAGCAAGTTTAAATAAGGCTAGTCCGTTATCAACTTGAAAAAGTGGCACCGAGTCGGTGCCGTcgtactctagatacgatgGACATATGTCCGCcgcggttctatctagttacgcgttaaaccaactagaatttttttCCATTGCCACGCCTTAAGTTtggccgagtggttaaggcgttggactTAAgatccaatggacatatgtcCgcgtgggtctcgagtactaggatccatt
18wG_fne_RTT21_12ta_cg_14gc_ta_PBS14	8.59107	0	291	5	0	300	18wG	21	12ta_cg_14gc_ta	14	gACGCGGACATATGTCCATGTTTAAGAGCTATGCTGGAAACAGCATAGCAAGTTTAAATAAGGCTAGTCCGTTATCAACTTGAAAAAGTGGCACCGAGTCGGTGCCGTcgtactctagatacgatgGACATATGTCCGCGcgcggttctatctagttacgcgttaaaccaactagaattttttt	accaggatggccgagtggttaaggcgtcgtactctagatacgatggacatatgTCCGCGTGGGTTCGAACCCCACTcctggta	GCCGAGTGGTTAAGGCGTTGGACTTAAGATCCAATGGACATATGTCCGCGTGGG	tgtggaaaggacgaaacaccgACGCGGACATATGTCCATGTTTAAGAGCTATGCTGGAAACAGCATAGCAAGTTTAAATAAGGCTAGTCCGTTATCAACTTGAAAAAGTGGCACCGAGTCGGTGCCGTcgtactctagatacgatgGACATATGTCCGCGcgcggttctatctagttacgcgttaaaccaactagaatttttttCTTCGTCACGATGGATTGAtggccgagtggttaaggcgttggactTAAgatccaatggacatatgtcCgcgtgggtctcgagtactaggatccatt
18wG_fne_RTT21_12ta_cg_14gc_ta_PBS15	2.8	4	250	2.39726	2.39726	292	18wG	21	12ta_cg_14gc_ta	15	gACGCGGACATATGTCCATGTTTAAGAGCTATGCTGGAAACAGCATAGCAAGTTTAAATAAGGCTAGTCCGTTATCAACTTGAAAAAGTGGCACCGAGTCGGTGCCGTcgtactctagatacgatgGACATATGTCCGCGTcgcggttctatctagttacgcgttaaaccaactagaattttttt	accaggatggccgagtggttaaggcgtcgtactctagatacgatggacatatgTCCGCGTGGGTTCGAACCCCACTcctggta	GCCGAGTGGTTAAGGCGTTGGACTTAAGATCCAATGGACATATGTCCGCGTGGG	tgtggaaaggacgaaacaccgACGCGGACATATGTCCATGTTTAAGAGCTATGCTGGAAACAGCATAGCAAGTTTAAATAAGGCTAGTCCGTTATCAACTTGAAAAAGTGGCACCGAGTCGGTGCCGTcgtactctagatacgatgGACATATGTCCGCGTcgcggttctatctagttacgcgttaaaccaactagaatttttttGTTGCTCATCCATATGCGtggccgagtggttaaggcgttggactTAAgatccaatggacatatgtcCgcgtgggtctcgagtactaggatccatt
18wG_fne_RTT21_12ta_cg_14gc_ta_PBS16	5.15152	1.21212	330	3.49462	1.88172	372	18wG	21	12ta_cg_14gc_ta	16	gACGCGGACATATGTCCATGTTTAAGAGCTATGCTGGAAACAGCATAGCAAGTTTAAATAAGGCTAGTCCGTTATCAACTTGAAAAAGTGGCACCGAGTCGGTGCCGTcgtactctagatacgatgGACATATGTCCGCGTGcgcggttctatctagttacgcgttaaaccaactagaattttttt	accaggatggccgagtggttaaggcgtcgtactctagatacgatggacatatgTCCGCGTGGGTTCGAACCCCACTcctggta	GCCGAGTGGTTAAGGCGTTGGACTTAAGATCCAATGGACATATGTCCGCGTGGG	tgtggaaaggacgaaacaccgACGCGGACATATGTCCATGTTTAAGAGCTATGCTGGAAACAGCATAGCAAGTTTAAATAAGGCTAGTCCGTTATCAACTTGAAAAAGTGGCACCGAGTCGGTGCCGTcgtactctagatacgatgGACATATGTCCGCGTGcgcggttctatctagttacgcgttaaaccaactagaatttttttCTTGTCAGCGTATGAGCtggccgagtggttaaggcgttggactTAAgatccaatggacatatgtcCgcgtgggtctcgagtactaggatccatt
18wG_fne_RTT21_12ta_cg_14gc_ta_PBS8	0	0	7	0	0	8	18wG	21	12ta_cg_14gc_ta	8	gACGCGGACATATGTCCATGTTTAAGAGCTATGCTGGAAACAGCATAGCAAGTTTAAATAAGGCTAGTCCGTTATCAACTTGAAAAAGTGGCACCGAGTCGGTGCCGTcgtactctagatacgatgGACATATGcgcggttctatctagttacgcgttaaaccaactagaattttttt	accaggatggccgagtggttaaggcgtcgtactctagatacgatggacatatgTCCGCGTGGGTTCGAACCCCACTcctggta	GCCGAGTGGTTAAGGCGTTGGACTTAAGATCCAATGGACATATGTCCGCGTGGG	tgtggaaaggacgaaacaccgACGCGGACATATGTCCATGTTTAAGAGCTATGCTGGAAACAGCATAGCAAGTTTAAATAAGGCTAGTCCGTTATCAACTTGAAAAAGTGGCACCGAGTCGGTGCCGTcgtactctagatacgatgGACATATGcgcggttctatctagttacgcgttaaaccaactagaatttttttAGACTGGATACTTCGTCACGCAATTtggccgagtggttaaggcgttggactTAAgatccaatggacatatgtcCgcgtgggtctcgagtactaggatccatt
18wG_fne_RTT21_12ta_cg_14gc_ta_PBS9	3.73134	0	402	2.91971	0	411	18wG	21	12ta_cg_14gc_ta	9	gACGCGGACATATGTCCATGTTTAAGAGCTATGCTGGAAACAGCATAGCAAGTTTAAATAAGGCTAGTCCGTTATCAACTTGAAAAAGTGGCACCGAGTCGGTGCCGTcgtactctagatacgatgGACATATGTcgcggttctatctagttacgcgttaaaccaactagaattttttt	accaggatggccgagtggttaaggcgtcgtactctagatacgatggacatatgTCCGCGTGGGTTCGAACCCCACTcctggta	GCCGAGTGGTTAAGGCGTTGGACTTAAGATCCAATGGACATATGTCCGCGTGGG	tgtggaaaggacgaaacaccgACGCGGACATATGTCCATGTTTAAGAGCTATGCTGGAAACAGCATAGCAAGTTTAAATAAGGCTAGTCCGTTATCAACTTGAAAAAGTGGCACCGAGTCGGTGCCGTcgtactctagatacgatgGACATATGTcgcggttctatctagttacgcgttaaaccaactagaatttttttCGAGAGAACCGTGATTGGATGCTCtggccgagtggttaaggcgttggactTAAgatccaatggacatatgtcCgcgtgggtctcgagtactaggatccatt
18wG_fne_RTT21_12ta_cg_14gc_ta_mut38at_PBS10	2.35507	0	552	1.41129	0.201613	496	18wG	21	12ta_cg_14gc_ta_mut38at	10	gACGCGGACATATGTCCATGTTTAAGAGCTATGCTGGAAACAGCATAGCAAGTTTAAATAAGGCTAGTCCGTTATCAACTTGAAAAAGTGGCACCGAGTCGGTGCCGTcgtactctagttacgatgGACATATGTCcgcggttctatctagttacgcgttaaaccaactagaattttttt	accaggatggccgagtggttaaggcgtcgtactctagttacgatggacatatgTCCGCGTGGGTTCGAACCCCACTcctggta	GCCGAGTGGTTAAGGCGTTGGACTTAAGATCCAATGGACATATGTCCGCGTGGG	tgtggaaaggacgaaacaccgACGCGGACATATGTCCATGTTTAAGAGCTATGCTGGAAACAGCATAGCAAGTTTAAATAAGGCTAGTCCGTTATCAACTTGAAAAAGTGGCACCGAGTCGGTGCCGTcgtactctagttacgatgGACATATGTCcgcggttctatctagttacgcgttaaaccaactagaatttttttTGCCATGACGCTTAAGTAGCCTGtggccgagtggttaaggcgttggactTAAgatccaatggacatatgtcCgcgtgggtctcgagtactaggatccatt
18wG_fne_RTT21_12ta_cg_14gc_ta_mut38at_PBS11	3.65449	0	301	3.58306	0.325733	307	18wG	21	12ta_cg_14gc_ta_mut38at	11	gACGCGGACATATGTCCATGTTTAAGAGCTATGCTGGAAACAGCATAGCAAGTTTAAATAAGGCTAGTCCGTTATCAACTTGAAAAAGTGGCACCGAGTCGGTGCCGTcgtactctagttacgatgGACATATGTCCcgcggttctatctagttacgcgttaaaccaactagaattttttt	accaggatggccgagtggttaaggcgtcgtactctagttacgatggacatatgTCCGCGTGGGTTCGAACCCCACTcctggta	GCCGAGTGGTTAAGGCGTTGGACTTAAGATCCAATGGACATATGTCCGCGTGGG	tgtggaaaggacgaaacaccgACGCGGACATATGTCCATGTTTAAGAGCTATGCTGGAAACAGCATAGCAAGTTTAAATAAGGCTAGTCCGTTATCAACTTGAAAAAGTGGCACCGAGTCGGTGCCGTcgtactctagttacgatgGACATATGTCCcgcggttctatctagttacgcgttaaaccaactagaatttttttCATTGACGAGGCTCGATACTCTtggccgagtggttaaggcgttggactTAAgatccaatggacatatgtcCgcgtgggtctcgagtactaggatccatt
18wG_fne_RTT21_12ta_cg_14gc_ta_mut38at_PBS12	5.90278	0	288	2.83688	0	282	18wG	21	12ta_cg_14gc_ta_mut38at	12	gACGCGGACATATGTCCATGTTTAAGAGCTATGCTGGAAACAGCATAGCAAGTTTAAATAAGGCTAGTCCGTTATCAACTTGAAAAAGTGGCACCGAGTCGGTGCCGTcgtactctagttacgatgGACATATGTCCGcgcggttctatctagttacgcgttaaaccaactagaattttttt	accaggatggccgagtggttaaggcgtcgtactctagttacgatggacatatgTCCGCGTGGGTTCGAACCCCACTcctggta	GCCGAGTGGTTAAGGCGTTGGACTTAAGATCCAATGGACATATGTCCGCGTGGG	tgtggaaaggacgaaacaccgACGCGGACATATGTCCATGTTTAAGAGCTATGCTGGAAACAGCATAGCAAGTTTAAATAAGGCTAGTCCGTTATCAACTTGAAAAAGTGGCACCGAGTCGGTGCCGTcgtactctagttacgatgGACATATGTCCGcgcggttctatctagttacgcgttaaaccaactagaatttttttGATTACGTACGTCTTCCGACGtggccgagtggttaaggcgttggactTAAgatccaatggacatatgtcCgcgtgggtctcgagtactaggatccatt
18wG_fne_RTT21_12ta_cg_14gc_ta_mut38at_PBS13	1.983	0	353	2.13415	0	328	18wG	21	12ta_cg_14gc_ta_mut38at	13	gACGCGGACATATGTCCATGTTTAAGAGCTATGCTGGAAACAGCATAGCAAGTTTAAATAAGGCTAGTCCGTTATCAACTTGAAAAAGTGGCACCGAGTCGGTGCCGTcgtactctagttacgatgGACATATGTCCGCcgcggttctatctagttacgcgttaaaccaactagaattttttt	accaggatggccgagtggttaaggcgtcgtactctagttacgatggacatatgTCCGCGTGGGTTCGAACCCCACTcctggta	GCCGAGTGGTTAAGGCGTTGGACTTAAGATCCAATGGACATATGTCCGCGTGGG	tgtggaaaggacgaaacaccgACGCGGACATATGTCCATGTTTAAGAGCTATGCTGGAAACAGCATAGCAAGTTTAAATAAGGCTAGTCCGTTATCAACTTGAAAAAGTGGCACCGAGTCGGTGCCGTcgtactctagttacgatgGACATATGTCCGCcgcggttctatctagttacgcgttaaaccaactagaatttttttGGTCGTATCCTGTTAGACCAtggccgagtggttaaggcgttggactTAAgatccaatggacatatgtcCgcgtgggtctcgagtactaggatccatt
18wG_fne_RTT21_12ta_cg_14gc_ta_mut38at_PBS14	2.09424	0	382	1.15942	0	345	18wG	21	12ta_cg_14gc_ta_mut38at	14	gACGCGGACATATGTCCATGTTTAAGAGCTATGCTGGAAACAGCATAGCAAGTTTAAATAAGGCTAGTCCGTTATCAACTTGAAAAAGTGGCACCGAGTCGGTGCCGTcgtactctagttacgatgGACATATGTCCGCGcgcggttctatctagttacgcgttaaaccaactagaattttttt	accaggatggccgagtggttaaggcgtcgtactctagttacgatggacatatgTCCGCGTGGGTTCGAACCCCACTcctggta	GCCGAGTGGTTAAGGCGTTGGACTTAAGATCCAATGGACATATGTCCGCGTGGG	tgtggaaaggacgaaacaccgACGCGGACATATGTCCATGTTTAAGAGCTATGCTGGAAACAGCATAGCAAGTTTAAATAAGGCTAGTCCGTTATCAACTTGAAAAAGTGGCACCGAGTCGGTGCCGTcgtactctagttacgatgGACATATGTCCGCGcgcggttctatctagttacgcgttaaaccaactagaatttttttTTCAACCAAGCGGTGTGAAtggccgagtggttaaggcgttggactTAAgatccaatggacatatgtcCgcgtgggtctcgagtactaggatccatt
18wG_fne_RTT21_12ta_cg_14gc_ta_mut38at_PBS15	4.2885	0.194932	513	5.03597	0.539568	556	18wG	21	12ta_cg_14gc_ta_mut38at	15	gACGCGGACATATGTCCATGTTTAAGAGCTATGCTGGAAACAGCATAGCAAGTTTAAATAAGGCTAGTCCGTTATCAACTTGAAAAAGTGGCACCGAGTCGGTGCCGTcgtactctagttacgatgGACATATGTCCGCGTcgcggttctatctagttacgcgttaaaccaactagaattttttt	accaggatggccgagtggttaaggcgtcgtactctagttacgatggacatatgTCCGCGTGGGTTCGAACCCCACTcctggta	GCCGAGTGGTTAAGGCGTTGGACTTAAGATCCAATGGACATATGTCCGCGTGGG	tgtggaaaggacgaaacaccgACGCGGACATATGTCCATGTTTAAGAGCTATGCTGGAAACAGCATAGCAAGTTTAAATAAGGCTAGTCCGTTATCAACTTGAAAAAGTGGCACCGAGTCGGTGCCGTcgtactctagttacgatgGACATATGTCCGCGTcgcggttctatctagttacgcgttaaaccaactagaatttttttGGTAGAGCTTCCTACACAtggccgagtggttaaggcgttggactTAAgatccaatggacatatgtcCgcgtgggtctcgagtactaggatccatt
18wG_fne_RTT21_12ta_cg_14gc_ta_mut38at_PBS16	3.58423	0	279	1.28205	0	312	18wG	21	12ta_cg_14gc_ta_mut38at	16	gACGCGGACATATGTCCATGTTTAAGAGCTATGCTGGAAACAGCATAGCAAGTTTAAATAAGGCTAGTCCGTTATCAACTTGAAAAAGTGGCACCGAGTCGGTGCCGTcgtactctagttacgatgGACATATGTCCGCGTGcgcggttctatctagttacgcgttaaaccaactagaattttttt	accaggatggccgagtggttaaggcgtcgtactctagttacgatggacatatgTCCGCGTGGGTTCGAACCCCACTcctggta	GCCGAGTGGTTAAGGCGTTGGACTTAAGATCCAATGGACATATGTCCGCGTGGG	tgtggaaaggacgaaacaccgACGCGGACATATGTCCATGTTTAAGAGCTATGCTGGAAACAGCATAGCAAGTTTAAATAAGGCTAGTCCGTTATCAACTTGAAAAAGTGGCACCGAGTCGGTGCCGTcgtactctagttacgatgGACATATGTCCGCGTGcgcggttctatctagttacgcgttaaaccaactagaatttttttTGCTTAGAGAGTCCTCAtggccgagtggttaaggcgttggactTAAgatccaatggacatatgtcCgcgtgggtctcgagtactaggatccatt
18wG_fne_RTT21_12ta_cg_14gc_ta_mut38at_PBS8	0	0	15	0	0	20	18wG	21	12ta_cg_14gc_ta_mut38at	8	gACGCGGACATATGTCCATGTTTAAGAGCTATGCTGGAAACAGCATAGCAAGTTTAAATAAGGCTAGTCCGTTATCAACTTGAAAAAGTGGCACCGAGTCGGTGCCGTcgtactctagttacgatgGACATATGcgcggttctatctagttacgcgttaaaccaactagaattttttt	accaggatggccgagtggttaaggcgtcgtactctagttacgatggacatatgTCCGCGTGGGTTCGAACCCCACTcctggta	GCCGAGTGGTTAAGGCGTTGGACTTAAGATCCAATGGACATATGTCCGCGTGGG	tgtggaaaggacgaaacaccgACGCGGACATATGTCCATGTTTAAGAGCTATGCTGGAAACAGCATAGCAAGTTTAAATAAGGCTAGTCCGTTATCAACTTGAAAAAGTGGCACCGAGTCGGTGCCGTcgtactctagttacgatgGACATATGcgcggttctatctagttacgcgttaaaccaactagaatttttttTGTACCACGGCGAATAGACTTCCACtggccgagtggttaaggcgttggactTAAgatccaatggacatatgtcCgcgtgggtctcgagtactaggatccatt
18wG_fne_RTT21_12ta_cg_14gc_ta_mut38at_PBS9	1.5674	0	319	1.37457	0	291	18wG	21	12ta_cg_14gc_ta_mut38at	9	gACGCGGACATATGTCCATGTTTAAGAGCTATGCTGGAAACAGCATAGCAAGTTTAAATAAGGCTAGTCCGTTATCAACTTGAAAAAGTGGCACCGAGTCGGTGCCGTcgtactctagttacgatgGACATATGTcgcggttctatctagttacgcgttaaaccaactagaattttttt	accaggatggccgagtggttaaggcgtcgtactctagttacgatggacatatgTCCGCGTGGGTTCGAACCCCACTcctggta	GCCGAGTGGTTAAGGCGTTGGACTTAAGATCCAATGGACATATGTCCGCGTGGG	tgtggaaaggacgaaacaccgACGCGGACATATGTCCATGTTTAAGAGCTATGCTGGAAACAGCATAGCAAGTTTAAATAAGGCTAGTCCGTTATCAACTTGAAAAAGTGGCACCGAGTCGGTGCCGTcgtactctagttacgatgGACATATGTcgcggttctatctagttacgcgttaaaccaactagaatttttttCCACAGCTCAATGTGGACAATCATtggccgagtggttaaggcgttggactTAAgatccaatggacatatgtcCgcgtgggtctcgagtactaggatccatt
18wG_fne_RTT21_12ta_cg_PBS10	0.416667	1.25	240	0.454545	2.72727	220	18wG	21	12ta_cg	10	gACGCGGACATATGTCCATGTTTAAGAGCTATGCTGGAAACAGCATAGCAAGTTTAAATAAGGCTAGTCCGTTATCAACTTGAAAAAGTGGCACCGAGTCGGTGCCGTcggactctagatccgatgGACATATGTCcgcggttctatctagttacgcgttaaaccaactagaattttttt	accaggatggccgagtggttaaggcgtcggactctagatccgatggacatatgTCCGCGTGGGTTCGAACCCCACTcctggta	GCCGAGTGGTTAAGGCGTTGGACTTAAGATCCAATGGACATATGTCCGCGTGGG	tgtggaaaggacgaaacaccgACGCGGACATATGTCCATGTTTAAGAGCTATGCTGGAAACAGCATAGCAAGTTTAAATAAGGCTAGTCCGTTATCAACTTGAAAAAGTGGCACCGAGTCGGTGCCGTcggactctagatccgatgGACATATGTCcgcggttctatctagttacgcgttaaaccaactagaatttttttGTTATGAGGACCAACTTCGGTACtggccgagtggttaaggcgttggactTAAgatccaatggacatatgtcCgcgtgggtctcgagtactaggatccatt
18wG_fne_RTT21_12ta_cg_PBS11	1.8	0	500	2.43902	0.203252	492	18wG	21	12ta_cg	11	gACGCGGACATATGTCCATGTTTAAGAGCTATGCTGGAAACAGCATAGCAAGTTTAAATAAGGCTAGTCCGTTATCAACTTGAAAAAGTGGCACCGAGTCGGTGCCGTcggactctagatccgatgGACATATGTCCcgcggttctatctagttacgcgttaaaccaactagaattttttt	accaggatggccgagtggttaaggcgtcggactctagatccgatggacatatgTCCGCGTGGGTTCGAACCCCACTcctggta	GCCGAGTGGTTAAGGCGTTGGACTTAAGATCCAATGGACATATGTCCGCGTGGG	tgtggaaaggacgaaacaccgACGCGGACATATGTCCATGTTTAAGAGCTATGCTGGAAACAGCATAGCAAGTTTAAATAAGGCTAGTCCGTTATCAACTTGAAAAAGTGGCACCGAGTCGGTGCCGTcggactctagatccgatgGACATATGTCCcgcggttctatctagttacgcgttaaaccaactagaatttttttGCACATCCATGACATCGACATCtggccgagtggttaaggcgttggactTAAgatccaatggacatatgtcCgcgtgggtctcgagtactaggatccatt
18wG_fne_RTT21_12ta_cg_PBS12	2.73973	0	365	4.71204	0	382	18wG	21	12ta_cg	12	gACGCGGACATATGTCCATGTTTAAGAGCTATGCTGGAAACAGCATAGCAAGTTTAAATAAGGCTAGTCCGTTATCAACTTGAAAAAGTGGCACCGAGTCGGTGCCGTcggactctagatccgatgGACATATGTCCGcgcggttctatctagttacgcgttaaaccaactagaattttttt	accaggatggccgagtggttaaggcgtcggactctagatccgatggacatatgTCCGCGTGGGTTCGAACCCCACTcctggta	GCCGAGTGGTTAAGGCGTTGGACTTAAGATCCAATGGACATATGTCCGCGTGGG	tgtggaaaggacgaaacaccgACGCGGACATATGTCCATGTTTAAGAGCTATGCTGGAAACAGCATAGCAAGTTTAAATAAGGCTAGTCCGTTATCAACTTGAAAAAGTGGCACCGAGTCGGTGCCGTcggactctagatccgatgGACATATGTCCGcgcggttctatctagttacgcgttaaaccaactagaatttttttGGTCTACTAAGCGGTTCAGACtggccgagtggttaaggcgttggactTAAgatccaatggacatatgtcCgcgtgggtctcgagtactaggatccatt
18wG_fne_RTT21_12ta_cg_PBS13	2.8777	0.359712	278	2.46479	0	284	18wG	21	12ta_cg	13	gACGCGGACATATGTCCATGTTTAAGAGCTATGCTGGAAACAGCATAGCAAGTTTAAATAAGGCTAGTCCGTTATCAACTTGAAAAAGTGGCACCGAGTCGGTGCCGTcggactctagatccgatgGACATATGTCCGCcgcggttctatctagttacgcgttaaaccaactagaattttttt	accaggatggccgagtggttaaggcgtcggactctagatccgatggacatatgTCCGCGTGGGTTCGAACCCCACTcctggta	GCCGAGTGGTTAAGGCGTTGGACTTAAGATCCAATGGACATATGTCCGCGTGGG	tgtggaaaggacgaaacaccgACGCGGACATATGTCCATGTTTAAGAGCTATGCTGGAAACAGCATAGCAAGTTTAAATAAGGCTAGTCCGTTATCAACTTGAAAAAGTGGCACCGAGTCGGTGCCGTcggactctagatccgatgGACATATGTCCGCcgcggttctatctagttacgcgttaaaccaactagaatttttttATAACGCAACAGGTGGTAGCtggccgagtggttaaggcgttggactTAAgatccaatggacatatgtcCgcgtgggtctcgagtactaggatccatt
18wG_fne_RTT21_12ta_cg_PBS14	4.53515	0.453515	441	5.6338	0	426	18wG	21	12ta_cg	14	gACGCGGACATATGTCCATGTTTAAGAGCTATGCTGGAAACAGCATAGCAAGTTTAAATAAGGCTAGTCCGTTATCAACTTGAAAAAGTGGCACCGAGTCGGTGCCGTcggactctagatccgatgGACATATGTCCGCGcgcggttctatctagttacgcgttaaaccaactagaattttttt	accaggatggccgagtggttaaggcgtcggactctagatccgatggacatatgTCCGCGTGGGTTCGAACCCCACTcctggta	GCCGAGTGGTTAAGGCGTTGGACTTAAGATCCAATGGACATATGTCCGCGTGGG	tgtggaaaggacgaaacaccgACGCGGACATATGTCCATGTTTAAGAGCTATGCTGGAAACAGCATAGCAAGTTTAAATAAGGCTAGTCCGTTATCAACTTGAAAAAGTGGCACCGAGTCGGTGCCGTcggactctagatccgatgGACATATGTCCGCGcgcggttctatctagttacgcgttaaaccaactagaatttttttATCATGACTGGTCCTGTCCtggccgagtggttaaggcgttggactTAAgatccaatggacatatgtcCgcgtgggtctcgagtactaggatccatt
18wG_fne_RTT21_12ta_cg_PBS15	0.712589	0	421	0.973236	0	411	18wG	21	12ta_cg	15	gACGCGGACATATGTCCATGTTTAAGAGCTATGCTGGAAACAGCATAGCAAGTTTAAATAAGGCTAGTCCGTTATCAACTTGAAAAAGTGGCACCGAGTCGGTGCCGTcggactctagatccgatgGACATATGTCCGCGTcgcggttctatctagttacgcgttaaaccaactagaattttttt	accaggatggccgagtggttaaggcgtcggactctagatccgatggacatatgTCCGCGTGGGTTCGAACCCCACTcctggta	GCCGAGTGGTTAAGGCGTTGGACTTAAGATCCAATGGACATATGTCCGCGTGGG	tgtggaaaggacgaaacaccgACGCGGACATATGTCCATGTTTAAGAGCTATGCTGGAAACAGCATAGCAAGTTTAAATAAGGCTAGTCCGTTATCAACTTGAAAAAGTGGCACCGAGTCGGTGCCGTcggactctagatccgatgGACATATGTCCGCGTcgcggttctatctagttacgcgttaaaccaactagaatttttttCACGGTTGAACGATCTACtggccgagtggttaaggcgttggactTAAgatccaatggacatatgtcCgcgtgggtctcgagtactaggatccatt
18wG_fne_RTT21_12ta_cg_PBS16	1.9544	0	307	2.1021	0	333	18wG	21	12ta_cg	16	gACGCGGACATATGTCCATGTTTAAGAGCTATGCTGGAAACAGCATAGCAAGTTTAAATAAGGCTAGTCCGTTATCAACTTGAAAAAGTGGCACCGAGTCGGTGCCGTcggactctagatccgatgGACATATGTCCGCGTGcgcggttctatctagttacgcgttaaaccaactagaattttttt	accaggatggccgagtggttaaggcgtcggactctagatccgatggacatatgTCCGCGTGGGTTCGAACCCCACTcctggta	GCCGAGTGGTTAAGGCGTTGGACTTAAGATCCAATGGACATATGTCCGCGTGGG	tgtggaaaggacgaaacaccgACGCGGACATATGTCCATGTTTAAGAGCTATGCTGGAAACAGCATAGCAAGTTTAAATAAGGCTAGTCCGTTATCAACTTGAAAAAGTGGCACCGAGTCGGTGCCGTcggactctagatccgatgGACATATGTCCGCGTGcgcggttctatctagttacgcgttaaaccaactagaatttttttTATTCCGGCGACGTAATtggccgagtggttaaggcgttggactTAAgatccaatggacatatgtcCgcgtgggtctcgagtactaggatccatt
18wG_fne_RTT21_12ta_cg_PBS8	20	0	5	0	0	1	18wG	21	12ta_cg	8	gACGCGGACATATGTCCATGTTTAAGAGCTATGCTGGAAACAGCATAGCAAGTTTAAATAAGGCTAGTCCGTTATCAACTTGAAAAAGTGGCACCGAGTCGGTGCCGTcggactctagatccgatgGACATATGcgcggttctatctagttacgcgttaaaccaactagaattttttt	accaggatggccgagtggttaaggcgtcggactctagatccgatggacatatgTCCGCGTGGGTTCGAACCCCACTcctggta	GCCGAGTGGTTAAGGCGTTGGACTTAAGATCCAATGGACATATGTCCGCGTGGG	tgtggaaaggacgaaacaccgACGCGGACATATGTCCATGTTTAAGAGCTATGCTGGAAACAGCATAGCAAGTTTAAATAAGGCTAGTCCGTTATCAACTTGAAAAAGTGGCACCGAGTCGGTGCCGTcggactctagatccgatgGACATATGcgcggttctatctagttacgcgttaaaccaactagaatttttttAGAAGTTGTCTCTAGGCCTGAGATAtggccgagtggttaaggcgttggactTAAgatccaatggacatatgtcCgcgtgggtctcgagtactaggatccatt
18wG_fne_RTT21_12ta_cg_PBS9	1.32013	0	303	4.79705	0	271	18wG	21	12ta_cg	9	gACGCGGACATATGTCCATGTTTAAGAGCTATGCTGGAAACAGCATAGCAAGTTTAAATAAGGCTAGTCCGTTATCAACTTGAAAAAGTGGCACCGAGTCGGTGCCGTcggactctagatccgatgGACATATGTcgcggttctatctagttacgcgttaaaccaactagaattttttt	accaggatggccgagtggttaaggcgtcggactctagatccgatggacatatgTCCGCGTGGGTTCGAACCCCACTcctggta	GCCGAGTGGTTAAGGCGTTGGACTTAAGATCCAATGGACATATGTCCGCGTGGG	tgtggaaaggacgaaacaccgACGCGGACATATGTCCATGTTTAAGAGCTATGCTGGAAACAGCATAGCAAGTTTAAATAAGGCTAGTCCGTTATCAACTTGAAAAAGTGGCACCGAGTCGGTGCCGTcggactctagatccgatgGACATATGTcgcggttctatctagttacgcgttaaaccaactagaatttttttGGATACAGGCCACTAAGTCAGCATtggccgagtggttaaggcgttggactTAAgatccaatggacatatgtcCgcgtgggtctcgagtactaggatccatt
18wG_fne_RTT21_12ta_cg_mut38at_PBS10	0.757576	0	264	0	0	256	18wG	21	12ta_cg_mut38at	10	gACGCGGACATATGTCCATGTTTAAGAGCTATGCTGGAAACAGCATAGCAAGTTTAAATAAGGCTAGTCCGTTATCAACTTGAAAAAGTGGCACCGAGTCGGTGCCGTcggactctagttccgatgGACATATGTCcgcggttctatctagttacgcgttaaaccaactagaattttttt	accaggatggccgagtggttaaggcgtcggactctagttccgatggacatatgTCCGCGTGGGTTCGAACCCCACTcctggta	GCCGAGTGGTTAAGGCGTTGGACTTAAGATCCAATGGACATATGTCCGCGTGGG	tgtggaaaggacgaaacaccgACGCGGACATATGTCCATGTTTAAGAGCTATGCTGGAAACAGCATAGCAAGTTTAAATAAGGCTAGTCCGTTATCAACTTGAAAAAGTGGCACCGAGTCGGTGCCGTcggactctagttccgatgGACATATGTCcgcggttctatctagttacgcgttaaaccaactagaatttttttATTGCGCTGGCTAACCACAAAGGtggccgagtggttaaggcgttggactTAAgatccaatggacatatgtcCgcgtgggtctcgagtactaggatccatt
18wG_fne_RTT21_12ta_cg_mut38at_PBS11	2.98013	0.662252	302	5.26316	0	266	18wG	21	12ta_cg_mut38at	11	gACGCGGACATATGTCCATGTTTAAGAGCTATGCTGGAAACAGCATAGCAAGTTTAAATAAGGCTAGTCCGTTATCAACTTGAAAAAGTGGCACCGAGTCGGTGCCGTcggactctagttccgatgGACATATGTCCcgcggttctatctagttacgcgttaaaccaactagaattttttt	accaggatggccgagtggttaaggcgtcggactctagttccgatggacatatgTCCGCGTGGGTTCGAACCCCACTcctggta	GCCGAGTGGTTAAGGCGTTGGACTTAAGATCCAATGGACATATGTCCGCGTGGG	tgtggaaaggacgaaacaccgACGCGGACATATGTCCATGTTTAAGAGCTATGCTGGAAACAGCATAGCAAGTTTAAATAAGGCTAGTCCGTTATCAACTTGAAAAAGTGGCACCGAGTCGGTGCCGTcggactctagttccgatgGACATATGTCCcgcggttctatctagttacgcgttaaaccaactagaatttttttCGGTACACATCACCGAGATTCAtggccgagtggttaaggcgttggactTAAgatccaatggacatatgtcCgcgtgggtctcgagtactaggatccatt
18wG_fne_RTT21_12ta_cg_mut38at_PBS12	0	0	313	0	0	309	18wG	21	12ta_cg_mut38at	12	gACGCGGACATATGTCCATGTTTAAGAGCTATGCTGGAAACAGCATAGCAAGTTTAAATAAGGCTAGTCCGTTATCAACTTGAAAAAGTGGCACCGAGTCGGTGCCGTcggactctagttccgatgGACATATGTCCGcgcggttctatctagttacgcgttaaaccaactagaattttttt	accaggatggccgagtggttaaggcgtcggactctagttccgatggacatatgTCCGCGTGGGTTCGAACCCCACTcctggta	GCCGAGTGGTTAAGGCGTTGGACTTAAGATCCAATGGACATATGTCCGCGTGGG	tgtggaaaggacgaaacaccgACGCGGACATATGTCCATGTTTAAGAGCTATGCTGGAAACAGCATAGCAAGTTTAAATAAGGCTAGTCCGTTATCAACTTGAAAAAGTGGCACCGAGTCGGTGCCGTcggactctagttccgatgGACATATGTCCGcgcggttctatctagttacgcgttaaaccaactagaatttttttTGCCACTCGTATGTGGACAACtggccgagtggttaaggcgttggactTAAgatccaatggacatatgtcCgcgtgggtctcgagtactaggatccatt
18wG_fne_RTT21_12ta_cg_mut38at_PBS13	2.46305	0	406	2.32019	0.232019	431	18wG	21	12ta_cg_mut38at	13	gACGCGGACATATGTCCATGTTTAAGAGCTATGCTGGAAACAGCATAGCAAGTTTAAATAAGGCTAGTCCGTTATCAACTTGAAAAAGTGGCACCGAGTCGGTGCCGTcggactctagttccgatgGACATATGTCCGCcgcggttctatctagttacgcgttaaaccaactagaattttttt	accaggatggccgagtggttaaggcgtcggactctagttccgatggacatatgTCCGCGTGGGTTCGAACCCCACTcctggta	GCCGAGTGGTTAAGGCGTTGGACTTAAGATCCAATGGACATATGTCCGCGTGGG	tgtggaaaggacgaaacaccgACGCGGACATATGTCCATGTTTAAGAGCTATGCTGGAAACAGCATAGCAAGTTTAAATAAGGCTAGTCCGTTATCAACTTGAAAAAGTGGCACCGAGTCGGTGCCGTcggactctagttccgatgGACATATGTCCGCcgcggttctatctagttacgcgttaaaccaactagaatttttttTGGCCTACAACTTCCAGTACtggccgagtggttaaggcgttggactTAAgatccaatggacatatgtcCgcgtgggtctcgagtactaggatccatt
18wG_fne_RTT21_12ta_cg_mut38at_PBS14	4.27509	0	538	2.95749	0	541	18wG	21	12ta_cg_mut38at	14	gACGCGGACATATGTCCATGTTTAAGAGCTATGCTGGAAACAGCATAGCAAGTTTAAATAAGGCTAGTCCGTTATCAACTTGAAAAAGTGGCACCGAGTCGGTGCCGTcggactctagttccgatgGACATATGTCCGCGcgcggttctatctagttacgcgttaaaccaactagaattttttt	accaggatggccgagtggttaaggcgtcggactctagttccgatggacatatgTCCGCGTGGGTTCGAACCCCACTcctggta	GCCGAGTGGTTAAGGCGTTGGACTTAAGATCCAATGGACATATGTCCGCGTGGG	tgtggaaaggacgaaacaccgACGCGGACATATGTCCATGTTTAAGAGCTATGCTGGAAACAGCATAGCAAGTTTAAATAAGGCTAGTCCGTTATCAACTTGAAAAAGTGGCACCGAGTCGGTGCCGTcggactctagttccgatgGACATATGTCCGCGcgcggttctatctagttacgcgttaaaccaactagaatttttttCGTATCTCCAGGTAGAGCTtggccgagtggttaaggcgttggactTAAgatccaatggacatatgtcCgcgtgggtctcgagtactaggatccatt
18wG_fne_RTT21_12ta_cg_mut38at_PBS15	1.45631	0	412	1.92308	0	468	18wG	21	12ta_cg_mut38at	15	gACGCGGACATATGTCCATGTTTAAGAGCTATGCTGGAAACAGCATAGCAAGTTTAAATAAGGCTAGTCCGTTATCAACTTGAAAAAGTGGCACCGAGTCGGTGCCGTcggactctagttccgatgGACATATGTCCGCGTcgcggttctatctagttacgcgttaaaccaactagaattttttt	accaggatggccgagtggttaaggcgtcggactctagttccgatggacatatgTCCGCGTGGGTTCGAACCCCACTcctggta	GCCGAGTGGTTAAGGCGTTGGACTTAAGATCCAATGGACATATGTCCGCGTGGG	tgtggaaaggacgaaacaccgACGCGGACATATGTCCATGTTTAAGAGCTATGCTGGAAACAGCATAGCAAGTTTAAATAAGGCTAGTCCGTTATCAACTTGAAAAAGTGGCACCGAGTCGGTGCCGTcggactctagttccgatgGACATATGTCCGCGTcgcggttctatctagttacgcgttaaaccaactagaatttttttCTAGGTATCATTGGCAGGtggccgagtggttaaggcgttggactTAAgatccaatggacatatgtcCgcgtgggtctcgagtactaggatccatt
18wG_fne_RTT21_12ta_cg_mut38at_PBS16	0.454545	0.909091	440	0.840336	0.630252	476	18wG	21	12ta_cg_mut38at	16	gACGCGGACATATGTCCATGTTTAAGAGCTATGCTGGAAACAGCATAGCAAGTTTAAATAAGGCTAGTCCGTTATCAACTTGAAAAAGTGGCACCGAGTCGGTGCCGTcggactctagttccgatgGACATATGTCCGCGTGcgcggttctatctagttacgcgttaaaccaactagaattttttt	accaggatggccgagtggttaaggcgtcggactctagttccgatggacatatgTCCGCGTGGGTTCGAACCCCACTcctggta	GCCGAGTGGTTAAGGCGTTGGACTTAAGATCCAATGGACATATGTCCGCGTGGG	tgtggaaaggacgaaacaccgACGCGGACATATGTCCATGTTTAAGAGCTATGCTGGAAACAGCATAGCAAGTTTAAATAAGGCTAGTCCGTTATCAACTTGAAAAAGTGGCACCGAGTCGGTGCCGTcggactctagttccgatgGACATATGTCCGCGTGcgcggttctatctagttacgcgttaaaccaactagaatttttttTCAGACGGTCGCTATTGtggccgagtggttaaggcgttggactTAAgatccaatggacatatgtcCgcgtgggtctcgagtactaggatccatt
18wG_fne_RTT21_12ta_cg_mut38at_PBS8	0	0	14	0	0	17	18wG	21	12ta_cg_mut38at	8	gACGCGGACATATGTCCATGTTTAAGAGCTATGCTGGAAACAGCATAGCAAGTTTAAATAAGGCTAGTCCGTTATCAACTTGAAAAAGTGGCACCGAGTCGGTGCCGTcggactctagttccgatgGACATATGcgcggttctatctagttacgcgttaaaccaactagaattttttt	accaggatggccgagtggttaaggcgtcggactctagttccgatggacatatgTCCGCGTGGGTTCGAACCCCACTcctggta	GCCGAGTGGTTAAGGCGTTGGACTTAAGATCCAATGGACATATGTCCGCGTGGG	tgtggaaaggacgaaacaccgACGCGGACATATGTCCATGTTTAAGAGCTATGCTGGAAACAGCATAGCAAGTTTAAATAAGGCTAGTCCGTTATCAACTTGAAAAAGTGGCACCGAGTCGGTGCCGTcggactctagttccgatgGACATATGcgcggttctatctagttacgcgttaaaccaactagaatttttttAGATAGCGAAGATCTTGCGGACAGTtggccgagtggttaaggcgttggactTAAgatccaatggacatatgtcCgcgtgggtctcgagtactaggatccatt
18wG_fne_RTT21_12ta_cg_mut38at_PBS9	1.76322	0	397	1.70732	0	410	18wG	21	12ta_cg_mut38at	9	gACGCGGACATATGTCCATGTTTAAGAGCTATGCTGGAAACAGCATAGCAAGTTTAAATAAGGCTAGTCCGTTATCAACTTGAAAAAGTGGCACCGAGTCGGTGCCGTcggactctagttccgatgGACATATGTcgcggttctatctagttacgcgttaaaccaactagaattttttt	accaggatggccgagtggttaaggcgtcggactctagttccgatggacatatgTCCGCGTGGGTTCGAACCCCACTcctggta	GCCGAGTGGTTAAGGCGTTGGACTTAAGATCCAATGGACATATGTCCGCGTGGG	tgtggaaaggacgaaacaccgACGCGGACATATGTCCATGTTTAAGAGCTATGCTGGAAACAGCATAGCAAGTTTAAATAAGGCTAGTCCGTTATCAACTTGAAAAAGTGGCACCGAGTCGGTGCCGTcggactctagttccgatgGACATATGTcgcggttctatctagttacgcgttaaaccaactagaatttttttCATTGACGAGTCGTGAGGAACTCCtggccgagtggttaaggcgttggactTAAgatccaatggacatatgtcCgcgtgggtctcgagtactaggatccatt
18wG_fne_RTT21_13gc_cg_12ta_cg_PBS10	0	0	438	0.232558	0	430	18wG	21	13gc_cg_12ta_cg	10	gACGCGGACATATGTCCATGTTTAAGAGCTATGCTGGAAACAGCATAGCAAGTTTAAATAAGGCTAGTCCGTTATCAACTTGAAAAAGTGGCACCGAGTCGGTGCCGTccgactctagatcggatgGACATATGTCcgcggttctatctagttacgcgttaaaccaactagaattttttt	accaggatggccgagtggttaaggcgtccgactctagatcggatggacatatgTCCGCGTGGGTTCGAACCCCACTcctggta	GCCGAGTGGTTAAGGCGTTGGACTTAAGATCCAATGGACATATGTCCGCGTGGG	tgtggaaaggacgaaacaccgACGCGGACATATGTCCATGTTTAAGAGCTATGCTGGAAACAGCATAGCAAGTTTAAATAAGGCTAGTCCGTTATCAACTTGAAAAAGTGGCACCGAGTCGGTGCCGTccgactctagatcggatgGACATATGTCcgcggttctatctagttacgcgttaaaccaactagaatttttttGTGACTAACGGTCCAAGTGTTGTtggccgagtggttaaggcgttggactTAAgatccaatggacatatgtcCgcgtgggtctcgagtactaggatccatt
18wG_fne_RTT21_13gc_cg_12ta_cg_PBS11	0.496278	0.744417	403	0.249377	0.249377	401	18wG	21	13gc_cg_12ta_cg	11	gACGCGGACATATGTCCATGTTTAAGAGCTATGCTGGAAACAGCATAGCAAGTTTAAATAAGGCTAGTCCGTTATCAACTTGAAAAAGTGGCACCGAGTCGGTGCCGTccgactctagatcggatgGACATATGTCCcgcggttctatctagttacgcgttaaaccaactagaattttttt	accaggatggccgagtggttaaggcgtccgactctagatcggatggacatatgTCCGCGTGGGTTCGAACCCCACTcctggta	GCCGAGTGGTTAAGGCGTTGGACTTAAGATCCAATGGACATATGTCCGCGTGGG	tgtggaaaggacgaaacaccgACGCGGACATATGTCCATGTTTAAGAGCTATGCTGGAAACAGCATAGCAAGTTTAAATAAGGCTAGTCCGTTATCAACTTGAAAAAGTGGCACCGAGTCGGTGCCGTccgactctagatcggatgGACATATGTCCcgcggttctatctagttacgcgttaaaccaactagaatttttttGGATTGCAGGCTAGGTATCACTtggccgagtggttaaggcgttggactTAAgatccaatggacatatgtcCgcgtgggtctcgagtactaggatccatt
18wG_fne_RTT21_13gc_cg_12ta_cg_PBS12	1.19332	0	419	0.691244	0.460829	434	18wG	21	13gc_cg_12ta_cg	12	gACGCGGACATATGTCCATGTTTAAGAGCTATGCTGGAAACAGCATAGCAAGTTTAAATAAGGCTAGTCCGTTATCAACTTGAAAAAGTGGCACCGAGTCGGTGCCGTccgactctagatcggatgGACATATGTCCGcgcggttctatctagttacgcgttaaaccaactagaattttttt	accaggatggccgagtggttaaggcgtccgactctagatcggatggacatatgTCCGCGTGGGTTCGAACCCCACTcctggta	GCCGAGTGGTTAAGGCGTTGGACTTAAGATCCAATGGACATATGTCCGCGTGGG	tgtggaaaggacgaaacaccgACGCGGACATATGTCCATGTTTAAGAGCTATGCTGGAAACAGCATAGCAAGTTTAAATAAGGCTAGTCCGTTATCAACTTGAAAAAGTGGCACCGAGTCGGTGCCGTccgactctagatcggatgGACATATGTCCGcgcggttctatctagttacgcgttaaaccaactagaatttttttTTCGGCTAGAACTGCTACTGAtggccgagtggttaaggcgttggactTAAgatccaatggacatatgtcCgcgtgggtctcgagtactaggatccatt
18wG_fne_RTT21_13gc_cg_12ta_cg_PBS13	0.40404	0.40404	495	1.30112	0.371747	538	18wG	21	13gc_cg_12ta_cg	13	gACGCGGACATATGTCCATGTTTAAGAGCTATGCTGGAAACAGCATAGCAAGTTTAAATAAGGCTAGTCCGTTATCAACTTGAAAAAGTGGCACCGAGTCGGTGCCGTccgactctagatcggatgGACATATGTCCGCcgcggttctatctagttacgcgttaaaccaactagaattttttt	accaggatggccgagtggttaaggcgtccgactctagatcggatggacatatgTCCGCGTGGGTTCGAACCCCACTcctggta	GCCGAGTGGTTAAGGCGTTGGACTTAAGATCCAATGGACATATGTCCGCGTGGG	tgtggaaaggacgaaacaccgACGCGGACATATGTCCATGTTTAAGAGCTATGCTGGAAACAGCATAGCAAGTTTAAATAAGGCTAGTCCGTTATCAACTTGAAAAAGTGGCACCGAGTCGGTGCCGTccgactctagatcggatgGACATATGTCCGCcgcggttctatctagttacgcgttaaaccaactagaatttttttTCGTCAATCCACACTCAGTGtggccgagtggttaaggcgttggactTAAgatccaatggacatatgtcCgcgtgggtctcgagtactaggatccatt
18wG_fne_RTT21_13gc_cg_12ta_cg_PBS14	0.733496	0	409	1.17371	0	426	18wG	21	13gc_cg_12ta_cg	14	gACGCGGACATATGTCCATGTTTAAGAGCTATGCTGGAAACAGCATAGCAAGTTTAAATAAGGCTAGTCCGTTATCAACTTGAAAAAGTGGCACCGAGTCGGTGCCGTccgactctagatcggatgGACATATGTCCGCGcgcggttctatctagttacgcgttaaaccaactagaattttttt	accaggatggccgagtggttaaggcgtccgactctagatcggatggacatatgTCCGCGTGGGTTCGAACCCCACTcctggta	GCCGAGTGGTTAAGGCGTTGGACTTAAGATCCAATGGACATATGTCCGCGTGGG	tgtggaaaggacgaaacaccgACGCGGACATATGTCCATGTTTAAGAGCTATGCTGGAAACAGCATAGCAAGTTTAAATAAGGCTAGTCCGTTATCAACTTGAAAAAGTGGCACCGAGTCGGTGCCGTccgactctagatcggatgGACATATGTCCGCGcgcggttctatctagttacgcgttaaaccaactagaatttttttGTTGAAGGAACCGAACTTCtggccgagtggttaaggcgttggactTAAgatccaatggacatatgtcCgcgtgggtctcgagtactaggatccatt
18wG_fne_RTT21_13gc_cg_12ta_cg_PBS15	0.60423	0	331	0	0	323	18wG	21	13gc_cg_12ta_cg	15	gACGCGGACATATGTCCATGTTTAAGAGCTATGCTGGAAACAGCATAGCAAGTTTAAATAAGGCTAGTCCGTTATCAACTTGAAAAAGTGGCACCGAGTCGGTGCCGTccgactctagatcggatgGACATATGTCCGCGTcgcggttctatctagttacgcgttaaaccaactagaattttttt	accaggatggccgagtggttaaggcgtccgactctagatcggatggacatatgTCCGCGTGGGTTCGAACCCCACTcctggta	GCCGAGTGGTTAAGGCGTTGGACTTAAGATCCAATGGACATATGTCCGCGTGGG	tgtggaaaggacgaaacaccgACGCGGACATATGTCCATGTTTAAGAGCTATGCTGGAAACAGCATAGCAAGTTTAAATAAGGCTAGTCCGTTATCAACTTGAAAAAGTGGCACCGAGTCGGTGCCGTccgactctagatcggatgGACATATGTCCGCGTcgcggttctatctagttacgcgttaaaccaactagaatttttttCTTAGGCTAACCGGTATGtggccgagtggttaaggcgttggactTAAgatccaatggacatatgtcCgcgtgggtctcgagtactaggatccatt
18wG_fne_RTT21_13gc_cg_12ta_cg_PBS16	1.02881	0.205761	486	1.62933	0.407332	491	18wG	21	13gc_cg_12ta_cg	16	gACGCGGACATATGTCCATGTTTAAGAGCTATGCTGGAAACAGCATAGCAAGTTTAAATAAGGCTAGTCCGTTATCAACTTGAAAAAGTGGCACCGAGTCGGTGCCGTccgactctagatcggatgGACATATGTCCGCGTGcgcggttctatctagttacgcgttaaaccaactagaattttttt	accaggatggccgagtggttaaggcgtccgactctagatcggatggacatatgTCCGCGTGGGTTCGAACCCCACTcctggta	GCCGAGTGGTTAAGGCGTTGGACTTAAGATCCAATGGACATATGTCCGCGTGGG	tgtggaaaggacgaaacaccgACGCGGACATATGTCCATGTTTAAGAGCTATGCTGGAAACAGCATAGCAAGTTTAAATAAGGCTAGTCCGTTATCAACTTGAAAAAGTGGCACCGAGTCGGTGCCGTccgactctagatcggatgGACATATGTCCGCGTGcgcggttctatctagttacgcgttaaaccaactagaatttttttAATCTCACACGTACTACtggccgagtggttaaggcgttggactTAAgatccaatggacatatgtcCgcgtgggtctcgagtactaggatccatt
18wG_fne_RTT21_13gc_cg_12ta_cg_PBS8	0	0	17	0	0	22	18wG	21	13gc_cg_12ta_cg	8	gACGCGGACATATGTCCATGTTTAAGAGCTATGCTGGAAACAGCATAGCAAGTTTAAATAAGGCTAGTCCGTTATCAACTTGAAAAAGTGGCACCGAGTCGGTGCCGTccgactctagatcggatgGACATATGcgcggttctatctagttacgcgttaaaccaactagaattttttt	accaggatggccgagtggttaaggcgtccgactctagatcggatggacatatgTCCGCGTGGGTTCGAACCCCACTcctggta	GCCGAGTGGTTAAGGCGTTGGACTTAAGATCCAATGGACATATGTCCGCGTGGG	tgtggaaaggacgaaacaccgACGCGGACATATGTCCATGTTTAAGAGCTATGCTGGAAACAGCATAGCAAGTTTAAATAAGGCTAGTCCGTTATCAACTTGAAAAAGTGGCACCGAGTCGGTGCCGTccgactctagatcggatgGACATATGcgcggttctatctagttacgcgttaaaccaactagaatttttttGTGATTGGATAACCGGCAAGCAACCtggccgagtggttaaggcgttggactTAAgatccaatggacatatgtcCgcgtgggtctcgagtactaggatccatt
18wG_fne_RTT21_13gc_cg_12ta_cg_PBS9	0.165563	0	604	0.163934	0	610	18wG	21	13gc_cg_12ta_cg	9	gACGCGGACATATGTCCATGTTTAAGAGCTATGCTGGAAACAGCATAGCAAGTTTAAATAAGGCTAGTCCGTTATCAACTTGAAAAAGTGGCACCGAGTCGGTGCCGTccgactctagatcggatgGACATATGTcgcggttctatctagttacgcgttaaaccaactagaattttttt	accaggatggccgagtggttaaggcgtccgactctagatcggatggacatatgTCCGCGTGGGTTCGAACCCCACTcctggta	GCCGAGTGGTTAAGGCGTTGGACTTAAGATCCAATGGACATATGTCCGCGTGGG	tgtggaaaggacgaaacaccgACGCGGACATATGTCCATGTTTAAGAGCTATGCTGGAAACAGCATAGCAAGTTTAAATAAGGCTAGTCCGTTATCAACTTGAAAAAGTGGCACCGAGTCGGTGCCGTccgactctagatcggatgGACATATGTcgcggttctatctagttacgcgttaaaccaactagaatttttttGTCTGATGCACTTCCAGTACCTAGtggccgagtggttaaggcgttggactTAAgatccaatggacatatgtcCgcgtgggtctcgagtactaggatccatt
18wG_fne_RTT21_13gc_cg_PBS10	3.50404	0	371	2.09974	0	381	18wG	21	13gc_cg	10	gACGCGGACATATGTCCATGTTTAAGAGCTATGCTGGAAACAGCATAGCAAGTTTAAATAAGGCTAGTCCGTTATCAACTTGAAAAAGTGGCACCGAGTCGGTGCCGTtcgactctagatcgaatgGACATATGTCcgcggttctatctagttacgcgttaaaccaactagaattttttt	accaggatggccgagtggttaaggcgttcgactctagatcgaatggacatatgTCCGCGTGGGTTCGAACCCCACTcctggta	GCCGAGTGGTTAAGGCGTTGGACTTAAGATCCAATGGACATATGTCCGCGTGGG	tgtggaaaggacgaaacaccgACGCGGACATATGTCCATGTTTAAGAGCTATGCTGGAAACAGCATAGCAAGTTTAAATAAGGCTAGTCCGTTATCAACTTGAAAAAGTGGCACCGAGTCGGTGCCGTtcgactctagatcgaatgGACATATGTCcgcggttctatctagttacgcgttaaaccaactagaatttttttCAAGCAATGGAGGCTCTGAATGTtggccgagtggttaaggcgttggactTAAgatccaatggacatatgtcCgcgtgggtctcgagtactaggatccatt
18wG_fne_RTT21_13gc_cg_PBS11	2.71084	0	332	4.54545	0	308	18wG	21	13gc_cg	11	gACGCGGACATATGTCCATGTTTAAGAGCTATGCTGGAAACAGCATAGCAAGTTTAAATAAGGCTAGTCCGTTATCAACTTGAAAAAGTGGCACCGAGTCGGTGCCGTtcgactctagatcgaatgGACATATGTCCcgcggttctatctagttacgcgttaaaccaactagaattttttt	accaggatggccgagtggttaaggcgttcgactctagatcgaatggacatatgTCCGCGTGGGTTCGAACCCCACTcctggta	GCCGAGTGGTTAAGGCGTTGGACTTAAGATCCAATGGACATATGTCCGCGTGGG	tgtggaaaggacgaaacaccgACGCGGACATATGTCCATGTTTAAGAGCTATGCTGGAAACAGCATAGCAAGTTTAAATAAGGCTAGTCCGTTATCAACTTGAAAAAGTGGCACCGAGTCGGTGCCGTtcgactctagatcgaatgGACATATGTCCcgcggttctatctagttacgcgttaaaccaactagaatttttttGTCTGTCTGGCAATTGAGCACCtggccgagtggttaaggcgttggactTAAgatccaatggacatatgtcCgcgtgggtctcgagtactaggatccatt
18wG_fne_RTT21_13gc_cg_PBS12	4.43548	0.403226	248	5.12821	0	234	18wG	21	13gc_cg	12	gACGCGGACATATGTCCATGTTTAAGAGCTATGCTGGAAACAGCATAGCAAGTTTAAATAAGGCTAGTCCGTTATCAACTTGAAAAAGTGGCACCGAGTCGGTGCCGTtcgactctagatcgaatgGACATATGTCCGcgcggttctatctagttacgcgttaaaccaactagaattttttt	accaggatggccgagtggttaaggcgttcgactctagatcgaatggacatatgTCCGCGTGGGTTCGAACCCCACTcctggta	GCCGAGTGGTTAAGGCGTTGGACTTAAGATCCAATGGACATATGTCCGCGTGGG	tgtggaaaggacgaaacaccgACGCGGACATATGTCCATGTTTAAGAGCTATGCTGGAAACAGCATAGCAAGTTTAAATAAGGCTAGTCCGTTATCAACTTGAAAAAGTGGCACCGAGTCGGTGCCGTtcgactctagatcgaatgGACATATGTCCGcgcggttctatctagttacgcgttaaaccaactagaatttttttGAGAGGATACAAGGTGTCTCTtggccgagtggttaaggcgttggactTAAgatccaatggacatatgtcCgcgtgggtctcgagtactaggatccatt
18wG_fne_RTT21_13gc_cg_PBS13	3.1348	0.31348	319	2.33236	0	343	18wG	21	13gc_cg	13	gACGCGGACATATGTCCATGTTTAAGAGCTATGCTGGAAACAGCATAGCAAGTTTAAATAAGGCTAGTCCGTTATCAACTTGAAAAAGTGGCACCGAGTCGGTGCCGTtcgactctagatcgaatgGACATATGTCCGCcgcggttctatctagttacgcgttaaaccaactagaattttttt	accaggatggccgagtggttaaggcgttcgactctagatcgaatggacatatgTCCGCGTGGGTTCGAACCCCACTcctggta	GCCGAGTGGTTAAGGCGTTGGACTTAAGATCCAATGGACATATGTCCGCGTGGG	tgtggaaaggacgaaacaccgACGCGGACATATGTCCATGTTTAAGAGCTATGCTGGAAACAGCATAGCAAGTTTAAATAAGGCTAGTCCGTTATCAACTTGAAAAAGTGGCACCGAGTCGGTGCCGTtcgactctagatcgaatgGACATATGTCCGCcgcggttctatctagttacgcgttaaaccaactagaatttttttTATCGGAGAACGCAGATAGGtggccgagtggttaaggcgttggactTAAgatccaatggacatatgtcCgcgtgggtctcgagtactaggatccatt
18wG_fne_RTT21_13gc_cg_PBS14	3.03867	0	362	2.6738	0	374	18wG	21	13gc_cg	14	gACGCGGACATATGTCCATGTTTAAGAGCTATGCTGGAAACAGCATAGCAAGTTTAAATAAGGCTAGTCCGTTATCAACTTGAAAAAGTGGCACCGAGTCGGTGCCGTtcgactctagatcgaatgGACATATGTCCGCGcgcggttctatctagttacgcgttaaaccaactagaattttttt	accaggatggccgagtggttaaggcgttcgactctagatcgaatggacatatgTCCGCGTGGGTTCGAACCCCACTcctggta	GCCGAGTGGTTAAGGCGTTGGACTTAAGATCCAATGGACATATGTCCGCGTGGG	tgtggaaaggacgaaacaccgACGCGGACATATGTCCATGTTTAAGAGCTATGCTGGAAACAGCATAGCAAGTTTAAATAAGGCTAGTCCGTTATCAACTTGAAAAAGTGGCACCGAGTCGGTGCCGTtcgactctagatcgaatgGACATATGTCCGCGcgcggttctatctagttacgcgttaaaccaactagaatttttttGGAGCTTACTGTTGCTCATtggccgagtggttaaggcgttggactTAAgatccaatggacatatgtcCgcgtgggtctcgagtactaggatccatt
18wG_fne_RTT21_13gc_cg_PBS15	2.23642	0	313	2.5641	0	312	18wG	21	13gc_cg	15	gACGCGGACATATGTCCATGTTTAAGAGCTATGCTGGAAACAGCATAGCAAGTTTAAATAAGGCTAGTCCGTTATCAACTTGAAAAAGTGGCACCGAGTCGGTGCCGTtcgactctagatcgaatgGACATATGTCCGCGTcgcggttctatctagttacgcgttaaaccaactagaattttttt	accaggatggccgagtggttaaggcgttcgactctagatcgaatggacatatgTCCGCGTGGGTTCGAACCCCACTcctggta	GCCGAGTGGTTAAGGCGTTGGACTTAAGATCCAATGGACATATGTCCGCGTGGG	tgtggaaaggacgaaacaccgACGCGGACATATGTCCATGTTTAAGAGCTATGCTGGAAACAGCATAGCAAGTTTAAATAAGGCTAGTCCGTTATCAACTTGAAAAAGTGGCACCGAGTCGGTGCCGTtcgactctagatcgaatgGACATATGTCCGCGTcgcggttctatctagttacgcgttaaaccaactagaatttttttATATGTGGCGCACCGAGAtggccgagtggttaaggcgttggactTAAgatccaatggacatatgtcCgcgtgggtctcgagtactaggatccatt
18wG_fne_RTT21_13gc_cg_PBS16	4.34783	0	529	3.11355	0	546	18wG	21	13gc_cg	16	gACGCGGACATATGTCCATGTTTAAGAGCTATGCTGGAAACAGCATAGCAAGTTTAAATAAGGCTAGTCCGTTATCAACTTGAAAAAGTGGCACCGAGTCGGTGCCGTtcgactctagatcgaatgGACATATGTCCGCGTGcgcggttctatctagttacgcgttaaaccaactagaattttttt	accaggatggccgagtggttaaggcgttcgactctagatcgaatggacatatgTCCGCGTGGGTTCGAACCCCACTcctggta	GCCGAGTGGTTAAGGCGTTGGACTTAAGATCCAATGGACATATGTCCGCGTGGG	tgtggaaaggacgaaacaccgACGCGGACATATGTCCATGTTTAAGAGCTATGCTGGAAACAGCATAGCAAGTTTAAATAAGGCTAGTCCGTTATCAACTTGAAAAAGTGGCACCGAGTCGGTGCCGTtcgactctagatcgaatgGACATATGTCCGCGTGcgcggttctatctagttacgcgttaaaccaactagaatttttttTGAAGTCAGAGCGTGACtggccgagtggttaaggcgttggactTAAgatccaatggacatatgtcCgcgtgggtctcgagtactaggatccatt
18wG_fne_RTT21_13gc_cg_PBS8	0	0	13	0	0	12	18wG	21	13gc_cg	8	gACGCGGACATATGTCCATGTTTAAGAGCTATGCTGGAAACAGCATAGCAAGTTTAAATAAGGCTAGTCCGTTATCAACTTGAAAAAGTGGCACCGAGTCGGTGCCGTtcgactctagatcgaatgGACATATGcgcggttctatctagttacgcgttaaaccaactagaattttttt	accaggatggccgagtggttaaggcgttcgactctagatcgaatggacatatgTCCGCGTGGGTTCGAACCCCACTcctggta	GCCGAGTGGTTAAGGCGTTGGACTTAAGATCCAATGGACATATGTCCGCGTGGG	tgtggaaaggacgaaacaccgACGCGGACATATGTCCATGTTTAAGAGCTATGCTGGAAACAGCATAGCAAGTTTAAATAAGGCTAGTCCGTTATCAACTTGAAAAAGTGGCACCGAGTCGGTGCCGTtcgactctagatcgaatgGACATATGcgcggttctatctagttacgcgttaaaccaactagaatttttttACTGCTACTGCCGAAGAGAAGTTATtggccgagtggttaaggcgttggactTAAgatccaatggacatatgtcCgcgtgggtctcgagtactaggatccatt
18wG_fne_RTT21_13gc_cg_PBS9	4.65839	0	322	4.77528	0	356	18wG	21	13gc_cg	9	gACGCGGACATATGTCCATGTTTAAGAGCTATGCTGGAAACAGCATAGCAAGTTTAAATAAGGCTAGTCCGTTATCAACTTGAAAAAGTGGCACCGAGTCGGTGCCGTtcgactctagatcgaatgGACATATGTcgcggttctatctagttacgcgttaaaccaactagaattttttt	accaggatggccgagtggttaaggcgttcgactctagatcgaatggacatatgTCCGCGTGGGTTCGAACCCCACTcctggta	GCCGAGTGGTTAAGGCGTTGGACTTAAGATCCAATGGACATATGTCCGCGTGGG	tgtggaaaggacgaaacaccgACGCGGACATATGTCCATGTTTAAGAGCTATGCTGGAAACAGCATAGCAAGTTTAAATAAGGCTAGTCCGTTATCAACTTGAAAAAGTGGCACCGAGTCGGTGCCGTtcgactctagatcgaatgGACATATGTcgcggttctatctagttacgcgttaaaccaactagaatttttttGATACACTTGCTGCACGATGGTTGtggccgagtggttaaggcgttggactTAAgatccaatggacatatgtcCgcgtgggtctcgagtactaggatccatt
18wG_fne_RTT21_13gc_cg_mut38at_PBS10	2.77778	0.757576	396	2.42718	0	412	18wG	21	13gc_cg_mut38at	10	gACGCGGACATATGTCCATGTTTAAGAGCTATGCTGGAAACAGCATAGCAAGTTTAAATAAGGCTAGTCCGTTATCAACTTGAAAAAGTGGCACCGAGTCGGTGCCGTtcgactctagttcgaatgGACATATGTCcgcggttctatctagttacgcgttaaaccaactagaattttttt	accaggatggccgagtggttaaggcgttcgactctagttcgaatggacatatgTCCGCGTGGGTTCGAACCCCACTcctggta	GCCGAGTGGTTAAGGCGTTGGACTTAAGATCCAATGGACATATGTCCGCGTGGG	tgtggaaaggacgaaacaccgACGCGGACATATGTCCATGTTTAAGAGCTATGCTGGAAACAGCATAGCAAGTTTAAATAAGGCTAGTCCGTTATCAACTTGAAAAAGTGGCACCGAGTCGGTGCCGTtcgactctagttcgaatgGACATATGTCcgcggttctatctagttacgcgttaaaccaactagaatttttttCGCGTATCATGCTTCCAGAAGTGtggccgagtggttaaggcgttggactTAAgatccaatggacatatgtcCgcgtgggtctcgagtactaggatccatt
18wG_fne_RTT21_13gc_cg_mut38at_PBS11	1.37931	1.37931	290	1.76678	0.353357	283	18wG	21	13gc_cg_mut38at	11	gACGCGGACATATGTCCATGTTTAAGAGCTATGCTGGAAACAGCATAGCAAGTTTAAATAAGGCTAGTCCGTTATCAACTTGAAAAAGTGGCACCGAGTCGGTGCCGTtcgactctagttcgaatgGACATATGTCCcgcggttctatctagttacgcgttaaaccaactagaattttttt	accaggatggccgagtggttaaggcgttcgactctagttcgaatggacatatgTCCGCGTGGGTTCGAACCCCACTcctggta	GCCGAGTGGTTAAGGCGTTGGACTTAAGATCCAATGGACATATGTCCGCGTGGG	tgtggaaaggacgaaacaccgACGCGGACATATGTCCATGTTTAAGAGCTATGCTGGAAACAGCATAGCAAGTTTAAATAAGGCTAGTCCGTTATCAACTTGAAAAAGTGGCACCGAGTCGGTGCCGTtcgactctagttcgaatgGACATATGTCCcgcggttctatctagttacgcgttaaaccaactagaatttttttTATGCACCACAGACCTAAGGGTtggccgagtggttaaggcgttggactTAAgatccaatggacatatgtcCgcgtgggtctcgagtactaggatccatt
18wG_fne_RTT21_13gc_cg_mut38at_PBS12	4	0	350	6.03448	0.862069	348	18wG	21	13gc_cg_mut38at	12	gACGCGGACATATGTCCATGTTTAAGAGCTATGCTGGAAACAGCATAGCAAGTTTAAATAAGGCTAGTCCGTTATCAACTTGAAAAAGTGGCACCGAGTCGGTGCCGTtcgactctagttcgaatgGACATATGTCCGcgcggttctatctagttacgcgttaaaccaactagaattttttt	accaggatggccgagtggttaaggcgttcgactctagttcgaatggacatatgTCCGCGTGGGTTCGAACCCCACTcctggta	GCCGAGTGGTTAAGGCGTTGGACTTAAGATCCAATGGACATATGTCCGCGTGGG	tgtggaaaggacgaaacaccgACGCGGACATATGTCCATGTTTAAGAGCTATGCTGGAAACAGCATAGCAAGTTTAAATAAGGCTAGTCCGTTATCAACTTGAAAAAGTGGCACCGAGTCGGTGCCGTtcgactctagttcgaatgGACATATGTCCGcgcggttctatctagttacgcgttaaaccaactagaatttttttGTCGGCACTTGTTATGAGGATtggccgagtggttaaggcgttggactTAAgatccaatggacatatgtcCgcgtgggtctcgagtactaggatccatt
18wG_fne_RTT21_13gc_cg_mut38at_PBS13	5.03597	0.359712	278	4.47761	0	268	18wG	21	13gc_cg_mut38at	13	gACGCGGACATATGTCCATGTTTAAGAGCTATGCTGGAAACAGCATAGCAAGTTTAAATAAGGCTAGTCCGTTATCAACTTGAAAAAGTGGCACCGAGTCGGTGCCGTtcgactctagttcgaatgGACATATGTCCGCcgcggttctatctagttacgcgttaaaccaactagaattttttt	accaggatggccgagtggttaaggcgttcgactctagttcgaatggacatatgTCCGCGTGGGTTCGAACCCCACTcctggta	GCCGAGTGGTTAAGGCGTTGGACTTAAGATCCAATGGACATATGTCCGCGTGGG	tgtggaaaggacgaaacaccgACGCGGACATATGTCCATGTTTAAGAGCTATGCTGGAAACAGCATAGCAAGTTTAAATAAGGCTAGTCCGTTATCAACTTGAAAAAGTGGCACCGAGTCGGTGCCGTtcgactctagttcgaatgGACATATGTCCGCcgcggttctatctagttacgcgttaaaccaactagaatttttttTGACTCATGACCGGTATGCAtggccgagtggttaaggcgttggactTAAgatccaatggacatatgtcCgcgtgggtctcgagtactaggatccatt
18wG_fne_RTT21_13gc_cg_mut38at_PBS14	1.89573	0	422	2.00501	0.250627	399	18wG	21	13gc_cg_mut38at	14	gACGCGGACATATGTCCATGTTTAAGAGCTATGCTGGAAACAGCATAGCAAGTTTAAATAAGGCTAGTCCGTTATCAACTTGAAAAAGTGGCACCGAGTCGGTGCCGTtcgactctagttcgaatgGACATATGTCCGCGcgcggttctatctagttacgcgttaaaccaactagaattttttt	accaggatggccgagtggttaaggcgttcgactctagttcgaatggacatatgTCCGCGTGGGTTCGAACCCCACTcctggta	GCCGAGTGGTTAAGGCGTTGGACTTAAGATCCAATGGACATATGTCCGCGTGGG	tgtggaaaggacgaaacaccgACGCGGACATATGTCCATGTTTAAGAGCTATGCTGGAAACAGCATAGCAAGTTTAAATAAGGCTAGTCCGTTATCAACTTGAAAAAGTGGCACCGAGTCGGTGCCGTtcgactctagttcgaatgGACATATGTCCGCGcgcggttctatctagttacgcgttaaaccaactagaatttttttTGCCACTCGTTGGATAACTtggccgagtggttaaggcgttggactTAAgatccaatggacatatgtcCgcgtgggtctcgagtactaggatccatt
18wG_fne_RTT21_13gc_cg_mut38at_PBS15	5.13447	0.244499	409	2.54042	0.692841	433	18wG	21	13gc_cg_mut38at	15	gACGCGGACATATGTCCATGTTTAAGAGCTATGCTGGAAACAGCATAGCAAGTTTAAATAAGGCTAGTCCGTTATCAACTTGAAAAAGTGGCACCGAGTCGGTGCCGTtcgactctagttcgaatgGACATATGTCCGCGTcgcggttctatctagttacgcgttaaaccaactagaattttttt	accaggatggccgagtggttaaggcgttcgactctagttcgaatggacatatgTCCGCGTGGGTTCGAACCCCACTcctggta	GCCGAGTGGTTAAGGCGTTGGACTTAAGATCCAATGGACATATGTCCGCGTGGG	tgtggaaaggacgaaacaccgACGCGGACATATGTCCATGTTTAAGAGCTATGCTGGAAACAGCATAGCAAGTTTAAATAAGGCTAGTCCGTTATCAACTTGAAAAAGTGGCACCGAGTCGGTGCCGTtcgactctagttcgaatgGACATATGTCCGCGTcgcggttctatctagttacgcgttaaaccaactagaatttttttTGTACCACGGAGATAGCGtggccgagtggttaaggcgttggactTAAgatccaatggacatatgtcCgcgtgggtctcgagtactaggatccatt
18wG_fne_RTT21_13gc_cg_mut38at_PBS16	6.63616	0.686499	437	7.36842	0.210526	475	18wG	21	13gc_cg_mut38at	16	gACGCGGACATATGTCCATGTTTAAGAGCTATGCTGGAAACAGCATAGCAAGTTTAAATAAGGCTAGTCCGTTATCAACTTGAAAAAGTGGCACCGAGTCGGTGCCGTtcgactctagttcgaatgGACATATGTCCGCGTGcgcggttctatctagttacgcgttaaaccaactagaattttttt	accaggatggccgagtggttaaggcgttcgactctagttcgaatggacatatgTCCGCGTGGGTTCGAACCCCACTcctggta	GCCGAGTGGTTAAGGCGTTGGACTTAAGATCCAATGGACATATGTCCGCGTGGG	tgtggaaaggacgaaacaccgACGCGGACATATGTCCATGTTTAAGAGCTATGCTGGAAACAGCATAGCAAGTTTAAATAAGGCTAGTCCGTTATCAACTTGAAAAAGTGGCACCGAGTCGGTGCCGTtcgactctagttcgaatgGACATATGTCCGCGTGcgcggttctatctagttacgcgttaaaccaactagaatttttttGGCGTTGTAGAATAACCtggccgagtggttaaggcgttggactTAAgatccaatggacatatgtcCgcgtgggtctcgagtactaggatccatt
18wG_fne_RTT21_13gc_cg_mut38at_PBS8	0	0	10	0	0	15	18wG	21	13gc_cg_mut38at	8	gACGCGGACATATGTCCATGTTTAAGAGCTATGCTGGAAACAGCATAGCAAGTTTAAATAAGGCTAGTCCGTTATCAACTTGAAAAAGTGGCACCGAGTCGGTGCCGTtcgactctagttcgaatgGACATATGcgcggttctatctagttacgcgttaaaccaactagaattttttt	accaggatggccgagtggttaaggcgttcgactctagttcgaatggacatatgTCCGCGTGGGTTCGAACCCCACTcctggta	GCCGAGTGGTTAAGGCGTTGGACTTAAGATCCAATGGACATATGTCCGCGTGGG	tgtggaaaggacgaaacaccgACGCGGACATATGTCCATGTTTAAGAGCTATGCTGGAAACAGCATAGCAAGTTTAAATAAGGCTAGTCCGTTATCAACTTGAAAAAGTGGCACCGAGTCGGTGCCGTtcgactctagttcgaatgGACATATGcgcggttctatctagttacgcgttaaaccaactagaatttttttAAGATCCAGCAGTTGCGACACCTCCtggccgagtggttaaggcgttggactTAAgatccaatggacatatgtcCgcgtgggtctcgagtactaggatccatt
18wG_fne_RTT21_13gc_cg_mut38at_PBS9	5.88235	0	255	2.72109	0	294	18wG	21	13gc_cg_mut38at	9	gACGCGGACATATGTCCATGTTTAAGAGCTATGCTGGAAACAGCATAGCAAGTTTAAATAAGGCTAGTCCGTTATCAACTTGAAAAAGTGGCACCGAGTCGGTGCCGTtcgactctagttcgaatgGACATATGTcgcggttctatctagttacgcgttaaaccaactagaattttttt	accaggatggccgagtggttaaggcgttcgactctagttcgaatggacatatgTCCGCGTGGGTTCGAACCCCACTcctggta	GCCGAGTGGTTAAGGCGTTGGACTTAAGATCCAATGGACATATGTCCGCGTGGG	tgtggaaaggacgaaacaccgACGCGGACATATGTCCATGTTTAAGAGCTATGCTGGAAACAGCATAGCAAGTTTAAATAAGGCTAGTCCGTTATCAACTTGAAAAAGTGGCACCGAGTCGGTGCCGTtcgactctagttcgaatgGACATATGTcgcggttctatctagttacgcgttaaaccaactagaatttttttCAAGTCTTCTTGACGCGAACGTAGtggccgagtggttaaggcgttggactTAAgatccaatggacatatgtcCgcgtgggtctcgagtactaggatccatt
18wG_fne_RTT21_13gc_ta_12ta_cg_PBS10	1.56863	0	765	0.770218	0	779	18wG	21	13gc_ta_12ta_cg	10	gACGCGGACATATGTCCATGTTTAAGAGCTATGCTGGAAACAGCATAGCAAGTTTAAATAAGGCTAGTCCGTTATCAACTTGAAAAAGTGGCACCGAGTCGGTGCCGTctgactctagatcagatgGACATATGTCcgcggttctatctagttacgcgttaaaccaactagaattttttt	accaggatggccgagtggttaaggcgtctgactctagatcagatggacatatgTCCGCGTGGGTTCGAACCCCACTcctggta	GCCGAGTGGTTAAGGCGTTGGACTTAAGATCCAATGGACATATGTCCGCGTGGG	tgtggaaaggacgaaacaccgACGCGGACATATGTCCATGTTTAAGAGCTATGCTGGAAACAGCATAGCAAGTTTAAATAAGGCTAGTCCGTTATCAACTTGAAAAAGTGGCACCGAGTCGGTGCCGTctgactctagatcagatgGACATATGTCcgcggttctatctagttacgcgttaaaccaactagaatttttttTGAGCAGTAACGCAAGTGCTGTCtggccgagtggttaaggcgttggactTAAgatccaatggacatatgtcCgcgtgggtctcgagtactaggatccatt
18wG_fne_RTT21_13gc_ta_12ta_cg_PBS11	0.182482	0	548	0	0	516	18wG	21	13gc_ta_12ta_cg	11	gACGCGGACATATGTCCATGTTTAAGAGCTATGCTGGAAACAGCATAGCAAGTTTAAATAAGGCTAGTCCGTTATCAACTTGAAAAAGTGGCACCGAGTCGGTGCCGTctgactctagatcagatgGACATATGTCCcgcggttctatctagttacgcgttaaaccaactagaattttttt	accaggatggccgagtggttaaggcgtctgactctagatcagatggacatatgTCCGCGTGGGTTCGAACCCCACTcctggta	GCCGAGTGGTTAAGGCGTTGGACTTAAGATCCAATGGACATATGTCCGCGTGGG	tgtggaaaggacgaaacaccgACGCGGACATATGTCCATGTTTAAGAGCTATGCTGGAAACAGCATAGCAAGTTTAAATAAGGCTAGTCCGTTATCAACTTGAAAAAGTGGCACCGAGTCGGTGCCGTctgactctagatcagatgGACATATGTCCcgcggttctatctagttacgcgttaaaccaactagaatttttttACTCAAGGCGACCGAGTTAACGtggccgagtggttaaggcgttggactTAAgatccaatggacatatgtcCgcgtgggtctcgagtactaggatccatt
18wG_fne_RTT21_13gc_ta_12ta_cg_PBS12	0.954198	0	524	0.572519	0	524	18wG	21	13gc_ta_12ta_cg	12	gACGCGGACATATGTCCATGTTTAAGAGCTATGCTGGAAACAGCATAGCAAGTTTAAATAAGGCTAGTCCGTTATCAACTTGAAAAAGTGGCACCGAGTCGGTGCCGTctgactctagatcagatgGACATATGTCCGcgcggttctatctagttacgcgttaaaccaactagaattttttt	accaggatggccgagtggttaaggcgtctgactctagatcagatggacatatgTCCGCGTGGGTTCGAACCCCACTcctggta	GCCGAGTGGTTAAGGCGTTGGACTTAAGATCCAATGGACATATGTCCGCGTGGG	tgtggaaaggacgaaacaccgACGCGGACATATGTCCATGTTTAAGAGCTATGCTGGAAACAGCATAGCAAGTTTAAATAAGGCTAGTCCGTTATCAACTTGAAAAAGTGGCACCGAGTCGGTGCCGTctgactctagatcagatgGACATATGTCCGcgcggttctatctagttacgcgttaaaccaactagaatttttttGCGGTTCAGATGGTTCTATGAtggccgagtggttaaggcgttggactTAAgatccaatggacatatgtcCgcgtgggtctcgagtactaggatccatt
18wG_fne_RTT21_13gc_ta_12ta_cg_PBS13	0.598802	1.79641	334	0.31746	2.22222	315	18wG	21	13gc_ta_12ta_cg	13	gACGCGGACATATGTCCATGTTTAAGAGCTATGCTGGAAACAGCATAGCAAGTTTAAATAAGGCTAGTCCGTTATCAACTTGAAAAAGTGGCACCGAGTCGGTGCCGTctgactctagatcagatgGACATATGTCCGCcgcggttctatctagttacgcgttaaaccaactagaattttttt	accaggatggccgagtggttaaggcgtctgactctagatcagatggacatatgTCCGCGTGGGTTCGAACCCCACTcctggta	GCCGAGTGGTTAAGGCGTTGGACTTAAGATCCAATGGACATATGTCCGCGTGGG	tgtggaaaggacgaaacaccgACGCGGACATATGTCCATGTTTAAGAGCTATGCTGGAAACAGCATAGCAAGTTTAAATAAGGCTAGTCCGTTATCAACTTGAAAAAGTGGCACCGAGTCGGTGCCGTctgactctagatcagatgGACATATGTCCGCcgcggttctatctagttacgcgttaaaccaactagaatttttttGGAGCTTACTAACACTTGCGtggccgagtggttaaggcgttggactTAAgatccaatggacatatgtcCgcgtgggtctcgagtactaggatccatt
18wG_fne_RTT21_13gc_ta_12ta_cg_PBS14	0.808625	0	371	0	0	360	18wG	21	13gc_ta_12ta_cg	14	gACGCGGACATATGTCCATGTTTAAGAGCTATGCTGGAAACAGCATAGCAAGTTTAAATAAGGCTAGTCCGTTATCAACTTGAAAAAGTGGCACCGAGTCGGTGCCGTctgactctagatcagatgGACATATGTCCGCGcgcggttctatctagttacgcgttaaaccaactagaattttttt	accaggatggccgagtggttaaggcgtctgactctagatcagatggacatatgTCCGCGTGGGTTCGAACCCCACTcctggta	GCCGAGTGGTTAAGGCGTTGGACTTAAGATCCAATGGACATATGTCCGCGTGGG	tgtggaaaggacgaaacaccgACGCGGACATATGTCCATGTTTAAGAGCTATGCTGGAAACAGCATAGCAAGTTTAAATAAGGCTAGTCCGTTATCAACTTGAAAAAGTGGCACCGAGTCGGTGCCGTctgactctagatcagatgGACATATGTCCGCGcgcggttctatctagttacgcgttaaaccaactagaatttttttGGAATATTGCCGTGTACAGtggccgagtggttaaggcgttggactTAAgatccaatggacatatgtcCgcgtgggtctcgagtactaggatccatt
18wG_fne_RTT21_13gc_ta_12ta_cg_PBS15	1.79641	0	334	1.3624	0	367	18wG	21	13gc_ta_12ta_cg	15	gACGCGGACATATGTCCATGTTTAAGAGCTATGCTGGAAACAGCATAGCAAGTTTAAATAAGGCTAGTCCGTTATCAACTTGAAAAAGTGGCACCGAGTCGGTGCCGTctgactctagatcagatgGACATATGTCCGCGTcgcggttctatctagttacgcgttaaaccaactagaattttttt	accaggatggccgagtggttaaggcgtctgactctagatcagatggacatatgTCCGCGTGGGTTCGAACCCCACTcctggta	GCCGAGTGGTTAAGGCGTTGGACTTAAGATCCAATGGACATATGTCCGCGTGGG	tgtggaaaggacgaaacaccgACGCGGACATATGTCCATGTTTAAGAGCTATGCTGGAAACAGCATAGCAAGTTTAAATAAGGCTAGTCCGTTATCAACTTGAAAAAGTGGCACCGAGTCGGTGCCGTctgactctagatcagatgGACATATGTCCGCGTcgcggttctatctagttacgcgttaaaccaactagaatttttttACTGCTACTGCAATGTGCtggccgagtggttaaggcgttggactTAAgatccaatggacatatgtcCgcgtgggtctcgagtactaggatccatt
18wG_fne_RTT21_13gc_ta_12ta_cg_PBS16	0.514139	0	389	0.787402	0	381	18wG	21	13gc_ta_12ta_cg	16	gACGCGGACATATGTCCATGTTTAAGAGCTATGCTGGAAACAGCATAGCAAGTTTAAATAAGGCTAGTCCGTTATCAACTTGAAAAAGTGGCACCGAGTCGGTGCCGTctgactctagatcagatgGACATATGTCCGCGTGcgcggttctatctagttacgcgttaaaccaactagaattttttt	accaggatggccgagtggttaaggcgtctgactctagatcagatggacatatgTCCGCGTGGGTTCGAACCCCACTcctggta	GCCGAGTGGTTAAGGCGTTGGACTTAAGATCCAATGGACATATGTCCGCGTGGG	tgtggaaaggacgaaacaccgACGCGGACATATGTCCATGTTTAAGAGCTATGCTGGAAACAGCATAGCAAGTTTAAATAAGGCTAGTCCGTTATCAACTTGAAAAAGTGGCACCGAGTCGGTGCCGTctgactctagatcagatgGACATATGTCCGCGTGcgcggttctatctagttacgcgttaaaccaactagaatttttttAACAGACCGATTGGCCAtggccgagtggttaaggcgttggactTAAgatccaatggacatatgtcCgcgtgggtctcgagtactaggatccatt
18wG_fne_RTT21_13gc_ta_12ta_cg_PBS8	0	0	4	0	0	4	18wG	21	13gc_ta_12ta_cg	8	gACGCGGACATATGTCCATGTTTAAGAGCTATGCTGGAAACAGCATAGCAAGTTTAAATAAGGCTAGTCCGTTATCAACTTGAAAAAGTGGCACCGAGTCGGTGCCGTctgactctagatcagatgGACATATGcgcggttctatctagttacgcgttaaaccaactagaattttttt	accaggatggccgagtggttaaggcgtctgactctagatcagatggacatatgTCCGCGTGGGTTCGAACCCCACTcctggta	GCCGAGTGGTTAAGGCGTTGGACTTAAGATCCAATGGACATATGTCCGCGTGGG	tgtggaaaggacgaaacaccgACGCGGACATATGTCCATGTTTAAGAGCTATGCTGGAAACAGCATAGCAAGTTTAAATAAGGCTAGTCCGTTATCAACTTGAAAAAGTGGCACCGAGTCGGTGCCGTctgactctagatcagatgGACATATGcgcggttctatctagttacgcgttaaaccaactagaatttttttCGAACCGTTGCTTAGGCTAAAACGTtggccgagtggttaaggcgttggactTAAgatccaatggacatatgtcCgcgtgggtctcgagtactaggatccatt
18wG_fne_RTT21_13gc_ta_12ta_cg_PBS9	0.689655	0	435	0.639659	0	469	18wG	21	13gc_ta_12ta_cg	9	gACGCGGACATATGTCCATGTTTAAGAGCTATGCTGGAAACAGCATAGCAAGTTTAAATAAGGCTAGTCCGTTATCAACTTGAAAAAGTGGCACCGAGTCGGTGCCGTctgactctagatcagatgGACATATGTcgcggttctatctagttacgcgttaaaccaactagaattttttt	accaggatggccgagtggttaaggcgtctgactctagatcagatggacatatgTCCGCGTGGGTTCGAACCCCACTcctggta	GCCGAGTGGTTAAGGCGTTGGACTTAAGATCCAATGGACATATGTCCGCGTGGG	tgtggaaaggacgaaacaccgACGCGGACATATGTCCATGTTTAAGAGCTATGCTGGAAACAGCATAGCAAGTTTAAATAAGGCTAGTCCGTTATCAACTTGAAAAAGTGGCACCGAGTCGGTGCCGTctgactctagatcagatgGACATATGTcgcggttctatctagttacgcgttaaaccaactagaatttttttGAGGACAATCTCAGCTCAAGTACCtggccgagtggttaaggcgttggactTAAgatccaatggacatatgtcCgcgtgggtctcgagtactaggatccatt
18wG_fne_RTT21_13gc_ta_PBS10	8.33333	0	276	7.25191	0	262	18wG	21	13gc_ta	10	gACGCGGACATATGTCCATGTTTAAGAGCTATGCTGGAAACAGCATAGCAAGTTTAAATAAGGCTAGTCCGTTATCAACTTGAAAAAGTGGCACCGAGTCGGTGCCGTttgactctagatcaaatgGACATATGTCcgcggttctatctagttacgcgttaaaccaactagaattttttt	accaggatggccgagtggttaaggcgtttgactctagatcaaatggacatatgTCCGCGTGGGTTCGAACCCCACTcctggta	GCCGAGTGGTTAAGGCGTTGGACTTAAGATCCAATGGACATATGTCCGCGTGGG	tgtggaaaggacgaaacaccgACGCGGACATATGTCCATGTTTAAGAGCTATGCTGGAAACAGCATAGCAAGTTTAAATAAGGCTAGTCCGTTATCAACTTGAAAAAGTGGCACCGAGTCGGTGCCGTttgactctagatcaaatgGACATATGTCcgcggttctatctagttacgcgttaaaccaactagaatttttttGTATAGGACAATTGCGCTGGCTAtggccgagtggttaaggcgttggactTAAgatccaatggacatatgtcCgcgtgggtctcgagtactaggatccatt
18wG_fne_RTT21_13gc_ta_PBS11	3.41615	0	322	3.69231	0.307692	325	18wG	21	13gc_ta	11	gACGCGGACATATGTCCATGTTTAAGAGCTATGCTGGAAACAGCATAGCAAGTTTAAATAAGGCTAGTCCGTTATCAACTTGAAAAAGTGGCACCGAGTCGGTGCCGTttgactctagatcaaatgGACATATGTCCcgcggttctatctagttacgcgttaaaccaactagaattttttt	accaggatggccgagtggttaaggcgtttgactctagatcaaatggacatatgTCCGCGTGGGTTCGAACCCCACTcctggta	GCCGAGTGGTTAAGGCGTTGGACTTAAGATCCAATGGACATATGTCCGCGTGGG	tgtggaaaggacgaaacaccgACGCGGACATATGTCCATGTTTAAGAGCTATGCTGGAAACAGCATAGCAAGTTTAAATAAGGCTAGTCCGTTATCAACTTGAAAAAGTGGCACCGAGTCGGTGCCGTttgactctagatcaaatgGACATATGTCCcgcggttctatctagttacgcgttaaaccaactagaatttttttCAGACGTAAGTATGGTTCCGTTtggccgagtggttaaggcgttggactTAAgatccaatggacatatgtcCgcgtgggtctcgagtactaggatccatt
18wG_fne_RTT21_13gc_ta_PBS12	4.71464	0.496278	403	5.64706	0.705882	425	18wG	21	13gc_ta	12	gACGCGGACATATGTCCATGTTTAAGAGCTATGCTGGAAACAGCATAGCAAGTTTAAATAAGGCTAGTCCGTTATCAACTTGAAAAAGTGGCACCGAGTCGGTGCCGTttgactctagatcaaatgGACATATGTCCGcgcggttctatctagttacgcgttaaaccaactagaattttttt	accaggatggccgagtggttaaggcgtttgactctagatcaaatggacatatgTCCGCGTGGGTTCGAACCCCACTcctggta	GCCGAGTGGTTAAGGCGTTGGACTTAAGATCCAATGGACATATGTCCGCGTGGG	tgtggaaaggacgaaacaccgACGCGGACATATGTCCATGTTTAAGAGCTATGCTGGAAACAGCATAGCAAGTTTAAATAAGGCTAGTCCGTTATCAACTTGAAAAAGTGGCACCGAGTCGGTGCCGTttgactctagatcaaatgGACATATGTCCGcgcggttctatctagttacgcgttaaaccaactagaatttttttCCAATCCGGACTCCTAAGAATtggccgagtggttaaggcgttggactTAAgatccaatggacatatgtcCgcgtgggtctcgagtactaggatccatt
18wG_fne_RTT21_13gc_ta_PBS13	4.79705	2.58303	271	4.4	0.8	250	18wG	21	13gc_ta	13	gACGCGGACATATGTCCATGTTTAAGAGCTATGCTGGAAACAGCATAGCAAGTTTAAATAAGGCTAGTCCGTTATCAACTTGAAAAAGTGGCACCGAGTCGGTGCCGTttgactctagatcaaatgGACATATGTCCGCcgcggttctatctagttacgcgttaaaccaactagaattttttt	accaggatggccgagtggttaaggcgtttgactctagatcaaatggacatatgTCCGCGTGGGTTCGAACCCCACTcctggta	GCCGAGTGGTTAAGGCGTTGGACTTAAGATCCAATGGACATATGTCCGCGTGGG	tgtggaaaggacgaaacaccgACGCGGACATATGTCCATGTTTAAGAGCTATGCTGGAAACAGCATAGCAAGTTTAAATAAGGCTAGTCCGTTATCAACTTGAAAAAGTGGCACCGAGTCGGTGCCGTttgactctagatcaaatgGACATATGTCCGCcgcggttctatctagttacgcgttaaaccaactagaatttttttCGTACTGGAATCGTCAATCCtggccgagtggttaaggcgttggactTAAgatccaatggacatatgtcCgcgtgggtctcgagtactaggatccatt
18wG_fne_RTT21_13gc_ta_PBS14	3.46154	3.84615	260	7.26496	0.854701	234	18wG	21	13gc_ta	14	gACGCGGACATATGTCCATGTTTAAGAGCTATGCTGGAAACAGCATAGCAAGTTTAAATAAGGCTAGTCCGTTATCAACTTGAAAAAGTGGCACCGAGTCGGTGCCGTttgactctagatcaaatgGACATATGTCCGCGcgcggttctatctagttacgcgttaaaccaactagaattttttt	accaggatggccgagtggttaaggcgtttgactctagatcaaatggacatatgTCCGCGTGGGTTCGAACCCCACTcctggta	GCCGAGTGGTTAAGGCGTTGGACTTAAGATCCAATGGACATATGTCCGCGTGGG	tgtggaaaggacgaaacaccgACGCGGACATATGTCCATGTTTAAGAGCTATGCTGGAAACAGCATAGCAAGTTTAAATAAGGCTAGTCCGTTATCAACTTGAAAAAGTGGCACCGAGTCGGTGCCGTttgactctagatcaaatgGACATATGTCCGCGcgcggttctatctagttacgcgttaaaccaactagaatttttttCTCATTGTGAGAGTCTCCAtggccgagtggttaaggcgttggactTAAgatccaatggacatatgtcCgcgtgggtctcgagtactaggatccatt
18wG_fne_RTT21_13gc_ta_PBS15	0.58651	0	341	0.293255	0	341	18wG	21	13gc_ta	15	gACGCGGACATATGTCCATGTTTAAGAGCTATGCTGGAAACAGCATAGCAAGTTTAAATAAGGCTAGTCCGTTATCAACTTGAAAAAGTGGCACCGAGTCGGTGCCGTttgactctagatcaaatgGACATATGTCCGCGTcgcggttctatctagttacgcgttaaaccaactagaattttttt	accaggatggccgagtggttaaggcgtttgactctagatcaaatggacatatgTCCGCGTGGGTTCGAACCCCACTcctggta	GCCGAGTGGTTAAGGCGTTGGACTTAAGATCCAATGGACATATGTCCGCGTGGG	tgtggaaaggacgaaacaccgACGCGGACATATGTCCATGTTTAAGAGCTATGCTGGAAACAGCATAGCAAGTTTAAATAAGGCTAGTCCGTTATCAACTTGAAAAAGTGGCACCGAGTCGGTGCCGTttgactctagatcaaatgGACATATGTCCGCGTcgcggttctatctagttacgcgttaaaccaactagaatttttttTCATAAGCCTCGACGAACtggccgagtggttaaggcgttggactTAAgatccaatggacatatgtcCgcgtgggtctcgagtactaggatccatt
18wG_fne_RTT21_13gc_ta_PBS16	1.99387	0	652	2.43112	0	617	18wG	21	13gc_ta	16	gACGCGGACATATGTCCATGTTTAAGAGCTATGCTGGAAACAGCATAGCAAGTTTAAATAAGGCTAGTCCGTTATCAACTTGAAAAAGTGGCACCGAGTCGGTGCCGTttgactctagatcaaatgGACATATGTCCGCGTGcgcggttctatctagttacgcgttaaaccaactagaattttttt	accaggatggccgagtggttaaggcgtttgactctagatcaaatggacatatgTCCGCGTGGGTTCGAACCCCACTcctggta	GCCGAGTGGTTAAGGCGTTGGACTTAAGATCCAATGGACATATGTCCGCGTGGG	tgtggaaaggacgaaacaccgACGCGGACATATGTCCATGTTTAAGAGCTATGCTGGAAACAGCATAGCAAGTTTAAATAAGGCTAGTCCGTTATCAACTTGAAAAAGTGGCACCGAGTCGGTGCCGTttgactctagatcaaatgGACATATGTCCGCGTGcgcggttctatctagttacgcgttaaaccaactagaatttttttTTGCAGGCGACGAATAGtggccgagtggttaaggcgttggactTAAgatccaatggacatatgtcCgcgtgggtctcgagtactaggatccatt
18wG_fne_RTT21_13gc_ta_PBS8	0	0	11	0	0	9	18wG	21	13gc_ta	8	gACGCGGACATATGTCCATGTTTAAGAGCTATGCTGGAAACAGCATAGCAAGTTTAAATAAGGCTAGTCCGTTATCAACTTGAAAAAGTGGCACCGAGTCGGTGCCGTttgactctagatcaaatgGACATATGcgcggttctatctagttacgcgttaaaccaactagaattttttt	accaggatggccgagtggttaaggcgtttgactctagatcaaatggacatatgTCCGCGTGGGTTCGAACCCCACTcctggta	GCCGAGTGGTTAAGGCGTTGGACTTAAGATCCAATGGACATATGTCCGCGTGGG	tgtggaaaggacgaaacaccgACGCGGACATATGTCCATGTTTAAGAGCTATGCTGGAAACAGCATAGCAAGTTTAAATAAGGCTAGTCCGTTATCAACTTGAAAAAGTGGCACCGAGTCGGTGCCGTttgactctagatcaaatgGACATATGcgcggttctatctagttacgcgttaaaccaactagaatttttttCGGTGTGAAGCTTAAGTAGCCTGCAtggccgagtggttaaggcgttggactTAAgatccaatggacatatgtcCgcgtgggtctcgagtactaggatccatt
18wG_fne_RTT21_13gc_ta_PBS9	5.41237	0	388	4.7619	0	357	18wG	21	13gc_ta	9	gACGCGGACATATGTCCATGTTTAAGAGCTATGCTGGAAACAGCATAGCAAGTTTAAATAAGGCTAGTCCGTTATCAACTTGAAAAAGTGGCACCGAGTCGGTGCCGTttgactctagatcaaatgGACATATGTcgcggttctatctagttacgcgttaaaccaactagaattttttt	accaggatggccgagtggttaaggcgtttgactctagatcaaatggacatatgTCCGCGTGGGTTCGAACCCCACTcctggta	GCCGAGTGGTTAAGGCGTTGGACTTAAGATCCAATGGACATATGTCCGCGTGGG	tgtggaaaggacgaaacaccgACGCGGACATATGTCCATGTTTAAGAGCTATGCTGGAAACAGCATAGCAAGTTTAAATAAGGCTAGTCCGTTATCAACTTGAAAAAGTGGCACCGAGTCGGTGCCGTttgactctagatcaaatgGACATATGTcgcggttctatctagttacgcgttaaaccaactagaatttttttGCAACCAATTCGTCACTGTCGGCAtggccgagtggttaaggcgttggactTAAgatccaatggacatatgtcCgcgtgggtctcgagtactaggatccatt
18wG_fne_RTT21_13gc_ta_mut38at_PBS10	3.87409	0	413	3.1746	0.529101	378	18wG	21	13gc_ta_mut38at	10	gACGCGGACATATGTCCATGTTTAAGAGCTATGCTGGAAACAGCATAGCAAGTTTAAATAAGGCTAGTCCGTTATCAACTTGAAAAAGTGGCACCGAGTCGGTGCCGTttgactctagttcaaatgGACATATGTCcgcggttctatctagttacgcgttaaaccaactagaattttttt	accaggatggccgagtggttaaggcgtttgactctagttcaaatggacatatgTCCGCGTGGGTTCGAACCCCACTcctggta	GCCGAGTGGTTAAGGCGTTGGACTTAAGATCCAATGGACATATGTCCGCGTGGG	tgtggaaaggacgaaacaccgACGCGGACATATGTCCATGTTTAAGAGCTATGCTGGAAACAGCATAGCAAGTTTAAATAAGGCTAGTCCGTTATCAACTTGAAAAAGTGGCACCGAGTCGGTGCCGTttgactctagttcaaatgGACATATGTCcgcggttctatctagttacgcgttaaaccaactagaatttttttATAGCGACCTGGAGCTTACTGTCtggccgagtggttaaggcgttggactTAAgatccaatggacatatgtcCgcgtgggtctcgagtactaggatccatt
18wG_fne_RTT21_13gc_ta_mut38at_PBS11	2.2293	0	314	1.16618	0	343	18wG	21	13gc_ta_mut38at	11	gACGCGGACATATGTCCATGTTTAAGAGCTATGCTGGAAACAGCATAGCAAGTTTAAATAAGGCTAGTCCGTTATCAACTTGAAAAAGTGGCACCGAGTCGGTGCCGTttgactctagttcaaatgGACATATGTCCcgcggttctatctagttacgcgttaaaccaactagaattttttt	accaggatggccgagtggttaaggcgtttgactctagttcaaatggacatatgTCCGCGTGGGTTCGAACCCCACTcctggta	GCCGAGTGGTTAAGGCGTTGGACTTAAGATCCAATGGACATATGTCCGCGTGGG	tgtggaaaggacgaaacaccgACGCGGACATATGTCCATGTTTAAGAGCTATGCTGGAAACAGCATAGCAAGTTTAAATAAGGCTAGTCCGTTATCAACTTGAAAAAGTGGCACCGAGTCGGTGCCGTttgactctagttcaaatgGACATATGTCCcgcggttctatctagttacgcgttaaaccaactagaatttttttTCAGTGTCGATCCACAAGGAATtggccgagtggttaaggcgttggactTAAgatccaatggacatatgtcCgcgtgggtctcgagtactaggatccatt
18wG_fne_RTT21_13gc_ta_mut38at_PBS12	1.49254	0	335	2.03488	0	344	18wG	21	13gc_ta_mut38at	12	gACGCGGACATATGTCCATGTTTAAGAGCTATGCTGGAAACAGCATAGCAAGTTTAAATAAGGCTAGTCCGTTATCAACTTGAAAAAGTGGCACCGAGTCGGTGCCGTttgactctagttcaaatgGACATATGTCCGcgcggttctatctagttacgcgttaaaccaactagaattttttt	accaggatggccgagtggttaaggcgtttgactctagttcaaatggacatatgTCCGCGTGGGTTCGAACCCCACTcctggta	GCCGAGTGGTTAAGGCGTTGGACTTAAGATCCAATGGACATATGTCCGCGTGGG	tgtggaaaggacgaaacaccgACGCGGACATATGTCCATGTTTAAGAGCTATGCTGGAAACAGCATAGCAAGTTTAAATAAGGCTAGTCCGTTATCAACTTGAAAAAGTGGCACCGAGTCGGTGCCGTttgactctagttcaaatgGACATATGTCCGcgcggttctatctagttacgcgttaaaccaactagaatttttttAGACTGGATAACTCAAGGCGTtggccgagtggttaaggcgttggactTAAgatccaatggacatatgtcCgcgtgggtctcgagtactaggatccatt
18wG_fne_RTT21_13gc_ta_mut38at_PBS13	4.90196	0	204	2.83019	0	212	18wG	21	13gc_ta_mut38at	13	gACGCGGACATATGTCCATGTTTAAGAGCTATGCTGGAAACAGCATAGCAAGTTTAAATAAGGCTAGTCCGTTATCAACTTGAAAAAGTGGCACCGAGTCGGTGCCGTttgactctagttcaaatgGACATATGTCCGCcgcggttctatctagttacgcgttaaaccaactagaattttttt	accaggatggccgagtggttaaggcgtttgactctagttcaaatggacatatgTCCGCGTGGGTTCGAACCCCACTcctggta	GCCGAGTGGTTAAGGCGTTGGACTTAAGATCCAATGGACATATGTCCGCGTGGG	tgtggaaaggacgaaacaccgACGCGGACATATGTCCATGTTTAAGAGCTATGCTGGAAACAGCATAGCAAGTTTAAATAAGGCTAGTCCGTTATCAACTTGAAAAAGTGGCACCGAGTCGGTGCCGTttgactctagttcaaatgGACATATGTCCGCcgcggttctatctagttacgcgttaaaccaactagaatttttttAGCTCAACCGACGAGTTACAtggccgagtggttaaggcgttggactTAAgatccaatggacatatgtcCgcgtgggtctcgagtactaggatccatt
18wG_fne_RTT21_13gc_ta_mut38at_PBS14	6.90537	0	391	4.19753	0	405	18wG	21	13gc_ta_mut38at	14	gACGCGGACATATGTCCATGTTTAAGAGCTATGCTGGAAACAGCATAGCAAGTTTAAATAAGGCTAGTCCGTTATCAACTTGAAAAAGTGGCACCGAGTCGGTGCCGTttgactctagttcaaatgGACATATGTCCGCGcgcggttctatctagttacgcgttaaaccaactagaattttttt	accaggatggccgagtggttaaggcgtttgactctagttcaaatggacatatgTCCGCGTGGGTTCGAACCCCACTcctggta	GCCGAGTGGTTAAGGCGTTGGACTTAAGATCCAATGGACATATGTCCGCGTGGG	tgtggaaaggacgaaacaccgACGCGGACATATGTCCATGTTTAAGAGCTATGCTGGAAACAGCATAGCAAGTTTAAATAAGGCTAGTCCGTTATCAACTTGAAAAAGTGGCACCGAGTCGGTGCCGTttgactctagttcaaatgGACATATGTCCGCGcgcggttctatctagttacgcgttaaaccaactagaatttttttCGGTACACATTGGAATCGAtggccgagtggttaaggcgttggactTAAgatccaatggacatatgtcCgcgtgggtctcgagtactaggatccatt
18wG_fne_RTT21_13gc_ta_mut38at_PBS15	1.27389	0	314	1.40351	0	285	18wG	21	13gc_ta_mut38at	15	gACGCGGACATATGTCCATGTTTAAGAGCTATGCTGGAAACAGCATAGCAAGTTTAAATAAGGCTAGTCCGTTATCAACTTGAAAAAGTGGCACCGAGTCGGTGCCGTttgactctagttcaaatgGACATATGTCCGCGTcgcggttctatctagttacgcgttaaaccaactagaattttttt	accaggatggccgagtggttaaggcgtttgactctagttcaaatggacatatgTCCGCGTGGGTTCGAACCCCACTcctggta	GCCGAGTGGTTAAGGCGTTGGACTTAAGATCCAATGGACATATGTCCGCGTGGG	tgtggaaaggacgaaacaccgACGCGGACATATGTCCATGTTTAAGAGCTATGCTGGAAACAGCATAGCAAGTTTAAATAAGGCTAGTCCGTTATCAACTTGAAAAAGTGGCACCGAGTCGGTGCCGTttgactctagttcaaatgGACATATGTCCGCGTcgcggttctatctagttacgcgttaaaccaactagaatttttttATCGCTGACAATTCGATCtggccgagtggttaaggcgttggactTAAgatccaatggacatatgtcCgcgtgggtctcgagtactaggatccatt
18wG_fne_RTT21_13gc_ta_mut38at_PBS16	4.47471	2.33463	514	4.33996	1.62749	553	18wG	21	13gc_ta_mut38at	16	gACGCGGACATATGTCCATGTTTAAGAGCTATGCTGGAAACAGCATAGCAAGTTTAAATAAGGCTAGTCCGTTATCAACTTGAAAAAGTGGCACCGAGTCGGTGCCGTttgactctagttcaaatgGACATATGTCCGCGTGcgcggttctatctagttacgcgttaaaccaactagaattttttt	accaggatggccgagtggttaaggcgtttgactctagttcaaatggacatatgTCCGCGTGGGTTCGAACCCCACTcctggta	GCCGAGTGGTTAAGGCGTTGGACTTAAGATCCAATGGACATATGTCCGCGTGGG	tgtggaaaggacgaaacaccgACGCGGACATATGTCCATGTTTAAGAGCTATGCTGGAAACAGCATAGCAAGTTTAAATAAGGCTAGTCCGTTATCAACTTGAAAAAGTGGCACCGAGTCGGTGCCGTttgactctagttcaaatgGACATATGTCCGCGTGcgcggttctatctagttacgcgttaaaccaactagaatttttttCTAGTGGAAGGAATGACtggccgagtggttaaggcgttggactTAAgatccaatggacatatgtcCgcgtgggtctcgagtactaggatccatt
18wG_fne_RTT21_13gc_ta_mut38at_PBS8	0	0	6	0	0	2	18wG	21	13gc_ta_mut38at	8	gACGCGGACATATGTCCATGTTTAAGAGCTATGCTGGAAACAGCATAGCAAGTTTAAATAAGGCTAGTCCGTTATCAACTTGAAAAAGTGGCACCGAGTCGGTGCCGTttgactctagttcaaatgGACATATGcgcggttctatctagttacgcgttaaaccaactagaattttttt	accaggatggccgagtggttaaggcgtttgactctagttcaaatggacatatgTCCGCGTGGGTTCGAACCCCACTcctggta	GCCGAGTGGTTAAGGCGTTGGACTTAAGATCCAATGGACATATGTCCGCGTGGG	tgtggaaaggacgaaacaccgACGCGGACATATGTCCATGTTTAAGAGCTATGCTGGAAACAGCATAGCAAGTTTAAATAAGGCTAGTCCGTTATCAACTTGAAAAAGTGGCACCGAGTCGGTGCCGTttgactctagttcaaatgGACATATGcgcggttctatctagttacgcgttaaaccaactagaatttttttCGGTACACATAAGGAGATCGCTTCAtggccgagtggttaaggcgttggactTAAgatccaatggacatatgtcCgcgtgggtctcgagtactaggatccatt
18wG_fne_RTT21_13gc_ta_mut38at_PBS9	5.39773	0	352	2.2409	0	357	18wG	21	13gc_ta_mut38at	9	gACGCGGACATATGTCCATGTTTAAGAGCTATGCTGGAAACAGCATAGCAAGTTTAAATAAGGCTAGTCCGTTATCAACTTGAAAAAGTGGCACCGAGTCGGTGCCGTttgactctagttcaaatgGACATATGTcgcggttctatctagttacgcgttaaaccaactagaattttttt	accaggatggccgagtggttaaggcgtttgactctagttcaaatggacatatgTCCGCGTGGGTTCGAACCCCACTcctggta	GCCGAGTGGTTAAGGCGTTGGACTTAAGATCCAATGGACATATGTCCGCGTGGG	tgtggaaaggacgaaacaccgACGCGGACATATGTCCATGTTTAAGAGCTATGCTGGAAACAGCATAGCAAGTTTAAATAAGGCTAGTCCGTTATCAACTTGAAAAAGTGGCACCGAGTCGGTGCCGTttgactctagttcaaatgGACATATGTcgcggttctatctagttacgcgttaaaccaactagaatttttttATGTCAGCGCTTATGCGTGTCAGGtggccgagtggttaaggcgttggactTAAgatccaatggacatatgtcCgcgtgggtctcgagtactaggatccatt
18wG_fne_RTT21_14gc_ta_13gc_cg_12ta_cg_PBS10	0	0	271	1.77778	0	225	18wG	21	14gc_ta_13gc_cg_12ta_cg	10	gACGCGGACATATGTCCATGTTTAAGAGCTATGCTGGAAACAGCATAGCAAGTTTAAATAAGGCTAGTCCGTTATCAACTTGAAAAAGTGGCACCGAGTCGGTGCCGTcctactctagataggatgGACATATGTCcgcggttctatctagttacgcgttaaaccaactagaattttttt	accaggatggccgagtggttaaggcgtcctactctagataggatggacatatgTCCGCGTGGGTTCGAACCCCACTcctggta	GCCGAGTGGTTAAGGCGTTGGACTTAAGATCCAATGGACATATGTCCGCGTGGG	tgtggaaaggacgaaacaccgACGCGGACATATGTCCATGTTTAAGAGCTATGCTGGAAACAGCATAGCAAGTTTAAATAAGGCTAGTCCGTTATCAACTTGAAAAAGTGGCACCGAGTCGGTGCCGTcctactctagataggatgGACATATGTCcgcggttctatctagttacgcgttaaaccaactagaatttttttTAGCCTTATCGGCGAACACACGGtggccgagtggttaaggcgttggactTAAgatccaatggacatatgtcCgcgtgggtctcgagtactaggatccatt
18wG_fne_RTT21_14gc_ta_13gc_cg_12ta_cg_PBS11	0.40568	0.811359	493	0.212766	0.212766	470	18wG	21	14gc_ta_13gc_cg_12ta_cg	11	gACGCGGACATATGTCCATGTTTAAGAGCTATGCTGGAAACAGCATAGCAAGTTTAAATAAGGCTAGTCCGTTATCAACTTGAAAAAGTGGCACCGAGTCGGTGCCGTcctactctagataggatgGACATATGTCCcgcggttctatctagttacgcgttaaaccaactagaattttttt	accaggatggccgagtggttaaggcgtcctactctagataggatggacatatgTCCGCGTGGGTTCGAACCCCACTcctggta	GCCGAGTGGTTAAGGCGTTGGACTTAAGATCCAATGGACATATGTCCGCGTGGG	tgtggaaaggacgaaacaccgACGCGGACATATGTCCATGTTTAAGAGCTATGCTGGAAACAGCATAGCAAGTTTAAATAAGGCTAGTCCGTTATCAACTTGAAAAAGTGGCACCGAGTCGGTGCCGTcctactctagataggatgGACATATGTCCcgcggttctatctagttacgcgttaaaccaactagaatttttttCAGGACTCGAGTTATGAGGATGtggccgagtggttaaggcgttggactTAAgatccaatggacatatgtcCgcgtgggtctcgagtactaggatccatt
18wG_fne_RTT21_14gc_ta_13gc_cg_12ta_cg_PBS12	0.206186	0.412371	485	0.210084	0.210084	476	18wG	21	14gc_ta_13gc_cg_12ta_cg	12	gACGCGGACATATGTCCATGTTTAAGAGCTATGCTGGAAACAGCATAGCAAGTTTAAATAAGGCTAGTCCGTTATCAACTTGAAAAAGTGGCACCGAGTCGGTGCCGTcctactctagataggatgGACATATGTCCGcgcggttctatctagttacgcgttaaaccaactagaattttttt	accaggatggccgagtggttaaggcgtcctactctagataggatggacatatgTCCGCGTGGGTTCGAACCCCACTcctggta	GCCGAGTGGTTAAGGCGTTGGACTTAAGATCCAATGGACATATGTCCGCGTGGG	tgtggaaaggacgaaacaccgACGCGGACATATGTCCATGTTTAAGAGCTATGCTGGAAACAGCATAGCAAGTTTAAATAAGGCTAGTCCGTTATCAACTTGAAAAAGTGGCACCGAGTCGGTGCCGTcctactctagataggatgGACATATGTCCGcgcggttctatctagttacgcgttaaaccaactagaatttttttTCTCGTGATATGCTGACGTCGtggccgagtggttaaggcgttggactTAAgatccaatggacatatgtcCgcgtgggtctcgagtactaggatccatt
18wG_fne_RTT21_14gc_ta_13gc_cg_12ta_cg_PBS13	0	1.2285	407	0	1.37363	364	18wG	21	14gc_ta_13gc_cg_12ta_cg	13	gACGCGGACATATGTCCATGTTTAAGAGCTATGCTGGAAACAGCATAGCAAGTTTAAATAAGGCTAGTCCGTTATCAACTTGAAAAAGTGGCACCGAGTCGGTGCCGTcctactctagataggatgGACATATGTCCGCcgcggttctatctagttacgcgttaaaccaactagaattttttt	accaggatggccgagtggttaaggcgtcctactctagataggatggacatatgTCCGCGTGGGTTCGAACCCCACTcctggta	GCCGAGTGGTTAAGGCGTTGGACTTAAGATCCAATGGACATATGTCCGCGTGGG	tgtggaaaggacgaaacaccgACGCGGACATATGTCCATGTTTAAGAGCTATGCTGGAAACAGCATAGCAAGTTTAAATAAGGCTAGTCCGTTATCAACTTGAAAAAGTGGCACCGAGTCGGTGCCGTcctactctagataggatgGACATATGTCCGCcgcggttctatctagttacgcgttaaaccaactagaatttttttTCAGACGGTCACTAGAATGCtggccgagtggttaaggcgttggactTAAgatccaatggacatatgtcCgcgtgggtctcgagtactaggatccatt
18wG_fne_RTT21_14gc_ta_13gc_cg_12ta_cg_PBS14	0	0	276	0	0	311	18wG	21	14gc_ta_13gc_cg_12ta_cg	14	gACGCGGACATATGTCCATGTTTAAGAGCTATGCTGGAAACAGCATAGCAAGTTTAAATAAGGCTAGTCCGTTATCAACTTGAAAAAGTGGCACCGAGTCGGTGCCGTcctactctagataggatgGACATATGTCCGCGcgcggttctatctagttacgcgttaaaccaactagaattttttt	accaggatggccgagtggttaaggcgtcctactctagataggatggacatatgTCCGCGTGGGTTCGAACCCCACTcctggta	GCCGAGTGGTTAAGGCGTTGGACTTAAGATCCAATGGACATATGTCCGCGTGGG	tgtggaaaggacgaaacaccgACGCGGACATATGTCCATGTTTAAGAGCTATGCTGGAAACAGCATAGCAAGTTTAAATAAGGCTAGTCCGTTATCAACTTGAAAAAGTGGCACCGAGTCGGTGCCGTcctactctagataggatgGACATATGTCCGCGcgcggttctatctagttacgcgttaaaccaactagaatttttttTACAACATGCGAACCGGTAtggccgagtggttaaggcgttggactTAAgatccaatggacatatgtcCgcgtgggtctcgagtactaggatccatt
18wG_fne_RTT21_14gc_ta_13gc_cg_12ta_cg_PBS15	0.27027	0.27027	370	0.220751	0	453	18wG	21	14gc_ta_13gc_cg_12ta_cg	15	gACGCGGACATATGTCCATGTTTAAGAGCTATGCTGGAAACAGCATAGCAAGTTTAAATAAGGCTAGTCCGTTATCAACTTGAAAAAGTGGCACCGAGTCGGTGCCGTcctactctagataggatgGACATATGTCCGCGTcgcggttctatctagttacgcgttaaaccaactagaattttttt	accaggatggccgagtggttaaggcgtcctactctagataggatggacatatgTCCGCGTGGGTTCGAACCCCACTcctggta	GCCGAGTGGTTAAGGCGTTGGACTTAAGATCCAATGGACATATGTCCGCGTGGG	tgtggaaaggacgaaacaccgACGCGGACATATGTCCATGTTTAAGAGCTATGCTGGAAACAGCATAGCAAGTTTAAATAAGGCTAGTCCGTTATCAACTTGAAAAAGTGGCACCGAGTCGGTGCCGTcctactctagataggatgGACATATGTCCGCGTcgcggttctatctagttacgcgttaaaccaactagaatttttttCTAGGTATCACCACAGCTtggccgagtggttaaggcgttggactTAAgatccaatggacatatgtcCgcgtgggtctcgagtactaggatccatt
18wG_fne_RTT21_14gc_ta_13gc_cg_12ta_cg_PBS16	0.720721	3.42342	555	0.576923	2.30769	520	18wG	21	14gc_ta_13gc_cg_12ta_cg	16	gACGCGGACATATGTCCATGTTTAAGAGCTATGCTGGAAACAGCATAGCAAGTTTAAATAAGGCTAGTCCGTTATCAACTTGAAAAAGTGGCACCGAGTCGGTGCCGTcctactctagataggatgGACATATGTCCGCGTGcgcggttctatctagttacgcgttaaaccaactagaattttttt	accaggatggccgagtggttaaggcgtcctactctagataggatggacatatgTCCGCGTGGGTTCGAACCCCACTcctggta	GCCGAGTGGTTAAGGCGTTGGACTTAAGATCCAATGGACATATGTCCGCGTGGG	tgtggaaaggacgaaacaccgACGCGGACATATGTCCATGTTTAAGAGCTATGCTGGAAACAGCATAGCAAGTTTAAATAAGGCTAGTCCGTTATCAACTTGAAAAAGTGGCACCGAGTCGGTGCCGTcctactctagataggatgGACATATGTCCGCGTGcgcggttctatctagttacgcgttaaaccaactagaatttttttGTGCACATAAGAACCGGtggccgagtggttaaggcgttggactTAAgatccaatggacatatgtcCgcgtgggtctcgagtactaggatccatt
18wG_fne_RTT21_14gc_ta_13gc_cg_12ta_cg_PBS8	0	0	10	0	0	8	18wG	21	14gc_ta_13gc_cg_12ta_cg	8	gACGCGGACATATGTCCATGTTTAAGAGCTATGCTGGAAACAGCATAGCAAGTTTAAATAAGGCTAGTCCGTTATCAACTTGAAAAAGTGGCACCGAGTCGGTGCCGTcctactctagataggatgGACATATGcgcggttctatctagttacgcgttaaaccaactagaattttttt	accaggatggccgagtggttaaggcgtcctactctagataggatggacatatgTCCGCGTGGGTTCGAACCCCACTcctggta	GCCGAGTGGTTAAGGCGTTGGACTTAAGATCCAATGGACATATGTCCGCGTGGG	tgtggaaaggacgaaacaccgACGCGGACATATGTCCATGTTTAAGAGCTATGCTGGAAACAGCATAGCAAGTTTAAATAAGGCTAGTCCGTTATCAACTTGAAAAAGTGGCACCGAGTCGGTGCCGTcctactctagataggatgGACATATGcgcggttctatctagttacgcgttaaaccaactagaatttttttACGAAGGATCTCAGCTCAAGGTAGGtggccgagtggttaaggcgttggactTAAgatccaatggacatatgtcCgcgtgggtctcgagtactaggatccatt
18wG_fne_RTT21_14gc_ta_13gc_cg_12ta_cg_PBS9	1.65289	0	242	0.34965	0	286	18wG	21	14gc_ta_13gc_cg_12ta_cg	9	gACGCGGACATATGTCCATGTTTAAGAGCTATGCTGGAAACAGCATAGCAAGTTTAAATAAGGCTAGTCCGTTATCAACTTGAAAAAGTGGCACCGAGTCGGTGCCGTcctactctagataggatgGACATATGTcgcggttctatctagttacgcgttaaaccaactagaattttttt	accaggatggccgagtggttaaggcgtcctactctagataggatggacatatgTCCGCGTGGGTTCGAACCCCACTcctggta	GCCGAGTGGTTAAGGCGTTGGACTTAAGATCCAATGGACATATGTCCGCGTGGG	tgtggaaaggacgaaacaccgACGCGGACATATGTCCATGTTTAAGAGCTATGCTGGAAACAGCATAGCAAGTTTAAATAAGGCTAGTCCGTTATCAACTTGAAAAAGTGGCACCGAGTCGGTGCCGTcctactctagataggatgGACATATGTcgcggttctatctagttacgcgttaaaccaactagaatttttttGGAGCTTACTAAGGAGATCGATAGtggccgagtggttaaggcgttggactTAAgatccaatggacatatgtcCgcgtgggtctcgagtactaggatccatt
18wG_fne_RTT21_14gc_ta_13gc_cg_12ta_cg_mut38at_PBS10	0.192308	0	520	0.171527	0.171527	583	18wG	21	14gc_ta_13gc_cg_12ta_cg_mut38at	10	gACGCGGACATATGTCCATGTTTAAGAGCTATGCTGGAAACAGCATAGCAAGTTTAAATAAGGCTAGTCCGTTATCAACTTGAAAAAGTGGCACCGAGTCGGTGCCGTcctactctagttaggatgGACATATGTCcgcggttctatctagttacgcgttaaaccaactagaattttttt	accaggatggccgagtggttaaggcgtcctactctagttaggatggacatatgTCCGCGTGGGTTCGAACCCCACTcctggta	GCCGAGTGGTTAAGGCGTTGGACTTAAGATCCAATGGACATATGTCCGCGTGGG	tgtggaaaggacgaaacaccgACGCGGACATATGTCCATGTTTAAGAGCTATGCTGGAAACAGCATAGCAAGTTTAAATAAGGCTAGTCCGTTATCAACTTGAAAAAGTGGCACCGAGTCGGTGCCGTcctactctagttaggatgGACATATGTCcgcggttctatctagttacgcgttaaaccaactagaatttttttGCTGACATGGTCACCATTGTGCAtggccgagtggttaaggcgttggactTAAgatccaatggacatatgtcCgcgtgggtctcgagtactaggatccatt
18wG_fne_RTT21_14gc_ta_13gc_cg_12ta_cg_mut38at_PBS11	0	0	465	0	0.631579	475	18wG	21	14gc_ta_13gc_cg_12ta_cg_mut38at	11	gACGCGGACATATGTCCATGTTTAAGAGCTATGCTGGAAACAGCATAGCAAGTTTAAATAAGGCTAGTCCGTTATCAACTTGAAAAAGTGGCACCGAGTCGGTGCCGTcctactctagttaggatgGACATATGTCCcgcggttctatctagttacgcgttaaaccaactagaattttttt	accaggatggccgagtggttaaggcgtcctactctagttaggatggacatatgTCCGCGTGGGTTCGAACCCCACTcctggta	GCCGAGTGGTTAAGGCGTTGGACTTAAGATCCAATGGACATATGTCCGCGTGGG	tgtggaaaggacgaaacaccgACGCGGACATATGTCCATGTTTAAGAGCTATGCTGGAAACAGCATAGCAAGTTTAAATAAGGCTAGTCCGTTATCAACTTGAAAAAGTGGCACCGAGTCGGTGCCGTcctactctagttaggatgGACATATGTCCcgcggttctatctagttacgcgttaaaccaactagaatttttttTCAGACGGTCAAGCTATACGCTtggccgagtggttaaggcgttggactTAAgatccaatggacatatgtcCgcgtgggtctcgagtactaggatccatt
18wG_fne_RTT21_14gc_ta_13gc_cg_12ta_cg_mut38at_PBS12	0	0	275	0	0	285	18wG	21	14gc_ta_13gc_cg_12ta_cg_mut38at	12	gACGCGGACATATGTCCATGTTTAAGAGCTATGCTGGAAACAGCATAGCAAGTTTAAATAAGGCTAGTCCGTTATCAACTTGAAAAAGTGGCACCGAGTCGGTGCCGTcctactctagttaggatgGACATATGTCCGcgcggttctatctagttacgcgttaaaccaactagaattttttt	accaggatggccgagtggttaaggcgtcctactctagttaggatggacatatgTCCGCGTGGGTTCGAACCCCACTcctggta	GCCGAGTGGTTAAGGCGTTGGACTTAAGATCCAATGGACATATGTCCGCGTGGG	tgtggaaaggacgaaacaccgACGCGGACATATGTCCATGTTTAAGAGCTATGCTGGAAACAGCATAGCAAGTTTAAATAAGGCTAGTCCGTTATCAACTTGAAAAAGTGGCACCGAGTCGGTGCCGTcctactctagttaggatgGACATATGTCCGcgcggttctatctagttacgcgttaaaccaactagaatttttttTCCGCGAATCTTGTACCGTTTtggccgagtggttaaggcgttggactTAAgatccaatggacatatgtcCgcgtgggtctcgagtactaggatccatt
18wG_fne_RTT21_14gc_ta_13gc_cg_12ta_cg_mut38at_PBS13	1.60858	0	373	0.859599	0.286533	349	18wG	21	14gc_ta_13gc_cg_12ta_cg_mut38at	13	gACGCGGACATATGTCCATGTTTAAGAGCTATGCTGGAAACAGCATAGCAAGTTTAAATAAGGCTAGTCCGTTATCAACTTGAAAAAGTGGCACCGAGTCGGTGCCGTcctactctagttaggatgGACATATGTCCGCcgcggttctatctagttacgcgttaaaccaactagaattttttt	accaggatggccgagtggttaaggcgtcctactctagttaggatggacatatgTCCGCGTGGGTTCGAACCCCACTcctggta	GCCGAGTGGTTAAGGCGTTGGACTTAAGATCCAATGGACATATGTCCGCGTGGG	tgtggaaaggacgaaacaccgACGCGGACATATGTCCATGTTTAAGAGCTATGCTGGAAACAGCATAGCAAGTTTAAATAAGGCTAGTCCGTTATCAACTTGAAAAAGTGGCACCGAGTCGGTGCCGTcctactctagttaggatgGACATATGTCCGCcgcggttctatctagttacgcgttaaaccaactagaatttttttGCGGTTCAGAGATACACTTGtggccgagtggttaaggcgttggactTAAgatccaatggacatatgtcCgcgtgggtctcgagtactaggatccatt
18wG_fne_RTT21_14gc_ta_13gc_cg_12ta_cg_mut38at_PBS14	0	0	384	0	0	392	18wG	21	14gc_ta_13gc_cg_12ta_cg_mut38at	14	gACGCGGACATATGTCCATGTTTAAGAGCTATGCTGGAAACAGCATAGCAAGTTTAAATAAGGCTAGTCCGTTATCAACTTGAAAAAGTGGCACCGAGTCGGTGCCGTcctactctagttaggatgGACATATGTCCGCGcgcggttctatctagttacgcgttaaaccaactagaattttttt	accaggatggccgagtggttaaggcgtcctactctagttaggatggacatatgTCCGCGTGGGTTCGAACCCCACTcctggta	GCCGAGTGGTTAAGGCGTTGGACTTAAGATCCAATGGACATATGTCCGCGTGGG	tgtggaaaggacgaaacaccgACGCGGACATATGTCCATGTTTAAGAGCTATGCTGGAAACAGCATAGCAAGTTTAAATAAGGCTAGTCCGTTATCAACTTGAAAAAGTGGCACCGAGTCGGTGCCGTcctactctagttaggatgGACATATGTCCGCGcgcggttctatctagttacgcgttaaaccaactagaatttttttCGGTACACATACTGCTACTtggccgagtggttaaggcgttggactTAAgatccaatggacatatgtcCgcgtgggtctcgagtactaggatccatt
18wG_fne_RTT21_14gc_ta_13gc_cg_12ta_cg_mut38at_PBS15	0	0	380	0	0.561798	356	18wG	21	14gc_ta_13gc_cg_12ta_cg_mut38at	15	gACGCGGACATATGTCCATGTTTAAGAGCTATGCTGGAAACAGCATAGCAAGTTTAAATAAGGCTAGTCCGTTATCAACTTGAAAAAGTGGCACCGAGTCGGTGCCGTcctactctagttaggatgGACATATGTCCGCGTcgcggttctatctagttacgcgttaaaccaactagaattttttt	accaggatggccgagtggttaaggcgtcctactctagttaggatggacatatgTCCGCGTGGGTTCGAACCCCACTcctggta	GCCGAGTGGTTAAGGCGTTGGACTTAAGATCCAATGGACATATGTCCGCGTGGG	tgtggaaaggacgaaacaccgACGCGGACATATGTCCATGTTTAAGAGCTATGCTGGAAACAGCATAGCAAGTTTAAATAAGGCTAGTCCGTTATCAACTTGAAAAAGTGGCACCGAGTCGGTGCCGTcctactctagttaggatgGACATATGTCCGCGTcgcggttctatctagttacgcgttaaaccaactagaatttttttGAACCGGTAGGACTCTAAtggccgagtggttaaggcgttggactTAAgatccaatggacatatgtcCgcgtgggtctcgagtactaggatccatt
18wG_fne_RTT21_14gc_ta_13gc_cg_12ta_cg_mut38at_PBS16	0.692841	0.230947	433	0.221729	0.443459	451	18wG	21	14gc_ta_13gc_cg_12ta_cg_mut38at	16	gACGCGGACATATGTCCATGTTTAAGAGCTATGCTGGAAACAGCATAGCAAGTTTAAATAAGGCTAGTCCGTTATCAACTTGAAAAAGTGGCACCGAGTCGGTGCCGTcctactctagttaggatgGACATATGTCCGCGTGcgcggttctatctagttacgcgttaaaccaactagaattttttt	accaggatggccgagtggttaaggcgtcctactctagttaggatggacatatgTCCGCGTGGGTTCGAACCCCACTcctggta	GCCGAGTGGTTAAGGCGTTGGACTTAAGATCCAATGGACATATGTCCGCGTGGG	tgtggaaaggacgaaacaccgACGCGGACATATGTCCATGTTTAAGAGCTATGCTGGAAACAGCATAGCAAGTTTAAATAAGGCTAGTCCGTTATCAACTTGAAAAAGTGGCACCGAGTCGGTGCCGTcctactctagttaggatgGACATATGTCCGCGTGcgcggttctatctagttacgcgttaaaccaactagaatttttttGGATTCGCAAGTCTCAGtggccgagtggttaaggcgttggactTAAgatccaatggacatatgtcCgcgtgggtctcgagtactaggatccatt
18wG_fne_RTT21_14gc_ta_13gc_cg_12ta_cg_mut38at_PBS8	0	0	6	0	0	8	18wG	21	14gc_ta_13gc_cg_12ta_cg_mut38at	8	gACGCGGACATATGTCCATGTTTAAGAGCTATGCTGGAAACAGCATAGCAAGTTTAAATAAGGCTAGTCCGTTATCAACTTGAAAAAGTGGCACCGAGTCGGTGCCGTcctactctagttaggatgGACATATGcgcggttctatctagttacgcgttaaaccaactagaattttttt	accaggatggccgagtggttaaggcgtcctactctagttaggatggacatatgTCCGCGTGGGTTCGAACCCCACTcctggta	GCCGAGTGGTTAAGGCGTTGGACTTAAGATCCAATGGACATATGTCCGCGTGGG	tgtggaaaggacgaaacaccgACGCGGACATATGTCCATGTTTAAGAGCTATGCTGGAAACAGCATAGCAAGTTTAAATAAGGCTAGTCCGTTATCAACTTGAAAAAGTGGCACCGAGTCGGTGCCGTcctactctagttaggatgGACATATGcgcggttctatctagttacgcgttaaaccaactagaatttttttCAAGTCTTCTTCTAGGCCTGATGGAtggccgagtggttaaggcgttggactTAAgatccaatggacatatgtcCgcgtgggtctcgagtactaggatccatt
18wG_fne_RTT21_14gc_ta_13gc_cg_12ta_cg_mut38at_PBS9	0	0	300	0.358423	0	279	18wG	21	14gc_ta_13gc_cg_12ta_cg_mut38at	9	gACGCGGACATATGTCCATGTTTAAGAGCTATGCTGGAAACAGCATAGCAAGTTTAAATAAGGCTAGTCCGTTATCAACTTGAAAAAGTGGCACCGAGTCGGTGCCGTcctactctagttaggatgGACATATGTcgcggttctatctagttacgcgttaaaccaactagaattttttt	accaggatggccgagtggttaaggcgtcctactctagttaggatggacatatgTCCGCGTGGGTTCGAACCCCACTcctggta	GCCGAGTGGTTAAGGCGTTGGACTTAAGATCCAATGGACATATGTCCGCGTGGG	tgtggaaaggacgaaacaccgACGCGGACATATGTCCATGTTTAAGAGCTATGCTGGAAACAGCATAGCAAGTTTAAATAAGGCTAGTCCGTTATCAACTTGAAAAAGTGGCACCGAGTCGGTGCCGTcctactctagttaggatgGACATATGTcgcggttctatctagttacgcgttaaaccaactagaatttttttACGGCCGAATTATCGGAGAACCTCtggccgagtggttaaggcgttggactTAAgatccaatggacatatgtcCgcgtgggtctcgagtactaggatccatt
18wG_fne_RTT21_14gc_ta_13gc_cg_PBS10	0	0	150	0	0.632911	158	18wG	21	14gc_ta_13gc_cg	10	gACGCGGACATATGTCCATGTTTAAGAGCTATGCTGGAAACAGCATAGCAAGTTTAAATAAGGCTAGTCCGTTATCAACTTGAAAAAGTGGCACCGAGTCGGTGCCGTtctactctagatagaatgGACATATGTCcgcggttctatctagttacgcgttaaaccaactagaattttttt	accaggatggccgagtggttaaggcgttctactctagatagaatggacatatgTCCGCGTGGGTTCGAACCCCACTcctggta	GCCGAGTGGTTAAGGCGTTGGACTTAAGATCCAATGGACATATGTCCGCGTGGG	tgtggaaaggacgaaacaccgACGCGGACATATGTCCATGTTTAAGAGCTATGCTGGAAACAGCATAGCAAGTTTAAATAAGGCTAGTCCGTTATCAACTTGAAAAAGTGGCACCGAGTCGGTGCCGTtctactctagatagaatgGACATATGTCcgcggttctatctagttacgcgttaaaccaactagaatttttttCTAACCACAACCTTCGGATGTATtggccgagtggttaaggcgttggactTAAgatccaatggacatatgtcCgcgtgggtctcgagtactaggatccatt
18wG_fne_RTT21_14gc_ta_13gc_cg_PBS11	0	0.396825	252	0	0	236	18wG	21	14gc_ta_13gc_cg	11	gACGCGGACATATGTCCATGTTTAAGAGCTATGCTGGAAACAGCATAGCAAGTTTAAATAAGGCTAGTCCGTTATCAACTTGAAAAAGTGGCACCGAGTCGGTGCCGTtctactctagatagaatgGACATATGTCCcgcggttctatctagttacgcgttaaaccaactagaattttttt	accaggatggccgagtggttaaggcgttctactctagatagaatggacatatgTCCGCGTGGGTTCGAACCCCACTcctggta	GCCGAGTGGTTAAGGCGTTGGACTTAAGATCCAATGGACATATGTCCGCGTGGG	tgtggaaaggacgaaacaccgACGCGGACATATGTCCATGTTTAAGAGCTATGCTGGAAACAGCATAGCAAGTTTAAATAAGGCTAGTCCGTTATCAACTTGAAAAAGTGGCACCGAGTCGGTGCCGTtctactctagatagaatgGACATATGTCCcgcggttctatctagttacgcgttaaaccaactagaatttttttGGTCGTATCCAGAAGTTGTCAAtggccgagtggttaaggcgttggactTAAgatccaatggacatatgtcCgcgtgggtctcgagtactaggatccatt
18wG_fne_RTT21_14gc_ta_13gc_cg_PBS12	0	0.849858	353	0.26455	0.793651	378	18wG	21	14gc_ta_13gc_cg	12	gACGCGGACATATGTCCATGTTTAAGAGCTATGCTGGAAACAGCATAGCAAGTTTAAATAAGGCTAGTCCGTTATCAACTTGAAAAAGTGGCACCGAGTCGGTGCCGTtctactctagatagaatgGACATATGTCCGcgcggttctatctagttacgcgttaaaccaactagaattttttt	accaggatggccgagtggttaaggcgttctactctagatagaatggacatatgTCCGCGTGGGTTCGAACCCCACTcctggta	GCCGAGTGGTTAAGGCGTTGGACTTAAGATCCAATGGACATATGTCCGCGTGGG	tgtggaaaggacgaaacaccgACGCGGACATATGTCCATGTTTAAGAGCTATGCTGGAAACAGCATAGCAAGTTTAAATAAGGCTAGTCCGTTATCAACTTGAAAAAGTGGCACCGAGTCGGTGCCGTtctactctagatagaatgGACATATGTCCGcgcggttctatctagttacgcgttaaaccaactagaatttttttGGATACAGGCGCCATTACAACtggccgagtggttaaggcgttggactTAAgatccaatggacatatgtcCgcgtgggtctcgagtactaggatccatt
18wG_fne_RTT21_14gc_ta_13gc_cg_PBS13	1.06383	0.35461	282	0.766284	0	261	18wG	21	14gc_ta_13gc_cg	13	gACGCGGACATATGTCCATGTTTAAGAGCTATGCTGGAAACAGCATAGCAAGTTTAAATAAGGCTAGTCCGTTATCAACTTGAAAAAGTGGCACCGAGTCGGTGCCGTtctactctagatagaatgGACATATGTCCGCcgcggttctatctagttacgcgttaaaccaactagaattttttt	accaggatggccgagtggttaaggcgttctactctagatagaatggacatatgTCCGCGTGGGTTCGAACCCCACTcctggta	GCCGAGTGGTTAAGGCGTTGGACTTAAGATCCAATGGACATATGTCCGCGTGGG	tgtggaaaggacgaaacaccgACGCGGACATATGTCCATGTTTAAGAGCTATGCTGGAAACAGCATAGCAAGTTTAAATAAGGCTAGTCCGTTATCAACTTGAAAAAGTGGCACCGAGTCGGTGCCGTtctactctagatagaatgGACATATGTCCGCcgcggttctatctagttacgcgttaaaccaactagaatttttttCAGGTTCTACACCACCATAGtggccgagtggttaaggcgttggactTAAgatccaatggacatatgtcCgcgtgggtctcgagtactaggatccatt
18wG_fne_RTT21_14gc_ta_13gc_cg_PBS14	0.316456	0	316	0.657895	0	304	18wG	21	14gc_ta_13gc_cg	14	gACGCGGACATATGTCCATGTTTAAGAGCTATGCTGGAAACAGCATAGCAAGTTTAAATAAGGCTAGTCCGTTATCAACTTGAAAAAGTGGCACCGAGTCGGTGCCGTtctactctagatagaatgGACATATGTCCGCGcgcggttctatctagttacgcgttaaaccaactagaattttttt	accaggatggccgagtggttaaggcgttctactctagatagaatggacatatgTCCGCGTGGGTTCGAACCCCACTcctggta	GCCGAGTGGTTAAGGCGTTGGACTTAAGATCCAATGGACATATGTCCGCGTGGG	tgtggaaaggacgaaacaccgACGCGGACATATGTCCATGTTTAAGAGCTATGCTGGAAACAGCATAGCAAGTTTAAATAAGGCTAGTCCGTTATCAACTTGAAAAAGTGGCACCGAGTCGGTGCCGTtctactctagatagaatgGACATATGTCCGCGcgcggttctatctagttacgcgttaaaccaactagaatttttttACAACGGTGAAGTGGACTCtggccgagtggttaaggcgttggactTAAgatccaatggacatatgtcCgcgtgggtctcgagtactaggatccatt
18wG_fne_RTT21_14gc_ta_13gc_cg_PBS15	0.694444	0	288	0	0	277	18wG	21	14gc_ta_13gc_cg	15	gACGCGGACATATGTCCATGTTTAAGAGCTATGCTGGAAACAGCATAGCAAGTTTAAATAAGGCTAGTCCGTTATCAACTTGAAAAAGTGGCACCGAGTCGGTGCCGTtctactctagatagaatgGACATATGTCCGCGTcgcggttctatctagttacgcgttaaaccaactagaattttttt	accaggatggccgagtggttaaggcgttctactctagatagaatggacatatgTCCGCGTGGGTTCGAACCCCACTcctggta	GCCGAGTGGTTAAGGCGTTGGACTTAAGATCCAATGGACATATGTCCGCGTGGG	tgtggaaaggacgaaacaccgACGCGGACATATGTCCATGTTTAAGAGCTATGCTGGAAACAGCATAGCAAGTTTAAATAAGGCTAGTCCGTTATCAACTTGAAAAAGTGGCACCGAGTCGGTGCCGTtctactctagatagaatgGACATATGTCCGCGTcgcggttctatctagttacgcgttaaaccaactagaatttttttCGGTGTGAAGTCTCTGTAtggccgagtggttaaggcgttggactTAAgatccaatggacatatgtcCgcgtgggtctcgagtactaggatccatt
18wG_fne_RTT21_14gc_ta_13gc_cg_PBS16	1.12782	0	266	0.359712	0	278	18wG	21	14gc_ta_13gc_cg	16	gACGCGGACATATGTCCATGTTTAAGAGCTATGCTGGAAACAGCATAGCAAGTTTAAATAAGGCTAGTCCGTTATCAACTTGAAAAAGTGGCACCGAGTCGGTGCCGTtctactctagatagaatgGACATATGTCCGCGTGcgcggttctatctagttacgcgttaaaccaactagaattttttt	accaggatggccgagtggttaaggcgttctactctagatagaatggacatatgTCCGCGTGGGTTCGAACCCCACTcctggta	GCCGAGTGGTTAAGGCGTTGGACTTAAGATCCAATGGACATATGTCCGCGTGGG	tgtggaaaggacgaaacaccgACGCGGACATATGTCCATGTTTAAGAGCTATGCTGGAAACAGCATAGCAAGTTTAAATAAGGCTAGTCCGTTATCAACTTGAAAAAGTGGCACCGAGTCGGTGCCGTtctactctagatagaatgGACATATGTCCGCGTGcgcggttctatctagttacgcgttaaaccaactagaatttttttGTATAGGACATTGCCACtggccgagtggttaaggcgttggactTAAgatccaatggacatatgtcCgcgtgggtctcgagtactaggatccatt
18wG_fne_RTT21_14gc_ta_13gc_cg_PBS8	0	0	18	0	0	8	18wG	21	14gc_ta_13gc_cg	8	gACGCGGACATATGTCCATGTTTAAGAGCTATGCTGGAAACAGCATAGCAAGTTTAAATAAGGCTAGTCCGTTATCAACTTGAAAAAGTGGCACCGAGTCGGTGCCGTtctactctagatagaatgGACATATGcgcggttctatctagttacgcgttaaaccaactagaattttttt	accaggatggccgagtggttaaggcgttctactctagatagaatggacatatgTCCGCGTGGGTTCGAACCCCACTcctggta	GCCGAGTGGTTAAGGCGTTGGACTTAAGATCCAATGGACATATGTCCGCGTGGG	tgtggaaaggacgaaacaccgACGCGGACATATGTCCATGTTTAAGAGCTATGCTGGAAACAGCATAGCAAGTTTAAATAAGGCTAGTCCGTTATCAACTTGAAAAAGTGGCACCGAGTCGGTGCCGTtctactctagatagaatgGACATATGcgcggttctatctagttacgcgttaaaccaactagaatttttttCCTACACACATGCAGGTCAATTCGTtggccgagtggttaaggcgttggactTAAgatccaatggacatatgtcCgcgtgggtctcgagtactaggatccatt
18wG_fne_RTT21_14gc_ta_13gc_cg_PBS9	0.595238	0	336	0.634921	0.31746	315	18wG	21	14gc_ta_13gc_cg	9	gACGCGGACATATGTCCATGTTTAAGAGCTATGCTGGAAACAGCATAGCAAGTTTAAATAAGGCTAGTCCGTTATCAACTTGAAAAAGTGGCACCGAGTCGGTGCCGTtctactctagatagaatgGACATATGTcgcggttctatctagttacgcgttaaaccaactagaattttttt	accaggatggccgagtggttaaggcgttctactctagatagaatggacatatgTCCGCGTGGGTTCGAACCCCACTcctggta	GCCGAGTGGTTAAGGCGTTGGACTTAAGATCCAATGGACATATGTCCGCGTGGG	tgtggaaaggacgaaacaccgACGCGGACATATGTCCATGTTTAAGAGCTATGCTGGAAACAGCATAGCAAGTTTAAATAAGGCTAGTCCGTTATCAACTTGAAAAAGTGGCACCGAGTCGGTGCCGTtctactctagatagaatgGACATATGTcgcggttctatctagttacgcgttaaaccaactagaatttttttTTATCGAGAGCCAATCCGGAATCGtggccgagtggttaaggcgttggactTAAgatccaatggacatatgtcCgcgtgggtctcgagtactaggatccatt
18wG_fne_RTT21_14gc_ta_13gc_ta_12ta_cg_PBS10	0	0	391	0	0	401	18wG	21	14gc_ta_13gc_ta_12ta_cg	10	gACGCGGACATATGTCCATGTTTAAGAGCTATGCTGGAAACAGCATAGCAAGTTTAAATAAGGCTAGTCCGTTATCAACTTGAAAAAGTGGCACCGAGTCGGTGCCGTcttactctagataagatgGACATATGTCcgcggttctatctagttacgcgttaaaccaactagaattttttt	accaggatggccgagtggttaaggcgtcttactctagataagatggacatatgTCCGCGTGGGTTCGAACCCCACTcctggta	GCCGAGTGGTTAAGGCGTTGGACTTAAGATCCAATGGACATATGTCCGCGTGGG	tgtggaaaggacgaaacaccgACGCGGACATATGTCCATGTTTAAGAGCTATGCTGGAAACAGCATAGCAAGTTTAAATAAGGCTAGTCCGTTATCAACTTGAAAAAGTGGCACCGAGTCGGTGCCGTcttactctagataagatgGACATATGTCcgcggttctatctagttacgcgttaaaccaactagaatttttttATCCTTGGTCAGTGGTAGGATCGtggccgagtggttaaggcgttggactTAAgatccaatggacatatgtcCgcgtgggtctcgagtactaggatccatt
18wG_fne_RTT21_14gc_ta_13gc_ta_12ta_cg_PBS11	0	0.342466	292	0	0	260	18wG	21	14gc_ta_13gc_ta_12ta_cg	11	gACGCGGACATATGTCCATGTTTAAGAGCTATGCTGGAAACAGCATAGCAAGTTTAAATAAGGCTAGTCCGTTATCAACTTGAAAAAGTGGCACCGAGTCGGTGCCGTcttactctagataagatgGACATATGTCCcgcggttctatctagttacgcgttaaaccaactagaattttttt	accaggatggccgagtggttaaggcgtcttactctagataagatggacatatgTCCGCGTGGGTTCGAACCCCACTcctggta	GCCGAGTGGTTAAGGCGTTGGACTTAAGATCCAATGGACATATGTCCGCGTGGG	tgtggaaaggacgaaacaccgACGCGGACATATGTCCATGTTTAAGAGCTATGCTGGAAACAGCATAGCAAGTTTAAATAAGGCTAGTCCGTTATCAACTTGAAAAAGTGGCACCGAGTCGGTGCCGTcttactctagataagatgGACATATGTCCcgcggttctatctagttacgcgttaaaccaactagaatttttttGTGCACATAACTGTTGTCGGGTtggccgagtggttaaggcgttggactTAAgatccaatggacatatgtcCgcgtgggtctcgagtactaggatccatt
18wG_fne_RTT21_14gc_ta_13gc_ta_12ta_cg_PBS12	0	0	468	0.218818	0	457	18wG	21	14gc_ta_13gc_ta_12ta_cg	12	gACGCGGACATATGTCCATGTTTAAGAGCTATGCTGGAAACAGCATAGCAAGTTTAAATAAGGCTAGTCCGTTATCAACTTGAAAAAGTGGCACCGAGTCGGTGCCGTcttactctagataagatgGACATATGTCCGcgcggttctatctagttacgcgttaaaccaactagaattttttt	accaggatggccgagtggttaaggcgtcttactctagataagatggacatatgTCCGCGTGGGTTCGAACCCCACTcctggta	GCCGAGTGGTTAAGGCGTTGGACTTAAGATCCAATGGACATATGTCCGCGTGGG	tgtggaaaggacgaaacaccgACGCGGACATATGTCCATGTTTAAGAGCTATGCTGGAAACAGCATAGCAAGTTTAAATAAGGCTAGTCCGTTATCAACTTGAAAAAGTGGCACCGAGTCGGTGCCGTcttactctagataagatgGACATATGTCCGcgcggttctatctagttacgcgttaaaccaactagaatttttttCAATGTGCGATAATCGGAGCCtggccgagtggttaaggcgttggactTAAgatccaatggacatatgtcCgcgtgggtctcgagtactaggatccatt
18wG_fne_RTT21_14gc_ta_13gc_ta_12ta_cg_PBS13	1.12994	0	531	0.382409	0	523	18wG	21	14gc_ta_13gc_ta_12ta_cg	13	gACGCGGACATATGTCCATGTTTAAGAGCTATGCTGGAAACAGCATAGCAAGTTTAAATAAGGCTAGTCCGTTATCAACTTGAAAAAGTGGCACCGAGTCGGTGCCGTcttactctagataagatgGACATATGTCCGCcgcggttctatctagttacgcgttaaaccaactagaattttttt	accaggatggccgagtggttaaggcgtcttactctagataagatggacatatgTCCGCGTGGGTTCGAACCCCACTcctggta	GCCGAGTGGTTAAGGCGTTGGACTTAAGATCCAATGGACATATGTCCGCGTGGG	tgtggaaaggacgaaacaccgACGCGGACATATGTCCATGTTTAAGAGCTATGCTGGAAACAGCATAGCAAGTTTAAATAAGGCTAGTCCGTTATCAACTTGAAAAAGTGGCACCGAGTCGGTGCCGTcttactctagataagatgGACATATGTCCGCcgcggttctatctagttacgcgttaaaccaactagaatttttttGGTCTACTAACAACCTCGTGtggccgagtggttaaggcgttggactTAAgatccaatggacatatgtcCgcgtgggtctcgagtactaggatccatt
18wG_fne_RTT21_14gc_ta_13gc_ta_12ta_cg_PBS14	0	0	466	0.902935	0	443	18wG	21	14gc_ta_13gc_ta_12ta_cg	14	gACGCGGACATATGTCCATGTTTAAGAGCTATGCTGGAAACAGCATAGCAAGTTTAAATAAGGCTAGTCCGTTATCAACTTGAAAAAGTGGCACCGAGTCGGTGCCGTcttactctagataagatgGACATATGTCCGCGcgcggttctatctagttacgcgttaaaccaactagaattttttt	accaggatggccgagtggttaaggcgtcttactctagataagatggacatatgTCCGCGTGGGTTCGAACCCCACTcctggta	GCCGAGTGGTTAAGGCGTTGGACTTAAGATCCAATGGACATATGTCCGCGTGGG	tgtggaaaggacgaaacaccgACGCGGACATATGTCCATGTTTAAGAGCTATGCTGGAAACAGCATAGCAAGTTTAAATAAGGCTAGTCCGTTATCAACTTGAAAAAGTGGCACCGAGTCGGTGCCGTcttactctagataagatgGACATATGTCCGCGcgcggttctatctagttacgcgttaaaccaactagaatttttttGGTCATTAGACTGGCGAAGtggccgagtggttaaggcgttggactTAAgatccaatggacatatgtcCgcgtgggtctcgagtactaggatccatt
18wG_fne_RTT21_14gc_ta_13gc_ta_12ta_cg_PBS15	0	0	457	0	0	479	18wG	21	14gc_ta_13gc_ta_12ta_cg	15	gACGCGGACATATGTCCATGTTTAAGAGCTATGCTGGAAACAGCATAGCAAGTTTAAATAAGGCTAGTCCGTTATCAACTTGAAAAAGTGGCACCGAGTCGGTGCCGTcttactctagataagatgGACATATGTCCGCGTcgcggttctatctagttacgcgttaaaccaactagaattttttt	accaggatggccgagtggttaaggcgtcttactctagataagatggacatatgTCCGCGTGGGTTCGAACCCCACTcctggta	GCCGAGTGGTTAAGGCGTTGGACTTAAGATCCAATGGACATATGTCCGCGTGGG	tgtggaaaggacgaaacaccgACGCGGACATATGTCCATGTTTAAGAGCTATGCTGGAAACAGCATAGCAAGTTTAAATAAGGCTAGTCCGTTATCAACTTGAAAAAGTGGCACCGAGTCGGTGCCGTcttactctagataagatgGACATATGTCCGCGTcgcggttctatctagttacgcgttaaaccaactagaatttttttGCATACTAAGCCATTGCCtggccgagtggttaaggcgttggactTAAgatccaatggacatatgtcCgcgtgggtctcgagtactaggatccatt
18wG_fne_RTT21_14gc_ta_13gc_ta_12ta_cg_PBS16	0	0	513	0.224719	0	445	18wG	21	14gc_ta_13gc_ta_12ta_cg	16	gACGCGGACATATGTCCATGTTTAAGAGCTATGCTGGAAACAGCATAGCAAGTTTAAATAAGGCTAGTCCGTTATCAACTTGAAAAAGTGGCACCGAGTCGGTGCCGTcttactctagataagatgGACATATGTCCGCGTGcgcggttctatctagttacgcgttaaaccaactagaattttttt	accaggatggccgagtggttaaggcgtcttactctagataagatggacatatgTCCGCGTGGGTTCGAACCCCACTcctggta	GCCGAGTGGTTAAGGCGTTGGACTTAAGATCCAATGGACATATGTCCGCGTGGG	tgtggaaaggacgaaacaccgACGCGGACATATGTCCATGTTTAAGAGCTATGCTGGAAACAGCATAGCAAGTTTAAATAAGGCTAGTCCGTTATCAACTTGAAAAAGTGGCACCGAGTCGGTGCCGTcttactctagataagatgGACATATGTCCGCGTGcgcggttctatctagttacgcgttaaaccaactagaatttttttTGGCCTACAATCCACAAtggccgagtggttaaggcgttggactTAAgatccaatggacatatgtcCgcgtgggtctcgagtactaggatccatt
18wG_fne_RTT21_14gc_ta_13gc_ta_12ta_cg_PBS8	0	0	41	0	0	62	18wG	21	14gc_ta_13gc_ta_12ta_cg	8	gACGCGGACATATGTCCATGTTTAAGAGCTATGCTGGAAACAGCATAGCAAGTTTAAATAAGGCTAGTCCGTTATCAACTTGAAAAAGTGGCACCGAGTCGGTGCCGTcttactctagataagatgGACATATGcgcggttctatctagttacgcgttaaaccaactagaattttttt	accaggatggccgagtggttaaggcgtcttactctagataagatggacatatgTCCGCGTGGGTTCGAACCCCACTcctggta	GCCGAGTGGTTAAGGCGTTGGACTTAAGATCCAATGGACATATGTCCGCGTGGG	tgtggaaaggacgaaacaccgACGCGGACATATGTCCATGTTTAAGAGCTATGCTGGAAACAGCATAGCAAGTTTAAATAAGGCTAGTCCGTTATCAACTTGAAAAAGTGGCACCGAGTCGGTGCCGTcttactctagataagatgGACATATGcgcggttctatctagttacgcgttaaaccaactagaatttttttTTGCAGGCGATCTCTGTAAGCTGGCtggccgagtggttaaggcgttggactTAAgatccaatggacatatgtcCgcgtgggtctcgagtactaggatccatt
18wG_fne_RTT21_14gc_ta_13gc_ta_12ta_cg_PBS9	0.828729	0	362	0.952381	0	420	18wG	21	14gc_ta_13gc_ta_12ta_cg	9	gACGCGGACATATGTCCATGTTTAAGAGCTATGCTGGAAACAGCATAGCAAGTTTAAATAAGGCTAGTCCGTTATCAACTTGAAAAAGTGGCACCGAGTCGGTGCCGTcttactctagataagatgGACATATGTcgcggttctatctagttacgcgttaaaccaactagaattttttt	accaggatggccgagtggttaaggcgtcttactctagataagatggacatatgTCCGCGTGGGTTCGAACCCCACTcctggta	GCCGAGTGGTTAAGGCGTTGGACTTAAGATCCAATGGACATATGTCCGCGTGGG	tgtggaaaggacgaaacaccgACGCGGACATATGTCCATGTTTAAGAGCTATGCTGGAAACAGCATAGCAAGTTTAAATAAGGCTAGTCCGTTATCAACTTGAAAAAGTGGCACCGAGTCGGTGCCGTcttactctagataagatgGACATATGTcgcggttctatctagttacgcgttaaaccaactagaatttttttTCACCATTGTGACAAGTCGGTCATtggccgagtggttaaggcgttggactTAAgatccaatggacatatgtcCgcgtgggtctcgagtactaggatccatt
18wG_fne_RTT21_14gc_ta_13gc_ta_12ta_cg_mut38at_PBS10	0.854701	1.1396	351	0.696864	1.0453	287	18wG	21	14gc_ta_13gc_ta_12ta_cg_mut38at	10	gACGCGGACATATGTCCATGTTTAAGAGCTATGCTGGAAACAGCATAGCAAGTTTAAATAAGGCTAGTCCGTTATCAACTTGAAAAAGTGGCACCGAGTCGGTGCCGTcttactctagttaagatgGACATATGTCcgcggttctatctagttacgcgttaaaccaactagaattttttt	accaggatggccgagtggttaaggcgtcttactctagttaagatggacatatgTCCGCGTGGGTTCGAACCCCACTcctggta	GCCGAGTGGTTAAGGCGTTGGACTTAAGATCCAATGGACATATGTCCGCGTGGG	tgtggaaaggacgaaacaccgACGCGGACATATGTCCATGTTTAAGAGCTATGCTGGAAACAGCATAGCAAGTTTAAATAAGGCTAGTCCGTTATCAACTTGAAAAAGTGGCACCGAGTCGGTGCCGTcttactctagttaagatgGACATATGTCcgcggttctatctagttacgcgttaaaccaactagaatttttttGCGCTAGAACGTTGCCTTATGTGtggccgagtggttaaggcgttggactTAAgatccaatggacatatgtcCgcgtgggtctcgagtactaggatccatt
18wG_fne_RTT21_14gc_ta_13gc_ta_12ta_cg_mut38at_PBS11	0	0	302	0	1.37457	291	18wG	21	14gc_ta_13gc_ta_12ta_cg_mut38at	11	gACGCGGACATATGTCCATGTTTAAGAGCTATGCTGGAAACAGCATAGCAAGTTTAAATAAGGCTAGTCCGTTATCAACTTGAAAAAGTGGCACCGAGTCGGTGCCGTcttactctagttaagatgGACATATGTCCcgcggttctatctagttacgcgttaaaccaactagaattttttt	accaggatggccgagtggttaaggcgtcttactctagttaagatggacatatgTCCGCGTGGGTTCGAACCCCACTcctggta	GCCGAGTGGTTAAGGCGTTGGACTTAAGATCCAATGGACATATGTCCGCGTGGG	tgtggaaaggacgaaacaccgACGCGGACATATGTCCATGTTTAAGAGCTATGCTGGAAACAGCATAGCAAGTTTAAATAAGGCTAGTCCGTTATCAACTTGAAAAAGTGGCACCGAGTCGGTGCCGTcttactctagttaagatgGACATATGTCCcgcggttctatctagttacgcgttaaaccaactagaatttttttGATGTCCAAGCTAGAATCCGTTtggccgagtggttaaggcgttggactTAAgatccaatggacatatgtcCgcgtgggtctcgagtactaggatccatt
18wG_fne_RTT21_14gc_ta_13gc_ta_12ta_cg_mut38at_PBS12	0	0	140	0	0	145	18wG	21	14gc_ta_13gc_ta_12ta_cg_mut38at	12	gACGCGGACATATGTCCATGTTTAAGAGCTATGCTGGAAACAGCATAGCAAGTTTAAATAAGGCTAGTCCGTTATCAACTTGAAAAAGTGGCACCGAGTCGGTGCCGTcttactctagttaagatgGACATATGTCCGcgcggttctatctagttacgcgttaaaccaactagaattttttt	accaggatggccgagtggttaaggcgtcttactctagttaagatggacatatgTCCGCGTGGGTTCGAACCCCACTcctggta	GCCGAGTGGTTAAGGCGTTGGACTTAAGATCCAATGGACATATGTCCGCGTGGG	tgtggaaaggacgaaacaccgACGCGGACATATGTCCATGTTTAAGAGCTATGCTGGAAACAGCATAGCAAGTTTAAATAAGGCTAGTCCGTTATCAACTTGAAAAAGTGGCACCGAGTCGGTGCCGTcttactctagttaagatgGACATATGTCCGcgcggttctatctagttacgcgttaaaccaactagaatttttttACGTAATGGTTCCGTACTGGAtggccgagtggttaaggcgttggactTAAgatccaatggacatatgtcCgcgtgggtctcgagtactaggatccatt
18wG_fne_RTT21_14gc_ta_13gc_ta_12ta_cg_mut38at_PBS13	0	0	354	0	0	350	18wG	21	14gc_ta_13gc_ta_12ta_cg_mut38at	13	gACGCGGACATATGTCCATGTTTAAGAGCTATGCTGGAAACAGCATAGCAAGTTTAAATAAGGCTAGTCCGTTATCAACTTGAAAAAGTGGCACCGAGTCGGTGCCGTcttactctagttaagatgGACATATGTCCGCcgcggttctatctagttacgcgttaaaccaactagaattttttt	accaggatggccgagtggttaaggcgtcttactctagttaagatggacatatgTCCGCGTGGGTTCGAACCCCACTcctggta	GCCGAGTGGTTAAGGCGTTGGACTTAAGATCCAATGGACATATGTCCGCGTGGG	tgtggaaaggacgaaacaccgACGCGGACATATGTCCATGTTTAAGAGCTATGCTGGAAACAGCATAGCAAGTTTAAATAAGGCTAGTCCGTTATCAACTTGAAAAAGTGGCACCGAGTCGGTGCCGTcttactctagttaagatgGACATATGTCCGCcgcggttctatctagttacgcgttaaaccaactagaatttttttATCGCTGACAGTAAGTACGCtggccgagtggttaaggcgttggactTAAgatccaatggacatatgtcCgcgtgggtctcgagtactaggatccatt
18wG_fne_RTT21_14gc_ta_13gc_ta_12ta_cg_mut38at_PBS14	0	0.30303	330	0	0	287	18wG	21	14gc_ta_13gc_ta_12ta_cg_mut38at	14	gACGCGGACATATGTCCATGTTTAAGAGCTATGCTGGAAACAGCATAGCAAGTTTAAATAAGGCTAGTCCGTTATCAACTTGAAAAAGTGGCACCGAGTCGGTGCCGTcttactctagttaagatgGACATATGTCCGCGcgcggttctatctagttacgcgttaaaccaactagaattttttt	accaggatggccgagtggttaaggcgtcttactctagttaagatggacatatgTCCGCGTGGGTTCGAACCCCACTcctggta	GCCGAGTGGTTAAGGCGTTGGACTTAAGATCCAATGGACATATGTCCGCGTGGG	tgtggaaaggacgaaacaccgACGCGGACATATGTCCATGTTTAAGAGCTATGCTGGAAACAGCATAGCAAGTTTAAATAAGGCTAGTCCGTTATCAACTTGAAAAAGTGGCACCGAGTCGGTGCCGTcttactctagttaagatgGACATATGTCCGCGcgcggttctatctagttacgcgttaaaccaactagaatttttttTCCTGGCACAGGAATATTGtggccgagtggttaaggcgttggactTAAgatccaatggacatatgtcCgcgtgggtctcgagtactaggatccatt
18wG_fne_RTT21_14gc_ta_13gc_ta_12ta_cg_mut38at_PBS15	0	0	430	0	0	433	18wG	21	14gc_ta_13gc_ta_12ta_cg_mut38at	15	gACGCGGACATATGTCCATGTTTAAGAGCTATGCTGGAAACAGCATAGCAAGTTTAAATAAGGCTAGTCCGTTATCAACTTGAAAAAGTGGCACCGAGTCGGTGCCGTcttactctagttaagatgGACATATGTCCGCGTcgcggttctatctagttacgcgttaaaccaactagaattttttt	accaggatggccgagtggttaaggcgtcttactctagttaagatggacatatgTCCGCGTGGGTTCGAACCCCACTcctggta	GCCGAGTGGTTAAGGCGTTGGACTTAAGATCCAATGGACATATGTCCGCGTGGG	tgtggaaaggacgaaacaccgACGCGGACATATGTCCATGTTTAAGAGCTATGCTGGAAACAGCATAGCAAGTTTAAATAAGGCTAGTCCGTTATCAACTTGAAAAAGTGGCACCGAGTCGGTGCCGTcttactctagttaagatgGACATATGTCCGCGTcgcggttctatctagttacgcgttaaaccaactagaatttttttGCAGGCCTAATCTCTGTAtggccgagtggttaaggcgttggactTAAgatccaatggacatatgtcCgcgtgggtctcgagtactaggatccatt
18wG_fne_RTT21_14gc_ta_13gc_ta_12ta_cg_mut38at_PBS16	0	1.95122	410	0	2.38727	377	18wG	21	14gc_ta_13gc_ta_12ta_cg_mut38at	16	gACGCGGACATATGTCCATGTTTAAGAGCTATGCTGGAAACAGCATAGCAAGTTTAAATAAGGCTAGTCCGTTATCAACTTGAAAAAGTGGCACCGAGTCGGTGCCGTcttactctagttaagatgGACATATGTCCGCGTGcgcggttctatctagttacgcgttaaaccaactagaattttttt	accaggatggccgagtggttaaggcgtcttactctagttaagatggacatatgTCCGCGTGGGTTCGAACCCCACTcctggta	GCCGAGTGGTTAAGGCGTTGGACTTAAGATCCAATGGACATATGTCCGCGTGGG	tgtggaaaggacgaaacaccgACGCGGACATATGTCCATGTTTAAGAGCTATGCTGGAAACAGCATAGCAAGTTTAAATAAGGCTAGTCCGTTATCAACTTGAAAAAGTGGCACCGAGTCGGTGCCGTcttactctagttaagatgGACATATGTCCGCGTGcgcggttctatctagttacgcgttaaaccaactagaatttttttCGCGTATCATACAACGGtggccgagtggttaaggcgttggactTAAgatccaatggacatatgtcCgcgtgggtctcgagtactaggatccatt
18wG_fne_RTT21_14gc_ta_13gc_ta_12ta_cg_mut38at_PBS8	0	0	5	0	0	11	18wG	21	14gc_ta_13gc_ta_12ta_cg_mut38at	8	gACGCGGACATATGTCCATGTTTAAGAGCTATGCTGGAAACAGCATAGCAAGTTTAAATAAGGCTAGTCCGTTATCAACTTGAAAAAGTGGCACCGAGTCGGTGCCGTcttactctagttaagatgGACATATGcgcggttctatctagttacgcgttaaaccaactagaattttttt	accaggatggccgagtggttaaggcgtcttactctagttaagatggacatatgTCCGCGTGGGTTCGAACCCCACTcctggta	GCCGAGTGGTTAAGGCGTTGGACTTAAGATCCAATGGACATATGTCCGCGTGGG	tgtggaaaggacgaaacaccgACGCGGACATATGTCCATGTTTAAGAGCTATGCTGGAAACAGCATAGCAAGTTTAAATAAGGCTAGTCCGTTATCAACTTGAAAAAGTGGCACCGAGTCGGTGCCGTcttactctagttaagatgGACATATGcgcggttctatctagttacgcgttaaaccaactagaatttttttATAGCGACCTTGCAGCAACTTATGCtggccgagtggttaaggcgttggactTAAgatccaatggacatatgtcCgcgtgggtctcgagtactaggatccatt
18wG_fne_RTT21_14gc_ta_13gc_ta_12ta_cg_mut38at_PBS9	0	0	426	0	0	395	18wG	21	14gc_ta_13gc_ta_12ta_cg_mut38at	9	gACGCGGACATATGTCCATGTTTAAGAGCTATGCTGGAAACAGCATAGCAAGTTTAAATAAGGCTAGTCCGTTATCAACTTGAAAAAGTGGCACCGAGTCGGTGCCGTcttactctagttaagatgGACATATGTcgcggttctatctagttacgcgttaaaccaactagaattttttt	accaggatggccgagtggttaaggcgtcttactctagttaagatggacatatgTCCGCGTGGGTTCGAACCCCACTcctggta	GCCGAGTGGTTAAGGCGTTGGACTTAAGATCCAATGGACATATGTCCGCGTGGG	tgtggaaaggacgaaacaccgACGCGGACATATGTCCATGTTTAAGAGCTATGCTGGAAACAGCATAGCAAGTTTAAATAAGGCTAGTCCGTTATCAACTTGAAAAAGTGGCACCGAGTCGGTGCCGTcttactctagttaagatgGACATATGTcgcggttctatctagttacgcgttaaaccaactagaatttttttTGACAATGCACGGTGTGAAGTAGGtggccgagtggttaaggcgttggactTAAgatccaatggacatatgtcCgcgtgggtctcgagtactaggatccatt
18wG_fne_RTT21_14gc_ta_13gc_ta_PBS10	1.6129	0	248	0.917431	0	218	18wG	21	14gc_ta_13gc_ta	10	gACGCGGACATATGTCCATGTTTAAGAGCTATGCTGGAAACAGCATAGCAAGTTTAAATAAGGCTAGTCCGTTATCAACTTGAAAAAGTGGCACCGAGTCGGTGCCGTtttactctagataaaatgGACATATGTCcgcggttctatctagttacgcgttaaaccaactagaattttttt	accaggatggccgagtggttaaggcgttttactctagataaaatggacatatgTCCGCGTGGGTTCGAACCCCACTcctggta	GCCGAGTGGTTAAGGCGTTGGACTTAAGATCCAATGGACATATGTCCGCGTGGG	tgtggaaaggacgaaacaccgACGCGGACATATGTCCATGTTTAAGAGCTATGCTGGAAACAGCATAGCAAGTTTAAATAAGGCTAGTCCGTTATCAACTTGAAAAAGTGGCACCGAGTCGGTGCCGTtttactctagataaaatgGACATATGTCcgcggttctatctagttacgcgttaaaccaactagaatttttttCGTGTACAGCATGTTCGTAGGTCtggccgagtggttaaggcgttggactTAAgatccaatggacatatgtcCgcgtgggtctcgagtactaggatccatt
18wG_fne_RTT21_14gc_ta_13gc_ta_PBS11	0	0	293	1.05263	0	285	18wG	21	14gc_ta_13gc_ta	11	gACGCGGACATATGTCCATGTTTAAGAGCTATGCTGGAAACAGCATAGCAAGTTTAAATAAGGCTAGTCCGTTATCAACTTGAAAAAGTGGCACCGAGTCGGTGCCGTtttactctagataaaatgGACATATGTCCcgcggttctatctagttacgcgttaaaccaactagaattttttt	accaggatggccgagtggttaaggcgttttactctagataaaatggacatatgTCCGCGTGGGTTCGAACCCCACTcctggta	GCCGAGTGGTTAAGGCGTTGGACTTAAGATCCAATGGACATATGTCCGCGTGGG	tgtggaaaggacgaaacaccgACGCGGACATATGTCCATGTTTAAGAGCTATGCTGGAAACAGCATAGCAAGTTTAAATAAGGCTAGTCCGTTATCAACTTGAAAAAGTGGCACCGAGTCGGTGCCGTtttactctagataaaatgGACATATGTCCcgcggttctatctagttacgcgttaaaccaactagaatttttttCGAATAGACTGCGCTAGAACGCtggccgagtggttaaggcgttggactTAAgatccaatggacatatgtcCgcgtgggtctcgagtactaggatccatt
18wG_fne_RTT21_14gc_ta_13gc_ta_PBS12	0	0.2457	407	0	0	409	18wG	21	14gc_ta_13gc_ta	12	gACGCGGACATATGTCCATGTTTAAGAGCTATGCTGGAAACAGCATAGCAAGTTTAAATAAGGCTAGTCCGTTATCAACTTGAAAAAGTGGCACCGAGTCGGTGCCGTtttactctagataaaatgGACATATGTCCGcgcggttctatctagttacgcgttaaaccaactagaattttttt	accaggatggccgagtggttaaggcgttttactctagataaaatggacatatgTCCGCGTGGGTTCGAACCCCACTcctggta	GCCGAGTGGTTAAGGCGTTGGACTTAAGATCCAATGGACATATGTCCGCGTGGG	tgtggaaaggacgaaacaccgACGCGGACATATGTCCATGTTTAAGAGCTATGCTGGAAACAGCATAGCAAGTTTAAATAAGGCTAGTCCGTTATCAACTTGAAAAAGTGGCACCGAGTCGGTGCCGTtttactctagataaaatgGACATATGTCCGcgcggttctatctagttacgcgttaaaccaactagaatttttttGCCTATGCTGATGGATTGAGCtggccgagtggttaaggcgttggactTAAgatccaatggacatatgtcCgcgtgggtctcgagtactaggatccatt
18wG_fne_RTT21_14gc_ta_13gc_ta_PBS13	0	0	390	0.242131	0.484262	413	18wG	21	14gc_ta_13gc_ta	13	gACGCGGACATATGTCCATGTTTAAGAGCTATGCTGGAAACAGCATAGCAAGTTTAAATAAGGCTAGTCCGTTATCAACTTGAAAAAGTGGCACCGAGTCGGTGCCGTtttactctagataaaatgGACATATGTCCGCcgcggttctatctagttacgcgttaaaccaactagaattttttt	accaggatggccgagtggttaaggcgttttactctagataaaatggacatatgTCCGCGTGGGTTCGAACCCCACTcctggta	GCCGAGTGGTTAAGGCGTTGGACTTAAGATCCAATGGACATATGTCCGCGTGGG	tgtggaaaggacgaaacaccgACGCGGACATATGTCCATGTTTAAGAGCTATGCTGGAAACAGCATAGCAAGTTTAAATAAGGCTAGTCCGTTATCAACTTGAAAAAGTGGCACCGAGTCGGTGCCGTtttactctagataaaatgGACATATGTCCGCcgcggttctatctagttacgcgttaaaccaactagaatttttttGACATCGACACGGAATATGGtggccgagtggttaaggcgttggactTAAgatccaatggacatatgtcCgcgtgggtctcgagtactaggatccatt
18wG_fne_RTT21_14gc_ta_13gc_ta_PBS14	1.90931	0	419	1.15207	0	434	18wG	21	14gc_ta_13gc_ta	14	gACGCGGACATATGTCCATGTTTAAGAGCTATGCTGGAAACAGCATAGCAAGTTTAAATAAGGCTAGTCCGTTATCAACTTGAAAAAGTGGCACCGAGTCGGTGCCGTtttactctagataaaatgGACATATGTCCGCGcgcggttctatctagttacgcgttaaaccaactagaattttttt	accaggatggccgagtggttaaggcgttttactctagataaaatggacatatgTCCGCGTGGGTTCGAACCCCACTcctggta	GCCGAGTGGTTAAGGCGTTGGACTTAAGATCCAATGGACATATGTCCGCGTGGG	tgtggaaaggacgaaacaccgACGCGGACATATGTCCATGTTTAAGAGCTATGCTGGAAACAGCATAGCAAGTTTAAATAAGGCTAGTCCGTTATCAACTTGAAAAAGTGGCACCGAGTCGGTGCCGTtttactctagataaaatgGACATATGTCCGCGcgcggttctatctagttacgcgttaaaccaactagaatttttttGTCAAGCTCCTAGAGTTGGtggccgagtggttaaggcgttggactTAAgatccaatggacatatgtcCgcgtgggtctcgagtactaggatccatt
18wG_fne_RTT21_14gc_ta_13gc_ta_PBS15	0.248139	0	403	0.746269	0.248756	402	18wG	21	14gc_ta_13gc_ta	15	gACGCGGACATATGTCCATGTTTAAGAGCTATGCTGGAAACAGCATAGCAAGTTTAAATAAGGCTAGTCCGTTATCAACTTGAAAAAGTGGCACCGAGTCGGTGCCGTtttactctagataaaatgGACATATGTCCGCGTcgcggttctatctagttacgcgttaaaccaactagaattttttt	accaggatggccgagtggttaaggcgttttactctagataaaatggacatatgTCCGCGTGGGTTCGAACCCCACTcctggta	GCCGAGTGGTTAAGGCGTTGGACTTAAGATCCAATGGACATATGTCCGCGTGGG	tgtggaaaggacgaaacaccgACGCGGACATATGTCCATGTTTAAGAGCTATGCTGGAAACAGCATAGCAAGTTTAAATAAGGCTAGTCCGTTATCAACTTGAAAAAGTGGCACCGAGTCGGTGCCGTtttactctagataaaatgGACATATGTCCGCGTcgcggttctatctagttacgcgttaaaccaactagaatttttttACACTCAGTGCACCGAGAtggccgagtggttaaggcgttggactTAAgatccaatggacatatgtcCgcgtgggtctcgagtactaggatccatt
18wG_fne_RTT21_14gc_ta_13gc_ta_PBS16	0.75	0	400	0.705882	0	425	18wG	21	14gc_ta_13gc_ta	16	gACGCGGACATATGTCCATGTTTAAGAGCTATGCTGGAAACAGCATAGCAAGTTTAAATAAGGCTAGTCCGTTATCAACTTGAAAAAGTGGCACCGAGTCGGTGCCGTtttactctagataaaatgGACATATGTCCGCGTGcgcggttctatctagttacgcgttaaaccaactagaattttttt	accaggatggccgagtggttaaggcgttttactctagataaaatggacatatgTCCGCGTGGGTTCGAACCCCACTcctggta	GCCGAGTGGTTAAGGCGTTGGACTTAAGATCCAATGGACATATGTCCGCGTGGG	tgtggaaaggacgaaacaccgACGCGGACATATGTCCATGTTTAAGAGCTATGCTGGAAACAGCATAGCAAGTTTAAATAAGGCTAGTCCGTTATCAACTTGAAAAAGTGGCACCGAGTCGGTGCCGTtttactctagataaaatgGACATATGTCCGCGTGcgcggttctatctagttacgcgttaaaccaactagaatttttttAACCGGCAAGATGGATTtggccgagtggttaaggcgttggactTAAgatccaatggacatatgtcCgcgtgggtctcgagtactaggatccatt
18wG_fne_RTT21_14gc_ta_13gc_ta_PBS8	0	0	5	0	0	4	18wG	21	14gc_ta_13gc_ta	8	gACGCGGACATATGTCCATGTTTAAGAGCTATGCTGGAAACAGCATAGCAAGTTTAAATAAGGCTAGTCCGTTATCAACTTGAAAAAGTGGCACCGAGTCGGTGCCGTtttactctagataaaatgGACATATGcgcggttctatctagttacgcgttaaaccaactagaattttttt	accaggatggccgagtggttaaggcgttttactctagataaaatggacatatgTCCGCGTGGGTTCGAACCCCACTcctggta	GCCGAGTGGTTAAGGCGTTGGACTTAAGATCCAATGGACATATGTCCGCGTGGG	tgtggaaaggacgaaacaccgACGCGGACATATGTCCATGTTTAAGAGCTATGCTGGAAACAGCATAGCAAGTTTAAATAAGGCTAGTCCGTTATCAACTTGAAAAAGTGGCACCGAGTCGGTGCCGTtttactctagataaaatgGACATATGcgcggttctatctagttacgcgttaaaccaactagaatttttttCACTAAGTCACCTTGGTGGATCCTGtggccgagtggttaaggcgttggactTAAgatccaatggacatatgtcCgcgtgggtctcgagtactaggatccatt
18wG_fne_RTT21_14gc_ta_13gc_ta_PBS9	0	0	326	0	0	325	18wG	21	14gc_ta_13gc_ta	9	gACGCGGACATATGTCCATGTTTAAGAGCTATGCTGGAAACAGCATAGCAAGTTTAAATAAGGCTAGTCCGTTATCAACTTGAAAAAGTGGCACCGAGTCGGTGCCGTtttactctagataaaatgGACATATGTcgcggttctatctagttacgcgttaaaccaactagaattttttt	accaggatggccgagtggttaaggcgttttactctagataaaatggacatatgTCCGCGTGGGTTCGAACCCCACTcctggta	GCCGAGTGGTTAAGGCGTTGGACTTAAGATCCAATGGACATATGTCCGCGTGGG	tgtggaaaggacgaaacaccgACGCGGACATATGTCCATGTTTAAGAGCTATGCTGGAAACAGCATAGCAAGTTTAAATAAGGCTAGTCCGTTATCAACTTGAAAAAGTGGCACCGAGTCGGTGCCGTtttactctagataaaatgGACATATGTcgcggttctatctagttacgcgttaaaccaactagaatttttttACCGAGTTAACGGCTGGTATACGAtggccgagtggttaaggcgttggactTAAgatccaatggacatatgtcCgcgtgggtctcgagtactaggatccatt
18wG_fne_RTT21_14gc_ta_PBS10	5.38462	0.25641	390	4.41989	0	362	18wG	21	14gc_ta	10	gACGCGGACATATGTCCATGTTTAAGAGCTATGCTGGAAACAGCATAGCAAGTTTAAATAAGGCTAGTCCGTTATCAACTTGAAAAAGTGGCACCGAGTCGGTGCCGTtgtactctagatacaatgGACATATGTCcgcggttctatctagttacgcgttaaaccaactagaattttttt	accaggatggccgagtggttaaggcgttgtactctagatacaatggacatatgTCCGCGTGGGTTCGAACCCCACTcctggta	GCCGAGTGGTTAAGGCGTTGGACTTAAGATCCAATGGACATATGTCCGCGTGGG	tgtggaaaggacgaaacaccgACGCGGACATATGTCCATGTTTAAGAGCTATGCTGGAAACAGCATAGCAAGTTTAAATAAGGCTAGTCCGTTATCAACTTGAAAAAGTGGCACCGAGTCGGTGCCGTtgtactctagatacaatgGACATATGTCcgcggttctatctagttacgcgttaaaccaactagaatttttttTCGTGAGGAATTAACCTGGCAACtggccgagtggttaaggcgttggactTAAgatccaatggacatatgtcCgcgtgggtctcgagtactaggatccatt
18wG_fne_RTT21_14gc_ta_PBS11	1.76678	0	283	2.69231	0.769231	260	18wG	21	14gc_ta	11	gACGCGGACATATGTCCATGTTTAAGAGCTATGCTGGAAACAGCATAGCAAGTTTAAATAAGGCTAGTCCGTTATCAACTTGAAAAAGTGGCACCGAGTCGGTGCCGTtgtactctagatacaatgGACATATGTCCcgcggttctatctagttacgcgttaaaccaactagaattttttt	accaggatggccgagtggttaaggcgttgtactctagatacaatggacatatgTCCGCGTGGGTTCGAACCCCACTcctggta	GCCGAGTGGTTAAGGCGTTGGACTTAAGATCCAATGGACATATGTCCGCGTGGG	tgtggaaaggacgaaacaccgACGCGGACATATGTCCATGTTTAAGAGCTATGCTGGAAACAGCATAGCAAGTTTAAATAAGGCTAGTCCGTTATCAACTTGAAAAAGTGGCACCGAGTCGGTGCCGTtgtactctagatacaatgGACATATGTCCcgcggttctatctagttacgcgttaaaccaactagaatttttttGGAGCTTACTTACCTTCGCAAAtggccgagtggttaaggcgttggactTAAgatccaatggacatatgtcCgcgtgggtctcgagtactaggatccatt
18wG_fne_RTT21_14gc_ta_PBS12	2.08333	0	240	3.58423	0	279	18wG	21	14gc_ta	12	gACGCGGACATATGTCCATGTTTAAGAGCTATGCTGGAAACAGCATAGCAAGTTTAAATAAGGCTAGTCCGTTATCAACTTGAAAAAGTGGCACCGAGTCGGTGCCGTtgtactctagatacaatgGACATATGTCCGcgcggttctatctagttacgcgttaaaccaactagaattttttt	accaggatggccgagtggttaaggcgttgtactctagatacaatggacatatgTCCGCGTGGGTTCGAACCCCACTcctggta	GCCGAGTGGTTAAGGCGTTGGACTTAAGATCCAATGGACATATGTCCGCGTGGG	tgtggaaaggacgaaacaccgACGCGGACATATGTCCATGTTTAAGAGCTATGCTGGAAACAGCATAGCAAGTTTAAATAAGGCTAGTCCGTTATCAACTTGAAAAAGTGGCACCGAGTCGGTGCCGTtgtactctagatacaatgGACATATGTCCGcgcggttctatctagttacgcgttaaaccaactagaatttttttATTGTCGCGAGTCTGATGCATtggccgagtggttaaggcgttggactTAAgatccaatggacatatgtcCgcgtgggtctcgagtactaggatccatt
18wG_fne_RTT21_14gc_ta_PBS13	7.16049	0	405	6.95444	0	417	18wG	21	14gc_ta	13	gACGCGGACATATGTCCATGTTTAAGAGCTATGCTGGAAACAGCATAGCAAGTTTAAATAAGGCTAGTCCGTTATCAACTTGAAAAAGTGGCACCGAGTCGGTGCCGTtgtactctagatacaatgGACATATGTCCGCcgcggttctatctagttacgcgttaaaccaactagaattttttt	accaggatggccgagtggttaaggcgttgtactctagatacaatggacatatgTCCGCGTGGGTTCGAACCCCACTcctggta	GCCGAGTGGTTAAGGCGTTGGACTTAAGATCCAATGGACATATGTCCGCGTGGG	tgtggaaaggacgaaacaccgACGCGGACATATGTCCATGTTTAAGAGCTATGCTGGAAACAGCATAGCAAGTTTAAATAAGGCTAGTCCGTTATCAACTTGAAAAAGTGGCACCGAGTCGGTGCCGTtgtactctagatacaatgGACATATGTCCGCcgcggttctatctagttacgcgttaaaccaactagaatttttttAACTCCTCAAGAACCGGTAGtggccgagtggttaaggcgttggactTAAgatccaatggacatatgtcCgcgtgggtctcgagtactaggatccatt
18wG_fne_RTT21_14gc_ta_PBS14	4.35685	0	482	7.04225	0	497	18wG	21	14gc_ta	14	gACGCGGACATATGTCCATGTTTAAGAGCTATGCTGGAAACAGCATAGCAAGTTTAAATAAGGCTAGTCCGTTATCAACTTGAAAAAGTGGCACCGAGTCGGTGCCGTtgtactctagatacaatgGACATATGTCCGCGcgcggttctatctagttacgcgttaaaccaactagaattttttt	accaggatggccgagtggttaaggcgttgtactctagatacaatggacatatgTCCGCGTGGGTTCGAACCCCACTcctggta	GCCGAGTGGTTAAGGCGTTGGACTTAAGATCCAATGGACATATGTCCGCGTGGG	tgtggaaaggacgaaacaccgACGCGGACATATGTCCATGTTTAAGAGCTATGCTGGAAACAGCATAGCAAGTTTAAATAAGGCTAGTCCGTTATCAACTTGAAAAAGTGGCACCGAGTCGGTGCCGTtgtactctagatacaatgGACATATGTCCGCGcgcggttctatctagttacgcgttaaaccaactagaatttttttCCTCTCGAGTCTAGGTATCtggccgagtggttaaggcgttggactTAAgatccaatggacatatgtcCgcgtgggtctcgagtactaggatccatt
18wG_fne_RTT21_14gc_ta_PBS15	6.40177	0	453	5.54455	0	505	18wG	21	14gc_ta	15	gACGCGGACATATGTCCATGTTTAAGAGCTATGCTGGAAACAGCATAGCAAGTTTAAATAAGGCTAGTCCGTTATCAACTTGAAAAAGTGGCACCGAGTCGGTGCCGTtgtactctagatacaatgGACATATGTCCGCGTcgcggttctatctagttacgcgttaaaccaactagaattttttt	accaggatggccgagtggttaaggcgttgtactctagatacaatggacatatgTCCGCGTGGGTTCGAACCCCACTcctggta	GCCGAGTGGTTAAGGCGTTGGACTTAAGATCCAATGGACATATGTCCGCGTGGG	tgtggaaaggacgaaacaccgACGCGGACATATGTCCATGTTTAAGAGCTATGCTGGAAACAGCATAGCAAGTTTAAATAAGGCTAGTCCGTTATCAACTTGAAAAAGTGGCACCGAGTCGGTGCCGTtgtactctagatacaatgGACATATGTCCGCGTcgcggttctatctagttacgcgttaaaccaactagaatttttttCAAGCAATGGTCGTAGCTtggccgagtggttaaggcgttggactTAAgatccaatggacatatgtcCgcgtgggtctcgagtactaggatccatt
18wG_fne_RTT21_14gc_ta_PBS16	9.80392	0.280112	357	7.52089	0	359	18wG	21	14gc_ta	16	gACGCGGACATATGTCCATGTTTAAGAGCTATGCTGGAAACAGCATAGCAAGTTTAAATAAGGCTAGTCCGTTATCAACTTGAAAAAGTGGCACCGAGTCGGTGCCGTtgtactctagatacaatgGACATATGTCCGCGTGcgcggttctatctagttacgcgttaaaccaactagaattttttt	accaggatggccgagtggttaaggcgttgtactctagatacaatggacatatgTCCGCGTGGGTTCGAACCCCACTcctggta	GCCGAGTGGTTAAGGCGTTGGACTTAAGATCCAATGGACATATGTCCGCGTGGG	tgtggaaaggacgaaacaccgACGCGGACATATGTCCATGTTTAAGAGCTATGCTGGAAACAGCATAGCAAGTTTAAATAAGGCTAGTCCGTTATCAACTTGAAAAAGTGGCACCGAGTCGGTGCCGTtgtactctagatacaatgGACATATGTCCGCGTGcgcggttctatctagttacgcgttaaaccaactagaatttttttGTAGGATAACTCTAGGCtggccgagtggttaaggcgttggactTAAgatccaatggacatatgtcCgcgtgggtctcgagtactaggatccatt
18wG_fne_RTT21_14gc_ta_PBS8	0	0	6	0	0	9	18wG	21	14gc_ta	8	gACGCGGACATATGTCCATGTTTAAGAGCTATGCTGGAAACAGCATAGCAAGTTTAAATAAGGCTAGTCCGTTATCAACTTGAAAAAGTGGCACCGAGTCGGTGCCGTtgtactctagatacaatgGACATATGcgcggttctatctagttacgcgttaaaccaactagaattttttt	accaggatggccgagtggttaaggcgttgtactctagatacaatggacatatgTCCGCGTGGGTTCGAACCCCACTcctggta	GCCGAGTGGTTAAGGCGTTGGACTTAAGATCCAATGGACATATGTCCGCGTGGG	tgtggaaaggacgaaacaccgACGCGGACATATGTCCATGTTTAAGAGCTATGCTGGAAACAGCATAGCAAGTTTAAATAAGGCTAGTCCGTTATCAACTTGAAAAAGTGGCACCGAGTCGGTGCCGTtgtactctagatacaatgGACATATGcgcggttctatctagttacgcgttaaaccaactagaatttttttCTTCAGACAGACATAGACGGTATCTtggccgagtggttaaggcgttggactTAAgatccaatggacatatgtcCgcgtgggtctcgagtactaggatccatt
18wG_fne_RTT21_14gc_ta_PBS9	1.79372	0	223	1.68776	0	237	18wG	21	14gc_ta	9	gACGCGGACATATGTCCATGTTTAAGAGCTATGCTGGAAACAGCATAGCAAGTTTAAATAAGGCTAGTCCGTTATCAACTTGAAAAAGTGGCACCGAGTCGGTGCCGTtgtactctagatacaatgGACATATGTcgcggttctatctagttacgcgttaaaccaactagaattttttt	accaggatggccgagtggttaaggcgttgtactctagatacaatggacatatgTCCGCGTGGGTTCGAACCCCACTcctggta	GCCGAGTGGTTAAGGCGTTGGACTTAAGATCCAATGGACATATGTCCGCGTGGG	tgtggaaaggacgaaacaccgACGCGGACATATGTCCATGTTTAAGAGCTATGCTGGAAACAGCATAGCAAGTTTAAATAAGGCTAGTCCGTTATCAACTTGAAAAAGTGGCACCGAGTCGGTGCCGTtgtactctagatacaatgGACATATGTcgcggttctatctagttacgcgttaaaccaactagaatttttttCGCTCGATAATGCCGAATAGTCTCtggccgagtggttaaggcgttggactTAAgatccaatggacatatgtcCgcgtgggtctcgagtactaggatccatt
18wG_fne_RTT21_14gc_ta_mut38at_PBS10	8.69565	0	414	5.58036	0.446429	448	18wG	21	14gc_ta_mut38at	10	gACGCGGACATATGTCCATGTTTAAGAGCTATGCTGGAAACAGCATAGCAAGTTTAAATAAGGCTAGTCCGTTATCAACTTGAAAAAGTGGCACCGAGTCGGTGCCGTtgtactctagttacaatgGACATATGTCcgcggttctatctagttacgcgttaaaccaactagaattttttt	accaggatggccgagtggttaaggcgttgtactctagttacaatggacatatgTCCGCGTGGGTTCGAACCCCACTcctggta	GCCGAGTGGTTAAGGCGTTGGACTTAAGATCCAATGGACATATGTCCGCGTGGG	tgtggaaaggacgaaacaccgACGCGGACATATGTCCATGTTTAAGAGCTATGCTGGAAACAGCATAGCAAGTTTAAATAAGGCTAGTCCGTTATCAACTTGAAAAAGTGGCACCGAGTCGGTGCCGTtgtactctagttacaatgGACATATGTCcgcggttctatctagttacgcgttaaaccaactagaatttttttGTGACTAACGGTTCCAACCACCTtggccgagtggttaaggcgttggactTAAgatccaatggacatatgtcCgcgtgggtctcgagtactaggatccatt
18wG_fne_RTT21_14gc_ta_mut38at_PBS11	3.25	0	400	3.69393	0	379	18wG	21	14gc_ta_mut38at	11	gACGCGGACATATGTCCATGTTTAAGAGCTATGCTGGAAACAGCATAGCAAGTTTAAATAAGGCTAGTCCGTTATCAACTTGAAAAAGTGGCACCGAGTCGGTGCCGTtgtactctagttacaatgGACATATGTCCcgcggttctatctagttacgcgttaaaccaactagaattttttt	accaggatggccgagtggttaaggcgttgtactctagttacaatggacatatgTCCGCGTGGGTTCGAACCCCACTcctggta	GCCGAGTGGTTAAGGCGTTGGACTTAAGATCCAATGGACATATGTCCGCGTGGG	tgtggaaaggacgaaacaccgACGCGGACATATGTCCATGTTTAAGAGCTATGCTGGAAACAGCATAGCAAGTTTAAATAAGGCTAGTCCGTTATCAACTTGAAAAAGTGGCACCGAGTCGGTGCCGTtgtactctagttacaatgGACATATGTCCcgcggttctatctagttacgcgttaaaccaactagaatttttttGATCTTGCGGATACACCAGACTtggccgagtggttaaggcgttggactTAAgatccaatggacatatgtcCgcgtgggtctcgagtactaggatccatt
18wG_fne_RTT21_14gc_ta_mut38at_PBS12	3.91459	0	281	8.69565	0	299	18wG	21	14gc_ta_mut38at	12	gACGCGGACATATGTCCATGTTTAAGAGCTATGCTGGAAACAGCATAGCAAGTTTAAATAAGGCTAGTCCGTTATCAACTTGAAAAAGTGGCACCGAGTCGGTGCCGTtgtactctagttacaatgGACATATGTCCGcgcggttctatctagttacgcgttaaaccaactagaattttttt	accaggatggccgagtggttaaggcgttgtactctagttacaatggacatatgTCCGCGTGGGTTCGAACCCCACTcctggta	GCCGAGTGGTTAAGGCGTTGGACTTAAGATCCAATGGACATATGTCCGCGTGGG	tgtggaaaggacgaaacaccgACGCGGACATATGTCCATGTTTAAGAGCTATGCTGGAAACAGCATAGCAAGTTTAAATAAGGCTAGTCCGTTATCAACTTGAAAAAGTGGCACCGAGTCGGTGCCGTtgtactctagttacaatgGACATATGTCCGcgcggttctatctagttacgcgttaaaccaactagaatttttttGAACCGGTAGTATAGAGACCCtggccgagtggttaaggcgttggactTAAgatccaatggacatatgtcCgcgtgggtctcgagtactaggatccatt
18wG_fne_RTT21_14gc_ta_mut38at_PBS13	2.28137	1.14068	263	4.49438	1.87266	267	18wG	21	14gc_ta_mut38at	13	gACGCGGACATATGTCCATGTTTAAGAGCTATGCTGGAAACAGCATAGCAAGTTTAAATAAGGCTAGTCCGTTATCAACTTGAAAAAGTGGCACCGAGTCGGTGCCGTtgtactctagttacaatgGACATATGTCCGCcgcggttctatctagttacgcgttaaaccaactagaattttttt	accaggatggccgagtggttaaggcgttgtactctagttacaatggacatatgTCCGCGTGGGTTCGAACCCCACTcctggta	GCCGAGTGGTTAAGGCGTTGGACTTAAGATCCAATGGACATATGTCCGCGTGGG	tgtggaaaggacgaaacaccgACGCGGACATATGTCCATGTTTAAGAGCTATGCTGGAAACAGCATAGCAAGTTTAAATAAGGCTAGTCCGTTATCAACTTGAAAAAGTGGCACCGAGTCGGTGCCGTtgtactctagttacaatgGACATATGTCCGCcgcggttctatctagttacgcgttaaaccaactagaatttttttCTGTTGTCGGAACGTCCTTAtggccgagtggttaaggcgttggactTAAgatccaatggacatatgtcCgcgtgggtctcgagtactaggatccatt
18wG_fne_RTT21_14gc_ta_mut38at_PBS14	6.67904	0.371058	539	6.73759	0	564	18wG	21	14gc_ta_mut38at	14	gACGCGGACATATGTCCATGTTTAAGAGCTATGCTGGAAACAGCATAGCAAGTTTAAATAAGGCTAGTCCGTTATCAACTTGAAAAAGTGGCACCGAGTCGGTGCCGTtgtactctagttacaatgGACATATGTCCGCGcgcggttctatctagttacgcgttaaaccaactagaattttttt	accaggatggccgagtggttaaggcgttgtactctagttacaatggacatatgTCCGCGTGGGTTCGAACCCCACTcctggta	GCCGAGTGGTTAAGGCGTTGGACTTAAGATCCAATGGACATATGTCCGCGTGGG	tgtggaaaggacgaaacaccgACGCGGACATATGTCCATGTTTAAGAGCTATGCTGGAAACAGCATAGCAAGTTTAAATAAGGCTAGTCCGTTATCAACTTGAAAAAGTGGCACCGAGTCGGTGCCGTtgtactctagttacaatgGACATATGTCCGCGcgcggttctatctagttacgcgttaaaccaactagaatttttttTGCGACAGAATGCAGGTCAtggccgagtggttaaggcgttggactTAAgatccaatggacatatgtcCgcgtgggtctcgagtactaggatccatt
18wG_fne_RTT21_14gc_ta_mut38at_PBS15	4.29293	0	396	3.19767	0	344	18wG	21	14gc_ta_mut38at	15	gACGCGGACATATGTCCATGTTTAAGAGCTATGCTGGAAACAGCATAGCAAGTTTAAATAAGGCTAGTCCGTTATCAACTTGAAAAAGTGGCACCGAGTCGGTGCCGTtgtactctagttacaatgGACATATGTCCGCGTcgcggttctatctagttacgcgttaaaccaactagaattttttt	accaggatggccgagtggttaaggcgttgtactctagttacaatggacatatgTCCGCGTGGGTTCGAACCCCACTcctggta	GCCGAGTGGTTAAGGCGTTGGACTTAAGATCCAATGGACATATGTCCGCGTGGG	tgtggaaaggacgaaacaccgACGCGGACATATGTCCATGTTTAAGAGCTATGCTGGAAACAGCATAGCAAGTTTAAATAAGGCTAGTCCGTTATCAACTTGAAAAAGTGGCACCGAGTCGGTGCCGTtgtactctagttacaatgGACATATGTCCGCGTcgcggttctatctagttacgcgttaaaccaactagaatttttttTGACGCGAACTGTTAGACtggccgagtggttaaggcgttggactTAAgatccaatggacatatgtcCgcgtgggtctcgagtactaggatccatt
18wG_fne_RTT21_14gc_ta_mut38at_PBS16	9.92736	0	413	10.2041	0	441	18wG	21	14gc_ta_mut38at	16	gACGCGGACATATGTCCATGTTTAAGAGCTATGCTGGAAACAGCATAGCAAGTTTAAATAAGGCTAGTCCGTTATCAACTTGAAAAAGTGGCACCGAGTCGGTGCCGTtgtactctagttacaatgGACATATGTCCGCGTGcgcggttctatctagttacgcgttaaaccaactagaattttttt	accaggatggccgagtggttaaggcgttgtactctagttacaatggacatatgTCCGCGTGGGTTCGAACCCCACTcctggta	GCCGAGTGGTTAAGGCGTTGGACTTAAGATCCAATGGACATATGTCCGCGTGGG	tgtggaaaggacgaaacaccgACGCGGACATATGTCCATGTTTAAGAGCTATGCTGGAAACAGCATAGCAAGTTTAAATAAGGCTAGTCCGTTATCAACTTGAAAAAGTGGCACCGAGTCGGTGCCGTtgtactctagttacaatgGACATATGTCCGCGTGcgcggttctatctagttacgcgttaaaccaactagaatttttttACGAAGGATCATATGTGtggccgagtggttaaggcgttggactTAAgatccaatggacatatgtcCgcgtgggtctcgagtactaggatccatt
18wG_fne_RTT21_14gc_ta_mut38at_PBS8	0	0	37	0	0	32	18wG	21	14gc_ta_mut38at	8	gACGCGGACATATGTCCATGTTTAAGAGCTATGCTGGAAACAGCATAGCAAGTTTAAATAAGGCTAGTCCGTTATCAACTTGAAAAAGTGGCACCGAGTCGGTGCCGTtgtactctagttacaatgGACATATGcgcggttctatctagttacgcgttaaaccaactagaattttttt	accaggatggccgagtggttaaggcgttgtactctagttacaatggacatatgTCCGCGTGGGTTCGAACCCCACTcctggta	GCCGAGTGGTTAAGGCGTTGGACTTAAGATCCAATGGACATATGTCCGCGTGGG	tgtggaaaggacgaaacaccgACGCGGACATATGTCCATGTTTAAGAGCTATGCTGGAAACAGCATAGCAAGTTTAAATAAGGCTAGTCCGTTATCAACTTGAAAAAGTGGCACCGAGTCGGTGCCGTtgtactctagttacaatgGACATATGcgcggttctatctagttacgcgttaaaccaactagaatttttttTTACGACCAATCTTCTCGGCAGACTtggccgagtggttaaggcgttggactTAAgatccaatggacatatgtcCgcgtgggtctcgagtactaggatccatt
18wG_fne_RTT21_14gc_ta_mut38at_PBS9	2.34375	0	384	2.01149	0	348	18wG	21	14gc_ta_mut38at	9	gACGCGGACATATGTCCATGTTTAAGAGCTATGCTGGAAACAGCATAGCAAGTTTAAATAAGGCTAGTCCGTTATCAACTTGAAAAAGTGGCACCGAGTCGGTGCCGTtgtactctagttacaatgGACATATGTcgcggttctatctagttacgcgttaaaccaactagaattttttt	accaggatggccgagtggttaaggcgttgtactctagttacaatggacatatgTCCGCGTGGGTTCGAACCCCACTcctggta	GCCGAGTGGTTAAGGCGTTGGACTTAAGATCCAATGGACATATGTCCGCGTGGG	tgtggaaaggacgaaacaccgACGCGGACATATGTCCATGTTTAAGAGCTATGCTGGAAACAGCATAGCAAGTTTAAATAAGGCTAGTCCGTTATCAACTTGAAAAAGTGGCACCGAGTCGGTGCCGTtgtactctagttacaatgGACATATGTcgcggttctatctagttacgcgttaaaccaactagaatttttttACACTTCTGCTTGGTGCGAACAGGtggccgagtggttaaggcgttggactTAAgatccaatggacatatgtcCgcgtgggtctcgagtactaggatccatt
18wG_fne_RTT21_ac-only_PBS10	3.87812	1.93906	361	5.21739	1.15942	345	18wG	21	ac-only	10	gACGCGGACATATGTCCATGTTTAAGAGCTATGCTGGAAACAGCATAGCAAGTTTAAATAAGGCTAGTCCGTTATCAACTTGAAAAAGTGGCACCGAGTCGGTGCCGTtggactctagatccaatgGACATATGTCcgcggttctatctagttacgcgttaaaccaactagaattttttt	accaggatggccgagtggttaaggcgttggactctagatccaatggacatatgTCCGCGTGGGTTCGAACCCCACTcctggta	GCCGAGTGGTTAAGGCGTTGGACTTAAGATCCAATGGACATATGTCCGCGTGGG	tgtggaaaggacgaaacaccgACGCGGACATATGTCCATGTTTAAGAGCTATGCTGGAAACAGCATAGCAAGTTTAAATAAGGCTAGTCCGTTATCAACTTGAAAAAGTGGCACCGAGTCGGTGCCGTtggactctagatccaatgGACATATGTCcgcggttctatctagttacgcgttaaaccaactagaatttttttTCGACTGGTGCAGCATAACACTAtggccgagtggttaaggcgttggactTAAgatccaatggacatatgtcCgcgtgggtctcgagtactaggatccatt
18wG_fne_RTT21_ac-only_PBS11	1.45455	0	275	1.17647	0	255	18wG	21	ac-only	11	gACGCGGACATATGTCCATGTTTAAGAGCTATGCTGGAAACAGCATAGCAAGTTTAAATAAGGCTAGTCCGTTATCAACTTGAAAAAGTGGCACCGAGTCGGTGCCGTtggactctagatccaatgGACATATGTCCcgcggttctatctagttacgcgttaaaccaactagaattttttt	accaggatggccgagtggttaaggcgttggactctagatccaatggacatatgTCCGCGTGGGTTCGAACCCCACTcctggta	GCCGAGTGGTTAAGGCGTTGGACTTAAGATCCAATGGACATATGTCCGCGTGGG	tgtggaaaggacgaaacaccgACGCGGACATATGTCCATGTTTAAGAGCTATGCTGGAAACAGCATAGCAAGTTTAAATAAGGCTAGTCCGTTATCAACTTGAAAAAGTGGCACCGAGTCGGTGCCGTtggactctagatccaatgGACATATGTCCcgcggttctatctagttacgcgttaaaccaactagaatttttttTCGTACAAGATGCCACTCGTTTtggccgagtggttaaggcgttggactTAAgatccaatggacatatgtcCgcgtgggtctcgagtactaggatccatt
18wG_fne_RTT21_ac-only_PBS12	6.03175	0	315	8.56164	0	292	18wG	21	ac-only	12	gACGCGGACATATGTCCATGTTTAAGAGCTATGCTGGAAACAGCATAGCAAGTTTAAATAAGGCTAGTCCGTTATCAACTTGAAAAAGTGGCACCGAGTCGGTGCCGTtggactctagatccaatgGACATATGTCCGcgcggttctatctagttacgcgttaaaccaactagaattttttt	accaggatggccgagtggttaaggcgttggactctagatccaatggacatatgTCCGCGTGGGTTCGAACCCCACTcctggta	GCCGAGTGGTTAAGGCGTTGGACTTAAGATCCAATGGACATATGTCCGCGTGGG	tgtggaaaggacgaaacaccgACGCGGACATATGTCCATGTTTAAGAGCTATGCTGGAAACAGCATAGCAAGTTTAAATAAGGCTAGTCCGTTATCAACTTGAAAAAGTGGCACCGAGTCGGTGCCGTtggactctagatccaatgGACATATGTCCGcgcggttctatctagttacgcgttaaaccaactagaatttttttCGAACCGTTGTAGAGTTGGTGtggccgagtggttaaggcgttggactTAAgatccaatggacatatgtcCgcgtgggtctcgagtactaggatccatt
18wG_fne_RTT21_ac-only_PBS13	6.47887	0	355	8.81459	0	329	18wG	21	ac-only	13	gACGCGGACATATGTCCATGTTTAAGAGCTATGCTGGAAACAGCATAGCAAGTTTAAATAAGGCTAGTCCGTTATCAACTTGAAAAAGTGGCACCGAGTCGGTGCCGTtggactctagatccaatgGACATATGTCCGCcgcggttctatctagttacgcgttaaaccaactagaattttttt	accaggatggccgagtggttaaggcgttggactctagatccaatggacatatgTCCGCGTGGGTTCGAACCCCACTcctggta	GCCGAGTGGTTAAGGCGTTGGACTTAAGATCCAATGGACATATGTCCGCGTGGG	tgtggaaaggacgaaacaccgACGCGGACATATGTCCATGTTTAAGAGCTATGCTGGAAACAGCATAGCAAGTTTAAATAAGGCTAGTCCGTTATCAACTTGAAAAAGTGGCACCGAGTCGGTGCCGTtggactctagatccaatgGACATATGTCCGCcgcggttctatctagttacgcgttaaaccaactagaatttttttCGTATCTCCAGACATCGACAtggccgagtggttaaggcgttggactTAAgatccaatggacatatgtcCgcgtgggtctcgagtactaggatccatt
18wG_fne_RTT21_ac-only_PBS14	6.54628	0	443	6.27306	0.184502	542	18wG	21	ac-only	14	gACGCGGACATATGTCCATGTTTAAGAGCTATGCTGGAAACAGCATAGCAAGTTTAAATAAGGCTAGTCCGTTATCAACTTGAAAAAGTGGCACCGAGTCGGTGCCGTtggactctagatccaatgGACATATGTCCGCGcgcggttctatctagttacgcgttaaaccaactagaattttttt	accaggatggccgagtggttaaggcgttggactctagatccaatggacatatgTCCGCGTGGGTTCGAACCCCACTcctggta	GCCGAGTGGTTAAGGCGTTGGACTTAAGATCCAATGGACATATGTCCGCGTGGG	tgtggaaaggacgaaacaccgACGCGGACATATGTCCATGTTTAAGAGCTATGCTGGAAACAGCATAGCAAGTTTAAATAAGGCTAGTCCGTTATCAACTTGAAAAAGTGGCACCGAGTCGGTGCCGTtggactctagatccaatgGACATATGTCCGCGcgcggttctatctagttacgcgttaaaccaactagaatttttttGATCTTGCGGCAGATAGCAtggccgagtggttaaggcgttggactTAAgatccaatggacatatgtcCgcgtgggtctcgagtactaggatccatt
18wG_fne_RTT21_ac-only_PBS15	6.49718	0	354	4.14013	0	314	18wG	21	ac-only	15	gACGCGGACATATGTCCATGTTTAAGAGCTATGCTGGAAACAGCATAGCAAGTTTAAATAAGGCTAGTCCGTTATCAACTTGAAAAAGTGGCACCGAGTCGGTGCCGTtggactctagatccaatgGACATATGTCCGCGTcgcggttctatctagttacgcgttaaaccaactagaattttttt	accaggatggccgagtggttaaggcgttggactctagatccaatggacatatgTCCGCGTGGGTTCGAACCCCACTcctggta	GCCGAGTGGTTAAGGCGTTGGACTTAAGATCCAATGGACATATGTCCGCGTGGG	tgtggaaaggacgaaacaccgACGCGGACATATGTCCATGTTTAAGAGCTATGCTGGAAACAGCATAGCAAGTTTAAATAAGGCTAGTCCGTTATCAACTTGAAAAAGTGGCACCGAGTCGGTGCCGTtggactctagatccaatgGACATATGTCCGCGTcgcggttctatctagttacgcgttaaaccaactagaatttttttCGGCTGGTATACCTATAGtggccgagtggttaaggcgttggactTAAgatccaatggacatatgtcCgcgtgggtctcgagtactaggatccatt
18wG_fne_RTT21_ac-only_PBS16	1.37825	0	653	1.75695	0	683	18wG	21	ac-only	16	gACGCGGACATATGTCCATGTTTAAGAGCTATGCTGGAAACAGCATAGCAAGTTTAAATAAGGCTAGTCCGTTATCAACTTGAAAAAGTGGCACCGAGTCGGTGCCGTtggactctagatccaatgGACATATGTCCGCGTGcgcggttctatctagttacgcgttaaaccaactagaattttttt	accaggatggccgagtggttaaggcgttggactctagatccaatggacatatgTCCGCGTGGGTTCGAACCCCACTcctggta	GCCGAGTGGTTAAGGCGTTGGACTTAAGATCCAATGGACATATGTCCGCGTGGG	tgtggaaaggacgaaacaccgACGCGGACATATGTCCATGTTTAAGAGCTATGCTGGAAACAGCATAGCAAGTTTAAATAAGGCTAGTCCGTTATCAACTTGAAAAAGTGGCACCGAGTCGGTGCCGTtggactctagatccaatgGACATATGTCCGCGTGcgcggttctatctagttacgcgttaaaccaactagaatttttttGGATTGCAGGCTAACCAtggccgagtggttaaggcgttggactTAAgatccaatggacatatgtcCgcgtgggtctcgagtactaggatccatt
18wG_fne_RTT21_ac-only_PBS8	0	0	10	0	0	4	18wG	21	ac-only	8	gACGCGGACATATGTCCATGTTTAAGAGCTATGCTGGAAACAGCATAGCAAGTTTAAATAAGGCTAGTCCGTTATCAACTTGAAAAAGTGGCACCGAGTCGGTGCCGTtggactctagatccaatgGACATATGcgcggttctatctagttacgcgttaaaccaactagaattttttt	accaggatggccgagtggttaaggcgttggactctagatccaatggacatatgTCCGCGTGGGTTCGAACCCCACTcctggta	GCCGAGTGGTTAAGGCGTTGGACTTAAGATCCAATGGACATATGTCCGCGTGGG	tgtggaaaggacgaaacaccgACGCGGACATATGTCCATGTTTAAGAGCTATGCTGGAAACAGCATAGCAAGTTTAAATAAGGCTAGTCCGTTATCAACTTGAAAAAGTGGCACCGAGTCGGTGCCGTtggactctagatccaatgGACATATGcgcggttctatctagttacgcgttaaaccaactagaatttttttCGTACTGGAAGACCATAGAGAACGAtggccgagtggttaaggcgttggactTAAgatccaatggacatatgtcCgcgtgggtctcgagtactaggatccatt
18wG_fne_RTT21_ac-only_PBS9	7.43034	0	323	8.3612	0	299	18wG	21	ac-only	9	gACGCGGACATATGTCCATGTTTAAGAGCTATGCTGGAAACAGCATAGCAAGTTTAAATAAGGCTAGTCCGTTATCAACTTGAAAAAGTGGCACCGAGTCGGTGCCGTtggactctagatccaatgGACATATGTcgcggttctatctagttacgcgttaaaccaactagaattttttt	accaggatggccgagtggttaaggcgttggactctagatccaatggacatatgTCCGCGTGGGTTCGAACCCCACTcctggta	GCCGAGTGGTTAAGGCGTTGGACTTAAGATCCAATGGACATATGTCCGCGTGGG	tgtggaaaggacgaaacaccgACGCGGACATATGTCCATGTTTAAGAGCTATGCTGGAAACAGCATAGCAAGTTTAAATAAGGCTAGTCCGTTATCAACTTGAAAAAGTGGCACCGAGTCGGTGCCGTtggactctagatccaatgGACATATGTcgcggttctatctagttacgcgttaaaccaactagaatttttttGTAGGATAACCGGTGACTGAATCCtggccgagtggttaaggcgttggactTAAgatccaatggacatatgtcCgcgtgggtctcgagtactaggatccatt
18wG_fne_RTT21_mut38at_PBS10	0.828729	0.552486	362	0	0.542005	369	18wG	21	mut38at	10	gACGCGGACATATGTCCATGTTTAAGAGCTATGCTGGAAACAGCATAGCAAGTTTAAATAAGGCTAGTCCGTTATCAACTTGAAAAAGTGGCACCGAGTCGGTGCCGTtggactctagTtccaatgGACATATGTCcgcggttctatctagttacgcgttaaaccaactagaattttttt	accaggatggccgagtggttaaggcgttggactctagTtccaatggacatatgTCCGCGTGGGTTCGAACCCCACTcctggta	GCCGAGTGGTTAAGGCGTTGGACTTAAGATCCAATGGACATATGTCCGCGTGGG	tgtggaaaggacgaaacaccgACGCGGACATATGTCCATGTTTAAGAGCTATGCTGGAAACAGCATAGCAAGTTTAAATAAGGCTAGTCCGTTATCAACTTGAAAAAGTGGCACCGAGTCGGTGCCGTtggactctagTtccaatgGACATATGTCcgcggttctatctagttacgcgttaaaccaactagaatttttttTCTCTGTAAGACGGCCGAATTGTtggccgagtggttaaggcgttggactTAAgatccaatggacatatgtcCgcgtgggtctcgagtactaggatccatt
18wG_fne_RTT21_mut38at_PBS11	0.779221	1.2987	385	3.23383	0	402	18wG	21	mut38at	11	gACGCGGACATATGTCCATGTTTAAGAGCTATGCTGGAAACAGCATAGCAAGTTTAAATAAGGCTAGTCCGTTATCAACTTGAAAAAGTGGCACCGAGTCGGTGCCGTtggactctagTtccaatgGACATATGTCCcgcggttctatctagttacgcgttaaaccaactagaattttttt	accaggatggccgagtggttaaggcgttggactctagTtccaatggacatatgTCCGCGTGGGTTCGAACCCCACTcctggta	GCCGAGTGGTTAAGGCGTTGGACTTAAGATCCAATGGACATATGTCCGCGTGGG	tgtggaaaggacgaaacaccgACGCGGACATATGTCCATGTTTAAGAGCTATGCTGGAAACAGCATAGCAAGTTTAAATAAGGCTAGTCCGTTATCAACTTGAAAAAGTGGCACCGAGTCGGTGCCGTtggactctagTtccaatgGACATATGTCCcgcggttctatctagttacgcgttaaaccaactagaatttttttAGTACGAGCCAGAAGTTGTCAGtggccgagtggttaaggcgttggactTAAgatccaatggacatatgtcCgcgtgggtctcgagtactaggatccatt
18wG_fne_RTT21_mut38at_PBS12	6.85484	0	248	4.58333	0	240	18wG	21	mut38at	12	gACGCGGACATATGTCCATGTTTAAGAGCTATGCTGGAAACAGCATAGCAAGTTTAAATAAGGCTAGTCCGTTATCAACTTGAAAAAGTGGCACCGAGTCGGTGCCGTtggactctagTtccaatgGACATATGTCCGcgcggttctatctagttacgcgttaaaccaactagaattttttt	accaggatggccgagtggttaaggcgttggactctagTtccaatggacatatgTCCGCGTGGGTTCGAACCCCACTcctggta	GCCGAGTGGTTAAGGCGTTGGACTTAAGATCCAATGGACATATGTCCGCGTGGG	tgtggaaaggacgaaacaccgACGCGGACATATGTCCATGTTTAAGAGCTATGCTGGAAACAGCATAGCAAGTTTAAATAAGGCTAGTCCGTTATCAACTTGAAAAAGTGGCACCGAGTCGGTGCCGTtggactctagTtccaatgGACATATGTCCGcgcggttctatctagttacgcgttaaaccaactagaatttttttCGGTGACTGACTCTGGTAATAtggccgagtggttaaggcgttggactTAAgatccaatggacatatgtcCgcgtgggtctcgagtactaggatccatt
18wG_fne_RTT21_mut38at_PBS13	3.34448	0	299	5.41401	0	314	18wG	21	mut38at	13	gACGCGGACATATGTCCATGTTTAAGAGCTATGCTGGAAACAGCATAGCAAGTTTAAATAAGGCTAGTCCGTTATCAACTTGAAAAAGTGGCACCGAGTCGGTGCCGTtggactctagTtccaatgGACATATGTCCGCcgcggttctatctagttacgcgttaaaccaactagaattttttt	accaggatggccgagtggttaaggcgttggactctagTtccaatggacatatgTCCGCGTGGGTTCGAACCCCACTcctggta	GCCGAGTGGTTAAGGCGTTGGACTTAAGATCCAATGGACATATGTCCGCGTGGG	tgtggaaaggacgaaacaccgACGCGGACATATGTCCATGTTTAAGAGCTATGCTGGAAACAGCATAGCAAGTTTAAATAAGGCTAGTCCGTTATCAACTTGAAAAAGTGGCACCGAGTCGGTGCCGTtggactctagTtccaatgGACATATGTCCGCcgcggttctatctagttacgcgttaaaccaactagaatttttttGTCTCAGAAGAGGCTCTGAAtggccgagtggttaaggcgttggactTAAgatccaatggacatatgtcCgcgtgggtctcgagtactaggatccatt
18wG_fne_RTT21_mut38at_PBS14	2.53165	1.05485	474	1.80723	2.00803	498	18wG	21	mut38at	14	gACGCGGACATATGTCCATGTTTAAGAGCTATGCTGGAAACAGCATAGCAAGTTTAAATAAGGCTAGTCCGTTATCAACTTGAAAAAGTGGCACCGAGTCGGTGCCGTtggactctagTtccaatgGACATATGTCCGCGcgcggttctatctagttacgcgttaaaccaactagaattttttt	accaggatggccgagtggttaaggcgttggactctagTtccaatggacatatgTCCGCGTGGGTTCGAACCCCACTcctggta	GCCGAGTGGTTAAGGCGTTGGACTTAAGATCCAATGGACATATGTCCGCGTGGG	tgtggaaaggacgaaacaccgACGCGGACATATGTCCATGTTTAAGAGCTATGCTGGAAACAGCATAGCAAGTTTAAATAAGGCTAGTCCGTTATCAACTTGAAAAAGTGGCACCGAGTCGGTGCCGTtggactctagTtccaatgGACATATGTCCGCGcgcggttctatctagttacgcgttaaaccaactagaatttttttTTCACGGTATGTCTTCCGAtggccgagtggttaaggcgttggactTAAgatccaatggacatatgtcCgcgtgggtctcgagtactaggatccatt
18wG_fne_RTT21_mut38at_PBS15	0.607903	0	329	0	0.301205	332	18wG	21	mut38at	15	gACGCGGACATATGTCCATGTTTAAGAGCTATGCTGGAAACAGCATAGCAAGTTTAAATAAGGCTAGTCCGTTATCAACTTGAAAAAGTGGCACCGAGTCGGTGCCGTtggactctagTtccaatgGACATATGTCCGCGTcgcggttctatctagttacgcgttaaaccaactagaattttttt	accaggatggccgagtggttaaggcgttggactctagTtccaatggacatatgTCCGCGTGGGTTCGAACCCCACTcctggta	GCCGAGTGGTTAAGGCGTTGGACTTAAGATCCAATGGACATATGTCCGCGTGGG	tgtggaaaggacgaaacaccgACGCGGACATATGTCCATGTTTAAGAGCTATGCTGGAAACAGCATAGCAAGTTTAAATAAGGCTAGTCCGTTATCAACTTGAAAAAGTGGCACCGAGTCGGTGCCGTtggactctagTtccaatgGACATATGTCCGCGTcgcggttctatctagttacgcgttaaaccaactagaatttttttTACAACATGCATGTCAGCtggccgagtggttaaggcgttggactTAAgatccaatggacatatgtcCgcgtgggtctcgagtactaggatccatt
18wG_fne_RTT21_mut38at_PBS16	1.26582	0.949367	316	0.673401	0.673401	297	18wG	21	mut38at	16	gACGCGGACATATGTCCATGTTTAAGAGCTATGCTGGAAACAGCATAGCAAGTTTAAATAAGGCTAGTCCGTTATCAACTTGAAAAAGTGGCACCGAGTCGGTGCCGTtggactctagTtccaatgGACATATGTCCGCGTGcgcggttctatctagttacgcgttaaaccaactagaattttttt	accaggatggccgagtggttaaggcgttggactctagTtccaatggacatatgTCCGCGTGGGTTCGAACCCCACTcctggta	GCCGAGTGGTTAAGGCGTTGGACTTAAGATCCAATGGACATATGTCCGCGTGGG	tgtggaaaggacgaaacaccgACGCGGACATATGTCCATGTTTAAGAGCTATGCTGGAAACAGCATAGCAAGTTTAAATAAGGCTAGTCCGTTATCAACTTGAAAAAGTGGCACCGAGTCGGTGCCGTtggactctagTtccaatgGACATATGTCCGCGTGcgcggttctatctagttacgcgttaaaccaactagaatttttttCAATTGAGCAGAACGCTtggccgagtggttaaggcgttggactTAAgatccaatggacatatgtcCgcgtgggtctcgagtactaggatccatt
18wG_fne_RTT21_mut38at_PBS8	0	0	4	0	0	4	18wG	21	mut38at	8	gACGCGGACATATGTCCATGTTTAAGAGCTATGCTGGAAACAGCATAGCAAGTTTAAATAAGGCTAGTCCGTTATCAACTTGAAAAAGTGGCACCGAGTCGGTGCCGTtggactctagTtccaatgGACATATGcgcggttctatctagttacgcgttaaaccaactagaattttttt	accaggatggccgagtggttaaggcgttggactctagTtccaatggacatatgTCCGCGTGGGTTCGAACCCCACTcctggta	GCCGAGTGGTTAAGGCGTTGGACTTAAGATCCAATGGACATATGTCCGCGTGGG	tgtggaaaggacgaaacaccgACGCGGACATATGTCCATGTTTAAGAGCTATGCTGGAAACAGCATAGCAAGTTTAAATAAGGCTAGTCCGTTATCAACTTGAAAAAGTGGCACCGAGTCGGTGCCGTtggactctagTtccaatgGACATATGcgcggttctatctagttacgcgttaaaccaactagaatttttttCTCACACCTCTGAGCAGTAAGCTAGtggccgagtggttaaggcgttggactTAAgatccaatggacatatgtcCgcgtgggtctcgagtactaggatccatt
18wG_fne_RTT21_mut38at_PBS9	1.81818	0	330	3.37079	0	356	18wG	21	mut38at	9	gACGCGGACATATGTCCATGTTTAAGAGCTATGCTGGAAACAGCATAGCAAGTTTAAATAAGGCTAGTCCGTTATCAACTTGAAAAAGTGGCACCGAGTCGGTGCCGTtggactctagTtccaatgGACATATGTcgcggttctatctagttacgcgttaaaccaactagaattttttt	accaggatggccgagtggttaaggcgttggactctagTtccaatggacatatgTCCGCGTGGGTTCGAACCCCACTcctggta	GCCGAGTGGTTAAGGCGTTGGACTTAAGATCCAATGGACATATGTCCGCGTGGG	tgtggaaaggacgaaacaccgACGCGGACATATGTCCATGTTTAAGAGCTATGCTGGAAACAGCATAGCAAGTTTAAATAAGGCTAGTCCGTTATCAACTTGAAAAAGTGGCACCGAGTCGGTGCCGTtggactctagTtccaatgGACATATGTcgcggttctatctagttacgcgttaaaccaactagaatttttttATCCTTGGTCAGTTGCGACATACTtggccgagtggttaaggcgttggactTAAgatccaatggacatatgtcCgcgtgggtctcgagtactaggatccatt
18wG_fne_RTT22_12ta_cg_14gc_ta_PBS10	5.39216	0	408	7.67196	0	378	18wG	22	12ta_cg_14gc_ta	10	gACGCGGACATATGTCCATGTTTAAGAGCTATGCTGGAAACAGCATAGCAAGTTTAAATAAGGCTAGTCCGTTATCAACTTGAAAAAGTGGCACCGAGTCGGTGCGCGTcgtactctagatacgatgGACATATGTCcgcggttctatctagttacgcgttaaaccaactagaattttttt	accaggatggccgagtggttaaggcgtcgtactctagatacgatggacatatgTCCGCGTGGGTTCGAACCCCACTcctggta	GCCGAGTGGTTAAGGCGTTGGACTTAAGATCCAATGGACATATGTCCGCGTGGG	tgtggaaaggacgaaacaccgACGCGGACATATGTCCATGTTTAAGAGCTATGCTGGAAACAGCATAGCAAGTTTAAATAAGGCTAGTCCGTTATCAACTTGAAAAAGTGGCACCGAGTCGGTGCGCGTcgtactctagatacgatgGACATATGTCcgcggttctatctagttacgcgttaaaccaactagaatttttttTGCTGACGTCTAGCCTTATCAGtggccgagtggttaaggcgttggactTAAgatccaatggacatatgtcCgcgtgggtctcgagtactaggatccatt
18wG_fne_RTT22_12ta_cg_14gc_ta_PBS11	2.80112	0	357	4.96894	0	322	18wG	22	12ta_cg_14gc_ta	11	gACGCGGACATATGTCCATGTTTAAGAGCTATGCTGGAAACAGCATAGCAAGTTTAAATAAGGCTAGTCCGTTATCAACTTGAAAAAGTGGCACCGAGTCGGTGCGCGTcgtactctagatacgatgGACATATGTCCcgcggttctatctagttacgcgttaaaccaactagaattttttt	accaggatggccgagtggttaaggcgtcgtactctagatacgatggacatatgTCCGCGTGGGTTCGAACCCCACTcctggta	GCCGAGTGGTTAAGGCGTTGGACTTAAGATCCAATGGACATATGTCCGCGTGGG	tgtggaaaggacgaaacaccgACGCGGACATATGTCCATGTTTAAGAGCTATGCTGGAAACAGCATAGCAAGTTTAAATAAGGCTAGTCCGTTATCAACTTGAAAAAGTGGCACCGAGTCGGTGCGCGTcgtactctagatacgatgGACATATGTCCcgcggttctatctagttacgcgttaaaccaactagaatttttttAAGCGTGTAAGTCTTCCGACTtggccgagtggttaaggcgttggactTAAgatccaatggacatatgtcCgcgtgggtctcgagtactaggatccatt
18wG_fne_RTT22_12ta_cg_14gc_ta_PBS12	4.6332	5.40541	259	3.57143	3.1746	252	18wG	22	12ta_cg_14gc_ta	12	gACGCGGACATATGTCCATGTTTAAGAGCTATGCTGGAAACAGCATAGCAAGTTTAAATAAGGCTAGTCCGTTATCAACTTGAAAAAGTGGCACCGAGTCGGTGCGCGTcgtactctagatacgatgGACATATGTCCGcgcggttctatctagttacgcgttaaaccaactagaattttttt	accaggatggccgagtggttaaggcgtcgtactctagatacgatggacatatgTCCGCGTGGGTTCGAACCCCACTcctggta	GCCGAGTGGTTAAGGCGTTGGACTTAAGATCCAATGGACATATGTCCGCGTGGG	tgtggaaaggacgaaacaccgACGCGGACATATGTCCATGTTTAAGAGCTATGCTGGAAACAGCATAGCAAGTTTAAATAAGGCTAGTCCGTTATCAACTTGAAAAAGTGGCACCGAGTCGGTGCGCGTcgtactctagatacgatgGACATATGTCCGcgcggttctatctagttacgcgttaaaccaactagaatttttttTATGCTGTGTGAGTAGTGCCtggccgagtggttaaggcgttggactTAAgatccaatggacatatgtcCgcgtgggtctcgagtactaggatccatt
18wG_fne_RTT22_12ta_cg_14gc_ta_PBS13	7.43494	0	269	8.71212	0.757576	264	18wG	22	12ta_cg_14gc_ta	13	gACGCGGACATATGTCCATGTTTAAGAGCTATGCTGGAAACAGCATAGCAAGTTTAAATAAGGCTAGTCCGTTATCAACTTGAAAAAGTGGCACCGAGTCGGTGCGCGTcgtactctagatacgatgGACATATGTCCGCcgcggttctatctagttacgcgttaaaccaactagaattttttt	accaggatggccgagtggttaaggcgtcgtactctagatacgatggacatatgTCCGCGTGGGTTCGAACCCCACTcctggta	GCCGAGTGGTTAAGGCGTTGGACTTAAGATCCAATGGACATATGTCCGCGTGGG	tgtggaaaggacgaaacaccgACGCGGACATATGTCCATGTTTAAGAGCTATGCTGGAAACAGCATAGCAAGTTTAAATAAGGCTAGTCCGTTATCAACTTGAAAAAGTGGCACCGAGTCGGTGCGCGTcgtactctagatacgatgGACATATGTCCGCcgcggttctatctagttacgcgttaaaccaactagaatttttttACAACGGTGACAATGTGCGtggccgagtggttaaggcgttggactTAAgatccaatggacatatgtcCgcgtgggtctcgagtactaggatccatt
18wG_fne_RTT22_12ta_cg_14gc_ta_PBS14	4.53401	0.251889	397	4.34783	0.255754	391	18wG	22	12ta_cg_14gc_ta	14	gACGCGGACATATGTCCATGTTTAAGAGCTATGCTGGAAACAGCATAGCAAGTTTAAATAAGGCTAGTCCGTTATCAACTTGAAAAAGTGGCACCGAGTCGGTGCGCGTcgtactctagatacgatgGACATATGTCCGCGcgcggttctatctagttacgcgttaaaccaactagaattttttt	accaggatggccgagtggttaaggcgtcgtactctagatacgatggacatatgTCCGCGTGGGTTCGAACCCCACTcctggta	GCCGAGTGGTTAAGGCGTTGGACTTAAGATCCAATGGACATATGTCCGCGTGGG	tgtggaaaggacgaaacaccgACGCGGACATATGTCCATGTTTAAGAGCTATGCTGGAAACAGCATAGCAAGTTTAAATAAGGCTAGTCCGTTATCAACTTGAAAAAGTGGCACCGAGTCGGTGCGCGTcgtactctagatacgatgGACATATGTCCGCGcgcggttctatctagttacgcgttaaaccaactagaatttttttTTGGCCATTGCACGGTTGtggccgagtggttaaggcgttggactTAAgatccaatggacatatgtcCgcgtgggtctcgagtactaggatccatt
18wG_fne_RTT22_12ta_cg_14gc_ta_PBS15	6.53846	0	260	5.03597	0	278	18wG	22	12ta_cg_14gc_ta	15	gACGCGGACATATGTCCATGTTTAAGAGCTATGCTGGAAACAGCATAGCAAGTTTAAATAAGGCTAGTCCGTTATCAACTTGAAAAAGTGGCACCGAGTCGGTGCGCGTcgtactctagatacgatgGACATATGTCCGCGTcgcggttctatctagttacgcgttaaaccaactagaattttttt	accaggatggccgagtggttaaggcgtcgtactctagatacgatggacatatgTCCGCGTGGGTTCGAACCCCACTcctggta	GCCGAGTGGTTAAGGCGTTGGACTTAAGATCCAATGGACATATGTCCGCGTGGG	tgtggaaaggacgaaacaccgACGCGGACATATGTCCATGTTTAAGAGCTATGCTGGAAACAGCATAGCAAGTTTAAATAAGGCTAGTCCGTTATCAACTTGAAAAAGTGGCACCGAGTCGGTGCGCGTcgtactctagatacgatgGACATATGTCCGCGTcgcggttctatctagttacgcgttaaaccaactagaatttttttACTAGAATGCTATTCCGtggccgagtggttaaggcgttggactTAAgatccaatggacatatgtcCgcgtgggtctcgagtactaggatccatt
18wG_fne_RTT22_12ta_cg_14gc_ta_PBS16	4.24929	0	353	5	0	360	18wG	22	12ta_cg_14gc_ta	16	gACGCGGACATATGTCCATGTTTAAGAGCTATGCTGGAAACAGCATAGCAAGTTTAAATAAGGCTAGTCCGTTATCAACTTGAAAAAGTGGCACCGAGTCGGTGCGCGTcgtactctagatacgatgGACATATGTCCGCGTGcgcggttctatctagttacgcgttaaaccaactagaattttttt	accaggatggccgagtggttaaggcgtcgtactctagatacgatggacatatgTCCGCGTGGGTTCGAACCCCACTcctggta	GCCGAGTGGTTAAGGCGTTGGACTTAAGATCCAATGGACATATGTCCGCGTGGG	tgtggaaaggacgaaacaccgACGCGGACATATGTCCATGTTTAAGAGCTATGCTGGAAACAGCATAGCAAGTTTAAATAAGGCTAGTCCGTTATCAACTTGAAAAAGTGGCACCGAGTCGGTGCGCGTcgtactctagatacgatgGACATATGTCCGCGTGcgcggttctatctagttacgcgttaaaccaactagaatttttttTGCTTAGAGAGTCGGCtggccgagtggttaaggcgttggactTAAgatccaatggacatatgtcCgcgtgggtctcgagtactaggatccatt
18wG_fne_RTT22_12ta_cg_14gc_ta_PBS8	2.21519	0	316	0.328947	0	304	18wG	22	12ta_cg_14gc_ta	8	gACGCGGACATATGTCCATGTTTAAGAGCTATGCTGGAAACAGCATAGCAAGTTTAAATAAGGCTAGTCCGTTATCAACTTGAAAAAGTGGCACCGAGTCGGTGCGCGTcgtactctagatacgatgGACATATGcgcggttctatctagttacgcgttaaaccaactagaattttttt	accaggatggccgagtggttaaggcgtcgtactctagatacgatggacatatgTCCGCGTGGGTTCGAACCCCACTcctggta	GCCGAGTGGTTAAGGCGTTGGACTTAAGATCCAATGGACATATGTCCGCGTGGG	tgtggaaaggacgaaacaccgACGCGGACATATGTCCATGTTTAAGAGCTATGCTGGAAACAGCATAGCAAGTTTAAATAAGGCTAGTCCGTTATCAACTTGAAAAAGTGGCACCGAGTCGGTGCGCGTcgtactctagatacgatgGACATATGcgcggttctatctagttacgcgttaaaccaactagaatttttttATGGATTGAGTCCGTACTGGCATAtggccgagtggttaaggcgttggactTAAgatccaatggacatatgtcCgcgtgggtctcgagtactaggatccatt
18wG_fne_RTT22_12ta_cg_14gc_ta_PBS9	1.60643	0	249	4.56621	0	219	18wG	22	12ta_cg_14gc_ta	9	gACGCGGACATATGTCCATGTTTAAGAGCTATGCTGGAAACAGCATAGCAAGTTTAAATAAGGCTAGTCCGTTATCAACTTGAAAAAGTGGCACCGAGTCGGTGCGCGTcgtactctagatacgatgGACATATGTcgcggttctatctagttacgcgttaaaccaactagaattttttt	accaggatggccgagtggttaaggcgtcgtactctagatacgatggacatatgTCCGCGTGGGTTCGAACCCCACTcctggta	GCCGAGTGGTTAAGGCGTTGGACTTAAGATCCAATGGACATATGTCCGCGTGGG	tgtggaaaggacgaaacaccgACGCGGACATATGTCCATGTTTAAGAGCTATGCTGGAAACAGCATAGCAAGTTTAAATAAGGCTAGTCCGTTATCAACTTGAAAAAGTGGCACCGAGTCGGTGCGCGTcgtactctagatacgatgGACATATGTcgcggttctatctagttacgcgttaaaccaactagaatttttttGGTCGTATCCAAGCGTGTAATTAtggccgagtggttaaggcgttggactTAAgatccaatggacatatgtcCgcgtgggtctcgagtactaggatccatt
18wG_fne_RTT22_12ta_cg_14gc_ta_mut38at_PBS10	3.03797	0	395	2.45902	0	366	18wG	22	12ta_cg_14gc_ta_mut38at	10	gACGCGGACATATGTCCATGTTTAAGAGCTATGCTGGAAACAGCATAGCAAGTTTAAATAAGGCTAGTCCGTTATCAACTTGAAAAAGTGGCACCGAGTCGGTGCGCGTcgtactctagttacgatgGACATATGTCcgcggttctatctagttacgcgttaaaccaactagaattttttt	accaggatggccgagtggttaaggcgtcgtactctagttacgatggacatatgTCCGCGTGGGTTCGAACCCCACTcctggta	GCCGAGTGGTTAAGGCGTTGGACTTAAGATCCAATGGACATATGTCCGCGTGGG	tgtggaaaggacgaaacaccgACGCGGACATATGTCCATGTTTAAGAGCTATGCTGGAAACAGCATAGCAAGTTTAAATAAGGCTAGTCCGTTATCAACTTGAAAAAGTGGCACCGAGTCGGTGCGCGTcgtactctagttacgatgGACATATGTCcgcggttctatctagttacgcgttaaaccaactagaatttttttTTGGAATTGCTGACGCGAACTGtggccgagtggttaaggcgttggactTAAgatccaatggacatatgtcCgcgtgggtctcgagtactaggatccatt
18wG_fne_RTT22_12ta_cg_14gc_ta_mut38at_PBS11	2	0	300	3.92749	0	331	18wG	22	12ta_cg_14gc_ta_mut38at	11	gACGCGGACATATGTCCATGTTTAAGAGCTATGCTGGAAACAGCATAGCAAGTTTAAATAAGGCTAGTCCGTTATCAACTTGAAAAAGTGGCACCGAGTCGGTGCGCGTcgtactctagttacgatgGACATATGTCCcgcggttctatctagttacgcgttaaaccaactagaattttttt	accaggatggccgagtggttaaggcgtcgtactctagttacgatggacatatgTCCGCGTGGGTTCGAACCCCACTcctggta	GCCGAGTGGTTAAGGCGTTGGACTTAAGATCCAATGGACATATGTCCGCGTGGG	tgtggaaaggacgaaacaccgACGCGGACATATGTCCATGTTTAAGAGCTATGCTGGAAACAGCATAGCAAGTTTAAATAAGGCTAGTCCGTTATCAACTTGAAAAAGTGGCACCGAGTCGGTGCGCGTcgtactctagttacgatgGACATATGTCCcgcggttctatctagttacgcgttaaaccaactagaatttttttTTGGTGCGAAGACCATAGAGGtggccgagtggttaaggcgttggactTAAgatccaatggacatatgtcCgcgtgggtctcgagtactaggatccatt
18wG_fne_RTT22_12ta_cg_14gc_ta_mut38at_PBS12	3.63636	0	220	3.82775	0	209	18wG	22	12ta_cg_14gc_ta_mut38at	12	gACGCGGACATATGTCCATGTTTAAGAGCTATGCTGGAAACAGCATAGCAAGTTTAAATAAGGCTAGTCCGTTATCAACTTGAAAAAGTGGCACCGAGTCGGTGCGCGTcgtactctagttacgatgGACATATGTCCGcgcggttctatctagttacgcgttaaaccaactagaattttttt	accaggatggccgagtggttaaggcgtcgtactctagttacgatggacatatgTCCGCGTGGGTTCGAACCCCACTcctggta	GCCGAGTGGTTAAGGCGTTGGACTTAAGATCCAATGGACATATGTCCGCGTGGG	tgtggaaaggacgaaacaccgACGCGGACATATGTCCATGTTTAAGAGCTATGCTGGAAACAGCATAGCAAGTTTAAATAAGGCTAGTCCGTTATCAACTTGAAAAAGTGGCACCGAGTCGGTGCGCGTcgtactctagttacgatgGACATATGTCCGcgcggttctatctagttacgcgttaaaccaactagaatttttttTCCGCGAATCTATCGGAGAAtggccgagtggttaaggcgttggactTAAgatccaatggacatatgtcCgcgtgggtctcgagtactaggatccatt
18wG_fne_RTT22_12ta_cg_14gc_ta_mut38at_PBS13	4.45205	0.342466	292	8.36364	1.09091	275	18wG	22	12ta_cg_14gc_ta_mut38at	13	gACGCGGACATATGTCCATGTTTAAGAGCTATGCTGGAAACAGCATAGCAAGTTTAAATAAGGCTAGTCCGTTATCAACTTGAAAAAGTGGCACCGAGTCGGTGCGCGTcgtactctagttacgatgGACATATGTCCGCcgcggttctatctagttacgcgttaaaccaactagaattttttt	accaggatggccgagtggttaaggcgtcgtactctagttacgatggacatatgTCCGCGTGGGTTCGAACCCCACTcctggta	GCCGAGTGGTTAAGGCGTTGGACTTAAGATCCAATGGACATATGTCCGCGTGGG	tgtggaaaggacgaaacaccgACGCGGACATATGTCCATGTTTAAGAGCTATGCTGGAAACAGCATAGCAAGTTTAAATAAGGCTAGTCCGTTATCAACTTGAAAAAGTGGCACCGAGTCGGTGCGCGTcgtactctagttacgatgGACATATGTCCGCcgcggttctatctagttacgcgttaaaccaactagaatttttttGGCGTTGTAGATGGAACCTtggccgagtggttaaggcgttggactTAAgatccaatggacatatgtcCgcgtgggtctcgagtactaggatccatt
18wG_fne_RTT22_12ta_cg_14gc_ta_mut38at_PBS14	5.26316	0	209	5.53191	0	235	18wG	22	12ta_cg_14gc_ta_mut38at	14	gACGCGGACATATGTCCATGTTTAAGAGCTATGCTGGAAACAGCATAGCAAGTTTAAATAAGGCTAGTCCGTTATCAACTTGAAAAAGTGGCACCGAGTCGGTGCGCGTcgtactctagttacgatgGACATATGTCCGCGcgcggttctatctagttacgcgttaaaccaactagaattttttt	accaggatggccgagtggttaaggcgtcgtactctagttacgatggacatatgTCCGCGTGGGTTCGAACCCCACTcctggta	GCCGAGTGGTTAAGGCGTTGGACTTAAGATCCAATGGACATATGTCCGCGTGGG	tgtggaaaggacgaaacaccgACGCGGACATATGTCCATGTTTAAGAGCTATGCTGGAAACAGCATAGCAAGTTTAAATAAGGCTAGTCCGTTATCAACTTGAAAAAGTGGCACCGAGTCGGTGCGCGTcgtactctagttacgatgGACATATGTCCGCGcgcggttctatctagttacgcgttaaaccaactagaatttttttTCGGATGTCACTGAGAAGtggccgagtggttaaggcgttggactTAAgatccaatggacatatgtcCgcgtgggtctcgagtactaggatccatt
18wG_fne_RTT22_12ta_cg_14gc_ta_mut38at_PBS15	9.95261	0	211	6.52174	0	230	18wG	22	12ta_cg_14gc_ta_mut38at	15	gACGCGGACATATGTCCATGTTTAAGAGCTATGCTGGAAACAGCATAGCAAGTTTAAATAAGGCTAGTCCGTTATCAACTTGAAAAAGTGGCACCGAGTCGGTGCGCGTcgtactctagttacgatgGACATATGTCCGCGTcgcggttctatctagttacgcgttaaaccaactagaattttttt	accaggatggccgagtggttaaggcgtcgtactctagttacgatggacatatgTCCGCGTGGGTTCGAACCCCACTcctggta	GCCGAGTGGTTAAGGCGTTGGACTTAAGATCCAATGGACATATGTCCGCGTGGG	tgtggaaaggacgaaacaccgACGCGGACATATGTCCATGTTTAAGAGCTATGCTGGAAACAGCATAGCAAGTTTAAATAAGGCTAGTCCGTTATCAACTTGAAAAAGTGGCACCGAGTCGGTGCGCGTcgtactctagttacgatgGACATATGTCCGCGTcgcggttctatctagttacgcgttaaaccaactagaatttttttAAGGCAAGAAGTCGGCAtggccgagtggttaaggcgttggactTAAgatccaatggacatatgtcCgcgtgggtctcgagtactaggatccatt
18wG_fne_RTT22_12ta_cg_14gc_ta_mut38at_PBS16	10.5023	0.456621	219	10.8597	0	221	18wG	22	12ta_cg_14gc_ta_mut38at	16	gACGCGGACATATGTCCATGTTTAAGAGCTATGCTGGAAACAGCATAGCAAGTTTAAATAAGGCTAGTCCGTTATCAACTTGAAAAAGTGGCACCGAGTCGGTGCGCGTcgtactctagttacgatgGACATATGTCCGCGTGcgcggttctatctagttacgcgttaaaccaactagaattttttt	accaggatggccgagtggttaaggcgtcgtactctagttacgatggacatatgTCCGCGTGGGTTCGAACCCCACTcctggta	GCCGAGTGGTTAAGGCGTTGGACTTAAGATCCAATGGACATATGTCCGCGTGGG	tgtggaaaggacgaaacaccgACGCGGACATATGTCCATGTTTAAGAGCTATGCTGGAAACAGCATAGCAAGTTTAAATAAGGCTAGTCCGTTATCAACTTGAAAAAGTGGCACCGAGTCGGTGCGCGTcgtactctagttacgatgGACATATGTCCGCGTGcgcggttctatctagttacgcgttaaaccaactagaatttttttCGCTCGATAAGCATGGtggccgagtggttaaggcgttggactTAAgatccaatggacatatgtcCgcgtgggtctcgagtactaggatccatt
18wG_fne_RTT22_12ta_cg_14gc_ta_mut38at_PBS8	1.38889	0	360	1.59574	0	376	18wG	22	12ta_cg_14gc_ta_mut38at	8	gACGCGGACATATGTCCATGTTTAAGAGCTATGCTGGAAACAGCATAGCAAGTTTAAATAAGGCTAGTCCGTTATCAACTTGAAAAAGTGGCACCGAGTCGGTGCGCGTcgtactctagttacgatgGACATATGcgcggttctatctagttacgcgttaaaccaactagaattttttt	accaggatggccgagtggttaaggcgtcgtactctagttacgatggacatatgTCCGCGTGGGTTCGAACCCCACTcctggta	GCCGAGTGGTTAAGGCGTTGGACTTAAGATCCAATGGACATATGTCCGCGTGGG	tgtggaaaggacgaaacaccgACGCGGACATATGTCCATGTTTAAGAGCTATGCTGGAAACAGCATAGCAAGTTTAAATAAGGCTAGTCCGTTATCAACTTGAAAAAGTGGCACCGAGTCGGTGCGCGTcgtactctagttacgatgGACATATGcgcggttctatctagttacgcgttaaaccaactagaatttttttGCGTGACATGACTAGAATGCGTGCtggccgagtggttaaggcgttggactTAAgatccaatggacatatgtcCgcgtgggtctcgagtactaggatccatt
18wG_fne_RTT22_12ta_cg_14gc_ta_mut38at_PBS9	2.95359	0	237	2.91262	0	206	18wG	22	12ta_cg_14gc_ta_mut38at	9	gACGCGGACATATGTCCATGTTTAAGAGCTATGCTGGAAACAGCATAGCAAGTTTAAATAAGGCTAGTCCGTTATCAACTTGAAAAAGTGGCACCGAGTCGGTGCGCGTcgtactctagttacgatgGACATATGTcgcggttctatctagttacgcgttaaaccaactagaattttttt	accaggatggccgagtggttaaggcgtcgtactctagttacgatggacatatgTCCGCGTGGGTTCGAACCCCACTcctggta	GCCGAGTGGTTAAGGCGTTGGACTTAAGATCCAATGGACATATGTCCGCGTGGG	tgtggaaaggacgaaacaccgACGCGGACATATGTCCATGTTTAAGAGCTATGCTGGAAACAGCATAGCAAGTTTAAATAAGGCTAGTCCGTTATCAACTTGAAAAAGTGGCACCGAGTCGGTGCGCGTcgtactctagttacgatgGACATATGTcgcggttctatctagttacgcgttaaaccaactagaatttttttTGAGACCTCGGCCATTACAAAGAtggccgagtggttaaggcgttggactTAAgatccaatggacatatgtcCgcgtgggtctcgagtactaggatccatt
18wG_fne_RTT22_12ta_cg_PBS10	4.72727	0	275	6.64336	0	286	18wG	22	12ta_cg	10	gACGCGGACATATGTCCATGTTTAAGAGCTATGCTGGAAACAGCATAGCAAGTTTAAATAAGGCTAGTCCGTTATCAACTTGAAAAAGTGGCACCGAGTCGGTGCGCGTcggactctagatccgatgGACATATGTCcgcggttctatctagttacgcgttaaaccaactagaattttttt	accaggatggccgagtggttaaggcgtcggactctagatccgatggacatatgTCCGCGTGGGTTCGAACCCCACTcctggta	GCCGAGTGGTTAAGGCGTTGGACTTAAGATCCAATGGACATATGTCCGCGTGGG	tgtggaaaggacgaaacaccgACGCGGACATATGTCCATGTTTAAGAGCTATGCTGGAAACAGCATAGCAAGTTTAAATAAGGCTAGTCCGTTATCAACTTGAAAAAGTGGCACCGAGTCGGTGCGCGTcggactctagatccgatgGACATATGTCcgcggttctatctagttacgcgttaaaccaactagaatttttttCAAGCAATGGTTGCTGAACCTTtggccgagtggttaaggcgttggactTAAgatccaatggacatatgtcCgcgtgggtctcgagtactaggatccatt
18wG_fne_RTT22_12ta_cg_PBS11	1.40449	3.37079	356	1.5625	0.520833	384	18wG	22	12ta_cg	11	gACGCGGACATATGTCCATGTTTAAGAGCTATGCTGGAAACAGCATAGCAAGTTTAAATAAGGCTAGTCCGTTATCAACTTGAAAAAGTGGCACCGAGTCGGTGCGCGTcggactctagatccgatgGACATATGTCCcgcggttctatctagttacgcgttaaaccaactagaattttttt	accaggatggccgagtggttaaggcgtcggactctagatccgatggacatatgTCCGCGTGGGTTCGAACCCCACTcctggta	GCCGAGTGGTTAAGGCGTTGGACTTAAGATCCAATGGACATATGTCCGCGTGGG	tgtggaaaggacgaaacaccgACGCGGACATATGTCCATGTTTAAGAGCTATGCTGGAAACAGCATAGCAAGTTTAAATAAGGCTAGTCCGTTATCAACTTGAAAAAGTGGCACCGAGTCGGTGCGCGTcggactctagatccgatgGACATATGTCCcgcggttctatctagttacgcgttaaaccaactagaatttttttAGTTGCGACAGAGAGGATACCtggccgagtggttaaggcgttggactTAAgatccaatggacatatgtcCgcgtgggtctcgagtactaggatccatt
18wG_fne_RTT22_12ta_cg_PBS12	2.92683	0	410	3.28283	0.252525	396	18wG	22	12ta_cg	12	gACGCGGACATATGTCCATGTTTAAGAGCTATGCTGGAAACAGCATAGCAAGTTTAAATAAGGCTAGTCCGTTATCAACTTGAAAAAGTGGCACCGAGTCGGTGCGCGTcggactctagatccgatgGACATATGTCCGcgcggttctatctagttacgcgttaaaccaactagaattttttt	accaggatggccgagtggttaaggcgtcggactctagatccgatggacatatgTCCGCGTGGGTTCGAACCCCACTcctggta	GCCGAGTGGTTAAGGCGTTGGACTTAAGATCCAATGGACATATGTCCGCGTGGG	tgtggaaaggacgaaacaccgACGCGGACATATGTCCATGTTTAAGAGCTATGCTGGAAACAGCATAGCAAGTTTAAATAAGGCTAGTCCGTTATCAACTTGAAAAAGTGGCACCGAGTCGGTGCGCGTcggactctagatccgatgGACATATGTCCGcgcggttctatctagttacgcgttaaaccaactagaatttttttCACCGAGATTAAGGTGTCTCtggccgagtggttaaggcgttggactTAAgatccaatggacatatgtcCgcgtgggtctcgagtactaggatccatt
18wG_fne_RTT22_12ta_cg_PBS13	3.78549	0	317	3.40136	0	294	18wG	22	12ta_cg	13	gACGCGGACATATGTCCATGTTTAAGAGCTATGCTGGAAACAGCATAGCAAGTTTAAATAAGGCTAGTCCGTTATCAACTTGAAAAAGTGGCACCGAGTCGGTGCGCGTcggactctagatccgatgGACATATGTCCGCcgcggttctatctagttacgcgttaaaccaactagaattttttt	accaggatggccgagtggttaaggcgtcggactctagatccgatggacatatgTCCGCGTGGGTTCGAACCCCACTcctggta	GCCGAGTGGTTAAGGCGTTGGACTTAAGATCCAATGGACATATGTCCGCGTGGG	tgtggaaaggacgaaacaccgACGCGGACATATGTCCATGTTTAAGAGCTATGCTGGAAACAGCATAGCAAGTTTAAATAAGGCTAGTCCGTTATCAACTTGAAAAAGTGGCACCGAGTCGGTGCGCGTcggactctagatccgatgGACATATGTCCGCcgcggttctatctagttacgcgttaaaccaactagaatttttttTATGAGCAGACACGCATACtggccgagtggttaaggcgttggactTAAgatccaatggacatatgtcCgcgtgggtctcgagtactaggatccatt
18wG_fne_RTT22_12ta_cg_PBS14	1.99557	0.443459	451	1.88679	0.209644	477	18wG	22	12ta_cg	14	gACGCGGACATATGTCCATGTTTAAGAGCTATGCTGGAAACAGCATAGCAAGTTTAAATAAGGCTAGTCCGTTATCAACTTGAAAAAGTGGCACCGAGTCGGTGCGCGTcggactctagatccgatgGACATATGTCCGCGcgcggttctatctagttacgcgttaaaccaactagaattttttt	accaggatggccgagtggttaaggcgtcggactctagatccgatggacatatgTCCGCGTGGGTTCGAACCCCACTcctggta	GCCGAGTGGTTAAGGCGTTGGACTTAAGATCCAATGGACATATGTCCGCGTGGG	tgtggaaaggacgaaacaccgACGCGGACATATGTCCATGTTTAAGAGCTATGCTGGAAACAGCATAGCAAGTTTAAATAAGGCTAGTCCGTTATCAACTTGAAAAAGTGGCACCGAGTCGGTGCGCGTcggactctagatccgatgGACATATGTCCGCGcgcggttctatctagttacgcgttaaaccaactagaatttttttTCAGGAAGCGATGTGGACtggccgagtggttaaggcgttggactTAAgatccaatggacatatgtcCgcgtgggtctcgagtactaggatccatt
18wG_fne_RTT22_12ta_cg_PBS15	1.17096	0.234192	427	0.45977	0	435	18wG	22	12ta_cg	15	gACGCGGACATATGTCCATGTTTAAGAGCTATGCTGGAAACAGCATAGCAAGTTTAAATAAGGCTAGTCCGTTATCAACTTGAAAAAGTGGCACCGAGTCGGTGCGCGTcggactctagatccgatgGACATATGTCCGCGTcgcggttctatctagttacgcgttaaaccaactagaattttttt	accaggatggccgagtggttaaggcgtcggactctagatccgatggacatatgTCCGCGTGGGTTCGAACCCCACTcctggta	GCCGAGTGGTTAAGGCGTTGGACTTAAGATCCAATGGACATATGTCCGCGTGGG	tgtggaaaggacgaaacaccgACGCGGACATATGTCCATGTTTAAGAGCTATGCTGGAAACAGCATAGCAAGTTTAAATAAGGCTAGTCCGTTATCAACTTGAAAAAGTGGCACCGAGTCGGTGCGCGTcggactctagatccgatgGACATATGTCCGCGTcgcggttctatctagttacgcgttaaaccaactagaatttttttACCATGTGGCACTAATCtggccgagtggttaaggcgttggactTAAgatccaatggacatatgtcCgcgtgggtctcgagtactaggatccatt
18wG_fne_RTT22_12ta_cg_PBS16	1.98915	0.180832	553	3.38078	0	562	18wG	22	12ta_cg	16	gACGCGGACATATGTCCATGTTTAAGAGCTATGCTGGAAACAGCATAGCAAGTTTAAATAAGGCTAGTCCGTTATCAACTTGAAAAAGTGGCACCGAGTCGGTGCGCGTcggactctagatccgatgGACATATGTCCGCGTGcgcggttctatctagttacgcgttaaaccaactagaattttttt	accaggatggccgagtggttaaggcgtcggactctagatccgatggacatatgTCCGCGTGGGTTCGAACCCCACTcctggta	GCCGAGTGGTTAAGGCGTTGGACTTAAGATCCAATGGACATATGTCCGCGTGGG	tgtggaaaggacgaaacaccgACGCGGACATATGTCCATGTTTAAGAGCTATGCTGGAAACAGCATAGCAAGTTTAAATAAGGCTAGTCCGTTATCAACTTGAAAAAGTGGCACCGAGTCGGTGCGCGTcggactctagatccgatgGACATATGTCCGCGTGcgcggttctatctagttacgcgttaaaccaactagaatttttttGGAATATTGCTGAGACtggccgagtggttaaggcgttggactTAAgatccaatggacatatgtcCgcgtgggtctcgagtactaggatccatt
18wG_fne_RTT22_12ta_cg_PBS8	1.26582	0	237	0.775194	0	258	18wG	22	12ta_cg	8	gACGCGGACATATGTCCATGTTTAAGAGCTATGCTGGAAACAGCATAGCAAGTTTAAATAAGGCTAGTCCGTTATCAACTTGAAAAAGTGGCACCGAGTCGGTGCGCGTcggactctagatccgatgGACATATGcgcggttctatctagttacgcgttaaaccaactagaattttttt	accaggatggccgagtggttaaggcgtcggactctagatccgatggacatatgTCCGCGTGGGTTCGAACCCCACTcctggta	GCCGAGTGGTTAAGGCGTTGGACTTAAGATCCAATGGACATATGTCCGCGTGGG	tgtggaaaggacgaaacaccgACGCGGACATATGTCCATGTTTAAGAGCTATGCTGGAAACAGCATAGCAAGTTTAAATAAGGCTAGTCCGTTATCAACTTGAAAAAGTGGCACCGAGTCGGTGCGCGTcggactctagatccgatgGACATATGcgcggttctatctagttacgcgttaaaccaactagaatttttttAGTGCATAAGCCTCTCGAGTTGACtggccgagtggttaaggcgttggactTAAgatccaatggacatatgtcCgcgtgggtctcgagtactaggatccatt
18wG_fne_RTT22_12ta_cg_PBS9	1.07527	0.806452	372	2.60664	0.236967	422	18wG	22	12ta_cg	9	gACGCGGACATATGTCCATGTTTAAGAGCTATGCTGGAAACAGCATAGCAAGTTTAAATAAGGCTAGTCCGTTATCAACTTGAAAAAGTGGCACCGAGTCGGTGCGCGTcggactctagatccgatgGACATATGTcgcggttctatctagttacgcgttaaaccaactagaattttttt	accaggatggccgagtggttaaggcgtcggactctagatccgatggacatatgTCCGCGTGGGTTCGAACCCCACTcctggta	GCCGAGTGGTTAAGGCGTTGGACTTAAGATCCAATGGACATATGTCCGCGTGGG	tgtggaaaggacgaaacaccgACGCGGACATATGTCCATGTTTAAGAGCTATGCTGGAAACAGCATAGCAAGTTTAAATAAGGCTAGTCCGTTATCAACTTGAAAAAGTGGCACCGAGTCGGTGCGCGTcggactctagatccgatgGACATATGTcgcggttctatctagttacgcgttaaaccaactagaatttttttACTGGCTATCTCGTAGCTAGCAGtggccgagtggttaaggcgttggactTAAgatccaatggacatatgtcCgcgtgggtctcgagtactaggatccatt
18wG_fne_RTT22_12ta_cg_mut38at_PBS10	5.97484	0	318	4.85437	0	309	18wG	22	12ta_cg_mut38at	10	gACGCGGACATATGTCCATGTTTAAGAGCTATGCTGGAAACAGCATAGCAAGTTTAAATAAGGCTAGTCCGTTATCAACTTGAAAAAGTGGCACCGAGTCGGTGCGCGTcggactctagttccgatgGACATATGTCcgcggttctatctagttacgcgttaaaccaactagaattttttt	accaggatggccgagtggttaaggcgtcggactctagttccgatggacatatgTCCGCGTGGGTTCGAACCCCACTcctggta	GCCGAGTGGTTAAGGCGTTGGACTTAAGATCCAATGGACATATGTCCGCGTGGG	tgtggaaaggacgaaacaccgACGCGGACATATGTCCATGTTTAAGAGCTATGCTGGAAACAGCATAGCAAGTTTAAATAAGGCTAGTCCGTTATCAACTTGAAAAAGTGGCACCGAGTCGGTGCGCGTcggactctagttccgatgGACATATGTCcgcggttctatctagttacgcgttaaaccaactagaatttttttAGGTGGTAGCCTTAGGCTAATGtggccgagtggttaaggcgttggactTAAgatccaatggacatatgtcCgcgtgggtctcgagtactaggatccatt
18wG_fne_RTT22_12ta_cg_mut38at_PBS11	3.08483	0	389	2.30947	0.230947	433	18wG	22	12ta_cg_mut38at	11	gACGCGGACATATGTCCATGTTTAAGAGCTATGCTGGAAACAGCATAGCAAGTTTAAATAAGGCTAGTCCGTTATCAACTTGAAAAAGTGGCACCGAGTCGGTGCGCGTcggactctagttccgatgGACATATGTCCcgcggttctatctagttacgcgttaaaccaactagaattttttt	accaggatggccgagtggttaaggcgtcggactctagttccgatggacatatgTCCGCGTGGGTTCGAACCCCACTcctggta	GCCGAGTGGTTAAGGCGTTGGACTTAAGATCCAATGGACATATGTCCGCGTGGG	tgtggaaaggacgaaacaccgACGCGGACATATGTCCATGTTTAAGAGCTATGCTGGAAACAGCATAGCAAGTTTAAATAAGGCTAGTCCGTTATCAACTTGAAAAAGTGGCACCGAGTCGGTGCGCGTcggactctagttccgatgGACATATGTCCcgcggttctatctagttacgcgttaaaccaactagaatttttttTCCGTACTGGATGGAACCTATtggccgagtggttaaggcgttggactTAAgatccaatggacatatgtcCgcgtgggtctcgagtactaggatccatt
18wG_fne_RTT22_12ta_cg_mut38at_PBS12	1.36452	0	513	0.77821	0.194553	514	18wG	22	12ta_cg_mut38at	12	gACGCGGACATATGTCCATGTTTAAGAGCTATGCTGGAAACAGCATAGCAAGTTTAAATAAGGCTAGTCCGTTATCAACTTGAAAAAGTGGCACCGAGTCGGTGCGCGTcggactctagttccgatgGACATATGTCCGcgcggttctatctagttacgcgttaaaccaactagaattttttt	accaggatggccgagtggttaaggcgtcggactctagttccgatggacatatgTCCGCGTGGGTTCGAACCCCACTcctggta	GCCGAGTGGTTAAGGCGTTGGACTTAAGATCCAATGGACATATGTCCGCGTGGG	tgtggaaaggacgaaacaccgACGCGGACATATGTCCATGTTTAAGAGCTATGCTGGAAACAGCATAGCAAGTTTAAATAAGGCTAGTCCGTTATCAACTTGAAAAAGTGGCACCGAGTCGGTGCGCGTcggactctagttccgatgGACATATGTCCGcgcggttctatctagttacgcgttaaaccaactagaatttttttTCGTAGCTAGATCCTTGGTCtggccgagtggttaaggcgttggactTAAgatccaatggacatatgtcCgcgtgggtctcgagtactaggatccatt
18wG_fne_RTT22_12ta_cg_mut38at_PBS13	0.851064	0	470	0.932401	0	429	18wG	22	12ta_cg_mut38at	13	gACGCGGACATATGTCCATGTTTAAGAGCTATGCTGGAAACAGCATAGCAAGTTTAAATAAGGCTAGTCCGTTATCAACTTGAAAAAGTGGCACCGAGTCGGTGCGCGTcggactctagttccgatgGACATATGTCCGCcgcggttctatctagttacgcgttaaaccaactagaattttttt	accaggatggccgagtggttaaggcgtcggactctagttccgatggacatatgTCCGCGTGGGTTCGAACCCCACTcctggta	GCCGAGTGGTTAAGGCGTTGGACTTAAGATCCAATGGACATATGTCCGCGTGGG	tgtggaaaggacgaaacaccgACGCGGACATATGTCCATGTTTAAGAGCTATGCTGGAAACAGCATAGCAAGTTTAAATAAGGCTAGTCCGTTATCAACTTGAAAAAGTGGCACCGAGTCGGTGCGCGTcggactctagttccgatgGACATATGTCCGCcgcggttctatctagttacgcgttaaaccaactagaatttttttGATTGGAACGTCCTCCGTTtggccgagtggttaaggcgttggactTAAgatccaatggacatatgtcCgcgtgggtctcgagtactaggatccatt
18wG_fne_RTT22_12ta_cg_mut38at_PBS14	4.86486	4.05405	370	2.72727	3.40909	440	18wG	22	12ta_cg_mut38at	14	gACGCGGACATATGTCCATGTTTAAGAGCTATGCTGGAAACAGCATAGCAAGTTTAAATAAGGCTAGTCCGTTATCAACTTGAAAAAGTGGCACCGAGTCGGTGCGCGTcggactctagttccgatgGACATATGTCCGCGcgcggttctatctagttacgcgttaaaccaactagaattttttt	accaggatggccgagtggttaaggcgtcggactctagttccgatggacatatgTCCGCGTGGGTTCGAACCCCACTcctggta	GCCGAGTGGTTAAGGCGTTGGACTTAAGATCCAATGGACATATGTCCGCGTGGG	tgtggaaaggacgaaacaccgACGCGGACATATGTCCATGTTTAAGAGCTATGCTGGAAACAGCATAGCAAGTTTAAATAAGGCTAGTCCGTTATCAACTTGAAAAAGTGGCACCGAGTCGGTGCGCGTcggactctagttccgatgGACATATGTCCGCGcgcggttctatctagttacgcgttaaaccaactagaatttttttTGCCGAATAGCTGAGAAGtggccgagtggttaaggcgttggactTAAgatccaatggacatatgtcCgcgtgggtctcgagtactaggatccatt
18wG_fne_RTT22_12ta_cg_mut38at_PBS15	1.63043	1.63043	184	0.507614	2.03046	197	18wG	22	12ta_cg_mut38at	15	gACGCGGACATATGTCCATGTTTAAGAGCTATGCTGGAAACAGCATAGCAAGTTTAAATAAGGCTAGTCCGTTATCAACTTGAAAAAGTGGCACCGAGTCGGTGCGCGTcggactctagttccgatgGACATATGTCCGCGTcgcggttctatctagttacgcgttaaaccaactagaattttttt	accaggatggccgagtggttaaggcgtcggactctagttccgatggacatatgTCCGCGTGGGTTCGAACCCCACTcctggta	GCCGAGTGGTTAAGGCGTTGGACTTAAGATCCAATGGACATATGTCCGCGTGGG	tgtggaaaggacgaaacaccgACGCGGACATATGTCCATGTTTAAGAGCTATGCTGGAAACAGCATAGCAAGTTTAAATAAGGCTAGTCCGTTATCAACTTGAAAAAGTGGCACCGAGTCGGTGCGCGTcggactctagttccgatgGACATATGTCCGCGTcgcggttctatctagttacgcgttaaaccaactagaatttttttACAGTTGGAAGCGCTAGtggccgagtggttaaggcgttggactTAAgatccaatggacatatgtcCgcgtgggtctcgagtactaggatccatt
18wG_fne_RTT22_12ta_cg_mut38at_PBS16	1.27226	0	393	1.48148	0	405	18wG	22	12ta_cg_mut38at	16	gACGCGGACATATGTCCATGTTTAAGAGCTATGCTGGAAACAGCATAGCAAGTTTAAATAAGGCTAGTCCGTTATCAACTTGAAAAAGTGGCACCGAGTCGGTGCGCGTcggactctagttccgatgGACATATGTCCGCGTGcgcggttctatctagttacgcgttaaaccaactagaattttttt	accaggatggccgagtggttaaggcgtcggactctagttccgatggacatatgTCCGCGTGGGTTCGAACCCCACTcctggta	GCCGAGTGGTTAAGGCGTTGGACTTAAGATCCAATGGACATATGTCCGCGTGGG	tgtggaaaggacgaaacaccgACGCGGACATATGTCCATGTTTAAGAGCTATGCTGGAAACAGCATAGCAAGTTTAAATAAGGCTAGTCCGTTATCAACTTGAAAAAGTGGCACCGAGTCGGTGCGCGTcggactctagttccgatgGACATATGTCCGCGTGcgcggttctatctagttacgcgttaaaccaactagaatttttttAACTACGAGGATGCCGtggccgagtggttaaggcgttggactTAAgatccaatggacatatgtcCgcgtgggtctcgagtactaggatccatt
18wG_fne_RTT22_12ta_cg_mut38at_PBS8	1.47601	0	542	1.22378	0	572	18wG	22	12ta_cg_mut38at	8	gACGCGGACATATGTCCATGTTTAAGAGCTATGCTGGAAACAGCATAGCAAGTTTAAATAAGGCTAGTCCGTTATCAACTTGAAAAAGTGGCACCGAGTCGGTGCGCGTcggactctagttccgatgGACATATGcgcggttctatctagttacgcgttaaaccaactagaattttttt	accaggatggccgagtggttaaggcgtcggactctagttccgatggacatatgTCCGCGTGGGTTCGAACCCCACTcctggta	GCCGAGTGGTTAAGGCGTTGGACTTAAGATCCAATGGACATATGTCCGCGTGGG	tgtggaaaggacgaaacaccgACGCGGACATATGTCCATGTTTAAGAGCTATGCTGGAAACAGCATAGCAAGTTTAAATAAGGCTAGTCCGTTATCAACTTGAAAAAGTGGCACCGAGTCGGTGCGCGTcggactctagttccgatgGACATATGcgcggttctatctagttacgcgttaaaccaactagaatttttttGCATACTAAGAAGTGCGGTCTCTAtggccgagtggttaaggcgttggactTAAgatccaatggacatatgtcCgcgtgggtctcgagtactaggatccatt
18wG_fne_RTT22_12ta_cg_mut38at_PBS9	1.98238	0	454	1.90678	0	472	18wG	22	12ta_cg_mut38at	9	gACGCGGACATATGTCCATGTTTAAGAGCTATGCTGGAAACAGCATAGCAAGTTTAAATAAGGCTAGTCCGTTATCAACTTGAAAAAGTGGCACCGAGTCGGTGCGCGTcggactctagttccgatgGACATATGTcgcggttctatctagttacgcgttaaaccaactagaattttttt	accaggatggccgagtggttaaggcgtcggactctagttccgatggacatatgTCCGCGTGGGTTCGAACCCCACTcctggta	GCCGAGTGGTTAAGGCGTTGGACTTAAGATCCAATGGACATATGTCCGCGTGGG	tgtggaaaggacgaaacaccgACGCGGACATATGTCCATGTTTAAGAGCTATGCTGGAAACAGCATAGCAAGTTTAAATAAGGCTAGTCCGTTATCAACTTGAAAAAGTGGCACCGAGTCGGTGCGCGTcggactctagttccgatgGACATATGTcgcggttctatctagttacgcgttaaaccaactagaatttttttACCTATAGCATGAGACCTCGATGtggccgagtggttaaggcgttggactTAAgatccaatggacatatgtcCgcgtgggtctcgagtactaggatccatt
18wG_fne_RTT22_13gc_cg_12ta_cg_PBS10	0.913242	0.228311	438	1.24069	0	403	18wG	22	13gc_cg_12ta_cg	10	gACGCGGACATATGTCCATGTTTAAGAGCTATGCTGGAAACAGCATAGCAAGTTTAAATAAGGCTAGTCCGTTATCAACTTGAAAAAGTGGCACCGAGTCGGTGCGCGTccgactctagatcggatgGACATATGTCcgcggttctatctagttacgcgttaaaccaactagaattttttt	accaggatggccgagtggttaaggcgtccgactctagatcggatggacatatgTCCGCGTGGGTTCGAACCCCACTcctggta	GCCGAGTGGTTAAGGCGTTGGACTTAAGATCCAATGGACATATGTCCGCGTGGG	tgtggaaaggacgaaacaccgACGCGGACATATGTCCATGTTTAAGAGCTATGCTGGAAACAGCATAGCAAGTTTAAATAAGGCTAGTCCGTTATCAACTTGAAAAAGTGGCACCGAGTCGGTGCGCGTccgactctagatcggatgGACATATGTCcgcggttctatctagttacgcgttaaaccaactagaatttttttTTGGCAGGCTTGGATAACTCCAtggccgagtggttaaggcgttggactTAAgatccaatggacatatgtcCgcgtgggtctcgagtactaggatccatt
18wG_fne_RTT22_13gc_cg_12ta_cg_PBS11	2.01613	0	496	2	0.2	500	18wG	22	13gc_cg_12ta_cg	11	gACGCGGACATATGTCCATGTTTAAGAGCTATGCTGGAAACAGCATAGCAAGTTTAAATAAGGCTAGTCCGTTATCAACTTGAAAAAGTGGCACCGAGTCGGTGCGCGTccgactctagatcggatgGACATATGTCCcgcggttctatctagttacgcgttaaaccaactagaattttttt	accaggatggccgagtggttaaggcgtccgactctagatcggatggacatatgTCCGCGTGGGTTCGAACCCCACTcctggta	GCCGAGTGGTTAAGGCGTTGGACTTAAGATCCAATGGACATATGTCCGCGTGGG	tgtggaaaggacgaaacaccgACGCGGACATATGTCCATGTTTAAGAGCTATGCTGGAAACAGCATAGCAAGTTTAAATAAGGCTAGTCCGTTATCAACTTGAAAAAGTGGCACCGAGTCGGTGCGCGTccgactctagatcggatgGACATATGTCCcgcggttctatctagttacgcgttaaaccaactagaatttttttGCCTATGCTGGTATAGGACAGtggccgagtggttaaggcgttggactTAAgatccaatggacatatgtcCgcgtgggtctcgagtactaggatccatt
18wG_fne_RTT22_13gc_cg_12ta_cg_PBS12	1.20482	0	332	4.1543	0	337	18wG	22	13gc_cg_12ta_cg	12	gACGCGGACATATGTCCATGTTTAAGAGCTATGCTGGAAACAGCATAGCAAGTTTAAATAAGGCTAGTCCGTTATCAACTTGAAAAAGTGGCACCGAGTCGGTGCGCGTccgactctagatcggatgGACATATGTCCGcgcggttctatctagttacgcgttaaaccaactagaattttttt	accaggatggccgagtggttaaggcgtccgactctagatcggatggacatatgTCCGCGTGGGTTCGAACCCCACTcctggta	GCCGAGTGGTTAAGGCGTTGGACTTAAGATCCAATGGACATATGTCCGCGTGGG	tgtggaaaggacgaaacaccgACGCGGACATATGTCCATGTTTAAGAGCTATGCTGGAAACAGCATAGCAAGTTTAAATAAGGCTAGTCCGTTATCAACTTGAAAAAGTGGCACCGAGTCGGTGCGCGTccgactctagatcggatgGACATATGTCCGcgcggttctatctagttacgcgttaaaccaactagaatttttttACCTATAGCAGAACCGGTAGtggccgagtggttaaggcgttggactTAAgatccaatggacatatgtcCgcgtgggtctcgagtactaggatccatt
18wG_fne_RTT22_13gc_cg_12ta_cg_PBS13	2.53456	0	434	3.0303	0	429	18wG	22	13gc_cg_12ta_cg	13	gACGCGGACATATGTCCATGTTTAAGAGCTATGCTGGAAACAGCATAGCAAGTTTAAATAAGGCTAGTCCGTTATCAACTTGAAAAAGTGGCACCGAGTCGGTGCGCGTccgactctagatcggatgGACATATGTCCGCcgcggttctatctagttacgcgttaaaccaactagaattttttt	accaggatggccgagtggttaaggcgtccgactctagatcggatggacatatgTCCGCGTGGGTTCGAACCCCACTcctggta	GCCGAGTGGTTAAGGCGTTGGACTTAAGATCCAATGGACATATGTCCGCGTGGG	tgtggaaaggacgaaacaccgACGCGGACATATGTCCATGTTTAAGAGCTATGCTGGAAACAGCATAGCAAGTTTAAATAAGGCTAGTCCGTTATCAACTTGAAAAAGTGGCACCGAGTCGGTGCGCGTccgactctagatcggatgGACATATGTCCGCcgcggttctatctagttacgcgttaaaccaactagaatttttttGATTGGAACGGTCTCAGAAtggccgagtggttaaggcgttggactTAAgatccaatggacatatgtcCgcgtgggtctcgagtactaggatccatt
18wG_fne_RTT22_13gc_cg_12ta_cg_PBS14	4.10095	0	317	3.62117	0	359	18wG	22	13gc_cg_12ta_cg	14	gACGCGGACATATGTCCATGTTTAAGAGCTATGCTGGAAACAGCATAGCAAGTTTAAATAAGGCTAGTCCGTTATCAACTTGAAAAAGTGGCACCGAGTCGGTGCGCGTccgactctagatcggatgGACATATGTCCGCGcgcggttctatctagttacgcgttaaaccaactagaattttttt	accaggatggccgagtggttaaggcgtccgactctagatcggatggacatatgTCCGCGTGGGTTCGAACCCCACTcctggta	GCCGAGTGGTTAAGGCGTTGGACTTAAGATCCAATGGACATATGTCCGCGTGGG	tgtggaaaggacgaaacaccgACGCGGACATATGTCCATGTTTAAGAGCTATGCTGGAAACAGCATAGCAAGTTTAAATAAGGCTAGTCCGTTATCAACTTGAAAAAGTGGCACCGAGTCGGTGCGCGTccgactctagatcggatgGACATATGTCCGCGcgcggttctatctagttacgcgttaaaccaactagaatttttttGGACCATCTGGTAGGATAtggccgagtggttaaggcgttggactTAAgatccaatggacatatgtcCgcgtgggtctcgagtactaggatccatt
18wG_fne_RTT22_13gc_cg_12ta_cg_PBS15	2.60304	0	461	2.5641	0	429	18wG	22	13gc_cg_12ta_cg	15	gACGCGGACATATGTCCATGTTTAAGAGCTATGCTGGAAACAGCATAGCAAGTTTAAATAAGGCTAGTCCGTTATCAACTTGAAAAAGTGGCACCGAGTCGGTGCGCGTccgactctagatcggatgGACATATGTCCGCGTcgcggttctatctagttacgcgttaaaccaactagaattttttt	accaggatggccgagtggttaaggcgtccgactctagatcggatggacatatgTCCGCGTGGGTTCGAACCCCACTcctggta	GCCGAGTGGTTAAGGCGTTGGACTTAAGATCCAATGGACATATGTCCGCGTGGG	tgtggaaaggacgaaacaccgACGCGGACATATGTCCATGTTTAAGAGCTATGCTGGAAACAGCATAGCAAGTTTAAATAAGGCTAGTCCGTTATCAACTTGAAAAAGTGGCACCGAGTCGGTGCGCGTccgactctagatcggatgGACATATGTCCGCGTcgcggttctatctagttacgcgttaaaccaactagaatttttttAATCCAGAGAGAGCCGAtggccgagtggttaaggcgttggactTAAgatccaatggacatatgtcCgcgtgggtctcgagtactaggatccatt
18wG_fne_RTT22_13gc_cg_12ta_cg_PBS16	6.08229	0	559	7.1028	0.186916	535	18wG	22	13gc_cg_12ta_cg	16	gACGCGGACATATGTCCATGTTTAAGAGCTATGCTGGAAACAGCATAGCAAGTTTAAATAAGGCTAGTCCGTTATCAACTTGAAAAAGTGGCACCGAGTCGGTGCGCGTccgactctagatcggatgGACATATGTCCGCGTGcgcggttctatctagttacgcgttaaaccaactagaattttttt	accaggatggccgagtggttaaggcgtccgactctagatcggatggacatatgTCCGCGTGGGTTCGAACCCCACTcctggta	GCCGAGTGGTTAAGGCGTTGGACTTAAGATCCAATGGACATATGTCCGCGTGGG	tgtggaaaggacgaaacaccgACGCGGACATATGTCCATGTTTAAGAGCTATGCTGGAAACAGCATAGCAAGTTTAAATAAGGCTAGTCCGTTATCAACTTGAAAAAGTGGCACCGAGTCGGTGCGCGTccgactctagatcggatgGACATATGTCCGCGTGcgcggttctatctagttacgcgttaaaccaactagaatttttttCAGGACTCGATCTCGTtggccgagtggttaaggcgttggactTAAgatccaatggacatatgtcCgcgtgggtctcgagtactaggatccatt
18wG_fne_RTT22_13gc_cg_12ta_cg_PBS8	0.214133	0	467	0	0	476	18wG	22	13gc_cg_12ta_cg	8	gACGCGGACATATGTCCATGTTTAAGAGCTATGCTGGAAACAGCATAGCAAGTTTAAATAAGGCTAGTCCGTTATCAACTTGAAAAAGTGGCACCGAGTCGGTGCGCGTccgactctagatcggatgGACATATGcgcggttctatctagttacgcgttaaaccaactagaattttttt	accaggatggccgagtggttaaggcgtccgactctagatcggatggacatatgTCCGCGTGGGTTCGAACCCCACTcctggta	GCCGAGTGGTTAAGGCGTTGGACTTAAGATCCAATGGACATATGTCCGCGTGGG	tgtggaaaggacgaaacaccgACGCGGACATATGTCCATGTTTAAGAGCTATGCTGGAAACAGCATAGCAAGTTTAAATAAGGCTAGTCCGTTATCAACTTGAAAAAGTGGCACCGAGTCGGTGCGCGTccgactctagatcggatgGACATATGcgcggttctatctagttacgcgttaaaccaactagaatttttttTACCAACCTGAGTTGTCCACGCATtggccgagtggttaaggcgttggactTAAgatccaatggacatatgtcCgcgtgggtctcgagtactaggatccatt
18wG_fne_RTT22_13gc_cg_12ta_cg_PBS9	2.76923	0.615385	325	1.65746	0.276243	362	18wG	22	13gc_cg_12ta_cg	9	gACGCGGACATATGTCCATGTTTAAGAGCTATGCTGGAAACAGCATAGCAAGTTTAAATAAGGCTAGTCCGTTATCAACTTGAAAAAGTGGCACCGAGTCGGTGCGCGTccgactctagatcggatgGACATATGTcgcggttctatctagttacgcgttaaaccaactagaattttttt	accaggatggccgagtggttaaggcgtccgactctagatcggatggacatatgTCCGCGTGGGTTCGAACCCCACTcctggta	GCCGAGTGGTTAAGGCGTTGGACTTAAGATCCAATGGACATATGTCCGCGTGGG	tgtggaaaggacgaaacaccgACGCGGACATATGTCCATGTTTAAGAGCTATGCTGGAAACAGCATAGCAAGTTTAAATAAGGCTAGTCCGTTATCAACTTGAAAAAGTGGCACCGAGTCGGTGCGCGTccgactctagatcggatgGACATATGTcgcggttctatctagttacgcgttaaaccaactagaatttttttCTAACCACAATGAGACCTCGACGtggccgagtggttaaggcgttggactTAAgatccaatggacatatgtcCgcgtgggtctcgagtactaggatccatt
18wG_fne_RTT22_13gc_cg_PBS10	2.46914	0	405	3.06905	0	391	18wG	22	13gc_cg	10	gACGCGGACATATGTCCATGTTTAAGAGCTATGCTGGAAACAGCATAGCAAGTTTAAATAAGGCTAGTCCGTTATCAACTTGAAAAAGTGGCACCGAGTCGGTGCGCGTtcgactctagatcgaatgGACATATGTCcgcggttctatctagttacgcgttaaaccaactagaattttttt	accaggatggccgagtggttaaggcgttcgactctagatcgaatggacatatgTCCGCGTGGGTTCGAACCCCACTcctggta	GCCGAGTGGTTAAGGCGTTGGACTTAAGATCCAATGGACATATGTCCGCGTGGG	tgtggaaaggacgaaacaccgACGCGGACATATGTCCATGTTTAAGAGCTATGCTGGAAACAGCATAGCAAGTTTAAATAAGGCTAGTCCGTTATCAACTTGAAAAAGTGGCACCGAGTCGGTGCGCGTtcgactctagatcgaatgGACATATGTCcgcggttctatctagttacgcgttaaaccaactagaatttttttCGCGTTAATACTTCGTCACGTCtggccgagtggttaaggcgttggactTAAgatccaatggacatatgtcCgcgtgggtctcgagtactaggatccatt
18wG_fne_RTT22_13gc_cg_PBS11	2.48447	0.207039	483	1.40281	1.002	499	18wG	22	13gc_cg	11	gACGCGGACATATGTCCATGTTTAAGAGCTATGCTGGAAACAGCATAGCAAGTTTAAATAAGGCTAGTCCGTTATCAACTTGAAAAAGTGGCACCGAGTCGGTGCGCGTtcgactctagatcgaatgGACATATGTCCcgcggttctatctagttacgcgttaaaccaactagaattttttt	accaggatggccgagtggttaaggcgttcgactctagatcgaatggacatatgTCCGCGTGGGTTCGAACCCCACTcctggta	GCCGAGTGGTTAAGGCGTTGGACTTAAGATCCAATGGACATATGTCCGCGTGGG	tgtggaaaggacgaaacaccgACGCGGACATATGTCCATGTTTAAGAGCTATGCTGGAAACAGCATAGCAAGTTTAAATAAGGCTAGTCCGTTATCAACTTGAAAAAGTGGCACCGAGTCGGTGCGCGTtcgactctagatcgaatgGACATATGTCCcgcggttctatctagttacgcgttaaaccaactagaatttttttTAGCTCGCCTCTGTAGATTCGtggccgagtggttaaggcgttggactTAAgatccaatggacatatgtcCgcgtgggtctcgagtactaggatccatt
18wG_fne_RTT22_13gc_cg_PBS12	2.13523	0.711744	281	1.96078	0.980392	306	18wG	22	13gc_cg	12	gACGCGGACATATGTCCATGTTTAAGAGCTATGCTGGAAACAGCATAGCAAGTTTAAATAAGGCTAGTCCGTTATCAACTTGAAAAAGTGGCACCGAGTCGGTGCGCGTtcgactctagatcgaatgGACATATGTCCGcgcggttctatctagttacgcgttaaaccaactagaattttttt	accaggatggccgagtggttaaggcgttcgactctagatcgaatggacatatgTCCGCGTGGGTTCGAACCCCACTcctggta	GCCGAGTGGTTAAGGCGTTGGACTTAAGATCCAATGGACATATGTCCGCGTGGG	tgtggaaaggacgaaacaccgACGCGGACATATGTCCATGTTTAAGAGCTATGCTGGAAACAGCATAGCAAGTTTAAATAAGGCTAGTCCGTTATCAACTTGAAAAAGTGGCACCGAGTCGGTGCGCGTtcgactctagatcgaatgGACATATGTCCGcgcggttctatctagttacgcgttaaaccaactagaatttttttAAGCTATACGGTTAGCGTCGtggccgagtggttaaggcgttggactTAAgatccaatggacatatgtcCgcgtgggtctcgagtactaggatccatt
18wG_fne_RTT22_13gc_cg_PBS13	0.291545	0.291545	343	0.949367	0	316	18wG	22	13gc_cg	13	gACGCGGACATATGTCCATGTTTAAGAGCTATGCTGGAAACAGCATAGCAAGTTTAAATAAGGCTAGTCCGTTATCAACTTGAAAAAGTGGCACCGAGTCGGTGCGCGTtcgactctagatcgaatgGACATATGTCCGCcgcggttctatctagttacgcgttaaaccaactagaattttttt	accaggatggccgagtggttaaggcgttcgactctagatcgaatggacatatgTCCGCGTGGGTTCGAACCCCACTcctggta	GCCGAGTGGTTAAGGCGTTGGACTTAAGATCCAATGGACATATGTCCGCGTGGG	tgtggaaaggacgaaacaccgACGCGGACATATGTCCATGTTTAAGAGCTATGCTGGAAACAGCATAGCAAGTTTAAATAAGGCTAGTCCGTTATCAACTTGAAAAAGTGGCACCGAGTCGGTGCGCGTtcgactctagatcgaatgGACATATGTCCGCcgcggttctatctagttacgcgttaaaccaactagaatttttttTATGCACCACCACCGAGATtggccgagtggttaaggcgttggactTAAgatccaatggacatatgtcCgcgtgggtctcgagtactaggatccatt
18wG_fne_RTT22_13gc_cg_PBS14	4.54545	0	374	5.24691	0	324	18wG	22	13gc_cg	14	gACGCGGACATATGTCCATGTTTAAGAGCTATGCTGGAAACAGCATAGCAAGTTTAAATAAGGCTAGTCCGTTATCAACTTGAAAAAGTGGCACCGAGTCGGTGCGCGTtcgactctagatcgaatgGACATATGTCCGCGcgcggttctatctagttacgcgttaaaccaactagaattttttt	accaggatggccgagtggttaaggcgttcgactctagatcgaatggacatatgTCCGCGTGGGTTCGAACCCCACTcctggta	GCCGAGTGGTTAAGGCGTTGGACTTAAGATCCAATGGACATATGTCCGCGTGGG	tgtggaaaggacgaaacaccgACGCGGACATATGTCCATGTTTAAGAGCTATGCTGGAAACAGCATAGCAAGTTTAAATAAGGCTAGTCCGTTATCAACTTGAAAAAGTGGCACCGAGTCGGTGCGCGTtcgactctagatcgaatgGACATATGTCCGCGcgcggttctatctagttacgcgttaaaccaactagaatttttttCGAATAGACTCCGGTATGtggccgagtggttaaggcgttggactTAAgatccaatggacatatgtcCgcgtgggtctcgagtactaggatccatt
18wG_fne_RTT22_13gc_cg_PBS15	3.02013	1.34228	298	2.86624	2.2293	314	18wG	22	13gc_cg	15	gACGCGGACATATGTCCATGTTTAAGAGCTATGCTGGAAACAGCATAGCAAGTTTAAATAAGGCTAGTCCGTTATCAACTTGAAAAAGTGGCACCGAGTCGGTGCGCGTtcgactctagatcgaatgGACATATGTCCGCGTcgcggttctatctagttacgcgttaaaccaactagaattttttt	accaggatggccgagtggttaaggcgttcgactctagatcgaatggacatatgTCCGCGTGGGTTCGAACCCCACTcctggta	GCCGAGTGGTTAAGGCGTTGGACTTAAGATCCAATGGACATATGTCCGCGTGGG	tgtggaaaggacgaaacaccgACGCGGACATATGTCCATGTTTAAGAGCTATGCTGGAAACAGCATAGCAAGTTTAAATAAGGCTAGTCCGTTATCAACTTGAAAAAGTGGCACCGAGTCGGTGCGCGTtcgactctagatcgaatgGACATATGTCCGCGTcgcggttctatctagttacgcgttaaaccaactagaatttttttTTCACGGTATGCGCTAGtggccgagtggttaaggcgttggactTAAgatccaatggacatatgtcCgcgtgggtctcgagtactaggatccatt
18wG_fne_RTT22_13gc_cg_PBS16	5.64103	0	390	4.65116	0	387	18wG	22	13gc_cg	16	gACGCGGACATATGTCCATGTTTAAGAGCTATGCTGGAAACAGCATAGCAAGTTTAAATAAGGCTAGTCCGTTATCAACTTGAAAAAGTGGCACCGAGTCGGTGCGCGTtcgactctagatcgaatgGACATATGTCCGCGTGcgcggttctatctagttacgcgttaaaccaactagaattttttt	accaggatggccgagtggttaaggcgttcgactctagatcgaatggacatatgTCCGCGTGGGTTCGAACCCCACTcctggta	GCCGAGTGGTTAAGGCGTTGGACTTAAGATCCAATGGACATATGTCCGCGTGGG	tgtggaaaggacgaaacaccgACGCGGACATATGTCCATGTTTAAGAGCTATGCTGGAAACAGCATAGCAAGTTTAAATAAGGCTAGTCCGTTATCAACTTGAAAAAGTGGCACCGAGTCGGTGCGCGTtcgactctagatcgaatgGACATATGTCCGCGTGcgcggttctatctagttacgcgttaaaccaactagaatttttttTCTCGTGATAGTTAGCtggccgagtggttaaggcgttggactTAAgatccaatggacatatgtcCgcgtgggtctcgagtactaggatccatt
18wG_fne_RTT22_13gc_cg_PBS8	2.00445	0	449	2.06897	0	435	18wG	22	13gc_cg	8	gACGCGGACATATGTCCATGTTTAAGAGCTATGCTGGAAACAGCATAGCAAGTTTAAATAAGGCTAGTCCGTTATCAACTTGAAAAAGTGGCACCGAGTCGGTGCGCGTtcgactctagatcgaatgGACATATGcgcggttctatctagttacgcgttaaaccaactagaattttttt	accaggatggccgagtggttaaggcgttcgactctagatcgaatggacatatgTCCGCGTGGGTTCGAACCCCACTcctggta	GCCGAGTGGTTAAGGCGTTGGACTTAAGATCCAATGGACATATGTCCGCGTGGG	tgtggaaaggacgaaacaccgACGCGGACATATGTCCATGTTTAAGAGCTATGCTGGAAACAGCATAGCAAGTTTAAATAAGGCTAGTCCGTTATCAACTTGAAAAAGTGGCACCGAGTCGGTGCGCGTtcgactctagatcgaatgGACATATGcgcggttctatctagttacgcgttaaaccaactagaatttttttACGAGTTACAGGATACAGGCTTGGtggccgagtggttaaggcgttggactTAAgatccaatggacatatgtcCgcgtgggtctcgagtactaggatccatt
18wG_fne_RTT22_13gc_cg_PBS9	2.29592	0	392	2.33161	0	386	18wG	22	13gc_cg	9	gACGCGGACATATGTCCATGTTTAAGAGCTATGCTGGAAACAGCATAGCAAGTTTAAATAAGGCTAGTCCGTTATCAACTTGAAAAAGTGGCACCGAGTCGGTGCGCGTtcgactctagatcgaatgGACATATGTcgcggttctatctagttacgcgttaaaccaactagaattttttt	accaggatggccgagtggttaaggcgttcgactctagatcgaatggacatatgTCCGCGTGGGTTCGAACCCCACTcctggta	GCCGAGTGGTTAAGGCGTTGGACTTAAGATCCAATGGACATATGTCCGCGTGGG	tgtggaaaggacgaaacaccgACGCGGACATATGTCCATGTTTAAGAGCTATGCTGGAAACAGCATAGCAAGTTTAAATAAGGCTAGTCCGTTATCAACTTGAAAAAGTGGCACCGAGTCGGTGCGCGTtcgactctagatcgaatgGACATATGTcgcggttctatctagttacgcgttaaaccaactagaatttttttTTAACCTGGCCGTACTGGAAAGTtggccgagtggttaaggcgttggactTAAgatccaatggacatatgtcCgcgtgggtctcgagtactaggatccatt
18wG_fne_RTT22_13gc_cg_mut38at_PBS10	3.91304	0	460	3.74016	0	508	18wG	22	13gc_cg_mut38at	10	gACGCGGACATATGTCCATGTTTAAGAGCTATGCTGGAAACAGCATAGCAAGTTTAAATAAGGCTAGTCCGTTATCAACTTGAAAAAGTGGCACCGAGTCGGTGCGCGTtcgactctagttcgaatgGACATATGTCcgcggttctatctagttacgcgttaaaccaactagaattttttt	accaggatggccgagtggttaaggcgttcgactctagttcgaatggacatatgTCCGCGTGGGTTCGAACCCCACTcctggta	GCCGAGTGGTTAAGGCGTTGGACTTAAGATCCAATGGACATATGTCCGCGTGGG	tgtggaaaggacgaaacaccgACGCGGACATATGTCCATGTTTAAGAGCTATGCTGGAAACAGCATAGCAAGTTTAAATAAGGCTAGTCCGTTATCAACTTGAAAAAGTGGCACCGAGTCGGTGCGCGTtcgactctagttcgaatgGACATATGTCcgcggttctatctagttacgcgttaaaccaactagaatttttttTCACCATTGTCCTTCGGATGGCtggccgagtggttaaggcgttggactTAAgatccaatggacatatgtcCgcgtgggtctcgagtactaggatccatt
18wG_fne_RTT22_13gc_cg_mut38at_PBS11	2.95699	0	372	1.67598	0	358	18wG	22	13gc_cg_mut38at	11	gACGCGGACATATGTCCATGTTTAAGAGCTATGCTGGAAACAGCATAGCAAGTTTAAATAAGGCTAGTCCGTTATCAACTTGAAAAAGTGGCACCGAGTCGGTGCGCGTtcgactctagttcgaatgGACATATGTCCcgcggttctatctagttacgcgttaaaccaactagaattttttt	accaggatggccgagtggttaaggcgttcgactctagttcgaatggacatatgTCCGCGTGGGTTCGAACCCCACTcctggta	GCCGAGTGGTTAAGGCGTTGGACTTAAGATCCAATGGACATATGTCCGCGTGGG	tgtggaaaggacgaaacaccgACGCGGACATATGTCCATGTTTAAGAGCTATGCTGGAAACAGCATAGCAAGTTTAAATAAGGCTAGTCCGTTATCAACTTGAAAAAGTGGCACCGAGTCGGTGCGCGTtcgactctagttcgaatgGACATATGTCCcgcggttctatctagttacgcgttaaaccaactagaatttttttGTTAGCGTCGCTCATTGTGATtggccgagtggttaaggcgttggactTAAgatccaatggacatatgtcCgcgtgggtctcgagtactaggatccatt
18wG_fne_RTT22_13gc_cg_mut38at_PBS12	2.04082	0	343	1.38889	0	360	18wG	22	13gc_cg_mut38at	12	gACGCGGACATATGTCCATGTTTAAGAGCTATGCTGGAAACAGCATAGCAAGTTTAAATAAGGCTAGTCCGTTATCAACTTGAAAAAGTGGCACCGAGTCGGTGCGCGTtcgactctagttcgaatgGACATATGTCCGcgcggttctatctagttacgcgttaaaccaactagaattttttt	accaggatggccgagtggttaaggcgttcgactctagttcgaatggacatatgTCCGCGTGGGTTCGAACCCCACTcctggta	GCCGAGTGGTTAAGGCGTTGGACTTAAGATCCAATGGACATATGTCCGCGTGGG	tgtggaaaggacgaaacaccgACGCGGACATATGTCCATGTTTAAGAGCTATGCTGGAAACAGCATAGCAAGTTTAAATAAGGCTAGTCCGTTATCAACTTGAAAAAGTGGCACCGAGTCGGTGCGCGTtcgactctagttcgaatgGACATATGTCCGcgcggttctatctagttacgcgttaaaccaactagaatttttttTCGTCAATCCTGCGACAGAAtggccgagtggttaaggcgttggactTAAgatccaatggacatatgtcCgcgtgggtctcgagtactaggatccatt
18wG_fne_RTT22_13gc_cg_mut38at_PBS13	3.59477	0	306	1.68919	0	296	18wG	22	13gc_cg_mut38at	13	gACGCGGACATATGTCCATGTTTAAGAGCTATGCTGGAAACAGCATAGCAAGTTTAAATAAGGCTAGTCCGTTATCAACTTGAAAAAGTGGCACCGAGTCGGTGCGCGTtcgactctagttcgaatgGACATATGTCCGCcgcggttctatctagttacgcgttaaaccaactagaattttttt	accaggatggccgagtggttaaggcgttcgactctagttcgaatggacatatgTCCGCGTGGGTTCGAACCCCACTcctggta	GCCGAGTGGTTAAGGCGTTGGACTTAAGATCCAATGGACATATGTCCGCGTGGG	tgtggaaaggacgaaacaccgACGCGGACATATGTCCATGTTTAAGAGCTATGCTGGAAACAGCATAGCAAGTTTAAATAAGGCTAGTCCGTTATCAACTTGAAAAAGTGGCACCGAGTCGGTGCGCGTtcgactctagttcgaatgGACATATGTCCGCcgcggttctatctagttacgcgttaaaccaactagaatttttttCGCAAGTGCTATGTTCGTAtggccgagtggttaaggcgttggactTAAgatccaatggacatatgtcCgcgtgggtctcgagtactaggatccatt
18wG_fne_RTT22_13gc_cg_mut38at_PBS14	4.9505	0	404	7.42459	0.232019	431	18wG	22	13gc_cg_mut38at	14	gACGCGGACATATGTCCATGTTTAAGAGCTATGCTGGAAACAGCATAGCAAGTTTAAATAAGGCTAGTCCGTTATCAACTTGAAAAAGTGGCACCGAGTCGGTGCGCGTtcgactctagttcgaatgGACATATGTCCGCGcgcggttctatctagttacgcgttaaaccaactagaattttttt	accaggatggccgagtggttaaggcgttcgactctagttcgaatggacatatgTCCGCGTGGGTTCGAACCCCACTcctggta	GCCGAGTGGTTAAGGCGTTGGACTTAAGATCCAATGGACATATGTCCGCGTGGG	tgtggaaaggacgaaacaccgACGCGGACATATGTCCATGTTTAAGAGCTATGCTGGAAACAGCATAGCAAGTTTAAATAAGGCTAGTCCGTTATCAACTTGAAAAAGTGGCACCGAGTCGGTGCGCGTtcgactctagttcgaatgGACATATGTCCGCGcgcggttctatctagttacgcgttaaaccaactagaatttttttGAGTTGGTGAGCCAACTGtggccgagtggttaaggcgttggactTAAgatccaatggacatatgtcCgcgtgggtctcgagtactaggatccatt
18wG_fne_RTT22_13gc_cg_mut38at_PBS15	3.8961	0.779221	385	3.85604	1.02828	389	18wG	22	13gc_cg_mut38at	15	gACGCGGACATATGTCCATGTTTAAGAGCTATGCTGGAAACAGCATAGCAAGTTTAAATAAGGCTAGTCCGTTATCAACTTGAAAAAGTGGCACCGAGTCGGTGCGCGTtcgactctagttcgaatgGACATATGTCCGCGTcgcggttctatctagttacgcgttaaaccaactagaattttttt	accaggatggccgagtggttaaggcgttcgactctagttcgaatggacatatgTCCGCGTGGGTTCGAACCCCACTcctggta	GCCGAGTGGTTAAGGCGTTGGACTTAAGATCCAATGGACATATGTCCGCGTGGG	tgtggaaaggacgaaacaccgACGCGGACATATGTCCATGTTTAAGAGCTATGCTGGAAACAGCATAGCAAGTTTAAATAAGGCTAGTCCGTTATCAACTTGAAAAAGTGGCACCGAGTCGGTGCGCGTtcgactctagttcgaatgGACATATGTCCGCGTcgcggttctatctagttacgcgttaaaccaactagaatttttttTTACCTGCTTACTCAAGtggccgagtggttaaggcgttggactTAAgatccaatggacatatgtcCgcgtgggtctcgagtactaggatccatt
18wG_fne_RTT22_13gc_cg_mut38at_PBS16	2.66667	0.190476	525	3.69718	0	568	18wG	22	13gc_cg_mut38at	16	gACGCGGACATATGTCCATGTTTAAGAGCTATGCTGGAAACAGCATAGCAAGTTTAAATAAGGCTAGTCCGTTATCAACTTGAAAAAGTGGCACCGAGTCGGTGCGCGTtcgactctagttcgaatgGACATATGTCCGCGTGcgcggttctatctagttacgcgttaaaccaactagaattttttt	accaggatggccgagtggttaaggcgttcgactctagttcgaatggacatatgTCCGCGTGGGTTCGAACCCCACTcctggta	GCCGAGTGGTTAAGGCGTTGGACTTAAGATCCAATGGACATATGTCCGCGTGGG	tgtggaaaggacgaaacaccgACGCGGACATATGTCCATGTTTAAGAGCTATGCTGGAAACAGCATAGCAAGTTTAAATAAGGCTAGTCCGTTATCAACTTGAAAAAGTGGCACCGAGTCGGTGCGCGTtcgactctagttcgaatgGACATATGTCCGCGTGcgcggttctatctagttacgcgttaaaccaactagaatttttttTGGAATCGACAGCATAtggccgagtggttaaggcgttggactTAAgatccaatggacatatgtcCgcgtgggtctcgagtactaggatccatt
18wG_fne_RTT22_13gc_cg_mut38at_PBS8	1.12994	0	531	0.795229	0	503	18wG	22	13gc_cg_mut38at	8	gACGCGGACATATGTCCATGTTTAAGAGCTATGCTGGAAACAGCATAGCAAGTTTAAATAAGGCTAGTCCGTTATCAACTTGAAAAAGTGGCACCGAGTCGGTGCGCGTtcgactctagttcgaatgGACATATGcgcggttctatctagttacgcgttaaaccaactagaattttttt	accaggatggccgagtggttaaggcgttcgactctagttcgaatggacatatgTCCGCGTGGGTTCGAACCCCACTcctggta	GCCGAGTGGTTAAGGCGTTGGACTTAAGATCCAATGGACATATGTCCGCGTGGG	tgtggaaaggacgaaacaccgACGCGGACATATGTCCATGTTTAAGAGCTATGCTGGAAACAGCATAGCAAGTTTAAATAAGGCTAGTCCGTTATCAACTTGAAAAAGTGGCACCGAGTCGGTGCGCGTtcgactctagttcgaatgGACATATGcgcggttctatctagttacgcgttaaaccaactagaatttttttTGGAATCGACGACCATAGAGCTTGtggccgagtggttaaggcgttggactTAAgatccaatggacatatgtcCgcgtgggtctcgagtactaggatccatt
18wG_fne_RTT22_13gc_cg_mut38at_PBS9	4.9896	0	481	3.93375	0.207039	483	18wG	22	13gc_cg_mut38at	9	gACGCGGACATATGTCCATGTTTAAGAGCTATGCTGGAAACAGCATAGCAAGTTTAAATAAGGCTAGTCCGTTATCAACTTGAAAAAGTGGCACCGAGTCGGTGCGCGTtcgactctagttcgaatgGACATATGTcgcggttctatctagttacgcgttaaaccaactagaattttttt	accaggatggccgagtggttaaggcgttcgactctagttcgaatggacatatgTCCGCGTGGGTTCGAACCCCACTcctggta	GCCGAGTGGTTAAGGCGTTGGACTTAAGATCCAATGGACATATGTCCGCGTGGG	tgtggaaaggacgaaacaccgACGCGGACATATGTCCATGTTTAAGAGCTATGCTGGAAACAGCATAGCAAGTTTAAATAAGGCTAGTCCGTTATCAACTTGAAAAAGTGGCACCGAGTCGGTGCGCGTtcgactctagttcgaatgGACATATGTcgcggttctatctagttacgcgttaaaccaactagaatttttttACAAGGCGCTGTTGCCTTATCTCtggccgagtggttaaggcgttggactTAAgatccaatggacatatgtcCgcgtgggtctcgagtactaggatccatt
18wG_fne_RTT22_13gc_ta_12ta_cg_PBS10	4.17755	2.08877	383	1.55844	2.07792	385	18wG	22	13gc_ta_12ta_cg	10	gACGCGGACATATGTCCATGTTTAAGAGCTATGCTGGAAACAGCATAGCAAGTTTAAATAAGGCTAGTCCGTTATCAACTTGAAAAAGTGGCACCGAGTCGGTGCGCGTctgactctagatcagatgGACATATGTCcgcggttctatctagttacgcgttaaaccaactagaattttttt	accaggatggccgagtggttaaggcgtctgactctagatcagatggacatatgTCCGCGTGGGTTCGAACCCCACTcctggta	GCCGAGTGGTTAAGGCGTTGGACTTAAGATCCAATGGACATATGTCCGCGTGGG	tgtggaaaggacgaaacaccgACGCGGACATATGTCCATGTTTAAGAGCTATGCTGGAAACAGCATAGCAAGTTTAAATAAGGCTAGTCCGTTATCAACTTGAAAAAGTGGCACCGAGTCGGTGCGCGTctgactctagatcagatgGACATATGTCcgcggttctatctagttacgcgttaaaccaactagaatttttttGTAGGATAACGAACGCTCCATTtggccgagtggttaaggcgttggactTAAgatccaatggacatatgtcCgcgtgggtctcgagtactaggatccatt
18wG_fne_RTT22_13gc_ta_12ta_cg_PBS11	0.764818	0	523	0.529101	0	567	18wG	22	13gc_ta_12ta_cg	11	gACGCGGACATATGTCCATGTTTAAGAGCTATGCTGGAAACAGCATAGCAAGTTTAAATAAGGCTAGTCCGTTATCAACTTGAAAAAGTGGCACCGAGTCGGTGCGCGTctgactctagatcagatgGACATATGTCCcgcggttctatctagttacgcgttaaaccaactagaattttttt	accaggatggccgagtggttaaggcgtctgactctagatcagatggacatatgTCCGCGTGGGTTCGAACCCCACTcctggta	GCCGAGTGGTTAAGGCGTTGGACTTAAGATCCAATGGACATATGTCCGCGTGGG	tgtggaaaggacgaaacaccgACGCGGACATATGTCCATGTTTAAGAGCTATGCTGGAAACAGCATAGCAAGTTTAAATAAGGCTAGTCCGTTATCAACTTGAAAAAGTGGCACCGAGTCGGTGCGCGTctgactctagatcagatgGACATATGTCCcgcggttctatctagttacgcgttaaaccaactagaatttttttGGATTGCAGGATAACGCAACAtggccgagtggttaaggcgttggactTAAgatccaatggacatatgtcCgcgtgggtctcgagtactaggatccatt
18wG_fne_RTT22_13gc_ta_12ta_cg_PBS12	2.77078	0	397	1.54242	0	389	18wG	22	13gc_ta_12ta_cg	12	gACGCGGACATATGTCCATGTTTAAGAGCTATGCTGGAAACAGCATAGCAAGTTTAAATAAGGCTAGTCCGTTATCAACTTGAAAAAGTGGCACCGAGTCGGTGCGCGTctgactctagatcagatgGACATATGTCCGcgcggttctatctagttacgcgttaaaccaactagaattttttt	accaggatggccgagtggttaaggcgtctgactctagatcagatggacatatgTCCGCGTGGGTTCGAACCCCACTcctggta	GCCGAGTGGTTAAGGCGTTGGACTTAAGATCCAATGGACATATGTCCGCGTGGG	tgtggaaaggacgaaacaccgACGCGGACATATGTCCATGTTTAAGAGCTATGCTGGAAACAGCATAGCAAGTTTAAATAAGGCTAGTCCGTTATCAACTTGAAAAAGTGGCACCGAGTCGGTGCGCGTctgactctagatcagatgGACATATGTCCGcgcggttctatctagttacgcgttaaaccaactagaatttttttAAGCGTGTAAGGACCATCTGtggccgagtggttaaggcgttggactTAAgatccaatggacatatgtcCgcgtgggtctcgagtactaggatccatt
18wG_fne_RTT22_13gc_ta_12ta_cg_PBS13	4.07407	0	270	3.28467	0	274	18wG	22	13gc_ta_12ta_cg	13	gACGCGGACATATGTCCATGTTTAAGAGCTATGCTGGAAACAGCATAGCAAGTTTAAATAAGGCTAGTCCGTTATCAACTTGAAAAAGTGGCACCGAGTCGGTGCGCGTctgactctagatcagatgGACATATGTCCGCcgcggttctatctagttacgcgttaaaccaactagaattttttt	accaggatggccgagtggttaaggcgtctgactctagatcagatggacatatgTCCGCGTGGGTTCGAACCCCACTcctggta	GCCGAGTGGTTAAGGCGTTGGACTTAAGATCCAATGGACATATGTCCGCGTGGG	tgtggaaaggacgaaacaccgACGCGGACATATGTCCATGTTTAAGAGCTATGCTGGAAACAGCATAGCAAGTTTAAATAAGGCTAGTCCGTTATCAACTTGAAAAAGTGGCACCGAGTCGGTGCGCGTctgactctagatcagatgGACATATGTCCGCcgcggttctatctagttacgcgttaaaccaactagaatttttttAAGGTGTCTCCATATGCGTtggccgagtggttaaggcgttggactTAAgatccaatggacatatgtcCgcgtgggtctcgagtactaggatccatt
18wG_fne_RTT22_13gc_ta_12ta_cg_PBS14	4.51467	0.225734	443	2.6087	0.652174	460	18wG	22	13gc_ta_12ta_cg	14	gACGCGGACATATGTCCATGTTTAAGAGCTATGCTGGAAACAGCATAGCAAGTTTAAATAAGGCTAGTCCGTTATCAACTTGAAAAAGTGGCACCGAGTCGGTGCGCGTctgactctagatcagatgGACATATGTCCGCGcgcggttctatctagttacgcgttaaaccaactagaattttttt	accaggatggccgagtggttaaggcgtctgactctagatcagatggacatatgTCCGCGTGGGTTCGAACCCCACTcctggta	GCCGAGTGGTTAAGGCGTTGGACTTAAGATCCAATGGACATATGTCCGCGTGGG	tgtggaaaggacgaaacaccgACGCGGACATATGTCCATGTTTAAGAGCTATGCTGGAAACAGCATAGCAAGTTTAAATAAGGCTAGTCCGTTATCAACTTGAAAAAGTGGCACCGAGTCGGTGCGCGTctgactctagatcagatgGACATATGTCCGCGcgcggttctatctagttacgcgttaaaccaactagaatttttttGCACATCCATACTGCTACtggccgagtggttaaggcgttggactTAAgatccaatggacatatgtcCgcgtgggtctcgagtactaggatccatt
18wG_fne_RTT22_13gc_ta_12ta_cg_PBS15	2.96804	0	438	3.07018	0	456	18wG	22	13gc_ta_12ta_cg	15	gACGCGGACATATGTCCATGTTTAAGAGCTATGCTGGAAACAGCATAGCAAGTTTAAATAAGGCTAGTCCGTTATCAACTTGAAAAAGTGGCACCGAGTCGGTGCGCGTctgactctagatcagatgGACATATGTCCGCGTcgcggttctatctagttacgcgttaaaccaactagaattttttt	accaggatggccgagtggttaaggcgtctgactctagatcagatggacatatgTCCGCGTGGGTTCGAACCCCACTcctggta	GCCGAGTGGTTAAGGCGTTGGACTTAAGATCCAATGGACATATGTCCGCGTGGG	tgtggaaaggacgaaacaccgACGCGGACATATGTCCATGTTTAAGAGCTATGCTGGAAACAGCATAGCAAGTTTAAATAAGGCTAGTCCGTTATCAACTTGAAAAAGTGGCACCGAGTCGGTGCGCGTctgactctagatcagatgGACATATGTCCGCGTcgcggttctatctagttacgcgttaaaccaactagaatttttttTGTTAGACCATGCCACTtggccgagtggttaaggcgttggactTAAgatccaatggacatatgtcCgcgtgggtctcgagtactaggatccatt
18wG_fne_RTT22_13gc_ta_12ta_cg_PBS16	2.16667	0	600	2.45776	0	651	18wG	22	13gc_ta_12ta_cg	16	gACGCGGACATATGTCCATGTTTAAGAGCTATGCTGGAAACAGCATAGCAAGTTTAAATAAGGCTAGTCCGTTATCAACTTGAAAAAGTGGCACCGAGTCGGTGCGCGTctgactctagatcagatgGACATATGTCCGCGTGcgcggttctatctagttacgcgttaaaccaactagaattttttt	accaggatggccgagtggttaaggcgtctgactctagatcagatggacatatgTCCGCGTGGGTTCGAACCCCACTcctggta	GCCGAGTGGTTAAGGCGTTGGACTTAAGATCCAATGGACATATGTCCGCGTGGG	tgtggaaaggacgaaacaccgACGCGGACATATGTCCATGTTTAAGAGCTATGCTGGAAACAGCATAGCAAGTTTAAATAAGGCTAGTCCGTTATCAACTTGAAAAAGTGGCACCGAGTCGGTGCGCGTctgactctagatcagatgGACATATGTCCGCGTGcgcggttctatctagttacgcgttaaaccaactagaatttttttTACTTGGCAGCACGGTtggccgagtggttaaggcgttggactTAAgatccaatggacatatgtcCgcgtgggtctcgagtactaggatccatt
18wG_fne_RTT22_13gc_ta_12ta_cg_PBS8	1.02564	0	390	0.5	0	400	18wG	22	13gc_ta_12ta_cg	8	gACGCGGACATATGTCCATGTTTAAGAGCTATGCTGGAAACAGCATAGCAAGTTTAAATAAGGCTAGTCCGTTATCAACTTGAAAAAGTGGCACCGAGTCGGTGCGCGTctgactctagatcagatgGACATATGcgcggttctatctagttacgcgttaaaccaactagaattttttt	accaggatggccgagtggttaaggcgtctgactctagatcagatggacatatgTCCGCGTGGGTTCGAACCCCACTcctggta	GCCGAGTGGTTAAGGCGTTGGACTTAAGATCCAATGGACATATGTCCGCGTGGG	tgtggaaaggacgaaacaccgACGCGGACATATGTCCATGTTTAAGAGCTATGCTGGAAACAGCATAGCAAGTTTAAATAAGGCTAGTCCGTTATCAACTTGAAAAAGTGGCACCGAGTCGGTGCGCGTctgactctagatcagatgGACATATGcgcggttctatctagttacgcgttaaaccaactagaatttttttCTCCTAAGAACGTTAAGCGGGGTAtggccgagtggttaaggcgttggactTAAgatccaatggacatatgtcCgcgtgggtctcgagtactaggatccatt
18wG_fne_RTT22_13gc_ta_12ta_cg_PBS9	0.212314	0	471	0.425532	0	470	18wG	22	13gc_ta_12ta_cg	9	gACGCGGACATATGTCCATGTTTAAGAGCTATGCTGGAAACAGCATAGCAAGTTTAAATAAGGCTAGTCCGTTATCAACTTGAAAAAGTGGCACCGAGTCGGTGCGCGTctgactctagatcagatgGACATATGTcgcggttctatctagttacgcgttaaaccaactagaattttttt	accaggatggccgagtggttaaggcgtctgactctagatcagatggacatatgTCCGCGTGGGTTCGAACCCCACTcctggta	GCCGAGTGGTTAAGGCGTTGGACTTAAGATCCAATGGACATATGTCCGCGTGGG	tgtggaaaggacgaaacaccgACGCGGACATATGTCCATGTTTAAGAGCTATGCTGGAAACAGCATAGCAAGTTTAAATAAGGCTAGTCCGTTATCAACTTGAAAAAGTGGCACCGAGTCGGTGCGCGTctgactctagatcagatgGACATATGTcgcggttctatctagttacgcgttaaaccaactagaatttttttTCTCTGTAAGGCGATCTCGTACTtggccgagtggttaaggcgttggactTAAgatccaatggacatatgtcCgcgtgggtctcgagtactaggatccatt
18wG_fne_RTT22_13gc_ta_PBS10	7.27763	0	371	9.52381	0	357	18wG	22	13gc_ta	10	gACGCGGACATATGTCCATGTTTAAGAGCTATGCTGGAAACAGCATAGCAAGTTTAAATAAGGCTAGTCCGTTATCAACTTGAAAAAGTGGCACCGAGTCGGTGCGCGTttgactctagatcaaatgGACATATGTCcgcggttctatctagttacgcgttaaaccaactagaattttttt	accaggatggccgagtggttaaggcgtttgactctagatcaaatggacatatgTCCGCGTGGGTTCGAACCCCACTcctggta	GCCGAGTGGTTAAGGCGTTGGACTTAAGATCCAATGGACATATGTCCGCGTGGG	tgtggaaaggacgaaacaccgACGCGGACATATGTCCATGTTTAAGAGCTATGCTGGAAACAGCATAGCAAGTTTAAATAAGGCTAGTCCGTTATCAACTTGAAAAAGTGGCACCGAGTCGGTGCGCGTttgactctagatcaaatgGACATATGTCcgcggttctatctagttacgcgttaaaccaactagaatttttttAGGTGGTAGCTCTCGTGATAGAtggccgagtggttaaggcgttggactTAAgatccaatggacatatgtcCgcgtgggtctcgagtactaggatccatt
18wG_fne_RTT22_13gc_ta_PBS11	1.99601	0.199601	501	2.25873	0.205339	487	18wG	22	13gc_ta	11	gACGCGGACATATGTCCATGTTTAAGAGCTATGCTGGAAACAGCATAGCAAGTTTAAATAAGGCTAGTCCGTTATCAACTTGAAAAAGTGGCACCGAGTCGGTGCGCGTttgactctagatcaaatgGACATATGTCCcgcggttctatctagttacgcgttaaaccaactagaattttttt	accaggatggccgagtggttaaggcgtttgactctagatcaaatggacatatgTCCGCGTGGGTTCGAACCCCACTcctggta	GCCGAGTGGTTAAGGCGTTGGACTTAAGATCCAATGGACATATGTCCGCGTGGG	tgtggaaaggacgaaacaccgACGCGGACATATGTCCATGTTTAAGAGCTATGCTGGAAACAGCATAGCAAGTTTAAATAAGGCTAGTCCGTTATCAACTTGAAAAAGTGGCACCGAGTCGGTGCGCGTttgactctagatcaaatgGACATATGTCCcgcggttctatctagttacgcgttaaaccaactagaatttttttATCGCTGACATTGGTGCGAACtggccgagtggttaaggcgttggactTAAgatccaatggacatatgtcCgcgtgggtctcgagtactaggatccatt
18wG_fne_RTT22_13gc_ta_PBS12	0.881057	0	227	0	0	270	18wG	22	13gc_ta	12	gACGCGGACATATGTCCATGTTTAAGAGCTATGCTGGAAACAGCATAGCAAGTTTAAATAAGGCTAGTCCGTTATCAACTTGAAAAAGTGGCACCGAGTCGGTGCGCGTttgactctagatcaaatgGACATATGTCCGcgcggttctatctagttacgcgttaaaccaactagaattttttt	accaggatggccgagtggttaaggcgtttgactctagatcaaatggacatatgTCCGCGTGGGTTCGAACCCCACTcctggta	GCCGAGTGGTTAAGGCGTTGGACTTAAGATCCAATGGACATATGTCCGCGTGGG	tgtggaaaggacgaaacaccgACGCGGACATATGTCCATGTTTAAGAGCTATGCTGGAAACAGCATAGCAAGTTTAAATAAGGCTAGTCCGTTATCAACTTGAAAAAGTGGCACCGAGTCGGTGCGCGTttgactctagatcaaatgGACATATGTCCGcgcggttctatctagttacgcgttaaaccaactagaatttttttATTCGATCGGCTAGAATCCGtggccgagtggttaaggcgttggactTAAgatccaatggacatatgtcCgcgtgggtctcgagtactaggatccatt
18wG_fne_RTT22_13gc_ta_PBS13	2.63852	0	379	3.21637	0	342	18wG	22	13gc_ta	13	gACGCGGACATATGTCCATGTTTAAGAGCTATGCTGGAAACAGCATAGCAAGTTTAAATAAGGCTAGTCCGTTATCAACTTGAAAAAGTGGCACCGAGTCGGTGCGCGTttgactctagatcaaatgGACATATGTCCGCcgcggttctatctagttacgcgttaaaccaactagaattttttt	accaggatggccgagtggttaaggcgtttgactctagatcaaatggacatatgTCCGCGTGGGTTCGAACCCCACTcctggta	GCCGAGTGGTTAAGGCGTTGGACTTAAGATCCAATGGACATATGTCCGCGTGGG	tgtggaaaggacgaaacaccgACGCGGACATATGTCCATGTTTAAGAGCTATGCTGGAAACAGCATAGCAAGTTTAAATAAGGCTAGTCCGTTATCAACTTGAAAAAGTGGCACCGAGTCGGTGCGCGTttgactctagatcaaatgGACATATGTCCGCcgcggttctatctagttacgcgttaaaccaactagaatttttttGAGGACAATCCAATGTGCGtggccgagtggttaaggcgttggactTAAgatccaatggacatatgtcCgcgtgggtctcgagtactaggatccatt
18wG_fne_RTT22_13gc_ta_PBS14	3.0303	0.550964	363	3.50404	0	371	18wG	22	13gc_ta	14	gACGCGGACATATGTCCATGTTTAAGAGCTATGCTGGAAACAGCATAGCAAGTTTAAATAAGGCTAGTCCGTTATCAACTTGAAAAAGTGGCACCGAGTCGGTGCGCGTttgactctagatcaaatgGACATATGTCCGCGcgcggttctatctagttacgcgttaaaccaactagaattttttt	accaggatggccgagtggttaaggcgtttgactctagatcaaatggacatatgTCCGCGTGGGTTCGAACCCCACTcctggta	GCCGAGTGGTTAAGGCGTTGGACTTAAGATCCAATGGACATATGTCCGCGTGGG	tgtggaaaggacgaaacaccgACGCGGACATATGTCCATGTTTAAGAGCTATGCTGGAAACAGCATAGCAAGTTTAAATAAGGCTAGTCCGTTATCAACTTGAAAAAGTGGCACCGAGTCGGTGCGCGTttgactctagatcaaatgGACATATGTCCGCGcgcggttctatctagttacgcgttaaaccaactagaatttttttTAAGCCAACACGGTGTGAtggccgagtggttaaggcgttggactTAAgatccaatggacatatgtcCgcgtgggtctcgagtactaggatccatt
18wG_fne_RTT22_13gc_ta_PBS15	2.39521	0	334	0.543478	0	368	18wG	22	13gc_ta	15	gACGCGGACATATGTCCATGTTTAAGAGCTATGCTGGAAACAGCATAGCAAGTTTAAATAAGGCTAGTCCGTTATCAACTTGAAAAAGTGGCACCGAGTCGGTGCGCGTttgactctagatcaaatgGACATATGTCCGCGTcgcggttctatctagttacgcgttaaaccaactagaattttttt	accaggatggccgagtggttaaggcgtttgactctagatcaaatggacatatgTCCGCGTGGGTTCGAACCCCACTcctggta	GCCGAGTGGTTAAGGCGTTGGACTTAAGATCCAATGGACATATGTCCGCGTGGG	tgtggaaaggacgaaacaccgACGCGGACATATGTCCATGTTTAAGAGCTATGCTGGAAACAGCATAGCAAGTTTAAATAAGGCTAGTCCGTTATCAACTTGAAAAAGTGGCACCGAGTCGGTGCGCGTttgactctagatcaaatgGACATATGTCCGCGTcgcggttctatctagttacgcgttaaaccaactagaatttttttTATCGGAGAACCGAACTtggccgagtggttaaggcgttggactTAAgatccaatggacatatgtcCgcgtgggtctcgagtactaggatccatt
18wG_fne_RTT22_13gc_ta_PBS16	3.79404	0	369	3.95778	0	379	18wG	22	13gc_ta	16	gACGCGGACATATGTCCATGTTTAAGAGCTATGCTGGAAACAGCATAGCAAGTTTAAATAAGGCTAGTCCGTTATCAACTTGAAAAAGTGGCACCGAGTCGGTGCGCGTttgactctagatcaaatgGACATATGTCCGCGTGcgcggttctatctagttacgcgttaaaccaactagaattttttt	accaggatggccgagtggttaaggcgtttgactctagatcaaatggacatatgTCCGCGTGGGTTCGAACCCCACTcctggta	GCCGAGTGGTTAAGGCGTTGGACTTAAGATCCAATGGACATATGTCCGCGTGGG	tgtggaaaggacgaaacaccgACGCGGACATATGTCCATGTTTAAGAGCTATGCTGGAAACAGCATAGCAAGTTTAAATAAGGCTAGTCCGTTATCAACTTGAAAAAGTGGCACCGAGTCGGTGCGCGTttgactctagatcaaatgGACATATGTCCGCGTGcgcggttctatctagttacgcgttaaaccaactagaatttttttGGTCGTATCCACTGTGtggccgagtggttaaggcgttggactTAAgatccaatggacatatgtcCgcgtgggtctcgagtactaggatccatt
18wG_fne_RTT22_13gc_ta_PBS8	2.68199	0	261	2.52708	0	277	18wG	22	13gc_ta	8	gACGCGGACATATGTCCATGTTTAAGAGCTATGCTGGAAACAGCATAGCAAGTTTAAATAAGGCTAGTCCGTTATCAACTTGAAAAAGTGGCACCGAGTCGGTGCGCGTttgactctagatcaaatgGACATATGcgcggttctatctagttacgcgttaaaccaactagaattttttt	accaggatggccgagtggttaaggcgtttgactctagatcaaatggacatatgTCCGCGTGGGTTCGAACCCCACTcctggta	GCCGAGTGGTTAAGGCGTTGGACTTAAGATCCAATGGACATATGTCCGCGTGGG	tgtggaaaggacgaaacaccgACGCGGACATATGTCCATGTTTAAGAGCTATGCTGGAAACAGCATAGCAAGTTTAAATAAGGCTAGTCCGTTATCAACTTGAAAAAGTGGCACCGAGTCGGTGCGCGTttgactctagatcaaatgGACATATGcgcggttctatctagttacgcgttaaaccaactagaatttttttTCAGGAAGCGTGGTTCTATGCGGTtggccgagtggttaaggcgttggactTAAgatccaatggacatatgtcCgcgtgggtctcgagtactaggatccatt
18wG_fne_RTT22_13gc_ta_PBS9	1.07759	0.215517	464	1.55556	0.444444	450	18wG	22	13gc_ta	9	gACGCGGACATATGTCCATGTTTAAGAGCTATGCTGGAAACAGCATAGCAAGTTTAAATAAGGCTAGTCCGTTATCAACTTGAAAAAGTGGCACCGAGTCGGTGCGCGTttgactctagatcaaatgGACATATGTcgcggttctatctagttacgcgttaaaccaactagaattttttt	accaggatggccgagtggttaaggcgtttgactctagatcaaatggacatatgTCCGCGTGGGTTCGAACCCCACTcctggta	GCCGAGTGGTTAAGGCGTTGGACTTAAGATCCAATGGACATATGTCCGCGTGGG	tgtggaaaggacgaaacaccgACGCGGACATATGTCCATGTTTAAGAGCTATGCTGGAAACAGCATAGCAAGTTTAAATAAGGCTAGTCCGTTATCAACTTGAAAAAGTGGCACCGAGTCGGTGCGCGTttgactctagatcaaatgGACATATGTcgcggttctatctagttacgcgttaaaccaactagaatttttttACCTATAGCACGGAGGCATTGTGtggccgagtggttaaggcgttggactTAAgatccaatggacatatgtcCgcgtgggtctcgagtactaggatccatt
18wG_fne_RTT22_13gc_ta_mut38at_PBS10	4.30839	0	441	4.15648	0	409	18wG	22	13gc_ta_mut38at	10	gACGCGGACATATGTCCATGTTTAAGAGCTATGCTGGAAACAGCATAGCAAGTTTAAATAAGGCTAGTCCGTTATCAACTTGAAAAAGTGGCACCGAGTCGGTGCGCGTttgactctagttcaaatgGACATATGTCcgcggttctatctagttacgcgttaaaccaactagaattttttt	accaggatggccgagtggttaaggcgtttgactctagttcaaatggacatatgTCCGCGTGGGTTCGAACCCCACTcctggta	GCCGAGTGGTTAAGGCGTTGGACTTAAGATCCAATGGACATATGTCCGCGTGGG	tgtggaaaggacgaaacaccgACGCGGACATATGTCCATGTTTAAGAGCTATGCTGGAAACAGCATAGCAAGTTTAAATAAGGCTAGTCCGTTATCAACTTGAAAAAGTGGCACCGAGTCGGTGCGCGTttgactctagttcaaatgGACATATGTCcgcggttctatctagttacgcgttaaaccaactagaatttttttGACGCAGCTATTAATAGCGGGAtggccgagtggttaaggcgttggactTAAgatccaatggacatatgtcCgcgtgggtctcgagtactaggatccatt
18wG_fne_RTT22_13gc_ta_mut38at_PBS11	1.8648	0.4662	429	1.42857	0.238095	420	18wG	22	13gc_ta_mut38at	11	gACGCGGACATATGTCCATGTTTAAGAGCTATGCTGGAAACAGCATAGCAAGTTTAAATAAGGCTAGTCCGTTATCAACTTGAAAAAGTGGCACCGAGTCGGTGCGCGTttgactctagttcaaatgGACATATGTCCcgcggttctatctagttacgcgttaaaccaactagaattttttt	accaggatggccgagtggttaaggcgtttgactctagttcaaatggacatatgTCCGCGTGGGTTCGAACCCCACTcctggta	GCCGAGTGGTTAAGGCGTTGGACTTAAGATCCAATGGACATATGTCCGCGTGGG	tgtggaaaggacgaaacaccgACGCGGACATATGTCCATGTTTAAGAGCTATGCTGGAAACAGCATAGCAAGTTTAAATAAGGCTAGTCCGTTATCAACTTGAAAAAGTGGCACCGAGTCGGTGCGCGTttgactctagttcaaatgGACATATGTCCcgcggttctatctagttacgcgttaaaccaactagaatttttttCTTCCAGTACTGGCCTACAATtggccgagtggttaaggcgttggactTAAgatccaatggacatatgtcCgcgtgggtctcgagtactaggatccatt
18wG_fne_RTT22_13gc_ta_mut38at_PBS12	4.31034	0.862069	348	4.41176	0.882353	340	18wG	22	13gc_ta_mut38at	12	gACGCGGACATATGTCCATGTTTAAGAGCTATGCTGGAAACAGCATAGCAAGTTTAAATAAGGCTAGTCCGTTATCAACTTGAAAAAGTGGCACCGAGTCGGTGCGCGTttgactctagttcaaatgGACATATGTCCGcgcggttctatctagttacgcgttaaaccaactagaattttttt	accaggatggccgagtggttaaggcgtttgactctagttcaaatggacatatgTCCGCGTGGGTTCGAACCCCACTcctggta	GCCGAGTGGTTAAGGCGTTGGACTTAAGATCCAATGGACATATGTCCGCGTGGG	tgtggaaaggacgaaacaccgACGCGGACATATGTCCATGTTTAAGAGCTATGCTGGAAACAGCATAGCAAGTTTAAATAAGGCTAGTCCGTTATCAACTTGAAAAAGTGGCACCGAGTCGGTGCGCGTttgactctagttcaaatgGACATATGTCCGcgcggttctatctagttacgcgttaaaccaactagaatttttttAACACTTGCGTGCCGAATAGtggccgagtggttaaggcgttggactTAAgatccaatggacatatgtcCgcgtgggtctcgagtactaggatccatt
18wG_fne_RTT22_13gc_ta_mut38at_PBS13	0.7109	0	422	0.238095	0	420	18wG	22	13gc_ta_mut38at	13	gACGCGGACATATGTCCATGTTTAAGAGCTATGCTGGAAACAGCATAGCAAGTTTAAATAAGGCTAGTCCGTTATCAACTTGAAAAAGTGGCACCGAGTCGGTGCGCGTttgactctagttcaaatgGACATATGTCCGCcgcggttctatctagttacgcgttaaaccaactagaattttttt	accaggatggccgagtggttaaggcgtttgactctagttcaaatggacatatgTCCGCGTGGGTTCGAACCCCACTcctggta	GCCGAGTGGTTAAGGCGTTGGACTTAAGATCCAATGGACATATGTCCGCGTGGG	tgtggaaaggacgaaacaccgACGCGGACATATGTCCATGTTTAAGAGCTATGCTGGAAACAGCATAGCAAGTTTAAATAAGGCTAGTCCGTTATCAACTTGAAAAAGTGGCACCGAGTCGGTGCGCGTttgactctagttcaaatgGACATATGTCCGCcgcggttctatctagttacgcgttaaaccaactagaatttttttTTGGTGCGAATCGTAGCTAtggccgagtggttaaggcgttggactTAAgatccaatggacatatgtcCgcgtgggtctcgagtactaggatccatt
18wG_fne_RTT22_13gc_ta_mut38at_PBS14	6.26263	0	495	5.66038	0	530	18wG	22	13gc_ta_mut38at	14	gACGCGGACATATGTCCATGTTTAAGAGCTATGCTGGAAACAGCATAGCAAGTTTAAATAAGGCTAGTCCGTTATCAACTTGAAAAAGTGGCACCGAGTCGGTGCGCGTttgactctagttcaaatgGACATATGTCCGCGcgcggttctatctagttacgcgttaaaccaactagaattttttt	accaggatggccgagtggttaaggcgtttgactctagttcaaatggacatatgTCCGCGTGGGTTCGAACCCCACTcctggta	GCCGAGTGGTTAAGGCGTTGGACTTAAGATCCAATGGACATATGTCCGCGTGGG	tgtggaaaggacgaaacaccgACGCGGACATATGTCCATGTTTAAGAGCTATGCTGGAAACAGCATAGCAAGTTTAAATAAGGCTAGTCCGTTATCAACTTGAAAAAGTGGCACCGAGTCGGTGCGCGTttgactctagttcaaatgGACATATGTCCGCGcgcggttctatctagttacgcgttaaaccaactagaatttttttCTTGAGGTCTCATTGACGtggccgagtggttaaggcgttggactTAAgatccaatggacatatgtcCgcgtgggtctcgagtactaggatccatt
18wG_fne_RTT22_13gc_ta_mut38at_PBS15	1.5534	0	515	1.04822	0	477	18wG	22	13gc_ta_mut38at	15	gACGCGGACATATGTCCATGTTTAAGAGCTATGCTGGAAACAGCATAGCAAGTTTAAATAAGGCTAGTCCGTTATCAACTTGAAAAAGTGGCACCGAGTCGGTGCGCGTttgactctagttcaaatgGACATATGTCCGCGTcgcggttctatctagttacgcgttaaaccaactagaattttttt	accaggatggccgagtggttaaggcgtttgactctagttcaaatggacatatgTCCGCGTGGGTTCGAACCCCACTcctggta	GCCGAGTGGTTAAGGCGTTGGACTTAAGATCCAATGGACATATGTCCGCGTGGG	tgtggaaaggacgaaacaccgACGCGGACATATGTCCATGTTTAAGAGCTATGCTGGAAACAGCATAGCAAGTTTAAATAAGGCTAGTCCGTTATCAACTTGAAAAAGTGGCACCGAGTCGGTGCGCGTttgactctagttcaaatgGACATATGTCCGCGTcgcggttctatctagttacgcgttaaaccaactagaatttttttTACCTTCGCAACAACGGtggccgagtggttaaggcgttggactTAAgatccaatggacatatgtcCgcgtgggtctcgagtactaggatccatt
18wG_fne_RTT22_13gc_ta_mut38at_PBS16	2.86738	0	279	2.58621	0	232	18wG	22	13gc_ta_mut38at	16	gACGCGGACATATGTCCATGTTTAAGAGCTATGCTGGAAACAGCATAGCAAGTTTAAATAAGGCTAGTCCGTTATCAACTTGAAAAAGTGGCACCGAGTCGGTGCGCGTttgactctagttcaaatgGACATATGTCCGCGTGcgcggttctatctagttacgcgttaaaccaactagaattttttt	accaggatggccgagtggttaaggcgtttgactctagttcaaatggacatatgTCCGCGTGGGTTCGAACCCCACTcctggta	GCCGAGTGGTTAAGGCGTTGGACTTAAGATCCAATGGACATATGTCCGCGTGGG	tgtggaaaggacgaaacaccgACGCGGACATATGTCCATGTTTAAGAGCTATGCTGGAAACAGCATAGCAAGTTTAAATAAGGCTAGTCCGTTATCAACTTGAAAAAGTGGCACCGAGTCGGTGCGCGTttgactctagttcaaatgGACATATGTCCGCGTGcgcggttctatctagttacgcgttaaaccaactagaatttttttAGCATACGAGCGGAATtggccgagtggttaaggcgttggactTAAgatccaatggacatatgtcCgcgtgggtctcgagtactaggatccatt
18wG_fne_RTT22_13gc_ta_mut38at_PBS8	0.568182	0	352	1.50602	0	332	18wG	22	13gc_ta_mut38at	8	gACGCGGACATATGTCCATGTTTAAGAGCTATGCTGGAAACAGCATAGCAAGTTTAAATAAGGCTAGTCCGTTATCAACTTGAAAAAGTGGCACCGAGTCGGTGCGCGTttgactctagttcaaatgGACATATGcgcggttctatctagttacgcgttaaaccaactagaattttttt	accaggatggccgagtggttaaggcgtttgactctagttcaaatggacatatgTCCGCGTGGGTTCGAACCCCACTcctggta	GCCGAGTGGTTAAGGCGTTGGACTTAAGATCCAATGGACATATGTCCGCGTGGG	tgtggaaaggacgaaacaccgACGCGGACATATGTCCATGTTTAAGAGCTATGCTGGAAACAGCATAGCAAGTTTAAATAAGGCTAGTCCGTTATCAACTTGAAAAAGTGGCACCGAGTCGGTGCGCGTttgactctagttcaaatgGACATATGcgcggttctatctagttacgcgttaaaccaactagaatttttttCCAATCCGGATTACCTGCTTACGTtggccgagtggttaaggcgttggactTAAgatccaatggacatatgtcCgcgtgggtctcgagtactaggatccatt
18wG_fne_RTT22_13gc_ta_mut38at_PBS9	2.46575	0	365	3.06407	0	359	18wG	22	13gc_ta_mut38at	9	gACGCGGACATATGTCCATGTTTAAGAGCTATGCTGGAAACAGCATAGCAAGTTTAAATAAGGCTAGTCCGTTATCAACTTGAAAAAGTGGCACCGAGTCGGTGCGCGTttgactctagttcaaatgGACATATGTcgcggttctatctagttacgcgttaaaccaactagaattttttt	accaggatggccgagtggttaaggcgtttgactctagttcaaatggacatatgTCCGCGTGGGTTCGAACCCCACTcctggta	GCCGAGTGGTTAAGGCGTTGGACTTAAGATCCAATGGACATATGTCCGCGTGGG	tgtggaaaggacgaaacaccgACGCGGACATATGTCCATGTTTAAGAGCTATGCTGGAAACAGCATAGCAAGTTTAAATAAGGCTAGTCCGTTATCAACTTGAAAAAGTGGCACCGAGTCGGTGCGCGTttgactctagttcaaatgGACATATGTcgcggttctatctagttacgcgttaaaccaactagaatttttttCGAACCGTTGACTGTGAACACTTtggccgagtggttaaggcgttggactTAAgatccaatggacatatgtcCgcgtgggtctcgagtactaggatccatt
18wG_fne_RTT22_14gc_ta_13gc_cg_12ta_cg_PBS10	0.683761	0	585	0.167504	0	597	18wG	22	14gc_ta_13gc_cg_12ta_cg	10	gACGCGGACATATGTCCATGTTTAAGAGCTATGCTGGAAACAGCATAGCAAGTTTAAATAAGGCTAGTCCGTTATCAACTTGAAAAAGTGGCACCGAGTCGGTGCGCGTcctactctagataggatgGACATATGTCcgcggttctatctagttacgcgttaaaccaactagaattttttt	accaggatggccgagtggttaaggcgtcctactctagataggatggacatatgTCCGCGTGGGTTCGAACCCCACTcctggta	GCCGAGTGGTTAAGGCGTTGGACTTAAGATCCAATGGACATATGTCCGCGTGGG	tgtggaaaggacgaaacaccgACGCGGACATATGTCCATGTTTAAGAGCTATGCTGGAAACAGCATAGCAAGTTTAAATAAGGCTAGTCCGTTATCAACTTGAAAAAGTGGCACCGAGTCGGTGCGCGTcctactctagataggatgGACATATGTCcgcggttctatctagttacgcgttaaaccaactagaatttttttGGACCATCTGTACAACATGCACtggccgagtggttaaggcgttggactTAAgatccaatggacatatgtcCgcgtgggtctcgagtactaggatccatt
18wG_fne_RTT22_14gc_ta_13gc_cg_12ta_cg_PBS11	0.959693	0.191939	521	2.07039	0.207039	483	18wG	22	14gc_ta_13gc_cg_12ta_cg	11	gACGCGGACATATGTCCATGTTTAAGAGCTATGCTGGAAACAGCATAGCAAGTTTAAATAAGGCTAGTCCGTTATCAACTTGAAAAAGTGGCACCGAGTCGGTGCGCGTcctactctagataggatgGACATATGTCCcgcggttctatctagttacgcgttaaaccaactagaattttttt	accaggatggccgagtggttaaggcgtcctactctagataggatggacatatgTCCGCGTGGGTTCGAACCCCACTcctggta	GCCGAGTGGTTAAGGCGTTGGACTTAAGATCCAATGGACATATGTCCGCGTGGG	tgtggaaaggacgaaacaccgACGCGGACATATGTCCATGTTTAAGAGCTATGCTGGAAACAGCATAGCAAGTTTAAATAAGGCTAGTCCGTTATCAACTTGAAAAAGTGGCACCGAGTCGGTGCGCGTcctactctagataggatgGACATATGTCCcgcggttctatctagttacgcgttaaaccaactagaatttttttGTCTTCCGACAGATAGCGAATtggccgagtggttaaggcgttggactTAAgatccaatggacatatgtcCgcgtgggtctcgagtactaggatccatt
18wG_fne_RTT22_14gc_ta_13gc_cg_12ta_cg_PBS12	0	0	444	0	0	445	18wG	22	14gc_ta_13gc_cg_12ta_cg	12	gACGCGGACATATGTCCATGTTTAAGAGCTATGCTGGAAACAGCATAGCAAGTTTAAATAAGGCTAGTCCGTTATCAACTTGAAAAAGTGGCACCGAGTCGGTGCGCGTcctactctagataggatgGACATATGTCCGcgcggttctatctagttacgcgttaaaccaactagaattttttt	accaggatggccgagtggttaaggcgtcctactctagataggatggacatatgTCCGCGTGGGTTCGAACCCCACTcctggta	GCCGAGTGGTTAAGGCGTTGGACTTAAGATCCAATGGACATATGTCCGCGTGGG	tgtggaaaggacgaaacaccgACGCGGACATATGTCCATGTTTAAGAGCTATGCTGGAAACAGCATAGCAAGTTTAAATAAGGCTAGTCCGTTATCAACTTGAAAAAGTGGCACCGAGTCGGTGCGCGTcctactctagataggatgGACATATGTCCGcgcggttctatctagttacgcgttaaaccaactagaatttttttTACTTGGCAGGCTCGATACTtggccgagtggttaaggcgttggactTAAgatccaatggacatatgtcCgcgtgggtctcgagtactaggatccatt
18wG_fne_RTT22_14gc_ta_13gc_cg_12ta_cg_PBS13	0	0.542495	553	0	0	552	18wG	22	14gc_ta_13gc_cg_12ta_cg	13	gACGCGGACATATGTCCATGTTTAAGAGCTATGCTGGAAACAGCATAGCAAGTTTAAATAAGGCTAGTCCGTTATCAACTTGAAAAAGTGGCACCGAGTCGGTGCGCGTcctactctagataggatgGACATATGTCCGCcgcggttctatctagttacgcgttaaaccaactagaattttttt	accaggatggccgagtggttaaggcgtcctactctagataggatggacatatgTCCGCGTGGGTTCGAACCCCACTcctggta	GCCGAGTGGTTAAGGCGTTGGACTTAAGATCCAATGGACATATGTCCGCGTGGG	tgtggaaaggacgaaacaccgACGCGGACATATGTCCATGTTTAAGAGCTATGCTGGAAACAGCATAGCAAGTTTAAATAAGGCTAGTCCGTTATCAACTTGAAAAAGTGGCACCGAGTCGGTGCGCGTcctactctagataggatgGACATATGTCCGCcgcggttctatctagttacgcgttaaaccaactagaatttttttTGACAATGCAGGATACAGGtggccgagtggttaaggcgttggactTAAgatccaatggacatatgtcCgcgtgggtctcgagtactaggatccatt
18wG_fne_RTT22_14gc_ta_13gc_cg_12ta_cg_PBS14	0	0.934579	321	0	1.51057	331	18wG	22	14gc_ta_13gc_cg_12ta_cg	14	gACGCGGACATATGTCCATGTTTAAGAGCTATGCTGGAAACAGCATAGCAAGTTTAAATAAGGCTAGTCCGTTATCAACTTGAAAAAGTGGCACCGAGTCGGTGCGCGTcctactctagataggatgGACATATGTCCGCGcgcggttctatctagttacgcgttaaaccaactagaattttttt	accaggatggccgagtggttaaggcgtcctactctagataggatggacatatgTCCGCGTGGGTTCGAACCCCACTcctggta	GCCGAGTGGTTAAGGCGTTGGACTTAAGATCCAATGGACATATGTCCGCGTGGG	tgtggaaaggacgaaacaccgACGCGGACATATGTCCATGTTTAAGAGCTATGCTGGAAACAGCATAGCAAGTTTAAATAAGGCTAGTCCGTTATCAACTTGAAAAAGTGGCACCGAGTCGGTGCGCGTcctactctagataggatgGACATATGTCCGCGcgcggttctatctagttacgcgttaaaccaactagaatttttttATCGCTGACATGTGTAGGtggccgagtggttaaggcgttggactTAAgatccaatggacatatgtcCgcgtgggtctcgagtactaggatccatt
18wG_fne_RTT22_14gc_ta_13gc_cg_12ta_cg_PBS15	0.742574	0.990099	404	0.231481	0.925926	432	18wG	22	14gc_ta_13gc_cg_12ta_cg	15	gACGCGGACATATGTCCATGTTTAAGAGCTATGCTGGAAACAGCATAGCAAGTTTAAATAAGGCTAGTCCGTTATCAACTTGAAAAAGTGGCACCGAGTCGGTGCGCGTcctactctagataggatgGACATATGTCCGCGTcgcggttctatctagttacgcgttaaaccaactagaattttttt	accaggatggccgagtggttaaggcgtcctactctagataggatggacatatgTCCGCGTGGGTTCGAACCCCACTcctggta	GCCGAGTGGTTAAGGCGTTGGACTTAAGATCCAATGGACATATGTCCGCGTGGG	tgtggaaaggacgaaacaccgACGCGGACATATGTCCATGTTTAAGAGCTATGCTGGAAACAGCATAGCAAGTTTAAATAAGGCTAGTCCGTTATCAACTTGAAAAAGTGGCACCGAGTCGGTGCGCGTcctactctagataggatgGACATATGTCCGCGTcgcggttctatctagttacgcgttaaaccaactagaatttttttTCAGACGGTCAAGCGTGtggccgagtggttaaggcgttggactTAAgatccaatggacatatgtcCgcgtgggtctcgagtactaggatccatt
18wG_fne_RTT22_14gc_ta_13gc_cg_12ta_cg_PBS16	0.524934	0	381	0	0	390	18wG	22	14gc_ta_13gc_cg_12ta_cg	16	gACGCGGACATATGTCCATGTTTAAGAGCTATGCTGGAAACAGCATAGCAAGTTTAAATAAGGCTAGTCCGTTATCAACTTGAAAAAGTGGCACCGAGTCGGTGCGCGTcctactctagataggatgGACATATGTCCGCGTGcgcggttctatctagttacgcgttaaaccaactagaattttttt	accaggatggccgagtggttaaggcgtcctactctagataggatggacatatgTCCGCGTGGGTTCGAACCCCACTcctggta	GCCGAGTGGTTAAGGCGTTGGACTTAAGATCCAATGGACATATGTCCGCGTGGG	tgtggaaaggacgaaacaccgACGCGGACATATGTCCATGTTTAAGAGCTATGCTGGAAACAGCATAGCAAGTTTAAATAAGGCTAGTCCGTTATCAACTTGAAAAAGTGGCACCGAGTCGGTGCGCGTcctactctagataggatgGACATATGTCCGCGTGcgcggttctatctagttacgcgttaaaccaactagaatttttttCTTCAGACAGTCCTCCtggccgagtggttaaggcgttggactTAAgatccaatggacatatgtcCgcgtgggtctcgagtactaggatccatt
18wG_fne_RTT22_14gc_ta_13gc_cg_12ta_cg_PBS8	0	0	332	0	0	326	18wG	22	14gc_ta_13gc_cg_12ta_cg	8	gACGCGGACATATGTCCATGTTTAAGAGCTATGCTGGAAACAGCATAGCAAGTTTAAATAAGGCTAGTCCGTTATCAACTTGAAAAAGTGGCACCGAGTCGGTGCGCGTcctactctagataggatgGACATATGcgcggttctatctagttacgcgttaaaccaactagaattttttt	accaggatggccgagtggttaaggcgtcctactctagataggatggacatatgTCCGCGTGGGTTCGAACCCCACTcctggta	GCCGAGTGGTTAAGGCGTTGGACTTAAGATCCAATGGACATATGTCCGCGTGGG	tgtggaaaggacgaaacaccgACGCGGACATATGTCCATGTTTAAGAGCTATGCTGGAAACAGCATAGCAAGTTTAAATAAGGCTAGTCCGTTATCAACTTGAAAAAGTGGCACCGAGTCGGTGCGCGTcctactctagataggatgGACATATGcgcggttctatctagttacgcgttaaaccaactagaatttttttTTAAGGTACGCCAACTTCGGGCCAtggccgagtggttaaggcgttggactTAAgatccaatggacatatgtcCgcgtgggtctcgagtactaggatccatt
18wG_fne_RTT22_14gc_ta_13gc_cg_12ta_cg_PBS9	0	0	647	0	0	675	18wG	22	14gc_ta_13gc_cg_12ta_cg	9	gACGCGGACATATGTCCATGTTTAAGAGCTATGCTGGAAACAGCATAGCAAGTTTAAATAAGGCTAGTCCGTTATCAACTTGAAAAAGTGGCACCGAGTCGGTGCGCGTcctactctagataggatgGACATATGTcgcggttctatctagttacgcgttaaaccaactagaattttttt	accaggatggccgagtggttaaggcgtcctactctagataggatggacatatgTCCGCGTGGGTTCGAACCCCACTcctggta	GCCGAGTGGTTAAGGCGTTGGACTTAAGATCCAATGGACATATGTCCGCGTGGG	tgtggaaaggacgaaacaccgACGCGGACATATGTCCATGTTTAAGAGCTATGCTGGAAACAGCATAGCAAGTTTAAATAAGGCTAGTCCGTTATCAACTTGAAAAAGTGGCACCGAGTCGGTGCGCGTcctactctagataggatgGACATATGTcgcggttctatctagttacgcgttaaaccaactagaatttttttGAATGACTCCGCACATCCATCTTtggccgagtggttaaggcgttggactTAAgatccaatggacatatgtcCgcgtgggtctcgagtactaggatccatt
18wG_fne_RTT22_14gc_ta_13gc_cg_12ta_cg_mut38at_PBS10	0	0	739	0	0.134228	745	18wG	22	14gc_ta_13gc_cg_12ta_cg_mut38at	10	gACGCGGACATATGTCCATGTTTAAGAGCTATGCTGGAAACAGCATAGCAAGTTTAAATAAGGCTAGTCCGTTATCAACTTGAAAAAGTGGCACCGAGTCGGTGCGCGTcctactctagttaggatgGACATATGTCcgcggttctatctagttacgcgttaaaccaactagaattttttt	accaggatggccgagtggttaaggcgtcctactctagttaggatggacatatgTCCGCGTGGGTTCGAACCCCACTcctggta	GCCGAGTGGTTAAGGCGTTGGACTTAAGATCCAATGGACATATGTCCGCGTGGG	tgtggaaaggacgaaacaccgACGCGGACATATGTCCATGTTTAAGAGCTATGCTGGAAACAGCATAGCAAGTTTAAATAAGGCTAGTCCGTTATCAACTTGAAAAAGTGGCACCGAGTCGGTGCGCGTcctactctagttaggatgGACATATGTCcgcggttctatctagttacgcgttaaaccaactagaatttttttCATCCTTCATTGAGACCTCGATtggccgagtggttaaggcgttggactTAAgatccaatggacatatgtcCgcgtgggtctcgagtactaggatccatt
18wG_fne_RTT22_14gc_ta_13gc_cg_12ta_cg_mut38at_PBS11	0	0	450	0	0	411	18wG	22	14gc_ta_13gc_cg_12ta_cg_mut38at	11	gACGCGGACATATGTCCATGTTTAAGAGCTATGCTGGAAACAGCATAGCAAGTTTAAATAAGGCTAGTCCGTTATCAACTTGAAAAAGTGGCACCGAGTCGGTGCGCGTcctactctagttaggatgGACATATGTCCcgcggttctatctagttacgcgttaaaccaactagaattttttt	accaggatggccgagtggttaaggcgtcctactctagttaggatggacatatgTCCGCGTGGGTTCGAACCCCACTcctggta	GCCGAGTGGTTAAGGCGTTGGACTTAAGATCCAATGGACATATGTCCGCGTGGG	tgtggaaaggacgaaacaccgACGCGGACATATGTCCATGTTTAAGAGCTATGCTGGAAACAGCATAGCAAGTTTAAATAAGGCTAGTCCGTTATCAACTTGAAAAAGTGGCACCGAGTCGGTGCGCGTcctactctagttaggatgGACATATGTCCcgcggttctatctagttacgcgttaaaccaactagaatttttttCGGAATATGGATTGTCGCGATtggccgagtggttaaggcgttggactTAAgatccaatggacatatgtcCgcgtgggtctcgagtactaggatccatt
18wG_fne_RTT22_14gc_ta_13gc_cg_12ta_cg_mut38at_PBS12	0	0	338	0.574713	0	348	18wG	22	14gc_ta_13gc_cg_12ta_cg_mut38at	12	gACGCGGACATATGTCCATGTTTAAGAGCTATGCTGGAAACAGCATAGCAAGTTTAAATAAGGCTAGTCCGTTATCAACTTGAAAAAGTGGCACCGAGTCGGTGCGCGTcctactctagttaggatgGACATATGTCCGcgcggttctatctagttacgcgttaaaccaactagaattttttt	accaggatggccgagtggttaaggcgtcctactctagttaggatggacatatgTCCGCGTGGGTTCGAACCCCACTcctggta	GCCGAGTGGTTAAGGCGTTGGACTTAAGATCCAATGGACATATGTCCGCGTGGG	tgtggaaaggacgaaacaccgACGCGGACATATGTCCATGTTTAAGAGCTATGCTGGAAACAGCATAGCAAGTTTAAATAAGGCTAGTCCGTTATCAACTTGAAAAAGTGGCACCGAGTCGGTGCGCGTcctactctagttaggatgGACATATGTCCGcgcggttctatctagttacgcgttaaaccaactagaatttttttGGTTATCGCGGCCATTACAAtggccgagtggttaaggcgttggactTAAgatccaatggacatatgtcCgcgtgggtctcgagtactaggatccatt
18wG_fne_RTT22_14gc_ta_13gc_cg_12ta_cg_mut38at_PBS13	0	0	382	0	0	402	18wG	22	14gc_ta_13gc_cg_12ta_cg_mut38at	13	gACGCGGACATATGTCCATGTTTAAGAGCTATGCTGGAAACAGCATAGCAAGTTTAAATAAGGCTAGTCCGTTATCAACTTGAAAAAGTGGCACCGAGTCGGTGCGCGTcctactctagttaggatgGACATATGTCCGCcgcggttctatctagttacgcgttaaaccaactagaattttttt	accaggatggccgagtggttaaggcgtcctactctagttaggatggacatatgTCCGCGTGGGTTCGAACCCCACTcctggta	GCCGAGTGGTTAAGGCGTTGGACTTAAGATCCAATGGACATATGTCCGCGTGGG	tgtggaaaggacgaaacaccgACGCGGACATATGTCCATGTTTAAGAGCTATGCTGGAAACAGCATAGCAAGTTTAAATAAGGCTAGTCCGTTATCAACTTGAAAAAGTGGCACCGAGTCGGTGCGCGTcctactctagttaggatgGACATATGTCCGCcgcggttctatctagttacgcgttaaaccaactagaatttttttCCTGATCGTACCTGATCGTtggccgagtggttaaggcgttggactTAAgatccaatggacatatgtcCgcgtgggtctcgagtactaggatccatt
18wG_fne_RTT22_14gc_ta_13gc_cg_12ta_cg_mut38at_PBS14	2.14286	1.42857	280	0.609756	1.82927	328	18wG	22	14gc_ta_13gc_cg_12ta_cg_mut38at	14	gACGCGGACATATGTCCATGTTTAAGAGCTATGCTGGAAACAGCATAGCAAGTTTAAATAAGGCTAGTCCGTTATCAACTTGAAAAAGTGGCACCGAGTCGGTGCGCGTcctactctagttaggatgGACATATGTCCGCGcgcggttctatctagttacgcgttaaaccaactagaattttttt	accaggatggccgagtggttaaggcgtcctactctagttaggatggacatatgTCCGCGTGGGTTCGAACCCCACTcctggta	GCCGAGTGGTTAAGGCGTTGGACTTAAGATCCAATGGACATATGTCCGCGTGGG	tgtggaaaggacgaaacaccgACGCGGACATATGTCCATGTTTAAGAGCTATGCTGGAAACAGCATAGCAAGTTTAAATAAGGCTAGTCCGTTATCAACTTGAAAAAGTGGCACCGAGTCGGTGCGCGTcctactctagttaggatgGACATATGTCCGCGcgcggttctatctagttacgcgttaaaccaactagaatttttttAGGTGGTAGCTACAACATtggccgagtggttaaggcgttggactTAAgatccaatggacatatgtcCgcgtgggtctcgagtactaggatccatt
18wG_fne_RTT22_14gc_ta_13gc_cg_12ta_cg_mut38at_PBS15	0.2	0.2	500	0.389105	0	514	18wG	22	14gc_ta_13gc_cg_12ta_cg_mut38at	15	gACGCGGACATATGTCCATGTTTAAGAGCTATGCTGGAAACAGCATAGCAAGTTTAAATAAGGCTAGTCCGTTATCAACTTGAAAAAGTGGCACCGAGTCGGTGCGCGTcctactctagttaggatgGACATATGTCCGCGTcgcggttctatctagttacgcgttaaaccaactagaattttttt	accaggatggccgagtggttaaggcgtcctactctagttaggatggacatatgTCCGCGTGGGTTCGAACCCCACTcctggta	GCCGAGTGGTTAAGGCGTTGGACTTAAGATCCAATGGACATATGTCCGCGTGGG	tgtggaaaggacgaaacaccgACGCGGACATATGTCCATGTTTAAGAGCTATGCTGGAAACAGCATAGCAAGTTTAAATAAGGCTAGTCCGTTATCAACTTGAAAAAGTGGCACCGAGTCGGTGCGCGTcctactctagttaggatgGACATATGTCCGCGTcgcggttctatctagttacgcgttaaaccaactagaatttttttTCTTCTCGGCAAGCGTGtggccgagtggttaaggcgttggactTAAgatccaatggacatatgtcCgcgtgggtctcgagtactaggatccatt
18wG_fne_RTT22_14gc_ta_13gc_cg_12ta_cg_mut38at_PBS16	1.07239	0	373	0.271003	0	369	18wG	22	14gc_ta_13gc_cg_12ta_cg_mut38at	16	gACGCGGACATATGTCCATGTTTAAGAGCTATGCTGGAAACAGCATAGCAAGTTTAAATAAGGCTAGTCCGTTATCAACTTGAAAAAGTGGCACCGAGTCGGTGCGCGTcctactctagttaggatgGACATATGTCCGCGTGcgcggttctatctagttacgcgttaaaccaactagaattttttt	accaggatggccgagtggttaaggcgtcctactctagttaggatggacatatgTCCGCGTGGGTTCGAACCCCACTcctggta	GCCGAGTGGTTAAGGCGTTGGACTTAAGATCCAATGGACATATGTCCGCGTGGG	tgtggaaaggacgaaacaccgACGCGGACATATGTCCATGTTTAAGAGCTATGCTGGAAACAGCATAGCAAGTTTAAATAAGGCTAGTCCGTTATCAACTTGAAAAAGTGGCACCGAGTCGGTGCGCGTcctactctagttaggatgGACATATGTCCGCGTGcgcggttctatctagttacgcgttaaaccaactagaatttttttTAGTGAACGGATCAGCtggccgagtggttaaggcgttggactTAAgatccaatggacatatgtcCgcgtgggtctcgagtactaggatccatt
18wG_fne_RTT22_14gc_ta_13gc_cg_12ta_cg_mut38at_PBS8	0	0	434	0	0	423	18wG	22	14gc_ta_13gc_cg_12ta_cg_mut38at	8	gACGCGGACATATGTCCATGTTTAAGAGCTATGCTGGAAACAGCATAGCAAGTTTAAATAAGGCTAGTCCGTTATCAACTTGAAAAAGTGGCACCGAGTCGGTGCGCGTcctactctagttaggatgGACATATGcgcggttctatctagttacgcgttaaaccaactagaattttttt	accaggatggccgagtggttaaggcgtcctactctagttaggatggacatatgTCCGCGTGGGTTCGAACCCCACTcctggta	GCCGAGTGGTTAAGGCGTTGGACTTAAGATCCAATGGACATATGTCCGCGTGGG	tgtggaaaggacgaaacaccgACGCGGACATATGTCCATGTTTAAGAGCTATGCTGGAAACAGCATAGCAAGTTTAAATAAGGCTAGTCCGTTATCAACTTGAAAAAGTGGCACCGAGTCGGTGCGCGTcctactctagttaggatgGACATATGcgcggttctatctagttacgcgttaaaccaactagaatttttttAGGCTCTGAATCAGTGTCGATGTTtggccgagtggttaaggcgttggactTAAgatccaatggacatatgtcCgcgtgggtctcgagtactaggatccatt
18wG_fne_RTT22_14gc_ta_13gc_cg_12ta_cg_mut38at_PBS9	0	0.268097	373	0	0.779221	385	18wG	22	14gc_ta_13gc_cg_12ta_cg_mut38at	9	gACGCGGACATATGTCCATGTTTAAGAGCTATGCTGGAAACAGCATAGCAAGTTTAAATAAGGCTAGTCCGTTATCAACTTGAAAAAGTGGCACCGAGTCGGTGCGCGTcctactctagttaggatgGACATATGTcgcggttctatctagttacgcgttaaaccaactagaattttttt	accaggatggccgagtggttaaggcgtcctactctagttaggatggacatatgTCCGCGTGGGTTCGAACCCCACTcctggta	GCCGAGTGGTTAAGGCGTTGGACTTAAGATCCAATGGACATATGTCCGCGTGGG	tgtggaaaggacgaaacaccgACGCGGACATATGTCCATGTTTAAGAGCTATGCTGGAAACAGCATAGCAAGTTTAAATAAGGCTAGTCCGTTATCAACTTGAAAAAGTGGCACCGAGTCGGTGCGCGTcctactctagttaggatgGACATATGTcgcggttctatctagttacgcgttaaaccaactagaatttttttATGCCGTTCATGCGACAGAAGTGtggccgagtggttaaggcgttggactTAAgatccaatggacatatgtcCgcgtgggtctcgagtactaggatccatt
18wG_fne_RTT22_14gc_ta_13gc_cg_PBS10	0.286533	0.286533	349	0.815217	0	368	18wG	22	14gc_ta_13gc_cg	10	gACGCGGACATATGTCCATGTTTAAGAGCTATGCTGGAAACAGCATAGCAAGTTTAAATAAGGCTAGTCCGTTATCAACTTGAAAAAGTGGCACCGAGTCGGTGCGCGTtctactctagatagaatgGACATATGTCcgcggttctatctagttacgcgttaaaccaactagaattttttt	accaggatggccgagtggttaaggcgttctactctagatagaatggacatatgTCCGCGTGGGTTCGAACCCCACTcctggta	GCCGAGTGGTTAAGGCGTTGGACTTAAGATCCAATGGACATATGTCCGCGTGGG	tgtggaaaggacgaaacaccgACGCGGACATATGTCCATGTTTAAGAGCTATGCTGGAAACAGCATAGCAAGTTTAAATAAGGCTAGTCCGTTATCAACTTGAAAAAGTGGCACCGAGTCGGTGCGCGTtctactctagatagaatgGACATATGTCcgcggttctatctagttacgcgttaaaccaactagaatttttttCTATCAGGTATTCGTCGTCCAAtggccgagtggttaaggcgttggactTAAgatccaatggacatatgtcCgcgtgggtctcgagtactaggatccatt
18wG_fne_RTT22_14gc_ta_13gc_cg_PBS11	0.663717	0	452	0.60241	0	498	18wG	22	14gc_ta_13gc_cg	11	gACGCGGACATATGTCCATGTTTAAGAGCTATGCTGGAAACAGCATAGCAAGTTTAAATAAGGCTAGTCCGTTATCAACTTGAAAAAGTGGCACCGAGTCGGTGCGCGTtctactctagatagaatgGACATATGTCCcgcggttctatctagttacgcgttaaaccaactagaattttttt	accaggatggccgagtggttaaggcgttctactctagatagaatggacatatgTCCGCGTGGGTTCGAACCCCACTcctggta	GCCGAGTGGTTAAGGCGTTGGACTTAAGATCCAATGGACATATGTCCGCGTGGG	tgtggaaaggacgaaacaccgACGCGGACATATGTCCATGTTTAAGAGCTATGCTGGAAACAGCATAGCAAGTTTAAATAAGGCTAGTCCGTTATCAACTTGAAAAAGTGGCACCGAGTCGGTGCGCGTtctactctagatagaatgGACATATGTCCcgcggttctatctagttacgcgttaaaccaactagaatttttttACACTTCTGCTTCCAGTGACAtggccgagtggttaaggcgttggactTAAgatccaatggacatatgtcCgcgtgggtctcgagtactaggatccatt
18wG_fne_RTT22_14gc_ta_13gc_cg_PBS12	0.888889	0	450	0.680272	0	441	18wG	22	14gc_ta_13gc_cg	12	gACGCGGACATATGTCCATGTTTAAGAGCTATGCTGGAAACAGCATAGCAAGTTTAAATAAGGCTAGTCCGTTATCAACTTGAAAAAGTGGCACCGAGTCGGTGCGCGTtctactctagatagaatgGACATATGTCCGcgcggttctatctagttacgcgttaaaccaactagaattttttt	accaggatggccgagtggttaaggcgttctactctagatagaatggacatatgTCCGCGTGGGTTCGAACCCCACTcctggta	GCCGAGTGGTTAAGGCGTTGGACTTAAGATCCAATGGACATATGTCCGCGTGGG	tgtggaaaggacgaaacaccgACGCGGACATATGTCCATGTTTAAGAGCTATGCTGGAAACAGCATAGCAAGTTTAAATAAGGCTAGTCCGTTATCAACTTGAAAAAGTGGCACCGAGTCGGTGCGCGTtctactctagatagaatgGACATATGTCCGcgcggttctatctagttacgcgttaaaccaactagaatttttttCTTCAGACAGCAAGCAATGGtggccgagtggttaaggcgttggactTAAgatccaatggacatatgtcCgcgtgggtctcgagtactaggatccatt
18wG_fne_RTT22_14gc_ta_13gc_cg_PBS13	0.497512	0.248756	402	0.472813	0	423	18wG	22	14gc_ta_13gc_cg	13	gACGCGGACATATGTCCATGTTTAAGAGCTATGCTGGAAACAGCATAGCAAGTTTAAATAAGGCTAGTCCGTTATCAACTTGAAAAAGTGGCACCGAGTCGGTGCGCGTtctactctagatagaatgGACATATGTCCGCcgcggttctatctagttacgcgttaaaccaactagaattttttt	accaggatggccgagtggttaaggcgttctactctagatagaatggacatatgTCCGCGTGGGTTCGAACCCCACTcctggta	GCCGAGTGGTTAAGGCGTTGGACTTAAGATCCAATGGACATATGTCCGCGTGGG	tgtggaaaggacgaaacaccgACGCGGACATATGTCCATGTTTAAGAGCTATGCTGGAAACAGCATAGCAAGTTTAAATAAGGCTAGTCCGTTATCAACTTGAAAAAGTGGCACCGAGTCGGTGCGCGTtctactctagatagaatgGACATATGTCCGCcgcggttctatctagttacgcgttaaaccaactagaatttttttTTATCGAGAGTCTAGGCCTtggccgagtggttaaggcgttggactTAAgatccaatggacatatgtcCgcgtgggtctcgagtactaggatccatt
18wG_fne_RTT22_14gc_ta_13gc_cg_PBS14	3.88693	0	283	0.687285	0	291	18wG	22	14gc_ta_13gc_cg	14	gACGCGGACATATGTCCATGTTTAAGAGCTATGCTGGAAACAGCATAGCAAGTTTAAATAAGGCTAGTCCGTTATCAACTTGAAAAAGTGGCACCGAGTCGGTGCGCGTtctactctagatagaatgGACATATGTCCGCGcgcggttctatctagttacgcgttaaaccaactagaattttttt	accaggatggccgagtggttaaggcgttctactctagatagaatggacatatgTCCGCGTGGGTTCGAACCCCACTcctggta	GCCGAGTGGTTAAGGCGTTGGACTTAAGATCCAATGGACATATGTCCGCGTGGG	tgtggaaaggacgaaacaccgACGCGGACATATGTCCATGTTTAAGAGCTATGCTGGAAACAGCATAGCAAGTTTAAATAAGGCTAGTCCGTTATCAACTTGAAAAAGTGGCACCGAGTCGGTGCGCGTtctactctagatagaatgGACATATGTCCGCGcgcggttctatctagttacgcgttaaaccaactagaatttttttTAAGCCAACACGTTAAGCtggccgagtggttaaggcgttggactTAAgatccaatggacatatgtcCgcgtgggtctcgagtactaggatccatt
18wG_fne_RTT22_14gc_ta_13gc_cg_PBS15	1.68067	1.47059	476	1.34357	1.34357	521	18wG	22	14gc_ta_13gc_cg	15	gACGCGGACATATGTCCATGTTTAAGAGCTATGCTGGAAACAGCATAGCAAGTTTAAATAAGGCTAGTCCGTTATCAACTTGAAAAAGTGGCACCGAGTCGGTGCGCGTtctactctagatagaatgGACATATGTCCGCGTcgcggttctatctagttacgcgttaaaccaactagaattttttt	accaggatggccgagtggttaaggcgttctactctagatagaatggacatatgTCCGCGTGGGTTCGAACCCCACTcctggta	GCCGAGTGGTTAAGGCGTTGGACTTAAGATCCAATGGACATATGTCCGCGTGGG	tgtggaaaggacgaaacaccgACGCGGACATATGTCCATGTTTAAGAGCTATGCTGGAAACAGCATAGCAAGTTTAAATAAGGCTAGTCCGTTATCAACTTGAAAAAGTGGCACCGAGTCGGTGCGCGTtctactctagatagaatgGACATATGTCCGCGTcgcggttctatctagttacgcgttaaaccaactagaatttttttCACGGTTGAACATTGACtggccgagtggttaaggcgttggactTAAgatccaatggacatatgtcCgcgtgggtctcgagtactaggatccatt
18wG_fne_RTT22_14gc_ta_13gc_cg_PBS16	1.36364	0	440	0.925926	0	432	18wG	22	14gc_ta_13gc_cg	16	gACGCGGACATATGTCCATGTTTAAGAGCTATGCTGGAAACAGCATAGCAAGTTTAAATAAGGCTAGTCCGTTATCAACTTGAAAAAGTGGCACCGAGTCGGTGCGCGTtctactctagatagaatgGACATATGTCCGCGTGcgcggttctatctagttacgcgttaaaccaactagaattttttt	accaggatggccgagtggttaaggcgttctactctagatagaatggacatatgTCCGCGTGGGTTCGAACCCCACTcctggta	GCCGAGTGGTTAAGGCGTTGGACTTAAGATCCAATGGACATATGTCCGCGTGGG	tgtggaaaggacgaaacaccgACGCGGACATATGTCCATGTTTAAGAGCTATGCTGGAAACAGCATAGCAAGTTTAAATAAGGCTAGTCCGTTATCAACTTGAAAAAGTGGCACCGAGTCGGTGCGCGTtctactctagatagaatgGACATATGTCCGCGTGcgcggttctatctagttacgcgttaaaccaactagaatttttttCTAGAATCCGTGCAGCtggccgagtggttaaggcgttggactTAAgatccaatggacatatgtcCgcgtgggtctcgagtactaggatccatt
18wG_fne_RTT22_14gc_ta_13gc_cg_PBS8	0	0	359	0	0	386	18wG	22	14gc_ta_13gc_cg	8	gACGCGGACATATGTCCATGTTTAAGAGCTATGCTGGAAACAGCATAGCAAGTTTAAATAAGGCTAGTCCGTTATCAACTTGAAAAAGTGGCACCGAGTCGGTGCGCGTtctactctagatagaatgGACATATGcgcggttctatctagttacgcgttaaaccaactagaattttttt	accaggatggccgagtggttaaggcgttctactctagatagaatggacatatgTCCGCGTGGGTTCGAACCCCACTcctggta	GCCGAGTGGTTAAGGCGTTGGACTTAAGATCCAATGGACATATGTCCGCGTGGG	tgtggaaaggacgaaacaccgACGCGGACATATGTCCATGTTTAAGAGCTATGCTGGAAACAGCATAGCAAGTTTAAATAAGGCTAGTCCGTTATCAACTTGAAAAAGTGGCACCGAGTCGGTGCGCGTtctactctagatagaatgGACATATGcgcggttctatctagttacgcgttaaaccaactagaatttttttTCAGACGGTCACTGTGAACACCAGtggccgagtggttaaggcgttggactTAAgatccaatggacatatgtcCgcgtgggtctcgagtactaggatccatt
18wG_fne_RTT22_14gc_ta_13gc_cg_PBS9	0	0.4	250	0	0	246	18wG	22	14gc_ta_13gc_cg	9	gACGCGGACATATGTCCATGTTTAAGAGCTATGCTGGAAACAGCATAGCAAGTTTAAATAAGGCTAGTCCGTTATCAACTTGAAAAAGTGGCACCGAGTCGGTGCGCGTtctactctagatagaatgGACATATGTcgcggttctatctagttacgcgttaaaccaactagaattttttt	accaggatggccgagtggttaaggcgttctactctagatagaatggacatatgTCCGCGTGGGTTCGAACCCCACTcctggta	GCCGAGTGGTTAAGGCGTTGGACTTAAGATCCAATGGACATATGTCCGCGTGGG	tgtggaaaggacgaaacaccgACGCGGACATATGTCCATGTTTAAGAGCTATGCTGGAAACAGCATAGCAAGTTTAAATAAGGCTAGTCCGTTATCAACTTGAAAAAGTGGCACCGAGTCGGTGCGCGTtctactctagatagaatgGACATATGTcgcggttctatctagttacgcgttaaaccaactagaatttttttGACTCTAAGATGCTGACGTCGAGtggccgagtggttaaggcgttggactTAAgatccaatggacatatgtcCgcgtgggtctcgagtactaggatccatt
18wG_fne_RTT22_14gc_ta_13gc_ta_12ta_cg_PBS10	0.665557	0	601	0.177936	0	562	18wG	22	14gc_ta_13gc_ta_12ta_cg	10	gACGCGGACATATGTCCATGTTTAAGAGCTATGCTGGAAACAGCATAGCAAGTTTAAATAAGGCTAGTCCGTTATCAACTTGAAAAAGTGGCACCGAGTCGGTGCGCGTcttactctagataagatgGACATATGTCcgcggttctatctagttacgcgttaaaccaactagaattttttt	accaggatggccgagtggttaaggcgtcttactctagataagatggacatatgTCCGCGTGGGTTCGAACCCCACTcctggta	GCCGAGTGGTTAAGGCGTTGGACTTAAGATCCAATGGACATATGTCCGCGTGGG	tgtggaaaggacgaaacaccgACGCGGACATATGTCCATGTTTAAGAGCTATGCTGGAAACAGCATAGCAAGTTTAAATAAGGCTAGTCCGTTATCAACTTGAAAAAGTGGCACCGAGTCGGTGCGCGTcttactctagataagatgGACATATGTCcgcggttctatctagttacgcgttaaaccaactagaatttttttTTAACCTGGCTCGTCAATCCTTtggccgagtggttaaggcgttggactTAAgatccaatggacatatgtcCgcgtgggtctcgagtactaggatccatt
18wG_fne_RTT22_14gc_ta_13gc_ta_12ta_cg_PBS11	0	0.258398	387	0	0	355	18wG	22	14gc_ta_13gc_ta_12ta_cg	11	gACGCGGACATATGTCCATGTTTAAGAGCTATGCTGGAAACAGCATAGCAAGTTTAAATAAGGCTAGTCCGTTATCAACTTGAAAAAGTGGCACCGAGTCGGTGCGCGTcttactctagataagatgGACATATGTCCcgcggttctatctagttacgcgttaaaccaactagaattttttt	accaggatggccgagtggttaaggcgtcttactctagataagatggacatatgTCCGCGTGGGTTCGAACCCCACTcctggta	GCCGAGTGGTTAAGGCGTTGGACTTAAGATCCAATGGACATATGTCCGCGTGGG	tgtggaaaggacgaaacaccgACGCGGACATATGTCCATGTTTAAGAGCTATGCTGGAAACAGCATAGCAAGTTTAAATAAGGCTAGTCCGTTATCAACTTGAAAAAGTGGCACCGAGTCGGTGCGCGTcttactctagataagatgGACATATGTCCcgcggttctatctagttacgcgttaaaccaactagaatttttttACTCAAGGCGATGGATTGAGTtggccgagtggttaaggcgttggactTAAgatccaatggacatatgtcCgcgtgggtctcgagtactaggatccatt
18wG_fne_RTT22_14gc_ta_13gc_ta_12ta_cg_PBS12	0.570342	0	526	0.350263	0	571	18wG	22	14gc_ta_13gc_ta_12ta_cg	12	gACGCGGACATATGTCCATGTTTAAGAGCTATGCTGGAAACAGCATAGCAAGTTTAAATAAGGCTAGTCCGTTATCAACTTGAAAAAGTGGCACCGAGTCGGTGCGCGTcttactctagataagatgGACATATGTCCGcgcggttctatctagttacgcgttaaaccaactagaattttttt	accaggatggccgagtggttaaggcgtcttactctagataagatggacatatgTCCGCGTGGGTTCGAACCCCACTcctggta	GCCGAGTGGTTAAGGCGTTGGACTTAAGATCCAATGGACATATGTCCGCGTGGG	tgtggaaaggacgaaacaccgACGCGGACATATGTCCATGTTTAAGAGCTATGCTGGAAACAGCATAGCAAGTTTAAATAAGGCTAGTCCGTTATCAACTTGAAAAAGTGGCACCGAGTCGGTGCGCGTcttactctagataagatgGACATATGTCCGcgcggttctatctagttacgcgttaaaccaactagaatttttttATCGGAGTTGTACCAACCTGtggccgagtggttaaggcgttggactTAAgatccaatggacatatgtcCgcgtgggtctcgagtactaggatccatt
18wG_fne_RTT22_14gc_ta_13gc_ta_12ta_cg_PBS13	0.649351	1.51515	462	0.877193	2.41228	456	18wG	22	14gc_ta_13gc_ta_12ta_cg	13	gACGCGGACATATGTCCATGTTTAAGAGCTATGCTGGAAACAGCATAGCAAGTTTAAATAAGGCTAGTCCGTTATCAACTTGAAAAAGTGGCACCGAGTCGGTGCGCGTcttactctagataagatgGACATATGTCCGCcgcggttctatctagttacgcgttaaaccaactagaattttttt	accaggatggccgagtggttaaggcgtcttactctagataagatggacatatgTCCGCGTGGGTTCGAACCCCACTcctggta	GCCGAGTGGTTAAGGCGTTGGACTTAAGATCCAATGGACATATGTCCGCGTGGG	tgtggaaaggacgaaacaccgACGCGGACATATGTCCATGTTTAAGAGCTATGCTGGAAACAGCATAGCAAGTTTAAATAAGGCTAGTCCGTTATCAACTTGAAAAAGTGGCACCGAGTCGGTGCGCGTcttactctagataagatgGACATATGTCCGCcgcggttctatctagttacgcgttaaaccaactagaatttttttCGTACTGGAATGCAGGTCAtggccgagtggttaaggcgttggactTAAgatccaatggacatatgtcCgcgtgggtctcgagtactaggatccatt
18wG_fne_RTT22_14gc_ta_13gc_ta_12ta_cg_PBS14	0.980392	0	408	1.19617	0	418	18wG	22	14gc_ta_13gc_ta_12ta_cg	14	gACGCGGACATATGTCCATGTTTAAGAGCTATGCTGGAAACAGCATAGCAAGTTTAAATAAGGCTAGTCCGTTATCAACTTGAAAAAGTGGCACCGAGTCGGTGCGCGTcttactctagataagatgGACATATGTCCGCGcgcggttctatctagttacgcgttaaaccaactagaattttttt	accaggatggccgagtggttaaggcgtcttactctagataagatggacatatgTCCGCGTGGGTTCGAACCCCACTcctggta	GCCGAGTGGTTAAGGCGTTGGACTTAAGATCCAATGGACATATGTCCGCGTGGG	tgtggaaaggacgaaacaccgACGCGGACATATGTCCATGTTTAAGAGCTATGCTGGAAACAGCATAGCAAGTTTAAATAAGGCTAGTCCGTTATCAACTTGAAAAAGTGGCACCGAGTCGGTGCGCGTcttactctagataagatgGACATATGTCCGCGcgcggttctatctagttacgcgttaaaccaactagaatttttttAACCGAAGCCGCCTTAAGtggccgagtggttaaggcgttggactTAAgatccaatggacatatgtcCgcgtgggtctcgagtactaggatccatt
18wG_fne_RTT22_14gc_ta_13gc_ta_12ta_cg_PBS15	0	1.45773	343	0	0.600601	333	18wG	22	14gc_ta_13gc_ta_12ta_cg	15	gACGCGGACATATGTCCATGTTTAAGAGCTATGCTGGAAACAGCATAGCAAGTTTAAATAAGGCTAGTCCGTTATCAACTTGAAAAAGTGGCACCGAGTCGGTGCGCGTcttactctagataagatgGACATATGTCCGCGTcgcggttctatctagttacgcgttaaaccaactagaattttttt	accaggatggccgagtggttaaggcgtcttactctagataagatggacatatgTCCGCGTGGGTTCGAACCCCACTcctggta	GCCGAGTGGTTAAGGCGTTGGACTTAAGATCCAATGGACATATGTCCGCGTGGG	tgtggaaaggacgaaacaccgACGCGGACATATGTCCATGTTTAAGAGCTATGCTGGAAACAGCATAGCAAGTTTAAATAAGGCTAGTCCGTTATCAACTTGAAAAAGTGGCACCGAGTCGGTGCGCGTcttactctagataagatgGACATATGTCCGCGTcgcggttctatctagttacgcgttaaaccaactagaatttttttGTTAGCGTCGGCGACATtggccgagtggttaaggcgttggactTAAgatccaatggacatatgtcCgcgtgggtctcgagtactaggatccatt
18wG_fne_RTT22_14gc_ta_13gc_ta_12ta_cg_PBS16	1.01266	0	395	0.26178	0.26178	382	18wG	22	14gc_ta_13gc_ta_12ta_cg	16	gACGCGGACATATGTCCATGTTTAAGAGCTATGCTGGAAACAGCATAGCAAGTTTAAATAAGGCTAGTCCGTTATCAACTTGAAAAAGTGGCACCGAGTCGGTGCGCGTcttactctagataagatgGACATATGTCCGCGTGcgcggttctatctagttacgcgttaaaccaactagaattttttt	accaggatggccgagtggttaaggcgtcttactctagataagatggacatatgTCCGCGTGGGTTCGAACCCCACTcctggta	GCCGAGTGGTTAAGGCGTTGGACTTAAGATCCAATGGACATATGTCCGCGTGGG	tgtggaaaggacgaaacaccgACGCGGACATATGTCCATGTTTAAGAGCTATGCTGGAAACAGCATAGCAAGTTTAAATAAGGCTAGTCCGTTATCAACTTGAAAAAGTGGCACCGAGTCGGTGCGCGTcttactctagataagatgGACATATGTCCGCGTGcgcggttctatctagttacgcgttaaaccaactagaatttttttTACCTTCGCACCTGGAtggccgagtggttaaggcgttggactTAAgatccaatggacatatgtcCgcgtgggtctcgagtactaggatccatt
18wG_fne_RTT22_14gc_ta_13gc_ta_12ta_cg_PBS8	0.561798	0	356	0.576369	0	347	18wG	22	14gc_ta_13gc_ta_12ta_cg	8	gACGCGGACATATGTCCATGTTTAAGAGCTATGCTGGAAACAGCATAGCAAGTTTAAATAAGGCTAGTCCGTTATCAACTTGAAAAAGTGGCACCGAGTCGGTGCGCGTcttactctagataagatgGACATATGcgcggttctatctagttacgcgttaaaccaactagaattttttt	accaggatggccgagtggttaaggcgtcttactctagataagatggacatatgTCCGCGTGGGTTCGAACCCCACTcctggta	GCCGAGTGGTTAAGGCGTTGGACTTAAGATCCAATGGACATATGTCCGCGTGGG	tgtggaaaggacgaaacaccgACGCGGACATATGTCCATGTTTAAGAGCTATGCTGGAAACAGCATAGCAAGTTTAAATAAGGCTAGTCCGTTATCAACTTGAAAAAGTGGCACCGAGTCGGTGCGCGTcttactctagataagatgGACATATGcgcggttctatctagttacgcgttaaaccaactagaatttttttTAATCGGAGCCTACGCTTAGGTCAtggccgagtggttaaggcgttggactTAAgatccaatggacatatgtcCgcgtgggtctcgagtactaggatccatt
18wG_fne_RTT22_14gc_ta_13gc_ta_12ta_cg_PBS9	0.383142	0	261	0	0	239	18wG	22	14gc_ta_13gc_ta_12ta_cg	9	gACGCGGACATATGTCCATGTTTAAGAGCTATGCTGGAAACAGCATAGCAAGTTTAAATAAGGCTAGTCCGTTATCAACTTGAAAAAGTGGCACCGAGTCGGTGCGCGTcttactctagataagatgGACATATGTcgcggttctatctagttacgcgttaaaccaactagaattttttt	accaggatggccgagtggttaaggcgtcttactctagataagatggacatatgTCCGCGTGGGTTCGAACCCCACTcctggta	GCCGAGTGGTTAAGGCGTTGGACTTAAGATCCAATGGACATATGTCCGCGTGGG	tgtggaaaggacgaaacaccgACGCGGACATATGTCCATGTTTAAGAGCTATGCTGGAAACAGCATAGCAAGTTTAAATAAGGCTAGTCCGTTATCAACTTGAAAAAGTGGCACCGAGTCGGTGCGCGTcttactctagataagatgGACATATGTcgcggttctatctagttacgcgttaaaccaactagaatttttttATGGAACCTATTCGTCGTCCGTAtggccgagtggttaaggcgttggactTAAgatccaatggacatatgtcCgcgtgggtctcgagtactaggatccatt
18wG_fne_RTT22_14gc_ta_13gc_ta_12ta_cg_mut38at_PBS10	0.614754	0	488	0.215517	0	464	18wG	22	14gc_ta_13gc_ta_12ta_cg_mut38at	10	gACGCGGACATATGTCCATGTTTAAGAGCTATGCTGGAAACAGCATAGCAAGTTTAAATAAGGCTAGTCCGTTATCAACTTGAAAAAGTGGCACCGAGTCGGTGCGCGTcttactctagttaagatgGACATATGTCcgcggttctatctagttacgcgttaaaccaactagaattttttt	accaggatggccgagtggttaaggcgtcttactctagttaagatggacatatgTCCGCGTGGGTTCGAACCCCACTcctggta	GCCGAGTGGTTAAGGCGTTGGACTTAAGATCCAATGGACATATGTCCGCGTGGG	tgtggaaaggacgaaacaccgACGCGGACATATGTCCATGTTTAAGAGCTATGCTGGAAACAGCATAGCAAGTTTAAATAAGGCTAGTCCGTTATCAACTTGAAAAAGTGGCACCGAGTCGGTGCGCGTcttactctagttaagatgGACATATGTCcgcggttctatctagttacgcgttaaaccaactagaatttttttCCTTCGGATGTGGATAACTCACtggccgagtggttaaggcgttggactTAAgatccaatggacatatgtcCgcgtgggtctcgagtactaggatccatt
18wG_fne_RTT22_14gc_ta_13gc_ta_12ta_cg_mut38at_PBS11	0	0	508	0	0	508	18wG	22	14gc_ta_13gc_ta_12ta_cg_mut38at	11	gACGCGGACATATGTCCATGTTTAAGAGCTATGCTGGAAACAGCATAGCAAGTTTAAATAAGGCTAGTCCGTTATCAACTTGAAAAAGTGGCACCGAGTCGGTGCGCGTcttactctagttaagatgGACATATGTCCcgcggttctatctagttacgcgttaaaccaactagaattttttt	accaggatggccgagtggttaaggcgtcttactctagttaagatggacatatgTCCGCGTGGGTTCGAACCCCACTcctggta	GCCGAGTGGTTAAGGCGTTGGACTTAAGATCCAATGGACATATGTCCGCGTGGG	tgtggaaaggacgaaacaccgACGCGGACATATGTCCATGTTTAAGAGCTATGCTGGAAACAGCATAGCAAGTTTAAATAAGGCTAGTCCGTTATCAACTTGAAAAAGTGGCACCGAGTCGGTGCGCGTcttactctagttaagatgGACATATGTCCcgcggttctatctagttacgcgttaaaccaactagaatttttttGCTGTGGCATATAACGCAACCtggccgagtggttaaggcgttggactTAAgatccaatggacatatgtcCgcgtgggtctcgagtactaggatccatt
18wG_fne_RTT22_14gc_ta_13gc_ta_12ta_cg_mut38at_PBS12	0	0.25641	390	0	0.47619	420	18wG	22	14gc_ta_13gc_ta_12ta_cg_mut38at	12	gACGCGGACATATGTCCATGTTTAAGAGCTATGCTGGAAACAGCATAGCAAGTTTAAATAAGGCTAGTCCGTTATCAACTTGAAAAAGTGGCACCGAGTCGGTGCGCGTcttactctagttaagatgGACATATGTCCGcgcggttctatctagttacgcgttaaaccaactagaattttttt	accaggatggccgagtggttaaggcgtcttactctagttaagatggacatatgTCCGCGTGGGTTCGAACCCCACTcctggta	GCCGAGTGGTTAAGGCGTTGGACTTAAGATCCAATGGACATATGTCCGCGTGGG	tgtggaaaggacgaaacaccgACGCGGACATATGTCCATGTTTAAGAGCTATGCTGGAAACAGCATAGCAAGTTTAAATAAGGCTAGTCCGTTATCAACTTGAAAAAGTGGCACCGAGTCGGTGCGCGTcttactctagttaagatgGACATATGTCCGcgcggttctatctagttacgcgttaaaccaactagaatttttttGCTGTGGCATCCTAATACCTtggccgagtggttaaggcgttggactTAAgatccaatggacatatgtcCgcgtgggtctcgagtactaggatccatt
18wG_fne_RTT22_14gc_ta_13gc_ta_12ta_cg_mut38at_PBS13	0	0.940439	319	0.361011	0	277	18wG	22	14gc_ta_13gc_ta_12ta_cg_mut38at	13	gACGCGGACATATGTCCATGTTTAAGAGCTATGCTGGAAACAGCATAGCAAGTTTAAATAAGGCTAGTCCGTTATCAACTTGAAAAAGTGGCACCGAGTCGGTGCGCGTcttactctagttaagatgGACATATGTCCGCcgcggttctatctagttacgcgttaaaccaactagaattttttt	accaggatggccgagtggttaaggcgtcttactctagttaagatggacatatgTCCGCGTGGGTTCGAACCCCACTcctggta	GCCGAGTGGTTAAGGCGTTGGACTTAAGATCCAATGGACATATGTCCGCGTGGG	tgtggaaaggacgaaacaccgACGCGGACATATGTCCATGTTTAAGAGCTATGCTGGAAACAGCATAGCAAGTTTAAATAAGGCTAGTCCGTTATCAACTTGAAAAAGTGGCACCGAGTCGGTGCGCGTcttactctagttaagatgGACATATGTCCGCcgcggttctatctagttacgcgttaaaccaactagaatttttttATCAGCGGAAGCATGGTCTtggccgagtggttaaggcgttggactTAAgatccaatggacatatgtcCgcgtgggtctcgagtactaggatccatt
18wG_fne_RTT22_14gc_ta_13gc_ta_12ta_cg_mut38at_PBS14	0	0	360	0	0.561798	356	18wG	22	14gc_ta_13gc_ta_12ta_cg_mut38at	14	gACGCGGACATATGTCCATGTTTAAGAGCTATGCTGGAAACAGCATAGCAAGTTTAAATAAGGCTAGTCCGTTATCAACTTGAAAAAGTGGCACCGAGTCGGTGCGCGTcttactctagttaagatgGACATATGTCCGCGcgcggttctatctagttacgcgttaaaccaactagaattttttt	accaggatggccgagtggttaaggcgtcttactctagttaagatggacatatgTCCGCGTGGGTTCGAACCCCACTcctggta	GCCGAGTGGTTAAGGCGTTGGACTTAAGATCCAATGGACATATGTCCGCGTGGG	tgtggaaaggacgaaacaccgACGCGGACATATGTCCATGTTTAAGAGCTATGCTGGAAACAGCATAGCAAGTTTAAATAAGGCTAGTCCGTTATCAACTTGAAAAAGTGGCACCGAGTCGGTGCGCGTcttactctagttaagatgGACATATGTCCGCGcgcggttctatctagttacgcgttaaaccaactagaatttttttAGAGTGTGCGCATCCTTCtggccgagtggttaaggcgttggactTAAgatccaatggacatatgtcCgcgtgggtctcgagtactaggatccatt
18wG_fne_RTT22_14gc_ta_13gc_ta_12ta_cg_mut38at_PBS15	0	0	547	0.3861	0	518	18wG	22	14gc_ta_13gc_ta_12ta_cg_mut38at	15	gACGCGGACATATGTCCATGTTTAAGAGCTATGCTGGAAACAGCATAGCAAGTTTAAATAAGGCTAGTCCGTTATCAACTTGAAAAAGTGGCACCGAGTCGGTGCGCGTcttactctagttaagatgGACATATGTCCGCGTcgcggttctatctagttacgcgttaaaccaactagaattttttt	accaggatggccgagtggttaaggcgtcttactctagttaagatggacatatgTCCGCGTGGGTTCGAACCCCACTcctggta	GCCGAGTGGTTAAGGCGTTGGACTTAAGATCCAATGGACATATGTCCGCGTGGG	tgtggaaaggacgaaacaccgACGCGGACATATGTCCATGTTTAAGAGCTATGCTGGAAACAGCATAGCAAGTTTAAATAAGGCTAGTCCGTTATCAACTTGAAAAAGTGGCACCGAGTCGGTGCGCGTcttactctagttaagatgGACATATGTCCGCGTcgcggttctatctagttacgcgttaaaccaactagaatttttttCACCTGTAGAGAATGACtggccgagtggttaaggcgttggactTAAgatccaatggacatatgtcCgcgtgggtctcgagtactaggatccatt
18wG_fne_RTT22_14gc_ta_13gc_ta_12ta_cg_mut38at_PBS16	0	0	500	0	0	444	18wG	22	14gc_ta_13gc_ta_12ta_cg_mut38at	16	gACGCGGACATATGTCCATGTTTAAGAGCTATGCTGGAAACAGCATAGCAAGTTTAAATAAGGCTAGTCCGTTATCAACTTGAAAAAGTGGCACCGAGTCGGTGCGCGTcttactctagttaagatgGACATATGTCCGCGTGcgcggttctatctagttacgcgttaaaccaactagaattttttt	accaggatggccgagtggttaaggcgtcttactctagttaagatggacatatgTCCGCGTGGGTTCGAACCCCACTcctggta	GCCGAGTGGTTAAGGCGTTGGACTTAAGATCCAATGGACATATGTCCGCGTGGG	tgtggaaaggacgaaacaccgACGCGGACATATGTCCATGTTTAAGAGCTATGCTGGAAACAGCATAGCAAGTTTAAATAAGGCTAGTCCGTTATCAACTTGAAAAAGTGGCACCGAGTCGGTGCGCGTcttactctagttaagatgGACATATGTCCGCGTGcgcggttctatctagttacgcgttaaaccaactagaatttttttCGGCTGGTATTACAACtggccgagtggttaaggcgttggactTAAgatccaatggacatatgtcCgcgtgggtctcgagtactaggatccatt
18wG_fne_RTT22_14gc_ta_13gc_ta_12ta_cg_mut38at_PBS8	0.945626	0	423	0.997506	0	401	18wG	22	14gc_ta_13gc_ta_12ta_cg_mut38at	8	gACGCGGACATATGTCCATGTTTAAGAGCTATGCTGGAAACAGCATAGCAAGTTTAAATAAGGCTAGTCCGTTATCAACTTGAAAAAGTGGCACCGAGTCGGTGCGCGTcttactctagttaagatgGACATATGcgcggttctatctagttacgcgttaaaccaactagaattttttt	accaggatggccgagtggttaaggcgtcttactctagttaagatggacatatgTCCGCGTGGGTTCGAACCCCACTcctggta	GCCGAGTGGTTAAGGCGTTGGACTTAAGATCCAATGGACATATGTCCGCGTGGG	tgtggaaaggacgaaacaccgACGCGGACATATGTCCATGTTTAAGAGCTATGCTGGAAACAGCATAGCAAGTTTAAATAAGGCTAGTCCGTTATCAACTTGAAAAAGTGGCACCGAGTCGGTGCGCGTcttactctagttaagatgGACATATGcgcggttctatctagttacgcgttaaaccaactagaatttttttCCTGGAACAACATATGCGTCGCGAtggccgagtggttaaggcgttggactTAAgatccaatggacatatgtcCgcgtgggtctcgagtactaggatccatt
18wG_fne_RTT22_14gc_ta_13gc_ta_12ta_cg_mut38at_PBS9	0	0	403	0	0	435	18wG	22	14gc_ta_13gc_ta_12ta_cg_mut38at	9	gACGCGGACATATGTCCATGTTTAAGAGCTATGCTGGAAACAGCATAGCAAGTTTAAATAAGGCTAGTCCGTTATCAACTTGAAAAAGTGGCACCGAGTCGGTGCGCGTcttactctagttaagatgGACATATGTcgcggttctatctagttacgcgttaaaccaactagaattttttt	accaggatggccgagtggttaaggcgtcttactctagttaagatggacatatgTCCGCGTGGGTTCGAACCCCACTcctggta	GCCGAGTGGTTAAGGCGTTGGACTTAAGATCCAATGGACATATGTCCGCGTGGG	tgtggaaaggacgaaacaccgACGCGGACATATGTCCATGTTTAAGAGCTATGCTGGAAACAGCATAGCAAGTTTAAATAAGGCTAGTCCGTTATCAACTTGAAAAAGTGGCACCGAGTCGGTGCGCGTcttactctagttaagatgGACATATGTcgcggttctatctagttacgcgttaaaccaactagaatttttttGTTGCCTTATGGATTGCAGGAGTtggccgagtggttaaggcgttggactTAAgatccaatggacatatgtcCgcgtgggtctcgagtactaggatccatt
18wG_fne_RTT22_14gc_ta_13gc_ta_PBS10	0.505051	0	396	0.531915	0	376	18wG	22	14gc_ta_13gc_ta	10	gACGCGGACATATGTCCATGTTTAAGAGCTATGCTGGAAACAGCATAGCAAGTTTAAATAAGGCTAGTCCGTTATCAACTTGAAAAAGTGGCACCGAGTCGGTGCGCGTtttactctagataaaatgGACATATGTCcgcggttctatctagttacgcgttaaaccaactagaattttttt	accaggatggccgagtggttaaggcgttttactctagataaaatggacatatgTCCGCGTGGGTTCGAACCCCACTcctggta	GCCGAGTGGTTAAGGCGTTGGACTTAAGATCCAATGGACATATGTCCGCGTGGG	tgtggaaaggacgaaacaccgACGCGGACATATGTCCATGTTTAAGAGCTATGCTGGAAACAGCATAGCAAGTTTAAATAAGGCTAGTCCGTTATCAACTTGAAAAAGTGGCACCGAGTCGGTGCGCGTtttactctagataaaatgGACATATGTCcgcggttctatctagttacgcgttaaaccaactagaatttttttGTTGCCTTATCCGAACTTCCCGtggccgagtggttaaggcgttggactTAAgatccaatggacatatgtcCgcgtgggtctcgagtactaggatccatt
18wG_fne_RTT22_14gc_ta_13gc_ta_PBS11	0	0.842697	356	0	0.773196	388	18wG	22	14gc_ta_13gc_ta	11	gACGCGGACATATGTCCATGTTTAAGAGCTATGCTGGAAACAGCATAGCAAGTTTAAATAAGGCTAGTCCGTTATCAACTTGAAAAAGTGGCACCGAGTCGGTGCGCGTtttactctagataaaatgGACATATGTCCcgcggttctatctagttacgcgttaaaccaactagaattttttt	accaggatggccgagtggttaaggcgttttactctagataaaatggacatatgTCCGCGTGGGTTCGAACCCCACTcctggta	GCCGAGTGGTTAAGGCGTTGGACTTAAGATCCAATGGACATATGTCCGCGTGGG	tgtggaaaggacgaaacaccgACGCGGACATATGTCCATGTTTAAGAGCTATGCTGGAAACAGCATAGCAAGTTTAAATAAGGCTAGTCCGTTATCAACTTGAAAAAGTGGCACCGAGTCGGTGCGCGTtttactctagataaaatgGACATATGTCCcgcggttctatctagttacgcgttaaaccaactagaatttttttCCTGGAACAACGCTCGATAAGtggccgagtggttaaggcgttggactTAAgatccaatggacatatgtcCgcgtgggtctcgagtactaggatccatt
18wG_fne_RTT22_14gc_ta_13gc_ta_PBS12	0	0.595238	168	0	0	184	18wG	22	14gc_ta_13gc_ta	12	gACGCGGACATATGTCCATGTTTAAGAGCTATGCTGGAAACAGCATAGCAAGTTTAAATAAGGCTAGTCCGTTATCAACTTGAAAAAGTGGCACCGAGTCGGTGCGCGTtttactctagataaaatgGACATATGTCCGcgcggttctatctagttacgcgttaaaccaactagaattttttt	accaggatggccgagtggttaaggcgttttactctagataaaatggacatatgTCCGCGTGGGTTCGAACCCCACTcctggta	GCCGAGTGGTTAAGGCGTTGGACTTAAGATCCAATGGACATATGTCCGCGTGGG	tgtggaaaggacgaaacaccgACGCGGACATATGTCCATGTTTAAGAGCTATGCTGGAAACAGCATAGCAAGTTTAAATAAGGCTAGTCCGTTATCAACTTGAAAAAGTGGCACCGAGTCGGTGCGCGTtttactctagataaaatgGACATATGTCCGcgcggttctatctagttacgcgttaaaccaactagaatttttttGACGCAGCTAATAGTAAGGCtggccgagtggttaaggcgttggactTAAgatccaatggacatatgtcCgcgtgggtctcgagtactaggatccatt
18wG_fne_RTT22_14gc_ta_13gc_ta_PBS13	1.53846	0.512821	390	2.50627	0.250627	399	18wG	22	14gc_ta_13gc_ta	13	gACGCGGACATATGTCCATGTTTAAGAGCTATGCTGGAAACAGCATAGCAAGTTTAAATAAGGCTAGTCCGTTATCAACTTGAAAAAGTGGCACCGAGTCGGTGCGCGTtttactctagataaaatgGACATATGTCCGCcgcggttctatctagttacgcgttaaaccaactagaattttttt	accaggatggccgagtggttaaggcgttttactctagataaaatggacatatgTCCGCGTGGGTTCGAACCCCACTcctggta	GCCGAGTGGTTAAGGCGTTGGACTTAAGATCCAATGGACATATGTCCGCGTGGG	tgtggaaaggacgaaacaccgACGCGGACATATGTCCATGTTTAAGAGCTATGCTGGAAACAGCATAGCAAGTTTAAATAAGGCTAGTCCGTTATCAACTTGAAAAAGTGGCACCGAGTCGGTGCGCGTtttactctagataaaatgGACATATGTCCGCcgcggttctatctagttacgcgttaaaccaactagaatttttttCTCCTAAGAAGTTAGCGTCtggccgagtggttaaggcgttggactTAAgatccaatggacatatgtcCgcgtgggtctcgagtactaggatccatt
18wG_fne_RTT22_14gc_ta_13gc_ta_PBS14	0.898204	0	334	1.20482	0	332	18wG	22	14gc_ta_13gc_ta	14	gACGCGGACATATGTCCATGTTTAAGAGCTATGCTGGAAACAGCATAGCAAGTTTAAATAAGGCTAGTCCGTTATCAACTTGAAAAAGTGGCACCGAGTCGGTGCGCGTtttactctagataaaatgGACATATGTCCGCGcgcggttctatctagttacgcgttaaaccaactagaattttttt	accaggatggccgagtggttaaggcgttttactctagataaaatggacatatgTCCGCGTGGGTTCGAACCCCACTcctggta	GCCGAGTGGTTAAGGCGTTGGACTTAAGATCCAATGGACATATGTCCGCGTGGG	tgtggaaaggacgaaacaccgACGCGGACATATGTCCATGTTTAAGAGCTATGCTGGAAACAGCATAGCAAGTTTAAATAAGGCTAGTCCGTTATCAACTTGAAAAAGTGGCACCGAGTCGGTGCGCGTtttactctagataaaatgGACATATGTCCGCGcgcggttctatctagttacgcgttaaaccaactagaatttttttGGTAGAGCTTGTCTGATGtggccgagtggttaaggcgttggactTAAgatccaatggacatatgtcCgcgtgggtctcgagtactaggatccatt
18wG_fne_RTT22_14gc_ta_13gc_ta_PBS15	0.190476	0.571429	525	0	0	512	18wG	22	14gc_ta_13gc_ta	15	gACGCGGACATATGTCCATGTTTAAGAGCTATGCTGGAAACAGCATAGCAAGTTTAAATAAGGCTAGTCCGTTATCAACTTGAAAAAGTGGCACCGAGTCGGTGCGCGTtttactctagataaaatgGACATATGTCCGCGTcgcggttctatctagttacgcgttaaaccaactagaattttttt	accaggatggccgagtggttaaggcgttttactctagataaaatggacatatgTCCGCGTGGGTTCGAACCCCACTcctggta	GCCGAGTGGTTAAGGCGTTGGACTTAAGATCCAATGGACATATGTCCGCGTGGG	tgtggaaaggacgaaacaccgACGCGGACATATGTCCATGTTTAAGAGCTATGCTGGAAACAGCATAGCAAGTTTAAATAAGGCTAGTCCGTTATCAACTTGAAAAAGTGGCACCGAGTCGGTGCGCGTtttactctagataaaatgGACATATGTCCGCGTcgcggttctatctagttacgcgttaaaccaactagaatttttttGCTTCCAGAACGATCCTtggccgagtggttaaggcgttggactTAAgatccaatggacatatgtcCgcgtgggtctcgagtactaggatccatt
18wG_fne_RTT22_14gc_ta_13gc_ta_PBS16	0.3125	0	320	0.677966	0	295	18wG	22	14gc_ta_13gc_ta	16	gACGCGGACATATGTCCATGTTTAAGAGCTATGCTGGAAACAGCATAGCAAGTTTAAATAAGGCTAGTCCGTTATCAACTTGAAAAAGTGGCACCGAGTCGGTGCGCGTtttactctagataaaatgGACATATGTCCGCGTGcgcggttctatctagttacgcgttaaaccaactagaattttttt	accaggatggccgagtggttaaggcgttttactctagataaaatggacatatgTCCGCGTGGGTTCGAACCCCACTcctggta	GCCGAGTGGTTAAGGCGTTGGACTTAAGATCCAATGGACATATGTCCGCGTGGG	tgtggaaaggacgaaacaccgACGCGGACATATGTCCATGTTTAAGAGCTATGCTGGAAACAGCATAGCAAGTTTAAATAAGGCTAGTCCGTTATCAACTTGAAAAAGTGGCACCGAGTCGGTGCGCGTtttactctagataaaatgGACATATGTCCGCGTGcgcggttctatctagttacgcgttaaaccaactagaatttttttGTTCGCCGTAATACACtggccgagtggttaaggcgttggactTAAgatccaatggacatatgtcCgcgtgggtctcgagtactaggatccatt
18wG_fne_RTT22_14gc_ta_13gc_ta_PBS8	1.6129	0	248	1.16732	0	257	18wG	22	14gc_ta_13gc_ta	8	gACGCGGACATATGTCCATGTTTAAGAGCTATGCTGGAAACAGCATAGCAAGTTTAAATAAGGCTAGTCCGTTATCAACTTGAAAAAGTGGCACCGAGTCGGTGCGCGTtttactctagataaaatgGACATATGcgcggttctatctagttacgcgttaaaccaactagaattttttt	accaggatggccgagtggttaaggcgttttactctagataaaatggacatatgTCCGCGTGGGTTCGAACCCCACTcctggta	GCCGAGTGGTTAAGGCGTTGGACTTAAGATCCAATGGACATATGTCCGCGTGGG	tgtggaaaggacgaaacaccgACGCGGACATATGTCCATGTTTAAGAGCTATGCTGGAAACAGCATAGCAAGTTTAAATAAGGCTAGTCCGTTATCAACTTGAAAAAGTGGCACCGAGTCGGTGCGCGTtttactctagataaaatgGACATATGcgcggttctatctagttacgcgttaaaccaactagaatttttttGGTAAGGAAGTCGTCAATCCGAGCtggccgagtggttaaggcgttggactTAAgatccaatggacatatgtcCgcgtgggtctcgagtactaggatccatt
18wG_fne_RTT22_14gc_ta_13gc_ta_PBS9	0	0	448	0	0	501	18wG	22	14gc_ta_13gc_ta	9	gACGCGGACATATGTCCATGTTTAAGAGCTATGCTGGAAACAGCATAGCAAGTTTAAATAAGGCTAGTCCGTTATCAACTTGAAAAAGTGGCACCGAGTCGGTGCGCGTtttactctagataaaatgGACATATGTcgcggttctatctagttacgcgttaaaccaactagaattttttt	accaggatggccgagtggttaaggcgttttactctagataaaatggacatatgTCCGCGTGGGTTCGAACCCCACTcctggta	GCCGAGTGGTTAAGGCGTTGGACTTAAGATCCAATGGACATATGTCCGCGTGGG	tgtggaaaggacgaaacaccgACGCGGACATATGTCCATGTTTAAGAGCTATGCTGGAAACAGCATAGCAAGTTTAAATAAGGCTAGTCCGTTATCAACTTGAAAAAGTGGCACCGAGTCGGTGCGCGTtttactctagataaaatgGACATATGTcgcggttctatctagttacgcgttaaaccaactagaatttttttTGACGCGAACGCATACTAAGCGCtggccgagtggttaaggcgttggactTAAgatccaatggacatatgtcCgcgtgggtctcgagtactaggatccatt
18wG_fne_RTT22_14gc_ta_PBS10	2.33333	0	300	2.77778	0	324	18wG	22	14gc_ta	10	gACGCGGACATATGTCCATGTTTAAGAGCTATGCTGGAAACAGCATAGCAAGTTTAAATAAGGCTAGTCCGTTATCAACTTGAAAAAGTGGCACCGAGTCGGTGCGCGTtgtactctagatacaatgGACATATGTCcgcggttctatctagttacgcgttaaaccaactagaattttttt	accaggatggccgagtggttaaggcgttgtactctagatacaatggacatatgTCCGCGTGGGTTCGAACCCCACTcctggta	GCCGAGTGGTTAAGGCGTTGGACTTAAGATCCAATGGACATATGTCCGCGTGGG	tgtggaaaggacgaaacaccgACGCGGACATATGTCCATGTTTAAGAGCTATGCTGGAAACAGCATAGCAAGTTTAAATAAGGCTAGTCCGTTATCAACTTGAAAAAGTGGCACCGAGTCGGTGCGCGTtgtactctagatacaatgGACATATGTCcgcggttctatctagttacgcgttaaaccaactagaatttttttTGCCACTCGTGTTGAAGGAACTtggccgagtggttaaggcgttggactTAAgatccaatggacatatgtcCgcgtgggtctcgagtactaggatccatt
18wG_fne_RTT22_14gc_ta_PBS11	1.8315	0	273	1.59363	0	251	18wG	22	14gc_ta	11	gACGCGGACATATGTCCATGTTTAAGAGCTATGCTGGAAACAGCATAGCAAGTTTAAATAAGGCTAGTCCGTTATCAACTTGAAAAAGTGGCACCGAGTCGGTGCGCGTtgtactctagatacaatgGACATATGTCCcgcggttctatctagttacgcgttaaaccaactagaattttttt	accaggatggccgagtggttaaggcgttgtactctagatacaatggacatatgTCCGCGTGGGTTCGAACCCCACTcctggta	GCCGAGTGGTTAAGGCGTTGGACTTAAGATCCAATGGACATATGTCCGCGTGGG	tgtggaaaggacgaaacaccgACGCGGACATATGTCCATGTTTAAGAGCTATGCTGGAAACAGCATAGCAAGTTTAAATAAGGCTAGTCCGTTATCAACTTGAAAAAGTGGCACCGAGTCGGTGCGCGTtgtactctagatacaatgGACATATGTCCcgcggttctatctagttacgcgttaaaccaactagaatttttttTCGACTGGTGTAGATCAGAGCtggccgagtggttaaggcgttggactTAAgatccaatggacatatgtcCgcgtgggtctcgagtactaggatccatt
18wG_fne_RTT22_14gc_ta_PBS12	4.45682	0	359	3.96825	0	378	18wG	22	14gc_ta	12	gACGCGGACATATGTCCATGTTTAAGAGCTATGCTGGAAACAGCATAGCAAGTTTAAATAAGGCTAGTCCGTTATCAACTTGAAAAAGTGGCACCGAGTCGGTGCGCGTtgtactctagatacaatgGACATATGTCCGcgcggttctatctagttacgcgttaaaccaactagaattttttt	accaggatggccgagtggttaaggcgttgtactctagatacaatggacatatgTCCGCGTGGGTTCGAACCCCACTcctggta	GCCGAGTGGTTAAGGCGTTGGACTTAAGATCCAATGGACATATGTCCGCGTGGG	tgtggaaaggacgaaacaccgACGCGGACATATGTCCATGTTTAAGAGCTATGCTGGAAACAGCATAGCAAGTTTAAATAAGGCTAGTCCGTTATCAACTTGAAAAAGTGGCACCGAGTCGGTGCGCGTtgtactctagatacaatgGACATATGTCCGcgcggttctatctagttacgcgttaaaccaactagaatttttttCAATGTGCGAGCTCGATACTtggccgagtggttaaggcgttggactTAAgatccaatggacatatgtcCgcgtgggtctcgagtactaggatccatt
18wG_fne_RTT22_14gc_ta_PBS13	6.46154	0	325	5.27778	0	360	18wG	22	14gc_ta	13	gACGCGGACATATGTCCATGTTTAAGAGCTATGCTGGAAACAGCATAGCAAGTTTAAATAAGGCTAGTCCGTTATCAACTTGAAAAAGTGGCACCGAGTCGGTGCGCGTtgtactctagatacaatgGACATATGTCCGCcgcggttctatctagttacgcgttaaaccaactagaattttttt	accaggatggccgagtggttaaggcgttgtactctagatacaatggacatatgTCCGCGTGGGTTCGAACCCCACTcctggta	GCCGAGTGGTTAAGGCGTTGGACTTAAGATCCAATGGACATATGTCCGCGTGGG	tgtggaaaggacgaaacaccgACGCGGACATATGTCCATGTTTAAGAGCTATGCTGGAAACAGCATAGCAAGTTTAAATAAGGCTAGTCCGTTATCAACTTGAAAAAGTGGCACCGAGTCGGTGCGCGTtgtactctagatacaatgGACATATGTCCGCcgcggttctatctagttacgcgttaaaccaactagaatttttttAACACTTGCGAGTGGACTCtggccgagtggttaaggcgttggactTAAgatccaatggacatatgtcCgcgtgggtctcgagtactaggatccatt
18wG_fne_RTT22_14gc_ta_PBS14	3.3033	0.600601	333	3.003	1.8018	333	18wG	22	14gc_ta	14	gACGCGGACATATGTCCATGTTTAAGAGCTATGCTGGAAACAGCATAGCAAGTTTAAATAAGGCTAGTCCGTTATCAACTTGAAAAAGTGGCACCGAGTCGGTGCGCGTtgtactctagatacaatgGACATATGTCCGCGcgcggttctatctagttacgcgttaaaccaactagaattttttt	accaggatggccgagtggttaaggcgttgtactctagatacaatggacatatgTCCGCGTGGGTTCGAACCCCACTcctggta	GCCGAGTGGTTAAGGCGTTGGACTTAAGATCCAATGGACATATGTCCGCGTGGG	tgtggaaaggacgaaacaccgACGCGGACATATGTCCATGTTTAAGAGCTATGCTGGAAACAGCATAGCAAGTTTAAATAAGGCTAGTCCGTTATCAACTTGAAAAAGTGGCACCGAGTCGGTGCGCGTtgtactctagatacaatgGACATATGTCCGCGcgcggttctatctagttacgcgttaaaccaactagaatttttttTCGTACAAGATCAGGAAGtggccgagtggttaaggcgttggactTAAgatccaatggacatatgtcCgcgtgggtctcgagtactaggatccatt
18wG_fne_RTT22_14gc_ta_PBS15	1.66667	0	540	3.59848	0	528	18wG	22	14gc_ta	15	gACGCGGACATATGTCCATGTTTAAGAGCTATGCTGGAAACAGCATAGCAAGTTTAAATAAGGCTAGTCCGTTATCAACTTGAAAAAGTGGCACCGAGTCGGTGCGCGTtgtactctagatacaatgGACATATGTCCGCGTcgcggttctatctagttacgcgttaaaccaactagaattttttt	accaggatggccgagtggttaaggcgttgtactctagatacaatggacatatgTCCGCGTGGGTTCGAACCCCACTcctggta	GCCGAGTGGTTAAGGCGTTGGACTTAAGATCCAATGGACATATGTCCGCGTGGG	tgtggaaaggacgaaacaccgACGCGGACATATGTCCATGTTTAAGAGCTATGCTGGAAACAGCATAGCAAGTTTAAATAAGGCTAGTCCGTTATCAACTTGAAAAAGTGGCACCGAGTCGGTGCGCGTtgtactctagatacaatgGACATATGTCCGCGTcgcggttctatctagttacgcgttaaaccaactagaatttttttTTCACGGTATCTTGTCAtggccgagtggttaaggcgttggactTAAgatccaatggacatatgtcCgcgtgggtctcgagtactaggatccatt
18wG_fne_RTT22_14gc_ta_PBS16	6.34328	0	268	2.97398	0	269	18wG	22	14gc_ta	16	gACGCGGACATATGTCCATGTTTAAGAGCTATGCTGGAAACAGCATAGCAAGTTTAAATAAGGCTAGTCCGTTATCAACTTGAAAAAGTGGCACCGAGTCGGTGCGCGTtgtactctagatacaatgGACATATGTCCGCGTGcgcggttctatctagttacgcgttaaaccaactagaattttttt	accaggatggccgagtggttaaggcgttgtactctagatacaatggacatatgTCCGCGTGGGTTCGAACCCCACTcctggta	GCCGAGTGGTTAAGGCGTTGGACTTAAGATCCAATGGACATATGTCCGCGTGGG	tgtggaaaggacgaaacaccgACGCGGACATATGTCCATGTTTAAGAGCTATGCTGGAAACAGCATAGCAAGTTTAAATAAGGCTAGTCCGTTATCAACTTGAAAAAGTGGCACCGAGTCGGTGCGCGTtgtactctagatacaatgGACATATGTCCGCGTGcgcggttctatctagttacgcgttaaaccaactagaatttttttTGGTTCTATGCGAGAGtggccgagtggttaaggcgttggactTAAgatccaatggacatatgtcCgcgtgggtctcgagtactaggatccatt
18wG_fne_RTT22_14gc_ta_PBS8	4.04412	0	272	6.04982	0	281	18wG	22	14gc_ta	8	gACGCGGACATATGTCCATGTTTAAGAGCTATGCTGGAAACAGCATAGCAAGTTTAAATAAGGCTAGTCCGTTATCAACTTGAAAAAGTGGCACCGAGTCGGTGCGCGTtgtactctagatacaatgGACATATGcgcggttctatctagttacgcgttaaaccaactagaattttttt	accaggatggccgagtggttaaggcgttgtactctagatacaatggacatatgTCCGCGTGGGTTCGAACCCCACTcctggta	GCCGAGTGGTTAAGGCGTTGGACTTAAGATCCAATGGACATATGTCCGCGTGGG	tgtggaaaggacgaaacaccgACGCGGACATATGTCCATGTTTAAGAGCTATGCTGGAAACAGCATAGCAAGTTTAAATAAGGCTAGTCCGTTATCAACTTGAAAAAGTGGCACCGAGTCGGTGCGCGTtgtactctagatacaatgGACATATGcgcggttctatctagttacgcgttaaaccaactagaatttttttCGTTAAGCGGTGCTTAGAGATTGCtggccgagtggttaaggcgttggactTAAgatccaatggacatatgtcCgcgtgggtctcgagtactaggatccatt
18wG_fne_RTT22_14gc_ta_PBS9	0.303951	0	329	1.1976	0.299401	334	18wG	22	14gc_ta	9	gACGCGGACATATGTCCATGTTTAAGAGCTATGCTGGAAACAGCATAGCAAGTTTAAATAAGGCTAGTCCGTTATCAACTTGAAAAAGTGGCACCGAGTCGGTGCGCGTtgtactctagatacaatgGACATATGTcgcggttctatctagttacgcgttaaaccaactagaattttttt	accaggatggccgagtggttaaggcgttgtactctagatacaatggacatatgTCCGCGTGGGTTCGAACCCCACTcctggta	GCCGAGTGGTTAAGGCGTTGGACTTAAGATCCAATGGACATATGTCCGCGTGGG	tgtggaaaggacgaaacaccgACGCGGACATATGTCCATGTTTAAGAGCTATGCTGGAAACAGCATAGCAAGTTTAAATAAGGCTAGTCCGTTATCAACTTGAAAAAGTGGCACCGAGTCGGTGCGCGTtgtactctagatacaatgGACATATGTcgcggttctatctagttacgcgttaaaccaactagaatttttttTGCCATGACGATAGTAAGGCGTGtggccgagtggttaaggcgttggactTAAgatccaatggacatatgtcCgcgtgggtctcgagtactaggatccatt
18wG_fne_RTT22_14gc_ta_mut38at_PBS10	6.02837	0	282	7.90378	0	291	18wG	22	14gc_ta_mut38at	10	gACGCGGACATATGTCCATGTTTAAGAGCTATGCTGGAAACAGCATAGCAAGTTTAAATAAGGCTAGTCCGTTATCAACTTGAAAAAGTGGCACCGAGTCGGTGCGCGTtgtactctagttacaatgGACATATGTCcgcggttctatctagttacgcgttaaaccaactagaattttttt	accaggatggccgagtggttaaggcgttgtactctagttacaatggacatatgTCCGCGTGGGTTCGAACCCCACTcctggta	GCCGAGTGGTTAAGGCGTTGGACTTAAGATCCAATGGACATATGTCCGCGTGGG	tgtggaaaggacgaaacaccgACGCGGACATATGTCCATGTTTAAGAGCTATGCTGGAAACAGCATAGCAAGTTTAAATAAGGCTAGTCCGTTATCAACTTGAAAAAGTGGCACCGAGTCGGTGCGCGTtgtactctagttacaatgGACATATGTCcgcggttctatctagttacgcgttaaaccaactagaatttttttACTGCTACTGTGCAGGTCAATCtggccgagtggttaaggcgttggactTAAgatccaatggacatatgtcCgcgtgggtctcgagtactaggatccatt
18wG_fne_RTT22_14gc_ta_mut38at_PBS11	5.94059	0	202	4.61538	0	195	18wG	22	14gc_ta_mut38at	11	gACGCGGACATATGTCCATGTTTAAGAGCTATGCTGGAAACAGCATAGCAAGTTTAAATAAGGCTAGTCCGTTATCAACTTGAAAAAGTGGCACCGAGTCGGTGCGCGTtgtactctagttacaatgGACATATGTCCcgcggttctatctagttacgcgttaaaccaactagaattttttt	accaggatggccgagtggttaaggcgttgtactctagttacaatggacatatgTCCGCGTGGGTTCGAACCCCACTcctggta	GCCGAGTGGTTAAGGCGTTGGACTTAAGATCCAATGGACATATGTCCGCGTGGG	tgtggaaaggacgaaacaccgACGCGGACATATGTCCATGTTTAAGAGCTATGCTGGAAACAGCATAGCAAGTTTAAATAAGGCTAGTCCGTTATCAACTTGAAAAAGTGGCACCGAGTCGGTGCGCGTtgtactctagttacaatgGACATATGTCCcgcggttctatctagttacgcgttaaaccaactagaatttttttAATAACCGCAGTAGAGCGGTGtggccgagtggttaaggcgttggactTAAgatccaatggacatatgtcCgcgtgggtctcgagtactaggatccatt
18wG_fne_RTT22_14gc_ta_mut38at_PBS12	5.26316	2.78638	323	4.60526	3.61842	304	18wG	22	14gc_ta_mut38at	12	gACGCGGACATATGTCCATGTTTAAGAGCTATGCTGGAAACAGCATAGCAAGTTTAAATAAGGCTAGTCCGTTATCAACTTGAAAAAGTGGCACCGAGTCGGTGCGCGTtgtactctagttacaatgGACATATGTCCGcgcggttctatctagttacgcgttaaaccaactagaattttttt	accaggatggccgagtggttaaggcgttgtactctagttacaatggacatatgTCCGCGTGGGTTCGAACCCCACTcctggta	GCCGAGTGGTTAAGGCGTTGGACTTAAGATCCAATGGACATATGTCCGCGTGGG	tgtggaaaggacgaaacaccgACGCGGACATATGTCCATGTTTAAGAGCTATGCTGGAAACAGCATAGCAAGTTTAAATAAGGCTAGTCCGTTATCAACTTGAAAAAGTGGCACCGAGTCGGTGCGCGTtgtactctagttacaatgGACATATGTCCGcgcggttctatctagttacgcgttaaaccaactagaatttttttGCAACCAATTACGGCCGAATtggccgagtggttaaggcgttggactTAAgatccaatggacatatgtcCgcgtgggtctcgagtactaggatccatt
18wG_fne_RTT22_14gc_ta_mut38at_PBS13	7.57098	0	317	5.84795	0	342	18wG	22	14gc_ta_mut38at	13	gACGCGGACATATGTCCATGTTTAAGAGCTATGCTGGAAACAGCATAGCAAGTTTAAATAAGGCTAGTCCGTTATCAACTTGAAAAAGTGGCACCGAGTCGGTGCGCGTtgtactctagttacaatgGACATATGTCCGCcgcggttctatctagttacgcgttaaaccaactagaattttttt	accaggatggccgagtggttaaggcgttgtactctagttacaatggacatatgTCCGCGTGGGTTCGAACCCCACTcctggta	GCCGAGTGGTTAAGGCGTTGGACTTAAGATCCAATGGACATATGTCCGCGTGGG	tgtggaaaggacgaaacaccgACGCGGACATATGTCCATGTTTAAGAGCTATGCTGGAAACAGCATAGCAAGTTTAAATAAGGCTAGTCCGTTATCAACTTGAAAAAGTGGCACCGAGTCGGTGCGCGTtgtactctagttacaatgGACATATGTCCGCcgcggttctatctagttacgcgttaaaccaactagaatttttttGTGGTAACAGTCGTCAATCtggccgagtggttaaggcgttggactTAAgatccaatggacatatgtcCgcgtgggtctcgagtactaggatccatt
18wG_fne_RTT22_14gc_ta_mut38at_PBS14	8.0292	0	274	4.30108	0	279	18wG	22	14gc_ta_mut38at	14	gACGCGGACATATGTCCATGTTTAAGAGCTATGCTGGAAACAGCATAGCAAGTTTAAATAAGGCTAGTCCGTTATCAACTTGAAAAAGTGGCACCGAGTCGGTGCGCGTtgtactctagttacaatgGACATATGTCCGCGcgcggttctatctagttacgcgttaaaccaactagaattttttt	accaggatggccgagtggttaaggcgttgtactctagttacaatggacatatgTCCGCGTGGGTTCGAACCCCACTcctggta	GCCGAGTGGTTAAGGCGTTGGACTTAAGATCCAATGGACATATGTCCGCGTGGG	tgtggaaaggacgaaacaccgACGCGGACATATGTCCATGTTTAAGAGCTATGCTGGAAACAGCATAGCAAGTTTAAATAAGGCTAGTCCGTTATCAACTTGAAAAAGTGGCACCGAGTCGGTGCGCGTtgtactctagttacaatgGACATATGTCCGCGcgcggttctatctagttacgcgttaaaccaactagaatttttttTCCACAAGGAGCTCGATAtggccgagtggttaaggcgttggactTAAgatccaatggacatatgtcCgcgtgggtctcgagtactaggatccatt
18wG_fne_RTT22_14gc_ta_mut38at_PBS15	4.61538	0	390	6.20347	0	403	18wG	22	14gc_ta_mut38at	15	gACGCGGACATATGTCCATGTTTAAGAGCTATGCTGGAAACAGCATAGCAAGTTTAAATAAGGCTAGTCCGTTATCAACTTGAAAAAGTGGCACCGAGTCGGTGCGCGTtgtactctagttacaatgGACATATGTCCGCGTcgcggttctatctagttacgcgttaaaccaactagaattttttt	accaggatggccgagtggttaaggcgttgtactctagttacaatggacatatgTCCGCGTGGGTTCGAACCCCACTcctggta	GCCGAGTGGTTAAGGCGTTGGACTTAAGATCCAATGGACATATGTCCGCGTGGG	tgtggaaaggacgaaacaccgACGCGGACATATGTCCATGTTTAAGAGCTATGCTGGAAACAGCATAGCAAGTTTAAATAAGGCTAGTCCGTTATCAACTTGAAAAAGTGGCACCGAGTCGGTGCGCGTtgtactctagttacaatgGACATATGTCCGCGTcgcggttctatctagttacgcgttaaaccaactagaatttttttGGAATATTGCGACGCAGtggccgagtggttaaggcgttggactTAAgatccaatggacatatgtcCgcgtgggtctcgagtactaggatccatt
18wG_fne_RTT22_14gc_ta_mut38at_PBS16	6.70927	0	313	5.61056	0.330033	303	18wG	22	14gc_ta_mut38at	16	gACGCGGACATATGTCCATGTTTAAGAGCTATGCTGGAAACAGCATAGCAAGTTTAAATAAGGCTAGTCCGTTATCAACTTGAAAAAGTGGCACCGAGTCGGTGCGCGTtgtactctagttacaatgGACATATGTCCGCGTGcgcggttctatctagttacgcgttaaaccaactagaattttttt	accaggatggccgagtggttaaggcgttgtactctagttacaatggacatatgTCCGCGTGGGTTCGAACCCCACTcctggta	GCCGAGTGGTTAAGGCGTTGGACTTAAGATCCAATGGACATATGTCCGCGTGGG	tgtggaaaggacgaaacaccgACGCGGACATATGTCCATGTTTAAGAGCTATGCTGGAAACAGCATAGCAAGTTTAAATAAGGCTAGTCCGTTATCAACTTGAAAAAGTGGCACCGAGTCGGTGCGCGTtgtactctagttacaatgGACATATGTCCGCGTGcgcggttctatctagttacgcgttaaaccaactagaatttttttACATAGACGGCACGGTtggccgagtggttaaggcgttggactTAAgatccaatggacatatgtcCgcgtgggtctcgagtactaggatccatt
18wG_fne_RTT22_14gc_ta_mut38at_PBS8	3.75	0	720	2.10136	0	809	18wG	22	14gc_ta_mut38at	8	gACGCGGACATATGTCCATGTTTAAGAGCTATGCTGGAAACAGCATAGCAAGTTTAAATAAGGCTAGTCCGTTATCAACTTGAAAAAGTGGCACCGAGTCGGTGCGCGTtgtactctagttacaatgGACATATGcgcggttctatctagttacgcgttaaaccaactagaattttttt	accaggatggccgagtggttaaggcgttgtactctagttacaatggacatatgTCCGCGTGGGTTCGAACCCCACTcctggta	GCCGAGTGGTTAAGGCGTTGGACTTAAGATCCAATGGACATATGTCCGCGTGGG	tgtggaaaggacgaaacaccgACGCGGACATATGTCCATGTTTAAGAGCTATGCTGGAAACAGCATAGCAAGTTTAAATAAGGCTAGTCCGTTATCAACTTGAAAAAGTGGCACCGAGTCGGTGCGCGTtgtactctagttacaatgGACATATGcgcggttctatctagttacgcgttaaaccaactagaatttttttCTGTTCCACAGGTAAGGAAGAATAtggccgagtggttaaggcgttggactTAAgatccaatggacatatgtcCgcgtgggtctcgagtactaggatccatt
18wG_fne_RTT22_14gc_ta_mut38at_PBS9	3.94265	0.358423	279	4.41176	0	272	18wG	22	14gc_ta_mut38at	9	gACGCGGACATATGTCCATGTTTAAGAGCTATGCTGGAAACAGCATAGCAAGTTTAAATAAGGCTAGTCCGTTATCAACTTGAAAAAGTGGCACCGAGTCGGTGCGCGTtgtactctagttacaatgGACATATGTcgcggttctatctagttacgcgttaaaccaactagaattttttt	accaggatggccgagtggttaaggcgttgtactctagttacaatggacatatgTCCGCGTGGGTTCGAACCCCACTcctggta	GCCGAGTGGTTAAGGCGTTGGACTTAAGATCCAATGGACATATGTCCGCGTGGG	tgtggaaaggacgaaacaccgACGCGGACATATGTCCATGTTTAAGAGCTATGCTGGAAACAGCATAGCAAGTTTAAATAAGGCTAGTCCGTTATCAACTTGAAAAAGTGGCACCGAGTCGGTGCGCGTtgtactctagttacaatgGACATATGTcgcggttctatctagttacgcgttaaaccaactagaatttttttTATGGTTCCGGCCAACTGTATACtggccgagtggttaaggcgttggactTAAgatccaatggacatatgtcCgcgtgggtctcgagtactaggatccatt
18wG_fne_RTT22_ac-only_PBS10	5.71429	0	385	5.29248	0	359	18wG	22	ac-only	10	gACGCGGACATATGTCCATGTTTAAGAGCTATGCTGGAAACAGCATAGCAAGTTTAAATAAGGCTAGTCCGTTATCAACTTGAAAAAGTGGCACCGAGTCGGTGCGCGTtggactctagatccaatgGACATATGTCcgcggttctatctagttacgcgttaaaccaactagaattttttt	accaggatggccgagtggttaaggcgttggactctagatccaatggacatatgTCCGCGTGGGTTCGAACCCCACTcctggta	GCCGAGTGGTTAAGGCGTTGGACTTAAGATCCAATGGACATATGTCCGCGTGGG	tgtggaaaggacgaaacaccgACGCGGACATATGTCCATGTTTAAGAGCTATGCTGGAAACAGCATAGCAAGTTTAAATAAGGCTAGTCCGTTATCAACTTGAAAAAGTGGCACCGAGTCGGTGCGCGTtggactctagatccaatgGACATATGTCcgcggttctatctagttacgcgttaaaccaactagaatttttttCACAATGAACTGCCACTCGTAGtggccgagtggttaaggcgttggactTAAgatccaatggacatatgtcCgcgtgggtctcgagtactaggatccatt
18wG_fne_RTT22_ac-only_PBS11	4.16667	0.980392	408	4.52128	0.797872	376	18wG	22	ac-only	11	gACGCGGACATATGTCCATGTTTAAGAGCTATGCTGGAAACAGCATAGCAAGTTTAAATAAGGCTAGTCCGTTATCAACTTGAAAAAGTGGCACCGAGTCGGTGCGCGTtggactctagatccaatgGACATATGTCCcgcggttctatctagttacgcgttaaaccaactagaattttttt	accaggatggccgagtggttaaggcgttggactctagatccaatggacatatgTCCGCGTGGGTTCGAACCCCACTcctggta	GCCGAGTGGTTAAGGCGTTGGACTTAAGATCCAATGGACATATGTCCGCGTGGG	tgtggaaaggacgaaacaccgACGCGGACATATGTCCATGTTTAAGAGCTATGCTGGAAACAGCATAGCAAGTTTAAATAAGGCTAGTCCGTTATCAACTTGAAAAAGTGGCACCGAGTCGGTGCGCGTtggactctagatccaatgGACATATGTCCcgcggttctatctagttacgcgttaaaccaactagaatttttttGCAACCAATTAACGATCGGCCtggccgagtggttaaggcgttggactTAAgatccaatggacatatgtcCgcgtgggtctcgagtactaggatccatt
18wG_fne_RTT22_ac-only_PBS12	3.80117	0	342	4.16667	0	336	18wG	22	ac-only	12	gACGCGGACATATGTCCATGTTTAAGAGCTATGCTGGAAACAGCATAGCAAGTTTAAATAAGGCTAGTCCGTTATCAACTTGAAAAAGTGGCACCGAGTCGGTGCGCGTtggactctagatccaatgGACATATGTCCGcgcggttctatctagttacgcgttaaaccaactagaattttttt	accaggatggccgagtggttaaggcgttggactctagatccaatggacatatgTCCGCGTGGGTTCGAACCCCACTcctggta	GCCGAGTGGTTAAGGCGTTGGACTTAAGATCCAATGGACATATGTCCGCGTGGG	tgtggaaaggacgaaacaccgACGCGGACATATGTCCATGTTTAAGAGCTATGCTGGAAACAGCATAGCAAGTTTAAATAAGGCTAGTCCGTTATCAACTTGAAAAAGTGGCACCGAGTCGGTGCGCGTtggactctagatccaatgGACATATGTCCGcgcggttctatctagttacgcgttaaaccaactagaatttttttCATATGCGTCCACCTGTAGAtggccgagtggttaaggcgttggactTAAgatccaatggacatatgtcCgcgtgggtctcgagtactaggatccatt
18wG_fne_RTT22_ac-only_PBS13	3.11751	0.479616	417	1.89125	0.945626	423	18wG	22	ac-only	13	gACGCGGACATATGTCCATGTTTAAGAGCTATGCTGGAAACAGCATAGCAAGTTTAAATAAGGCTAGTCCGTTATCAACTTGAAAAAGTGGCACCGAGTCGGTGCGCGTtggactctagatccaatgGACATATGTCCGCcgcggttctatctagttacgcgttaaaccaactagaattttttt	accaggatggccgagtggttaaggcgttggactctagatccaatggacatatgTCCGCGTGGGTTCGAACCCCACTcctggta	GCCGAGTGGTTAAGGCGTTGGACTTAAGATCCAATGGACATATGTCCGCGTGGG	tgtggaaaggacgaaacaccgACGCGGACATATGTCCATGTTTAAGAGCTATGCTGGAAACAGCATAGCAAGTTTAAATAAGGCTAGTCCGTTATCAACTTGAAAAAGTGGCACCGAGTCGGTGCGCGTtggactctagatccaatgGACATATGTCCGCcgcggttctatctagttacgcgttaaaccaactagaatttttttTGAGACCTCGGATTACGTAtggccgagtggttaaggcgttggactTAAgatccaatggacatatgtcCgcgtgggtctcgagtactaggatccatt
18wG_fne_RTT22_ac-only_PBS14	4.84496	0	516	3.35306	0	507	18wG	22	ac-only	14	gACGCGGACATATGTCCATGTTTAAGAGCTATGCTGGAAACAGCATAGCAAGTTTAAATAAGGCTAGTCCGTTATCAACTTGAAAAAGTGGCACCGAGTCGGTGCGCGTtggactctagatccaatgGACATATGTCCGCGcgcggttctatctagttacgcgttaaaccaactagaattttttt	accaggatggccgagtggttaaggcgttggactctagatccaatggacatatgTCCGCGTGGGTTCGAACCCCACTcctggta	GCCGAGTGGTTAAGGCGTTGGACTTAAGATCCAATGGACATATGTCCGCGTGGG	tgtggaaaggacgaaacaccgACGCGGACATATGTCCATGTTTAAGAGCTATGCTGGAAACAGCATAGCAAGTTTAAATAAGGCTAGTCCGTTATCAACTTGAAAAAGTGGCACCGAGTCGGTGCGCGTtggactctagatccaatgGACATATGTCCGCGcgcggttctatctagttacgcgttaaaccaactagaatttttttTACAACATGCGCGTGACAtggccgagtggttaaggcgttggactTAAgatccaatggacatatgtcCgcgtgggtctcgagtactaggatccatt
18wG_fne_RTT22_ac-only_PBS15	2.50482	0.192678	519	2.33463	0	514	18wG	22	ac-only	15	gACGCGGACATATGTCCATGTTTAAGAGCTATGCTGGAAACAGCATAGCAAGTTTAAATAAGGCTAGTCCGTTATCAACTTGAAAAAGTGGCACCGAGTCGGTGCGCGTtggactctagatccaatgGACATATGTCCGCGTcgcggttctatctagttacgcgttaaaccaactagaattttttt	accaggatggccgagtggttaaggcgttggactctagatccaatggacatatgTCCGCGTGGGTTCGAACCCCACTcctggta	GCCGAGTGGTTAAGGCGTTGGACTTAAGATCCAATGGACATATGTCCGCGTGGG	tgtggaaaggacgaaacaccgACGCGGACATATGTCCATGTTTAAGAGCTATGCTGGAAACAGCATAGCAAGTTTAAATAAGGCTAGTCCGTTATCAACTTGAAAAAGTGGCACCGAGTCGGTGCGCGTtggactctagatccaatgGACATATGTCCGCGTcgcggttctatctagttacgcgttaaaccaactagaatttttttCCGAAGAGAATCGGATGtggccgagtggttaaggcgttggactTAAgatccaatggacatatgtcCgcgtgggtctcgagtactaggatccatt
18wG_fne_RTT22_ac-only_PBS16	0.395257	0	506	1.67364	0	478	18wG	22	ac-only	16	gACGCGGACATATGTCCATGTTTAAGAGCTATGCTGGAAACAGCATAGCAAGTTTAAATAAGGCTAGTCCGTTATCAACTTGAAAAAGTGGCACCGAGTCGGTGCGCGTtggactctagatccaatgGACATATGTCCGCGTGcgcggttctatctagttacgcgttaaaccaactagaattttttt	accaggatggccgagtggttaaggcgttggactctagatccaatggacatatgTCCGCGTGGGTTCGAACCCCACTcctggta	GCCGAGTGGTTAAGGCGTTGGACTTAAGATCCAATGGACATATGTCCGCGTGGG	tgtggaaaggacgaaacaccgACGCGGACATATGTCCATGTTTAAGAGCTATGCTGGAAACAGCATAGCAAGTTTAAATAAGGCTAGTCCGTTATCAACTTGAAAAAGTGGCACCGAGTCGGTGCGCGTtggactctagatccaatgGACATATGTCCGCGTGcgcggttctatctagttacgcgttaaaccaactagaatttttttACGGCCGAATGTGCACtggccgagtggttaaggcgttggactTAAgatccaatggacatatgtcCgcgtgggtctcgagtactaggatccatt
18wG_fne_RTT22_ac-only_PBS8	2.5	0	400	4.86111	0	432	18wG	22	ac-only	8	gACGCGGACATATGTCCATGTTTAAGAGCTATGCTGGAAACAGCATAGCAAGTTTAAATAAGGCTAGTCCGTTATCAACTTGAAAAAGTGGCACCGAGTCGGTGCGCGTtggactctagatccaatgGACATATGcgcggttctatctagttacgcgttaaaccaactagaattttttt	accaggatggccgagtggttaaggcgttggactctagatccaatggacatatgTCCGCGTGGGTTCGAACCCCACTcctggta	GCCGAGTGGTTAAGGCGTTGGACTTAAGATCCAATGGACATATGTCCGCGTGGG	tgtggaaaggacgaaacaccgACGCGGACATATGTCCATGTTTAAGAGCTATGCTGGAAACAGCATAGCAAGTTTAAATAAGGCTAGTCCGTTATCAACTTGAAAAAGTGGCACCGAGTCGGTGCGCGTtggactctagatccaatgGACATATGcgcggttctatctagttacgcgttaaaccaactagaatttttttGTCTTCCGACACCGAGTTAAGCGAtggccgagtggttaaggcgttggactTAAgatccaatggacatatgtcCgcgtgggtctcgagtactaggatccatt
18wG_fne_RTT22_ac-only_PBS9	2.57827	0	543	4.0367	0	545	18wG	22	ac-only	9	gACGCGGACATATGTCCATGTTTAAGAGCTATGCTGGAAACAGCATAGCAAGTTTAAATAAGGCTAGTCCGTTATCAACTTGAAAAAGTGGCACCGAGTCGGTGCGCGTtggactctagatccaatgGACATATGTcgcggttctatctagttacgcgttaaaccaactagaattttttt	accaggatggccgagtggttaaggcgttggactctagatccaatggacatatgTCCGCGTGGGTTCGAACCCCACTcctggta	GCCGAGTGGTTAAGGCGTTGGACTTAAGATCCAATGGACATATGTCCGCGTGGG	tgtggaaaggacgaaacaccgACGCGGACATATGTCCATGTTTAAGAGCTATGCTGGAAACAGCATAGCAAGTTTAAATAAGGCTAGTCCGTTATCAACTTGAAAAAGTGGCACCGAGTCGGTGCGCGTtggactctagatccaatgGACATATGTcgcggttctatctagttacgcgttaaaccaactagaatttttttTGAGACCTCGTATGCTGTGTCTTtggccgagtggttaaggcgttggactTAAgatccaatggacatatgtcCgcgtgggtctcgagtactaggatccatt
18wG_fne_RTT22_mut38at_PBS10	2.30126	0	478	1.08932	0	459	18wG	22	mut38at	10	gACGCGGACATATGTCCATGTTTAAGAGCTATGCTGGAAACAGCATAGCAAGTTTAAATAAGGCTAGTCCGTTATCAACTTGAAAAAGTGGCACCGAGTCGGTGCGCGTtggactctagTtccaatgGACATATGTCcgcggttctatctagttacgcgttaaaccaactagaattttttt	accaggatggccgagtggttaaggcgttggactctagTtccaatggacatatgTCCGCGTGGGTTCGAACCCCACTcctggta	GCCGAGTGGTTAAGGCGTTGGACTTAAGATCCAATGGACATATGTCCGCGTGGG	tgtggaaaggacgaaacaccgACGCGGACATATGTCCATGTTTAAGAGCTATGCTGGAAACAGCATAGCAAGTTTAAATAAGGCTAGTCCGTTATCAACTTGAAAAAGTGGCACCGAGTCGGTGCGCGTtggactctagTtccaatgGACATATGTCcgcggttctatctagttacgcgttaaaccaactagaatttttttTGCCATGACGCAGCATAACAACtggccgagtggttaaggcgttggactTAAgatccaatggacatatgtcCgcgtgggtctcgagtactaggatccatt
18wG_fne_RTT22_mut38at_PBS11	2.73973	0	438	2.64423	0	416	18wG	22	mut38at	11	gACGCGGACATATGTCCATGTTTAAGAGCTATGCTGGAAACAGCATAGCAAGTTTAAATAAGGCTAGTCCGTTATCAACTTGAAAAAGTGGCACCGAGTCGGTGCGCGTtggactctagTtccaatgGACATATGTCCcgcggttctatctagttacgcgttaaaccaactagaattttttt	accaggatggccgagtggttaaggcgttggactctagTtccaatggacatatgTCCGCGTGGGTTCGAACCCCACTcctggta	GCCGAGTGGTTAAGGCGTTGGACTTAAGATCCAATGGACATATGTCCGCGTGGG	tgtggaaaggacgaaacaccgACGCGGACATATGTCCATGTTTAAGAGCTATGCTGGAAACAGCATAGCAAGTTTAAATAAGGCTAGTCCGTTATCAACTTGAAAAAGTGGCACCGAGTCGGTGCGCGTtggactctagTtccaatgGACATATGTCCcgcggttctatctagttacgcgttaaaccaactagaatttttttACTGCTACTGACACTTCTGCTtggccgagtggttaaggcgttggactTAAgatccaatggacatatgtcCgcgtgggtctcgagtactaggatccatt
18wG_fne_RTT22_mut38at_PBS12	0.925926	0	324	1.51057	0	331	18wG	22	mut38at	12	gACGCGGACATATGTCCATGTTTAAGAGCTATGCTGGAAACAGCATAGCAAGTTTAAATAAGGCTAGTCCGTTATCAACTTGAAAAAGTGGCACCGAGTCGGTGCGCGTtggactctagTtccaatgGACATATGTCCGcgcggttctatctagttacgcgttaaaccaactagaattttttt	accaggatggccgagtggttaaggcgttggactctagTtccaatggacatatgTCCGCGTGGGTTCGAACCCCACTcctggta	GCCGAGTGGTTAAGGCGTTGGACTTAAGATCCAATGGACATATGTCCGCGTGGG	tgtggaaaggacgaaacaccgACGCGGACATATGTCCATGTTTAAGAGCTATGCTGGAAACAGCATAGCAAGTTTAAATAAGGCTAGTCCGTTATCAACTTGAAAAAGTGGCACCGAGTCGGTGCGCGTtggactctagTtccaatgGACATATGTCCGcgcggttctatctagttacgcgttaaaccaactagaatttttttTTACGACCAAGTCTGTCTGGtggccgagtggttaaggcgttggactTAAgatccaatggacatatgtcCgcgtgggtctcgagtactaggatccatt
18wG_fne_RTT22_mut38at_PBS13	2.12014	0	283	1.06762	0	281	18wG	22	mut38at	13	gACGCGGACATATGTCCATGTTTAAGAGCTATGCTGGAAACAGCATAGCAAGTTTAAATAAGGCTAGTCCGTTATCAACTTGAAAAAGTGGCACCGAGTCGGTGCGCGTtggactctagTtccaatgGACATATGTCCGCcgcggttctatctagttacgcgttaaaccaactagaattttttt	accaggatggccgagtggttaaggcgttggactctagTtccaatggacatatgTCCGCGTGGGTTCGAACCCCACTcctggta	GCCGAGTGGTTAAGGCGTTGGACTTAAGATCCAATGGACATATGTCCGCGTGGG	tgtggaaaggacgaaacaccgACGCGGACATATGTCCATGTTTAAGAGCTATGCTGGAAACAGCATAGCAAGTTTAAATAAGGCTAGTCCGTTATCAACTTGAAAAAGTGGCACCGAGTCGGTGCGCGTtggactctagTtccaatgGACATATGTCCGCcgcggttctatctagttacgcgttaaaccaactagaatttttttACTCAAGGCGCTTAAGTAGtggccgagtggttaaggcgttggactTAAgatccaatggacatatgtcCgcgtgggtctcgagtactaggatccatt
18wG_fne_RTT22_mut38at_PBS14	2.5641	0	273	2.38095	0	252	18wG	22	mut38at	14	gACGCGGACATATGTCCATGTTTAAGAGCTATGCTGGAAACAGCATAGCAAGTTTAAATAAGGCTAGTCCGTTATCAACTTGAAAAAGTGGCACCGAGTCGGTGCGCGTtggactctagTtccaatgGACATATGTCCGCGcgcggttctatctagttacgcgttaaaccaactagaattttttt	accaggatggccgagtggttaaggcgttggactctagTtccaatggacatatgTCCGCGTGGGTTCGAACCCCACTcctggta	GCCGAGTGGTTAAGGCGTTGGACTTAAGATCCAATGGACATATGTCCGCGTGGG	tgtggaaaggacgaaacaccgACGCGGACATATGTCCATGTTTAAGAGCTATGCTGGAAACAGCATAGCAAGTTTAAATAAGGCTAGTCCGTTATCAACTTGAAAAAGTGGCACCGAGTCGGTGCGCGTtggactctagTtccaatgGACATATGTCCGCGcgcggttctatctagttacgcgttaaaccaactagaatttttttCCAATCCGGAACGTAATGtggccgagtggttaaggcgttggactTAAgatccaatggacatatgtcCgcgtgggtctcgagtactaggatccatt
18wG_fne_RTT22_mut38at_PBS15	0	0	258	0.398406	0	251	18wG	22	mut38at	15	gACGCGGACATATGTCCATGTTTAAGAGCTATGCTGGAAACAGCATAGCAAGTTTAAATAAGGCTAGTCCGTTATCAACTTGAAAAAGTGGCACCGAGTCGGTGCGCGTtggactctagTtccaatgGACATATGTCCGCGTcgcggttctatctagttacgcgttaaaccaactagaattttttt	accaggatggccgagtggttaaggcgttggactctagTtccaatggacatatgTCCGCGTGGGTTCGAACCCCACTcctggta	GCCGAGTGGTTAAGGCGTTGGACTTAAGATCCAATGGACATATGTCCGCGTGGG	tgtggaaaggacgaaacaccgACGCGGACATATGTCCATGTTTAAGAGCTATGCTGGAAACAGCATAGCAAGTTTAAATAAGGCTAGTCCGTTATCAACTTGAAAAAGTGGCACCGAGTCGGTGCGCGTtggactctagTtccaatgGACATATGTCCGCGTcgcggttctatctagttacgcgttaaaccaactagaatttttttCAAGCAATGGCATATGCtggccgagtggttaaggcgttggactTAAgatccaatggacatatgtcCgcgtgggtctcgagtactaggatccatt
18wG_fne_RTT22_mut38at_PBS16	0	0	404	0.266667	0.266667	375	18wG	22	mut38at	16	gACGCGGACATATGTCCATGTTTAAGAGCTATGCTGGAAACAGCATAGCAAGTTTAAATAAGGCTAGTCCGTTATCAACTTGAAAAAGTGGCACCGAGTCGGTGCGCGTtggactctagTtccaatgGACATATGTCCGCGTGcgcggttctatctagttacgcgttaaaccaactagaattttttt	accaggatggccgagtggttaaggcgttggactctagTtccaatggacatatgTCCGCGTGGGTTCGAACCCCACTcctggta	GCCGAGTGGTTAAGGCGTTGGACTTAAGATCCAATGGACATATGTCCGCGTGGG	tgtggaaaggacgaaacaccgACGCGGACATATGTCCATGTTTAAGAGCTATGCTGGAAACAGCATAGCAAGTTTAAATAAGGCTAGTCCGTTATCAACTTGAAAAAGTGGCACCGAGTCGGTGCGCGTtggactctagTtccaatgGACATATGTCCGCGTGcgcggttctatctagttacgcgttaaaccaactagaatttttttTCGTACAAGACGGAGGtggccgagtggttaaggcgttggactTAAgatccaatggacatatgtcCgcgtgggtctcgagtactaggatccatt
18wG_fne_RTT22_mut38at_PBS8	0.390625	0	256	0.383142	0	261	18wG	22	mut38at	8	gACGCGGACATATGTCCATGTTTAAGAGCTATGCTGGAAACAGCATAGCAAGTTTAAATAAGGCTAGTCCGTTATCAACTTGAAAAAGTGGCACCGAGTCGGTGCGCGTtggactctagTtccaatgGACATATGcgcggttctatctagttacgcgttaaaccaactagaattttttt	accaggatggccgagtggttaaggcgttggactctagTtccaatggacatatgTCCGCGTGGGTTCGAACCCCACTcctggta	GCCGAGTGGTTAAGGCGTTGGACTTAAGATCCAATGGACATATGTCCGCGTGGG	tgtggaaaggacgaaacaccgACGCGGACATATGTCCATGTTTAAGAGCTATGCTGGAAACAGCATAGCAAGTTTAAATAAGGCTAGTCCGTTATCAACTTGAAAAAGTGGCACCGAGTCGGTGCGCGTtggactctagTtccaatgGACATATGcgcggttctatctagttacgcgttaaaccaactagaatttttttTTGTACCGTTGAGTAGTGCCACTCtggccgagtggttaaggcgttggactTAAgatccaatggacatatgtcCgcgtgggtctcgagtactaggatccatt
18wG_fne_RTT22_mut38at_PBS9	3.125	0	320	2.40964	0	332	18wG	22	mut38at	9	gACGCGGACATATGTCCATGTTTAAGAGCTATGCTGGAAACAGCATAGCAAGTTTAAATAAGGCTAGTCCGTTATCAACTTGAAAAAGTGGCACCGAGTCGGTGCGCGTtggactctagTtccaatgGACATATGTcgcggttctatctagttacgcgttaaaccaactagaattttttt	accaggatggccgagtggttaaggcgttggactctagTtccaatggacatatgTCCGCGTGGGTTCGAACCCCACTcctggta	GCCGAGTGGTTAAGGCGTTGGACTTAAGATCCAATGGACATATGTCCGCGTGGG	tgtggaaaggacgaaacaccgACGCGGACATATGTCCATGTTTAAGAGCTATGCTGGAAACAGCATAGCAAGTTTAAATAAGGCTAGTCCGTTATCAACTTGAAAAAGTGGCACCGAGTCGGTGCGCGTtggactctagTtccaatgGACATATGTcgcggttctatctagttacgcgttaaaccaactagaatttttttTGCGACAGAACTGAGAAGTGCTCtggccgagtggttaaggcgttggactTAAgatccaatggacatatgtcCgcgtgggtctcgagtactaggatccatt
18wG_fne_RTT23_12ta_cg_14gc_ta_PBS10	3.88601	0	386	5.35714	0	448	18wG	23	12ta_cg_14gc_ta	10	gACGCGGACATATGTCCATGTTTAAGAGCTATGCTGGAAACAGCATAGCAAGTTTAAATAAGGCTAGTCCGTTATCAACTTGAAAAAGTGGCACCGAGTCGGTGCGGCGTcgtactctagatacgatgGACATATGTCcgcggttctatctagttacgcgttaaaccaactagaattttttt	accaggatggccgagtggttaaggcgtcgtactctagatacgatggacatatgTCCGCGTGGGTTCGAACCCCACTcctggta	GCCGAGTGGTTAAGGCGTTGGACTTAAGATCCAATGGACATATGTCCGCGTGGG	tgtggaaaggacgaaacaccgACGCGGACATATGTCCATGTTTAAGAGCTATGCTGGAAACAGCATAGCAAGTTTAAATAAGGCTAGTCCGTTATCAACTTGAAAAAGTGGCACCGAGTCGGTGCGGCGTcgtactctagatacgatgGACATATGTCcgcggttctatctagttacgcgttaaaccaactagaatttttttGGTCATTAGAGCACGGAAGATtggccgagtggttaaggcgttggactTAAgatccaatggacatatgtcCgcgtgggtctcgagtactaggatccatt
18wG_fne_RTT23_12ta_cg_14gc_ta_PBS11	7.94702	0	302	7.44337	0	309	18wG	23	12ta_cg_14gc_ta	11	gACGCGGACATATGTCCATGTTTAAGAGCTATGCTGGAAACAGCATAGCAAGTTTAAATAAGGCTAGTCCGTTATCAACTTGAAAAAGTGGCACCGAGTCGGTGCGGCGTcgtactctagatacgatgGACATATGTCCcgcggttctatctagttacgcgttaaaccaactagaattttttt	accaggatggccgagtggttaaggcgtcgtactctagatacgatggacatatgTCCGCGTGGGTTCGAACCCCACTcctggta	GCCGAGTGGTTAAGGCGTTGGACTTAAGATCCAATGGACATATGTCCGCGTGGG	tgtggaaaggacgaaacaccgACGCGGACATATGTCCATGTTTAAGAGCTATGCTGGAAACAGCATAGCAAGTTTAAATAAGGCTAGTCCGTTATCAACTTGAAAAAGTGGCACCGAGTCGGTGCGGCGTcgtactctagatacgatgGACATATGTCCcgcggttctatctagttacgcgttaaaccaactagaatttttttAAGGAGATCGTCAGCTCAAGtggccgagtggttaaggcgttggactTAAgatccaatggacatatgtcCgcgtgggtctcgagtactaggatccatt
18wG_fne_RTT23_12ta_cg_14gc_ta_PBS12	9.60452	0	177	8.15217	0.543478	184	18wG	23	12ta_cg_14gc_ta	12	gACGCGGACATATGTCCATGTTTAAGAGCTATGCTGGAAACAGCATAGCAAGTTTAAATAAGGCTAGTCCGTTATCAACTTGAAAAAGTGGCACCGAGTCGGTGCGGCGTcgtactctagatacgatgGACATATGTCCGcgcggttctatctagttacgcgttaaaccaactagaattttttt	accaggatggccgagtggttaaggcgtcgtactctagatacgatggacatatgTCCGCGTGGGTTCGAACCCCACTcctggta	GCCGAGTGGTTAAGGCGTTGGACTTAAGATCCAATGGACATATGTCCGCGTGGG	tgtggaaaggacgaaacaccgACGCGGACATATGTCCATGTTTAAGAGCTATGCTGGAAACAGCATAGCAAGTTTAAATAAGGCTAGTCCGTTATCAACTTGAAAAAGTGGCACCGAGTCGGTGCGGCGTcgtactctagatacgatgGACATATGTCCGcgcggttctatctagttacgcgttaaaccaactagaatttttttCTGTAGATTCGTCCTCAAGtggccgagtggttaaggcgttggactTAAgatccaatggacatatgtcCgcgtgggtctcgagtactaggatccatt
18wG_fne_RTT23_12ta_cg_14gc_ta_PBS13	4.86111	0	144	3.63636	0	165	18wG	23	12ta_cg_14gc_ta	13	gACGCGGACATATGTCCATGTTTAAGAGCTATGCTGGAAACAGCATAGCAAGTTTAAATAAGGCTAGTCCGTTATCAACTTGAAAAAGTGGCACCGAGTCGGTGCGGCGTcgtactctagatacgatgGACATATGTCCGCcgcggttctatctagttacgcgttaaaccaactagaattttttt	accaggatggccgagtggttaaggcgtcgtactctagatacgatggacatatgTCCGCGTGGGTTCGAACCCCACTcctggta	GCCGAGTGGTTAAGGCGTTGGACTTAAGATCCAATGGACATATGTCCGCGTGGG	tgtggaaaggacgaaacaccgACGCGGACATATGTCCATGTTTAAGAGCTATGCTGGAAACAGCATAGCAAGTTTAAATAAGGCTAGTCCGTTATCAACTTGAAAAAGTGGCACCGAGTCGGTGCGGCGTcgtactctagatacgatgGACATATGTCCGCcgcggttctatctagttacgcgttaaaccaactagaatttttttAGATAGCGAACGTCACTGtggccgagtggttaaggcgttggactTAAgatccaatggacatatgtcCgcgtgggtctcgagtactaggatccatt
18wG_fne_RTT23_12ta_cg_14gc_ta_PBS14	10	0	240	6.97674	0.387597	258	18wG	23	12ta_cg_14gc_ta	14	gACGCGGACATATGTCCATGTTTAAGAGCTATGCTGGAAACAGCATAGCAAGTTTAAATAAGGCTAGTCCGTTATCAACTTGAAAAAGTGGCACCGAGTCGGTGCGGCGTcgtactctagatacgatgGACATATGTCCGCGcgcggttctatctagttacgcgttaaaccaactagaattttttt	accaggatggccgagtggttaaggcgtcgtactctagatacgatggacatatgTCCGCGTGGGTTCGAACCCCACTcctggta	GCCGAGTGGTTAAGGCGTTGGACTTAAGATCCAATGGACATATGTCCGCGTGGG	tgtggaaaggacgaaacaccgACGCGGACATATGTCCATGTTTAAGAGCTATGCTGGAAACAGCATAGCAAGTTTAAATAAGGCTAGTCCGTTATCAACTTGAAAAAGTGGCACCGAGTCGGTGCGGCGTcgtactctagatacgatgGACATATGTCCGCGcgcggttctatctagttacgcgttaaaccaactagaatttttttACTAGAATGCTTCGTCGtggccgagtggttaaggcgttggactTAAgatccaatggacatatgtcCgcgtgggtctcgagtactaggatccatt
18wG_fne_RTT23_12ta_cg_14gc_ta_PBS15	7.54717	0	212	8.73016	0	252	18wG	23	12ta_cg_14gc_ta	15	gACGCGGACATATGTCCATGTTTAAGAGCTATGCTGGAAACAGCATAGCAAGTTTAAATAAGGCTAGTCCGTTATCAACTTGAAAAAGTGGCACCGAGTCGGTGCGGCGTcgtactctagatacgatgGACATATGTCCGCGTcgcggttctatctagttacgcgttaaaccaactagaattttttt	accaggatggccgagtggttaaggcgtcgtactctagatacgatggacatatgTCCGCGTGGGTTCGAACCCCACTcctggta	GCCGAGTGGTTAAGGCGTTGGACTTAAGATCCAATGGACATATGTCCGCGTGGG	tgtggaaaggacgaaacaccgACGCGGACATATGTCCATGTTTAAGAGCTATGCTGGAAACAGCATAGCAAGTTTAAATAAGGCTAGTCCGTTATCAACTTGAAAAAGTGGCACCGAGTCGGTGCGGCGTcgtactctagatacgatgGACATATGTCCGCGTcgcggttctatctagttacgcgttaaaccaactagaatttttttTATTCCGGCGTGTTCGtggccgagtggttaaggcgttggactTAAgatccaatggacatatgtcCgcgtgggtctcgagtactaggatccatt
18wG_fne_RTT23_12ta_cg_14gc_ta_PBS16	6.88776	1.27551	392	8.77193	0.250627	399	18wG	23	12ta_cg_14gc_ta	16	gACGCGGACATATGTCCATGTTTAAGAGCTATGCTGGAAACAGCATAGCAAGTTTAAATAAGGCTAGTCCGTTATCAACTTGAAAAAGTGGCACCGAGTCGGTGCGGCGTcgtactctagatacgatgGACATATGTCCGCGTGcgcggttctatctagttacgcgttaaaccaactagaattttttt	accaggatggccgagtggttaaggcgtcgtactctagatacgatggacatatgTCCGCGTGGGTTCGAACCCCACTcctggta	GCCGAGTGGTTAAGGCGTTGGACTTAAGATCCAATGGACATATGTCCGCGTGGG	tgtggaaaggacgaaacaccgACGCGGACATATGTCCATGTTTAAGAGCTATGCTGGAAACAGCATAGCAAGTTTAAATAAGGCTAGTCCGTTATCAACTTGAAAAAGTGGCACCGAGTCGGTGCGGCGTcgtactctagatacgatgGACATATGTCCGCGTGcgcggttctatctagttacgcgttaaaccaactagaatttttttGTATAGGACACCAATtggccgagtggttaaggcgttggactTAAgatccaatggacatatgtcCgcgtgggtctcgagtactaggatccatt
18wG_fne_RTT23_12ta_cg_14gc_ta_PBS8	2.28137	0	526	1.18343	0	507	18wG	23	12ta_cg_14gc_ta	8	gACGCGGACATATGTCCATGTTTAAGAGCTATGCTGGAAACAGCATAGCAAGTTTAAATAAGGCTAGTCCGTTATCAACTTGAAAAAGTGGCACCGAGTCGGTGCGGCGTcgtactctagatacgatgGACATATGcgcggttctatctagttacgcgttaaaccaactagaattttttt	accaggatggccgagtggttaaggcgtcgtactctagatacgatggacatatgTCCGCGTGGGTTCGAACCCCACTcctggta	GCCGAGTGGTTAAGGCGTTGGACTTAAGATCCAATGGACATATGTCCGCGTGGG	tgtggaaaggacgaaacaccgACGCGGACATATGTCCATGTTTAAGAGCTATGCTGGAAACAGCATAGCAAGTTTAAATAAGGCTAGTCCGTTATCAACTTGAAAAAGTGGCACCGAGTCGGTGCGGCGTcgtactctagatacgatgGACATATGcgcggttctatctagttacgcgttaaaccaactagaatttttttACCTAACAACACCATGTGGCATCtggccgagtggttaaggcgttggactTAAgatccaatggacatatgtcCgcgtgggtctcgagtactaggatccatt
18wG_fne_RTT23_12ta_cg_14gc_ta_PBS9	3.65854	0	492	1.99601	0	501	18wG	23	12ta_cg_14gc_ta	9	gACGCGGACATATGTCCATGTTTAAGAGCTATGCTGGAAACAGCATAGCAAGTTTAAATAAGGCTAGTCCGTTATCAACTTGAAAAAGTGGCACCGAGTCGGTGCGGCGTcgtactctagatacgatgGACATATGTcgcggttctatctagttacgcgttaaaccaactagaattttttt	accaggatggccgagtggttaaggcgtcgtactctagatacgatggacatatgTCCGCGTGGGTTCGAACCCCACTcctggta	GCCGAGTGGTTAAGGCGTTGGACTTAAGATCCAATGGACATATGTCCGCGTGGG	tgtggaaaggacgaaacaccgACGCGGACATATGTCCATGTTTAAGAGCTATGCTGGAAACAGCATAGCAAGTTTAAATAAGGCTAGTCCGTTATCAACTTGAAAAAGTGGCACCGAGTCGGTGCGGCGTcgtactctagatacgatgGACATATGTcgcggttctatctagttacgcgttaaaccaactagaatttttttCTGCGTTCTAACTGGCTATCTTtggccgagtggttaaggcgttggactTAAgatccaatggacatatgtcCgcgtgggtctcgagtactaggatccatt
18wG_fne_RTT23_12ta_cg_14gc_ta_mut38at_PBS10	8.99183	0	367	7.14286	0	406	18wG	23	12ta_cg_14gc_ta_mut38at	10	gACGCGGACATATGTCCATGTTTAAGAGCTATGCTGGAAACAGCATAGCAAGTTTAAATAAGGCTAGTCCGTTATCAACTTGAAAAAGTGGCACCGAGTCGGTGCGGCGTcgtactctagttacgatgGACATATGTCcgcggttctatctagttacgcgttaaaccaactagaattttttt	accaggatggccgagtggttaaggcgtcgtactctagttacgatggacatatgTCCGCGTGGGTTCGAACCCCACTcctggta	GCCGAGTGGTTAAGGCGTTGGACTTAAGATCCAATGGACATATGTCCGCGTGGG	tgtggaaaggacgaaacaccgACGCGGACATATGTCCATGTTTAAGAGCTATGCTGGAAACAGCATAGCAAGTTTAAATAAGGCTAGTCCGTTATCAACTTGAAAAAGTGGCACCGAGTCGGTGCGGCGTcgtactctagttacgatgGACATATGTCcgcggttctatctagttacgcgttaaaccaactagaatttttttGTGAGAGAGAGCTTCCAGAAAtggccgagtggttaaggcgttggactTAAgatccaatggacatatgtcCgcgtgggtctcgagtactaggatccatt
18wG_fne_RTT23_12ta_cg_14gc_ta_mut38at_PBS11	4.89914	0	347	3.26797	0	306	18wG	23	12ta_cg_14gc_ta_mut38at	11	gACGCGGACATATGTCCATGTTTAAGAGCTATGCTGGAAACAGCATAGCAAGTTTAAATAAGGCTAGTCCGTTATCAACTTGAAAAAGTGGCACCGAGTCGGTGCGGCGTcgtactctagttacgatgGACATATGTCCcgcggttctatctagttacgcgttaaaccaactagaattttttt	accaggatggccgagtggttaaggcgtcgtactctagttacgatggacatatgTCCGCGTGGGTTCGAACCCCACTcctggta	GCCGAGTGGTTAAGGCGTTGGACTTAAGATCCAATGGACATATGTCCGCGTGGG	tgtggaaaggacgaaacaccgACGCGGACATATGTCCATGTTTAAGAGCTATGCTGGAAACAGCATAGCAAGTTTAAATAAGGCTAGTCCGTTATCAACTTGAAAAAGTGGCACCGAGTCGGTGCGGCGTcgtactctagttacgatgGACATATGTCCcgcggttctatctagttacgcgttaaaccaactagaatttttttGGCACCTAACAGGAGCATTAtggccgagtggttaaggcgttggactTAAgatccaatggacatatgtcCgcgtgggtctcgagtactaggatccatt
18wG_fne_RTT23_12ta_cg_14gc_ta_mut38at_PBS12	7.45543	0.324149	617	6.6879	0.159236	628	18wG	23	12ta_cg_14gc_ta_mut38at	12	gACGCGGACATATGTCCATGTTTAAGAGCTATGCTGGAAACAGCATAGCAAGTTTAAATAAGGCTAGTCCGTTATCAACTTGAAAAAGTGGCACCGAGTCGGTGCGGCGTcgtactctagttacgatgGACATATGTCCGcgcggttctatctagttacgcgttaaaccaactagaattttttt	accaggatggccgagtggttaaggcgtcgtactctagttacgatggacatatgTCCGCGTGGGTTCGAACCCCACTcctggta	GCCGAGTGGTTAAGGCGTTGGACTTAAGATCCAATGGACATATGTCCGCGTGGG	tgtggaaaggacgaaacaccgACGCGGACATATGTCCATGTTTAAGAGCTATGCTGGAAACAGCATAGCAAGTTTAAATAAGGCTAGTCCGTTATCAACTTGAAAAAGTGGCACCGAGTCGGTGCGGCGTcgtactctagttacgatgGACATATGTCCGcgcggttctatctagttacgcgttaaaccaactagaatttttttTCAGCTCAAGATCGCTGACtggccgagtggttaaggcgttggactTAAgatccaatggacatatgtcCgcgtgggtctcgagtactaggatccatt
18wG_fne_RTT23_12ta_cg_14gc_ta_mut38at_PBS13	4.80226	0	354	5.14286	0	350	18wG	23	12ta_cg_14gc_ta_mut38at	13	gACGCGGACATATGTCCATGTTTAAGAGCTATGCTGGAAACAGCATAGCAAGTTTAAATAAGGCTAGTCCGTTATCAACTTGAAAAAGTGGCACCGAGTCGGTGCGGCGTcgtactctagttacgatgGACATATGTCCGCcgcggttctatctagttacgcgttaaaccaactagaattttttt	accaggatggccgagtggttaaggcgtcgtactctagttacgatggacatatgTCCGCGTGGGTTCGAACCCCACTcctggta	GCCGAGTGGTTAAGGCGTTGGACTTAAGATCCAATGGACATATGTCCGCGTGGG	tgtggaaaggacgaaacaccgACGCGGACATATGTCCATGTTTAAGAGCTATGCTGGAAACAGCATAGCAAGTTTAAATAAGGCTAGTCCGTTATCAACTTGAAAAAGTGGCACCGAGTCGGTGCGGCGTcgtactctagttacgatgGACATATGTCCGCcgcggttctatctagttacgcgttaaaccaactagaatttttttGGTCATTAGACTTGTCAGtggccgagtggttaaggcgttggactTAAgatccaatggacatatgtcCgcgtgggtctcgagtactaggatccatt
18wG_fne_RTT23_12ta_cg_14gc_ta_mut38at_PBS14	7.69231	0	247	11.5702	0	242	18wG	23	12ta_cg_14gc_ta_mut38at	14	gACGCGGACATATGTCCATGTTTAAGAGCTATGCTGGAAACAGCATAGCAAGTTTAAATAAGGCTAGTCCGTTATCAACTTGAAAAAGTGGCACCGAGTCGGTGCGGCGTcgtactctagttacgatgGACATATGTCCGCGcgcggttctatctagttacgcgttaaaccaactagaattttttt	accaggatggccgagtggttaaggcgtcgtactctagttacgatggacatatgTCCGCGTGGGTTCGAACCCCACTcctggta	GCCGAGTGGTTAAGGCGTTGGACTTAAGATCCAATGGACATATGTCCGCGTGGG	tgtggaaaggacgaaacaccgACGCGGACATATGTCCATGTTTAAGAGCTATGCTGGAAACAGCATAGCAAGTTTAAATAAGGCTAGTCCGTTATCAACTTGAAAAAGTGGCACCGAGTCGGTGCGGCGTcgtactctagttacgatgGACATATGTCCGCGcgcggttctatctagttacgcgttaaaccaactagaatttttttAAGCTATACGGACGCAGtggccgagtggttaaggcgttggactTAAgatccaatggacatatgtcCgcgtgggtctcgagtactaggatccatt
18wG_fne_RTT23_12ta_cg_14gc_ta_mut38at_PBS15	6.6482	0	361	6.76056	0.28169	355	18wG	23	12ta_cg_14gc_ta_mut38at	15	gACGCGGACATATGTCCATGTTTAAGAGCTATGCTGGAAACAGCATAGCAAGTTTAAATAAGGCTAGTCCGTTATCAACTTGAAAAAGTGGCACCGAGTCGGTGCGGCGTcgtactctagttacgatgGACATATGTCCGCGTcgcggttctatctagttacgcgttaaaccaactagaattttttt	accaggatggccgagtggttaaggcgtcgtactctagttacgatggacatatgTCCGCGTGGGTTCGAACCCCACTcctggta	GCCGAGTGGTTAAGGCGTTGGACTTAAGATCCAATGGACATATGTCCGCGTGGG	tgtggaaaggacgaaacaccgACGCGGACATATGTCCATGTTTAAGAGCTATGCTGGAAACAGCATAGCAAGTTTAAATAAGGCTAGTCCGTTATCAACTTGAAAAAGTGGCACCGAGTCGGTGCGGCGTcgtactctagttacgatgGACATATGTCCGCGTcgcggttctatctagttacgcgttaaaccaactagaatttttttGCGACATTAAGTTAGCtggccgagtggttaaggcgttggactTAAgatccaatggacatatgtcCgcgtgggtctcgagtactaggatccatt
18wG_fne_RTT23_12ta_cg_14gc_ta_mut38at_PBS16	12.4138	0	290	9.28144	0	334	18wG	23	12ta_cg_14gc_ta_mut38at	16	gACGCGGACATATGTCCATGTTTAAGAGCTATGCTGGAAACAGCATAGCAAGTTTAAATAAGGCTAGTCCGTTATCAACTTGAAAAAGTGGCACCGAGTCGGTGCGGCGTcgtactctagttacgatgGACATATGTCCGCGTGcgcggttctatctagttacgcgttaaaccaactagaattttttt	accaggatggccgagtggttaaggcgtcgtactctagttacgatggacatatgTCCGCGTGGGTTCGAACCCCACTcctggta	GCCGAGTGGTTAAGGCGTTGGACTTAAGATCCAATGGACATATGTCCGCGTGGG	tgtggaaaggacgaaacaccgACGCGGACATATGTCCATGTTTAAGAGCTATGCTGGAAACAGCATAGCAAGTTTAAATAAGGCTAGTCCGTTATCAACTTGAAAAAGTGGCACCGAGTCGGTGCGGCGTcgtactctagttacgatgGACATATGTCCGCGTGcgcggttctatctagttacgcgttaaaccaactagaatttttttGAATGACTCCTTCGGtggccgagtggttaaggcgttggactTAAgatccaatggacatatgtcCgcgtgggtctcgagtactaggatccatt
18wG_fne_RTT23_12ta_cg_14gc_ta_mut38at_PBS8	1.4553	0	481	0.954654	0	419	18wG	23	12ta_cg_14gc_ta_mut38at	8	gACGCGGACATATGTCCATGTTTAAGAGCTATGCTGGAAACAGCATAGCAAGTTTAAATAAGGCTAGTCCGTTATCAACTTGAAAAAGTGGCACCGAGTCGGTGCGGCGTcgtactctagttacgatgGACATATGcgcggttctatctagttacgcgttaaaccaactagaattttttt	accaggatggccgagtggttaaggcgtcgtactctagttacgatggacatatgTCCGCGTGGGTTCGAACCCCACTcctggta	GCCGAGTGGTTAAGGCGTTGGACTTAAGATCCAATGGACATATGTCCGCGTGGG	tgtggaaaggacgaaacaccgACGCGGACATATGTCCATGTTTAAGAGCTATGCTGGAAACAGCATAGCAAGTTTAAATAAGGCTAGTCCGTTATCAACTTGAAAAAGTGGCACCGAGTCGGTGCGGCGTcgtactctagttacgatgGACATATGcgcggttctatctagttacgcgttaaaccaactagaatttttttTGCTTAGAGAGAGCAACGGAAATtggccgagtggttaaggcgttggactTAAgatccaatggacatatgtcCgcgtgggtctcgagtactaggatccatt
18wG_fne_RTT23_12ta_cg_14gc_ta_mut38at_PBS9	3.38462	0	325	3.94737	0	304	18wG	23	12ta_cg_14gc_ta_mut38at	9	gACGCGGACATATGTCCATGTTTAAGAGCTATGCTGGAAACAGCATAGCAAGTTTAAATAAGGCTAGTCCGTTATCAACTTGAAAAAGTGGCACCGAGTCGGTGCGGCGTcgtactctagttacgatgGACATATGTcgcggttctatctagttacgcgttaaaccaactagaattttttt	accaggatggccgagtggttaaggcgtcgtactctagttacgatggacatatgTCCGCGTGGGTTCGAACCCCACTcctggta	GCCGAGTGGTTAAGGCGTTGGACTTAAGATCCAATGGACATATGTCCGCGTGGG	tgtggaaaggacgaaacaccgACGCGGACATATGTCCATGTTTAAGAGCTATGCTGGAAACAGCATAGCAAGTTTAAATAAGGCTAGTCCGTTATCAACTTGAAAAAGTGGCACCGAGTCGGTGCGGCGTcgtactctagttacgatgGACATATGTcgcggttctatctagttacgcgttaaaccaactagaatttttttCGATCTACTCAGTTGCGACATAtggccgagtggttaaggcgttggactTAAgatccaatggacatatgtcCgcgtgggtctcgagtactaggatccatt
18wG_fne_RTT23_12ta_cg_PBS10	5.60976	0	410	2.55814	0	430	18wG	23	12ta_cg	10	gACGCGGACATATGTCCATGTTTAAGAGCTATGCTGGAAACAGCATAGCAAGTTTAAATAAGGCTAGTCCGTTATCAACTTGAAAAAGTGGCACCGAGTCGGTGCGGCGTcggactctagatccgatgGACATATGTCcgcggttctatctagttacgcgttaaaccaactagaattttttt	accaggatggccgagtggttaaggcgtcggactctagatccgatggacatatgTCCGCGTGGGTTCGAACCCCACTcctggta	GCCGAGTGGTTAAGGCGTTGGACTTAAGATCCAATGGACATATGTCCGCGTGGG	tgtggaaaggacgaaacaccgACGCGGACATATGTCCATGTTTAAGAGCTATGCTGGAAACAGCATAGCAAGTTTAAATAAGGCTAGTCCGTTATCAACTTGAAAAAGTGGCACCGAGTCGGTGCGGCGTcggactctagatccgatgGACATATGTCcgcggttctatctagttacgcgttaaaccaactagaatttttttATGTGGACAAGAACCGGTAGAtggccgagtggttaaggcgttggactTAAgatccaatggacatatgtcCgcgtgggtctcgagtactaggatccatt
18wG_fne_RTT23_12ta_cg_PBS11	3.50467	0	428	2.657	0	414	18wG	23	12ta_cg	11	gACGCGGACATATGTCCATGTTTAAGAGCTATGCTGGAAACAGCATAGCAAGTTTAAATAAGGCTAGTCCGTTATCAACTTGAAAAAGTGGCACCGAGTCGGTGCGGCGTcggactctagatccgatgGACATATGTCCcgcggttctatctagttacgcgttaaaccaactagaattttttt	accaggatggccgagtggttaaggcgtcggactctagatccgatggacatatgTCCGCGTGGGTTCGAACCCCACTcctggta	GCCGAGTGGTTAAGGCGTTGGACTTAAGATCCAATGGACATATGTCCGCGTGGG	tgtggaaaggacgaaacaccgACGCGGACATATGTCCATGTTTAAGAGCTATGCTGGAAACAGCATAGCAAGTTTAAATAAGGCTAGTCCGTTATCAACTTGAAAAAGTGGCACCGAGTCGGTGCGGCGTcggactctagatccgatgGACATATGTCCcgcggttctatctagttacgcgttaaaccaactagaatttttttCAGGTTCTACGGATTCGCAAtggccgagtggttaaggcgttggactTAAgatccaatggacatatgtcCgcgtgggtctcgagtactaggatccatt
18wG_fne_RTT23_12ta_cg_PBS12	3.04569	0.507614	394	5.46875	0.260417	384	18wG	23	12ta_cg	12	gACGCGGACATATGTCCATGTTTAAGAGCTATGCTGGAAACAGCATAGCAAGTTTAAATAAGGCTAGTCCGTTATCAACTTGAAAAAGTGGCACCGAGTCGGTGCGGCGTcggactctagatccgatgGACATATGTCCGcgcggttctatctagttacgcgttaaaccaactagaattttttt	accaggatggccgagtggttaaggcgtcggactctagatccgatggacatatgTCCGCGTGGGTTCGAACCCCACTcctggta	GCCGAGTGGTTAAGGCGTTGGACTTAAGATCCAATGGACATATGTCCGCGTGGG	tgtggaaaggacgaaacaccgACGCGGACATATGTCCATGTTTAAGAGCTATGCTGGAAACAGCATAGCAAGTTTAAATAAGGCTAGTCCGTTATCAACTTGAAAAAGTGGCACCGAGTCGGTGCGGCGTcggactctagatccgatgGACATATGTCCGcgcggttctatctagttacgcgttaaaccaactagaatttttttGATACACTTGTGCCACTCGtggccgagtggttaaggcgttggactTAAgatccaatggacatatgtcCgcgtgggtctcgagtactaggatccatt
18wG_fne_RTT23_12ta_cg_PBS13	1.81818	0	330	2.01149	0	348	18wG	23	12ta_cg	13	gACGCGGACATATGTCCATGTTTAAGAGCTATGCTGGAAACAGCATAGCAAGTTTAAATAAGGCTAGTCCGTTATCAACTTGAAAAAGTGGCACCGAGTCGGTGCGGCGTcggactctagatccgatgGACATATGTCCGCcgcggttctatctagttacgcgttaaaccaactagaattttttt	accaggatggccgagtggttaaggcgtcggactctagatccgatggacatatgTCCGCGTGGGTTCGAACCCCACTcctggta	GCCGAGTGGTTAAGGCGTTGGACTTAAGATCCAATGGACATATGTCCGCGTGGG	tgtggaaaggacgaaacaccgACGCGGACATATGTCCATGTTTAAGAGCTATGCTGGAAACAGCATAGCAAGTTTAAATAAGGCTAGTCCGTTATCAACTTGAAAAAGTGGCACCGAGTCGGTGCGGCGTcggactctagatccgatgGACATATGTCCGCcgcggttctatctagttacgcgttaaaccaactagaatttttttTGTACCACGGTATCGGAGtggccgagtggttaaggcgttggactTAAgatccaatggacatatgtcCgcgtgggtctcgagtactaggatccatt
18wG_fne_RTT23_12ta_cg_PBS14	3.6036	0	333	5.08982	0	334	18wG	23	12ta_cg	14	gACGCGGACATATGTCCATGTTTAAGAGCTATGCTGGAAACAGCATAGCAAGTTTAAATAAGGCTAGTCCGTTATCAACTTGAAAAAGTGGCACCGAGTCGGTGCGGCGTcggactctagatccgatgGACATATGTCCGCGcgcggttctatctagttacgcgttaaaccaactagaattttttt	accaggatggccgagtggttaaggcgtcggactctagatccgatggacatatgTCCGCGTGGGTTCGAACCCCACTcctggta	GCCGAGTGGTTAAGGCGTTGGACTTAAGATCCAATGGACATATGTCCGCGTGGG	tgtggaaaggacgaaacaccgACGCGGACATATGTCCATGTTTAAGAGCTATGCTGGAAACAGCATAGCAAGTTTAAATAAGGCTAGTCCGTTATCAACTTGAAAAAGTGGCACCGAGTCGGTGCGGCGTcggactctagatccgatgGACATATGTCCGCGcgcggttctatctagttacgcgttaaaccaactagaatttttttTACTTGGCAGATAGCGAtggccgagtggttaaggcgttggactTAAgatccaatggacatatgtcCgcgtgggtctcgagtactaggatccatt
18wG_fne_RTT23_12ta_cg_PBS15	0	0.275482	363	0	0	359	18wG	23	12ta_cg	15	gACGCGGACATATGTCCATGTTTAAGAGCTATGCTGGAAACAGCATAGCAAGTTTAAATAAGGCTAGTCCGTTATCAACTTGAAAAAGTGGCACCGAGTCGGTGCGGCGTcggactctagatccgatgGACATATGTCCGCGTcgcggttctatctagttacgcgttaaaccaactagaattttttt	accaggatggccgagtggttaaggcgtcggactctagatccgatggacatatgTCCGCGTGGGTTCGAACCCCACTcctggta	GCCGAGTGGTTAAGGCGTTGGACTTAAGATCCAATGGACATATGTCCGCGTGGG	tgtggaaaggacgaaacaccgACGCGGACATATGTCCATGTTTAAGAGCTATGCTGGAAACAGCATAGCAAGTTTAAATAAGGCTAGTCCGTTATCAACTTGAAAAAGTGGCACCGAGTCGGTGCGGCGTcggactctagatccgatgGACATATGTCCGCGTcgcggttctatctagttacgcgttaaaccaactagaatttttttTCCTCCGTTAGAAGGTtggccgagtggttaaggcgttggactTAAgatccaatggacatatgtcCgcgtgggtctcgagtactaggatccatt
18wG_fne_RTT23_12ta_cg_PBS16	2.67857	0	224	2.82258	1.6129	248	18wG	23	12ta_cg	16	gACGCGGACATATGTCCATGTTTAAGAGCTATGCTGGAAACAGCATAGCAAGTTTAAATAAGGCTAGTCCGTTATCAACTTGAAAAAGTGGCACCGAGTCGGTGCGGCGTcggactctagatccgatgGACATATGTCCGCGTGcgcggttctatctagttacgcgttaaaccaactagaattttttt	accaggatggccgagtggttaaggcgtcggactctagatccgatggacatatgTCCGCGTGGGTTCGAACCCCACTcctggta	GCCGAGTGGTTAAGGCGTTGGACTTAAGATCCAATGGACATATGTCCGCGTGGG	tgtggaaaggacgaaacaccgACGCGGACATATGTCCATGTTTAAGAGCTATGCTGGAAACAGCATAGCAAGTTTAAATAAGGCTAGTCCGTTATCAACTTGAAAAAGTGGCACCGAGTCGGTGCGGCGTcggactctagatccgatgGACATATGTCCGCGTGcgcggttctatctagttacgcgttaaaccaactagaatttttttCGACGAACGTACTAAtggccgagtggttaaggcgttggactTAAgatccaatggacatatgtcCgcgtgggtctcgagtactaggatccatt
18wG_fne_RTT23_12ta_cg_PBS8	0.788955	0	507	0.790514	0	506	18wG	23	12ta_cg	8	gACGCGGACATATGTCCATGTTTAAGAGCTATGCTGGAAACAGCATAGCAAGTTTAAATAAGGCTAGTCCGTTATCAACTTGAAAAAGTGGCACCGAGTCGGTGCGGCGTcggactctagatccgatgGACATATGcgcggttctatctagttacgcgttaaaccaactagaattttttt	accaggatggccgagtggttaaggcgtcggactctagatccgatggacatatgTCCGCGTGGGTTCGAACCCCACTcctggta	GCCGAGTGGTTAAGGCGTTGGACTTAAGATCCAATGGACATATGTCCGCGTGGG	tgtggaaaggacgaaacaccgACGCGGACATATGTCCATGTTTAAGAGCTATGCTGGAAACAGCATAGCAAGTTTAAATAAGGCTAGTCCGTTATCAACTTGAAAAAGTGGCACCGAGTCGGTGCGGCGTcggactctagatccgatgGACATATGcgcggttctatctagttacgcgttaaaccaactagaatttttttCCATTGCCACTGAGCAGTAAACCtggccgagtggttaaggcgttggactTAAgatccaatggacatatgtcCgcgtgggtctcgagtactaggatccatt
18wG_fne_RTT23_12ta_cg_PBS9	1.87668	0	373	1.2285	0	407	18wG	23	12ta_cg	9	gACGCGGACATATGTCCATGTTTAAGAGCTATGCTGGAAACAGCATAGCAAGTTTAAATAAGGCTAGTCCGTTATCAACTTGAAAAAGTGGCACCGAGTCGGTGCGGCGTcggactctagatccgatgGACATATGTcgcggttctatctagttacgcgttaaaccaactagaattttttt	accaggatggccgagtggttaaggcgtcggactctagatccgatggacatatgTCCGCGTGGGTTCGAACCCCACTcctggta	GCCGAGTGGTTAAGGCGTTGGACTTAAGATCCAATGGACATATGTCCGCGTGGG	tgtggaaaggacgaaacaccgACGCGGACATATGTCCATGTTTAAGAGCTATGCTGGAAACAGCATAGCAAGTTTAAATAAGGCTAGTCCGTTATCAACTTGAAAAAGTGGCACCGAGTCGGTGCGGCGTcggactctagatccgatgGACATATGTcgcggttctatctagttacgcgttaaaccaactagaatttttttCATATGCGTCGAGAGGATACGTtggccgagtggttaaggcgttggactTAAgatccaatggacatatgtcCgcgtgggtctcgagtactaggatccatt
18wG_fne_RTT23_12ta_cg_mut38at_PBS10	1.90736	0	367	2.03562	0	393	18wG	23	12ta_cg_mut38at	10	gACGCGGACATATGTCCATGTTTAAGAGCTATGCTGGAAACAGCATAGCAAGTTTAAATAAGGCTAGTCCGTTATCAACTTGAAAAAGTGGCACCGAGTCGGTGCGGCGTcggactctagttccgatgGACATATGTCcgcggttctatctagttacgcgttaaaccaactagaattttttt	accaggatggccgagtggttaaggcgtcggactctagttccgatggacatatgTCCGCGTGGGTTCGAACCCCACTcctggta	GCCGAGTGGTTAAGGCGTTGGACTTAAGATCCAATGGACATATGTCCGCGTGGG	tgtggaaaggacgaaacaccgACGCGGACATATGTCCATGTTTAAGAGCTATGCTGGAAACAGCATAGCAAGTTTAAATAAGGCTAGTCCGTTATCAACTTGAAAAAGTGGCACCGAGTCGGTGCGGCGTcggactctagttccgatgGACATATGTCcgcggttctatctagttacgcgttaaaccaactagaatttttttTATCGGAGAACTGCACGATGTtggccgagtggttaaggcgttggactTAAgatccaatggacatatgtcCgcgtgggtctcgagtactaggatccatt
18wG_fne_RTT23_12ta_cg_mut38at_PBS11	2.93333	0	375	3.60577	0	416	18wG	23	12ta_cg_mut38at	11	gACGCGGACATATGTCCATGTTTAAGAGCTATGCTGGAAACAGCATAGCAAGTTTAAATAAGGCTAGTCCGTTATCAACTTGAAAAAGTGGCACCGAGTCGGTGCGGCGTcggactctagttccgatgGACATATGTCCcgcggttctatctagttacgcgttaaaccaactagaattttttt	accaggatggccgagtggttaaggcgtcggactctagttccgatggacatatgTCCGCGTGGGTTCGAACCCCACTcctggta	GCCGAGTGGTTAAGGCGTTGGACTTAAGATCCAATGGACATATGTCCGCGTGGG	tgtggaaaggacgaaacaccgACGCGGACATATGTCCATGTTTAAGAGCTATGCTGGAAACAGCATAGCAAGTTTAAATAAGGCTAGTCCGTTATCAACTTGAAAAAGTGGCACCGAGTCGGTGCGGCGTcggactctagttccgatgGACATATGTCCcgcggttctatctagttacgcgttaaaccaactagaatttttttACTCAAGGCGAAGTCGCATAtggccgagtggttaaggcgttggactTAAgatccaatggacatatgtcCgcgtgggtctcgagtactaggatccatt
18wG_fne_RTT23_12ta_cg_mut38at_PBS12	2.29008	2.29008	262	1.55642	2.72374	257	18wG	23	12ta_cg_mut38at	12	gACGCGGACATATGTCCATGTTTAAGAGCTATGCTGGAAACAGCATAGCAAGTTTAAATAAGGCTAGTCCGTTATCAACTTGAAAAAGTGGCACCGAGTCGGTGCGGCGTcggactctagttccgatgGACATATGTCCGcgcggttctatctagttacgcgttaaaccaactagaattttttt	accaggatggccgagtggttaaggcgtcggactctagttccgatggacatatgTCCGCGTGGGTTCGAACCCCACTcctggta	GCCGAGTGGTTAAGGCGTTGGACTTAAGATCCAATGGACATATGTCCGCGTGGG	tgtggaaaggacgaaacaccgACGCGGACATATGTCCATGTTTAAGAGCTATGCTGGAAACAGCATAGCAAGTTTAAATAAGGCTAGTCCGTTATCAACTTGAAAAAGTGGCACCGAGTCGGTGCGGCGTcggactctagttccgatgGACATATGTCCGcgcggttctatctagttacgcgttaaaccaactagaatttttttGGTTATCGCGCTTAAGTAGtggccgagtggttaaggcgttggactTAAgatccaatggacatatgtcCgcgtgggtctcgagtactaggatccatt
18wG_fne_RTT23_12ta_cg_mut38at_PBS13	2.07469	0.207469	482	3.7037	0	486	18wG	23	12ta_cg_mut38at	13	gACGCGGACATATGTCCATGTTTAAGAGCTATGCTGGAAACAGCATAGCAAGTTTAAATAAGGCTAGTCCGTTATCAACTTGAAAAAGTGGCACCGAGTCGGTGCGGCGTcggactctagttccgatgGACATATGTCCGCcgcggttctatctagttacgcgttaaaccaactagaattttttt	accaggatggccgagtggttaaggcgtcggactctagttccgatggacatatgTCCGCGTGGGTTCGAACCCCACTcctggta	GCCGAGTGGTTAAGGCGTTGGACTTAAGATCCAATGGACATATGTCCGCGTGGG	tgtggaaaggacgaaacaccgACGCGGACATATGTCCATGTTTAAGAGCTATGCTGGAAACAGCATAGCAAGTTTAAATAAGGCTAGTCCGTTATCAACTTGAAAAAGTGGCACCGAGTCGGTGCGGCGTcggactctagttccgatgGACATATGTCCGCcgcggttctatctagttacgcgttaaaccaactagaatttttttAATCCAGAGACCAACTTCtggccgagtggttaaggcgttggactTAAgatccaatggacatatgtcCgcgtgggtctcgagtactaggatccatt
18wG_fne_RTT23_12ta_cg_mut38at_PBS14	4.54545	1.74825	286	4.6729	1.55763	321	18wG	23	12ta_cg_mut38at	14	gACGCGGACATATGTCCATGTTTAAGAGCTATGCTGGAAACAGCATAGCAAGTTTAAATAAGGCTAGTCCGTTATCAACTTGAAAAAGTGGCACCGAGTCGGTGCGGCGTcggactctagttccgatgGACATATGTCCGCGcgcggttctatctagttacgcgttaaaccaactagaattttttt	accaggatggccgagtggttaaggcgtcggactctagttccgatggacatatgTCCGCGTGGGTTCGAACCCCACTcctggta	GCCGAGTGGTTAAGGCGTTGGACTTAAGATCCAATGGACATATGTCCGCGTGGG	tgtggaaaggacgaaacaccgACGCGGACATATGTCCATGTTTAAGAGCTATGCTGGAAACAGCATAGCAAGTTTAAATAAGGCTAGTCCGTTATCAACTTGAAAAAGTGGCACCGAGTCGGTGCGGCGTcggactctagttccgatgGACATATGTCCGCGcgcggttctatctagttacgcgttaaaccaactagaatttttttAACCGAAGCCTAGCCTTtggccgagtggttaaggcgttggactTAAgatccaatggacatatgtcCgcgtgggtctcgagtactaggatccatt
18wG_fne_RTT23_12ta_cg_mut38at_PBS15	2.64706	0	340	2.54777	0	314	18wG	23	12ta_cg_mut38at	15	gACGCGGACATATGTCCATGTTTAAGAGCTATGCTGGAAACAGCATAGCAAGTTTAAATAAGGCTAGTCCGTTATCAACTTGAAAAAGTGGCACCGAGTCGGTGCGGCGTcggactctagttccgatgGACATATGTCCGCGTcgcggttctatctagttacgcgttaaaccaactagaattttttt	accaggatggccgagtggttaaggcgtcggactctagttccgatggacatatgTCCGCGTGGGTTCGAACCCCACTcctggta	GCCGAGTGGTTAAGGCGTTGGACTTAAGATCCAATGGACATATGTCCGCGTGGG	tgtggaaaggacgaaacaccgACGCGGACATATGTCCATGTTTAAGAGCTATGCTGGAAACAGCATAGCAAGTTTAAATAAGGCTAGTCCGTTATCAACTTGAAAAAGTGGCACCGAGTCGGTGCGGCGTcggactctagttccgatgGACATATGTCCGCGTcgcggttctatctagttacgcgttaaaccaactagaatttttttGAAGGTGATGCCTACAtggccgagtggttaaggcgttggactTAAgatccaatggacatatgtcCgcgtgggtctcgagtactaggatccatt
18wG_fne_RTT23_12ta_cg_mut38at_PBS16	3.45912	0	318	7.01754	0.584795	342	18wG	23	12ta_cg_mut38at	16	gACGCGGACATATGTCCATGTTTAAGAGCTATGCTGGAAACAGCATAGCAAGTTTAAATAAGGCTAGTCCGTTATCAACTTGAAAAAGTGGCACCGAGTCGGTGCGGCGTcggactctagttccgatgGACATATGTCCGCGTGcgcggttctatctagttacgcgttaaaccaactagaattttttt	accaggatggccgagtggttaaggcgtcggactctagttccgatggacatatgTCCGCGTGGGTTCGAACCCCACTcctggta	GCCGAGTGGTTAAGGCGTTGGACTTAAGATCCAATGGACATATGTCCGCGTGGG	tgtggaaaggacgaaacaccgACGCGGACATATGTCCATGTTTAAGAGCTATGCTGGAAACAGCATAGCAAGTTTAAATAAGGCTAGTCCGTTATCAACTTGAAAAAGTGGCACCGAGTCGGTGCGGCGTcggactctagttccgatgGACATATGTCCGCGTGcgcggttctatctagttacgcgttaaaccaactagaatttttttAAGGTGTCTCAGTGGtggccgagtggttaaggcgttggactTAAgatccaatggacatatgtcCgcgtgggtctcgagtactaggatccatt
18wG_fne_RTT23_12ta_cg_mut38at_PBS8	0.27027	0.27027	370	1.03093	0	388	18wG	23	12ta_cg_mut38at	8	gACGCGGACATATGTCCATGTTTAAGAGCTATGCTGGAAACAGCATAGCAAGTTTAAATAAGGCTAGTCCGTTATCAACTTGAAAAAGTGGCACCGAGTCGGTGCGGCGTcggactctagttccgatgGACATATGcgcggttctatctagttacgcgttaaaccaactagaattttttt	accaggatggccgagtggttaaggcgtcggactctagttccgatggacatatgTCCGCGTGGGTTCGAACCCCACTcctggta	GCCGAGTGGTTAAGGCGTTGGACTTAAGATCCAATGGACATATGTCCGCGTGGG	tgtggaaaggacgaaacaccgACGCGGACATATGTCCATGTTTAAGAGCTATGCTGGAAACAGCATAGCAAGTTTAAATAAGGCTAGTCCGTTATCAACTTGAAAAAGTGGCACCGAGTCGGTGCGGCGTcggactctagttccgatgGACATATGcgcggttctatctagttacgcgttaaaccaactagaatttttttTGGATAACTCCGGAGGCATTCCGtggccgagtggttaaggcgttggactTAAgatccaatggacatatgtcCgcgtgggtctcgagtactaggatccatt
18wG_fne_RTT23_12ta_cg_mut38at_PBS9	1.81347	0.518135	386	2.14797	0.238663	419	18wG	23	12ta_cg_mut38at	9	gACGCGGACATATGTCCATGTTTAAGAGCTATGCTGGAAACAGCATAGCAAGTTTAAATAAGGCTAGTCCGTTATCAACTTGAAAAAGTGGCACCGAGTCGGTGCGGCGTcggactctagttccgatgGACATATGTcgcggttctatctagttacgcgttaaaccaactagaattttttt	accaggatggccgagtggttaaggcgtcggactctagttccgatggacatatgTCCGCGTGGGTTCGAACCCCACTcctggta	GCCGAGTGGTTAAGGCGTTGGACTTAAGATCCAATGGACATATGTCCGCGTGGG	tgtggaaaggacgaaacaccgACGCGGACATATGTCCATGTTTAAGAGCTATGCTGGAAACAGCATAGCAAGTTTAAATAAGGCTAGTCCGTTATCAACTTGAAAAAGTGGCACCGAGTCGGTGCGGCGTcggactctagttccgatgGACATATGTcgcggttctatctagttacgcgttaaaccaactagaatttttttACGAGTTACATGCCATGACGGCtggccgagtggttaaggcgttggactTAAgatccaatggacatatgtcCgcgtgggtctcgagtactaggatccatt
18wG_fne_RTT23_13gc_cg_12ta_cg_PBS10	8.09793	0.188324	531	10.6383	0.531915	564	18wG	23	13gc_cg_12ta_cg	10	gACGCGGACATATGTCCATGTTTAAGAGCTATGCTGGAAACAGCATAGCAAGTTTAAATAAGGCTAGTCCGTTATCAACTTGAAAAAGTGGCACCGAGTCGGTGCGGCGTccgactctagatcggatgGACATATGTCcgcggttctatctagttacgcgttaaaccaactagaattttttt	accaggatggccgagtggttaaggcgtccgactctagatcggatggacatatgTCCGCGTGGGTTCGAACCCCACTcctggta	GCCGAGTGGTTAAGGCGTTGGACTTAAGATCCAATGGACATATGTCCGCGTGGG	tgtggaaaggacgaaacaccgACGCGGACATATGTCCATGTTTAAGAGCTATGCTGGAAACAGCATAGCAAGTTTAAATAAGGCTAGTCCGTTATCAACTTGAAAAAGTGGCACCGAGTCGGTGCGGCGTccgactctagatcggatgGACATATGTCcgcggttctatctagttacgcgttaaaccaactagaatttttttCAAGTCTTCTGCGATCTCGTTtggccgagtggttaaggcgttggactTAAgatccaatggacatatgtcCgcgtgggtctcgagtactaggatccatt
18wG_fne_RTT23_13gc_cg_12ta_cg_PBS11	4.78723	0.797872	376	5.88235	0	408	18wG	23	13gc_cg_12ta_cg	11	gACGCGGACATATGTCCATGTTTAAGAGCTATGCTGGAAACAGCATAGCAAGTTTAAATAAGGCTAGTCCGTTATCAACTTGAAAAAGTGGCACCGAGTCGGTGCGGCGTccgactctagatcggatgGACATATGTCCcgcggttctatctagttacgcgttaaaccaactagaattttttt	accaggatggccgagtggttaaggcgtccgactctagatcggatggacatatgTCCGCGTGGGTTCGAACCCCACTcctggta	GCCGAGTGGTTAAGGCGTTGGACTTAAGATCCAATGGACATATGTCCGCGTGGG	tgtggaaaggacgaaacaccgACGCGGACATATGTCCATGTTTAAGAGCTATGCTGGAAACAGCATAGCAAGTTTAAATAAGGCTAGTCCGTTATCAACTTGAAAAAGTGGCACCGAGTCGGTGCGGCGTccgactctagatcggatgGACATATGTCCcgcggttctatctagttacgcgttaaaccaactagaatttttttCAGCATAACAATTGCGCTGGtggccgagtggttaaggcgttggactTAAgatccaatggacatatgtcCgcgtgggtctcgagtactaggatccatt
18wG_fne_RTT23_13gc_cg_12ta_cg_PBS12	2.49433	0	441	3.29897	0	485	18wG	23	13gc_cg_12ta_cg	12	gACGCGGACATATGTCCATGTTTAAGAGCTATGCTGGAAACAGCATAGCAAGTTTAAATAAGGCTAGTCCGTTATCAACTTGAAAAAGTGGCACCGAGTCGGTGCGGCGTccgactctagatcggatgGACATATGTCCGcgcggttctatctagttacgcgttaaaccaactagaattttttt	accaggatggccgagtggttaaggcgtccgactctagatcggatggacatatgTCCGCGTGGGTTCGAACCCCACTcctggta	GCCGAGTGGTTAAGGCGTTGGACTTAAGATCCAATGGACATATGTCCGCGTGGG	tgtggaaaggacgaaacaccgACGCGGACATATGTCCATGTTTAAGAGCTATGCTGGAAACAGCATAGCAAGTTTAAATAAGGCTAGTCCGTTATCAACTTGAAAAAGTGGCACCGAGTCGGTGCGGCGTccgactctagatcggatgGACATATGTCCGcgcggttctatctagttacgcgttaaaccaactagaatttttttTCCACAAGGACATTGACGAtggccgagtggttaaggcgttggactTAAgatccaatggacatatgtcCgcgtgggtctcgagtactaggatccatt
18wG_fne_RTT23_13gc_cg_12ta_cg_PBS13	8.13559	0	295	8.10811	0	296	18wG	23	13gc_cg_12ta_cg	13	gACGCGGACATATGTCCATGTTTAAGAGCTATGCTGGAAACAGCATAGCAAGTTTAAATAAGGCTAGTCCGTTATCAACTTGAAAAAGTGGCACCGAGTCGGTGCGGCGTccgactctagatcggatgGACATATGTCCGCcgcggttctatctagttacgcgttaaaccaactagaattttttt	accaggatggccgagtggttaaggcgtccgactctagatcggatggacatatgTCCGCGTGGGTTCGAACCCCACTcctggta	GCCGAGTGGTTAAGGCGTTGGACTTAAGATCCAATGGACATATGTCCGCGTGGG	tgtggaaaggacgaaacaccgACGCGGACATATGTCCATGTTTAAGAGCTATGCTGGAAACAGCATAGCAAGTTTAAATAAGGCTAGTCCGTTATCAACTTGAAAAAGTGGCACCGAGTCGGTGCGGCGTccgactctagatcggatgGACATATGTCCGCcgcggttctatctagttacgcgttaaaccaactagaatttttttCGGTACACATGTGACTAAtggccgagtggttaaggcgttggactTAAgatccaatggacatatgtcCgcgtgggtctcgagtactaggatccatt
18wG_fne_RTT23_13gc_cg_12ta_cg_PBS14	7.27273	0	330	6.82493	0	337	18wG	23	13gc_cg_12ta_cg	14	gACGCGGACATATGTCCATGTTTAAGAGCTATGCTGGAAACAGCATAGCAAGTTTAAATAAGGCTAGTCCGTTATCAACTTGAAAAAGTGGCACCGAGTCGGTGCGGCGTccgactctagatcggatgGACATATGTCCGCGcgcggttctatctagttacgcgttaaaccaactagaattttttt	accaggatggccgagtggttaaggcgtccgactctagatcggatggacatatgTCCGCGTGGGTTCGAACCCCACTcctggta	GCCGAGTGGTTAAGGCGTTGGACTTAAGATCCAATGGACATATGTCCGCGTGGG	tgtggaaaggacgaaacaccgACGCGGACATATGTCCATGTTTAAGAGCTATGCTGGAAACAGCATAGCAAGTTTAAATAAGGCTAGTCCGTTATCAACTTGAAAAAGTGGCACCGAGTCGGTGCGGCGTccgactctagatcggatgGACATATGTCCGCGcgcggttctatctagttacgcgttaaaccaactagaatttttttTGGCAGAGTGTGGATAAtggccgagtggttaaggcgttggactTAAgatccaatggacatatgtcCgcgtgggtctcgagtactaggatccatt
18wG_fne_RTT23_13gc_cg_12ta_cg_PBS15	7	0	400	6.33245	0	379	18wG	23	13gc_cg_12ta_cg	15	gACGCGGACATATGTCCATGTTTAAGAGCTATGCTGGAAACAGCATAGCAAGTTTAAATAAGGCTAGTCCGTTATCAACTTGAAAAAGTGGCACCGAGTCGGTGCGGCGTccgactctagatcggatgGACATATGTCCGCGTcgcggttctatctagttacgcgttaaaccaactagaattttttt	accaggatggccgagtggttaaggcgtccgactctagatcggatggacatatgTCCGCGTGGGTTCGAACCCCACTcctggta	GCCGAGTGGTTAAGGCGTTGGACTTAAGATCCAATGGACATATGTCCGCGTGGG	tgtggaaaggacgaaacaccgACGCGGACATATGTCCATGTTTAAGAGCTATGCTGGAAACAGCATAGCAAGTTTAAATAAGGCTAGTCCGTTATCAACTTGAAAAAGTGGCACCGAGTCGGTGCGGCGTccgactctagatcggatgGACATATGTCCGCGTcgcggttctatctagttacgcgttaaaccaactagaatttttttAAGTGCGGTCTCATAAtggccgagtggttaaggcgttggactTAAgatccaatggacatatgtcCgcgtgggtctcgagtactaggatccatt
18wG_fne_RTT23_13gc_cg_12ta_cg_PBS16	7.49064	0	534	7.51748	0	572	18wG	23	13gc_cg_12ta_cg	16	gACGCGGACATATGTCCATGTTTAAGAGCTATGCTGGAAACAGCATAGCAAGTTTAAATAAGGCTAGTCCGTTATCAACTTGAAAAAGTGGCACCGAGTCGGTGCGGCGTccgactctagatcggatgGACATATGTCCGCGTGcgcggttctatctagttacgcgttaaaccaactagaattttttt	accaggatggccgagtggttaaggcgtccgactctagatcggatggacatatgTCCGCGTGGGTTCGAACCCCACTcctggta	GCCGAGTGGTTAAGGCGTTGGACTTAAGATCCAATGGACATATGTCCGCGTGGG	tgtggaaaggacgaaacaccgACGCGGACATATGTCCATGTTTAAGAGCTATGCTGGAAACAGCATAGCAAGTTTAAATAAGGCTAGTCCGTTATCAACTTGAAAAAGTGGCACCGAGTCGGTGCGGCGTccgactctagatcggatgGACATATGTCCGCGTGcgcggttctatctagttacgcgttaaaccaactagaatttttttTGCTGACGTCAGGAGtggccgagtggttaaggcgttggactTAAgatccaatggacatatgtcCgcgtgggtctcgagtactaggatccatt
18wG_fne_RTT23_13gc_cg_12ta_cg_PBS8	0.37037	0.925926	540	0.557621	1.11524	538	18wG	23	13gc_cg_12ta_cg	8	gACGCGGACATATGTCCATGTTTAAGAGCTATGCTGGAAACAGCATAGCAAGTTTAAATAAGGCTAGTCCGTTATCAACTTGAAAAAGTGGCACCGAGTCGGTGCGGCGTccgactctagatcggatgGACATATGcgcggttctatctagttacgcgttaaaccaactagaattttttt	accaggatggccgagtggttaaggcgtccgactctagatcggatggacatatgTCCGCGTGGGTTCGAACCCCACTcctggta	GCCGAGTGGTTAAGGCGTTGGACTTAAGATCCAATGGACATATGTCCGCGTGGG	tgtggaaaggacgaaacaccgACGCGGACATATGTCCATGTTTAAGAGCTATGCTGGAAACAGCATAGCAAGTTTAAATAAGGCTAGTCCGTTATCAACTTGAAAAAGTGGCACCGAGTCGGTGCGGCGTccgactctagatcggatgGACATATGcgcggttctatctagttacgcgttaaaccaactagaatttttttACACTTCTGCAGTTGTCCACTGAtggccgagtggttaaggcgttggactTAAgatccaatggacatatgtcCgcgtgggtctcgagtactaggatccatt
18wG_fne_RTT23_13gc_cg_12ta_cg_PBS9	5.81717	0.277008	361	3.4384	0	349	18wG	23	13gc_cg_12ta_cg	9	gACGCGGACATATGTCCATGTTTAAGAGCTATGCTGGAAACAGCATAGCAAGTTTAAATAAGGCTAGTCCGTTATCAACTTGAAAAAGTGGCACCGAGTCGGTGCGGCGTccgactctagatcggatgGACATATGTcgcggttctatctagttacgcgttaaaccaactagaattttttt	accaggatggccgagtggttaaggcgtccgactctagatcggatggacatatgTCCGCGTGGGTTCGAACCCCACTcctggta	GCCGAGTGGTTAAGGCGTTGGACTTAAGATCCAATGGACATATGTCCGCGTGGG	tgtggaaaggacgaaacaccgACGCGGACATATGTCCATGTTTAAGAGCTATGCTGGAAACAGCATAGCAAGTTTAAATAAGGCTAGTCCGTTATCAACTTGAAAAAGTGGCACCGAGTCGGTGCGGCGTccgactctagatcggatgGACATATGTcgcggttctatctagttacgcgttaaaccaactagaatttttttATGTTCGTAGCTTGTCAGCGCGtggccgagtggttaaggcgttggactTAAgatccaatggacatatgtcCgcgtgggtctcgagtactaggatccatt
18wG_fne_RTT23_13gc_cg_PBS10	3.07018	0.877193	228	2.23214	1.78571	224	18wG	23	13gc_cg	10	gACGCGGACATATGTCCATGTTTAAGAGCTATGCTGGAAACAGCATAGCAAGTTTAAATAAGGCTAGTCCGTTATCAACTTGAAAAAGTGGCACCGAGTCGGTGCGGCGTtcgactctagatcgaatgGACATATGTCcgcggttctatctagttacgcgttaaaccaactagaattttttt	accaggatggccgagtggttaaggcgttcgactctagatcgaatggacatatgTCCGCGTGGGTTCGAACCCCACTcctggta	GCCGAGTGGTTAAGGCGTTGGACTTAAGATCCAATGGACATATGTCCGCGTGGG	tgtggaaaggacgaaacaccgACGCGGACATATGTCCATGTTTAAGAGCTATGCTGGAAACAGCATAGCAAGTTTAAATAAGGCTAGTCCGTTATCAACTTGAAAAAGTGGCACCGAGTCGGTGCGGCGTtcgactctagatcgaatgGACATATGTCcgcggttctatctagttacgcgttaaaccaactagaatttttttCGAACCGTTGGATGGATTGATtggccgagtggttaaggcgttggactTAAgatccaatggacatatgtcCgcgtgggtctcgagtactaggatccatt
18wG_fne_RTT23_13gc_cg_PBS11	1.17302	0	341	4.09357	0	342	18wG	23	13gc_cg	11	gACGCGGACATATGTCCATGTTTAAGAGCTATGCTGGAAACAGCATAGCAAGTTTAAATAAGGCTAGTCCGTTATCAACTTGAAAAAGTGGCACCGAGTCGGTGCGGCGTtcgactctagatcgaatgGACATATGTCCcgcggttctatctagttacgcgttaaaccaactagaattttttt	accaggatggccgagtggttaaggcgttcgactctagatcgaatggacatatgTCCGCGTGGGTTCGAACCCCACTcctggta	GCCGAGTGGTTAAGGCGTTGGACTTAAGATCCAATGGACATATGTCCGCGTGGG	tgtggaaaggacgaaacaccgACGCGGACATATGTCCATGTTTAAGAGCTATGCTGGAAACAGCATAGCAAGTTTAAATAAGGCTAGTCCGTTATCAACTTGAAAAAGTGGCACCGAGTCGGTGCGGCGTtcgactctagatcgaatgGACATATGTCCcgcggttctatctagttacgcgttaaaccaactagaatttttttTAGATCAGAGATGCGCAGGTtggccgagtggttaaggcgttggactTAAgatccaatggacatatgtcCgcgtgggtctcgagtactaggatccatt
18wG_fne_RTT23_13gc_cg_PBS12	0.903614	0.301205	332	2.17391	0	368	18wG	23	13gc_cg	12	gACGCGGACATATGTCCATGTTTAAGAGCTATGCTGGAAACAGCATAGCAAGTTTAAATAAGGCTAGTCCGTTATCAACTTGAAAAAGTGGCACCGAGTCGGTGCGGCGTtcgactctagatcgaatgGACATATGTCCGcgcggttctatctagttacgcgttaaaccaactagaattttttt	accaggatggccgagtggttaaggcgttcgactctagatcgaatggacatatgTCCGCGTGGGTTCGAACCCCACTcctggta	GCCGAGTGGTTAAGGCGTTGGACTTAAGATCCAATGGACATATGTCCGCGTGGG	tgtggaaaggacgaaacaccgACGCGGACATATGTCCATGTTTAAGAGCTATGCTGGAAACAGCATAGCAAGTTTAAATAAGGCTAGTCCGTTATCAACTTGAAAAAGTGGCACCGAGTCGGTGCGGCGTtcgactctagatcgaatgGACATATGTCCGcgcggttctatctagttacgcgttaaaccaactagaatttttttCGGCTGGTATGACTCTAAGtggccgagtggttaaggcgttggactTAAgatccaatggacatatgtcCgcgtgggtctcgagtactaggatccatt
18wG_fne_RTT23_13gc_cg_PBS13	4.23892	0	519	3.73002	0.35524	563	18wG	23	13gc_cg	13	gACGCGGACATATGTCCATGTTTAAGAGCTATGCTGGAAACAGCATAGCAAGTTTAAATAAGGCTAGTCCGTTATCAACTTGAAAAAGTGGCACCGAGTCGGTGCGGCGTtcgactctagatcgaatgGACATATGTCCGCcgcggttctatctagttacgcgttaaaccaactagaattttttt	accaggatggccgagtggttaaggcgttcgactctagatcgaatggacatatgTCCGCGTGGGTTCGAACCCCACTcctggta	GCCGAGTGGTTAAGGCGTTGGACTTAAGATCCAATGGACATATGTCCGCGTGGG	tgtggaaaggacgaaacaccgACGCGGACATATGTCCATGTTTAAGAGCTATGCTGGAAACAGCATAGCAAGTTTAAATAAGGCTAGTCCGTTATCAACTTGAAAAAGTGGCACCGAGTCGGTGCGGCGTtcgactctagatcgaatgGACATATGTCCGCcgcggttctatctagttacgcgttaaaccaactagaatttttttAAGGTGTCTCTACTTGGCtggccgagtggttaaggcgttggactTAAgatccaatggacatatgtcCgcgtgggtctcgagtactaggatccatt
18wG_fne_RTT23_13gc_cg_PBS14	9.01163	0	344	8.88889	0	315	18wG	23	13gc_cg	14	gACGCGGACATATGTCCATGTTTAAGAGCTATGCTGGAAACAGCATAGCAAGTTTAAATAAGGCTAGTCCGTTATCAACTTGAAAAAGTGGCACCGAGTCGGTGCGGCGTtcgactctagatcgaatgGACATATGTCCGCGcgcggttctatctagttacgcgttaaaccaactagaattttttt	accaggatggccgagtggttaaggcgttcgactctagatcgaatggacatatgTCCGCGTGGGTTCGAACCCCACTcctggta	GCCGAGTGGTTAAGGCGTTGGACTTAAGATCCAATGGACATATGTCCGCGTGGG	tgtggaaaggacgaaacaccgACGCGGACATATGTCCATGTTTAAGAGCTATGCTGGAAACAGCATAGCAAGTTTAAATAAGGCTAGTCCGTTATCAACTTGAAAAAGTGGCACCGAGTCGGTGCGGCGTtcgactctagatcgaatgGACATATGTCCGCGcgcggttctatctagttacgcgttaaaccaactagaatttttttGATACACTTGGTCAAGCtggccgagtggttaaggcgttggactTAAgatccaatggacatatgtcCgcgtgggtctcgagtactaggatccatt
18wG_fne_RTT23_13gc_cg_PBS15	3.30396	0	454	1.94384	0	463	18wG	23	13gc_cg	15	gACGCGGACATATGTCCATGTTTAAGAGCTATGCTGGAAACAGCATAGCAAGTTTAAATAAGGCTAGTCCGTTATCAACTTGAAAAAGTGGCACCGAGTCGGTGCGGCGTtcgactctagatcgaatgGACATATGTCCGCGTcgcggttctatctagttacgcgttaaaccaactagaattttttt	accaggatggccgagtggttaaggcgttcgactctagatcgaatggacatatgTCCGCGTGGGTTCGAACCCCACTcctggta	GCCGAGTGGTTAAGGCGTTGGACTTAAGATCCAATGGACATATGTCCGCGTGGG	tgtggaaaggacgaaacaccgACGCGGACATATGTCCATGTTTAAGAGCTATGCTGGAAACAGCATAGCAAGTTTAAATAAGGCTAGTCCGTTATCAACTTGAAAAAGTGGCACCGAGTCGGTGCGGCGTtcgactctagatcgaatgGACATATGTCCGCGTcgcggttctatctagttacgcgttaaaccaactagaatttttttTCCTGGCACAGGTCTAtggccgagtggttaaggcgttggactTAAgatccaatggacatatgtcCgcgtgggtctcgagtactaggatccatt
18wG_fne_RTT23_13gc_cg_PBS16	4.29448	0	489	4.56432	0.207469	482	18wG	23	13gc_cg	16	gACGCGGACATATGTCCATGTTTAAGAGCTATGCTGGAAACAGCATAGCAAGTTTAAATAAGGCTAGTCCGTTATCAACTTGAAAAAGTGGCACCGAGTCGGTGCGGCGTtcgactctagatcgaatgGACATATGTCCGCGTGcgcggttctatctagttacgcgttaaaccaactagaattttttt	accaggatggccgagtggttaaggcgttcgactctagatcgaatggacatatgTCCGCGTGGGTTCGAACCCCACTcctggta	GCCGAGTGGTTAAGGCGTTGGACTTAAGATCCAATGGACATATGTCCGCGTGGG	tgtggaaaggacgaaacaccgACGCGGACATATGTCCATGTTTAAGAGCTATGCTGGAAACAGCATAGCAAGTTTAAATAAGGCTAGTCCGTTATCAACTTGAAAAAGTGGCACCGAGTCGGTGCGGCGTtcgactctagatcgaatgGACATATGTCCGCGTGcgcggttctatctagttacgcgttaaaccaactagaatttttttCTGTTCCACAGTGAGtggccgagtggttaaggcgttggactTAAgatccaatggacatatgtcCgcgtgggtctcgagtactaggatccatt
18wG_fne_RTT23_13gc_cg_PBS8	0.325733	0	307	0.684932	0	292	18wG	23	13gc_cg	8	gACGCGGACATATGTCCATGTTTAAGAGCTATGCTGGAAACAGCATAGCAAGTTTAAATAAGGCTAGTCCGTTATCAACTTGAAAAAGTGGCACCGAGTCGGTGCGGCGTtcgactctagatcgaatgGACATATGcgcggttctatctagttacgcgttaaaccaactagaattttttt	accaggatggccgagtggttaaggcgttcgactctagatcgaatggacatatgTCCGCGTGGGTTCGAACCCCACTcctggta	GCCGAGTGGTTAAGGCGTTGGACTTAAGATCCAATGGACATATGTCCGCGTGGG	tgtggaaaggacgaaacaccgACGCGGACATATGTCCATGTTTAAGAGCTATGCTGGAAACAGCATAGCAAGTTTAAATAAGGCTAGTCCGTTATCAACTTGAAAAAGTGGCACCGAGTCGGTGCGGCGTtcgactctagatcgaatgGACATATGcgcggttctatctagttacgcgttaaaccaactagaatttttttGAGCCGACTTAGGAGCATTAAACtggccgagtggttaaggcgttggactTAAgatccaatggacatatgtcCgcgtgggtctcgagtactaggatccatt
18wG_fne_RTT23_13gc_cg_PBS9	0.888889	0	450	0.675676	0.225225	444	18wG	23	13gc_cg	9	gACGCGGACATATGTCCATGTTTAAGAGCTATGCTGGAAACAGCATAGCAAGTTTAAATAAGGCTAGTCCGTTATCAACTTGAAAAAGTGGCACCGAGTCGGTGCGGCGTtcgactctagatcgaatgGACATATGTcgcggttctatctagttacgcgttaaaccaactagaattttttt	accaggatggccgagtggttaaggcgttcgactctagatcgaatggacatatgTCCGCGTGGGTTCGAACCCCACTcctggta	GCCGAGTGGTTAAGGCGTTGGACTTAAGATCCAATGGACATATGTCCGCGTGGG	tgtggaaaggacgaaacaccgACGCGGACATATGTCCATGTTTAAGAGCTATGCTGGAAACAGCATAGCAAGTTTAAATAAGGCTAGTCCGTTATCAACTTGAAAAAGTGGCACCGAGTCGGTGCGGCGTtcgactctagatcgaatgGACATATGTcgcggttctatctagttacgcgttaaaccaactagaatttttttGTTCCAACCACCTGATCGTAACtggccgagtggttaaggcgttggactTAAgatccaatggacatatgtcCgcgtgggtctcgagtactaggatccatt
18wG_fne_RTT23_13gc_cg_mut38at_PBS10	2.93333	0	375	2.51397	0	358	18wG	23	13gc_cg_mut38at	10	gACGCGGACATATGTCCATGTTTAAGAGCTATGCTGGAAACAGCATAGCAAGTTTAAATAAGGCTAGTCCGTTATCAACTTGAAAAAGTGGCACCGAGTCGGTGCGGCGTtcgactctagttcgaatgGACATATGTCcgcggttctatctagttacgcgttaaaccaactagaattttttt	accaggatggccgagtggttaaggcgttcgactctagttcgaatggacatatgTCCGCGTGGGTTCGAACCCCACTcctggta	GCCGAGTGGTTAAGGCGTTGGACTTAAGATCCAATGGACATATGTCCGCGTGGG	tgtggaaaggacgaaacaccgACGCGGACATATGTCCATGTTTAAGAGCTATGCTGGAAACAGCATAGCAAGTTTAAATAAGGCTAGTCCGTTATCAACTTGAAAAAGTGGCACCGAGTCGGTGCGGCGTtcgactctagttcgaatgGACATATGTCcgcggttctatctagttacgcgttaaaccaactagaatttttttGAAGGTGATGAAGATCCAGCCtggccgagtggttaaggcgttggactTAAgatccaatggacatatgtcCgcgtgggtctcgagtactaggatccatt
18wG_fne_RTT23_13gc_cg_mut38at_PBS11	3.19767	0	344	2.04082	0	343	18wG	23	13gc_cg_mut38at	11	gACGCGGACATATGTCCATGTTTAAGAGCTATGCTGGAAACAGCATAGCAAGTTTAAATAAGGCTAGTCCGTTATCAACTTGAAAAAGTGGCACCGAGTCGGTGCGGCGTtcgactctagttcgaatgGACATATGTCCcgcggttctatctagttacgcgttaaaccaactagaattttttt	accaggatggccgagtggttaaggcgttcgactctagttcgaatggacatatgTCCGCGTGGGTTCGAACCCCACTcctggta	GCCGAGTGGTTAAGGCGTTGGACTTAAGATCCAATGGACATATGTCCGCGTGGG	tgtggaaaggacgaaacaccgACGCGGACATATGTCCATGTTTAAGAGCTATGCTGGAAACAGCATAGCAAGTTTAAATAAGGCTAGTCCGTTATCAACTTGAAAAAGTGGCACCGAGTCGGTGCGGCGTtcgactctagttcgaatgGACATATGTCCcgcggttctatctagttacgcgttaaaccaactagaatttttttAATAACCGCAGCTGACATGGtggccgagtggttaaggcgttggactTAAgatccaatggacatatgtcCgcgtgggtctcgagtactaggatccatt
18wG_fne_RTT23_13gc_cg_mut38at_PBS12	8.20399	0	451	10.8295	0	434	18wG	23	13gc_cg_mut38at	12	gACGCGGACATATGTCCATGTTTAAGAGCTATGCTGGAAACAGCATAGCAAGTTTAAATAAGGCTAGTCCGTTATCAACTTGAAAAAGTGGCACCGAGTCGGTGCGGCGTtcgactctagttcgaatgGACATATGTCCGcgcggttctatctagttacgcgttaaaccaactagaattttttt	accaggatggccgagtggttaaggcgttcgactctagttcgaatggacatatgTCCGCGTGGGTTCGAACCCCACTcctggta	GCCGAGTGGTTAAGGCGTTGGACTTAAGATCCAATGGACATATGTCCGCGTGGG	tgtggaaaggacgaaacaccgACGCGGACATATGTCCATGTTTAAGAGCTATGCTGGAAACAGCATAGCAAGTTTAAATAAGGCTAGTCCGTTATCAACTTGAAAAAGTGGCACCGAGTCGGTGCGGCGTtcgactctagttcgaatgGACATATGTCCGcgcggttctatctagttacgcgttaaaccaactagaatttttttAACGTCCTTACTTGTCAGCtggccgagtggttaaggcgttggactTAAgatccaatggacatatgtcCgcgtgggtctcgagtactaggatccatt
18wG_fne_RTT23_13gc_cg_mut38at_PBS13	2.89855	0	414	3.20197	0	406	18wG	23	13gc_cg_mut38at	13	gACGCGGACATATGTCCATGTTTAAGAGCTATGCTGGAAACAGCATAGCAAGTTTAAATAAGGCTAGTCCGTTATCAACTTGAAAAAGTGGCACCGAGTCGGTGCGGCGTtcgactctagttcgaatgGACATATGTCCGCcgcggttctatctagttacgcgttaaaccaactagaattttttt	accaggatggccgagtggttaaggcgttcgactctagttcgaatggacatatgTCCGCGTGGGTTCGAACCCCACTcctggta	GCCGAGTGGTTAAGGCGTTGGACTTAAGATCCAATGGACATATGTCCGCGTGGG	tgtggaaaggacgaaacaccgACGCGGACATATGTCCATGTTTAAGAGCTATGCTGGAAACAGCATAGCAAGTTTAAATAAGGCTAGTCCGTTATCAACTTGAAAAAGTGGCACCGAGTCGGTGCGGCGTtcgactctagttcgaatgGACATATGTCCGCcgcggttctatctagttacgcgttaaaccaactagaatttttttAAGATCCAGCCTTCAGACtggccgagtggttaaggcgttggactTAAgatccaatggacatatgtcCgcgtgggtctcgagtactaggatccatt
18wG_fne_RTT23_13gc_cg_mut38at_PBS14	5.82596	0.958702	1356	6.08951	0.953778	1363	18wG	23	13gc_cg_mut38at	14	gACGCGGACATATGTCCATGTTTAAGAGCTATGCTGGAAACAGCATAGCAAGTTTAAATAAGGCTAGTCCGTTATCAACTTGAAAAAGTGGCACCGAGTCGGTGCGGCGTtcgactctagttcgaatgGACATATGTCCGCGcgcggttctatctagttacgcgttaaaccaactagaattttttt	accaggatggccgagtggttaaggcgttcgactctagttcgaatggacatatgTCCGCGTGGGTTCGAACCCCACTcctggta	GCCGAGTGGTTAAGGCGTTGGACTTAAGATCCAATGGACATATGTCCGCGTGGG	tgtggaaaggacgaaacaccgACGCGGACATATGTCCATGTTTAAGAGCTATGCTGGAAACAGCATAGCAAGTTTAAATAAGGCTAGTCCGTTATCAACTTGAAAAAGTGGCACCGAGTCGGTGCGGCGTtcgactctagttcgaatgGACATATGTCCGCGcgcggttctatctagttacgcgttaaaccaactagaatttttttTACCTTCGCAGGATTCGtggccgagtggttaaggcgttggactTAAgatccaatggacatatgtcCgcgtgggtctcgagtactaggatccatt
18wG_fne_RTT23_13gc_cg_mut38at_PBS15	7.91667	0.833333	240	12.1094	0.78125	256	18wG	23	13gc_cg_mut38at	15	gACGCGGACATATGTCCATGTTTAAGAGCTATGCTGGAAACAGCATAGCAAGTTTAAATAAGGCTAGTCCGTTATCAACTTGAAAAAGTGGCACCGAGTCGGTGCGGCGTtcgactctagttcgaatgGACATATGTCCGCGTcgcggttctatctagttacgcgttaaaccaactagaattttttt	accaggatggccgagtggttaaggcgttcgactctagttcgaatggacatatgTCCGCGTGGGTTCGAACCCCACTcctggta	GCCGAGTGGTTAAGGCGTTGGACTTAAGATCCAATGGACATATGTCCGCGTGGG	tgtggaaaggacgaaacaccgACGCGGACATATGTCCATGTTTAAGAGCTATGCTGGAAACAGCATAGCAAGTTTAAATAAGGCTAGTCCGTTATCAACTTGAAAAAGTGGCACCGAGTCGGTGCGGCGTtcgactctagttcgaatgGACATATGTCCGCGTcgcggttctatctagttacgcgttaaaccaactagaatttttttAGGATTGCCGCACTAAtggccgagtggttaaggcgttggactTAAgatccaatggacatatgtcCgcgtgggtctcgagtactaggatccatt
18wG_fne_RTT23_13gc_cg_mut38at_PBS16	9.45559	0.286533	349	6.74487	0.58651	341	18wG	23	13gc_cg_mut38at	16	gACGCGGACATATGTCCATGTTTAAGAGCTATGCTGGAAACAGCATAGCAAGTTTAAATAAGGCTAGTCCGTTATCAACTTGAAAAAGTGGCACCGAGTCGGTGCGGCGTtcgactctagttcgaatgGACATATGTCCGCGTGcgcggttctatctagttacgcgttaaaccaactagaattttttt	accaggatggccgagtggttaaggcgttcgactctagttcgaatggacatatgTCCGCGTGGGTTCGAACCCCACTcctggta	GCCGAGTGGTTAAGGCGTTGGACTTAAGATCCAATGGACATATGTCCGCGTGGG	tgtggaaaggacgaaacaccgACGCGGACATATGTCCATGTTTAAGAGCTATGCTGGAAACAGCATAGCAAGTTTAAATAAGGCTAGTCCGTTATCAACTTGAAAAAGTGGCACCGAGTCGGTGCGGCGTtcgactctagttcgaatgGACATATGTCCGCGTGcgcggttctatctagttacgcgttaaaccaactagaatttttttATGTGGACAAGCGATtggccgagtggttaaggcgttggactTAAgatccaatggacatatgtcCgcgtgggtctcgagtactaggatccatt
18wG_fne_RTT23_13gc_cg_mut38at_PBS8	1.45833	0	480	1.96078	0	510	18wG	23	13gc_cg_mut38at	8	gACGCGGACATATGTCCATGTTTAAGAGCTATGCTGGAAACAGCATAGCAAGTTTAAATAAGGCTAGTCCGTTATCAACTTGAAAAAGTGGCACCGAGTCGGTGCGGCGTtcgactctagttcgaatgGACATATGcgcggttctatctagttacgcgttaaaccaactagaattttttt	accaggatggccgagtggttaaggcgttcgactctagttcgaatggacatatgTCCGCGTGGGTTCGAACCCCACTcctggta	GCCGAGTGGTTAAGGCGTTGGACTTAAGATCCAATGGACATATGTCCGCGTGGG	tgtggaaaggacgaaacaccgACGCGGACATATGTCCATGTTTAAGAGCTATGCTGGAAACAGCATAGCAAGTTTAAATAAGGCTAGTCCGTTATCAACTTGAAAAAGTGGCACCGAGTCGGTGCGGCGTtcgactctagttcgaatgGACATATGcgcggttctatctagttacgcgttaaaccaactagaatttttttGAGGACAATCGTTCCAACCACGTtggccgagtggttaaggcgttggactTAAgatccaatggacatatgtcCgcgtgggtctcgagtactaggatccatt
18wG_fne_RTT23_13gc_cg_mut38at_PBS9	0.921659	0	434	1.79487	0	390	18wG	23	13gc_cg_mut38at	9	gACGCGGACATATGTCCATGTTTAAGAGCTATGCTGGAAACAGCATAGCAAGTTTAAATAAGGCTAGTCCGTTATCAACTTGAAAAAGTGGCACCGAGTCGGTGCGGCGTtcgactctagttcgaatgGACATATGTcgcggttctatctagttacgcgttaaaccaactagaattttttt	accaggatggccgagtggttaaggcgttcgactctagttcgaatggacatatgTCCGCGTGGGTTCGAACCCCACTcctggta	GCCGAGTGGTTAAGGCGTTGGACTTAAGATCCAATGGACATATGTCCGCGTGGG	tgtggaaaggacgaaacaccgACGCGGACATATGTCCATGTTTAAGAGCTATGCTGGAAACAGCATAGCAAGTTTAAATAAGGCTAGTCCGTTATCAACTTGAAAAAGTGGCACCGAGTCGGTGCGGCGTtcgactctagttcgaatgGACATATGTcgcggttctatctagttacgcgttaaaccaactagaatttttttTGCTGACGTCGGAATATTGCTGtggccgagtggttaaggcgttggactTAAgatccaatggacatatgtcCgcgtgggtctcgagtactaggatccatt
18wG_fne_RTT23_13gc_ta_12ta_cg_PBS10	6.04534	0	397	5.04808	0	416	18wG	23	13gc_ta_12ta_cg	10	gACGCGGACATATGTCCATGTTTAAGAGCTATGCTGGAAACAGCATAGCAAGTTTAAATAAGGCTAGTCCGTTATCAACTTGAAAAAGTGGCACCGAGTCGGTGCGGCGTctgactctagatcagatgGACATATGTCcgcggttctatctagttacgcgttaaaccaactagaattttttt	accaggatggccgagtggttaaggcgtctgactctagatcagatggacatatgTCCGCGTGGGTTCGAACCCCACTcctggta	GCCGAGTGGTTAAGGCGTTGGACTTAAGATCCAATGGACATATGTCCGCGTGGG	tgtggaaaggacgaaacaccgACGCGGACATATGTCCATGTTTAAGAGCTATGCTGGAAACAGCATAGCAAGTTTAAATAAGGCTAGTCCGTTATCAACTTGAAAAAGTGGCACCGAGTCGGTGCGGCGTctgactctagatcagatgGACATATGTCcgcggttctatctagttacgcgttaaaccaactagaatttttttGCCTTAAGTTAAGTGCGGTCTtggccgagtggttaaggcgttggactTAAgatccaatggacatatgtcCgcgtgggtctcgagtactaggatccatt
18wG_fne_RTT23_13gc_ta_12ta_cg_PBS11	2.8125	0	320	3.10559	0	322	18wG	23	13gc_ta_12ta_cg	11	gACGCGGACATATGTCCATGTTTAAGAGCTATGCTGGAAACAGCATAGCAAGTTTAAATAAGGCTAGTCCGTTATCAACTTGAAAAAGTGGCACCGAGTCGGTGCGGCGTctgactctagatcagatgGACATATGTCCcgcggttctatctagttacgcgttaaaccaactagaattttttt	accaggatggccgagtggttaaggcgtctgactctagatcagatggacatatgTCCGCGTGGGTTCGAACCCCACTcctggta	GCCGAGTGGTTAAGGCGTTGGACTTAAGATCCAATGGACATATGTCCGCGTGGG	tgtggaaaggacgaaacaccgACGCGGACATATGTCCATGTTTAAGAGCTATGCTGGAAACAGCATAGCAAGTTTAAATAAGGCTAGTCCGTTATCAACTTGAAAAAGTGGCACCGAGTCGGTGCGGCGTctgactctagatcagatgGACATATGTCCcgcggttctatctagttacgcgttaaaccaactagaatttttttATTCGATCGGAACAGACCGAtggccgagtggttaaggcgttggactTAAgatccaatggacatatgtcCgcgtgggtctcgagtactaggatccatt
18wG_fne_RTT23_13gc_ta_12ta_cg_PBS12	3.28467	0	274	2.38095	0	294	18wG	23	13gc_ta_12ta_cg	12	gACGCGGACATATGTCCATGTTTAAGAGCTATGCTGGAAACAGCATAGCAAGTTTAAATAAGGCTAGTCCGTTATCAACTTGAAAAAGTGGCACCGAGTCGGTGCGGCGTctgactctagatcagatgGACATATGTCCGcgcggttctatctagttacgcgttaaaccaactagaattttttt	accaggatggccgagtggttaaggcgtctgactctagatcagatggacatatgTCCGCGTGGGTTCGAACCCCACTcctggta	GCCGAGTGGTTAAGGCGTTGGACTTAAGATCCAATGGACATATGTCCGCGTGGG	tgtggaaaggacgaaacaccgACGCGGACATATGTCCATGTTTAAGAGCTATGCTGGAAACAGCATAGCAAGTTTAAATAAGGCTAGTCCGTTATCAACTTGAAAAAGTGGCACCGAGTCGGTGCGGCGTctgactctagatcagatgGACATATGTCCGcgcggttctatctagttacgcgttaaaccaactagaatttttttGCTAGTTGAGACGAAGGATtggccgagtggttaaggcgttggactTAAgatccaatggacatatgtcCgcgtgggtctcgagtactaggatccatt
18wG_fne_RTT23_13gc_ta_12ta_cg_PBS13	5.61798	0	445	7.06402	0	453	18wG	23	13gc_ta_12ta_cg	13	gACGCGGACATATGTCCATGTTTAAGAGCTATGCTGGAAACAGCATAGCAAGTTTAAATAAGGCTAGTCCGTTATCAACTTGAAAAAGTGGCACCGAGTCGGTGCGGCGTctgactctagatcagatgGACATATGTCCGCcgcggttctatctagttacgcgttaaaccaactagaattttttt	accaggatggccgagtggttaaggcgtctgactctagatcagatggacatatgTCCGCGTGGGTTCGAACCCCACTcctggta	GCCGAGTGGTTAAGGCGTTGGACTTAAGATCCAATGGACATATGTCCGCGTGGG	tgtggaaaggacgaaacaccgACGCGGACATATGTCCATGTTTAAGAGCTATGCTGGAAACAGCATAGCAAGTTTAAATAAGGCTAGTCCGTTATCAACTTGAAAAAGTGGCACCGAGTCGGTGCGGCGTctgactctagatcagatgGACATATGTCCGCcgcggttctatctagttacgcgttaaaccaactagaatttttttCAGGTTCTACTGTGTAGGtggccgagtggttaaggcgttggactTAAgatccaatggacatatgtcCgcgtgggtctcgagtactaggatccatt
18wG_fne_RTT23_13gc_ta_12ta_cg_PBS14	4.7619	0.453515	441	3.5343	1.8711	481	18wG	23	13gc_ta_12ta_cg	14	gACGCGGACATATGTCCATGTTTAAGAGCTATGCTGGAAACAGCATAGCAAGTTTAAATAAGGCTAGTCCGTTATCAACTTGAAAAAGTGGCACCGAGTCGGTGCGGCGTctgactctagatcagatgGACATATGTCCGCGcgcggttctatctagttacgcgttaaaccaactagaattttttt	accaggatggccgagtggttaaggcgtctgactctagatcagatggacatatgTCCGCGTGGGTTCGAACCCCACTcctggta	GCCGAGTGGTTAAGGCGTTGGACTTAAGATCCAATGGACATATGTCCGCGTGGG	tgtggaaaggacgaaacaccgACGCGGACATATGTCCATGTTTAAGAGCTATGCTGGAAACAGCATAGCAAGTTTAAATAAGGCTAGTCCGTTATCAACTTGAAAAAGTGGCACCGAGTCGGTGCGGCGTctgactctagatcagatgGACATATGTCCGCGcgcggttctatctagttacgcgttaaaccaactagaatttttttTGACAATGCACGCAGATtggccgagtggttaaggcgttggactTAAgatccaatggacatatgtcCgcgtgggtctcgagtactaggatccatt
18wG_fne_RTT23_13gc_ta_12ta_cg_PBS15	5.93607	0	438	4.35685	0	482	18wG	23	13gc_ta_12ta_cg	15	gACGCGGACATATGTCCATGTTTAAGAGCTATGCTGGAAACAGCATAGCAAGTTTAAATAAGGCTAGTCCGTTATCAACTTGAAAAAGTGGCACCGAGTCGGTGCGGCGTctgactctagatcagatgGACATATGTCCGCGTcgcggttctatctagttacgcgttaaaccaactagaattttttt	accaggatggccgagtggttaaggcgtctgactctagatcagatggacatatgTCCGCGTGGGTTCGAACCCCACTcctggta	GCCGAGTGGTTAAGGCGTTGGACTTAAGATCCAATGGACATATGTCCGCGTGGG	tgtggaaaggacgaaacaccgACGCGGACATATGTCCATGTTTAAGAGCTATGCTGGAAACAGCATAGCAAGTTTAAATAAGGCTAGTCCGTTATCAACTTGAAAAAGTGGCACCGAGTCGGTGCGGCGTctgactctagatcagatgGACATATGTCCGCGTcgcggttctatctagttacgcgttaaaccaactagaatttttttAAGCGTGTAACGTCACtggccgagtggttaaggcgttggactTAAgatccaatggacatatgtcCgcgtgggtctcgagtactaggatccatt
18wG_fne_RTT23_13gc_ta_12ta_cg_PBS16	7.05394	0	482	8.56574	0	502	18wG	23	13gc_ta_12ta_cg	16	gACGCGGACATATGTCCATGTTTAAGAGCTATGCTGGAAACAGCATAGCAAGTTTAAATAAGGCTAGTCCGTTATCAACTTGAAAAAGTGGCACCGAGTCGGTGCGGCGTctgactctagatcagatgGACATATGTCCGCGTGcgcggttctatctagttacgcgttaaaccaactagaattttttt	accaggatggccgagtggttaaggcgtctgactctagatcagatggacatatgTCCGCGTGGGTTCGAACCCCACTcctggta	GCCGAGTGGTTAAGGCGTTGGACTTAAGATCCAATGGACATATGTCCGCGTGGG	tgtggaaaggacgaaacaccgACGCGGACATATGTCCATGTTTAAGAGCTATGCTGGAAACAGCATAGCAAGTTTAAATAAGGCTAGTCCGTTATCAACTTGAAAAAGTGGCACCGAGTCGGTGCGGCGTctgactctagatcagatgGACATATGTCCGCGTGcgcggttctatctagttacgcgttaaaccaactagaatttttttATGTTCGTAGGCGGTtggccgagtggttaaggcgttggactTAAgatccaatggacatatgtcCgcgtgggtctcgagtactaggatccatt
18wG_fne_RTT23_13gc_ta_12ta_cg_PBS8	1.17253	0	597	0.178891	0	559	18wG	23	13gc_ta_12ta_cg	8	gACGCGGACATATGTCCATGTTTAAGAGCTATGCTGGAAACAGCATAGCAAGTTTAAATAAGGCTAGTCCGTTATCAACTTGAAAAAGTGGCACCGAGTCGGTGCGGCGTctgactctagatcagatgGACATATGcgcggttctatctagttacgcgttaaaccaactagaattttttt	accaggatggccgagtggttaaggcgtctgactctagatcagatggacatatgTCCGCGTGGGTTCGAACCCCACTcctggta	GCCGAGTGGTTAAGGCGTTGGACTTAAGATCCAATGGACATATGTCCGCGTGGG	tgtggaaaggacgaaacaccgACGCGGACATATGTCCATGTTTAAGAGCTATGCTGGAAACAGCATAGCAAGTTTAAATAAGGCTAGTCCGTTATCAACTTGAAAAAGTGGCACCGAGTCGGTGCGGCGTctgactctagatcagatgGACATATGcgcggttctatctagttacgcgttaaaccaactagaatttttttATGTCAGCGCTACAACATGCTGTtggccgagtggttaaggcgttggactTAAgatccaatggacatatgtcCgcgtgggtctcgagtactaggatccatt
18wG_fne_RTT23_13gc_ta_12ta_cg_PBS9	0.4158	0	481	0.39604	0	505	18wG	23	13gc_ta_12ta_cg	9	gACGCGGACATATGTCCATGTTTAAGAGCTATGCTGGAAACAGCATAGCAAGTTTAAATAAGGCTAGTCCGTTATCAACTTGAAAAAGTGGCACCGAGTCGGTGCGGCGTctgactctagatcagatgGACATATGTcgcggttctatctagttacgcgttaaaccaactagaattttttt	accaggatggccgagtggttaaggcgtctgactctagatcagatggacatatgTCCGCGTGGGTTCGAACCCCACTcctggta	GCCGAGTGGTTAAGGCGTTGGACTTAAGATCCAATGGACATATGTCCGCGTGGG	tgtggaaaggacgaaacaccgACGCGGACATATGTCCATGTTTAAGAGCTATGCTGGAAACAGCATAGCAAGTTTAAATAAGGCTAGTCCGTTATCAACTTGAAAAAGTGGCACCGAGTCGGTGCGGCGTctgactctagatcagatgGACATATGTcgcggttctatctagttacgcgttaaaccaactagaatttttttGCTATTGTTCAGTACGAGCCTTtggccgagtggttaaggcgttggactTAAgatccaatggacatatgtcCgcgtgggtctcgagtactaggatccatt
18wG_fne_RTT23_13gc_ta_PBS10	3.71991	0	457	5.77889	0	398	18wG	23	13gc_ta	10	gACGCGGACATATGTCCATGTTTAAGAGCTATGCTGGAAACAGCATAGCAAGTTTAAATAAGGCTAGTCCGTTATCAACTTGAAAAAGTGGCACCGAGTCGGTGCGGCGTttgactctagatcaaatgGACATATGTCcgcggttctatctagttacgcgttaaaccaactagaattttttt	accaggatggccgagtggttaaggcgtttgactctagatcaaatggacatatgTCCGCGTGGGTTCGAACCCCACTcctggta	GCCGAGTGGTTAAGGCGTTGGACTTAAGATCCAATGGACATATGTCCGCGTGGG	tgtggaaaggacgaaacaccgACGCGGACATATGTCCATGTTTAAGAGCTATGCTGGAAACAGCATAGCAAGTTTAAATAAGGCTAGTCCGTTATCAACTTGAAAAAGTGGCACCGAGTCGGTGCGGCGTttgactctagatcaaatgGACATATGTCcgcggttctatctagttacgcgttaaaccaactagaatttttttGGATTCGCAATCGTCAATCCGtggccgagtggttaaggcgttggactTAAgatccaatggacatatgtcCgcgtgggtctcgagtactaggatccatt
18wG_fne_RTT23_13gc_ta_PBS11	1.38889	0.925926	432	4.24528	1.17925	424	18wG	23	13gc_ta	11	gACGCGGACATATGTCCATGTTTAAGAGCTATGCTGGAAACAGCATAGCAAGTTTAAATAAGGCTAGTCCGTTATCAACTTGAAAAAGTGGCACCGAGTCGGTGCGGCGTttgactctagatcaaatgGACATATGTCCcgcggttctatctagttacgcgttaaaccaactagaattttttt	accaggatggccgagtggttaaggcgtttgactctagatcaaatggacatatgTCCGCGTGGGTTCGAACCCCACTcctggta	GCCGAGTGGTTAAGGCGTTGGACTTAAGATCCAATGGACATATGTCCGCGTGGG	tgtggaaaggacgaaacaccgACGCGGACATATGTCCATGTTTAAGAGCTATGCTGGAAACAGCATAGCAAGTTTAAATAAGGCTAGTCCGTTATCAACTTGAAAAAGTGGCACCGAGTCGGTGCGGCGTttgactctagatcaaatgGACATATGTCCcgcggttctatctagttacgcgttaaaccaactagaatttttttCCTGATCGTAGGTAAGGAAGtggccgagtggttaaggcgttggactTAAgatccaatggacatatgtcCgcgtgggtctcgagtactaggatccatt
18wG_fne_RTT23_13gc_ta_PBS12	2.73973	0	292	4.15335	0.319489	313	18wG	23	13gc_ta	12	gACGCGGACATATGTCCATGTTTAAGAGCTATGCTGGAAACAGCATAGCAAGTTTAAATAAGGCTAGTCCGTTATCAACTTGAAAAAGTGGCACCGAGTCGGTGCGGCGTttgactctagatcaaatgGACATATGTCCGcgcggttctatctagttacgcgttaaaccaactagaattttttt	accaggatggccgagtggttaaggcgtttgactctagatcaaatggacatatgTCCGCGTGGGTTCGAACCCCACTcctggta	GCCGAGTGGTTAAGGCGTTGGACTTAAGATCCAATGGACATATGTCCGCGTGGG	tgtggaaaggacgaaacaccgACGCGGACATATGTCCATGTTTAAGAGCTATGCTGGAAACAGCATAGCAAGTTTAAATAAGGCTAGTCCGTTATCAACTTGAAAAAGTGGCACCGAGTCGGTGCGGCGTttgactctagatcaaatgGACATATGTCCGcgcggttctatctagttacgcgttaaaccaactagaatttttttGGCGTTGTAGCACTAAGTCtggccgagtggttaaggcgttggactTAAgatccaatggacatatgtcCgcgtgggtctcgagtactaggatccatt
18wG_fne_RTT23_13gc_ta_PBS13	5.2506	0	419	4.65632	0	451	18wG	23	13gc_ta	13	gACGCGGACATATGTCCATGTTTAAGAGCTATGCTGGAAACAGCATAGCAAGTTTAAATAAGGCTAGTCCGTTATCAACTTGAAAAAGTGGCACCGAGTCGGTGCGGCGTttgactctagatcaaatgGACATATGTCCGCcgcggttctatctagttacgcgttaaaccaactagaattttttt	accaggatggccgagtggttaaggcgtttgactctagatcaaatggacatatgTCCGCGTGGGTTCGAACCCCACTcctggta	GCCGAGTGGTTAAGGCGTTGGACTTAAGATCCAATGGACATATGTCCGCGTGGG	tgtggaaaggacgaaacaccgACGCGGACATATGTCCATGTTTAAGAGCTATGCTGGAAACAGCATAGCAAGTTTAAATAAGGCTAGTCCGTTATCAACTTGAAAAAGTGGCACCGAGTCGGTGCGGCGTttgactctagatcaaatgGACATATGTCCGCcgcggttctatctagttacgcgttaaaccaactagaatttttttACGAAGGATCTACGTGAGtggccgagtggttaaggcgttggactTAAgatccaatggacatatgtcCgcgtgggtctcgagtactaggatccatt
18wG_fne_RTT23_13gc_ta_PBS14	4.36893	0	206	3.15789	0	190	18wG	23	13gc_ta	14	gACGCGGACATATGTCCATGTTTAAGAGCTATGCTGGAAACAGCATAGCAAGTTTAAATAAGGCTAGTCCGTTATCAACTTGAAAAAGTGGCACCGAGTCGGTGCGGCGTttgactctagatcaaatgGACATATGTCCGCGcgcggttctatctagttacgcgttaaaccaactagaattttttt	accaggatggccgagtggttaaggcgtttgactctagatcaaatggacatatgTCCGCGTGGGTTCGAACCCCACTcctggta	GCCGAGTGGTTAAGGCGTTGGACTTAAGATCCAATGGACATATGTCCGCGTGGG	tgtggaaaggacgaaacaccgACGCGGACATATGTCCATGTTTAAGAGCTATGCTGGAAACAGCATAGCAAGTTTAAATAAGGCTAGTCCGTTATCAACTTGAAAAAGTGGCACCGAGTCGGTGCGGCGTttgactctagatcaaatgGACATATGTCCGCGcgcggttctatctagttacgcgttaaaccaactagaatttttttATAGCGACCTATAGCGAtggccgagtggttaaggcgttggactTAAgatccaatggacatatgtcCgcgtgggtctcgagtactaggatccatt
18wG_fne_RTT23_13gc_ta_PBS15	4.08654	0	416	3.90625	0	384	18wG	23	13gc_ta	15	gACGCGGACATATGTCCATGTTTAAGAGCTATGCTGGAAACAGCATAGCAAGTTTAAATAAGGCTAGTCCGTTATCAACTTGAAAAAGTGGCACCGAGTCGGTGCGGCGTttgactctagatcaaatgGACATATGTCCGCGTcgcggttctatctagttacgcgttaaaccaactagaattttttt	accaggatggccgagtggttaaggcgtttgactctagatcaaatggacatatgTCCGCGTGGGTTCGAACCCCACTcctggta	GCCGAGTGGTTAAGGCGTTGGACTTAAGATCCAATGGACATATGTCCGCGTGGG	tgtggaaaggacgaaacaccgACGCGGACATATGTCCATGTTTAAGAGCTATGCTGGAAACAGCATAGCAAGTTTAAATAAGGCTAGTCCGTTATCAACTTGAAAAAGTGGCACCGAGTCGGTGCGGCGTttgactctagatcaaatgGACATATGTCCGCGTcgcggttctatctagttacgcgttaaaccaactagaatttttttTGCCATGACGTTGTACtggccgagtggttaaggcgttggactTAAgatccaatggacatatgtcCgcgtgggtctcgagtactaggatccatt
18wG_fne_RTT23_13gc_ta_PBS16	8.14249	0.254453	393	6.14251	0	407	18wG	23	13gc_ta	16	gACGCGGACATATGTCCATGTTTAAGAGCTATGCTGGAAACAGCATAGCAAGTTTAAATAAGGCTAGTCCGTTATCAACTTGAAAAAGTGGCACCGAGTCGGTGCGGCGTttgactctagatcaaatgGACATATGTCCGCGTGcgcggttctatctagttacgcgttaaaccaactagaattttttt	accaggatggccgagtggttaaggcgtttgactctagatcaaatggacatatgTCCGCGTGGGTTCGAACCCCACTcctggta	GCCGAGTGGTTAAGGCGTTGGACTTAAGATCCAATGGACATATGTCCGCGTGGG	tgtggaaaggacgaaacaccgACGCGGACATATGTCCATGTTTAAGAGCTATGCTGGAAACAGCATAGCAAGTTTAAATAAGGCTAGTCCGTTATCAACTTGAAAAAGTGGCACCGAGTCGGTGCGGCGTttgactctagatcaaatgGACATATGTCCGCGTGcgcggttctatctagttacgcgttaaaccaactagaatttttttCTCATTGTGAGCGGTtggccgagtggttaaggcgttggactTAAgatccaatggacatatgtcCgcgtgggtctcgagtactaggatccatt
18wG_fne_RTT23_13gc_ta_PBS8	1.11111	0	360	2.25989	0	354	18wG	23	13gc_ta	8	gACGCGGACATATGTCCATGTTTAAGAGCTATGCTGGAAACAGCATAGCAAGTTTAAATAAGGCTAGTCCGTTATCAACTTGAAAAAGTGGCACCGAGTCGGTGCGGCGTttgactctagatcaaatgGACATATGcgcggttctatctagttacgcgttaaaccaactagaattttttt	accaggatggccgagtggttaaggcgtttgactctagatcaaatggacatatgTCCGCGTGGGTTCGAACCCCACTcctggta	GCCGAGTGGTTAAGGCGTTGGACTTAAGATCCAATGGACATATGTCCGCGTGGG	tgtggaaaggacgaaacaccgACGCGGACATATGTCCATGTTTAAGAGCTATGCTGGAAACAGCATAGCAAGTTTAAATAAGGCTAGTCCGTTATCAACTTGAAAAAGTGGCACCGAGTCGGTGCGGCGTttgactctagatcaaatgGACATATGcgcggttctatctagttacgcgttaaaccaactagaatttttttAACCGAAGCCTTATCGAGAGTTGtggccgagtggttaaggcgttggactTAAgatccaatggacatatgtcCgcgtgggtctcgagtactaggatccatt
18wG_fne_RTT23_13gc_ta_PBS9	0.672646	0	446	1.28205	0	468	18wG	23	13gc_ta	9	gACGCGGACATATGTCCATGTTTAAGAGCTATGCTGGAAACAGCATAGCAAGTTTAAATAAGGCTAGTCCGTTATCAACTTGAAAAAGTGGCACCGAGTCGGTGCGGCGTttgactctagatcaaatgGACATATGTcgcggttctatctagttacgcgttaaaccaactagaattttttt	accaggatggccgagtggttaaggcgtttgactctagatcaaatggacatatgTCCGCGTGGGTTCGAACCCCACTcctggta	GCCGAGTGGTTAAGGCGTTGGACTTAAGATCCAATGGACATATGTCCGCGTGGG	tgtggaaaggacgaaacaccgACGCGGACATATGTCCATGTTTAAGAGCTATGCTGGAAACAGCATAGCAAGTTTAAATAAGGCTAGTCCGTTATCAACTTGAAAAAGTGGCACCGAGTCGGTGCGGCGTttgactctagatcaaatgGACATATGTcgcggttctatctagttacgcgttaaaccaactagaatttttttTCTAGGCCTGGTTGAAGGAAGTtggccgagtggttaaggcgttggactTAAgatccaatggacatatgtcCgcgtgggtctcgagtactaggatccatt
18wG_fne_RTT23_13gc_ta_mut38at_PBS10	4.67938	0.34662	577	5.76324	0.623053	642	18wG	23	13gc_ta_mut38at	10	gACGCGGACATATGTCCATGTTTAAGAGCTATGCTGGAAACAGCATAGCAAGTTTAAATAAGGCTAGTCCGTTATCAACTTGAAAAAGTGGCACCGAGTCGGTGCGGCGTttgactctagttcaaatgGACATATGTCcgcggttctatctagttacgcgttaaaccaactagaattttttt	accaggatggccgagtggttaaggcgtttgactctagttcaaatggacatatgTCCGCGTGGGTTCGAACCCCACTcctggta	GCCGAGTGGTTAAGGCGTTGGACTTAAGATCCAATGGACATATGTCCGCGTGGG	tgtggaaaggacgaaacaccgACGCGGACATATGTCCATGTTTAAGAGCTATGCTGGAAACAGCATAGCAAGTTTAAATAAGGCTAGTCCGTTATCAACTTGAAAAAGTGGCACCGAGTCGGTGCGGCGTttgactctagttcaaatgGACATATGTCcgcggttctatctagttacgcgttaaaccaactagaatttttttGGATTCGCAACAATGTGCGACtggccgagtggttaaggcgttggactTAAgatccaatggacatatgtcCgcgtgggtctcgagtactaggatccatt
18wG_fne_RTT23_13gc_ta_mut38at_PBS11	2.9316	0	307	2.83912	0	317	18wG	23	13gc_ta_mut38at	11	gACGCGGACATATGTCCATGTTTAAGAGCTATGCTGGAAACAGCATAGCAAGTTTAAATAAGGCTAGTCCGTTATCAACTTGAAAAAGTGGCACCGAGTCGGTGCGGCGTttgactctagttcaaatgGACATATGTCCcgcggttctatctagttacgcgttaaaccaactagaattttttt	accaggatggccgagtggttaaggcgtttgactctagttcaaatggacatatgTCCGCGTGGGTTCGAACCCCACTcctggta	GCCGAGTGGTTAAGGCGTTGGACTTAAGATCCAATGGACATATGTCCGCGTGGG	tgtggaaaggacgaaacaccgACGCGGACATATGTCCATGTTTAAGAGCTATGCTGGAAACAGCATAGCAAGTTTAAATAAGGCTAGTCCGTTATCAACTTGAAAAAGTGGCACCGAGTCGGTGCGGCGTttgactctagttcaaatgGACATATGTCCcgcggttctatctagttacgcgttaaaccaactagaatttttttCGAATAGACTTCGACTGGTGtggccgagtggttaaggcgttggactTAAgatccaatggacatatgtcCgcgtgggtctcgagtactaggatccatt
18wG_fne_RTT23_13gc_ta_mut38at_PBS12	0.469484	0	213	3.22581	0	217	18wG	23	13gc_ta_mut38at	12	gACGCGGACATATGTCCATGTTTAAGAGCTATGCTGGAAACAGCATAGCAAGTTTAAATAAGGCTAGTCCGTTATCAACTTGAAAAAGTGGCACCGAGTCGGTGCGGCGTttgactctagttcaaatgGACATATGTCCGcgcggttctatctagttacgcgttaaaccaactagaattttttt	accaggatggccgagtggttaaggcgtttgactctagttcaaatggacatatgTCCGCGTGGGTTCGAACCCCACTcctggta	GCCGAGTGGTTAAGGCGTTGGACTTAAGATCCAATGGACATATGTCCGCGTGGG	tgtggaaaggacgaaacaccgACGCGGACATATGTCCATGTTTAAGAGCTATGCTGGAAACAGCATAGCAAGTTTAAATAAGGCTAGTCCGTTATCAACTTGAAAAAGTGGCACCGAGTCGGTGCGGCGTttgactctagttcaaatgGACATATGTCCGcgcggttctatctagttacgcgttaaaccaactagaatttttttTCCGCGAATCTTCACGGTAtggccgagtggttaaggcgttggactTAAgatccaatggacatatgtcCgcgtgggtctcgagtactaggatccatt
18wG_fne_RTT23_13gc_ta_mut38at_PBS13	1.87793	0	426	1.21951	0.243902	410	18wG	23	13gc_ta_mut38at	13	gACGCGGACATATGTCCATGTTTAAGAGCTATGCTGGAAACAGCATAGCAAGTTTAAATAAGGCTAGTCCGTTATCAACTTGAAAAAGTGGCACCGAGTCGGTGCGGCGTttgactctagttcaaatgGACATATGTCCGCcgcggttctatctagttacgcgttaaaccaactagaattttttt	accaggatggccgagtggttaaggcgtttgactctagttcaaatggacatatgTCCGCGTGGGTTCGAACCCCACTcctggta	GCCGAGTGGTTAAGGCGTTGGACTTAAGATCCAATGGACATATGTCCGCGTGGG	tgtggaaaggacgaaacaccgACGCGGACATATGTCCATGTTTAAGAGCTATGCTGGAAACAGCATAGCAAGTTTAAATAAGGCTAGTCCGTTATCAACTTGAAAAAGTGGCACCGAGTCGGTGCGGCGTttgactctagttcaaatgGACATATGTCCGCcgcggttctatctagttacgcgttaaaccaactagaatttttttTCACCATTGTAGAGTGTGtggccgagtggttaaggcgttggactTAAgatccaatggacatatgtcCgcgtgggtctcgagtactaggatccatt
18wG_fne_RTT23_13gc_ta_mut38at_PBS14	3.42105	1.84211	380	2.01511	3.02267	397	18wG	23	13gc_ta_mut38at	14	gACGCGGACATATGTCCATGTTTAAGAGCTATGCTGGAAACAGCATAGCAAGTTTAAATAAGGCTAGTCCGTTATCAACTTGAAAAAGTGGCACCGAGTCGGTGCGGCGTttgactctagttcaaatgGACATATGTCCGCGcgcggttctatctagttacgcgttaaaccaactagaattttttt	accaggatggccgagtggttaaggcgtttgactctagttcaaatggacatatgTCCGCGTGGGTTCGAACCCCACTcctggta	GCCGAGTGGTTAAGGCGTTGGACTTAAGATCCAATGGACATATGTCCGCGTGGG	tgtggaaaggacgaaacaccgACGCGGACATATGTCCATGTTTAAGAGCTATGCTGGAAACAGCATAGCAAGTTTAAATAAGGCTAGTCCGTTATCAACTTGAAAAAGTGGCACCGAGTCGGTGCGGCGTttgactctagttcaaatgGACATATGTCCGCGcgcggttctatctagttacgcgttaaaccaactagaatttttttTTCGATACGGACAACGGtggccgagtggttaaggcgttggactTAAgatccaatggacatatgtcCgcgtgggtctcgagtactaggatccatt
18wG_fne_RTT23_13gc_ta_mut38at_PBS15	5.14905	0.271003	369	3.9261	0.923788	433	18wG	23	13gc_ta_mut38at	15	gACGCGGACATATGTCCATGTTTAAGAGCTATGCTGGAAACAGCATAGCAAGTTTAAATAAGGCTAGTCCGTTATCAACTTGAAAAAGTGGCACCGAGTCGGTGCGGCGTttgactctagttcaaatgGACATATGTCCGCGTcgcggttctatctagttacgcgttaaaccaactagaattttttt	accaggatggccgagtggttaaggcgtttgactctagttcaaatggacatatgTCCGCGTGGGTTCGAACCCCACTcctggta	GCCGAGTGGTTAAGGCGTTGGACTTAAGATCCAATGGACATATGTCCGCGTGGG	tgtggaaaggacgaaacaccgACGCGGACATATGTCCATGTTTAAGAGCTATGCTGGAAACAGCATAGCAAGTTTAAATAAGGCTAGTCCGTTATCAACTTGAAAAAGTGGCACCGAGTCGGTGCGGCGTttgactctagttcaaatgGACATATGTCCGCGTcgcggttctatctagttacgcgttaaaccaactagaatttttttCACGGTTGAACACAGTtggccgagtggttaaggcgttggactTAAgatccaatggacatatgtcCgcgtgggtctcgagtactaggatccatt
18wG_fne_RTT23_13gc_ta_mut38at_PBS16	5.92255	0.683371	439	6.10329	0	426	18wG	23	13gc_ta_mut38at	16	gACGCGGACATATGTCCATGTTTAAGAGCTATGCTGGAAACAGCATAGCAAGTTTAAATAAGGCTAGTCCGTTATCAACTTGAAAAAGTGGCACCGAGTCGGTGCGGCGTttgactctagttcaaatgGACATATGTCCGCGTGcgcggttctatctagttacgcgttaaaccaactagaattttttt	accaggatggccgagtggttaaggcgtttgactctagttcaaatggacatatgTCCGCGTGGGTTCGAACCCCACTcctggta	GCCGAGTGGTTAAGGCGTTGGACTTAAGATCCAATGGACATATGTCCGCGTGGG	tgtggaaaggacgaaacaccgACGCGGACATATGTCCATGTTTAAGAGCTATGCTGGAAACAGCATAGCAAGTTTAAATAAGGCTAGTCCGTTATCAACTTGAAAAAGTGGCACCGAGTCGGTGCGGCGTttgactctagttcaaatgGACATATGTCCGCGTGcgcggttctatctagttacgcgttaaaccaactagaatttttttACGGCCGAATTGCTTtggccgagtggttaaggcgttggactTAAgatccaatggacatatgtcCgcgtgggtctcgagtactaggatccatt
18wG_fne_RTT23_13gc_ta_mut38at_PBS8	3.67816	0	435	3.68764	0	461	18wG	23	13gc_ta_mut38at	8	gACGCGGACATATGTCCATGTTTAAGAGCTATGCTGGAAACAGCATAGCAAGTTTAAATAAGGCTAGTCCGTTATCAACTTGAAAAAGTGGCACCGAGTCGGTGCGGCGTttgactctagttcaaatgGACATATGcgcggttctatctagttacgcgttaaaccaactagaattttttt	accaggatggccgagtggttaaggcgtttgactctagttcaaatggacatatgTCCGCGTGGGTTCGAACCCCACTcctggta	GCCGAGTGGTTAAGGCGTTGGACTTAAGATCCAATGGACATATGTCCGCGTGGG	tgtggaaaggacgaaacaccgACGCGGACATATGTCCATGTTTAAGAGCTATGCTGGAAACAGCATAGCAAGTTTAAATAAGGCTAGTCCGTTATCAACTTGAAAAAGTGGCACCGAGTCGGTGCGGCGTttgactctagttcaaatgGACATATGcgcggttctatctagttacgcgttaaaccaactagaatttttttCCTCCTATGACTAGTGGAAGGGAtggccgagtggttaaggcgttggactTAAgatccaatggacatatgtcCgcgtgggtctcgagtactaggatccatt
18wG_fne_RTT23_13gc_ta_mut38at_PBS9	4.79233	0.479233	626	3.91566	0.753012	664	18wG	23	13gc_ta_mut38at	9	gACGCGGACATATGTCCATGTTTAAGAGCTATGCTGGAAACAGCATAGCAAGTTTAAATAAGGCTAGTCCGTTATCAACTTGAAAAAGTGGCACCGAGTCGGTGCGGCGTttgactctagttcaaatgGACATATGTcgcggttctatctagttacgcgttaaaccaactagaattttttt	accaggatggccgagtggttaaggcgtttgactctagttcaaatggacatatgTCCGCGTGGGTTCGAACCCCACTcctggta	GCCGAGTGGTTAAGGCGTTGGACTTAAGATCCAATGGACATATGTCCGCGTGGG	tgtggaaaggacgaaacaccgACGCGGACATATGTCCATGTTTAAGAGCTATGCTGGAAACAGCATAGCAAGTTTAAATAAGGCTAGTCCGTTATCAACTTGAAAAAGTGGCACCGAGTCGGTGCGGCGTttgactctagttcaaatgGACATATGTcgcggttctatctagttacgcgttaaaccaactagaatttttttCTCCTAAGAAGTCAAGCTCCCAtggccgagtggttaaggcgttggactTAAgatccaatggacatatgtcCgcgtgggtctcgagtactaggatccatt
18wG_fne_RTT23_14gc_ta_13gc_cg_12ta_cg_PBS10	0.284091	0	352	1.1396	0	351	18wG	23	14gc_ta_13gc_cg_12ta_cg	10	gACGCGGACATATGTCCATGTTTAAGAGCTATGCTGGAAACAGCATAGCAAGTTTAAATAAGGCTAGTCCGTTATCAACTTGAAAAAGTGGCACCGAGTCGGTGCGGCGTcctactctagataggatgGACATATGTCcgcggttctatctagttacgcgttaaaccaactagaattttttt	accaggatggccgagtggttaaggcgtcctactctagataggatggacatatgTCCGCGTGGGTTCGAACCCCACTcctggta	GCCGAGTGGTTAAGGCGTTGGACTTAAGATCCAATGGACATATGTCCGCGTGGG	tgtggaaaggacgaaacaccgACGCGGACATATGTCCATGTTTAAGAGCTATGCTGGAAACAGCATAGCAAGTTTAAATAAGGCTAGTCCGTTATCAACTTGAAAAAGTGGCACCGAGTCGGTGCGGCGTcctactctagataggatgGACATATGTCcgcggttctatctagttacgcgttaaaccaactagaatttttttGCTGACATGGAATCTCACACCtggccgagtggttaaggcgttggactTAAgatccaatggacatatgtcCgcgtgggtctcgagtactaggatccatt
18wG_fne_RTT23_14gc_ta_13gc_cg_12ta_cg_PBS11	0.526316	0.526316	380	0.257069	1.54242	389	18wG	23	14gc_ta_13gc_cg_12ta_cg	11	gACGCGGACATATGTCCATGTTTAAGAGCTATGCTGGAAACAGCATAGCAAGTTTAAATAAGGCTAGTCCGTTATCAACTTGAAAAAGTGGCACCGAGTCGGTGCGGCGTcctactctagataggatgGACATATGTCCcgcggttctatctagttacgcgttaaaccaactagaattttttt	accaggatggccgagtggttaaggcgtcctactctagataggatggacatatgTCCGCGTGGGTTCGAACCCCACTcctggta	GCCGAGTGGTTAAGGCGTTGGACTTAAGATCCAATGGACATATGTCCGCGTGGG	tgtggaaaggacgaaacaccgACGCGGACATATGTCCATGTTTAAGAGCTATGCTGGAAACAGCATAGCAAGTTTAAATAAGGCTAGTCCGTTATCAACTTGAAAAAGTGGCACCGAGTCGGTGCGGCGTcctactctagataggatgGACATATGTCCcgcggttctatctagttacgcgttaaaccaactagaatttttttGATTACGTACGTCGGCACTTtggccgagtggttaaggcgttggactTAAgatccaatggacatatgtcCgcgtgggtctcgagtactaggatccatt
18wG_fne_RTT23_14gc_ta_13gc_cg_12ta_cg_PBS12	1.51976	0	329	0.298507	0	335	18wG	23	14gc_ta_13gc_cg_12ta_cg	12	gACGCGGACATATGTCCATGTTTAAGAGCTATGCTGGAAACAGCATAGCAAGTTTAAATAAGGCTAGTCCGTTATCAACTTGAAAAAGTGGCACCGAGTCGGTGCGGCGTcctactctagataggatgGACATATGTCCGcgcggttctatctagttacgcgttaaaccaactagaattttttt	accaggatggccgagtggttaaggcgtcctactctagataggatggacatatgTCCGCGTGGGTTCGAACCCCACTcctggta	GCCGAGTGGTTAAGGCGTTGGACTTAAGATCCAATGGACATATGTCCGCGTGGG	tgtggaaaggacgaaacaccgACGCGGACATATGTCCATGTTTAAGAGCTATGCTGGAAACAGCATAGCAAGTTTAAATAAGGCTAGTCCGTTATCAACTTGAAAAAGTGGCACCGAGTCGGTGCGGCGTcctactctagataggatgGACATATGTCCGcgcggttctatctagttacgcgttaaaccaactagaatttttttACTGGCTATCAGTGGTAGGtggccgagtggttaaggcgttggactTAAgatccaatggacatatgtcCgcgtgggtctcgagtactaggatccatt
18wG_fne_RTT23_14gc_ta_13gc_cg_12ta_cg_PBS13	1.59151	1.06101	377	2.80899	1.68539	356	18wG	23	14gc_ta_13gc_cg_12ta_cg	13	gACGCGGACATATGTCCATGTTTAAGAGCTATGCTGGAAACAGCATAGCAAGTTTAAATAAGGCTAGTCCGTTATCAACTTGAAAAAGTGGCACCGAGTCGGTGCGGCGTcctactctagataggatgGACATATGTCCGCcgcggttctatctagttacgcgttaaaccaactagaattttttt	accaggatggccgagtggttaaggcgtcctactctagataggatggacatatgTCCGCGTGGGTTCGAACCCCACTcctggta	GCCGAGTGGTTAAGGCGTTGGACTTAAGATCCAATGGACATATGTCCGCGTGGG	tgtggaaaggacgaaacaccgACGCGGACATATGTCCATGTTTAAGAGCTATGCTGGAAACAGCATAGCAAGTTTAAATAAGGCTAGTCCGTTATCAACTTGAAAAAGTGGCACCGAGTCGGTGCGGCGTcctactctagataggatgGACATATGTCCGCcgcggttctatctagttacgcgttaaaccaactagaatttttttAAGAAGCCATTGAGACCTtggccgagtggttaaggcgttggactTAAgatccaatggacatatgtcCgcgtgggtctcgagtactaggatccatt
18wG_fne_RTT23_14gc_ta_13gc_cg_12ta_cg_PBS14	2.18069	0	321	0.628931	0	318	18wG	23	14gc_ta_13gc_cg_12ta_cg	14	gACGCGGACATATGTCCATGTTTAAGAGCTATGCTGGAAACAGCATAGCAAGTTTAAATAAGGCTAGTCCGTTATCAACTTGAAAAAGTGGCACCGAGTCGGTGCGGCGTcctactctagataggatgGACATATGTCCGCGcgcggttctatctagttacgcgttaaaccaactagaattttttt	accaggatggccgagtggttaaggcgtcctactctagataggatggacatatgTCCGCGTGGGTTCGAACCCCACTcctggta	GCCGAGTGGTTAAGGCGTTGGACTTAAGATCCAATGGACATATGTCCGCGTGGG	tgtggaaaggacgaaacaccgACGCGGACATATGTCCATGTTTAAGAGCTATGCTGGAAACAGCATAGCAAGTTTAAATAAGGCTAGTCCGTTATCAACTTGAAAAAGTGGCACCGAGTCGGTGCGGCGTcctactctagataggatgGACATATGTCCGCGcgcggttctatctagttacgcgttaaaccaactagaatttttttGTCTTCCGACTTACGACtggccgagtggttaaggcgttggactTAAgatccaatggacatatgtcCgcgtgggtctcgagtactaggatccatt
18wG_fne_RTT23_14gc_ta_13gc_cg_12ta_cg_PBS15	2.43243	2.16216	370	1.5873	1.0582	378	18wG	23	14gc_ta_13gc_cg_12ta_cg	15	gACGCGGACATATGTCCATGTTTAAGAGCTATGCTGGAAACAGCATAGCAAGTTTAAATAAGGCTAGTCCGTTATCAACTTGAAAAAGTGGCACCGAGTCGGTGCGGCGTcctactctagataggatgGACATATGTCCGCGTcgcggttctatctagttacgcgttaaaccaactagaattttttt	accaggatggccgagtggttaaggcgtcctactctagataggatggacatatgTCCGCGTGGGTTCGAACCCCACTcctggta	GCCGAGTGGTTAAGGCGTTGGACTTAAGATCCAATGGACATATGTCCGCGTGGG	tgtggaaaggacgaaacaccgACGCGGACATATGTCCATGTTTAAGAGCTATGCTGGAAACAGCATAGCAAGTTTAAATAAGGCTAGTCCGTTATCAACTTGAAAAAGTGGCACCGAGTCGGTGCGGCGTcctactctagataggatgGACATATGTCCGCGTcgcggttctatctagttacgcgttaaaccaactagaatttttttCATATGCGTCTCGTGAtggccgagtggttaaggcgttggactTAAgatccaatggacatatgtcCgcgtgggtctcgagtactaggatccatt
18wG_fne_RTT23_14gc_ta_13gc_cg_12ta_cg_PBS16	2.24033	2.44399	491	2.0284	1.82556	493	18wG	23	14gc_ta_13gc_cg_12ta_cg	16	gACGCGGACATATGTCCATGTTTAAGAGCTATGCTGGAAACAGCATAGCAAGTTTAAATAAGGCTAGTCCGTTATCAACTTGAAAAAGTGGCACCGAGTCGGTGCGGCGTcctactctagataggatgGACATATGTCCGCGTGcgcggttctatctagttacgcgttaaaccaactagaattttttt	accaggatggccgagtggttaaggcgtcctactctagataggatggacatatgTCCGCGTGGGTTCGAACCCCACTcctggta	GCCGAGTGGTTAAGGCGTTGGACTTAAGATCCAATGGACATATGTCCGCGTGGG	tgtggaaaggacgaaacaccgACGCGGACATATGTCCATGTTTAAGAGCTATGCTGGAAACAGCATAGCAAGTTTAAATAAGGCTAGTCCGTTATCAACTTGAAAAAGTGGCACCGAGTCGGTGCGGCGTcctactctagataggatgGACATATGTCCGCGTGcgcggttctatctagttacgcgttaaaccaactagaatttttttGCTGACATGGTTGGAtggccgagtggttaaggcgttggactTAAgatccaatggacatatgtcCgcgtgggtctcgagtactaggatccatt
18wG_fne_RTT23_14gc_ta_13gc_cg_12ta_cg_PBS8	0	0.242131	413	0.269542	0	371	18wG	23	14gc_ta_13gc_cg_12ta_cg	8	gACGCGGACATATGTCCATGTTTAAGAGCTATGCTGGAAACAGCATAGCAAGTTTAAATAAGGCTAGTCCGTTATCAACTTGAAAAAGTGGCACCGAGTCGGTGCGGCGTcctactctagataggatgGACATATGcgcggttctatctagttacgcgttaaaccaactagaattttttt	accaggatggccgagtggttaaggcgtcctactctagataggatggacatatgTCCGCGTGGGTTCGAACCCCACTcctggta	GCCGAGTGGTTAAGGCGTTGGACTTAAGATCCAATGGACATATGTCCGCGTGGG	tgtggaaaggacgaaacaccgACGCGGACATATGTCCATGTTTAAGAGCTATGCTGGAAACAGCATAGCAAGTTTAAATAAGGCTAGTCCGTTATCAACTTGAAAAAGTGGCACCGAGTCGGTGCGGCGTcctactctagataggatgGACATATGcgcggttctatctagttacgcgttaaaccaactagaatttttttGGTCTACTAAGCTGACATGGAAGtggccgagtggttaaggcgttggactTAAgatccaatggacatatgtcCgcgtgggtctcgagtactaggatccatt
18wG_fne_RTT23_14gc_ta_13gc_cg_12ta_cg_PBS9	0.977995	0	409	1.18765	0	421	18wG	23	14gc_ta_13gc_cg_12ta_cg	9	gACGCGGACATATGTCCATGTTTAAGAGCTATGCTGGAAACAGCATAGCAAGTTTAAATAAGGCTAGTCCGTTATCAACTTGAAAAAGTGGCACCGAGTCGGTGCGGCGTcctactctagataggatgGACATATGTcgcggttctatctagttacgcgttaaaccaactagaattttttt	accaggatggccgagtggttaaggcgtcctactctagataggatggacatatgTCCGCGTGGGTTCGAACCCCACTcctggta	GCCGAGTGGTTAAGGCGTTGGACTTAAGATCCAATGGACATATGTCCGCGTGGG	tgtggaaaggacgaaacaccgACGCGGACATATGTCCATGTTTAAGAGCTATGCTGGAAACAGCATAGCAAGTTTAAATAAGGCTAGTCCGTTATCAACTTGAAAAAGTGGCACCGAGTCGGTGCGGCGTcctactctagataggatgGACATATGTcgcggttctatctagttacgcgttaaaccaactagaatttttttCGGTGACTGATATAGAGACCTTtggccgagtggttaaggcgttggactTAAgatccaatggacatatgtcCgcgtgggtctcgagtactaggatccatt
18wG_fne_RTT23_14gc_ta_13gc_cg_12ta_cg_mut38at_PBS10	0	0	342	0	0	364	18wG	23	14gc_ta_13gc_cg_12ta_cg_mut38at	10	gACGCGGACATATGTCCATGTTTAAGAGCTATGCTGGAAACAGCATAGCAAGTTTAAATAAGGCTAGTCCGTTATCAACTTGAAAAAGTGGCACCGAGTCGGTGCGGCGTcctactctagttaggatgGACATATGTCcgcggttctatctagttacgcgttaaaccaactagaattttttt	accaggatggccgagtggttaaggcgtcctactctagttaggatggacatatgTCCGCGTGGGTTCGAACCCCACTcctggta	GCCGAGTGGTTAAGGCGTTGGACTTAAGATCCAATGGACATATGTCCGCGTGGG	tgtggaaaggacgaaacaccgACGCGGACATATGTCCATGTTTAAGAGCTATGCTGGAAACAGCATAGCAAGTTTAAATAAGGCTAGTCCGTTATCAACTTGAAAAAGTGGCACCGAGTCGGTGCGGCGTcctactctagttaggatgGACATATGTCcgcggttctatctagttacgcgttaaaccaactagaatttttttATGTCAGCGCTTAATAGCGGTtggccgagtggttaaggcgttggactTAAgatccaatggacatatgtcCgcgtgggtctcgagtactaggatccatt
18wG_fne_RTT23_14gc_ta_13gc_cg_12ta_cg_mut38at_PBS11	1.04822	0.628931	477	0	0.930233	430	18wG	23	14gc_ta_13gc_cg_12ta_cg_mut38at	11	gACGCGGACATATGTCCATGTTTAAGAGCTATGCTGGAAACAGCATAGCAAGTTTAAATAAGGCTAGTCCGTTATCAACTTGAAAAAGTGGCACCGAGTCGGTGCGGCGTcctactctagttaggatgGACATATGTCCcgcggttctatctagttacgcgttaaaccaactagaattttttt	accaggatggccgagtggttaaggcgtcctactctagttaggatggacatatgTCCGCGTGGGTTCGAACCCCACTcctggta	GCCGAGTGGTTAAGGCGTTGGACTTAAGATCCAATGGACATATGTCCGCGTGGG	tgtggaaaggacgaaacaccgACGCGGACATATGTCCATGTTTAAGAGCTATGCTGGAAACAGCATAGCAAGTTTAAATAAGGCTAGTCCGTTATCAACTTGAAAAAGTGGCACCGAGTCGGTGCGGCGTcctactctagttaggatgGACATATGTCCcgcggttctatctagttacgcgttaaaccaactagaatttttttTCTCTGTAAGCGGTGTGAAGtggccgagtggttaaggcgttggactTAAgatccaatggacatatgtcCgcgtgggtctcgagtactaggatccatt
18wG_fne_RTT23_14gc_ta_13gc_cg_12ta_cg_mut38at_PBS12	1.11524	0.371747	269	1.96078	0	255	18wG	23	14gc_ta_13gc_cg_12ta_cg_mut38at	12	gACGCGGACATATGTCCATGTTTAAGAGCTATGCTGGAAACAGCATAGCAAGTTTAAATAAGGCTAGTCCGTTATCAACTTGAAAAAGTGGCACCGAGTCGGTGCGGCGTcctactctagttaggatgGACATATGTCCGcgcggttctatctagttacgcgttaaaccaactagaattttttt	accaggatggccgagtggttaaggcgtcctactctagttaggatggacatatgTCCGCGTGGGTTCGAACCCCACTcctggta	GCCGAGTGGTTAAGGCGTTGGACTTAAGATCCAATGGACATATGTCCGCGTGGG	tgtggaaaggacgaaacaccgACGCGGACATATGTCCATGTTTAAGAGCTATGCTGGAAACAGCATAGCAAGTTTAAATAAGGCTAGTCCGTTATCAACTTGAAAAAGTGGCACCGAGTCGGTGCGGCGTcctactctagttaggatgGACATATGTCCGcgcggttctatctagttacgcgttaaaccaactagaatttttttGGCACCTAACTGCTTAGAGtggccgagtggttaaggcgttggactTAAgatccaatggacatatgtcCgcgtgggtctcgagtactaggatccatt
18wG_fne_RTT23_14gc_ta_13gc_cg_12ta_cg_mut38at_PBS13	0.547945	0	365	0.879765	0	341	18wG	23	14gc_ta_13gc_cg_12ta_cg_mut38at	13	gACGCGGACATATGTCCATGTTTAAGAGCTATGCTGGAAACAGCATAGCAAGTTTAAATAAGGCTAGTCCGTTATCAACTTGAAAAAGTGGCACCGAGTCGGTGCGGCGTcctactctagttaggatgGACATATGTCCGCcgcggttctatctagttacgcgttaaaccaactagaattttttt	accaggatggccgagtggttaaggcgtcctactctagttaggatggacatatgTCCGCGTGGGTTCGAACCCCACTcctggta	GCCGAGTGGTTAAGGCGTTGGACTTAAGATCCAATGGACATATGTCCGCGTGGG	tgtggaaaggacgaaacaccgACGCGGACATATGTCCATGTTTAAGAGCTATGCTGGAAACAGCATAGCAAGTTTAAATAAGGCTAGTCCGTTATCAACTTGAAAAAGTGGCACCGAGTCGGTGCGGCGTcctactctagttaggatgGACATATGTCCGCcgcggttctatctagttacgcgttaaaccaactagaatttttttACGGCCGAATTCTCGTGAtggccgagtggttaaggcgttggactTAAgatccaatggacatatgtcCgcgtgggtctcgagtactaggatccatt
18wG_fne_RTT23_14gc_ta_13gc_cg_12ta_cg_mut38at_PBS14	1.36054	0.453515	441	0.890869	0.222717	449	18wG	23	14gc_ta_13gc_cg_12ta_cg_mut38at	14	gACGCGGACATATGTCCATGTTTAAGAGCTATGCTGGAAACAGCATAGCAAGTTTAAATAAGGCTAGTCCGTTATCAACTTGAAAAAGTGGCACCGAGTCGGTGCGGCGTcctactctagttaggatgGACATATGTCCGCGcgcggttctatctagttacgcgttaaaccaactagaattttttt	accaggatggccgagtggttaaggcgtcctactctagttaggatggacatatgTCCGCGTGGGTTCGAACCCCACTcctggta	GCCGAGTGGTTAAGGCGTTGGACTTAAGATCCAATGGACATATGTCCGCGTGGG	tgtggaaaggacgaaacaccgACGCGGACATATGTCCATGTTTAAGAGCTATGCTGGAAACAGCATAGCAAGTTTAAATAAGGCTAGTCCGTTATCAACTTGAAAAAGTGGCACCGAGTCGGTGCGGCGTcctactctagttaggatgGACATATGTCCGCGcgcggttctatctagttacgcgttaaaccaactagaatttttttCCTTGGTGGATGAAGTCtggccgagtggttaaggcgttggactTAAgatccaatggacatatgtcCgcgtgggtctcgagtactaggatccatt
18wG_fne_RTT23_14gc_ta_13gc_cg_12ta_cg_mut38at_PBS15	1.0142	0	493	0.386847	0	517	18wG	23	14gc_ta_13gc_cg_12ta_cg_mut38at	15	gACGCGGACATATGTCCATGTTTAAGAGCTATGCTGGAAACAGCATAGCAAGTTTAAATAAGGCTAGTCCGTTATCAACTTGAAAAAGTGGCACCGAGTCGGTGCGGCGTcctactctagttaggatgGACATATGTCCGCGTcgcggttctatctagttacgcgttaaaccaactagaattttttt	accaggatggccgagtggttaaggcgtcctactctagttaggatggacatatgTCCGCGTGGGTTCGAACCCCACTcctggta	GCCGAGTGGTTAAGGCGTTGGACTTAAGATCCAATGGACATATGTCCGCGTGGG	tgtggaaaggacgaaacaccgACGCGGACATATGTCCATGTTTAAGAGCTATGCTGGAAACAGCATAGCAAGTTTAAATAAGGCTAGTCCGTTATCAACTTGAAAAAGTGGCACCGAGTCGGTGCGGCGTcctactctagttaggatgGACATATGTCCGCGTcgcggttctatctagttacgcgttaaaccaactagaatttttttCTGCACGATGTATCGGtggccgagtggttaaggcgttggactTAAgatccaatggacatatgtcCgcgtgggtctcgagtactaggatccatt
18wG_fne_RTT23_14gc_ta_13gc_cg_12ta_cg_mut38at_PBS16	0	0	470	0	0	500	18wG	23	14gc_ta_13gc_cg_12ta_cg_mut38at	16	gACGCGGACATATGTCCATGTTTAAGAGCTATGCTGGAAACAGCATAGCAAGTTTAAATAAGGCTAGTCCGTTATCAACTTGAAAAAGTGGCACCGAGTCGGTGCGGCGTcctactctagttaggatgGACATATGTCCGCGTGcgcggttctatctagttacgcgttaaaccaactagaattttttt	accaggatggccgagtggttaaggcgtcctactctagttaggatggacatatgTCCGCGTGGGTTCGAACCCCACTcctggta	GCCGAGTGGTTAAGGCGTTGGACTTAAGATCCAATGGACATATGTCCGCGTGGG	tgtggaaaggacgaaacaccgACGCGGACATATGTCCATGTTTAAGAGCTATGCTGGAAACAGCATAGCAAGTTTAAATAAGGCTAGTCCGTTATCAACTTGAAAAAGTGGCACCGAGTCGGTGCGGCGTcctactctagttaggatgGACATATGTCCGCGTGcgcggttctatctagttacgcgttaaaccaactagaatttttttCAAGCAATGGTTCGAtggccgagtggttaaggcgttggactTAAgatccaatggacatatgtcCgcgtgggtctcgagtactaggatccatt
[truncated: 17,451 more rows]

## Sheet: PE6b
Name	Desired_Edit_Percentage_Rep1	Indel_Percentage_Rep1	Read_Count_Rep1	Desired_Edit_Percentage_Rep2	Indel_Percentage_Rep2	Read_Count_Rep2	Spacer_Type	RTT_Length	Mutation_Encoded	PBS_Length	epegRNA_Sequence	Crispresso_Sequence	Target_Site	Oligo_Sequence
[truncated: 17,993 more rows]

## Sheet: PE6c
Name	Desired_Edit_Percentage_Rep1	Indel_Percentage_Rep1	Read_Count_Rep1	Desired_Edit_Percentage_Rep2	Indel_Percentage_Rep2	Read_Count_Rep2	Spacer_Type	RTT_Length	Mutation_Encoded	PBS_Length	epegRNA_Sequence	Crispresso_Sequence	Target_Site	Oligo_Sequence
[truncated: 17,985 more rows]

[truncated: 9 more sheets: PE6d, PE6d-MLH1dn, PE6e, PEmax, Pemax-MLH1dn, Wild-type, PE6f, PE6g, PEmax-deltaRNaseH]
