# Supplementary material for: Prime editing-installed suppressor tRNAs for disease-agnostic genome editing
Source: Nature. 2025 Nov 19;648(8092):191–202. doi: 10.1038/s41586-025-09732-2 (PMC12675287; doi:10.1038/s41586-025-09732-2)
Supplement: Supplementary file 12 — Design and results for epegRNA screening of Leu-TAA-1-1 into a sup-tRNA with an adjacent synthetic target site in HEK293T cells. [file 41586_2025_9732_MOESM12_ESM.xlsx]

## Sheet: Column_Descriptions
Column_Name	Description
Name	Unique name (for each screen) given to each element of the library
Desired_Edit_Percentage_Rep1	Desired editing percentage at adjacent synthetic target site - Replicate 1
Indel_Percentage_Rep1	Indel percentage at adjacent synthetic target site - Replicate 1
Read_Count_Rep1	Raw read counts - Replicate 1
Desired_Edit_Percentage_Rep2	Desired editing percentage at adjacent synthetic target site - Replicate 2
Indel_Percentage_Rep2	Indel percentage at adjacent synthetic target site - Replicate 2
Read_Count_Rep2	Raw read counts - Replicate 2
Spacer_Type	Spacer type for that element of the library
RTT_Length	RTT length for that epegRNA
Mutation_Encoded	Mutation encoded within the RTT for that epegRNA
PBS_Length	PBS length for that epegRNA
epegRNA_Sequence	Full epegRNA sequence for that element of the library
Crispresso_Sequence	Input sequence for CRISPResso2
Target_Site	Target site sequence for that element of the library
Oligo_Sequence	Oligo sequence ordered as part of a Twist library
Sheet_Name
PE6c_Day3	Screen in HEK293Ts transfected with PE6c prime editor; gDNA was collected 3 days post-transfection
PE6c_Day9	Screen in HEK293Ts transfected with PE6c prime editor; gDNA was collected 9 days post-transfection
PE6c_MLH1dn_Day3	Screen in HEK293Ts transfected with PE6c prime editor and separately a dominant-negative cDNA for MLH1 (MLH1dn); gDNA was collected 3 days post-transfection
PE6c_MLH1dn_Day9	Screen in HEK293Ts transfected with PE6c prime editor and separately a dominant-negative cDNA for MLH1 (MLH1dn); gDNA was collected 9 days post-transfection
PEmax_Day3	Screen in HEK293Ts transfected with PEmax prime editor; gDNA was collected 3 days post-transfection
PEmax_Day9	Screen in HEK293Ts transfected with PEmax prime editor; gDNA was collected 9 days post-transfection
PEmax_MLH1dn_Day3	Screen in HEK293Ts transfected with PEmax prime editor and separately a dominant-negative cDNA for MLH1 (MLH1dn); gDNA was collected 3 days post-transfection
PEmax_MLH1dn_Day9	Screen in HEK293Ts transfected with PEmax prime editor and separately a dominant-negative cDNA for MLH1 (MLH1dn); gDNA was collected 9 days post-transfection

## Sheet: PE6c_Day3
Name	Desired_Edit_Percentage_Rep1	Indel_Percentage_Rep1	Read_Count_Rep1	Desired_Edit_Percentage_Rep2	Indel_Percentage_Rep2	Read_Count_Rep2	Spacer_Type	RTT_Length	Mutation_Encoded	PBS_Length	epegRNA_Sequence	Crispresso_Sequence	Target_Site	Oligo_Sequence
18noG_fne_RTT21_negative-ctrl_PBS10	0	0	645	0.484262	0	413	18noG	21	negative-ctrl	10	ACGCGGACATATGTCCATGTTTAAGAGCTATGCTGGAAACAGCATAGCAAGTTTAAATAAGGCTAGTCCGTTATCAACTTGAAAAAGTGGCACCGAGTCGGTGCcgtTGGACTTAAGATCCAATGGACATATGTCcgcggttctatctagttacgcgttaaaccaactagaattttttt	ACCAGGATGGCCGAGTGGTTAAGGCGTTGGACTTAAGATCCAATGGACATATGTCCGCGTGGGTTCGAACCCCACTCCTGGTA	GCCGAGTGGTTAAGGCGTTGGACTTAAGATCCAATGGACATATGTCCGCGTGGG	tgtggaaaggacgaaacaccACGCGGACATATGTCCATGTTTAAGAGCTATGCTGGAAACAGCATAGCAAGTTTAAATAAGGCTAGTCCGTTATCAACTTGAAAAAGTGGCACCGAGTCGGTGCcgtTGGACTTAAGATCCAATGGACATATGTCcgcggttctatctagttacgcgttaaaccaactagaatttttttTGCAGGTCAACAATGTGCGAAACAtggccgagtggttaaggcgttggactTAAgatccaatggacatatgtcCgcgtgggtctcgagtactaggatccatt
18noG_fne_RTT21_negative-ctrl_PBS11	0	0	665	0	0.737101	407	18noG	21	negative-ctrl	11	ACGCGGACATATGTCCATGTTTAAGAGCTATGCTGGAAACAGCATAGCAAGTTTAAATAAGGCTAGTCCGTTATCAACTTGAAAAAGTGGCACCGAGTCGGTGCcgtTGGACTTAAGATCCAATGGACATATGTCCcgcggttctatctagttacgcgttaaaccaactagaattttttt	ACCAGGATGGCCGAGTGGTTAAGGCGTTGGACTTAAGATCCAATGGACATATGTCCGCGTGGGTTCGAACCCCACTCCTGGTA	GCCGAGTGGTTAAGGCGTTGGACTTAAGATCCAATGGACATATGTCCGCGTGGG	tgtggaaaggacgaaacaccACGCGGACATATGTCCATGTTTAAGAGCTATGCTGGAAACAGCATAGCAAGTTTAAATAAGGCTAGTCCGTTATCAACTTGAAAAAGTGGCACCGAGTCGGTGCcgtTGGACTTAAGATCCAATGGACATATGTCCcgcggttctatctagttacgcgttaaaccaactagaatttttttGCGGTTCAGACTTAGGCTAATCGtggccgagtggttaaggcgttggactTAAgatccaatggacatatgtcCgcgtgggtctcgagtactaggatccatt
18noG_fne_RTT21_negative-ctrl_PBS12	0	0	400	0.534759	0	374	18noG	21	negative-ctrl	12	ACGCGGACATATGTCCATGTTTAAGAGCTATGCTGGAAACAGCATAGCAAGTTTAAATAAGGCTAGTCCGTTATCAACTTGAAAAAGTGGCACCGAGTCGGTGCcgtTGGACTTAAGATCCAATGGACATATGTCCGcgcggttctatctagttacgcgttaaaccaactagaattttttt	ACCAGGATGGCCGAGTGGTTAAGGCGTTGGACTTAAGATCCAATGGACATATGTCCGCGTGGGTTCGAACCCCACTCCTGGTA	GCCGAGTGGTTAAGGCGTTGGACTTAAGATCCAATGGACATATGTCCGCGTGGG	tgtggaaaggacgaaacaccACGCGGACATATGTCCATGTTTAAGAGCTATGCTGGAAACAGCATAGCAAGTTTAAATAAGGCTAGTCCGTTATCAACTTGAAAAAGTGGCACCGAGTCGGTGCcgtTGGACTTAAGATCCAATGGACATATGTCCGcgcggttctatctagttacgcgttaaaccaactagaatttttttCGGTGACTGAGGAATATTGCCTtggccgagtggttaaggcgttggactTAAgatccaatggacatatgtcCgcgtgggtctcgagtactaggatccatt
18noG_fne_RTT21_negative-ctrl_PBS13	0	3.14136	573	0	0.623701	481	18noG	21	negative-ctrl	13	ACGCGGACATATGTCCATGTTTAAGAGCTATGCTGGAAACAGCATAGCAAGTTTAAATAAGGCTAGTCCGTTATCAACTTGAAAAAGTGGCACCGAGTCGGTGCcgtTGGACTTAAGATCCAATGGACATATGTCCGCcgcggttctatctagttacgcgttaaaccaactagaattttttt	ACCAGGATGGCCGAGTGGTTAAGGCGTTGGACTTAAGATCCAATGGACATATGTCCGCGTGGGTTCGAACCCCACTCCTGGTA	GCCGAGTGGTTAAGGCGTTGGACTTAAGATCCAATGGACATATGTCCGCGTGGG	tgtggaaaggacgaaacaccACGCGGACATATGTCCATGTTTAAGAGCTATGCTGGAAACAGCATAGCAAGTTTAAATAAGGCTAGTCCGTTATCAACTTGAAAAAGTGGCACCGAGTCGGTGCcgtTGGACTTAAGATCCAATGGACATATGTCCGCcgcggttctatctagttacgcgttaaaccaactagaatttttttGATACACTTGCCACGTAGACTtggccgagtggttaaggcgttggactTAAgatccaatggacatatgtcCgcgtgggtctcgagtactaggatccatt
18noG_fne_RTT21_negative-ctrl_PBS14	0	0	591	0	0	387	18noG	21	negative-ctrl	14	ACGCGGACATATGTCCATGTTTAAGAGCTATGCTGGAAACAGCATAGCAAGTTTAAATAAGGCTAGTCCGTTATCAACTTGAAAAAGTGGCACCGAGTCGGTGCcgtTGGACTTAAGATCCAATGGACATATGTCCGCGcgcggttctatctagttacgcgttaaaccaactagaattttttt	ACCAGGATGGCCGAGTGGTTAAGGCGTTGGACTTAAGATCCAATGGACATATGTCCGCGTGGGTTCGAACCCCACTCCTGGTA	GCCGAGTGGTTAAGGCGTTGGACTTAAGATCCAATGGACATATGTCCGCGTGGG	tgtggaaaggacgaaacaccACGCGGACATATGTCCATGTTTAAGAGCTATGCTGGAAACAGCATAGCAAGTTTAAATAAGGCTAGTCCGTTATCAACTTGAAAAAGTGGCACCGAGTCGGTGCcgtTGGACTTAAGATCCAATGGACATATGTCCGCGcgcggttctatctagttacgcgttaaaccaactagaatttttttTTGTACCGTTCACGCATACCtggccgagtggttaaggcgttggactTAAgatccaatggacatatgtcCgcgtgggtctcgagtactaggatccatt
18noG_fne_RTT21_negative-ctrl_PBS15	0	0.210526	475	0	0	402	18noG	21	negative-ctrl	15	ACGCGGACATATGTCCATGTTTAAGAGCTATGCTGGAAACAGCATAGCAAGTTTAAATAAGGCTAGTCCGTTATCAACTTGAAAAAGTGGCACCGAGTCGGTGCcgtTGGACTTAAGATCCAATGGACATATGTCCGCGTcgcggttctatctagttacgcgttaaaccaactagaattttttt	ACCAGGATGGCCGAGTGGTTAAGGCGTTGGACTTAAGATCCAATGGACATATGTCCGCGTGGGTTCGAACCCCACTCCTGGTA	GCCGAGTGGTTAAGGCGTTGGACTTAAGATCCAATGGACATATGTCCGCGTGGG	tgtggaaaggacgaaacaccACGCGGACATATGTCCATGTTTAAGAGCTATGCTGGAAACAGCATAGCAAGTTTAAATAAGGCTAGTCCGTTATCAACTTGAAAAAGTGGCACCGAGTCGGTGCcgtTGGACTTAAGATCCAATGGACATATGTCCGCGTcgcggttctatctagttacgcgttaaaccaactagaatttttttGTCTGATGCAATGACTCGGtggccgagtggttaaggcgttggactTAAgatccaatggacatatgtcCgcgtgggtctcgagtactaggatccatt
18noG_fne_RTT21_negative-ctrl_PBS16	0.461894	0	433	0	0	343	18noG	21	negative-ctrl	16	ACGCGGACATATGTCCATGTTTAAGAGCTATGCTGGAAACAGCATAGCAAGTTTAAATAAGGCTAGTCCGTTATCAACTTGAAAAAGTGGCACCGAGTCGGTGCcgtTGGACTTAAGATCCAATGGACATATGTCCGCGTGcgcggttctatctagttacgcgttaaaccaactagaattttttt	ACCAGGATGGCCGAGTGGTTAAGGCGTTGGACTTAAGATCCAATGGACATATGTCCGCGTGGGTTCGAACCCCACTCCTGGTA	GCCGAGTGGTTAAGGCGTTGGACTTAAGATCCAATGGACATATGTCCGCGTGGG	tgtggaaaggacgaaacaccACGCGGACATATGTCCATGTTTAAGAGCTATGCTGGAAACAGCATAGCAAGTTTAAATAAGGCTAGTCCGTTATCAACTTGAAAAAGTGGCACCGAGTCGGTGCcgtTGGACTTAAGATCCAATGGACATATGTCCGCGTGcgcggttctatctagttacgcgttaaaccaactagaatttttttTACGTGAGGTGAGGACAAtggccgagtggttaaggcgttggactTAAgatccaatggacatatgtcCgcgtgggtctcgagtactaggatccatt
18noG_fne_RTT21_negative-ctrl_PBS8	0	0	4	0	0	2	18noG	21	negative-ctrl	8	ACGCGGACATATGTCCATGTTTAAGAGCTATGCTGGAAACAGCATAGCAAGTTTAAATAAGGCTAGTCCGTTATCAACTTGAAAAAGTGGCACCGAGTCGGTGCcgtTGGACTTAAGATCCAATGGACATATGcgcggttctatctagttacgcgttaaaccaactagaattttttt	ACCAGGATGGCCGAGTGGTTAAGGCGTTGGACTTAAGATCCAATGGACATATGTCCGCGTGGGTTCGAACCCCACTCCTGGTA	GCCGAGTGGTTAAGGCGTTGGACTTAAGATCCAATGGACATATGTCCGCGTGGG	tgtggaaaggacgaaacaccACGCGGACATATGTCCATGTTTAAGAGCTATGCTGGAAACAGCATAGCAAGTTTAAATAAGGCTAGTCCGTTATCAACTTGAAAAAGTGGCACCGAGTCGGTGCcgtTGGACTTAAGATCCAATGGACATATGcgcggttctatctagttacgcgttaaaccaactagaatttttttAACTCCTCAATCGACTGGTGGCAATGtggccgagtggttaaggcgttggactTAAgatccaatggacatatgtcCgcgtgggtctcgagtactaggatccatt
18noG_fne_RTT21_negative-ctrl_PBS9	0	0	9	0	0	4	18noG	21	negative-ctrl	9	ACGCGGACATATGTCCATGTTTAAGAGCTATGCTGGAAACAGCATAGCAAGTTTAAATAAGGCTAGTCCGTTATCAACTTGAAAAAGTGGCACCGAGTCGGTGCcgtTGGACTTAAGATCCAATGGACATATGTcgcggttctatctagttacgcgttaaaccaactagaattttttt	ACCAGGATGGCCGAGTGGTTAAGGCGTTGGACTTAAGATCCAATGGACATATGTCCGCGTGGGTTCGAACCCCACTCCTGGTA	GCCGAGTGGTTAAGGCGTTGGACTTAAGATCCAATGGACATATGTCCGCGTGGG	tgtggaaaggacgaaacaccACGCGGACATATGTCCATGTTTAAGAGCTATGCTGGAAACAGCATAGCAAGTTTAAATAAGGCTAGTCCGTTATCAACTTGAAAAAGTGGCACCGAGTCGGTGCcgtTGGACTTAAGATCCAATGGACATATGTcgcggttctatctagttacgcgttaaaccaactagaatttttttGAATGACTCCAGACCTAAGGTCGTAtggccgagtggttaaggcgttggactTAAgatccaatggacatatgtcCgcgtgggtctcgagtactaggatccatt
18noG_fne_RTT22_negative-ctrl_PBS10	0	0	525	0	0	342	18noG	22	negative-ctrl	10	ACGCGGACATATGTCCATGTTTAAGAGCTATGCTGGAAACAGCATAGCAAGTTTAAATAAGGCTAGTCCGTTATCAACTTGAAAAAGTGGCACCGAGTCGGTGCgcgtTGGACTTAAGATCCAATGGACATATGTCcgcggttctatctagttacgcgttaaaccaactagaattttttt	ACCAGGATGGCCGAGTGGTTAAGGCGTTGGACTTAAGATCCAATGGACATATGTCCGCGTGGGTTCGAACCCCACTCCTGGTA	GCCGAGTGGTTAAGGCGTTGGACTTAAGATCCAATGGACATATGTCCGCGTGGG	tgtggaaaggacgaaacaccACGCGGACATATGTCCATGTTTAAGAGCTATGCTGGAAACAGCATAGCAAGTTTAAATAAGGCTAGTCCGTTATCAACTTGAAAAAGTGGCACCGAGTCGGTGCgcgtTGGACTTAAGATCCAATGGACATATGTCcgcggttctatctagttacgcgttaaaccaactagaatttttttCTGTTCCACAACTGGCTATCGGAtggccgagtggttaaggcgttggactTAAgatccaatggacatatgtcCgcgtgggtctcgagtactaggatccatt
18noG_fne_RTT22_negative-ctrl_PBS11	0	0	310	0	0	255	18noG	22	negative-ctrl	11	ACGCGGACATATGTCCATGTTTAAGAGCTATGCTGGAAACAGCATAGCAAGTTTAAATAAGGCTAGTCCGTTATCAACTTGAAAAAGTGGCACCGAGTCGGTGCgcgtTGGACTTAAGATCCAATGGACATATGTCCcgcggttctatctagttacgcgttaaaccaactagaattttttt	ACCAGGATGGCCGAGTGGTTAAGGCGTTGGACTTAAGATCCAATGGACATATGTCCGCGTGGGTTCGAACCCCACTCCTGGTA	GCCGAGTGGTTAAGGCGTTGGACTTAAGATCCAATGGACATATGTCCGCGTGGG	tgtggaaaggacgaaacaccACGCGGACATATGTCCATGTTTAAGAGCTATGCTGGAAACAGCATAGCAAGTTTAAATAAGGCTAGTCCGTTATCAACTTGAAAAAGTGGCACCGAGTCGGTGCgcgtTGGACTTAAGATCCAATGGACATATGTCCcgcggttctatctagttacgcgttaaaccaactagaatttttttATAGCGACCTATATGTGGCGCGtggccgagtggttaaggcgttggactTAAgatccaatggacatatgtcCgcgtgggtctcgagtactaggatccatt
18noG_fne_RTT22_negative-ctrl_PBS12	0	0	320	0	0	205	18noG	22	negative-ctrl	12	ACGCGGACATATGTCCATGTTTAAGAGCTATGCTGGAAACAGCATAGCAAGTTTAAATAAGGCTAGTCCGTTATCAACTTGAAAAAGTGGCACCGAGTCGGTGCgcgtTGGACTTAAGATCCAATGGACATATGTCCGcgcggttctatctagttacgcgttaaaccaactagaattttttt	ACCAGGATGGCCGAGTGGTTAAGGCGTTGGACTTAAGATCCAATGGACATATGTCCGCGTGGGTTCGAACCCCACTCCTGGTA	GCCGAGTGGTTAAGGCGTTGGACTTAAGATCCAATGGACATATGTCCGCGTGGG	tgtggaaaggacgaaacaccACGCGGACATATGTCCATGTTTAAGAGCTATGCTGGAAACAGCATAGCAAGTTTAAATAAGGCTAGTCCGTTATCAACTTGAAAAAGTGGCACCGAGTCGGTGCgcgtTGGACTTAAGATCCAATGGACATATGTCCGcgcggttctatctagttacgcgttaaaccaactagaatttttttACGTAATGGTTCCGCGAATCAtggccgagtggttaaggcgttggactTAAgatccaatggacatatgtcCgcgtgggtctcgagtactaggatccatt
18noG_fne_RTT22_negative-ctrl_PBS13	0	0	359	0	0	286	18noG	22	negative-ctrl	13	ACGCGGACATATGTCCATGTTTAAGAGCTATGCTGGAAACAGCATAGCAAGTTTAAATAAGGCTAGTCCGTTATCAACTTGAAAAAGTGGCACCGAGTCGGTGCgcgtTGGACTTAAGATCCAATGGACATATGTCCGCcgcggttctatctagttacgcgttaaaccaactagaattttttt	ACCAGGATGGCCGAGTGGTTAAGGCGTTGGACTTAAGATCCAATGGACATATGTCCGCGTGGGTTCGAACCCCACTCCTGGTA	GCCGAGTGGTTAAGGCGTTGGACTTAAGATCCAATGGACATATGTCCGCGTGGG	tgtggaaaggacgaaacaccACGCGGACATATGTCCATGTTTAAGAGCTATGCTGGAAACAGCATAGCAAGTTTAAATAAGGCTAGTCCGTTATCAACTTGAAAAAGTGGCACCGAGTCGGTGCgcgtTGGACTTAAGATCCAATGGACATATGTCCGCcgcggttctatctagttacgcgttaaaccaactagaatttttttGCCTTAAGTTGTTCGCCGTAtggccgagtggttaaggcgttggactTAAgatccaatggacatatgtcCgcgtgggtctcgagtactaggatccatt
18noG_fne_RTT22_negative-ctrl_PBS14	0	0	273	0	0	224	18noG	22	negative-ctrl	14	ACGCGGACATATGTCCATGTTTAAGAGCTATGCTGGAAACAGCATAGCAAGTTTAAATAAGGCTAGTCCGTTATCAACTTGAAAAAGTGGCACCGAGTCGGTGCgcgtTGGACTTAAGATCCAATGGACATATGTCCGCGcgcggttctatctagttacgcgttaaaccaactagaattttttt	ACCAGGATGGCCGAGTGGTTAAGGCGTTGGACTTAAGATCCAATGGACATATGTCCGCGTGGGTTCGAACCCCACTCCTGGTA	GCCGAGTGGTTAAGGCGTTGGACTTAAGATCCAATGGACATATGTCCGCGTGGG	tgtggaaaggacgaaacaccACGCGGACATATGTCCATGTTTAAGAGCTATGCTGGAAACAGCATAGCAAGTTTAAATAAGGCTAGTCCGTTATCAACTTGAAAAAGTGGCACCGAGTCGGTGCgcgtTGGACTTAAGATCCAATGGACATATGTCCGCGcgcggttctatctagttacgcgttaaaccaactagaatttttttCCTGGAACAACACCGAGATtggccgagtggttaaggcgttggactTAAgatccaatggacatatgtcCgcgtgggtctcgagtactaggatccatt
18noG_fne_RTT22_negative-ctrl_PBS15	0	0	529	0	0	304	18noG	22	negative-ctrl	15	ACGCGGACATATGTCCATGTTTAAGAGCTATGCTGGAAACAGCATAGCAAGTTTAAATAAGGCTAGTCCGTTATCAACTTGAAAAAGTGGCACCGAGTCGGTGCgcgtTGGACTTAAGATCCAATGGACATATGTCCGCGTcgcggttctatctagttacgcgttaaaccaactagaattttttt	ACCAGGATGGCCGAGTGGTTAAGGCGTTGGACTTAAGATCCAATGGACATATGTCCGCGTGGGTTCGAACCCCACTCCTGGTA	GCCGAGTGGTTAAGGCGTTGGACTTAAGATCCAATGGACATATGTCCGCGTGGG	tgtggaaaggacgaaacaccACGCGGACATATGTCCATGTTTAAGAGCTATGCTGGAAACAGCATAGCAAGTTTAAATAAGGCTAGTCCGTTATCAACTTGAAAAAGTGGCACCGAGTCGGTGCgcgtTGGACTTAAGATCCAATGGACATATGTCCGCGTcgcggttctatctagttacgcgttaaaccaactagaatttttttAAGCTATACGCCGAACTTtggccgagtggttaaggcgttggactTAAgatccaatggacatatgtcCgcgtgggtctcgagtactaggatccatt
18noG_fne_RTT22_negative-ctrl_PBS16	0	0	452	0	0	245	18noG	22	negative-ctrl	16	ACGCGGACATATGTCCATGTTTAAGAGCTATGCTGGAAACAGCATAGCAAGTTTAAATAAGGCTAGTCCGTTATCAACTTGAAAAAGTGGCACCGAGTCGGTGCgcgtTGGACTTAAGATCCAATGGACATATGTCCGCGTGcgcggttctatctagttacgcgttaaaccaactagaattttttt	ACCAGGATGGCCGAGTGGTTAAGGCGTTGGACTTAAGATCCAATGGACATATGTCCGCGTGGGTTCGAACCCCACTCCTGGTA	GCCGAGTGGTTAAGGCGTTGGACTTAAGATCCAATGGACATATGTCCGCGTGGG	tgtggaaaggacgaaacaccACGCGGACATATGTCCATGTTTAAGAGCTATGCTGGAAACAGCATAGCAAGTTTAAATAAGGCTAGTCCGTTATCAACTTGAAAAAGTGGCACCGAGTCGGTGCgcgtTGGACTTAAGATCCAATGGACATATGTCCGCGTGcgcggttctatctagttacgcgttaaaccaactagaatttttttTCGTGAGGAACAGACGTtggccgagtggttaaggcgttggactTAAgatccaatggacatatgtcCgcgtgggtctcgagtactaggatccatt
18noG_fne_RTT22_negative-ctrl_PBS8	0	0	3	0	0	4	18noG	22	negative-ctrl	8	ACGCGGACATATGTCCATGTTTAAGAGCTATGCTGGAAACAGCATAGCAAGTTTAAATAAGGCTAGTCCGTTATCAACTTGAAAAAGTGGCACCGAGTCGGTGCgcgtTGGACTTAAGATCCAATGGACATATGcgcggttctatctagttacgcgttaaaccaactagaattttttt	ACCAGGATGGCCGAGTGGTTAAGGCGTTGGACTTAAGATCCAATGGACATATGTCCGCGTGGGTTCGAACCCCACTCCTGGTA	GCCGAGTGGTTAAGGCGTTGGACTTAAGATCCAATGGACATATGTCCGCGTGGG	tgtggaaaggacgaaacaccACGCGGACATATGTCCATGTTTAAGAGCTATGCTGGAAACAGCATAGCAAGTTTAAATAAGGCTAGTCCGTTATCAACTTGAAAAAGTGGCACCGAGTCGGTGCgcgtTGGACTTAAGATCCAATGGACATATGcgcggttctatctagttacgcgttaaaccaactagaatttttttCCTAATACCTCGCAAGTGCTTGCCAtggccgagtggttaaggcgttggactTAAgatccaatggacatatgtcCgcgtgggtctcgagtactaggatccatt
18noG_fne_RTT22_negative-ctrl_PBS9	0	0	291	0	0	188	18noG	22	negative-ctrl	9	ACGCGGACATATGTCCATGTTTAAGAGCTATGCTGGAAACAGCATAGCAAGTTTAAATAAGGCTAGTCCGTTATCAACTTGAAAAAGTGGCACCGAGTCGGTGCgcgtTGGACTTAAGATCCAATGGACATATGTcgcggttctatctagttacgcgttaaaccaactagaattttttt	ACCAGGATGGCCGAGTGGTTAAGGCGTTGGACTTAAGATCCAATGGACATATGTCCGCGTGGGTTCGAACCCCACTCCTGGTA	GCCGAGTGGTTAAGGCGTTGGACTTAAGATCCAATGGACATATGTCCGCGTGGG	tgtggaaaggacgaaacaccACGCGGACATATGTCCATGTTTAAGAGCTATGCTGGAAACAGCATAGCAAGTTTAAATAAGGCTAGTCCGTTATCAACTTGAAAAAGTGGCACCGAGTCGGTGCgcgtTGGACTTAAGATCCAATGGACATATGTcgcggttctatctagttacgcgttaaaccaactagaatttttttCGATCTACTCGACCATAGAGACACtggccgagtggttaaggcgttggactTAAgatccaatggacatatgtcCgcgtgggtctcgagtactaggatccatt
18noG_fne_RTT23_negative-ctrl_PBS10	0.3125	0	320	0	0	302	18noG	23	negative-ctrl	10	ACGCGGACATATGTCCATGTTTAAGAGCTATGCTGGAAACAGCATAGCAAGTTTAAATAAGGCTAGTCCGTTATCAACTTGAAAAAGTGGCACCGAGTCGGTGCggcgtTGGACTTAAGATCCAATGGACATATGTCcgcggttctatctagttacgcgttaaaccaactagaattttttt	ACCAGGATGGCCGAGTGGTTAAGGCGTTGGACTTAAGATCCAATGGACATATGTCCGCGTGGGTTCGAACCCCACTCCTGGTA	GCCGAGTGGTTAAGGCGTTGGACTTAAGATCCAATGGACATATGTCCGCGTGGG	tgtggaaaggacgaaacaccACGCGGACATATGTCCATGTTTAAGAGCTATGCTGGAAACAGCATAGCAAGTTTAAATAAGGCTAGTCCGTTATCAACTTGAAAAAGTGGCACCGAGTCGGTGCggcgtTGGACTTAAGATCCAATGGACATATGTCcgcggttctatctagttacgcgttaaaccaactagaatttttttCTTAGGCTAACCACGTAGACGTtggccgagtggttaaggcgttggactTAAgatccaatggacatatgtcCgcgtgggtctcgagtactaggatccatt
18noG_fne_RTT23_negative-ctrl_PBS11	1.31004	0	458	0.280899	0	356	18noG	23	negative-ctrl	11	ACGCGGACATATGTCCATGTTTAAGAGCTATGCTGGAAACAGCATAGCAAGTTTAAATAAGGCTAGTCCGTTATCAACTTGAAAAAGTGGCACCGAGTCGGTGCggcgtTGGACTTAAGATCCAATGGACATATGTCCcgcggttctatctagttacgcgttaaaccaactagaattttttt	ACCAGGATGGCCGAGTGGTTAAGGCGTTGGACTTAAGATCCAATGGACATATGTCCGCGTGGGTTCGAACCCCACTCCTGGTA	GCCGAGTGGTTAAGGCGTTGGACTTAAGATCCAATGGACATATGTCCGCGTGGG	tgtggaaaggacgaaacaccACGCGGACATATGTCCATGTTTAAGAGCTATGCTGGAAACAGCATAGCAAGTTTAAATAAGGCTAGTCCGTTATCAACTTGAAAAAGTGGCACCGAGTCGGTGCggcgtTGGACTTAAGATCCAATGGACATATGTCCcgcggttctatctagttacgcgttaaaccaactagaatttttttAGTGGACTCTATCAGCGGAATtggccgagtggttaaggcgttggactTAAgatccaatggacatatgtcCgcgtgggtctcgagtactaggatccatt
18noG_fne_RTT23_negative-ctrl_PBS12	0	0	350	0	0.331126	302	18noG	23	negative-ctrl	12	ACGCGGACATATGTCCATGTTTAAGAGCTATGCTGGAAACAGCATAGCAAGTTTAAATAAGGCTAGTCCGTTATCAACTTGAAAAAGTGGCACCGAGTCGGTGCggcgtTGGACTTAAGATCCAATGGACATATGTCCGcgcggttctatctagttacgcgttaaaccaactagaattttttt	ACCAGGATGGCCGAGTGGTTAAGGCGTTGGACTTAAGATCCAATGGACATATGTCCGCGTGGGTTCGAACCCCACTCCTGGTA	GCCGAGTGGTTAAGGCGTTGGACTTAAGATCCAATGGACATATGTCCGCGTGGG	tgtggaaaggacgaaacaccACGCGGACATATGTCCATGTTTAAGAGCTATGCTGGAAACAGCATAGCAAGTTTAAATAAGGCTAGTCCGTTATCAACTTGAAAAAGTGGCACCGAGTCGGTGCggcgtTGGACTTAAGATCCAATGGACATATGTCCGcgcggttctatctagttacgcgttaaaccaactagaatttttttGTACCTTGAATCCTGGCACAtggccgagtggttaaggcgttggactTAAgatccaatggacatatgtcCgcgtgggtctcgagtactaggatccatt
18noG_fne_RTT23_negative-ctrl_PBS13	0	0	438	0	0.588235	340	18noG	23	negative-ctrl	13	ACGCGGACATATGTCCATGTTTAAGAGCTATGCTGGAAACAGCATAGCAAGTTTAAATAAGGCTAGTCCGTTATCAACTTGAAAAAGTGGCACCGAGTCGGTGCggcgtTGGACTTAAGATCCAATGGACATATGTCCGCcgcggttctatctagttacgcgttaaaccaactagaattttttt	ACCAGGATGGCCGAGTGGTTAAGGCGTTGGACTTAAGATCCAATGGACATATGTCCGCGTGGGTTCGAACCCCACTCCTGGTA	GCCGAGTGGTTAAGGCGTTGGACTTAAGATCCAATGGACATATGTCCGCGTGGG	tgtggaaaggacgaaacaccACGCGGACATATGTCCATGTTTAAGAGCTATGCTGGAAACAGCATAGCAAGTTTAAATAAGGCTAGTCCGTTATCAACTTGAAAAAGTGGCACCGAGTCGGTGCggcgtTGGACTTAAGATCCAATGGACATATGTCCGCcgcggttctatctagttacgcgttaaaccaactagaatttttttAACGATCGGCGCCATTACAtggccgagtggttaaggcgttggactTAAgatccaatggacatatgtcCgcgtgggtctcgagtactaggatccatt
18noG_fne_RTT23_negative-ctrl_PBS14	0	0	454	0	0	326	18noG	23	negative-ctrl	14	ACGCGGACATATGTCCATGTTTAAGAGCTATGCTGGAAACAGCATAGCAAGTTTAAATAAGGCTAGTCCGTTATCAACTTGAAAAAGTGGCACCGAGTCGGTGCggcgtTGGACTTAAGATCCAATGGACATATGTCCGCGcgcggttctatctagttacgcgttaaaccaactagaattttttt	ACCAGGATGGCCGAGTGGTTAAGGCGTTGGACTTAAGATCCAATGGACATATGTCCGCGTGGGTTCGAACCCCACTCCTGGTA	GCCGAGTGGTTAAGGCGTTGGACTTAAGATCCAATGGACATATGTCCGCGTGGG	tgtggaaaggacgaaacaccACGCGGACATATGTCCATGTTTAAGAGCTATGCTGGAAACAGCATAGCAAGTTTAAATAAGGCTAGTCCGTTATCAACTTGAAAAAGTGGCACCGAGTCGGTGCggcgtTGGACTTAAGATCCAATGGACATATGTCCGCGcgcggttctatctagttacgcgttaaaccaactagaatttttttCGTCACTGTCATGGAACCtggccgagtggttaaggcgttggactTAAgatccaatggacatatgtcCgcgtgggtctcgagtactaggatccatt
18noG_fne_RTT23_negative-ctrl_PBS15	0	3.68664	434	0	1.71429	350	18noG	23	negative-ctrl	15	ACGCGGACATATGTCCATGTTTAAGAGCTATGCTGGAAACAGCATAGCAAGTTTAAATAAGGCTAGTCCGTTATCAACTTGAAAAAGTGGCACCGAGTCGGTGCggcgtTGGACTTAAGATCCAATGGACATATGTCCGCGTcgcggttctatctagttacgcgttaaaccaactagaattttttt	ACCAGGATGGCCGAGTGGTTAAGGCGTTGGACTTAAGATCCAATGGACATATGTCCGCGTGGGTTCGAACCCCACTCCTGGTA	GCCGAGTGGTTAAGGCGTTGGACTTAAGATCCAATGGACATATGTCCGCGTGGG	tgtggaaaggacgaaacaccACGCGGACATATGTCCATGTTTAAGAGCTATGCTGGAAACAGCATAGCAAGTTTAAATAAGGCTAGTCCGTTATCAACTTGAAAAAGTGGCACCGAGTCGGTGCggcgtTGGACTTAAGATCCAATGGACATATGTCCGCGTcgcggttctatctagttacgcgttaaaccaactagaatttttttAAGCTATACGCTTCGTCtggccgagtggttaaggcgttggactTAAgatccaatggacatatgtcCgcgtgggtctcgagtactaggatccatt
18noG_fne_RTT23_negative-ctrl_PBS16	0	1.08696	460	0	0	306	18noG	23	negative-ctrl	16	ACGCGGACATATGTCCATGTTTAAGAGCTATGCTGGAAACAGCATAGCAAGTTTAAATAAGGCTAGTCCGTTATCAACTTGAAAAAGTGGCACCGAGTCGGTGCggcgtTGGACTTAAGATCCAATGGACATATGTCCGCGTGcgcggttctatctagttacgcgttaaaccaactagaattttttt	ACCAGGATGGCCGAGTGGTTAAGGCGTTGGACTTAAGATCCAATGGACATATGTCCGCGTGGGTTCGAACCCCACTCCTGGTA	GCCGAGTGGTTAAGGCGTTGGACTTAAGATCCAATGGACATATGTCCGCGTGGG	tgtggaaaggacgaaacaccACGCGGACATATGTCCATGTTTAAGAGCTATGCTGGAAACAGCATAGCAAGTTTAAATAAGGCTAGTCCGTTATCAACTTGAAAAAGTGGCACCGAGTCGGTGCggcgtTGGACTTAAGATCCAATGGACATATGTCCGCGTGcgcggttctatctagttacgcgttaaaccaactagaatttttttGTAGGATAACTCTTCTtggccgagtggttaaggcgttggactTAAgatccaatggacatatgtcCgcgtgggtctcgagtactaggatccatt
18noG_fne_RTT23_negative-ctrl_PBS8	0.332226	0	301	0	0	246	18noG	23	negative-ctrl	8	ACGCGGACATATGTCCATGTTTAAGAGCTATGCTGGAAACAGCATAGCAAGTTTAAATAAGGCTAGTCCGTTATCAACTTGAAAAAGTGGCACCGAGTCGGTGCggcgtTGGACTTAAGATCCAATGGACATATGcgcggttctatctagttacgcgttaaaccaactagaattttttt	ACCAGGATGGCCGAGTGGTTAAGGCGTTGGACTTAAGATCCAATGGACATATGTCCGCGTGGGTTCGAACCCCACTCCTGGTA	GCCGAGTGGTTAAGGCGTTGGACTTAAGATCCAATGGACATATGTCCGCGTGGG	tgtggaaaggacgaaacaccACGCGGACATATGTCCATGTTTAAGAGCTATGCTGGAAACAGCATAGCAAGTTTAAATAAGGCTAGTCCGTTATCAACTTGAAAAAGTGGCACCGAGTCGGTGCggcgtTGGACTTAAGATCCAATGGACATATGcgcggttctatctagttacgcgttaaaccaactagaatttttttACTAGAATGCTTGCCACAGGATTGtggccgagtggttaaggcgttggactTAAgatccaatggacatatgtcCgcgtgggtctcgagtactaggatccatt
18noG_fne_RTT23_negative-ctrl_PBS9	0	0.867052	346	0	0.44843	223	18noG	23	negative-ctrl	9	ACGCGGACATATGTCCATGTTTAAGAGCTATGCTGGAAACAGCATAGCAAGTTTAAATAAGGCTAGTCCGTTATCAACTTGAAAAAGTGGCACCGAGTCGGTGCggcgtTGGACTTAAGATCCAATGGACATATGTcgcggttctatctagttacgcgttaaaccaactagaattttttt	ACCAGGATGGCCGAGTGGTTAAGGCGTTGGACTTAAGATCCAATGGACATATGTCCGCGTGGGTTCGAACCCCACTCCTGGTA	GCCGAGTGGTTAAGGCGTTGGACTTAAGATCCAATGGACATATGTCCGCGTGGG	tgtggaaaggacgaaacaccACGCGGACATATGTCCATGTTTAAGAGCTATGCTGGAAACAGCATAGCAAGTTTAAATAAGGCTAGTCCGTTATCAACTTGAAAAAGTGGCACCGAGTCGGTGCggcgtTGGACTTAAGATCCAATGGACATATGTcgcggttctatctagttacgcgttaaaccaactagaatttttttCCAATCCGGACTTAAGTAGCGTTtggccgagtggttaaggcgttggactTAAgatccaatggacatatgtcCgcgtgggtctcgagtactaggatccatt
18noG_fne_RTT24_negative-ctrl_PBS10	0	0	245	0	0	262	18noG	24	negative-ctrl	10	ACGCGGACATATGTCCATGTTTAAGAGCTATGCTGGAAACAGCATAGCAAGTTTAAATAAGGCTAGTCCGTTATCAACTTGAAAAAGTGGCACCGAGTCGGTGCaggcgtTGGACTTAAGATCCAATGGACATATGTCcgcggttctatctagttacgcgttaaaccaactagaattttttt	ACCAGGATGGCCGAGTGGTTAAGGCGTTGGACTTAAGATCCAATGGACATATGTCCGCGTGGGTTCGAACCCCACTCCTGGTA	GCCGAGTGGTTAAGGCGTTGGACTTAAGATCCAATGGACATATGTCCGCGTGGG	tgtggaaaggacgaaacaccACGCGGACATATGTCCATGTTTAAGAGCTATGCTGGAAACAGCATAGCAAGTTTAAATAAGGCTAGTCCGTTATCAACTTGAAAAAGTGGCACCGAGTCGGTGCaggcgtTGGACTTAAGATCCAATGGACATATGTCcgcggttctatctagttacgcgttaaaccaactagaatttttttTTATCGAGAGAGTACGAGCCAtggccgagtggttaaggcgttggactTAAgatccaatggacatatgtcCgcgtgggtctcgagtactaggatccatt
18noG_fne_RTT24_negative-ctrl_PBS11	0	0	489	0	0	311	18noG	24	negative-ctrl	11	ACGCGGACATATGTCCATGTTTAAGAGCTATGCTGGAAACAGCATAGCAAGTTTAAATAAGGCTAGTCCGTTATCAACTTGAAAAAGTGGCACCGAGTCGGTGCaggcgtTGGACTTAAGATCCAATGGACATATGTCCcgcggttctatctagttacgcgttaaaccaactagaattttttt	ACCAGGATGGCCGAGTGGTTAAGGCGTTGGACTTAAGATCCAATGGACATATGTCCGCGTGGGTTCGAACCCCACTCCTGGTA	GCCGAGTGGTTAAGGCGTTGGACTTAAGATCCAATGGACATATGTCCGCGTGGG	tgtggaaaggacgaaacaccACGCGGACATATGTCCATGTTTAAGAGCTATGCTGGAAACAGCATAGCAAGTTTAAATAAGGCTAGTCCGTTATCAACTTGAAAAAGTGGCACCGAGTCGGTGCaggcgtTGGACTTAAGATCCAATGGACATATGTCCcgcggttctatctagttacgcgttaaaccaactagaatttttttTCTCTGTAAGAACCGGCAAGtggccgagtggttaaggcgttggactTAAgatccaatggacatatgtcCgcgtgggtctcgagtactaggatccatt
18noG_fne_RTT24_negative-ctrl_PBS12	0	0	411	0	0	262	18noG	24	negative-ctrl	12	ACGCGGACATATGTCCATGTTTAAGAGCTATGCTGGAAACAGCATAGCAAGTTTAAATAAGGCTAGTCCGTTATCAACTTGAAAAAGTGGCACCGAGTCGGTGCaggcgtTGGACTTAAGATCCAATGGACATATGTCCGcgcggttctatctagttacgcgttaaaccaactagaattttttt	ACCAGGATGGCCGAGTGGTTAAGGCGTTGGACTTAAGATCCAATGGACATATGTCCGCGTGGGTTCGAACCCCACTCCTGGTA	GCCGAGTGGTTAAGGCGTTGGACTTAAGATCCAATGGACATATGTCCGCGTGGG	tgtggaaaggacgaaacaccACGCGGACATATGTCCATGTTTAAGAGCTATGCTGGAAACAGCATAGCAAGTTTAAATAAGGCTAGTCCGTTATCAACTTGAAAAAGTGGCACCGAGTCGGTGCaggcgtTGGACTTAAGATCCAATGGACATATGTCCGcgcggttctatctagttacgcgttaaaccaactagaatttttttCTCTATCCAACGCAGATAGtggccgagtggttaaggcgttggactTAAgatccaatggacatatgtcCgcgtgggtctcgagtactaggatccatt
18noG_fne_RTT24_negative-ctrl_PBS13	0	0	544	0	0	364	18noG	24	negative-ctrl	13	ACGCGGACATATGTCCATGTTTAAGAGCTATGCTGGAAACAGCATAGCAAGTTTAAATAAGGCTAGTCCGTTATCAACTTGAAAAAGTGGCACCGAGTCGGTGCaggcgtTGGACTTAAGATCCAATGGACATATGTCCGCcgcggttctatctagttacgcgttaaaccaactagaattttttt	ACCAGGATGGCCGAGTGGTTAAGGCGTTGGACTTAAGATCCAATGGACATATGTCCGCGTGGGTTCGAACCCCACTCCTGGTA	GCCGAGTGGTTAAGGCGTTGGACTTAAGATCCAATGGACATATGTCCGCGTGGG	tgtggaaaggacgaaacaccACGCGGACATATGTCCATGTTTAAGAGCTATGCTGGAAACAGCATAGCAAGTTTAAATAAGGCTAGTCCGTTATCAACTTGAAAAAGTGGCACCGAGTCGGTGCaggcgtTGGACTTAAGATCCAATGGACATATGTCCGCcgcggttctatctagttacgcgttaaaccaactagaatttttttACTGCTACTGACATAGACtggccgagtggttaaggcgttggactTAAgatccaatggacatatgtcCgcgtgggtctcgagtactaggatccatt
18noG_fne_RTT24_negative-ctrl_PBS14	0	0.594059	505	0	0.265957	376	18noG	24	negative-ctrl	14	ACGCGGACATATGTCCATGTTTAAGAGCTATGCTGGAAACAGCATAGCAAGTTTAAATAAGGCTAGTCCGTTATCAACTTGAAAAAGTGGCACCGAGTCGGTGCaggcgtTGGACTTAAGATCCAATGGACATATGTCCGCGcgcggttctatctagttacgcgttaaaccaactagaattttttt	ACCAGGATGGCCGAGTGGTTAAGGCGTTGGACTTAAGATCCAATGGACATATGTCCGCGTGGGTTCGAACCCCACTCCTGGTA	GCCGAGTGGTTAAGGCGTTGGACTTAAGATCCAATGGACATATGTCCGCGTGGG	tgtggaaaggacgaaacaccACGCGGACATATGTCCATGTTTAAGAGCTATGCTGGAAACAGCATAGCAAGTTTAAATAAGGCTAGTCCGTTATCAACTTGAAAAAGTGGCACCGAGTCGGTGCaggcgtTGGACTTAAGATCCAATGGACATATGTCCGCGcgcggttctatctagttacgcgttaaaccaactagaatttttttTCAGCTCAAGAAGGAGAtggccgagtggttaaggcgttggactTAAgatccaatggacatatgtcCgcgtgggtctcgagtactaggatccatt
18noG_fne_RTT24_negative-ctrl_PBS15	0	0.251889	397	0.387597	0	258	18noG	24	negative-ctrl	15	ACGCGGACATATGTCCATGTTTAAGAGCTATGCTGGAAACAGCATAGCAAGTTTAAATAAGGCTAGTCCGTTATCAACTTGAAAAAGTGGCACCGAGTCGGTGCaggcgtTGGACTTAAGATCCAATGGACATATGTCCGCGTcgcggttctatctagttacgcgttaaaccaactagaattttttt	ACCAGGATGGCCGAGTGGTTAAGGCGTTGGACTTAAGATCCAATGGACATATGTCCGCGTGGGTTCGAACCCCACTCCTGGTA	GCCGAGTGGTTAAGGCGTTGGACTTAAGATCCAATGGACATATGTCCGCGTGGG	tgtggaaaggacgaaacaccACGCGGACATATGTCCATGTTTAAGAGCTATGCTGGAAACAGCATAGCAAGTTTAAATAAGGCTAGTCCGTTATCAACTTGAAAAAGTGGCACCGAGTCGGTGCaggcgtTGGACTTAAGATCCAATGGACATATGTCCGCGTcgcggttctatctagttacgcgttaaaccaactagaatttttttAAGCTATACGTGCTGAtggccgagtggttaaggcgttggactTAAgatccaatggacatatgtcCgcgtgggtctcgagtactaggatccatt
18noG_fne_RTT24_negative-ctrl_PBS16	0	1.31579	380	0	0	279	18noG	24	negative-ctrl	16	ACGCGGACATATGTCCATGTTTAAGAGCTATGCTGGAAACAGCATAGCAAGTTTAAATAAGGCTAGTCCGTTATCAACTTGAAAAAGTGGCACCGAGTCGGTGCaggcgtTGGACTTAAGATCCAATGGACATATGTCCGCGTGcgcggttctatctagttacgcgttaaaccaactagaattttttt	ACCAGGATGGCCGAGTGGTTAAGGCGTTGGACTTAAGATCCAATGGACATATGTCCGCGTGGGTTCGAACCCCACTCCTGGTA	GCCGAGTGGTTAAGGCGTTGGACTTAAGATCCAATGGACATATGTCCGCGTGGG	tgtggaaaggacgaaacaccACGCGGACATATGTCCATGTTTAAGAGCTATGCTGGAAACAGCATAGCAAGTTTAAATAAGGCTAGTCCGTTATCAACTTGAAAAAGTGGCACCGAGTCGGTGCaggcgtTGGACTTAAGATCCAATGGACATATGTCCGCGTGcgcggttctatctagttacgcgttaaaccaactagaatttttttGTCGGCACTTACAGTtggccgagtggttaaggcgttggactTAAgatccaatggacatatgtcCgcgtgggtctcgagtactaggatccatt
18noG_fne_RTT24_negative-ctrl_PBS8	0	0	431	0	0	276	18noG	24	negative-ctrl	8	ACGCGGACATATGTCCATGTTTAAGAGCTATGCTGGAAACAGCATAGCAAGTTTAAATAAGGCTAGTCCGTTATCAACTTGAAAAAGTGGCACCGAGTCGGTGCaggcgtTGGACTTAAGATCCAATGGACATATGcgcggttctatctagttacgcgttaaaccaactagaattttttt	ACCAGGATGGCCGAGTGGTTAAGGCGTTGGACTTAAGATCCAATGGACATATGTCCGCGTGGGTTCGAACCCCACTCCTGGTA	GCCGAGTGGTTAAGGCGTTGGACTTAAGATCCAATGGACATATGTCCGCGTGGG	tgtggaaaggacgaaacaccACGCGGACATATGTCCATGTTTAAGAGCTATGCTGGAAACAGCATAGCAAGTTTAAATAAGGCTAGTCCGTTATCAACTTGAAAAAGTGGCACCGAGTCGGTGCaggcgtTGGACTTAAGATCCAATGGACATATGcgcggttctatctagttacgcgttaaaccaactagaatttttttTGGATAACTCAGGTGGTAGCAGTtggccgagtggttaaggcgttggactTAAgatccaatggacatatgtcCgcgtgggtctcgagtactaggatccatt
18noG_fne_RTT24_negative-ctrl_PBS9	0	0.220264	454	0	0.706714	283	18noG	24	negative-ctrl	9	ACGCGGACATATGTCCATGTTTAAGAGCTATGCTGGAAACAGCATAGCAAGTTTAAATAAGGCTAGTCCGTTATCAACTTGAAAAAGTGGCACCGAGTCGGTGCaggcgtTGGACTTAAGATCCAATGGACATATGTcgcggttctatctagttacgcgttaaaccaactagaattttttt	ACCAGGATGGCCGAGTGGTTAAGGCGTTGGACTTAAGATCCAATGGACATATGTCCGCGTGGGTTCGAACCCCACTCCTGGTA	GCCGAGTGGTTAAGGCGTTGGACTTAAGATCCAATGGACATATGTCCGCGTGGG	tgtggaaaggacgaaacaccACGCGGACATATGTCCATGTTTAAGAGCTATGCTGGAAACAGCATAGCAAGTTTAAATAAGGCTAGTCCGTTATCAACTTGAAAAAGTGGCACCGAGTCGGTGCaggcgtTGGACTTAAGATCCAATGGACATATGTcgcggttctatctagttacgcgttaaaccaactagaatttttttTGAGCAGTAAGCGATCTCGTTCtggccgagtggttaaggcgttggactTAAgatccaatggacatatgtcCgcgtgggtctcgagtactaggatccatt
18noG_fne_RTT25_negative-ctrl_PBS10	0	2.7027	370	1.04167	0	288	18noG	25	negative-ctrl	10	ACGCGGACATATGTCCATGTTTAAGAGCTATGCTGGAAACAGCATAGCAAGTTTAAATAAGGCTAGTCCGTTATCAACTTGAAAAAGTGGCACCGAGTCGGTGCaaggcgtTGGACTTAAGATCCAATGGACATATGTCcgcggttctatctagttacgcgttaaaccaactagaattttttt	ACCAGGATGGCCGAGTGGTTAAGGCGTTGGACTTAAGATCCAATGGACATATGTCCGCGTGGGTTCGAACCCCACTCCTGGTA	GCCGAGTGGTTAAGGCGTTGGACTTAAGATCCAATGGACATATGTCCGCGTGGG	tgtggaaaggacgaaacaccACGCGGACATATGTCCATGTTTAAGAGCTATGCTGGAAACAGCATAGCAAGTTTAAATAAGGCTAGTCCGTTATCAACTTGAAAAAGTGGCACCGAGTCGGTGCaaggcgtTGGACTTAAGATCCAATGGACATATGTCcgcggttctatctagttacgcgttaaaccaactagaatttttttAGTGGACTCTAGTTGTCCACtggccgagtggttaaggcgttggactTAAgatccaatggacatatgtcCgcgtgggtctcgagtactaggatccatt
18noG_fne_RTT25_negative-ctrl_PBS11	0	0	293	0	0	200	18noG	25	negative-ctrl	11	ACGCGGACATATGTCCATGTTTAAGAGCTATGCTGGAAACAGCATAGCAAGTTTAAATAAGGCTAGTCCGTTATCAACTTGAAAAAGTGGCACCGAGTCGGTGCaaggcgtTGGACTTAAGATCCAATGGACATATGTCCcgcggttctatctagttacgcgttaaaccaactagaattttttt	ACCAGGATGGCCGAGTGGTTAAGGCGTTGGACTTAAGATCCAATGGACATATGTCCGCGTGGGTTCGAACCCCACTCCTGGTA	GCCGAGTGGTTAAGGCGTTGGACTTAAGATCCAATGGACATATGTCCGCGTGGG	tgtggaaaggacgaaacaccACGCGGACATATGTCCATGTTTAAGAGCTATGCTGGAAACAGCATAGCAAGTTTAAATAAGGCTAGTCCGTTATCAACTTGAAAAAGTGGCACCGAGTCGGTGCaaggcgtTGGACTTAAGATCCAATGGACATATGTCCcgcggttctatctagttacgcgttaaaccaactagaatttttttTCCTCCGTTAACACTCAGTtggccgagtggttaaggcgttggactTAAgatccaatggacatatgtcCgcgtgggtctcgagtactaggatccatt
18noG_fne_RTT25_negative-ctrl_PBS12	0	0	137	0	0	106	18noG	25	negative-ctrl	12	ACGCGGACATATGTCCATGTTTAAGAGCTATGCTGGAAACAGCATAGCAAGTTTAAATAAGGCTAGTCCGTTATCAACTTGAAAAAGTGGCACCGAGTCGGTGCaaggcgtTGGACTTAAGATCCAATGGACATATGTCCGcgcggttctatctagttacgcgttaaaccaactagaattttttt	ACCAGGATGGCCGAGTGGTTAAGGCGTTGGACTTAAGATCCAATGGACATATGTCCGCGTGGGTTCGAACCCCACTCCTGGTA	GCCGAGTGGTTAAGGCGTTGGACTTAAGATCCAATGGACATATGTCCGCGTGGG	tgtggaaaggacgaaacaccACGCGGACATATGTCCATGTTTAAGAGCTATGCTGGAAACAGCATAGCAAGTTTAAATAAGGCTAGTCCGTTATCAACTTGAAAAAGTGGCACCGAGTCGGTGCaaggcgtTGGACTTAAGATCCAATGGACATATGTCCGcgcggttctatctagttacgcgttaaaccaactagaatttttttAGACCTAAGGTACGTGAGtggccgagtggttaaggcgttggactTAAgatccaatggacatatgtcCgcgtgggtctcgagtactaggatccatt
18noG_fne_RTT25_negative-ctrl_PBS13	0	0	355	0	0	266	18noG	25	negative-ctrl	13	ACGCGGACATATGTCCATGTTTAAGAGCTATGCTGGAAACAGCATAGCAAGTTTAAATAAGGCTAGTCCGTTATCAACTTGAAAAAGTGGCACCGAGTCGGTGCaaggcgtTGGACTTAAGATCCAATGGACATATGTCCGCcgcggttctatctagttacgcgttaaaccaactagaattttttt	ACCAGGATGGCCGAGTGGTTAAGGCGTTGGACTTAAGATCCAATGGACATATGTCCGCGTGGGTTCGAACCCCACTCCTGGTA	GCCGAGTGGTTAAGGCGTTGGACTTAAGATCCAATGGACATATGTCCGCGTGGG	tgtggaaaggacgaaacaccACGCGGACATATGTCCATGTTTAAGAGCTATGCTGGAAACAGCATAGCAAGTTTAAATAAGGCTAGTCCGTTATCAACTTGAAAAAGTGGCACCGAGTCGGTGCaaggcgtTGGACTTAAGATCCAATGGACATATGTCCGCcgcggttctatctagttacgcgttaaaccaactagaatttttttCCTGATCGTAATGCCGTtggccgagtggttaaggcgttggactTAAgatccaatggacatatgtcCgcgtgggtctcgagtactaggatccatt
18noG_fne_RTT25_negative-ctrl_PBS14	0	0	322	0	0	287	18noG	25	negative-ctrl	14	ACGCGGACATATGTCCATGTTTAAGAGCTATGCTGGAAACAGCATAGCAAGTTTAAATAAGGCTAGTCCGTTATCAACTTGAAAAAGTGGCACCGAGTCGGTGCaaggcgtTGGACTTAAGATCCAATGGACATATGTCCGCGcgcggttctatctagttacgcgttaaaccaactagaattttttt	ACCAGGATGGCCGAGTGGTTAAGGCGTTGGACTTAAGATCCAATGGACATATGTCCGCGTGGGTTCGAACCCCACTCCTGGTA	GCCGAGTGGTTAAGGCGTTGGACTTAAGATCCAATGGACATATGTCCGCGTGGG	tgtggaaaggacgaaacaccACGCGGACATATGTCCATGTTTAAGAGCTATGCTGGAAACAGCATAGCAAGTTTAAATAAGGCTAGTCCGTTATCAACTTGAAAAAGTGGCACCGAGTCGGTGCaaggcgtTGGACTTAAGATCCAATGGACATATGTCCGCGcgcggttctatctagttacgcgttaaaccaactagaatttttttGGTAGAGCTTCATATGtggccgagtggttaaggcgttggactTAAgatccaatggacatatgtcCgcgtgggtctcgagtactaggatccatt
18noG_fne_RTT25_negative-ctrl_PBS15	0	0	345	0	0	222	18noG	25	negative-ctrl	15	ACGCGGACATATGTCCATGTTTAAGAGCTATGCTGGAAACAGCATAGCAAGTTTAAATAAGGCTAGTCCGTTATCAACTTGAAAAAGTGGCACCGAGTCGGTGCaaggcgtTGGACTTAAGATCCAATGGACATATGTCCGCGTcgcggttctatctagttacgcgttaaaccaactagaattttttt	ACCAGGATGGCCGAGTGGTTAAGGCGTTGGACTTAAGATCCAATGGACATATGTCCGCGTGGGTTCGAACCCCACTCCTGGTA	GCCGAGTGGTTAAGGCGTTGGACTTAAGATCCAATGGACATATGTCCGCGTGGG	tgtggaaaggacgaaacaccACGCGGACATATGTCCATGTTTAAGAGCTATGCTGGAAACAGCATAGCAAGTTTAAATAAGGCTAGTCCGTTATCAACTTGAAAAAGTGGCACCGAGTCGGTGCaaggcgtTGGACTTAAGATCCAATGGACATATGTCCGCGTcgcggttctatctagttacgcgttaaaccaactagaatttttttGCAACCAATTCGGTGtggccgagtggttaaggcgttggactTAAgatccaatggacatatgtcCgcgtgggtctcgagtactaggatccatt
18noG_fne_RTT25_negative-ctrl_PBS16	0	2.29358	436	0	0	335	18noG	25	negative-ctrl	16	ACGCGGACATATGTCCATGTTTAAGAGCTATGCTGGAAACAGCATAGCAAGTTTAAATAAGGCTAGTCCGTTATCAACTTGAAAAAGTGGCACCGAGTCGGTGCaaggcgtTGGACTTAAGATCCAATGGACATATGTCCGCGTGcgcggttctatctagttacgcgttaaaccaactagaattttttt	ACCAGGATGGCCGAGTGGTTAAGGCGTTGGACTTAAGATCCAATGGACATATGTCCGCGTGGGTTCGAACCCCACTCCTGGTA	GCCGAGTGGTTAAGGCGTTGGACTTAAGATCCAATGGACATATGTCCGCGTGGG	tgtggaaaggacgaaacaccACGCGGACATATGTCCATGTTTAAGAGCTATGCTGGAAACAGCATAGCAAGTTTAAATAAGGCTAGTCCGTTATCAACTTGAAAAAGTGGCACCGAGTCGGTGCaaggcgtTGGACTTAAGATCCAATGGACATATGTCCGCGTGcgcggttctatctagttacgcgttaaaccaactagaatttttttCACCTGTAGATCGGtggccgagtggttaaggcgttggactTAAgatccaatggacatatgtcCgcgtgggtctcgagtactaggatccatt
18noG_fne_RTT25_negative-ctrl_PBS8	0	0	141	0	0	169	18noG	25	negative-ctrl	8	ACGCGGACATATGTCCATGTTTAAGAGCTATGCTGGAAACAGCATAGCAAGTTTAAATAAGGCTAGTCCGTTATCAACTTGAAAAAGTGGCACCGAGTCGGTGCaaggcgtTGGACTTAAGATCCAATGGACATATGcgcggttctatctagttacgcgttaaaccaactagaattttttt	ACCAGGATGGCCGAGTGGTTAAGGCGTTGGACTTAAGATCCAATGGACATATGTCCGCGTGGGTTCGAACCCCACTCCTGGTA	GCCGAGTGGTTAAGGCGTTGGACTTAAGATCCAATGGACATATGTCCGCGTGGG	tgtggaaaggacgaaacaccACGCGGACATATGTCCATGTTTAAGAGCTATGCTGGAAACAGCATAGCAAGTTTAAATAAGGCTAGTCCGTTATCAACTTGAAAAAGTGGCACCGAGTCGGTGCaaggcgtTGGACTTAAGATCCAATGGACATATGcgcggttctatctagttacgcgttaaaccaactagaatttttttTTAAGGTACGCTGTTGTCGGCGtggccgagtggttaaggcgttggactTAAgatccaatggacatatgtcCgcgtgggtctcgagtactaggatccatt
18noG_fne_RTT25_negative-ctrl_PBS9	0	0	409	0	0	335	18noG	25	negative-ctrl	9	ACGCGGACATATGTCCATGTTTAAGAGCTATGCTGGAAACAGCATAGCAAGTTTAAATAAGGCTAGTCCGTTATCAACTTGAAAAAGTGGCACCGAGTCGGTGCaaggcgtTGGACTTAAGATCCAATGGACATATGTcgcggttctatctagttacgcgttaaaccaactagaattttttt	ACCAGGATGGCCGAGTGGTTAAGGCGTTGGACTTAAGATCCAATGGACATATGTCCGCGTGGGTTCGAACCCCACTCCTGGTA	GCCGAGTGGTTAAGGCGTTGGACTTAAGATCCAATGGACATATGTCCGCGTGGG	tgtggaaaggacgaaacaccACGCGGACATATGTCCATGTTTAAGAGCTATGCTGGAAACAGCATAGCAAGTTTAAATAAGGCTAGTCCGTTATCAACTTGAAAAAGTGGCACCGAGTCGGTGCaaggcgtTGGACTTAAGATCCAATGGACATATGTcgcggttctatctagttacgcgttaaaccaactagaatttttttTCCACAAGGAGTGGTAACAGGtggccgagtggttaaggcgttggactTAAgatccaatggacatatgtcCgcgtgggtctcgagtactaggatccatt
18noG_fne_RTT26_negative-ctrl_PBS10	0	0.759494	395	0	0	367	18noG	26	negative-ctrl	10	ACGCGGACATATGTCCATGTTTAAGAGCTATGCTGGAAACAGCATAGCAAGTTTAAATAAGGCTAGTCCGTTATCAACTTGAAAAAGTGGCACCGAGTCGGTGCtaaggcgtTGGACTTAAGATCCAATGGACATATGTCcgcggttctatctagttacgcgttaaaccaactagaattttttt	ACCAGGATGGCCGAGTGGTTAAGGCGTTGGACTTAAGATCCAATGGACATATGTCCGCGTGGGTTCGAACCCCACTCCTGGTA	GCCGAGTGGTTAAGGCGTTGGACTTAAGATCCAATGGACATATGTCCGCGTGGG	tgtggaaaggacgaaacaccACGCGGACATATGTCCATGTTTAAGAGCTATGCTGGAAACAGCATAGCAAGTTTAAATAAGGCTAGTCCGTTATCAACTTGAAAAAGTGGCACCGAGTCGGTGCtaaggcgtTGGACTTAAGATCCAATGGACATATGTCcgcggttctatctagttacgcgttaaaccaactagaatttttttATGTGGACAAGAGTCTCCAtggccgagtggttaaggcgttggactTAAgatccaatggacatatgtcCgcgtgggtctcgagtactaggatccatt
18noG_fne_RTT26_negative-ctrl_PBS11	0	0	281	0	0	203	18noG	26	negative-ctrl	11	ACGCGGACATATGTCCATGTTTAAGAGCTATGCTGGAAACAGCATAGCAAGTTTAAATAAGGCTAGTCCGTTATCAACTTGAAAAAGTGGCACCGAGTCGGTGCtaaggcgtTGGACTTAAGATCCAATGGACATATGTCCcgcggttctatctagttacgcgttaaaccaactagaattttttt	ACCAGGATGGCCGAGTGGTTAAGGCGTTGGACTTAAGATCCAATGGACATATGTCCGCGTGGGTTCGAACCCCACTCCTGGTA	GCCGAGTGGTTAAGGCGTTGGACTTAAGATCCAATGGACATATGTCCGCGTGGG	tgtggaaaggacgaaacaccACGCGGACATATGTCCATGTTTAAGAGCTATGCTGGAAACAGCATAGCAAGTTTAAATAAGGCTAGTCCGTTATCAACTTGAAAAAGTGGCACCGAGTCGGTGCtaaggcgtTGGACTTAAGATCCAATGGACATATGTCCcgcggttctatctagttacgcgttaaaccaactagaatttttttAGACTGGATAACAAGGCGtggccgagtggttaaggcgttggactTAAgatccaatggacatatgtcCgcgtgggtctcgagtactaggatccatt
18noG_fne_RTT26_negative-ctrl_PBS12	0	0	286	0	0	216	18noG	26	negative-ctrl	12	ACGCGGACATATGTCCATGTTTAAGAGCTATGCTGGAAACAGCATAGCAAGTTTAAATAAGGCTAGTCCGTTATCAACTTGAAAAAGTGGCACCGAGTCGGTGCtaaggcgtTGGACTTAAGATCCAATGGACATATGTCCGcgcggttctatctagttacgcgttaaaccaactagaattttttt	ACCAGGATGGCCGAGTGGTTAAGGCGTTGGACTTAAGATCCAATGGACATATGTCCGCGTGGGTTCGAACCCCACTCCTGGTA	GCCGAGTGGTTAAGGCGTTGGACTTAAGATCCAATGGACATATGTCCGCGTGGG	tgtggaaaggacgaaacaccACGCGGACATATGTCCATGTTTAAGAGCTATGCTGGAAACAGCATAGCAAGTTTAAATAAGGCTAGTCCGTTATCAACTTGAAAAAGTGGCACCGAGTCGGTGCtaaggcgtTGGACTTAAGATCCAATGGACATATGTCCGcgcggttctatctagttacgcgttaaaccaactagaatttttttATGCCGTTCACGTACTGtggccgagtggttaaggcgttggactTAAgatccaatggacatatgtcCgcgtgggtctcgagtactaggatccatt
18noG_fne_RTT26_negative-ctrl_PBS13	0	0	415	0	0	317	18noG	26	negative-ctrl	13	ACGCGGACATATGTCCATGTTTAAGAGCTATGCTGGAAACAGCATAGCAAGTTTAAATAAGGCTAGTCCGTTATCAACTTGAAAAAGTGGCACCGAGTCGGTGCtaaggcgtTGGACTTAAGATCCAATGGACATATGTCCGCcgcggttctatctagttacgcgttaaaccaactagaattttttt	ACCAGGATGGCCGAGTGGTTAAGGCGTTGGACTTAAGATCCAATGGACATATGTCCGCGTGGGTTCGAACCCCACTCCTGGTA	GCCGAGTGGTTAAGGCGTTGGACTTAAGATCCAATGGACATATGTCCGCGTGGG	tgtggaaaggacgaaacaccACGCGGACATATGTCCATGTTTAAGAGCTATGCTGGAAACAGCATAGCAAGTTTAAATAAGGCTAGTCCGTTATCAACTTGAAAAAGTGGCACCGAGTCGGTGCtaaggcgtTGGACTTAAGATCCAATGGACATATGTCCGCcgcggttctatctagttacgcgttaaaccaactagaatttttttATAGTAAGGCCAACCTtggccgagtggttaaggcgttggactTAAgatccaatggacatatgtcCgcgtgggtctcgagtactaggatccatt
18noG_fne_RTT26_negative-ctrl_PBS14	0	1.14943	348	0	0	254	18noG	26	negative-ctrl	14	ACGCGGACATATGTCCATGTTTAAGAGCTATGCTGGAAACAGCATAGCAAGTTTAAATAAGGCTAGTCCGTTATCAACTTGAAAAAGTGGCACCGAGTCGGTGCtaaggcgtTGGACTTAAGATCCAATGGACATATGTCCGCGcgcggttctatctagttacgcgttaaaccaactagaattttttt	ACCAGGATGGCCGAGTGGTTAAGGCGTTGGACTTAAGATCCAATGGACATATGTCCGCGTGGGTTCGAACCCCACTCCTGGTA	GCCGAGTGGTTAAGGCGTTGGACTTAAGATCCAATGGACATATGTCCGCGTGGG	tgtggaaaggacgaaacaccACGCGGACATATGTCCATGTTTAAGAGCTATGCTGGAAACAGCATAGCAAGTTTAAATAAGGCTAGTCCGTTATCAACTTGAAAAAGTGGCACCGAGTCGGTGCtaaggcgtTGGACTTAAGATCCAATGGACATATGTCCGCGcgcggttctatctagttacgcgttaaaccaactagaatttttttCCTCCTATGAATCCTtggccgagtggttaaggcgttggactTAAgatccaatggacatatgtcCgcgtgggtctcgagtactaggatccatt
18noG_fne_RTT26_negative-ctrl_PBS15	0	0	677	0	0	539	18noG	26	negative-ctrl	15	ACGCGGACATATGTCCATGTTTAAGAGCTATGCTGGAAACAGCATAGCAAGTTTAAATAAGGCTAGTCCGTTATCAACTTGAAAAAGTGGCACCGAGTCGGTGCtaaggcgtTGGACTTAAGATCCAATGGACATATGTCCGCGTcgcggttctatctagttacgcgttaaaccaactagaattttttt	ACCAGGATGGCCGAGTGGTTAAGGCGTTGGACTTAAGATCCAATGGACATATGTCCGCGTGGGTTCGAACCCCACTCCTGGTA	GCCGAGTGGTTAAGGCGTTGGACTTAAGATCCAATGGACATATGTCCGCGTGGG	tgtggaaaggacgaaacaccACGCGGACATATGTCCATGTTTAAGAGCTATGCTGGAAACAGCATAGCAAGTTTAAATAAGGCTAGTCCGTTATCAACTTGAAAAAGTGGCACCGAGTCGGTGCtaaggcgtTGGACTTAAGATCCAATGGACATATGTCCGCGTcgcggttctatctagttacgcgttaaaccaactagaatttttttCATCCTTCATAGGTtggccgagtggttaaggcgttggactTAAgatccaatggacatatgtcCgcgtgggtctcgagtactaggatccatt
18noG_fne_RTT26_negative-ctrl_PBS16	0	0	398	0	0	278	18noG	26	negative-ctrl	16	ACGCGGACATATGTCCATGTTTAAGAGCTATGCTGGAAACAGCATAGCAAGTTTAAATAAGGCTAGTCCGTTATCAACTTGAAAAAGTGGCACCGAGTCGGTGCtaaggcgtTGGACTTAAGATCCAATGGACATATGTCCGCGTGcgcggttctatctagttacgcgttaaaccaactagaattttttt	ACCAGGATGGCCGAGTGGTTAAGGCGTTGGACTTAAGATCCAATGGACATATGTCCGCGTGGGTTCGAACCCCACTCCTGGTA	GCCGAGTGGTTAAGGCGTTGGACTTAAGATCCAATGGACATATGTCCGCGTGGG	tgtggaaaggacgaaacaccACGCGGACATATGTCCATGTTTAAGAGCTATGCTGGAAACAGCATAGCAAGTTTAAATAAGGCTAGTCCGTTATCAACTTGAAAAAGTGGCACCGAGTCGGTGCtaaggcgtTGGACTTAAGATCCAATGGACATATGTCCGCGTGcgcggttctatctagttacgcgttaaaccaactagaatttttttTCGACTGGTGATGtggccgagtggttaaggcgttggactTAAgatccaatggacatatgtcCgcgtgggtctcgagtactaggatccatt
18noG_fne_RTT26_negative-ctrl_PBS8	0	0	384	0	0.4	250	18noG	26	negative-ctrl	8	ACGCGGACATATGTCCATGTTTAAGAGCTATGCTGGAAACAGCATAGCAAGTTTAAATAAGGCTAGTCCGTTATCAACTTGAAAAAGTGGCACCGAGTCGGTGCtaaggcgtTGGACTTAAGATCCAATGGACATATGcgcggttctatctagttacgcgttaaaccaactagaattttttt	ACCAGGATGGCCGAGTGGTTAAGGCGTTGGACTTAAGATCCAATGGACATATGTCCGCGTGGGTTCGAACCCCACTCCTGGTA	GCCGAGTGGTTAAGGCGTTGGACTTAAGATCCAATGGACATATGTCCGCGTGGG	tgtggaaaggacgaaacaccACGCGGACATATGTCCATGTTTAAGAGCTATGCTGGAAACAGCATAGCAAGTTTAAATAAGGCTAGTCCGTTATCAACTTGAAAAAGTGGCACCGAGTCGGTGCtaaggcgtTGGACTTAAGATCCAATGGACATATGcgcggttctatctagttacgcgttaaaccaactagaatttttttCTTCCAGTACGACCATAGAGTtggccgagtggttaaggcgttggactTAAgatccaatggacatatgtcCgcgtgggtctcgagtactaggatccatt
18noG_fne_RTT26_negative-ctrl_PBS9	0	0	469	0	0	281	18noG	26	negative-ctrl	9	ACGCGGACATATGTCCATGTTTAAGAGCTATGCTGGAAACAGCATAGCAAGTTTAAATAAGGCTAGTCCGTTATCAACTTGAAAAAGTGGCACCGAGTCGGTGCtaaggcgtTGGACTTAAGATCCAATGGACATATGTcgcggttctatctagttacgcgttaaaccaactagaattttttt	ACCAGGATGGCCGAGTGGTTAAGGCGTTGGACTTAAGATCCAATGGACATATGTCCGCGTGGGTTCGAACCCCACTCCTGGTA	GCCGAGTGGTTAAGGCGTTGGACTTAAGATCCAATGGACATATGTCCGCGTGGG	tgtggaaaggacgaaacaccACGCGGACATATGTCCATGTTTAAGAGCTATGCTGGAAACAGCATAGCAAGTTTAAATAAGGCTAGTCCGTTATCAACTTGAAAAAGTGGCACCGAGTCGGTGCtaaggcgtTGGACTTAAGATCCAATGGACATATGTcgcggttctatctagttacgcgttaaaccaactagaatttttttCCGAACTTCCTGAGCAGTAAtggccgagtggttaaggcgttggactTAAgatccaatggacatatgtcCgcgtgggtctcgagtactaggatccatt
18noG_fne_RTT27_negative-ctrl_PBS10	0.273224	0	366	0	0	257	18noG	27	negative-ctrl	10	ACGCGGACATATGTCCATGTTTAAGAGCTATGCTGGAAACAGCATAGCAAGTTTAAATAAGGCTAGTCCGTTATCAACTTGAAAAAGTGGCACCGAGTCGGTGCttaaggcgtTGGACTTAAGATCCAATGGACATATGTCcgcggttctatctagttacgcgttaaaccaactagaattttttt	ACCAGGATGGCCGAGTGGTTAAGGCGTTGGACTTAAGATCCAATGGACATATGTCCGCGTGGGTTCGAACCCCACTCCTGGTA	GCCGAGTGGTTAAGGCGTTGGACTTAAGATCCAATGGACATATGTCCGCGTGGG	tgtggaaaggacgaaacaccACGCGGACATATGTCCATGTTTAAGAGCTATGCTGGAAACAGCATAGCAAGTTTAAATAAGGCTAGTCCGTTATCAACTTGAAAAAGTGGCACCGAGTCGGTGCttaaggcgtTGGACTTAAGATCCAATGGACATATGTCcgcggttctatctagttacgcgttaaaccaactagaatttttttAAGATCCAGCGCATGGTCtggccgagtggttaaggcgttggactTAAgatccaatggacatatgtcCgcgtgggtctcgagtactaggatccatt
18noG_fne_RTT27_negative-ctrl_PBS11	0	0	391	0	0	252	18noG	27	negative-ctrl	11	ACGCGGACATATGTCCATGTTTAAGAGCTATGCTGGAAACAGCATAGCAAGTTTAAATAAGGCTAGTCCGTTATCAACTTGAAAAAGTGGCACCGAGTCGGTGCttaaggcgtTGGACTTAAGATCCAATGGACATATGTCCcgcggttctatctagttacgcgttaaaccaactagaattttttt	ACCAGGATGGCCGAGTGGTTAAGGCGTTGGACTTAAGATCCAATGGACATATGTCCGCGTGGGTTCGAACCCCACTCCTGGTA	GCCGAGTGGTTAAGGCGTTGGACTTAAGATCCAATGGACATATGTCCGCGTGGG	tgtggaaaggacgaaacaccACGCGGACATATGTCCATGTTTAAGAGCTATGCTGGAAACAGCATAGCAAGTTTAAATAAGGCTAGTCCGTTATCAACTTGAAAAAGTGGCACCGAGTCGGTGCttaaggcgtTGGACTTAAGATCCAATGGACATATGTCCcgcggttctatctagttacgcgttaaaccaactagaatttttttTATGAGCAGAGTACTACtggccgagtggttaaggcgttggactTAAgatccaatggacatatgtcCgcgtgggtctcgagtactaggatccatt
18noG_fne_RTT27_negative-ctrl_PBS12	0	0	254	0.490196	0	204	18noG	27	negative-ctrl	12	ACGCGGACATATGTCCATGTTTAAGAGCTATGCTGGAAACAGCATAGCAAGTTTAAATAAGGCTAGTCCGTTATCAACTTGAAAAAGTGGCACCGAGTCGGTGCttaaggcgtTGGACTTAAGATCCAATGGACATATGTCCGcgcggttctatctagttacgcgttaaaccaactagaattttttt	ACCAGGATGGCCGAGTGGTTAAGGCGTTGGACTTAAGATCCAATGGACATATGTCCGCGTGGGTTCGAACCCCACTCCTGGTA	GCCGAGTGGTTAAGGCGTTGGACTTAAGATCCAATGGACATATGTCCGCGTGGG	tgtggaaaggacgaaacaccACGCGGACATATGTCCATGTTTAAGAGCTATGCTGGAAACAGCATAGCAAGTTTAAATAAGGCTAGTCCGTTATCAACTTGAAAAAGTGGCACCGAGTCGGTGCttaaggcgtTGGACTTAAGATCCAATGGACATATGTCCGcgcggttctatctagttacgcgttaaaccaactagaatttttttGACAAGTCGGAAGCGTtggccgagtggttaaggcgttggactTAAgatccaatggacatatgtcCgcgtgggtctcgagtactaggatccatt
18noG_fne_RTT27_negative-ctrl_PBS13	0	0	313	0	0	235	18noG	27	negative-ctrl	13	ACGCGGACATATGTCCATGTTTAAGAGCTATGCTGGAAACAGCATAGCAAGTTTAAATAAGGCTAGTCCGTTATCAACTTGAAAAAGTGGCACCGAGTCGGTGCttaaggcgtTGGACTTAAGATCCAATGGACATATGTCCGCcgcggttctatctagttacgcgttaaaccaactagaattttttt	ACCAGGATGGCCGAGTGGTTAAGGCGTTGGACTTAAGATCCAATGGACATATGTCCGCGTGGGTTCGAACCCCACTCCTGGTA	GCCGAGTGGTTAAGGCGTTGGACTTAAGATCCAATGGACATATGTCCGCGTGGG	tgtggaaaggacgaaacaccACGCGGACATATGTCCATGTTTAAGAGCTATGCTGGAAACAGCATAGCAAGTTTAAATAAGGCTAGTCCGTTATCAACTTGAAAAAGTGGCACCGAGTCGGTGCttaaggcgtTGGACTTAAGATCCAATGGACATATGTCCGCcgcggttctatctagttacgcgttaaaccaactagaatttttttACACTTCTGCACTGGtggccgagtggttaaggcgttggactTAAgatccaatggacatatgtcCgcgtgggtctcgagtactaggatccatt
18noG_fne_RTT27_negative-ctrl_PBS14	0	0	265	0.552486	0	181	18noG	27	negative-ctrl	14	ACGCGGACATATGTCCATGTTTAAGAGCTATGCTGGAAACAGCATAGCAAGTTTAAATAAGGCTAGTCCGTTATCAACTTGAAAAAGTGGCACCGAGTCGGTGCttaaggcgtTGGACTTAAGATCCAATGGACATATGTCCGCGcgcggttctatctagttacgcgttaaaccaactagaattttttt	ACCAGGATGGCCGAGTGGTTAAGGCGTTGGACTTAAGATCCAATGGACATATGTCCGCGTGGGTTCGAACCCCACTCCTGGTA	GCCGAGTGGTTAAGGCGTTGGACTTAAGATCCAATGGACATATGTCCGCGTGGG	tgtggaaaggacgaaacaccACGCGGACATATGTCCATGTTTAAGAGCTATGCTGGAAACAGCATAGCAAGTTTAAATAAGGCTAGTCCGTTATCAACTTGAAAAAGTGGCACCGAGTCGGTGCttaaggcgtTGGACTTAAGATCCAATGGACATATGTCCGCGcgcggttctatctagttacgcgttaaaccaactagaatttttttACGCTAACGAATAGtggccgagtggttaaggcgttggactTAAgatccaatggacatatgtcCgcgtgggtctcgagtactaggatccatt
18noG_fne_RTT27_negative-ctrl_PBS15	0	0	260	0	0	174	18noG	27	negative-ctrl	15	ACGCGGACATATGTCCATGTTTAAGAGCTATGCTGGAAACAGCATAGCAAGTTTAAATAAGGCTAGTCCGTTATCAACTTGAAAAAGTGGCACCGAGTCGGTGCttaaggcgtTGGACTTAAGATCCAATGGACATATGTCCGCGTcgcggttctatctagttacgcgttaaaccaactagaattttttt	ACCAGGATGGCCGAGTGGTTAAGGCGTTGGACTTAAGATCCAATGGACATATGTCCGCGTGGGTTCGAACCCCACTCCTGGTA	GCCGAGTGGTTAAGGCGTTGGACTTAAGATCCAATGGACATATGTCCGCGTGGG	tgtggaaaggacgaaacaccACGCGGACATATGTCCATGTTTAAGAGCTATGCTGGAAACAGCATAGCAAGTTTAAATAAGGCTAGTCCGTTATCAACTTGAAAAAGTGGCACCGAGTCGGTGCttaaggcgtTGGACTTAAGATCCAATGGACATATGTCCGCGTcgcggttctatctagttacgcgttaaaccaactagaatttttttTGTTAGACCACGTtggccgagtggttaaggcgttggactTAAgatccaatggacatatgtcCgcgtgggtctcgagtactaggatccatt
18noG_fne_RTT27_negative-ctrl_PBS16	0	0	424	0.353357	0	283	18noG	27	negative-ctrl	16	ACGCGGACATATGTCCATGTTTAAGAGCTATGCTGGAAACAGCATAGCAAGTTTAAATAAGGCTAGTCCGTTATCAACTTGAAAAAGTGGCACCGAGTCGGTGCttaaggcgtTGGACTTAAGATCCAATGGACATATGTCCGCGTGcgcggttctatctagttacgcgttaaaccaactagaattttttt	ACCAGGATGGCCGAGTGGTTAAGGCGTTGGACTTAAGATCCAATGGACATATGTCCGCGTGGGTTCGAACCCCACTCCTGGTA	GCCGAGTGGTTAAGGCGTTGGACTTAAGATCCAATGGACATATGTCCGCGTGGG	tgtggaaaggacgaaacaccACGCGGACATATGTCCATGTTTAAGAGCTATGCTGGAAACAGCATAGCAAGTTTAAATAAGGCTAGTCCGTTATCAACTTGAAAAAGTGGCACCGAGTCGGTGCttaaggcgtTGGACTTAAGATCCAATGGACATATGTCCGCGTGcgcggttctatctagttacgcgttaaaccaactagaatttttttGTCTCAGAAGGTtggccgagtggttaaggcgttggactTAAgatccaatggacatatgtcCgcgtgggtctcgagtactaggatccatt
18noG_fne_RTT27_negative-ctrl_PBS8	0	0	324	0	0	262	18noG	27	negative-ctrl	8	ACGCGGACATATGTCCATGTTTAAGAGCTATGCTGGAAACAGCATAGCAAGTTTAAATAAGGCTAGTCCGTTATCAACTTGAAAAAGTGGCACCGAGTCGGTGCttaaggcgtTGGACTTAAGATCCAATGGACATATGcgcggttctatctagttacgcgttaaaccaactagaattttttt	ACCAGGATGGCCGAGTGGTTAAGGCGTTGGACTTAAGATCCAATGGACATATGTCCGCGTGGGTTCGAACCCCACTCCTGGTA	GCCGAGTGGTTAAGGCGTTGGACTTAAGATCCAATGGACATATGTCCGCGTGGG	tgtggaaaggacgaaacaccACGCGGACATATGTCCATGTTTAAGAGCTATGCTGGAAACAGCATAGCAAGTTTAAATAAGGCTAGTCCGTTATCAACTTGAAAAAGTGGCACCGAGTCGGTGCttaaggcgtTGGACTTAAGATCCAATGGACATATGcgcggttctatctagttacgcgttaaaccaactagaatttttttCAATGTGCGAAGGCTCTGAAtggccgagtggttaaggcgttggactTAAgatccaatggacatatgtcCgcgtgggtctcgagtactaggatccatt
18noG_fne_RTT27_negative-ctrl_PBS9	0	0.995025	402	0.35461	0.35461	282	18noG	27	negative-ctrl	9	ACGCGGACATATGTCCATGTTTAAGAGCTATGCTGGAAACAGCATAGCAAGTTTAAATAAGGCTAGTCCGTTATCAACTTGAAAAAGTGGCACCGAGTCGGTGCttaaggcgtTGGACTTAAGATCCAATGGACATATGTcgcggttctatctagttacgcgttaaaccaactagaattttttt	ACCAGGATGGCCGAGTGGTTAAGGCGTTGGACTTAAGATCCAATGGACATATGTCCGCGTGGGTTCGAACCCCACTCCTGGTA	GCCGAGTGGTTAAGGCGTTGGACTTAAGATCCAATGGACATATGTCCGCGTGGG	tgtggaaaggacgaaacaccACGCGGACATATGTCCATGTTTAAGAGCTATGCTGGAAACAGCATAGCAAGTTTAAATAAGGCTAGTCCGTTATCAACTTGAAAAAGTGGCACCGAGTCGGTGCttaaggcgtTGGACTTAAGATCCAATGGACATATGTcgcggttctatctagttacgcgttaaaccaactagaatttttttACAAGGCGCTAACTCCTCAtggccgagtggttaaggcgttggactTAAgatccaatggacatatgtcCgcgtgggtctcgagtactaggatccatt
18noG_fne_RTT28_negative-ctrl_PBS10	0	0	418	0	0	318	18noG	28	negative-ctrl	10	ACGCGGACATATGTCCATGTTTAAGAGCTATGCTGGAAACAGCATAGCAAGTTTAAATAAGGCTAGTCCGTTATCAACTTGAAAAAGTGGCACCGAGTCGGTGCgttaaggcgtTGGACTTAAGATCCAATGGACATATGTCcgcggttctatctagttacgcgttaaaccaactagaattttttt	ACCAGGATGGCCGAGTGGTTAAGGCGTTGGACTTAAGATCCAATGGACATATGTCCGCGTGGGTTCGAACCCCACTCCTGGTA	GCCGAGTGGTTAAGGCGTTGGACTTAAGATCCAATGGACATATGTCCGCGTGGG	tgtggaaaggacgaaacaccACGCGGACATATGTCCATGTTTAAGAGCTATGCTGGAAACAGCATAGCAAGTTTAAATAAGGCTAGTCCGTTATCAACTTGAAAAAGTGGCACCGAGTCGGTGCgttaaggcgtTGGACTTAAGATCCAATGGACATATGTCcgcggttctatctagttacgcgttaaaccaactagaatttttttTGCGACAGAAGCATGGTtggccgagtggttaaggcgttggactTAAgatccaatggacatatgtcCgcgtgggtctcgagtactaggatccatt
18noG_fne_RTT28_negative-ctrl_PBS11	1.47992	0.211416	473	0	0	343	18noG	28	negative-ctrl	11	ACGCGGACATATGTCCATGTTTAAGAGCTATGCTGGAAACAGCATAGCAAGTTTAAATAAGGCTAGTCCGTTATCAACTTGAAAAAGTGGCACCGAGTCGGTGCgttaaggcgtTGGACTTAAGATCCAATGGACATATGTCCcgcggttctatctagttacgcgttaaaccaactagaattttttt	ACCAGGATGGCCGAGTGGTTAAGGCGTTGGACTTAAGATCCAATGGACATATGTCCGCGTGGGTTCGAACCCCACTCCTGGTA	GCCGAGTGGTTAAGGCGTTGGACTTAAGATCCAATGGACATATGTCCGCGTGGG	tgtggaaaggacgaaacaccACGCGGACATATGTCCATGTTTAAGAGCTATGCTGGAAACAGCATAGCAAGTTTAAATAAGGCTAGTCCGTTATCAACTTGAAAAAGTGGCACCGAGTCGGTGCgttaaggcgtTGGACTTAAGATCCAATGGACATATGTCCcgcggttctatctagttacgcgttaaaccaactagaatttttttCTGTTGTCGGAGACTGtggccgagtggttaaggcgttggactTAAgatccaatggacatatgtcCgcgtgggtctcgagtactaggatccatt
18noG_fne_RTT28_negative-ctrl_PBS12	0	1.20773	414	0	0.682594	293	18noG	28	negative-ctrl	12	ACGCGGACATATGTCCATGTTTAAGAGCTATGCTGGAAACAGCATAGCAAGTTTAAATAAGGCTAGTCCGTTATCAACTTGAAAAAGTGGCACCGAGTCGGTGCgttaaggcgtTGGACTTAAGATCCAATGGACATATGTCCGcgcggttctatctagttacgcgttaaaccaactagaattttttt	ACCAGGATGGCCGAGTGGTTAAGGCGTTGGACTTAAGATCCAATGGACATATGTCCGCGTGGGTTCGAACCCCACTCCTGGTA	GCCGAGTGGTTAAGGCGTTGGACTTAAGATCCAATGGACATATGTCCGCGTGGG	tgtggaaaggacgaaacaccACGCGGACATATGTCCATGTTTAAGAGCTATGCTGGAAACAGCATAGCAAGTTTAAATAAGGCTAGTCCGTTATCAACTTGAAAAAGTGGCACCGAGTCGGTGCgttaaggcgtTGGACTTAAGATCCAATGGACATATGTCCGcgcggttctatctagttacgcgttaaaccaactagaatttttttTTCGTCGTCCTGACAtggccgagtggttaaggcgttggactTAAgatccaatggacatatgtcCgcgtgggtctcgagtactaggatccatt
18noG_fne_RTT28_negative-ctrl_PBS13	0	0	307	0	0	222	18noG	28	negative-ctrl	13	ACGCGGACATATGTCCATGTTTAAGAGCTATGCTGGAAACAGCATAGCAAGTTTAAATAAGGCTAGTCCGTTATCAACTTGAAAAAGTGGCACCGAGTCGGTGCgttaaggcgtTGGACTTAAGATCCAATGGACATATGTCCGCcgcggttctatctagttacgcgttaaaccaactagaattttttt	ACCAGGATGGCCGAGTGGTTAAGGCGTTGGACTTAAGATCCAATGGACATATGTCCGCGTGGGTTCGAACCCCACTCCTGGTA	GCCGAGTGGTTAAGGCGTTGGACTTAAGATCCAATGGACATATGTCCGCGTGGG	tgtggaaaggacgaaacaccACGCGGACATATGTCCATGTTTAAGAGCTATGCTGGAAACAGCATAGCAAGTTTAAATAAGGCTAGTCCGTTATCAACTTGAAAAAGTGGCACCGAGTCGGTGCgttaaggcgtTGGACTTAAGATCCAATGGACATATGTCCGCcgcggttctatctagttacgcgttaaaccaactagaatttttttTATGCACCACACAAtggccgagtggttaaggcgttggactTAAgatccaatggacatatgtcCgcgtgggtctcgagtactaggatccatt
18noG_fne_RTT28_negative-ctrl_PBS14	0.236407	0	423	0	0	333	18noG	28	negative-ctrl	14	ACGCGGACATATGTCCATGTTTAAGAGCTATGCTGGAAACAGCATAGCAAGTTTAAATAAGGCTAGTCCGTTATCAACTTGAAAAAGTGGCACCGAGTCGGTGCgttaaggcgtTGGACTTAAGATCCAATGGACATATGTCCGCGcgcggttctatctagttacgcgttaaaccaactagaattttttt	ACCAGGATGGCCGAGTGGTTAAGGCGTTGGACTTAAGATCCAATGGACATATGTCCGCGTGGGTTCGAACCCCACTCCTGGTA	GCCGAGTGGTTAAGGCGTTGGACTTAAGATCCAATGGACATATGTCCGCGTGGG	tgtggaaaggacgaaacaccACGCGGACATATGTCCATGTTTAAGAGCTATGCTGGAAACAGCATAGCAAGTTTAAATAAGGCTAGTCCGTTATCAACTTGAAAAAGTGGCACCGAGTCGGTGCgttaaggcgtTGGACTTAAGATCCAATGGACATATGTCCGCGcgcggttctatctagttacgcgttaaaccaactagaatttttttCTGAGAAGTGACTtggccgagtggttaaggcgttggactTAAgatccaatggacatatgtcCgcgtgggtctcgagtactaggatccatt
18noG_fne_RTT28_negative-ctrl_PBS15	0.175131	0	571	0	0	438	18noG	28	negative-ctrl	15	ACGCGGACATATGTCCATGTTTAAGAGCTATGCTGGAAACAGCATAGCAAGTTTAAATAAGGCTAGTCCGTTATCAACTTGAAAAAGTGGCACCGAGTCGGTGCgttaaggcgtTGGACTTAAGATCCAATGGACATATGTCCGCGTcgcggttctatctagttacgcgttaaaccaactagaattttttt	ACCAGGATGGCCGAGTGGTTAAGGCGTTGGACTTAAGATCCAATGGACATATGTCCGCGTGGGTTCGAACCCCACTCCTGGTA	GCCGAGTGGTTAAGGCGTTGGACTTAAGATCCAATGGACATATGTCCGCGTGGG	tgtggaaaggacgaaacaccACGCGGACATATGTCCATGTTTAAGAGCTATGCTGGAAACAGCATAGCAAGTTTAAATAAGGCTAGTCCGTTATCAACTTGAAAAAGTGGCACCGAGTCGGTGCgttaaggcgtTGGACTTAAGATCCAATGGACATATGTCCGCGTcgcggttctatctagttacgcgttaaaccaactagaatttttttCTGTTCCACATTtggccgagtggttaaggcgttggactTAAgatccaatggacatatgtcCgcgtgggtctcgagtactaggatccatt
18noG_fne_RTT28_negative-ctrl_PBS16	0	0	205	0	0	198	18noG	28	negative-ctrl	16	ACGCGGACATATGTCCATGTTTAAGAGCTATGCTGGAAACAGCATAGCAAGTTTAAATAAGGCTAGTCCGTTATCAACTTGAAAAAGTGGCACCGAGTCGGTGCgttaaggcgtTGGACTTAAGATCCAATGGACATATGTCCGCGTGcgcggttctatctagttacgcgttaaaccaactagaattttttt	ACCAGGATGGCCGAGTGGTTAAGGCGTTGGACTTAAGATCCAATGGACATATGTCCGCGTGGGTTCGAACCCCACTCCTGGTA	GCCGAGTGGTTAAGGCGTTGGACTTAAGATCCAATGGACATATGTCCGCGTGGG	tgtggaaaggacgaaacaccACGCGGACATATGTCCATGTTTAAGAGCTATGCTGGAAACAGCATAGCAAGTTTAAATAAGGCTAGTCCGTTATCAACTTGAAAAAGTGGCACCGAGTCGGTGCgttaaggcgtTGGACTTAAGATCCAATGGACATATGTCCGCGTGcgcggttctatctagttacgcgttaaaccaactagaatttttttGTACTACGCGAtggccgagtggttaaggcgttggactTAAgatccaatggacatatgtcCgcgtgggtctcgagtactaggatccatt
18noG_fne_RTT28_negative-ctrl_PBS8	0	0	284	0	0	156	18noG	28	negative-ctrl	8	ACGCGGACATATGTCCATGTTTAAGAGCTATGCTGGAAACAGCATAGCAAGTTTAAATAAGGCTAGTCCGTTATCAACTTGAAAAAGTGGCACCGAGTCGGTGCgttaaggcgtTGGACTTAAGATCCAATGGACATATGcgcggttctatctagttacgcgttaaaccaactagaattttttt	ACCAGGATGGCCGAGTGGTTAAGGCGTTGGACTTAAGATCCAATGGACATATGTCCGCGTGGGTTCGAACCCCACTCCTGGTA	GCCGAGTGGTTAAGGCGTTGGACTTAAGATCCAATGGACATATGTCCGCGTGGG	tgtggaaaggacgaaacaccACGCGGACATATGTCCATGTTTAAGAGCTATGCTGGAAACAGCATAGCAAGTTTAAATAAGGCTAGTCCGTTATCAACTTGAAAAAGTGGCACCGAGTCGGTGCgttaaggcgtTGGACTTAAGATCCAATGGACATATGcgcggttctatctagttacgcgttaaaccaactagaatttttttCGATCCTAGATTGGTGCGAtggccgagtggttaaggcgttggactTAAgatccaatggacatatgtcCgcgtgggtctcgagtactaggatccatt
18noG_fne_RTT28_negative-ctrl_PBS9	0	0	377	0.42735	0	234	18noG	28	negative-ctrl	9	ACGCGGACATATGTCCATGTTTAAGAGCTATGCTGGAAACAGCATAGCAAGTTTAAATAAGGCTAGTCCGTTATCAACTTGAAAAAGTGGCACCGAGTCGGTGCgttaaggcgtTGGACTTAAGATCCAATGGACATATGTcgcggttctatctagttacgcgttaaaccaactagaattttttt	ACCAGGATGGCCGAGTGGTTAAGGCGTTGGACTTAAGATCCAATGGACATATGTCCGCGTGGGTTCGAACCCCACTCCTGGTA	GCCGAGTGGTTAAGGCGTTGGACTTAAGATCCAATGGACATATGTCCGCGTGGG	tgtggaaaggacgaaacaccACGCGGACATATGTCCATGTTTAAGAGCTATGCTGGAAACAGCATAGCAAGTTTAAATAAGGCTAGTCCGTTATCAACTTGAAAAAGTGGCACCGAGTCGGTGCgttaaggcgtTGGACTTAAGATCCAATGGACATATGTcgcggttctatctagttacgcgttaaaccaactagaatttttttTTATGCGTGTTGACGCGAtggccgagtggttaaggcgttggactTAAgatccaatggacatatgtcCgcgtgggtctcgagtactaggatccatt
18noG_fne_RTT29_negative-ctrl_PBS10	0	0	270	0	0	187	18noG	29	negative-ctrl	10	ACGCGGACATATGTCCATGTTTAAGAGCTATGCTGGAAACAGCATAGCAAGTTTAAATAAGGCTAGTCCGTTATCAACTTGAAAAAGTGGCACCGAGTCGGTGCggttaaggcgtTGGACTTAAGATCCAATGGACATATGTCcgcggttctatctagttacgcgttaaaccaactagaattttttt	ACCAGGATGGCCGAGTGGTTAAGGCGTTGGACTTAAGATCCAATGGACATATGTCCGCGTGGGTTCGAACCCCACTCCTGGTA	GCCGAGTGGTTAAGGCGTTGGACTTAAGATCCAATGGACATATGTCCGCGTGGG	tgtggaaaggacgaaacaccACGCGGACATATGTCCATGTTTAAGAGCTATGCTGGAAACAGCATAGCAAGTTTAAATAAGGCTAGTCCGTTATCAACTTGAAAAAGTGGCACCGAGTCGGTGCggttaaggcgtTGGACTTAAGATCCAATGGACATATGTCcgcggttctatctagttacgcgttaaaccaactagaatttttttAAGAAGCCATGTAGAGtggccgagtggttaaggcgttggactTAAgatccaatggacatatgtcCgcgtgggtctcgagtactaggatccatt
18noG_fne_RTT29_negative-ctrl_PBS11	0	0	264	0	0	191	18noG	29	negative-ctrl	11	ACGCGGACATATGTCCATGTTTAAGAGCTATGCTGGAAACAGCATAGCAAGTTTAAATAAGGCTAGTCCGTTATCAACTTGAAAAAGTGGCACCGAGTCGGTGCggttaaggcgtTGGACTTAAGATCCAATGGACATATGTCCcgcggttctatctagttacgcgttaaaccaactagaattttttt	ACCAGGATGGCCGAGTGGTTAAGGCGTTGGACTTAAGATCCAATGGACATATGTCCGCGTGGGTTCGAACCCCACTCCTGGTA	GCCGAGTGGTTAAGGCGTTGGACTTAAGATCCAATGGACATATGTCCGCGTGGG	tgtggaaaggacgaaacaccACGCGGACATATGTCCATGTTTAAGAGCTATGCTGGAAACAGCATAGCAAGTTTAAATAAGGCTAGTCCGTTATCAACTTGAAAAAGTGGCACCGAGTCGGTGCggttaaggcgtTGGACTTAAGATCCAATGGACATATGTCCcgcggttctatctagttacgcgttaaaccaactagaatttttttATTGTCGCGATTCGAtggccgagtggttaaggcgttggactTAAgatccaatggacatatgtcCgcgtgggtctcgagtactaggatccatt
18noG_fne_RTT29_negative-ctrl_PBS12	0	0	499	0	0	366	18noG	29	negative-ctrl	12	ACGCGGACATATGTCCATGTTTAAGAGCTATGCTGGAAACAGCATAGCAAGTTTAAATAAGGCTAGTCCGTTATCAACTTGAAAAAGTGGCACCGAGTCGGTGCggttaaggcgtTGGACTTAAGATCCAATGGACATATGTCCGcgcggttctatctagttacgcgttaaaccaactagaattttttt	ACCAGGATGGCCGAGTGGTTAAGGCGTTGGACTTAAGATCCAATGGACATATGTCCGCGTGGGTTCGAACCCCACTCCTGGTA	GCCGAGTGGTTAAGGCGTTGGACTTAAGATCCAATGGACATATGTCCGCGTGGG	tgtggaaaggacgaaacaccACGCGGACATATGTCCATGTTTAAGAGCTATGCTGGAAACAGCATAGCAAGTTTAAATAAGGCTAGTCCGTTATCAACTTGAAAAAGTGGCACCGAGTCGGTGCggttaaggcgtTGGACTTAAGATCCAATGGACATATGTCCGcgcggttctatctagttacgcgttaaaccaactagaatttttttTCAGTGTCGACCGAtggccgagtggttaaggcgttggactTAAgatccaatggacatatgtcCgcgtgggtctcgagtactaggatccatt
18noG_fne_RTT29_negative-ctrl_PBS13	0	0	500	0.578035	0	346	18noG	29	negative-ctrl	13	ACGCGGACATATGTCCATGTTTAAGAGCTATGCTGGAAACAGCATAGCAAGTTTAAATAAGGCTAGTCCGTTATCAACTTGAAAAAGTGGCACCGAGTCGGTGCggttaaggcgtTGGACTTAAGATCCAATGGACATATGTCCGCcgcggttctatctagttacgcgttaaaccaactagaattttttt	ACCAGGATGGCCGAGTGGTTAAGGCGTTGGACTTAAGATCCAATGGACATATGTCCGCGTGGGTTCGAACCCCACTCCTGGTA	GCCGAGTGGTTAAGGCGTTGGACTTAAGATCCAATGGACATATGTCCGCGTGGG	tgtggaaaggacgaaacaccACGCGGACATATGTCCATGTTTAAGAGCTATGCTGGAAACAGCATAGCAAGTTTAAATAAGGCTAGTCCGTTATCAACTTGAAAAAGTGGCACCGAGTCGGTGCggttaaggcgtTGGACTTAAGATCCAATGGACATATGTCCGCcgcggttctatctagttacgcgttaaaccaactagaatttttttTTCGGCTAGACAAtggccgagtggttaaggcgttggactTAAgatccaatggacatatgtcCgcgtgggtctcgagtactaggatccatt
18noG_fne_RTT29_negative-ctrl_PBS14	0.257069	0	389	0.347222	0	288	18noG	29	negative-ctrl	14	ACGCGGACATATGTCCATGTTTAAGAGCTATGCTGGAAACAGCATAGCAAGTTTAAATAAGGCTAGTCCGTTATCAACTTGAAAAAGTGGCACCGAGTCGGTGCggttaaggcgtTGGACTTAAGATCCAATGGACATATGTCCGCGcgcggttctatctagttacgcgttaaaccaactagaattttttt	ACCAGGATGGCCGAGTGGTTAAGGCGTTGGACTTAAGATCCAATGGACATATGTCCGCGTGGGTTCGAACCCCACTCCTGGTA	GCCGAGTGGTTAAGGCGTTGGACTTAAGATCCAATGGACATATGTCCGCGTGGG	tgtggaaaggacgaaacaccACGCGGACATATGTCCATGTTTAAGAGCTATGCTGGAAACAGCATAGCAAGTTTAAATAAGGCTAGTCCGTTATCAACTTGAAAAAGTGGCACCGAGTCGGTGCggttaaggcgtTGGACTTAAGATCCAATGGACATATGTCCGCGcgcggttctatctagttacgcgttaaaccaactagaatttttttTGACGCGAACTCtggccgagtggttaaggcgttggactTAAgatccaatggacatatgtcCgcgtgggtctcgagtactaggatccatt
18noG_fne_RTT29_negative-ctrl_PBS15	0.255754	0	391	0	0.28169	355	18noG	29	negative-ctrl	15	ACGCGGACATATGTCCATGTTTAAGAGCTATGCTGGAAACAGCATAGCAAGTTTAAATAAGGCTAGTCCGTTATCAACTTGAAAAAGTGGCACCGAGTCGGTGCggttaaggcgtTGGACTTAAGATCCAATGGACATATGTCCGCGTcgcggttctatctagttacgcgttaaaccaactagaattttttt	ACCAGGATGGCCGAGTGGTTAAGGCGTTGGACTTAAGATCCAATGGACATATGTCCGCGTGGGTTCGAACCCCACTCCTGGTA	GCCGAGTGGTTAAGGCGTTGGACTTAAGATCCAATGGACATATGTCCGCGTGGG	tgtggaaaggacgaaacaccACGCGGACATATGTCCATGTTTAAGAGCTATGCTGGAAACAGCATAGCAAGTTTAAATAAGGCTAGTCCGTTATCAACTTGAAAAAGTGGCACCGAGTCGGTGCggttaaggcgtTGGACTTAAGATCCAATGGACATATGTCCGCGTcgcggttctatctagttacgcgttaaaccaactagaatttttttTCAGGAAGCGCtggccgagtggttaaggcgttggactTAAgatccaatggacatatgtcCgcgtgggtctcgagtactaggatccatt
18noG_fne_RTT29_negative-ctrl_PBS16	0	0	243	0	0	228	18noG	29	negative-ctrl	16	ACGCGGACATATGTCCATGTTTAAGAGCTATGCTGGAAACAGCATAGCAAGTTTAAATAAGGCTAGTCCGTTATCAACTTGAAAAAGTGGCACCGAGTCGGTGCggttaaggcgtTGGACTTAAGATCCAATGGACATATGTCCGCGTGcgcggttctatctagttacgcgttaaaccaactagaattttttt	ACCAGGATGGCCGAGTGGTTAAGGCGTTGGACTTAAGATCCAATGGACATATGTCCGCGTGGGTTCGAACCCCACTCCTGGTA	GCCGAGTGGTTAAGGCGTTGGACTTAAGATCCAATGGACATATGTCCGCGTGGG	tgtggaaaggacgaaacaccACGCGGACATATGTCCATGTTTAAGAGCTATGCTGGAAACAGCATAGCAAGTTTAAATAAGGCTAGTCCGTTATCAACTTGAAAAAGTGGCACCGAGTCGGTGCggttaaggcgtTGGACTTAAGATCCAATGGACATATGTCCGCGTGcgcggttctatctagttacgcgttaaaccaactagaatttttttAAGTCGCATAtggccgagtggttaaggcgttggactTAAgatccaatggacatatgtcCgcgtgggtctcgagtactaggatccatt
18noG_fne_RTT29_negative-ctrl_PBS8	0	0	360	0	0	233	18noG	29	negative-ctrl	8	ACGCGGACATATGTCCATGTTTAAGAGCTATGCTGGAAACAGCATAGCAAGTTTAAATAAGGCTAGTCCGTTATCAACTTGAAAAAGTGGCACCGAGTCGGTGCggttaaggcgtTGGACTTAAGATCCAATGGACATATGcgcggttctatctagttacgcgttaaaccaactagaattttttt	ACCAGGATGGCCGAGTGGTTAAGGCGTTGGACTTAAGATCCAATGGACATATGTCCGCGTGGGTTCGAACCCCACTCCTGGTA	GCCGAGTGGTTAAGGCGTTGGACTTAAGATCCAATGGACATATGTCCGCGTGGG	tgtggaaaggacgaaacaccACGCGGACATATGTCCATGTTTAAGAGCTATGCTGGAAACAGCATAGCAAGTTTAAATAAGGCTAGTCCGTTATCAACTTGAAAAAGTGGCACCGAGTCGGTGCggttaaggcgtTGGACTTAAGATCCAATGGACATATGcgcggttctatctagttacgcgttaaaccaactagaatttttttTCTAGGCCTGCTAACCACtggccgagtggttaaggcgttggactTAAgatccaatggacatatgtcCgcgtgggtctcgagtactaggatccatt
18noG_fne_RTT29_negative-ctrl_PBS9	0	0	396	0	0	302	18noG	29	negative-ctrl	9	ACGCGGACATATGTCCATGTTTAAGAGCTATGCTGGAAACAGCATAGCAAGTTTAAATAAGGCTAGTCCGTTATCAACTTGAAAAAGTGGCACCGAGTCGGTGCggttaaggcgtTGGACTTAAGATCCAATGGACATATGTcgcggttctatctagttacgcgttaaaccaactagaattttttt	ACCAGGATGGCCGAGTGGTTAAGGCGTTGGACTTAAGATCCAATGGACATATGTCCGCGTGGGTTCGAACCCCACTCCTGGTA	GCCGAGTGGTTAAGGCGTTGGACTTAAGATCCAATGGACATATGTCCGCGTGGG	tgtggaaaggacgaaacaccACGCGGACATATGTCCATGTTTAAGAGCTATGCTGGAAACAGCATAGCAAGTTTAAATAAGGCTAGTCCGTTATCAACTTGAAAAAGTGGCACCGAGTCGGTGCggttaaggcgtTGGACTTAAGATCCAATGGACATATGTcgcggttctatctagttacgcgttaaaccaactagaatttttttTTACCTGCTTGGCACCTtggccgagtggttaaggcgttggactTAAgatccaatggacatatgtcCgcgtgggtctcgagtactaggatccatt
18noG_fne_RTT30_negative-ctrl_PBS10	0	0	318	0	0	254	18noG	30	negative-ctrl	10	ACGCGGACATATGTCCATGTTTAAGAGCTATGCTGGAAACAGCATAGCAAGTTTAAATAAGGCTAGTCCGTTATCAACTTGAAAAAGTGGCACCGAGTCGGTGCtggttaaggcgtTGGACTTAAGATCCAATGGACATATGTCcgcggttctatctagttacgcgttaaaccaactagaattttttt	ACCAGGATGGCCGAGTGGTTAAGGCGTTGGACTTAAGATCCAATGGACATATGTCCGCGTGGGTTCGAACCCCACTCCTGGTA	GCCGAGTGGTTAAGGCGTTGGACTTAAGATCCAATGGACATATGTCCGCGTGGG	tgtggaaaggacgaaacaccACGCGGACATATGTCCATGTTTAAGAGCTATGCTGGAAACAGCATAGCAAGTTTAAATAAGGCTAGTCCGTTATCAACTTGAAAAAGTGGCACCGAGTCGGTGCtggttaaggcgtTGGACTTAAGATCCAATGGACATATGTCcgcggttctatctagttacgcgttaaaccaactagaatttttttATGTCAGCGCGCCATtggccgagtggttaaggcgttggactTAAgatccaatggacatatgtcCgcgtgggtctcgagtactaggatccatt
18noG_fne_RTT30_negative-ctrl_PBS11	0	0	612	0	0.505051	396	18noG	30	negative-ctrl	11	ACGCGGACATATGTCCATGTTTAAGAGCTATGCTGGAAACAGCATAGCAAGTTTAAATAAGGCTAGTCCGTTATCAACTTGAAAAAGTGGCACCGAGTCGGTGCtggttaaggcgtTGGACTTAAGATCCAATGGACATATGTCCcgcggttctatctagttacgcgttaaaccaactagaattttttt	ACCAGGATGGCCGAGTGGTTAAGGCGTTGGACTTAAGATCCAATGGACATATGTCCGCGTGGGTTCGAACCCCACTCCTGGTA	GCCGAGTGGTTAAGGCGTTGGACTTAAGATCCAATGGACATATGTCCGCGTGGG	tgtggaaaggacgaaacaccACGCGGACATATGTCCATGTTTAAGAGCTATGCTGGAAACAGCATAGCAAGTTTAAATAAGGCTAGTCCGTTATCAACTTGAAAAAGTGGCACCGAGTCGGTGCtggttaaggcgtTGGACTTAAGATCCAATGGACATATGTCCcgcggttctatctagttacgcgttaaaccaactagaatttttttTCTCACCACCAGAAtggccgagtggttaaggcgttggactTAAgatccaatggacatatgtcCgcgtgggtctcgagtactaggatccatt
18noG_fne_RTT30_negative-ctrl_PBS12	0.195312	1.36719	512	0	0.283286	353	18noG	30	negative-ctrl	12	ACGCGGACATATGTCCATGTTTAAGAGCTATGCTGGAAACAGCATAGCAAGTTTAAATAAGGCTAGTCCGTTATCAACTTGAAAAAGTGGCACCGAGTCGGTGCtggttaaggcgtTGGACTTAAGATCCAATGGACATATGTCCGcgcggttctatctagttacgcgttaaaccaactagaattttttt	ACCAGGATGGCCGAGTGGTTAAGGCGTTGGACTTAAGATCCAATGGACATATGTCCGCGTGGGTTCGAACCCCACTCCTGGTA	GCCGAGTGGTTAAGGCGTTGGACTTAAGATCCAATGGACATATGTCCGCGTGGG	tgtggaaaggacgaaacaccACGCGGACATATGTCCATGTTTAAGAGCTATGCTGGAAACAGCATAGCAAGTTTAAATAAGGCTAGTCCGTTATCAACTTGAAAAAGTGGCACCGAGTCGGTGCtggttaaggcgtTGGACTTAAGATCCAATGGACATATGTCCGcgcggttctatctagttacgcgttaaaccaactagaatttttttTATCGCCTGGTGTtggccgagtggttaaggcgttggactTAAgatccaatggacatatgtcCgcgtgggtctcgagtactaggatccatt
18noG_fne_RTT30_negative-ctrl_PBS13	0	0	592	0.205339	0	487	18noG	30	negative-ctrl	13	ACGCGGACATATGTCCATGTTTAAGAGCTATGCTGGAAACAGCATAGCAAGTTTAAATAAGGCTAGTCCGTTATCAACTTGAAAAAGTGGCACCGAGTCGGTGCtggttaaggcgtTGGACTTAAGATCCAATGGACATATGTCCGCcgcggttctatctagttacgcgttaaaccaactagaattttttt	ACCAGGATGGCCGAGTGGTTAAGGCGTTGGACTTAAGATCCAATGGACATATGTCCGCGTGGGTTCGAACCCCACTCCTGGTA	GCCGAGTGGTTAAGGCGTTGGACTTAAGATCCAATGGACATATGTCCGCGTGGG	tgtggaaaggacgaaacaccACGCGGACATATGTCCATGTTTAAGAGCTATGCTGGAAACAGCATAGCAAGTTTAAATAAGGCTAGTCCGTTATCAACTTGAAAAAGTGGCACCGAGTCGGTGCtggttaaggcgtTGGACTTAAGATCCAATGGACATATGTCCGCcgcggttctatctagttacgcgttaaaccaactagaatttttttGCGTGACATGAAtggccgagtggttaaggcgttggactTAAgatccaatggacatatgtcCgcgtgggtctcgagtactaggatccatt
18noG_fne_RTT30_negative-ctrl_PBS14	0	5.70571	333	0	3.01003	299	18noG	30	negative-ctrl	14	ACGCGGACATATGTCCATGTTTAAGAGCTATGCTGGAAACAGCATAGCAAGTTTAAATAAGGCTAGTCCGTTATCAACTTGAAAAAGTGGCACCGAGTCGGTGCtggttaaggcgtTGGACTTAAGATCCAATGGACATATGTCCGCGcgcggttctatctagttacgcgttaaaccaactagaattttttt	ACCAGGATGGCCGAGTGGTTAAGGCGTTGGACTTAAGATCCAATGGACATATGTCCGCGTGGGTTCGAACCCCACTCCTGGTA	GCCGAGTGGTTAAGGCGTTGGACTTAAGATCCAATGGACATATGTCCGCGTGGG	tgtggaaaggacgaaacaccACGCGGACATATGTCCATGTTTAAGAGCTATGCTGGAAACAGCATAGCAAGTTTAAATAAGGCTAGTCCGTTATCAACTTGAAAAAGTGGCACCGAGTCGGTGCtggttaaggcgtTGGACTTAAGATCCAATGGACATATGTCCGCGcgcggttctatctagttacgcgttaaaccaactagaatttttttCACTGCATTGGtggccgagtggttaaggcgttggactTAAgatccaatggacatatgtcCgcgtgggtctcgagtactaggatccatt
18noG_fne_RTT30_negative-ctrl_PBS15	0	0	289	0	0	207	18noG	30	negative-ctrl	15	ACGCGGACATATGTCCATGTTTAAGAGCTATGCTGGAAACAGCATAGCAAGTTTAAATAAGGCTAGTCCGTTATCAACTTGAAAAAGTGGCACCGAGTCGGTGCtggttaaggcgtTGGACTTAAGATCCAATGGACATATGTCCGCGTcgcggttctatctagttacgcgttaaaccaactagaattttttt	ACCAGGATGGCCGAGTGGTTAAGGCGTTGGACTTAAGATCCAATGGACATATGTCCGCGTGGGTTCGAACCCCACTCCTGGTA	GCCGAGTGGTTAAGGCGTTGGACTTAAGATCCAATGGACATATGTCCGCGTGGG	tgtggaaaggacgaaacaccACGCGGACATATGTCCATGTTTAAGAGCTATGCTGGAAACAGCATAGCAAGTTTAAATAAGGCTAGTCCGTTATCAACTTGAAAAAGTGGCACCGAGTCGGTGCtggttaaggcgtTGGACTTAAGATCCAATGGACATATGTCCGCGTcgcggttctatctagttacgcgttaaaccaactagaatttttttGCTAGTTGAGtggccgagtggttaaggcgttggactTAAgatccaatggacatatgtcCgcgtgggtctcgagtactaggatccatt
18noG_fne_RTT30_negative-ctrl_PBS16	0	0	379	0	0.454545	220	18noG	30	negative-ctrl	16	ACGCGGACATATGTCCATGTTTAAGAGCTATGCTGGAAACAGCATAGCAAGTTTAAATAAGGCTAGTCCGTTATCAACTTGAAAAAGTGGCACCGAGTCGGTGCtggttaaggcgtTGGACTTAAGATCCAATGGACATATGTCCGCGTGcgcggttctatctagttacgcgttaaaccaactagaattttttt	ACCAGGATGGCCGAGTGGTTAAGGCGTTGGACTTAAGATCCAATGGACATATGTCCGCGTGGGTTCGAACCCCACTCCTGGTA	GCCGAGTGGTTAAGGCGTTGGACTTAAGATCCAATGGACATATGTCCGCGTGGG	tgtggaaaggacgaaacaccACGCGGACATATGTCCATGTTTAAGAGCTATGCTGGAAACAGCATAGCAAGTTTAAATAAGGCTAGTCCGTTATCAACTTGAAAAAGTGGCACCGAGTCGGTGCtggttaaggcgtTGGACTTAAGATCCAATGGACATATGTCCGCGTGcgcggttctatctagttacgcgttaaaccaactagaatttttttATCGGAGTTtggccgagtggttaaggcgttggactTAAgatccaatggacatatgtcCgcgtgggtctcgagtactaggatccatt
18noG_fne_RTT30_negative-ctrl_PBS8	0	0.243309	411	0.384615	0.384615	260	18noG	30	negative-ctrl	8	ACGCGGACATATGTCCATGTTTAAGAGCTATGCTGGAAACAGCATAGCAAGTTTAAATAAGGCTAGTCCGTTATCAACTTGAAAAAGTGGCACCGAGTCGGTGCtggttaaggcgtTGGACTTAAGATCCAATGGACATATGcgcggttctatctagttacgcgttaaaccaactagaattttttt	ACCAGGATGGCCGAGTGGTTAAGGCGTTGGACTTAAGATCCAATGGACATATGTCCGCGTGGGTTCGAACCCCACTCCTGGTA	GCCGAGTGGTTAAGGCGTTGGACTTAAGATCCAATGGACATATGTCCGCGTGGG	tgtggaaaggacgaaacaccACGCGGACATATGTCCATGTTTAAGAGCTATGCTGGAAACAGCATAGCAAGTTTAAATAAGGCTAGTCCGTTATCAACTTGAAAAAGTGGCACCGAGTCGGTGCtggttaaggcgtTGGACTTAAGATCCAATGGACATATGcgcggttctatctagttacgcgttaaaccaactagaatttttttCGCTCGATAAGACATCGtggccgagtggttaaggcgttggactTAAgatccaatggacatatgtcCgcgtgggtctcgagtactaggatccatt
18noG_fne_RTT30_negative-ctrl_PBS9	0	0	401	0	0	260	18noG	30	negative-ctrl	9	ACGCGGACATATGTCCATGTTTAAGAGCTATGCTGGAAACAGCATAGCAAGTTTAAATAAGGCTAGTCCGTTATCAACTTGAAAAAGTGGCACCGAGTCGGTGCtggttaaggcgtTGGACTTAAGATCCAATGGACATATGTcgcggttctatctagttacgcgttaaaccaactagaattttttt	ACCAGGATGGCCGAGTGGTTAAGGCGTTGGACTTAAGATCCAATGGACATATGTCCGCGTGGGTTCGAACCCCACTCCTGGTA	GCCGAGTGGTTAAGGCGTTGGACTTAAGATCCAATGGACATATGTCCGCGTGGG	tgtggaaaggacgaaacaccACGCGGACATATGTCCATGTTTAAGAGCTATGCTGGAAACAGCATAGCAAGTTTAAATAAGGCTAGTCCGTTATCAACTTGAAAAAGTGGCACCGAGTCGGTGCtggttaaggcgtTGGACTTAAGATCCAATGGACATATGTcgcggttctatctagttacgcgttaaaccaactagaatttttttTAGCCTTATCCGTTAAtggccgagtggttaaggcgttggactTAAgatccaatggacatatgtcCgcgtgggtctcgagtactaggatccatt
18noG_fne_RTT31_negative-ctrl_PBS10	0	0	492	0	0	402	18noG	31	negative-ctrl	10	ACGCGGACATATGTCCATGTTTAAGAGCTATGCTGGAAACAGCATAGCAAGTTTAAATAAGGCTAGTCCGTTATCAACTTGAAAAAGTGGCACCGAGTCGGTGCgtggttaaggcgtTGGACTTAAGATCCAATGGACATATGTCcgcggttctatctagttacgcgttaaaccaactagaattttttt	ACCAGGATGGCCGAGTGGTTAAGGCGTTGGACTTAAGATCCAATGGACATATGTCCGCGTGGGTTCGAACCCCACTCCTGGTA	GCCGAGTGGTTAAGGCGTTGGACTTAAGATCCAATGGACATATGTCCGCGTGGG	tgtggaaaggacgaaacaccACGCGGACATATGTCCATGTTTAAGAGCTATGCTGGAAACAGCATAGCAAGTTTAAATAAGGCTAGTCCGTTATCAACTTGAAAAAGTGGCACCGAGTCGGTGCgtggttaaggcgtTGGACTTAAGATCCAATGGACATATGTCcgcggttctatctagttacgcgttaaaccaactagaatttttttGCAATGATCGAGTTtggccgagtggttaaggcgttggactTAAgatccaatggacatatgtcCgcgtgggtctcgagtactaggatccatt
18noG_fne_RTT31_negative-ctrl_PBS11	0	0	345	0	0	275	18noG	31	negative-ctrl	11	ACGCGGACATATGTCCATGTTTAAGAGCTATGCTGGAAACAGCATAGCAAGTTTAAATAAGGCTAGTCCGTTATCAACTTGAAAAAGTGGCACCGAGTCGGTGCgtggttaaggcgtTGGACTTAAGATCCAATGGACATATGTCCcgcggttctatctagttacgcgttaaaccaactagaattttttt	ACCAGGATGGCCGAGTGGTTAAGGCGTTGGACTTAAGATCCAATGGACATATGTCCGCGTGGGTTCGAACCCCACTCCTGGTA	GCCGAGTGGTTAAGGCGTTGGACTTAAGATCCAATGGACATATGTCCGCGTGGG	tgtggaaaggacgaaacaccACGCGGACATATGTCCATGTTTAAGAGCTATGCTGGAAACAGCATAGCAAGTTTAAATAAGGCTAGTCCGTTATCAACTTGAAAAAGTGGCACCGAGTCGGTGCgtggttaaggcgtTGGACTTAAGATCCAATGGACATATGTCCcgcggttctatctagttacgcgttaaaccaactagaatttttttGTACCTTGAAGTTtggccgagtggttaaggcgttggactTAAgatccaatggacatatgtcCgcgtgggtctcgagtactaggatccatt
18noG_fne_RTT31_negative-ctrl_PBS12	0	0	755	0.196464	0	509	18noG	31	negative-ctrl	12	ACGCGGACATATGTCCATGTTTAAGAGCTATGCTGGAAACAGCATAGCAAGTTTAAATAAGGCTAGTCCGTTATCAACTTGAAAAAGTGGCACCGAGTCGGTGCgtggttaaggcgtTGGACTTAAGATCCAATGGACATATGTCCGcgcggttctatctagttacgcgttaaaccaactagaattttttt	ACCAGGATGGCCGAGTGGTTAAGGCGTTGGACTTAAGATCCAATGGACATATGTCCGCGTGGGTTCGAACCCCACTCCTGGTA	GCCGAGTGGTTAAGGCGTTGGACTTAAGATCCAATGGACATATGTCCGCGTGGG	tgtggaaaggacgaaacaccACGCGGACATATGTCCATGTTTAAGAGCTATGCTGGAAACAGCATAGCAAGTTTAAATAAGGCTAGTCCGTTATCAACTTGAAAAAGTGGCACCGAGTCGGTGCgtggttaaggcgtTGGACTTAAGATCCAATGGACATATGTCCGcgcggttctatctagttacgcgttaaaccaactagaatttttttGGATTGCAGGAAtggccgagtggttaaggcgttggactTAAgatccaatggacatatgtcCgcgtgggtctcgagtactaggatccatt
18noG_fne_RTT31_negative-ctrl_PBS13	0	0	397	0	0	311	18noG	31	negative-ctrl	13	ACGCGGACATATGTCCATGTTTAAGAGCTATGCTGGAAACAGCATAGCAAGTTTAAATAAGGCTAGTCCGTTATCAACTTGAAAAAGTGGCACCGAGTCGGTGCgtggttaaggcgtTGGACTTAAGATCCAATGGACATATGTCCGCcgcggttctatctagttacgcgttaaaccaactagaattttttt	ACCAGGATGGCCGAGTGGTTAAGGCGTTGGACTTAAGATCCAATGGACATATGTCCGCGTGGGTTCGAACCCCACTCCTGGTA	GCCGAGTGGTTAAGGCGTTGGACTTAAGATCCAATGGACATATGTCCGCGTGGG	tgtggaaaggacgaaacaccACGCGGACATATGTCCATGTTTAAGAGCTATGCTGGAAACAGCATAGCAAGTTTAAATAAGGCTAGTCCGTTATCAACTTGAAAAAGTGGCACCGAGTCGGTGCgtggttaaggcgtTGGACTTAAGATCCAATGGACATATGTCCGCcgcggttctatctagttacgcgttaaaccaactagaatttttttTATGGTTCCGCtggccgagtggttaaggcgttggactTAAgatccaatggacatatgtcCgcgtgggtctcgagtactaggatccatt
18noG_fne_RTT31_negative-ctrl_PBS14	0	0	515	0	0.308642	324	18noG	31	negative-ctrl	14	ACGCGGACATATGTCCATGTTTAAGAGCTATGCTGGAAACAGCATAGCAAGTTTAAATAAGGCTAGTCCGTTATCAACTTGAAAAAGTGGCACCGAGTCGGTGCgtggttaaggcgtTGGACTTAAGATCCAATGGACATATGTCCGCGcgcggttctatctagttacgcgttaaaccaactagaattttttt	ACCAGGATGGCCGAGTGGTTAAGGCGTTGGACTTAAGATCCAATGGACATATGTCCGCGTGGGTTCGAACCCCACTCCTGGTA	GCCGAGTGGTTAAGGCGTTGGACTTAAGATCCAATGGACATATGTCCGCGTGGG	tgtggaaaggacgaaacaccACGCGGACATATGTCCATGTTTAAGAGCTATGCTGGAAACAGCATAGCAAGTTTAAATAAGGCTAGTCCGTTATCAACTTGAAAAAGTGGCACCGAGTCGGTGCgtggttaaggcgtTGGACTTAAGATCCAATGGACATATGTCCGCGcgcggttctatctagttacgcgttaaaccaactagaatttttttACAAGAGAAGtggccgagtggttaaggcgttggactTAAgatccaatggacatatgtcCgcgtgggtctcgagtactaggatccatt
18noG_fne_RTT31_negative-ctrl_PBS15	0	0	270	0	0.877193	228	18noG	31	negative-ctrl	15	ACGCGGACATATGTCCATGTTTAAGAGCTATGCTGGAAACAGCATAGCAAGTTTAAATAAGGCTAGTCCGTTATCAACTTGAAAAAGTGGCACCGAGTCGGTGCgtggttaaggcgtTGGACTTAAGATCCAATGGACATATGTCCGCGTcgcggttctatctagttacgcgttaaaccaactagaattttttt	ACCAGGATGGCCGAGTGGTTAAGGCGTTGGACTTAAGATCCAATGGACATATGTCCGCGTGGGTTCGAACCCCACTCCTGGTA	GCCGAGTGGTTAAGGCGTTGGACTTAAGATCCAATGGACATATGTCCGCGTGGG	tgtggaaaggacgaaacaccACGCGGACATATGTCCATGTTTAAGAGCTATGCTGGAAACAGCATAGCAAGTTTAAATAAGGCTAGTCCGTTATCAACTTGAAAAAGTGGCACCGAGTCGGTGCgtggttaaggcgtTGGACTTAAGATCCAATGGACATATGTCCGCGTcgcggttctatctagttacgcgttaaaccaactagaatttttttCGTACTGGAtggccgagtggttaaggcgttggactTAAgatccaatggacatatgtcCgcgtgggtctcgagtactaggatccatt
18noG_fne_RTT31_negative-ctrl_PBS16	0	0	450	0	0	342	18noG	31	negative-ctrl	16	ACGCGGACATATGTCCATGTTTAAGAGCTATGCTGGAAACAGCATAGCAAGTTTAAATAAGGCTAGTCCGTTATCAACTTGAAAAAGTGGCACCGAGTCGGTGCgtggttaaggcgtTGGACTTAAGATCCAATGGACATATGTCCGCGTGcgcggttctatctagttacgcgttaaaccaactagaattttttt	ACCAGGATGGCCGAGTGGTTAAGGCGTTGGACTTAAGATCCAATGGACATATGTCCGCGTGGGTTCGAACCCCACTCCTGGTA	GCCGAGTGGTTAAGGCGTTGGACTTAAGATCCAATGGACATATGTCCGCGTGGG	tgtggaaaggacgaaacaccACGCGGACATATGTCCATGTTTAAGAGCTATGCTGGAAACAGCATAGCAAGTTTAAATAAGGCTAGTCCGTTATCAACTTGAAAAAGTGGCACCGAGTCGGTGCgtggttaaggcgtTGGACTTAAGATCCAATGGACATATGTCCGCGTGcgcggttctatctagttacgcgttaaaccaactagaatttttttCACCTGTAtggccgagtggttaaggcgttggactTAAgatccaatggacatatgtcCgcgtgggtctcgagtactaggatccatt
18noG_fne_RTT31_negative-ctrl_PBS8	0	0	419	0	0.341297	293	18noG	31	negative-ctrl	8	ACGCGGACATATGTCCATGTTTAAGAGCTATGCTGGAAACAGCATAGCAAGTTTAAATAAGGCTAGTCCGTTATCAACTTGAAAAAGTGGCACCGAGTCGGTGCgtggttaaggcgtTGGACTTAAGATCCAATGGACATATGcgcggttctatctagttacgcgttaaaccaactagaattttttt	ACCAGGATGGCCGAGTGGTTAAGGCGTTGGACTTAAGATCCAATGGACATATGTCCGCGTGGGTTCGAACCCCACTCCTGGTA	GCCGAGTGGTTAAGGCGTTGGACTTAAGATCCAATGGACATATGTCCGCGTGGG	tgtggaaaggacgaaacaccACGCGGACATATGTCCATGTTTAAGAGCTATGCTGGAAACAGCATAGCAAGTTTAAATAAGGCTAGTCCGTTATCAACTTGAAAAAGTGGCACCGAGTCGGTGCgtggttaaggcgtTGGACTTAAGATCCAATGGACATATGcgcggttctatctagttacgcgttaaaccaactagaatttttttGGTCATTAGACAGGACtggccgagtggttaaggcgttggactTAAgatccaatggacatatgtcCgcgtgggtctcgagtactaggatccatt
18noG_fne_RTT31_negative-ctrl_PBS9	0	0	457	0	0	341	18noG	31	negative-ctrl	9	ACGCGGACATATGTCCATGTTTAAGAGCTATGCTGGAAACAGCATAGCAAGTTTAAATAAGGCTAGTCCGTTATCAACTTGAAAAAGTGGCACCGAGTCGGTGCgtggttaaggcgtTGGACTTAAGATCCAATGGACATATGTcgcggttctatctagttacgcgttaaaccaactagaattttttt	ACCAGGATGGCCGAGTGGTTAAGGCGTTGGACTTAAGATCCAATGGACATATGTCCGCGTGGGTTCGAACCCCACTCCTGGTA	GCCGAGTGGTTAAGGCGTTGGACTTAAGATCCAATGGACATATGTCCGCGTGGG	tgtggaaaggacgaaacaccACGCGGACATATGTCCATGTTTAAGAGCTATGCTGGAAACAGCATAGCAAGTTTAAATAAGGCTAGTCCGTTATCAACTTGAAAAAGTGGCACCGAGTCGGTGCgtggttaaggcgtTGGACTTAAGATCCAATGGACATATGTcgcggttctatctagttacgcgttaaaccaactagaatttttttGGTCATTAGAAGAGGtggccgagtggttaaggcgttggactTAAgatccaatggacatatgtcCgcgtgggtctcgagtactaggatccatt
18noG_fne_RTT32_negative-ctrl_PBS10	0.218818	0	457	0	0.506329	395	18noG	32	negative-ctrl	10	ACGCGGACATATGTCCATGTTTAAGAGCTATGCTGGAAACAGCATAGCAAGTTTAAATAAGGCTAGTCCGTTATCAACTTGAAAAAGTGGCACCGAGTCGGTGCagtggttaaggcgtTGGACTTAAGATCCAATGGACATATGTCcgcggttctatctagttacgcgttaaaccaactagaattttttt	ACCAGGATGGCCGAGTGGTTAAGGCGTTGGACTTAAGATCCAATGGACATATGTCCGCGTGGGTTCGAACCCCACTCCTGGTA	GCCGAGTGGTTAAGGCGTTGGACTTAAGATCCAATGGACATATGTCCGCGTGGG	tgtggaaaggacgaaacaccACGCGGACATATGTCCATGTTTAAGAGCTATGCTGGAAACAGCATAGCAAGTTTAAATAAGGCTAGTCCGTTATCAACTTGAAAAAGTGGCACCGAGTCGGTGCagtggttaaggcgtTGGACTTAAGATCCAATGGACATATGTCcgcggttctatctagttacgcgttaaaccaactagaatttttttCCTACACACACTGtggccgagtggttaaggcgttggactTAAgatccaatggacatatgtcCgcgtgggtctcgagtactaggatccatt
18noG_fne_RTT32_negative-ctrl_PBS11	0	6.01719	349	0	0.865801	231	18noG	32	negative-ctrl	11	ACGCGGACATATGTCCATGTTTAAGAGCTATGCTGGAAACAGCATAGCAAGTTTAAATAAGGCTAGTCCGTTATCAACTTGAAAAAGTGGCACCGAGTCGGTGCagtggttaaggcgtTGGACTTAAGATCCAATGGACATATGTCCcgcggttctatctagttacgcgttaaaccaactagaattttttt	ACCAGGATGGCCGAGTGGTTAAGGCGTTGGACTTAAGATCCAATGGACATATGTCCGCGTGGGTTCGAACCCCACTCCTGGTA	GCCGAGTGGTTAAGGCGTTGGACTTAAGATCCAATGGACATATGTCCGCGTGGG	tgtggaaaggacgaaacaccACGCGGACATATGTCCATGTTTAAGAGCTATGCTGGAAACAGCATAGCAAGTTTAAATAAGGCTAGTCCGTTATCAACTTGAAAAAGTGGCACCGAGTCGGTGCagtggttaaggcgtTGGACTTAAGATCCAATGGACATATGTCCcgcggttctatctagttacgcgttaaaccaactagaatttttttACGAGTTACATTtggccgagtggttaaggcgttggactTAAgatccaatggacatatgtcCgcgtgggtctcgagtactaggatccatt
18noG_fne_RTT32_negative-ctrl_PBS12	0	0	340	0	0	249	18noG	32	negative-ctrl	12	ACGCGGACATATGTCCATGTTTAAGAGCTATGCTGGAAACAGCATAGCAAGTTTAAATAAGGCTAGTCCGTTATCAACTTGAAAAAGTGGCACCGAGTCGGTGCagtggttaaggcgtTGGACTTAAGATCCAATGGACATATGTCCGcgcggttctatctagttacgcgttaaaccaactagaattttttt	ACCAGGATGGCCGAGTGGTTAAGGCGTTGGACTTAAGATCCAATGGACATATGTCCGCGTGGGTTCGAACCCCACTCCTGGTA	GCCGAGTGGTTAAGGCGTTGGACTTAAGATCCAATGGACATATGTCCGCGTGGG	tgtggaaaggacgaaacaccACGCGGACATATGTCCATGTTTAAGAGCTATGCTGGAAACAGCATAGCAAGTTTAAATAAGGCTAGTCCGTTATCAACTTGAAAAAGTGGCACCGAGTCGGTGCagtggttaaggcgtTGGACTTAAGATCCAATGGACATATGTCCGcgcggttctatctagttacgcgttaaaccaactagaatttttttCGCAGATAGGCtggccgagtggttaaggcgttggactTAAgatccaatggacatatgtcCgcgtgggtctcgagtactaggatccatt
18noG_fne_RTT32_negative-ctrl_PBS13	0	0	358	0	0	330	18noG	32	negative-ctrl	13	ACGCGGACATATGTCCATGTTTAAGAGCTATGCTGGAAACAGCATAGCAAGTTTAAATAAGGCTAGTCCGTTATCAACTTGAAAAAGTGGCACCGAGTCGGTGCagtggttaaggcgtTGGACTTAAGATCCAATGGACATATGTCCGCcgcggttctatctagttacgcgttaaaccaactagaattttttt	ACCAGGATGGCCGAGTGGTTAAGGCGTTGGACTTAAGATCCAATGGACATATGTCCGCGTGGGTTCGAACCCCACTCCTGGTA	GCCGAGTGGTTAAGGCGTTGGACTTAAGATCCAATGGACATATGTCCGCGTGGG	tgtggaaaggacgaaacaccACGCGGACATATGTCCATGTTTAAGAGCTATGCTGGAAACAGCATAGCAAGTTTAAATAAGGCTAGTCCGTTATCAACTTGAAAAAGTGGCACCGAGTCGGTGCagtggttaaggcgtTGGACTTAAGATCCAATGGACATATGTCCGCcgcggttctatctagttacgcgttaaaccaactagaatttttttGTACCTTGAAtggccgagtggttaaggcgttggactTAAgatccaatggacatatgtcCgcgtgggtctcgagtactaggatccatt
18noG_fne_RTT32_negative-ctrl_PBS14	0	0	383	0	0	294	18noG	32	negative-ctrl	14	ACGCGGACATATGTCCATGTTTAAGAGCTATGCTGGAAACAGCATAGCAAGTTTAAATAAGGCTAGTCCGTTATCAACTTGAAAAAGTGGCACCGAGTCGGTGCagtggttaaggcgtTGGACTTAAGATCCAATGGACATATGTCCGCGcgcggttctatctagttacgcgttaaaccaactagaattttttt	ACCAGGATGGCCGAGTGGTTAAGGCGTTGGACTTAAGATCCAATGGACATATGTCCGCGTGGGTTCGAACCCCACTCCTGGTA	GCCGAGTGGTTAAGGCGTTGGACTTAAGATCCAATGGACATATGTCCGCGTGGG	tgtggaaaggacgaaacaccACGCGGACATATGTCCATGTTTAAGAGCTATGCTGGAAACAGCATAGCAAGTTTAAATAAGGCTAGTCCGTTATCAACTTGAAAAAGTGGCACCGAGTCGGTGCagtggttaaggcgtTGGACTTAAGATCCAATGGACATATGTCCGCGcgcggttctatctagttacgcgttaaaccaactagaatttttttGAGGACAATtggccgagtggttaaggcgttggactTAAgatccaatggacatatgtcCgcgtgggtctcgagtactaggatccatt
18noG_fne_RTT32_negative-ctrl_PBS15	0	0	468	0	0	345	18noG	32	negative-ctrl	15	ACGCGGACATATGTCCATGTTTAAGAGCTATGCTGGAAACAGCATAGCAAGTTTAAATAAGGCTAGTCCGTTATCAACTTGAAAAAGTGGCACCGAGTCGGTGCagtggttaaggcgtTGGACTTAAGATCCAATGGACATATGTCCGCGTcgcggttctatctagttacgcgttaaaccaactagaattttttt	ACCAGGATGGCCGAGTGGTTAAGGCGTTGGACTTAAGATCCAATGGACATATGTCCGCGTGGGTTCGAACCCCACTCCTGGTA	GCCGAGTGGTTAAGGCGTTGGACTTAAGATCCAATGGACATATGTCCGCGTGGG	tgtggaaaggacgaaacaccACGCGGACATATGTCCATGTTTAAGAGCTATGCTGGAAACAGCATAGCAAGTTTAAATAAGGCTAGTCCGTTATCAACTTGAAAAAGTGGCACCGAGTCGGTGCagtggttaaggcgtTGGACTTAAGATCCAATGGACATATGTCCGCGTcgcggttctatctagttacgcgttaaaccaactagaatttttttGGATTGCAtggccgagtggttaaggcgttggactTAAgatccaatggacatatgtcCgcgtgggtctcgagtactaggatccatt
18noG_fne_RTT32_negative-ctrl_PBS16	0	0.340136	294	0	0	249	18noG	32	negative-ctrl	16	ACGCGGACATATGTCCATGTTTAAGAGCTATGCTGGAAACAGCATAGCAAGTTTAAATAAGGCTAGTCCGTTATCAACTTGAAAAAGTGGCACCGAGTCGGTGCagtggttaaggcgtTGGACTTAAGATCCAATGGACATATGTCCGCGTGcgcggttctatctagttacgcgttaaaccaactagaattttttt	ACCAGGATGGCCGAGTGGTTAAGGCGTTGGACTTAAGATCCAATGGACATATGTCCGCGTGGGTTCGAACCCCACTCCTGGTA	GCCGAGTGGTTAAGGCGTTGGACTTAAGATCCAATGGACATATGTCCGCGTGGG	tgtggaaaggacgaaacaccACGCGGACATATGTCCATGTTTAAGAGCTATGCTGGAAACAGCATAGCAAGTTTAAATAAGGCTAGTCCGTTATCAACTTGAAAAAGTGGCACCGAGTCGGTGCagtggttaaggcgtTGGACTTAAGATCCAATGGACATATGTCCGCGTGcgcggttctatctagttacgcgttaaaccaactagaatttttttATACACCtggccgagtggttaaggcgttggactTAAgatccaatggacatatgtcCgcgtgggtctcgagtactaggatccatt
18noG_fne_RTT32_negative-ctrl_PBS8	0	0.223714	447	0	0.288184	347	18noG	32	negative-ctrl	8	ACGCGGACATATGTCCATGTTTAAGAGCTATGCTGGAAACAGCATAGCAAGTTTAAATAAGGCTAGTCCGTTATCAACTTGAAAAAGTGGCACCGAGTCGGTGCagtggttaaggcgtTGGACTTAAGATCCAATGGACATATGcgcggttctatctagttacgcgttaaaccaactagaattttttt	ACCAGGATGGCCGAGTGGTTAAGGCGTTGGACTTAAGATCCAATGGACATATGTCCGCGTGGGTTCGAACCCCACTCCTGGTA	GCCGAGTGGTTAAGGCGTTGGACTTAAGATCCAATGGACATATGTCCGCGTGGG	tgtggaaaggacgaaacaccACGCGGACATATGTCCATGTTTAAGAGCTATGCTGGAAACAGCATAGCAAGTTTAAATAAGGCTAGTCCGTTATCAACTTGAAAAAGTGGCACCGAGTCGGTGCagtggttaaggcgtTGGACTTAAGATCCAATGGACATATGcgcggttctatctagttacgcgttaaaccaactagaatttttttCCACAGCTCACTTAGtggccgagtggttaaggcgttggactTAAgatccaatggacatatgtcCgcgtgggtctcgagtactaggatccatt
18noG_fne_RTT32_negative-ctrl_PBS9	0	2.65487	452	0	3.46667	375	18noG	32	negative-ctrl	9	ACGCGGACATATGTCCATGTTTAAGAGCTATGCTGGAAACAGCATAGCAAGTTTAAATAAGGCTAGTCCGTTATCAACTTGAAAAAGTGGCACCGAGTCGGTGCagtggttaaggcgtTGGACTTAAGATCCAATGGACATATGTcgcggttctatctagttacgcgttaaaccaactagaattttttt	ACCAGGATGGCCGAGTGGTTAAGGCGTTGGACTTAAGATCCAATGGACATATGTCCGCGTGGGTTCGAACCCCACTCCTGGTA	GCCGAGTGGTTAAGGCGTTGGACTTAAGATCCAATGGACATATGTCCGCGTGGG	tgtggaaaggacgaaacaccACGCGGACATATGTCCATGTTTAAGAGCTATGCTGGAAACAGCATAGCAAGTTTAAATAAGGCTAGTCCGTTATCAACTTGAAAAAGTGGCACCGAGTCGGTGCagtggttaaggcgtTGGACTTAAGATCCAATGGACATATGTcgcggttctatctagttacgcgttaaaccaactagaatttttttGATTACGTACGCTGtggccgagtggttaaggcgttggactTAAgatccaatggacatatgtcCgcgtgggtctcgagtactaggatccatt
18noG_fne_RTT33_negative-ctrl_PBS10	1.40449	0	356	0.772201	0	259	18noG	33	negative-ctrl	10	ACGCGGACATATGTCCATGTTTAAGAGCTATGCTGGAAACAGCATAGCAAGTTTAAATAAGGCTAGTCCGTTATCAACTTGAAAAAGTGGCACCGAGTCGGTGCgagtggttaaggcgtTGGACTTAAGATCCAATGGACATATGTCcgcggttctatctagttacgcgttaaaccaactagaattttttt	ACCAGGATGGCCGAGTGGTTAAGGCGTTGGACTTAAGATCCAATGGACATATGTCCGCGTGGGTTCGAACCCCACTCCTGGTA	GCCGAGTGGTTAAGGCGTTGGACTTAAGATCCAATGGACATATGTCCGCGTGGG	tgtggaaaggacgaaacaccACGCGGACATATGTCCATGTTTAAGAGCTATGCTGGAAACAGCATAGCAAGTTTAAATAAGGCTAGTCCGTTATCAACTTGAAAAAGTGGCACCGAGTCGGTGCgagtggttaaggcgtTGGACTTAAGATCCAATGGACATATGTCcgcggttctatctagttacgcgttaaaccaactagaatttttttCTAGGTATCACGtggccgagtggttaaggcgttggactTAAgatccaatggacatatgtcCgcgtgggtctcgagtactaggatccatt
18noG_fne_RTT33_negative-ctrl_PBS11	0	3.1746	567	0	3.99113	451	18noG	33	negative-ctrl	11	ACGCGGACATATGTCCATGTTTAAGAGCTATGCTGGAAACAGCATAGCAAGTTTAAATAAGGCTAGTCCGTTATCAACTTGAAAAAGTGGCACCGAGTCGGTGCgagtggttaaggcgtTGGACTTAAGATCCAATGGACATATGTCCcgcggttctatctagttacgcgttaaaccaactagaattttttt	ACCAGGATGGCCGAGTGGTTAAGGCGTTGGACTTAAGATCCAATGGACATATGTCCGCGTGGGTTCGAACCCCACTCCTGGTA	GCCGAGTGGTTAAGGCGTTGGACTTAAGATCCAATGGACATATGTCCGCGTGGG	tgtggaaaggacgaaacaccACGCGGACATATGTCCATGTTTAAGAGCTATGCTGGAAACAGCATAGCAAGTTTAAATAAGGCTAGTCCGTTATCAACTTGAAAAAGTGGCACCGAGTCGGTGCgagtggttaaggcgtTGGACTTAAGATCCAATGGACATATGTCCcgcggttctatctagttacgcgttaaaccaactagaatttttttGTGGTAACAGCtggccgagtggttaaggcgttggactTAAgatccaatggacatatgtcCgcgtgggtctcgagtactaggatccatt
18noG_fne_RTT33_negative-ctrl_PBS12	0	0	263	0	0	217	18noG	33	negative-ctrl	12	ACGCGGACATATGTCCATGTTTAAGAGCTATGCTGGAAACAGCATAGCAAGTTTAAATAAGGCTAGTCCGTTATCAACTTGAAAAAGTGGCACCGAGTCGGTGCgagtggttaaggcgtTGGACTTAAGATCCAATGGACATATGTCCGcgcggttctatctagttacgcgttaaaccaactagaattttttt	ACCAGGATGGCCGAGTGGTTAAGGCGTTGGACTTAAGATCCAATGGACATATGTCCGCGTGGGTTCGAACCCCACTCCTGGTA	GCCGAGTGGTTAAGGCGTTGGACTTAAGATCCAATGGACATATGTCCGCGTGGG	tgtggaaaggacgaaacaccACGCGGACATATGTCCATGTTTAAGAGCTATGCTGGAAACAGCATAGCAAGTTTAAATAAGGCTAGTCCGTTATCAACTTGAAAAAGTGGCACCGAGTCGGTGCgagtggttaaggcgtTGGACTTAAGATCCAATGGACATATGTCCGcgcggttctatctagttacgcgttaaaccaactagaatttttttACTCCGCCAAtggccgagtggttaaggcgttggactTAAgatccaatggacatatgtcCgcgtgggtctcgagtactaggatccatt
18noG_fne_RTT33_negative-ctrl_PBS13	1.81818	0	275	0	0	146	18noG	33	negative-ctrl	13	ACGCGGACATATGTCCATGTTTAAGAGCTATGCTGGAAACAGCATAGCAAGTTTAAATAAGGCTAGTCCGTTATCAACTTGAAAAAGTGGCACCGAGTCGGTGCgagtggttaaggcgtTGGACTTAAGATCCAATGGACATATGTCCGCcgcggttctatctagttacgcgttaaaccaactagaattttttt	ACCAGGATGGCCGAGTGGTTAAGGCGTTGGACTTAAGATCCAATGGACATATGTCCGCGTGGGTTCGAACCCCACTCCTGGTA	GCCGAGTGGTTAAGGCGTTGGACTTAAGATCCAATGGACATATGTCCGCGTGGG	tgtggaaaggacgaaacaccACGCGGACATATGTCCATGTTTAAGAGCTATGCTGGAAACAGCATAGCAAGTTTAAATAAGGCTAGTCCGTTATCAACTTGAAAAAGTGGCACCGAGTCGGTGCgagtggttaaggcgtTGGACTTAAGATCCAATGGACATATGTCCGCcgcggttctatctagttacgcgttaaaccaactagaatttttttATAGTAAGGtggccgagtggttaaggcgttggactTAAgatccaatggacatatgtcCgcgtgggtctcgagtactaggatccatt
18noG_fne_RTT33_negative-ctrl_PBS14	0.178253	0	561	0	0	444	18noG	33	negative-ctrl	14	ACGCGGACATATGTCCATGTTTAAGAGCTATGCTGGAAACAGCATAGCAAGTTTAAATAAGGCTAGTCCGTTATCAACTTGAAAAAGTGGCACCGAGTCGGTGCgagtggttaaggcgtTGGACTTAAGATCCAATGGACATATGTCCGCGcgcggttctatctagttacgcgttaaaccaactagaattttttt	ACCAGGATGGCCGAGTGGTTAAGGCGTTGGACTTAAGATCCAATGGACATATGTCCGCGTGGGTTCGAACCCCACTCCTGGTA	GCCGAGTGGTTAAGGCGTTGGACTTAAGATCCAATGGACATATGTCCGCGTGGG	tgtggaaaggacgaaacaccACGCGGACATATGTCCATGTTTAAGAGCTATGCTGGAAACAGCATAGCAAGTTTAAATAAGGCTAGTCCGTTATCAACTTGAAAAAGTGGCACCGAGTCGGTGCgagtggttaaggcgtTGGACTTAAGATCCAATGGACATATGTCCGCGcgcggttctatctagttacgcgttaaaccaactagaatttttttTGGCCTACtggccgagtggttaaggcgttggactTAAgatccaatggacatatgtcCgcgtgggtctcgagtactaggatccatt
18noG_fne_RTT33_negative-ctrl_PBS15	0.421053	0	475	0	0.689655	290	18noG	33	negative-ctrl	15	ACGCGGACATATGTCCATGTTTAAGAGCTATGCTGGAAACAGCATAGCAAGTTTAAATAAGGCTAGTCCGTTATCAACTTGAAAAAGTGGCACCGAGTCGGTGCgagtggttaaggcgtTGGACTTAAGATCCAATGGACATATGTCCGCGTcgcggttctatctagttacgcgttaaaccaactagaattttttt	ACCAGGATGGCCGAGTGGTTAAGGCGTTGGACTTAAGATCCAATGGACATATGTCCGCGTGGGTTCGAACCCCACTCCTGGTA	GCCGAGTGGTTAAGGCGTTGGACTTAAGATCCAATGGACATATGTCCGCGTGGG	tgtggaaaggacgaaacaccACGCGGACATATGTCCATGTTTAAGAGCTATGCTGGAAACAGCATAGCAAGTTTAAATAAGGCTAGTCCGTTATCAACTTGAAAAAGTGGCACCGAGTCGGTGCgagtggttaaggcgtTGGACTTAAGATCCAATGGACATATGTCCGCGTcgcggttctatctagttacgcgttaaaccaactagaatttttttATCGGAGtggccgagtggttaaggcgttggactTAAgatccaatggacatatgtcCgcgtgggtctcgagtactaggatccatt
18noG_fne_RTT33_negative-ctrl_PBS16	0	0	331	0	0	260	18noG	33	negative-ctrl	16	ACGCGGACATATGTCCATGTTTAAGAGCTATGCTGGAAACAGCATAGCAAGTTTAAATAAGGCTAGTCCGTTATCAACTTGAAAAAGTGGCACCGAGTCGGTGCgagtggttaaggcgtTGGACTTAAGATCCAATGGACATATGTCCGCGTGcgcggttctatctagttacgcgttaaaccaactagaattttttt	ACCAGGATGGCCGAGTGGTTAAGGCGTTGGACTTAAGATCCAATGGACATATGTCCGCGTGGGTTCGAACCCCACTCCTGGTA	GCCGAGTGGTTAAGGCGTTGGACTTAAGATCCAATGGACATATGTCCGCGTGGG	tgtggaaaggacgaaacaccACGCGGACATATGTCCATGTTTAAGAGCTATGCTGGAAACAGCATAGCAAGTTTAAATAAGGCTAGTCCGTTATCAACTTGAAAAAGTGGCACCGAGTCGGTGCgagtggttaaggcgtTGGACTTAAGATCCAATGGACATATGTCCGCGTGcgcggttctatctagttacgcgttaaaccaactagaatttttttACGTAAtggccgagtggttaaggcgttggactTAAgatccaatggacatatgtcCgcgtgggtctcgagtactaggatccatt
18noG_fne_RTT33_negative-ctrl_PBS8	0	0.2079	481	0.57971	0	345	18noG	33	negative-ctrl	8	ACGCGGACATATGTCCATGTTTAAGAGCTATGCTGGAAACAGCATAGCAAGTTTAAATAAGGCTAGTCCGTTATCAACTTGAAAAAGTGGCACCGAGTCGGTGCgagtggttaaggcgtTGGACTTAAGATCCAATGGACATATGcgcggttctatctagttacgcgttaaaccaactagaattttttt	ACCAGGATGGCCGAGTGGTTAAGGCGTTGGACTTAAGATCCAATGGACATATGTCCGCGTGGGTTCGAACCCCACTCCTGGTA	GCCGAGTGGTTAAGGCGTTGGACTTAAGATCCAATGGACATATGTCCGCGTGGG	tgtggaaaggacgaaacaccACGCGGACATATGTCCATGTTTAAGAGCTATGCTGGAAACAGCATAGCAAGTTTAAATAAGGCTAGTCCGTTATCAACTTGAAAAAGTGGCACCGAGTCGGTGCgagtggttaaggcgtTGGACTTAAGATCCAATGGACATATGcgcggttctatctagttacgcgttaaaccaactagaatttttttTTGCAGGCGAACTAtggccgagtggttaaggcgttggactTAAgatccaatggacatatgtcCgcgtgggtctcgagtactaggatccatt
18noG_fne_RTT33_negative-ctrl_PBS9	0	0	425	0	0	301	18noG	33	negative-ctrl	9	ACGCGGACATATGTCCATGTTTAAGAGCTATGCTGGAAACAGCATAGCAAGTTTAAATAAGGCTAGTCCGTTATCAACTTGAAAAAGTGGCACCGAGTCGGTGCgagtggttaaggcgtTGGACTTAAGATCCAATGGACATATGTcgcggttctatctagttacgcgttaaaccaactagaattttttt	ACCAGGATGGCCGAGTGGTTAAGGCGTTGGACTTAAGATCCAATGGACATATGTCCGCGTGGGTTCGAACCCCACTCCTGGTA	GCCGAGTGGTTAAGGCGTTGGACTTAAGATCCAATGGACATATGTCCGCGTGGG	tgtggaaaggacgaaacaccACGCGGACATATGTCCATGTTTAAGAGCTATGCTGGAAACAGCATAGCAAGTTTAAATAAGGCTAGTCCGTTATCAACTTGAAAAAGTGGCACCGAGTCGGTGCgagtggttaaggcgtTGGACTTAAGATCCAATGGACATATGTcgcggttctatctagttacgcgttaaaccaactagaatttttttGTTAGCGTCGATGtggccgagtggttaaggcgttggactTAAgatccaatggacatatgtcCgcgtgggtctcgagtactaggatccatt
18noG_fne_RTT34_negative-ctrl_PBS10	0	0	339	0	0	216	18noG	34	negative-ctrl	10	ACGCGGACATATGTCCATGTTTAAGAGCTATGCTGGAAACAGCATAGCAAGTTTAAATAAGGCTAGTCCGTTATCAACTTGAAAAAGTGGCACCGAGTCGGTGCcgagtggttaaggcgtTGGACTTAAGATCCAATGGACATATGTCcgcggttctatctagttacgcgttaaaccaactagaattttttt	ACCAGGATGGCCGAGTGGTTAAGGCGTTGGACTTAAGATCCAATGGACATATGTCCGCGTGGGTTCGAACCCCACTCCTGGTA	GCCGAGTGGTTAAGGCGTTGGACTTAAGATCCAATGGACATATGTCCGCGTGGG	tgtggaaaggacgaaacaccACGCGGACATATGTCCATGTTTAAGAGCTATGCTGGAAACAGCATAGCAAGTTTAAATAAGGCTAGTCCGTTATCAACTTGAAAAAGTGGCACCGAGTCGGTGCcgagtggttaaggcgtTGGACTTAAGATCCAATGGACATATGTCcgcggttctatctagttacgcgttaaaccaactagaatttttttATGGATTGAGTtggccgagtggttaaggcgttggactTAAgatccaatggacatatgtcCgcgtgggtctcgagtactaggatccatt
18noG_fne_RTT34_negative-ctrl_PBS11	0	0.230415	434	0	0	242	18noG	34	negative-ctrl	11	ACGCGGACATATGTCCATGTTTAAGAGCTATGCTGGAAACAGCATAGCAAGTTTAAATAAGGCTAGTCCGTTATCAACTTGAAAAAGTGGCACCGAGTCGGTGCcgagtggttaaggcgtTGGACTTAAGATCCAATGGACATATGTCCcgcggttctatctagttacgcgttaaaccaactagaattttttt	ACCAGGATGGCCGAGTGGTTAAGGCGTTGGACTTAAGATCCAATGGACATATGTCCGCGTGGGTTCGAACCCCACTCCTGGTA	GCCGAGTGGTTAAGGCGTTGGACTTAAGATCCAATGGACATATGTCCGCGTGGG	tgtggaaaggacgaaacaccACGCGGACATATGTCCATGTTTAAGAGCTATGCTGGAAACAGCATAGCAAGTTTAAATAAGGCTAGTCCGTTATCAACTTGAAAAAGTGGCACCGAGTCGGTGCcgagtggttaaggcgtTGGACTTAAGATCCAATGGACATATGTCCcgcggttctatctagttacgcgttaaaccaactagaatttttttCGTATCTCCAtggccgagtggttaaggcgttggactTAAgatccaatggacatatgtcCgcgtgggtctcgagtactaggatccatt
18noG_fne_RTT34_negative-ctrl_PBS12	0.398406	0	251	0	0	221	18noG	34	negative-ctrl	12	ACGCGGACATATGTCCATGTTTAAGAGCTATGCTGGAAACAGCATAGCAAGTTTAAATAAGGCTAGTCCGTTATCAACTTGAAAAAGTGGCACCGAGTCGGTGCcgagtggttaaggcgtTGGACTTAAGATCCAATGGACATATGTCCGcgcggttctatctagttacgcgttaaaccaactagaattttttt	ACCAGGATGGCCGAGTGGTTAAGGCGTTGGACTTAAGATCCAATGGACATATGTCCGCGTGGGTTCGAACCCCACTCCTGGTA	GCCGAGTGGTTAAGGCGTTGGACTTAAGATCCAATGGACATATGTCCGCGTGGG	tgtggaaaggacgaaacaccACGCGGACATATGTCCATGTTTAAGAGCTATGCTGGAAACAGCATAGCAAGTTTAAATAAGGCTAGTCCGTTATCAACTTGAAAAAGTGGCACCGAGTCGGTGCcgagtggttaaggcgtTGGACTTAAGATCCAATGGACATATGTCCGcgcggttctatctagttacgcgttaaaccaactagaatttttttACTAATCAGtggccgagtggttaaggcgttggactTAAgatccaatggacatatgtcCgcgtgggtctcgagtactaggatccatt
18noG_fne_RTT34_negative-ctrl_PBS13	0	0.157978	633	0.196078	0	510	18noG	34	negative-ctrl	13	ACGCGGACATATGTCCATGTTTAAGAGCTATGCTGGAAACAGCATAGCAAGTTTAAATAAGGCTAGTCCGTTATCAACTTGAAAAAGTGGCACCGAGTCGGTGCcgagtggttaaggcgtTGGACTTAAGATCCAATGGACATATGTCCGCcgcggttctatctagttacgcgttaaaccaactagaattttttt	ACCAGGATGGCCGAGTGGTTAAGGCGTTGGACTTAAGATCCAATGGACATATGTCCGCGTGGGTTCGAACCCCACTCCTGGTA	GCCGAGTGGTTAAGGCGTTGGACTTAAGATCCAATGGACATATGTCCGCGTGGG	tgtggaaaggacgaaacaccACGCGGACATATGTCCATGTTTAAGAGCTATGCTGGAAACAGCATAGCAAGTTTAAATAAGGCTAGTCCGTTATCAACTTGAAAAAGTGGCACCGAGTCGGTGCcgagtggttaaggcgtTGGACTTAAGATCCAATGGACATATGTCCGCcgcggttctatctagttacgcgttaaaccaactagaatttttttCTATCAGGtggccgagtggttaaggcgttggactTAAgatccaatggacatatgtcCgcgtgggtctcgagtactaggatccatt
18noG_fne_RTT34_negative-ctrl_PBS14	0.25641	0	390	0	0	328	18noG	34	negative-ctrl	14	ACGCGGACATATGTCCATGTTTAAGAGCTATGCTGGAAACAGCATAGCAAGTTTAAATAAGGCTAGTCCGTTATCAACTTGAAAAAGTGGCACCGAGTCGGTGCcgagtggttaaggcgtTGGACTTAAGATCCAATGGACATATGTCCGCGcgcggttctatctagttacgcgttaaaccaactagaattttttt	ACCAGGATGGCCGAGTGGTTAAGGCGTTGGACTTAAGATCCAATGGACATATGTCCGCGTGGGTTCGAACCCCACTCCTGGTA	GCCGAGTGGTTAAGGCGTTGGACTTAAGATCCAATGGACATATGTCCGCGTGGG	tgtggaaaggacgaaacaccACGCGGACATATGTCCATGTTTAAGAGCTATGCTGGAAACAGCATAGCAAGTTTAAATAAGGCTAGTCCGTTATCAACTTGAAAAAGTGGCACCGAGTCGGTGCcgagtggttaaggcgtTGGACTTAAGATCCAATGGACATATGTCCGCGcgcggttctatctagttacgcgttaaaccaactagaatttttttAAGAAGCtggccgagtggttaaggcgttggactTAAgatccaatggacatatgtcCgcgtgggtctcgagtactaggatccatt
18noG_fne_RTT34_negative-ctrl_PBS15	0.374532	0	267	0	0	202	18noG	34	negative-ctrl	15	ACGCGGACATATGTCCATGTTTAAGAGCTATGCTGGAAACAGCATAGCAAGTTTAAATAAGGCTAGTCCGTTATCAACTTGAAAAAGTGGCACCGAGTCGGTGCcgagtggttaaggcgtTGGACTTAAGATCCAATGGACATATGTCCGCGTcgcggttctatctagttacgcgttaaaccaactagaattttttt	ACCAGGATGGCCGAGTGGTTAAGGCGTTGGACTTAAGATCCAATGGACATATGTCCGCGTGGGTTCGAACCCCACTCCTGGTA	GCCGAGTGGTTAAGGCGTTGGACTTAAGATCCAATGGACATATGTCCGCGTGGG	tgtggaaaggacgaaacaccACGCGGACATATGTCCATGTTTAAGAGCTATGCTGGAAACAGCATAGCAAGTTTAAATAAGGCTAGTCCGTTATCAACTTGAAAAAGTGGCACCGAGTCGGTGCcgagtggttaaggcgtTGGACTTAAGATCCAATGGACATATGTCCGCGTcgcggttctatctagttacgcgttaaaccaactagaatttttttGATACAtggccgagtggttaaggcgttggactTAAgatccaatggacatatgtcCgcgtgggtctcgagtactaggatccatt
18noG_fne_RTT34_negative-ctrl_PBS16	0	0	375	0	0	262	18noG	34	negative-ctrl	16	ACGCGGACATATGTCCATGTTTAAGAGCTATGCTGGAAACAGCATAGCAAGTTTAAATAAGGCTAGTCCGTTATCAACTTGAAAAAGTGGCACCGAGTCGGTGCcgagtggttaaggcgtTGGACTTAAGATCCAATGGACATATGTCCGCGTGcgcggttctatctagttacgcgttaaaccaactagaattttttt	ACCAGGATGGCCGAGTGGTTAAGGCGTTGGACTTAAGATCCAATGGACATATGTCCGCGTGGGTTCGAACCCCACTCCTGGTA	GCCGAGTGGTTAAGGCGTTGGACTTAAGATCCAATGGACATATGTCCGCGTGGG	tgtggaaaggacgaaacaccACGCGGACATATGTCCATGTTTAAGAGCTATGCTGGAAACAGCATAGCAAGTTTAAATAAGGCTAGTCCGTTATCAACTTGAAAAAGTGGCACCGAGTCGGTGCcgagtggttaaggcgtTGGACTTAAGATCCAATGGACATATGTCCGCGTGcgcggttctatctagttacgcgttaaaccaactagaatttttttGGCGTtggccgagtggttaaggcgttggactTAAgatccaatggacatatgtcCgcgtgggtctcgagtactaggatccatt
18noG_fne_RTT34_negative-ctrl_PBS8	0	0	367	0.423729	0	236	18noG	34	negative-ctrl	8	ACGCGGACATATGTCCATGTTTAAGAGCTATGCTGGAAACAGCATAGCAAGTTTAAATAAGGCTAGTCCGTTATCAACTTGAAAAAGTGGCACCGAGTCGGTGCcgagtggttaaggcgtTGGACTTAAGATCCAATGGACATATGcgcggttctatctagttacgcgttaaaccaactagaattttttt	ACCAGGATGGCCGAGTGGTTAAGGCGTTGGACTTAAGATCCAATGGACATATGTCCGCGTGGGTTCGAACCCCACTCCTGGTA	GCCGAGTGGTTAAGGCGTTGGACTTAAGATCCAATGGACATATGTCCGCGTGGG	tgtggaaaggacgaaacaccACGCGGACATATGTCCATGTTTAAGAGCTATGCTGGAAACAGCATAGCAAGTTTAAATAAGGCTAGTCCGTTATCAACTTGAAAAAGTGGCACCGAGTCGGTGCcgagtggttaaggcgtTGGACTTAAGATCCAATGGACATATGcgcggttctatctagttacgcgttaaaccaactagaatttttttGAATGACTCCACTtggccgagtggttaaggcgttggactTAAgatccaatggacatatgtcCgcgtgggtctcgagtactaggatccatt
18noG_fne_RTT34_negative-ctrl_PBS9	0.188324	0	531	0	0	330	18noG	34	negative-ctrl	9	ACGCGGACATATGTCCATGTTTAAGAGCTATGCTGGAAACAGCATAGCAAGTTTAAATAAGGCTAGTCCGTTATCAACTTGAAAAAGTGGCACCGAGTCGGTGCcgagtggttaaggcgtTGGACTTAAGATCCAATGGACATATGTcgcggttctatctagttacgcgttaaaccaactagaattttttt	ACCAGGATGGCCGAGTGGTTAAGGCGTTGGACTTAAGATCCAATGGACATATGTCCGCGTGGGTTCGAACCCCACTCCTGGTA	GCCGAGTGGTTAAGGCGTTGGACTTAAGATCCAATGGACATATGTCCGCGTGGG	tgtggaaaggacgaaacaccACGCGGACATATGTCCATGTTTAAGAGCTATGCTGGAAACAGCATAGCAAGTTTAAATAAGGCTAGTCCGTTATCAACTTGAAAAAGTGGCACCGAGTCGGTGCcgagtggttaaggcgtTGGACTTAAGATCCAATGGACATATGTcgcggttctatctagttacgcgttaaaccaactagaatttttttCGGTGACTGATGtggccgagtggttaaggcgttggactTAAgatccaatggacatatgtcCgcgtgggtctcgagtactaggatccatt
18noG_fne_RTT35_negative-ctrl_PBS10	0	0.78125	384	0	0.333333	300	18noG	35	negative-ctrl	10	ACGCGGACATATGTCCATGTTTAAGAGCTATGCTGGAAACAGCATAGCAAGTTTAAATAAGGCTAGTCCGTTATCAACTTGAAAAAGTGGCACCGAGTCGGTGCccgagtggttaaggcgtTGGACTTAAGATCCAATGGACATATGTCcgcggttctatctagttacgcgttaaaccaactagaattttttt	ACCAGGATGGCCGAGTGGTTAAGGCGTTGGACTTAAGATCCAATGGACATATGTCCGCGTGGGTTCGAACCCCACTCCTGGTA	GCCGAGTGGTTAAGGCGTTGGACTTAAGATCCAATGGACATATGTCCGCGTGGG	tgtggaaaggacgaaacaccACGCGGACATATGTCCATGTTTAAGAGCTATGCTGGAAACAGCATAGCAAGTTTAAATAAGGCTAGTCCGTTATCAACTTGAAAAAGTGGCACCGAGTCGGTGCccgagtggttaaggcgtTGGACTTAAGATCCAATGGACATATGTCcgcggttctatctagttacgcgttaaaccaactagaatttttttTCTAGGCCTGtggccgagtggttaaggcgttggactTAAgatccaatggacatatgtcCgcgtgggtctcgagtactaggatccatt
18noG_fne_RTT35_negative-ctrl_PBS11	0	0	497	0	0	370	18noG	35	negative-ctrl	11	ACGCGGACATATGTCCATGTTTAAGAGCTATGCTGGAAACAGCATAGCAAGTTTAAATAAGGCTAGTCCGTTATCAACTTGAAAAAGTGGCACCGAGTCGGTGCccgagtggttaaggcgtTGGACTTAAGATCCAATGGACATATGTCCcgcggttctatctagttacgcgttaaaccaactagaattttttt	ACCAGGATGGCCGAGTGGTTAAGGCGTTGGACTTAAGATCCAATGGACATATGTCCGCGTGGGTTCGAACCCCACTCCTGGTA	GCCGAGTGGTTAAGGCGTTGGACTTAAGATCCAATGGACATATGTCCGCGTGGG	tgtggaaaggacgaaacaccACGCGGACATATGTCCATGTTTAAGAGCTATGCTGGAAACAGCATAGCAAGTTTAAATAAGGCTAGTCCGTTATCAACTTGAAAAAGTGGCACCGAGTCGGTGCccgagtggttaaggcgtTGGACTTAAGATCCAATGGACATATGTCCcgcggttctatctagttacgcgttaaaccaactagaatttttttTTACCTGCTtggccgagtggttaaggcgttggactTAAgatccaatggacatatgtcCgcgtgggtctcgagtactaggatccatt
18noG_fne_RTT35_negative-ctrl_PBS12	0	0	400	0	0	271	18noG	35	negative-ctrl	12	ACGCGGACATATGTCCATGTTTAAGAGCTATGCTGGAAACAGCATAGCAAGTTTAAATAAGGCTAGTCCGTTATCAACTTGAAAAAGTGGCACCGAGTCGGTGCccgagtggttaaggcgtTGGACTTAAGATCCAATGGACATATGTCCGcgcggttctatctagttacgcgttaaaccaactagaattttttt	ACCAGGATGGCCGAGTGGTTAAGGCGTTGGACTTAAGATCCAATGGACATATGTCCGCGTGGGTTCGAACCCCACTCCTGGTA	GCCGAGTGGTTAAGGCGTTGGACTTAAGATCCAATGGACATATGTCCGCGTGGG	tgtggaaaggacgaaacaccACGCGGACATATGTCCATGTTTAAGAGCTATGCTGGAAACAGCATAGCAAGTTTAAATAAGGCTAGTCCGTTATCAACTTGAAAAAGTGGCACCGAGTCGGTGCccgagtggttaaggcgtTGGACTTAAGATCCAATGGACATATGTCCGcgcggttctatctagttacgcgttaaaccaactagaatttttttCCATTGCCtggccgagtggttaaggcgttggactTAAgatccaatggacatatgtcCgcgtgggtctcgagtactaggatccatt
18noG_fne_RTT35_negative-ctrl_PBS13	0	0	381	0	0	269	18noG	35	negative-ctrl	13	ACGCGGACATATGTCCATGTTTAAGAGCTATGCTGGAAACAGCATAGCAAGTTTAAATAAGGCTAGTCCGTTATCAACTTGAAAAAGTGGCACCGAGTCGGTGCccgagtggttaaggcgtTGGACTTAAGATCCAATGGACATATGTCCGCcgcggttctatctagttacgcgttaaaccaactagaattttttt	ACCAGGATGGCCGAGTGGTTAAGGCGTTGGACTTAAGATCCAATGGACATATGTCCGCGTGGGTTCGAACCCCACTCCTGGTA	GCCGAGTGGTTAAGGCGTTGGACTTAAGATCCAATGGACATATGTCCGCGTGGG	tgtggaaaggacgaaacaccACGCGGACATATGTCCATGTTTAAGAGCTATGCTGGAAACAGCATAGCAAGTTTAAATAAGGCTAGTCCGTTATCAACTTGAAAAAGTGGCACCGAGTCGGTGCccgagtggttaaggcgtTGGACTTAAGATCCAATGGACATATGTCCGCcgcggttctatctagttacgcgttaaaccaactagaatttttttACACTCAtggccgagtggttaaggcgttggactTAAgatccaatggacatatgtcCgcgtgggtctcgagtactaggatccatt
18noG_fne_RTT35_negative-ctrl_PBS14	0	0.649351	462	0	0.265957	376	18noG	35	negative-ctrl	14	ACGCGGACATATGTCCATGTTTAAGAGCTATGCTGGAAACAGCATAGCAAGTTTAAATAAGGCTAGTCCGTTATCAACTTGAAAAAGTGGCACCGAGTCGGTGCccgagtggttaaggcgtTGGACTTAAGATCCAATGGACATATGTCCGCGcgcggttctatctagttacgcgttaaaccaactagaattttttt	ACCAGGATGGCCGAGTGGTTAAGGCGTTGGACTTAAGATCCAATGGACATATGTCCGCGTGGGTTCGAACCCCACTCCTGGTA	GCCGAGTGGTTAAGGCGTTGGACTTAAGATCCAATGGACATATGTCCGCGTGGG	tgtggaaaggacgaaacaccACGCGGACATATGTCCATGTTTAAGAGCTATGCTGGAAACAGCATAGCAAGTTTAAATAAGGCTAGTCCGTTATCAACTTGAAAAAGTGGCACCGAGTCGGTGCccgagtggttaaggcgtTGGACTTAAGATCCAATGGACATATGTCCGCGcgcggttctatctagttacgcgttaaaccaactagaatttttttGATGTCtggccgagtggttaaggcgttggactTAAgatccaatggacatatgtcCgcgtgggtctcgagtactaggatccatt
18noG_fne_RTT35_negative-ctrl_PBS15	0	1.9802	202	0	0	233	18noG	35	negative-ctrl	15	ACGCGGACATATGTCCATGTTTAAGAGCTATGCTGGAAACAGCATAGCAAGTTTAAATAAGGCTAGTCCGTTATCAACTTGAAAAAGTGGCACCGAGTCGGTGCccgagtggttaaggcgtTGGACTTAAGATCCAATGGACATATGTCCGCGTcgcggttctatctagttacgcgttaaaccaactagaattttttt	ACCAGGATGGCCGAGTGGTTAAGGCGTTGGACTTAAGATCCAATGGACATATGTCCGCGTGGGTTCGAACCCCACTCCTGGTA	GCCGAGTGGTTAAGGCGTTGGACTTAAGATCCAATGGACATATGTCCGCGTGGG	tgtggaaaggacgaaacaccACGCGGACATATGTCCATGTTTAAGAGCTATGCTGGAAACAGCATAGCAAGTTTAAATAAGGCTAGTCCGTTATCAACTTGAAAAAGTGGCACCGAGTCGGTGCccgagtggttaaggcgtTGGACTTAAGATCCAATGGACATATGTCCGCGTcgcggttctatctagttacgcgttaaaccaactagaatttttttATCCTtggccgagtggttaaggcgttggactTAAgatccaatggacatatgtcCgcgtgggtctcgagtactaggatccatt
18noG_fne_RTT35_negative-ctrl_PBS16	0	0	465	0	0	293	18noG	35	negative-ctrl	16	ACGCGGACATATGTCCATGTTTAAGAGCTATGCTGGAAACAGCATAGCAAGTTTAAATAAGGCTAGTCCGTTATCAACTTGAAAAAGTGGCACCGAGTCGGTGCccgagtggttaaggcgtTGGACTTAAGATCCAATGGACATATGTCCGCGTGcgcggttctatctagttacgcgttaaaccaactagaattttttt	ACCAGGATGGCCGAGTGGTTAAGGCGTTGGACTTAAGATCCAATGGACATATGTCCGCGTGGGTTCGAACCCCACTCCTGGTA	GCCGAGTGGTTAAGGCGTTGGACTTAAGATCCAATGGACATATGTCCGCGTGGG	tgtggaaaggacgaaacaccACGCGGACATATGTCCATGTTTAAGAGCTATGCTGGAAACAGCATAGCAAGTTTAAATAAGGCTAGTCCGTTATCAACTTGAAAAAGTGGCACCGAGTCGGTGCccgagtggttaaggcgtTGGACTTAAGATCCAATGGACATATGTCCGCGTGcgcggttctatctagttacgcgttaaaccaactagaatttttttATCCtggccgagtggttaaggcgttggactTAAgatccaatggacatatgtcCgcgtgggtctcgagtactaggatccatt
18noG_fne_RTT35_negative-ctrl_PBS8	0	0	382	0	0	285	18noG	35	negative-ctrl	8	ACGCGGACATATGTCCATGTTTAAGAGCTATGCTGGAAACAGCATAGCAAGTTTAAATAAGGCTAGTCCGTTATCAACTTGAAAAAGTGGCACCGAGTCGGTGCccgagtggttaaggcgtTGGACTTAAGATCCAATGGACATATGcgcggttctatctagttacgcgttaaaccaactagaattttttt	ACCAGGATGGCCGAGTGGTTAAGGCGTTGGACTTAAGATCCAATGGACATATGTCCGCGTGGGTTCGAACCCCACTCCTGGTA	GCCGAGTGGTTAAGGCGTTGGACTTAAGATCCAATGGACATATGTCCGCGTGGG	tgtggaaaggacgaaacaccACGCGGACATATGTCCATGTTTAAGAGCTATGCTGGAAACAGCATAGCAAGTTTAAATAAGGCTAGTCCGTTATCAACTTGAAAAAGTGGCACCGAGTCGGTGCccgagtggttaaggcgtTGGACTTAAGATCCAATGGACATATGcgcggttctatctagttacgcgttaaaccaactagaatttttttGGTCGTATCCGGtggccgagtggttaaggcgttggactTAAgatccaatggacatatgtcCgcgtgggtctcgagtactaggatccatt
18noG_fne_RTT35_negative-ctrl_PBS9	0	0	580	0	1.06157	471	18noG	35	negative-ctrl	9	ACGCGGACATATGTCCATGTTTAAGAGCTATGCTGGAAACAGCATAGCAAGTTTAAATAAGGCTAGTCCGTTATCAACTTGAAAAAGTGGCACCGAGTCGGTGCccgagtggttaaggcgtTGGACTTAAGATCCAATGGACATATGTcgcggttctatctagttacgcgttaaaccaactagaattttttt	ACCAGGATGGCCGAGTGGTTAAGGCGTTGGACTTAAGATCCAATGGACATATGTCCGCGTGGGTTCGAACCCCACTCCTGGTA	GCCGAGTGGTTAAGGCGTTGGACTTAAGATCCAATGGACATATGTCCGCGTGGG	tgtggaaaggacgaaacaccACGCGGACATATGTCCATGTTTAAGAGCTATGCTGGAAACAGCATAGCAAGTTTAAATAAGGCTAGTCCGTTATCAACTTGAAAAAGTGGCACCGAGTCGGTGCccgagtggttaaggcgtTGGACTTAAGATCCAATGGACATATGTcgcggttctatctagttacgcgttaaaccaactagaatttttttTGTTCGCAATTtggccgagtggttaaggcgttggactTAAgatccaatggacatatgtcCgcgtgggtctcgagtactaggatccatt
18noG_fne_RTT36_negative-ctrl_PBS10	0	5.95238	420	0	1.40351	285	18noG	36	negative-ctrl	10	ACGCGGACATATGTCCATGTTTAAGAGCTATGCTGGAAACAGCATAGCAAGTTTAAATAAGGCTAGTCCGTTATCAACTTGAAAAAGTGGCACCGAGTCGGTGCgccgagtggttaaggcgtTGGACTTAAGATCCAATGGACATATGTCcgcggttctatctagttacgcgttaaaccaactagaattttttt	ACCAGGATGGCCGAGTGGTTAAGGCGTTGGACTTAAGATCCAATGGACATATGTCCGCGTGGGTTCGAACCCCACTCCTGGTA	GCCGAGTGGTTAAGGCGTTGGACTTAAGATCCAATGGACATATGTCCGCGTGGG	tgtggaaaggacgaaacaccACGCGGACATATGTCCATGTTTAAGAGCTATGCTGGAAACAGCATAGCAAGTTTAAATAAGGCTAGTCCGTTATCAACTTGAAAAAGTGGCACCGAGTCGGTGCgccgagtggttaaggcgtTGGACTTAAGATCCAATGGACATATGTCcgcggttctatctagttacgcgttaaaccaactagaatttttttCAGACGTAAtggccgagtggttaaggcgttggactTAAgatccaatggacatatgtcCgcgtgggtctcgagtactaggatccatt
18noG_fne_RTT36_negative-ctrl_PBS11	0	1.16618	343	0	0.966184	207	18noG	36	negative-ctrl	11	ACGCGGACATATGTCCATGTTTAAGAGCTATGCTGGAAACAGCATAGCAAGTTTAAATAAGGCTAGTCCGTTATCAACTTGAAAAAGTGGCACCGAGTCGGTGCgccgagtggttaaggcgtTGGACTTAAGATCCAATGGACATATGTCCcgcggttctatctagttacgcgttaaaccaactagaattttttt	ACCAGGATGGCCGAGTGGTTAAGGCGTTGGACTTAAGATCCAATGGACATATGTCCGCGTGGGTTCGAACCCCACTCCTGGTA	GCCGAGTGGTTAAGGCGTTGGACTTAAGATCCAATGGACATATGTCCGCGTGGG	tgtggaaaggacgaaacaccACGCGGACATATGTCCATGTTTAAGAGCTATGCTGGAAACAGCATAGCAAGTTTAAATAAGGCTAGTCCGTTATCAACTTGAAAAAGTGGCACCGAGTCGGTGCgccgagtggttaaggcgtTGGACTTAAGATCCAATGGACATATGTCCcgcggttctatctagttacgcgttaaaccaactagaatttttttACTGTGAAtggccgagtggttaaggcgttggactTAAgatccaatggacatatgtcCgcgtgggtctcgagtactaggatccatt
18noG_fne_RTT36_negative-ctrl_PBS12	0.189753	0.189753	527	1.06383	0	282	18noG	36	negative-ctrl	12	ACGCGGACATATGTCCATGTTTAAGAGCTATGCTGGAAACAGCATAGCAAGTTTAAATAAGGCTAGTCCGTTATCAACTTGAAAAAGTGGCACCGAGTCGGTGCgccgagtggttaaggcgtTGGACTTAAGATCCAATGGACATATGTCCGcgcggttctatctagttacgcgttaaaccaactagaattttttt	ACCAGGATGGCCGAGTGGTTAAGGCGTTGGACTTAAGATCCAATGGACATATGTCCGCGTGGGTTCGAACCCCACTCCTGGTA	GCCGAGTGGTTAAGGCGTTGGACTTAAGATCCAATGGACATATGTCCGCGTGGG	tgtggaaaggacgaaacaccACGCGGACATATGTCCATGTTTAAGAGCTATGCTGGAAACAGCATAGCAAGTTTAAATAAGGCTAGTCCGTTATCAACTTGAAAAAGTGGCACCGAGTCGGTGCgccgagtggttaaggcgtTGGACTTAAGATCCAATGGACATATGTCCGcgcggttctatctagttacgcgttaaaccaactagaatttttttTCCTGCAtggccgagtggttaaggcgttggactTAAgatccaatggacatatgtcCgcgtgggtctcgagtactaggatccatt
18noG_fne_RTT36_negative-ctrl_PBS13	0	0	484	0.273973	0	365	18noG	36	negative-ctrl	13	ACGCGGACATATGTCCATGTTTAAGAGCTATGCTGGAAACAGCATAGCAAGTTTAAATAAGGCTAGTCCGTTATCAACTTGAAAAAGTGGCACCGAGTCGGTGCgccgagtggttaaggcgtTGGACTTAAGATCCAATGGACATATGTCCGCcgcggttctatctagttacgcgttaaaccaactagaattttttt	ACCAGGATGGCCGAGTGGTTAAGGCGTTGGACTTAAGATCCAATGGACATATGTCCGCGTGGGTTCGAACCCCACTCCTGGTA	GCCGAGTGGTTAAGGCGTTGGACTTAAGATCCAATGGACATATGTCCGCGTGGG	tgtggaaaggacgaaacaccACGCGGACATATGTCCATGTTTAAGAGCTATGCTGGAAACAGCATAGCAAGTTTAAATAAGGCTAGTCCGTTATCAACTTGAAAAAGTGGCACCGAGTCGGTGCgccgagtggttaaggcgtTGGACTTAAGATCCAATGGACATATGTCCGCcgcggttctatctagttacgcgttaaaccaactagaatttttttAGTTGTtggccgagtggttaaggcgttggactTAAgatccaatggacatatgtcCgcgtgggtctcgagtactaggatccatt
18noG_fne_RTT36_negative-ctrl_PBS14	0	0	306	0	0	216	18noG	36	negative-ctrl	14	ACGCGGACATATGTCCATGTTTAAGAGCTATGCTGGAAACAGCATAGCAAGTTTAAATAAGGCTAGTCCGTTATCAACTTGAAAAAGTGGCACCGAGTCGGTGCgccgagtggttaaggcgtTGGACTTAAGATCCAATGGACATATGTCCGCGcgcggttctatctagttacgcgttaaaccaactagaattttttt	ACCAGGATGGCCGAGTGGTTAAGGCGTTGGACTTAAGATCCAATGGACATATGTCCGCGTGGGTTCGAACCCCACTCCTGGTA	GCCGAGTGGTTAAGGCGTTGGACTTAAGATCCAATGGACATATGTCCGCGTGGG	tgtggaaaggacgaaacaccACGCGGACATATGTCCATGTTTAAGAGCTATGCTGGAAACAGCATAGCAAGTTTAAATAAGGCTAGTCCGTTATCAACTTGAAAAAGTGGCACCGAGTCGGTGCgccgagtggttaaggcgtTGGACTTAAGATCCAATGGACATATGTCCGCGcgcggttctatctagttacgcgttaaaccaactagaatttttttGTGACtggccgagtggttaaggcgttggactTAAgatccaatggacatatgtcCgcgtgggtctcgagtactaggatccatt
18noG_fne_RTT36_negative-ctrl_PBS15	0	1.5674	319	0	0.387597	258	18noG	36	negative-ctrl	15	ACGCGGACATATGTCCATGTTTAAGAGCTATGCTGGAAACAGCATAGCAAGTTTAAATAAGGCTAGTCCGTTATCAACTTGAAAAAGTGGCACCGAGTCGGTGCgccgagtggttaaggcgtTGGACTTAAGATCCAATGGACATATGTCCGCGTcgcggttctatctagttacgcgttaaaccaactagaattttttt	ACCAGGATGGCCGAGTGGTTAAGGCGTTGGACTTAAGATCCAATGGACATATGTCCGCGTGGGTTCGAACCCCACTCCTGGTA	GCCGAGTGGTTAAGGCGTTGGACTTAAGATCCAATGGACATATGTCCGCGTGGG	tgtggaaaggacgaaacaccACGCGGACATATGTCCATGTTTAAGAGCTATGCTGGAAACAGCATAGCAAGTTTAAATAAGGCTAGTCCGTTATCAACTTGAAAAAGTGGCACCGAGTCGGTGCgccgagtggttaaggcgtTGGACTTAAGATCCAATGGACATATGTCCGCGTcgcggttctatctagttacgcgttaaaccaactagaatttttttTGGAtggccgagtggttaaggcgttggactTAAgatccaatggacatatgtcCgcgtgggtctcgagtactaggatccatt
18noG_fne_RTT36_negative-ctrl_PBS16	0.479616	0.479616	417	0	0.854701	351	18noG	36	negative-ctrl	16	ACGCGGACATATGTCCATGTTTAAGAGCTATGCTGGAAACAGCATAGCAAGTTTAAATAAGGCTAGTCCGTTATCAACTTGAAAAAGTGGCACCGAGTCGGTGCgccgagtggttaaggcgtTGGACTTAAGATCCAATGGACATATGTCCGCGTGcgcggttctatctagttacgcgttaaaccaactagaattttttt	ACCAGGATGGCCGAGTGGTTAAGGCGTTGGACTTAAGATCCAATGGACATATGTCCGCGTGGGTTCGAACCCCACTCCTGGTA	GCCGAGTGGTTAAGGCGTTGGACTTAAGATCCAATGGACATATGTCCGCGTGGG	tgtggaaaggacgaaacaccACGCGGACATATGTCCATGTTTAAGAGCTATGCTGGAAACAGCATAGCAAGTTTAAATAAGGCTAGTCCGTTATCAACTTGAAAAAGTGGCACCGAGTCGGTGCgccgagtggttaaggcgtTGGACTTAAGATCCAATGGACATATGTCCGCGTGcgcggttctatctagttacgcgttaaaccaactagaatttttttCAAtggccgagtggttaaggcgttggactTAAgatccaatggacatatgtcCgcgtgggtctcgagtactaggatccatt
18noG_fne_RTT36_negative-ctrl_PBS8	0	2.5641	507	0	0.808625	371	18noG	36	negative-ctrl	8	ACGCGGACATATGTCCATGTTTAAGAGCTATGCTGGAAACAGCATAGCAAGTTTAAATAAGGCTAGTCCGTTATCAACTTGAAAAAGTGGCACCGAGTCGGTGCgccgagtggttaaggcgtTGGACTTAAGATCCAATGGACATATGcgcggttctatctagttacgcgttaaaccaactagaattttttt	ACCAGGATGGCCGAGTGGTTAAGGCGTTGGACTTAAGATCCAATGGACATATGTCCGCGTGGGTTCGAACCCCACTCCTGGTA	GCCGAGTGGTTAAGGCGTTGGACTTAAGATCCAATGGACATATGTCCGCGTGGG	tgtggaaaggacgaaacaccACGCGGACATATGTCCATGTTTAAGAGCTATGCTGGAAACAGCATAGCAAGTTTAAATAAGGCTAGTCCGTTATCAACTTGAAAAAGTGGCACCGAGTCGGTGCgccgagtggttaaggcgtTGGACTTAAGATCCAATGGACATATGcgcggttctatctagttacgcgttaaaccaactagaatttttttAGAAGTTGTCGtggccgagtggttaaggcgttggactTAAgatccaatggacatatgtcCgcgtgggtctcgagtactaggatccatt
18noG_fne_RTT36_negative-ctrl_PBS9	0.458015	0.152672	655	0.226757	0.453515	441	18noG	36	negative-ctrl	9	ACGCGGACATATGTCCATGTTTAAGAGCTATGCTGGAAACAGCATAGCAAGTTTAAATAAGGCTAGTCCGTTATCAACTTGAAAAAGTGGCACCGAGTCGGTGCgccgagtggttaaggcgtTGGACTTAAGATCCAATGGACATATGTcgcggttctatctagttacgcgttaaaccaactagaattttttt	ACCAGGATGGCCGAGTGGTTAAGGCGTTGGACTTAAGATCCAATGGACATATGTCCGCGTGGGTTCGAACCCCACTCCTGGTA	GCCGAGTGGTTAAGGCGTTGGACTTAAGATCCAATGGACATATGTCCGCGTGGG	tgtggaaaggacgaaacaccACGCGGACATATGTCCATGTTTAAGAGCTATGCTGGAAACAGCATAGCAAGTTTAAATAAGGCTAGTCCGTTATCAACTTGAAAAAGTGGCACCGAGTCGGTGCgccgagtggttaaggcgtTGGACTTAAGATCCAATGGACATATGTcgcggttctatctagttacgcgttaaaccaactagaatttttttTACTTGGCAGtggccgagtggttaaggcgttggactTAAgatccaatggacatatgtcCgcgtgggtctcgagtactaggatccatt
18wG_fne_RTT21_negative-ctrl_PBS10	0	0	449	0	0	439	18wG	21	negative-ctrl	10	gACGCGGACATATGTCCATGTTTAAGAGCTATGCTGGAAACAGCATAGCAAGTTTAAATAAGGCTAGTCCGTTATCAACTTGAAAAAGTGGCACCGAGTCGGTGCcgtTGGACTTAAGATCCAATGGACATATGTCcgcggttctatctagttacgcgttaaaccaactagaattttttt	ACCAGGATGGCCGAGTGGTTAAGGCGTTGGACTTAAGATCCAATGGACATATGTCCGCGTGGGTTCGAACCCCACTCCTGGTA	GCCGAGTGGTTAAGGCGTTGGACTTAAGATCCAATGGACATATGTCCGCGTGGG	tgtggaaaggacgaaacaccgACGCGGACATATGTCCATGTTTAAGAGCTATGCTGGAAACAGCATAGCAAGTTTAAATAAGGCTAGTCCGTTATCAACTTGAAAAAGTGGCACCGAGTCGGTGCcgtTGGACTTAAGATCCAATGGACATATGTCcgcggttctatctagttacgcgttaaaccaactagaatttttttGCGACATTAACCAATCCGGAAAGtggccgagtggttaaggcgttggactTAAgatccaatggacatatgtcCgcgtgggtctcgagtactaggatccatt
18wG_fne_RTT21_negative-ctrl_PBS11	0	0	358	0	0	295	18wG	21	negative-ctrl	11	gACGCGGACATATGTCCATGTTTAAGAGCTATGCTGGAAACAGCATAGCAAGTTTAAATAAGGCTAGTCCGTTATCAACTTGAAAAAGTGGCACCGAGTCGGTGCcgtTGGACTTAAGATCCAATGGACATATGTCCcgcggttctatctagttacgcgttaaaccaactagaattttttt	ACCAGGATGGCCGAGTGGTTAAGGCGTTGGACTTAAGATCCAATGGACATATGTCCGCGTGGGTTCGAACCCCACTCCTGGTA	GCCGAGTGGTTAAGGCGTTGGACTTAAGATCCAATGGACATATGTCCGCGTGGG	tgtggaaaggacgaaacaccgACGCGGACATATGTCCATGTTTAAGAGCTATGCTGGAAACAGCATAGCAAGTTTAAATAAGGCTAGTCCGTTATCAACTTGAAAAAGTGGCACCGAGTCGGTGCcgtTGGACTTAAGATCCAATGGACATATGTCCcgcggttctatctagttacgcgttaaaccaactagaatttttttGATCTTGCGGAAGTCGCATATAtggccgagtggttaaggcgttggactTAAgatccaatggacatatgtcCgcgtgggtctcgagtactaggatccatt
18wG_fne_RTT21_negative-ctrl_PBS12	0.628931	0	318	0	0	235	18wG	21	negative-ctrl	12	gACGCGGACATATGTCCATGTTTAAGAGCTATGCTGGAAACAGCATAGCAAGTTTAAATAAGGCTAGTCCGTTATCAACTTGAAAAAGTGGCACCGAGTCGGTGCcgtTGGACTTAAGATCCAATGGACATATGTCCGcgcggttctatctagttacgcgttaaaccaactagaattttttt	ACCAGGATGGCCGAGTGGTTAAGGCGTTGGACTTAAGATCCAATGGACATATGTCCGCGTGGGTTCGAACCCCACTCCTGGTA	GCCGAGTGGTTAAGGCGTTGGACTTAAGATCCAATGGACATATGTCCGCGTGGG	tgtggaaaggacgaaacaccgACGCGGACATATGTCCATGTTTAAGAGCTATGCTGGAAACAGCATAGCAAGTTTAAATAAGGCTAGTCCGTTATCAACTTGAAAAAGTGGCACCGAGTCGGTGCcgtTGGACTTAAGATCCAATGGACATATGTCCGcgcggttctatctagttacgcgttaaaccaactagaatttttttCGCTCGATAATGCGACAGAACtggccgagtggttaaggcgttggactTAAgatccaatggacatatgtcCgcgtgggtctcgagtactaggatccatt
18wG_fne_RTT21_negative-ctrl_PBS13	0	0	340	0	0	158	18wG	21	negative-ctrl	13	gACGCGGACATATGTCCATGTTTAAGAGCTATGCTGGAAACAGCATAGCAAGTTTAAATAAGGCTAGTCCGTTATCAACTTGAAAAAGTGGCACCGAGTCGGTGCcgtTGGACTTAAGATCCAATGGACATATGTCCGCcgcggttctatctagttacgcgttaaaccaactagaattttttt	ACCAGGATGGCCGAGTGGTTAAGGCGTTGGACTTAAGATCCAATGGACATATGTCCGCGTGGGTTCGAACCCCACTCCTGGTA	GCCGAGTGGTTAAGGCGTTGGACTTAAGATCCAATGGACATATGTCCGCGTGGG	tgtggaaaggacgaaacaccgACGCGGACATATGTCCATGTTTAAGAGCTATGCTGGAAACAGCATAGCAAGTTTAAATAAGGCTAGTCCGTTATCAACTTGAAAAAGTGGCACCGAGTCGGTGCcgtTGGACTTAAGATCCAATGGACATATGTCCGCcgcggttctatctagttacgcgttaaaccaactagaatttttttCCTCTCGAGTGTATAGGACAtggccgagtggttaaggcgttggactTAAgatccaatggacatatgtcCgcgtgggtctcgagtactaggatccatt
18wG_fne_RTT21_negative-ctrl_PBS14	0	0	506	0	1	400	18wG	21	negative-ctrl	14	gACGCGGACATATGTCCATGTTTAAGAGCTATGCTGGAAACAGCATAGCAAGTTTAAATAAGGCTAGTCCGTTATCAACTTGAAAAAGTGGCACCGAGTCGGTGCcgtTGGACTTAAGATCCAATGGACATATGTCCGCGcgcggttctatctagttacgcgttaaaccaactagaattttttt	ACCAGGATGGCCGAGTGGTTAAGGCGTTGGACTTAAGATCCAATGGACATATGTCCGCGTGGGTTCGAACCCCACTCCTGGTA	GCCGAGTGGTTAAGGCGTTGGACTTAAGATCCAATGGACATATGTCCGCGTGGG	tgtggaaaggacgaaacaccgACGCGGACATATGTCCATGTTTAAGAGCTATGCTGGAAACAGCATAGCAAGTTTAAATAAGGCTAGTCCGTTATCAACTTGAAAAAGTGGCACCGAGTCGGTGCcgtTGGACTTAAGATCCAATGGACATATGTCCGCGcgcggttctatctagttacgcgttaaaccaactagaatttttttATGACTCGGAGCATGGTCTtggccgagtggttaaggcgttggactTAAgatccaatggacatatgtcCgcgtgggtctcgagtactaggatccatt
18wG_fne_RTT21_negative-ctrl_PBS15	0	3.10345	290	0	4.11985	267	18wG	21	negative-ctrl	15	gACGCGGACATATGTCCATGTTTAAGAGCTATGCTGGAAACAGCATAGCAAGTTTAAATAAGGCTAGTCCGTTATCAACTTGAAAAAGTGGCACCGAGTCGGTGCcgtTGGACTTAAGATCCAATGGACATATGTCCGCGTcgcggttctatctagttacgcgttaaaccaactagaattttttt	ACCAGGATGGCCGAGTGGTTAAGGCGTTGGACTTAAGATCCAATGGACATATGTCCGCGTGGGTTCGAACCCCACTCCTGGTA	GCCGAGTGGTTAAGGCGTTGGACTTAAGATCCAATGGACATATGTCCGCGTGGG	tgtggaaaggacgaaacaccgACGCGGACATATGTCCATGTTTAAGAGCTATGCTGGAAACAGCATAGCAAGTTTAAATAAGGCTAGTCCGTTATCAACTTGAAAAAGTGGCACCGAGTCGGTGCcgtTGGACTTAAGATCCAATGGACATATGTCCGCGTcgcggttctatctagttacgcgttaaaccaactagaatttttttGCTAGTTGAGACACTCAGtggccgagtggttaaggcgttggactTAAgatccaatggacatatgtcCgcgtgggtctcgagtactaggatccatt
18wG_fne_RTT21_negative-ctrl_PBS16	0	0	538	0	0	445	18wG	21	negative-ctrl	16	gACGCGGACATATGTCCATGTTTAAGAGCTATGCTGGAAACAGCATAGCAAGTTTAAATAAGGCTAGTCCGTTATCAACTTGAAAAAGTGGCACCGAGTCGGTGCcgtTGGACTTAAGATCCAATGGACATATGTCCGCGTGcgcggttctatctagttacgcgttaaaccaactagaattttttt	ACCAGGATGGCCGAGTGGTTAAGGCGTTGGACTTAAGATCCAATGGACATATGTCCGCGTGGGTTCGAACCCCACTCCTGGTA	GCCGAGTGGTTAAGGCGTTGGACTTAAGATCCAATGGACATATGTCCGCGTGGG	tgtggaaaggacgaaacaccgACGCGGACATATGTCCATGTTTAAGAGCTATGCTGGAAACAGCATAGCAAGTTTAAATAAGGCTAGTCCGTTATCAACTTGAAAAAGTGGCACCGAGTCGGTGCcgtTGGACTTAAGATCCAATGGACATATGTCCGCGTGcgcggttctatctagttacgcgttaaaccaactagaatttttttGCACATCCATACGCTAAtggccgagtggttaaggcgttggactTAAgatccaatggacatatgtcCgcgtgggtctcgagtactaggatccatt
18wG_fne_RTT21_negative-ctrl_PBS8	0	0	5	0	0	5	18wG	21	negative-ctrl	8	gACGCGGACATATGTCCATGTTTAAGAGCTATGCTGGAAACAGCATAGCAAGTTTAAATAAGGCTAGTCCGTTATCAACTTGAAAAAGTGGCACCGAGTCGGTGCcgtTGGACTTAAGATCCAATGGACATATGcgcggttctatctagttacgcgttaaaccaactagaattttttt	ACCAGGATGGCCGAGTGGTTAAGGCGTTGGACTTAAGATCCAATGGACATATGTCCGCGTGGGTTCGAACCCCACTCCTGGTA	GCCGAGTGGTTAAGGCGTTGGACTTAAGATCCAATGGACATATGTCCGCGTGGG	tgtggaaaggacgaaacaccgACGCGGACATATGTCCATGTTTAAGAGCTATGCTGGAAACAGCATAGCAAGTTTAAATAAGGCTAGTCCGTTATCAACTTGAAAAAGTGGCACCGAGTCGGTGCcgtTGGACTTAAGATCCAATGGACATATGcgcggttctatctagttacgcgttaaaccaactagaatttttttCACTGCATTGATGACTCGGACGTACtggccgagtggttaaggcgttggactTAAgatccaatggacatatgtcCgcgtgggtctcgagtactaggatccatt
18wG_fne_RTT21_negative-ctrl_PBS9	0	0	449	0	0	312	18wG	21	negative-ctrl	9	gACGCGGACATATGTCCATGTTTAAGAGCTATGCTGGAAACAGCATAGCAAGTTTAAATAAGGCTAGTCCGTTATCAACTTGAAAAAGTGGCACCGAGTCGGTGCcgtTGGACTTAAGATCCAATGGACATATGTcgcggttctatctagttacgcgttaaaccaactagaattttttt	ACCAGGATGGCCGAGTGGTTAAGGCGTTGGACTTAAGATCCAATGGACATATGTCCGCGTGGGTTCGAACCCCACTCCTGGTA	GCCGAGTGGTTAAGGCGTTGGACTTAAGATCCAATGGACATATGTCCGCGTGGG	tgtggaaaggacgaaacaccgACGCGGACATATGTCCATGTTTAAGAGCTATGCTGGAAACAGCATAGCAAGTTTAAATAAGGCTAGTCCGTTATCAACTTGAAAAAGTGGCACCGAGTCGGTGCcgtTGGACTTAAGATCCAATGGACATATGTcgcggttctatctagttacgcgttaaaccaactagaatttttttCCTTGGTGGAACCGAGTTAAATTCtggccgagtggttaaggcgttggactTAAgatccaatggacatatgtcCgcgtgggtctcgagtactaggatccatt
18wG_fne_RTT22_negative-ctrl_PBS10	0	0	565	0.550964	0	363	18wG	22	negative-ctrl	10	gACGCGGACATATGTCCATGTTTAAGAGCTATGCTGGAAACAGCATAGCAAGTTTAAATAAGGCTAGTCCGTTATCAACTTGAAAAAGTGGCACCGAGTCGGTGCgcgtTGGACTTAAGATCCAATGGACATATGTCcgcggttctatctagttacgcgttaaaccaactagaattttttt	ACCAGGATGGCCGAGTGGTTAAGGCGTTGGACTTAAGATCCAATGGACATATGTCCGCGTGGGTTCGAACCCCACTCCTGGTA	GCCGAGTGGTTAAGGCGTTGGACTTAAGATCCAATGGACATATGTCCGCGTGGG	tgtggaaaggacgaaacaccgACGCGGACATATGTCCATGTTTAAGAGCTATGCTGGAAACAGCATAGCAAGTTTAAATAAGGCTAGTCCGTTATCAACTTGAAAAAGTGGCACCGAGTCGGTGCgcgtTGGACTTAAGATCCAATGGACATATGTCcgcggttctatctagttacgcgttaaaccaactagaatttttttTATGCACCACTAGTGAACGGTTtggccgagtggttaaggcgttggactTAAgatccaatggacatatgtcCgcgtgggtctcgagtactaggatccatt
18wG_fne_RTT22_negative-ctrl_PBS11	0	0	369	0	0.727273	275	18wG	22	negative-ctrl	11	gACGCGGACATATGTCCATGTTTAAGAGCTATGCTGGAAACAGCATAGCAAGTTTAAATAAGGCTAGTCCGTTATCAACTTGAAAAAGTGGCACCGAGTCGGTGCgcgtTGGACTTAAGATCCAATGGACATATGTCCcgcggttctatctagttacgcgttaaaccaactagaattttttt	ACCAGGATGGCCGAGTGGTTAAGGCGTTGGACTTAAGATCCAATGGACATATGTCCGCGTGGGTTCGAACCCCACTCCTGGTA	GCCGAGTGGTTAAGGCGTTGGACTTAAGATCCAATGGACATATGTCCGCGTGGG	tgtggaaaggacgaaacaccgACGCGGACATATGTCCATGTTTAAGAGCTATGCTGGAAACAGCATAGCAAGTTTAAATAAGGCTAGTCCGTTATCAACTTGAAAAAGTGGCACCGAGTCGGTGCgcgtTGGACTTAAGATCCAATGGACATATGTCCcgcggttctatctagttacgcgttaaaccaactagaatttttttCTAGAATCCGTGCAGGTCAAAtggccgagtggttaaggcgttggactTAAgatccaatggacatatgtcCgcgtgggtctcgagtactaggatccatt
18wG_fne_RTT22_negative-ctrl_PBS12	0	0	336	0	0	248	18wG	22	negative-ctrl	12	gACGCGGACATATGTCCATGTTTAAGAGCTATGCTGGAAACAGCATAGCAAGTTTAAATAAGGCTAGTCCGTTATCAACTTGAAAAAGTGGCACCGAGTCGGTGCgcgtTGGACTTAAGATCCAATGGACATATGTCCGcgcggttctatctagttacgcgttaaaccaactagaattttttt	ACCAGGATGGCCGAGTGGTTAAGGCGTTGGACTTAAGATCCAATGGACATATGTCCGCGTGGGTTCGAACCCCACTCCTGGTA	GCCGAGTGGTTAAGGCGTTGGACTTAAGATCCAATGGACATATGTCCGCGTGGG	tgtggaaaggacgaaacaccgACGCGGACATATGTCCATGTTTAAGAGCTATGCTGGAAACAGCATAGCAAGTTTAAATAAGGCTAGTCCGTTATCAACTTGAAAAAGTGGCACCGAGTCGGTGCgcgtTGGACTTAAGATCCAATGGACATATGTCCGcgcggttctatctagttacgcgttaaaccaactagaatttttttATCATGACTGGCAGGCCTAAtggccgagtggttaaggcgttggactTAAgatccaatggacatatgtcCgcgtgggtctcgagtactaggatccatt
18wG_fne_RTT22_negative-ctrl_PBS13	0.265252	0	377	0.636943	0	314	18wG	22	negative-ctrl	13	gACGCGGACATATGTCCATGTTTAAGAGCTATGCTGGAAACAGCATAGCAAGTTTAAATAAGGCTAGTCCGTTATCAACTTGAAAAAGTGGCACCGAGTCGGTGCgcgtTGGACTTAAGATCCAATGGACATATGTCCGCcgcggttctatctagttacgcgttaaaccaactagaattttttt	ACCAGGATGGCCGAGTGGTTAAGGCGTTGGACTTAAGATCCAATGGACATATGTCCGCGTGGGTTCGAACCCCACTCCTGGTA	GCCGAGTGGTTAAGGCGTTGGACTTAAGATCCAATGGACATATGTCCGCGTGGG	tgtggaaaggacgaaacaccgACGCGGACATATGTCCATGTTTAAGAGCTATGCTGGAAACAGCATAGCAAGTTTAAATAAGGCTAGTCCGTTATCAACTTGAAAAAGTGGCACCGAGTCGGTGCgcgtTGGACTTAAGATCCAATGGACATATGTCCGCcgcggttctatctagttacgcgttaaaccaactagaatttttttTAAGCCAACACGGTCATGAtggccgagtggttaaggcgttggactTAAgatccaatggacatatgtcCgcgtgggtctcgagtactaggatccatt
18wG_fne_RTT22_negative-ctrl_PBS14	0	0	570	0	0	360	18wG	22	negative-ctrl	14	gACGCGGACATATGTCCATGTTTAAGAGCTATGCTGGAAACAGCATAGCAAGTTTAAATAAGGCTAGTCCGTTATCAACTTGAAAAAGTGGCACCGAGTCGGTGCgcgtTGGACTTAAGATCCAATGGACATATGTCCGCGcgcggttctatctagttacgcgttaaaccaactagaattttttt	ACCAGGATGGCCGAGTGGTTAAGGCGTTGGACTTAAGATCCAATGGACATATGTCCGCGTGGGTTCGAACCCCACTCCTGGTA	GCCGAGTGGTTAAGGCGTTGGACTTAAGATCCAATGGACATATGTCCGCGTGGG	tgtggaaaggacgaaacaccgACGCGGACATATGTCCATGTTTAAGAGCTATGCTGGAAACAGCATAGCAAGTTTAAATAAGGCTAGTCCGTTATCAACTTGAAAAAGTGGCACCGAGTCGGTGCgcgtTGGACTTAAGATCCAATGGACATATGTCCGCGcgcggttctatctagttacgcgttaaaccaactagaatttttttACTCAAGGCGATGTGGACtggccgagtggttaaggcgttggactTAAgatccaatggacatatgtcCgcgtgggtctcgagtactaggatccatt
18wG_fne_RTT22_negative-ctrl_PBS15	0	0	475	0	0	382	18wG	22	negative-ctrl	15	gACGCGGACATATGTCCATGTTTAAGAGCTATGCTGGAAACAGCATAGCAAGTTTAAATAAGGCTAGTCCGTTATCAACTTGAAAAAGTGGCACCGAGTCGGTGCgcgtTGGACTTAAGATCCAATGGACATATGTCCGCGTcgcggttctatctagttacgcgttaaaccaactagaattttttt	ACCAGGATGGCCGAGTGGTTAAGGCGTTGGACTTAAGATCCAATGGACATATGTCCGCGTGGGTTCGAACCCCACTCCTGGTA	GCCGAGTGGTTAAGGCGTTGGACTTAAGATCCAATGGACATATGTCCGCGTGGG	tgtggaaaggacgaaacaccgACGCGGACATATGTCCATGTTTAAGAGCTATGCTGGAAACAGCATAGCAAGTTTAAATAAGGCTAGTCCGTTATCAACTTGAAAAAGTGGCACCGAGTCGGTGCgcgtTGGACTTAAGATCCAATGGACATATGTCCGCGTcgcggttctatctagttacgcgttaaaccaactagaatttttttGACTCTAAGACCATTGCtggccgagtggttaaggcgttggactTAAgatccaatggacatatgtcCgcgtgggtctcgagtactaggatccatt
18wG_fne_RTT22_negative-ctrl_PBS16	0	0.234192	427	0.406504	0	246	18wG	22	negative-ctrl	16	gACGCGGACATATGTCCATGTTTAAGAGCTATGCTGGAAACAGCATAGCAAGTTTAAATAAGGCTAGTCCGTTATCAACTTGAAAAAGTGGCACCGAGTCGGTGCgcgtTGGACTTAAGATCCAATGGACATATGTCCGCGTGcgcggttctatctagttacgcgttaaaccaactagaattttttt	ACCAGGATGGCCGAGTGGTTAAGGCGTTGGACTTAAGATCCAATGGACATATGTCCGCGTGGGTTCGAACCCCACTCCTGGTA	GCCGAGTGGTTAAGGCGTTGGACTTAAGATCCAATGGACATATGTCCGCGTGGG	tgtggaaaggacgaaacaccgACGCGGACATATGTCCATGTTTAAGAGCTATGCTGGAAACAGCATAGCAAGTTTAAATAAGGCTAGTCCGTTATCAACTTGAAAAAGTGGCACCGAGTCGGTGCgcgtTGGACTTAAGATCCAATGGACATATGTCCGCGTGcgcggttctatctagttacgcgttaaaccaactagaatttttttCCTGGAACAACTAGAAtggccgagtggttaaggcgttggactTAAgatccaatggacatatgtcCgcgtgggtctcgagtactaggatccatt
18wG_fne_RTT22_negative-ctrl_PBS8	0.810811	0	370	0	0	292	18wG	22	negative-ctrl	8	gACGCGGACATATGTCCATGTTTAAGAGCTATGCTGGAAACAGCATAGCAAGTTTAAATAAGGCTAGTCCGTTATCAACTTGAAAAAGTGGCACCGAGTCGGTGCgcgtTGGACTTAAGATCCAATGGACATATGcgcggttctatctagttacgcgttaaaccaactagaattttttt	ACCAGGATGGCCGAGTGGTTAAGGCGTTGGACTTAAGATCCAATGGACATATGTCCGCGTGGGTTCGAACCCCACTCCTGGTA	GCCGAGTGGTTAAGGCGTTGGACTTAAGATCCAATGGACATATGTCCGCGTGGG	tgtggaaaggacgaaacaccgACGCGGACATATGTCCATGTTTAAGAGCTATGCTGGAAACAGCATAGCAAGTTTAAATAAGGCTAGTCCGTTATCAACTTGAAAAAGTGGCACCGAGTCGGTGCgcgtTGGACTTAAGATCCAATGGACATATGcgcggttctatctagttacgcgttaaaccaactagaatttttttGGCACCTAACAAGTCGCATAGAAGtggccgagtggttaaggcgttggactTAAgatccaatggacatatgtcCgcgtgggtctcgagtactaggatccatt
18wG_fne_RTT22_negative-ctrl_PBS9	0	0	508	0	0	405	18wG	22	negative-ctrl	9	gACGCGGACATATGTCCATGTTTAAGAGCTATGCTGGAAACAGCATAGCAAGTTTAAATAAGGCTAGTCCGTTATCAACTTGAAAAAGTGGCACCGAGTCGGTGCgcgtTGGACTTAAGATCCAATGGACATATGTcgcggttctatctagttacgcgttaaaccaactagaattttttt	ACCAGGATGGCCGAGTGGTTAAGGCGTTGGACTTAAGATCCAATGGACATATGTCCGCGTGGGTTCGAACCCCACTCCTGGTA	GCCGAGTGGTTAAGGCGTTGGACTTAAGATCCAATGGACATATGTCCGCGTGGG	tgtggaaaggacgaaacaccgACGCGGACATATGTCCATGTTTAAGAGCTATGCTGGAAACAGCATAGCAAGTTTAAATAAGGCTAGTCCGTTATCAACTTGAAAAAGTGGCACCGAGTCGGTGCgcgtTGGACTTAAGATCCAATGGACATATGTcgcggttctatctagttacgcgttaaaccaactagaatttttttAACGTCCTTATGCCATGACGGTGtggccgagtggttaaggcgttggactTAAgatccaatggacatatgtcCgcgtgggtctcgagtactaggatccatt
18wG_fne_RTT23_negative-ctrl_PBS10	0.463679	0	647	0	0	446	18wG	23	negative-ctrl	10	gACGCGGACATATGTCCATGTTTAAGAGCTATGCTGGAAACAGCATAGCAAGTTTAAATAAGGCTAGTCCGTTATCAACTTGAAAAAGTGGCACCGAGTCGGTGCggcgtTGGACTTAAGATCCAATGGACATATGTCcgcggttctatctagttacgcgttaaaccaactagaattttttt	ACCAGGATGGCCGAGTGGTTAAGGCGTTGGACTTAAGATCCAATGGACATATGTCCGCGTGGGTTCGAACCCCACTCCTGGTA	GCCGAGTGGTTAAGGCGTTGGACTTAAGATCCAATGGACATATGTCCGCGTGGG	tgtggaaaggacgaaacaccgACGCGGACATATGTCCATGTTTAAGAGCTATGCTGGAAACAGCATAGCAAGTTTAAATAAGGCTAGTCCGTTATCAACTTGAAAAAGTGGCACCGAGTCGGTGCggcgtTGGACTTAAGATCCAATGGACATATGTCcgcggttctatctagttacgcgttaaaccaactagaatttttttAGTCAGGTGCGCAACCAATTCtggccgagtggttaaggcgttggactTAAgatccaatggacatatgtcCgcgtgggtctcgagtactaggatccatt
18wG_fne_RTT23_negative-ctrl_PBS11	0	0.179533	557	0	0.705882	425	18wG	23	negative-ctrl	11	gACGCGGACATATGTCCATGTTTAAGAGCTATGCTGGAAACAGCATAGCAAGTTTAAATAAGGCTAGTCCGTTATCAACTTGAAAAAGTGGCACCGAGTCGGTGCggcgtTGGACTTAAGATCCAATGGACATATGTCCcgcggttctatctagttacgcgttaaaccaactagaattttttt	ACCAGGATGGCCGAGTGGTTAAGGCGTTGGACTTAAGATCCAATGGACATATGTCCGCGTGGGTTCGAACCCCACTCCTGGTA	GCCGAGTGGTTAAGGCGTTGGACTTAAGATCCAATGGACATATGTCCGCGTGGG	tgtggaaaggacgaaacaccgACGCGGACATATGTCCATGTTTAAGAGCTATGCTGGAAACAGCATAGCAAGTTTAAATAAGGCTAGTCCGTTATCAACTTGAAAAAGTGGCACCGAGTCGGTGCggcgtTGGACTTAAGATCCAATGGACATATGTCCcgcggttctatctagttacgcgttaaaccaactagaatttttttTGCAGCAACTCTAGAATCCGtggccgagtggttaaggcgttggactTAAgatccaatggacatatgtcCgcgtgggtctcgagtactaggatccatt
18wG_fne_RTT23_negative-ctrl_PBS12	0	0	349	0	0	242	18wG	23	negative-ctrl	12	gACGCGGACATATGTCCATGTTTAAGAGCTATGCTGGAAACAGCATAGCAAGTTTAAATAAGGCTAGTCCGTTATCAACTTGAAAAAGTGGCACCGAGTCGGTGCggcgtTGGACTTAAGATCCAATGGACATATGTCCGcgcggttctatctagttacgcgttaaaccaactagaattttttt	ACCAGGATGGCCGAGTGGTTAAGGCGTTGGACTTAAGATCCAATGGACATATGTCCGCGTGGGTTCGAACCCCACTCCTGGTA	GCCGAGTGGTTAAGGCGTTGGACTTAAGATCCAATGGACATATGTCCGCGTGGG	tgtggaaaggacgaaacaccgACGCGGACATATGTCCATGTTTAAGAGCTATGCTGGAAACAGCATAGCAAGTTTAAATAAGGCTAGTCCGTTATCAACTTGAAAAAGTGGCACCGAGTCGGTGCggcgtTGGACTTAAGATCCAATGGACATATGTCCGcgcggttctatctagttacgcgttaaaccaactagaatttttttAGCTCAACCGCTTAAGTAGtggccgagtggttaaggcgttggactTAAgatccaatggacatatgtcCgcgtgggtctcgagtactaggatccatt
18wG_fne_RTT23_negative-ctrl_PBS13	0	2.70936	406	0	1.67131	359	18wG	23	negative-ctrl	13	gACGCGGACATATGTCCATGTTTAAGAGCTATGCTGGAAACAGCATAGCAAGTTTAAATAAGGCTAGTCCGTTATCAACTTGAAAAAGTGGCACCGAGTCGGTGCggcgtTGGACTTAAGATCCAATGGACATATGTCCGCcgcggttctatctagttacgcgttaaaccaactagaattttttt	ACCAGGATGGCCGAGTGGTTAAGGCGTTGGACTTAAGATCCAATGGACATATGTCCGCGTGGGTTCGAACCCCACTCCTGGTA	GCCGAGTGGTTAAGGCGTTGGACTTAAGATCCAATGGACATATGTCCGCGTGGG	tgtggaaaggacgaaacaccgACGCGGACATATGTCCATGTTTAAGAGCTATGCTGGAAACAGCATAGCAAGTTTAAATAAGGCTAGTCCGTTATCAACTTGAAAAAGTGGCACCGAGTCGGTGCggcgtTGGACTTAAGATCCAATGGACATATGTCCGCcgcggttctatctagttacgcgttaaaccaactagaatttttttTCCACAAGGACTACGCTTtggccgagtggttaaggcgttggactTAAgatccaatggacatatgtcCgcgtgggtctcgagtactaggatccatt
18wG_fne_RTT23_negative-ctrl_PBS14	0	0	321	0	0	212	18wG	23	negative-ctrl	14	gACGCGGACATATGTCCATGTTTAAGAGCTATGCTGGAAACAGCATAGCAAGTTTAAATAAGGCTAGTCCGTTATCAACTTGAAAAAGTGGCACCGAGTCGGTGCggcgtTGGACTTAAGATCCAATGGACATATGTCCGCGcgcggttctatctagttacgcgttaaaccaactagaattttttt	ACCAGGATGGCCGAGTGGTTAAGGCGTTGGACTTAAGATCCAATGGACATATGTCCGCGTGGGTTCGAACCCCACTCCTGGTA	GCCGAGTGGTTAAGGCGTTGGACTTAAGATCCAATGGACATATGTCCGCGTGGG	tgtggaaaggacgaaacaccgACGCGGACATATGTCCATGTTTAAGAGCTATGCTGGAAACAGCATAGCAAGTTTAAATAAGGCTAGTCCGTTATCAACTTGAAAAAGTGGCACCGAGTCGGTGCggcgtTGGACTTAAGATCCAATGGACATATGTCCGCGcgcggttctatctagttacgcgttaaaccaactagaatttttttAGACCTAAGGAGTTGCGtggccgagtggttaaggcgttggactTAAgatccaatggacatatgtcCgcgtgggtctcgagtactaggatccatt
18wG_fne_RTT23_negative-ctrl_PBS15	0	0	329	0	0.4	250	18wG	23	negative-ctrl	15	gACGCGGACATATGTCCATGTTTAAGAGCTATGCTGGAAACAGCATAGCAAGTTTAAATAAGGCTAGTCCGTTATCAACTTGAAAAAGTGGCACCGAGTCGGTGCggcgtTGGACTTAAGATCCAATGGACATATGTCCGCGTcgcggttctatctagttacgcgttaaaccaactagaattttttt	ACCAGGATGGCCGAGTGGTTAAGGCGTTGGACTTAAGATCCAATGGACATATGTCCGCGTGGGTTCGAACCCCACTCCTGGTA	GCCGAGTGGTTAAGGCGTTGGACTTAAGATCCAATGGACATATGTCCGCGTGGG	tgtggaaaggacgaaacaccgACGCGGACATATGTCCATGTTTAAGAGCTATGCTGGAAACAGCATAGCAAGTTTAAATAAGGCTAGTCCGTTATCAACTTGAAAAAGTGGCACCGAGTCGGTGCggcgtTGGACTTAAGATCCAATGGACATATGTCCGCGTcgcggttctatctagttacgcgttaaaccaactagaatttttttACTGCTACTGGCAATGtggccgagtggttaaggcgttggactTAAgatccaatggacatatgtcCgcgtgggtctcgagtactaggatccatt
18wG_fne_RTT23_negative-ctrl_PBS16	0.613497	0.306748	652	0.26738	0.26738	374	18wG	23	negative-ctrl	16	gACGCGGACATATGTCCATGTTTAAGAGCTATGCTGGAAACAGCATAGCAAGTTTAAATAAGGCTAGTCCGTTATCAACTTGAAAAAGTGGCACCGAGTCGGTGCggcgtTGGACTTAAGATCCAATGGACATATGTCCGCGTGcgcggttctatctagttacgcgttaaaccaactagaattttttt	ACCAGGATGGCCGAGTGGTTAAGGCGTTGGACTTAAGATCCAATGGACATATGTCCGCGTGGGTTCGAACCCCACTCCTGGTA	GCCGAGTGGTTAAGGCGTTGGACTTAAGATCCAATGGACATATGTCCGCGTGGG	tgtggaaaggacgaaacaccgACGCGGACATATGTCCATGTTTAAGAGCTATGCTGGAAACAGCATAGCAAGTTTAAATAAGGCTAGTCCGTTATCAACTTGAAAAAGTGGCACCGAGTCGGTGCggcgtTGGACTTAAGATCCAATGGACATATGTCCGCGTGcgcggttctatctagttacgcgttaaaccaactagaatttttttAGTACGAGCCATCATtggccgagtggttaaggcgttggactTAAgatccaatggacatatgtcCgcgtgggtctcgagtactaggatccatt
18wG_fne_RTT23_negative-ctrl_PBS8	0	0	437	0	0	349	18wG	23	negative-ctrl	8	gACGCGGACATATGTCCATGTTTAAGAGCTATGCTGGAAACAGCATAGCAAGTTTAAATAAGGCTAGTCCGTTATCAACTTGAAAAAGTGGCACCGAGTCGGTGCggcgtTGGACTTAAGATCCAATGGACATATGcgcggttctatctagttacgcgttaaaccaactagaattttttt	ACCAGGATGGCCGAGTGGTTAAGGCGTTGGACTTAAGATCCAATGGACATATGTCCGCGTGGGTTCGAACCCCACTCCTGGTA	GCCGAGTGGTTAAGGCGTTGGACTTAAGATCCAATGGACATATGTCCGCGTGGG	tgtggaaaggacgaaacaccgACGCGGACATATGTCCATGTTTAAGAGCTATGCTGGAAACAGCATAGCAAGTTTAAATAAGGCTAGTCCGTTATCAACTTGAAAAAGTGGCACCGAGTCGGTGCggcgtTGGACTTAAGATCCAATGGACATATGcgcggttctatctagttacgcgttaaaccaactagaatttttttGCGATCTCGTTGTGTGATACCGTtggccgagtggttaaggcgttggactTAAgatccaatggacatatgtcCgcgtgggtctcgagtactaggatccatt
18wG_fne_RTT23_negative-ctrl_PBS9	1.17647	0.235294	425	1.76056	0	284	18wG	23	negative-ctrl	9	gACGCGGACATATGTCCATGTTTAAGAGCTATGCTGGAAACAGCATAGCAAGTTTAAATAAGGCTAGTCCGTTATCAACTTGAAAAAGTGGCACCGAGTCGGTGCggcgtTGGACTTAAGATCCAATGGACATATGTcgcggttctatctagttacgcgttaaaccaactagaattttttt	ACCAGGATGGCCGAGTGGTTAAGGCGTTGGACTTAAGATCCAATGGACATATGTCCGCGTGGGTTCGAACCCCACTCCTGGTA	GCCGAGTGGTTAAGGCGTTGGACTTAAGATCCAATGGACATATGTCCGCGTGGG	tgtggaaaggacgaaacaccgACGCGGACATATGTCCATGTTTAAGAGCTATGCTGGAAACAGCATAGCAAGTTTAAATAAGGCTAGTCCGTTATCAACTTGAAAAAGTGGCACCGAGTCGGTGCggcgtTGGACTTAAGATCCAATGGACATATGTcgcggttctatctagttacgcgttaaaccaactagaatttttttATGCGCAGGTTGGTTCTATGATtggccgagtggttaaggcgttggactTAAgatccaatggacatatgtcCgcgtgggtctcgagtactaggatccatt
18wG_fne_RTT24_negative-ctrl_PBS10	0	0	421	0	0	283	18wG	24	negative-ctrl	10	gACGCGGACATATGTCCATGTTTAAGAGCTATGCTGGAAACAGCATAGCAAGTTTAAATAAGGCTAGTCCGTTATCAACTTGAAAAAGTGGCACCGAGTCGGTGCaggcgtTGGACTTAAGATCCAATGGACATATGTCcgcggttctatctagttacgcgttaaaccaactagaattttttt	ACCAGGATGGCCGAGTGGTTAAGGCGTTGGACTTAAGATCCAATGGACATATGTCCGCGTGGGTTCGAACCCCACTCCTGGTA	GCCGAGTGGTTAAGGCGTTGGACTTAAGATCCAATGGACATATGTCCGCGTGGG	tgtggaaaggacgaaacaccgACGCGGACATATGTCCATGTTTAAGAGCTATGCTGGAAACAGCATAGCAAGTTTAAATAAGGCTAGTCCGTTATCAACTTGAAAAAGTGGCACCGAGTCGGTGCaggcgtTGGACTTAAGATCCAATGGACATATGTCcgcggttctatctagttacgcgttaaaccaactagaatttttttGCTGTGGCATTGACAATGCAtggccgagtggttaaggcgttggactTAAgatccaatggacatatgtcCgcgtgggtctcgagtactaggatccatt
18wG_fne_RTT24_negative-ctrl_PBS11	0	0	451	0	0	430	18wG	24	negative-ctrl	11	gACGCGGACATATGTCCATGTTTAAGAGCTATGCTGGAAACAGCATAGCAAGTTTAAATAAGGCTAGTCCGTTATCAACTTGAAAAAGTGGCACCGAGTCGGTGCaggcgtTGGACTTAAGATCCAATGGACATATGTCCcgcggttctatctagttacgcgttaaaccaactagaattttttt	ACCAGGATGGCCGAGTGGTTAAGGCGTTGGACTTAAGATCCAATGGACATATGTCCGCGTGGGTTCGAACCCCACTCCTGGTA	GCCGAGTGGTTAAGGCGTTGGACTTAAGATCCAATGGACATATGTCCGCGTGGG	tgtggaaaggacgaaacaccgACGCGGACATATGTCCATGTTTAAGAGCTATGCTGGAAACAGCATAGCAAGTTTAAATAAGGCTAGTCCGTTATCAACTTGAAAAAGTGGCACCGAGTCGGTGCaggcgtTGGACTTAAGATCCAATGGACATATGTCCcgcggttctatctagttacgcgttaaaccaactagaatttttttTGAAGTCAGAGTCAAGCTCtggccgagtggttaaggcgttggactTAAgatccaatggacatatgtcCgcgtgggtctcgagtactaggatccatt
18wG_fne_RTT24_negative-ctrl_PBS12	0.554017	0	361	0	0	239	18wG	24	negative-ctrl	12	gACGCGGACATATGTCCATGTTTAAGAGCTATGCTGGAAACAGCATAGCAAGTTTAAATAAGGCTAGTCCGTTATCAACTTGAAAAAGTGGCACCGAGTCGGTGCaggcgtTGGACTTAAGATCCAATGGACATATGTCCGcgcggttctatctagttacgcgttaaaccaactagaattttttt	ACCAGGATGGCCGAGTGGTTAAGGCGTTGGACTTAAGATCCAATGGACATATGTCCGCGTGGGTTCGAACCCCACTCCTGGTA	GCCGAGTGGTTAAGGCGTTGGACTTAAGATCCAATGGACATATGTCCGCGTGGG	tgtggaaaggacgaaacaccgACGCGGACATATGTCCATGTTTAAGAGCTATGCTGGAAACAGCATAGCAAGTTTAAATAAGGCTAGTCCGTTATCAACTTGAAAAAGTGGCACCGAGTCGGTGCaggcgtTGGACTTAAGATCCAATGGACATATGTCCGcgcggttctatctagttacgcgttaaaccaactagaatttttttTACTTGGCAGGTCCAAGTtggccgagtggttaaggcgttggactTAAgatccaatggacatatgtcCgcgtgggtctcgagtactaggatccatt
18wG_fne_RTT24_negative-ctrl_PBS13	0	0	237	0	0	238	18wG	24	negative-ctrl	13	gACGCGGACATATGTCCATGTTTAAGAGCTATGCTGGAAACAGCATAGCAAGTTTAAATAAGGCTAGTCCGTTATCAACTTGAAAAAGTGGCACCGAGTCGGTGCaggcgtTGGACTTAAGATCCAATGGACATATGTCCGCcgcggttctatctagttacgcgttaaaccaactagaattttttt	ACCAGGATGGCCGAGTGGTTAAGGCGTTGGACTTAAGATCCAATGGACATATGTCCGCGTGGGTTCGAACCCCACTCCTGGTA	GCCGAGTGGTTAAGGCGTTGGACTTAAGATCCAATGGACATATGTCCGCGTGGG	tgtggaaaggacgaaacaccgACGCGGACATATGTCCATGTTTAAGAGCTATGCTGGAAACAGCATAGCAAGTTTAAATAAGGCTAGTCCGTTATCAACTTGAAAAAGTGGCACCGAGTCGGTGCaggcgtTGGACTTAAGATCCAATGGACATATGTCCGCcgcggttctatctagttacgcgttaaaccaactagaatttttttACGAGTTACAGTACTACtggccgagtggttaaggcgttggactTAAgatccaatggacatatgtcCgcgtgggtctcgagtactaggatccatt
18wG_fne_RTT24_negative-ctrl_PBS14	0	0	419	0	0	307	18wG	24	negative-ctrl	14	gACGCGGACATATGTCCATGTTTAAGAGCTATGCTGGAAACAGCATAGCAAGTTTAAATAAGGCTAGTCCGTTATCAACTTGAAAAAGTGGCACCGAGTCGGTGCaggcgtTGGACTTAAGATCCAATGGACATATGTCCGCGcgcggttctatctagttacgcgttaaaccaactagaattttttt	ACCAGGATGGCCGAGTGGTTAAGGCGTTGGACTTAAGATCCAATGGACATATGTCCGCGTGGGTTCGAACCCCACTCCTGGTA	GCCGAGTGGTTAAGGCGTTGGACTTAAGATCCAATGGACATATGTCCGCGTGGG	tgtggaaaggacgaaacaccgACGCGGACATATGTCCATGTTTAAGAGCTATGCTGGAAACAGCATAGCAAGTTTAAATAAGGCTAGTCCGTTATCAACTTGAAAAAGTGGCACCGAGTCGGTGCaggcgtTGGACTTAAGATCCAATGGACATATGTCCGCGcgcggttctatctagttacgcgttaaaccaactagaatttttttCACCGAGATTGGAGCTtggccgagtggttaaggcgttggactTAAgatccaatggacatatgtcCgcgtgggtctcgagtactaggatccatt
18wG_fne_RTT24_negative-ctrl_PBS15	0	0	285	0	0	252	18wG	24	negative-ctrl	15	gACGCGGACATATGTCCATGTTTAAGAGCTATGCTGGAAACAGCATAGCAAGTTTAAATAAGGCTAGTCCGTTATCAACTTGAAAAAGTGGCACCGAGTCGGTGCaggcgtTGGACTTAAGATCCAATGGACATATGTCCGCGTcgcggttctatctagttacgcgttaaaccaactagaattttttt	ACCAGGATGGCCGAGTGGTTAAGGCGTTGGACTTAAGATCCAATGGACATATGTCCGCGTGGGTTCGAACCCCACTCCTGGTA	GCCGAGTGGTTAAGGCGTTGGACTTAAGATCCAATGGACATATGTCCGCGTGGG	tgtggaaaggacgaaacaccgACGCGGACATATGTCCATGTTTAAGAGCTATGCTGGAAACAGCATAGCAAGTTTAAATAAGGCTAGTCCGTTATCAACTTGAAAAAGTGGCACCGAGTCGGTGCaggcgtTGGACTTAAGATCCAATGGACATATGTCCGCGTcgcggttctatctagttacgcgttaaaccaactagaatttttttTGAGACCTCGAAGTCtggccgagtggttaaggcgttggactTAAgatccaatggacatatgtcCgcgtgggtctcgagtactaggatccatt
18wG_fne_RTT24_negative-ctrl_PBS16	0	2	700	0	0.424628	471	18wG	24	negative-ctrl	16	gACGCGGACATATGTCCATGTTTAAGAGCTATGCTGGAAACAGCATAGCAAGTTTAAATAAGGCTAGTCCGTTATCAACTTGAAAAAGTGGCACCGAGTCGGTGCaggcgtTGGACTTAAGATCCAATGGACATATGTCCGCGTGcgcggttctatctagttacgcgttaaaccaactagaattttttt	ACCAGGATGGCCGAGTGGTTAAGGCGTTGGACTTAAGATCCAATGGACATATGTCCGCGTGGGTTCGAACCCCACTCCTGGTA	GCCGAGTGGTTAAGGCGTTGGACTTAAGATCCAATGGACATATGTCCGCGTGGG	tgtggaaaggacgaaacaccgACGCGGACATATGTCCATGTTTAAGAGCTATGCTGGAAACAGCATAGCAAGTTTAAATAAGGCTAGTCCGTTATCAACTTGAAAAAGTGGCACCGAGTCGGTGCaggcgtTGGACTTAAGATCCAATGGACATATGTCCGCGTGcgcggttctatctagttacgcgttaaaccaactagaatttttttGTTCCAACCAGGAGtggccgagtggttaaggcgttggactTAAgatccaatggacatatgtcCgcgtgggtctcgagtactaggatccatt
18wG_fne_RTT24_negative-ctrl_PBS8	0.173913	0	575	0	0	314	18wG	24	negative-ctrl	8	gACGCGGACATATGTCCATGTTTAAGAGCTATGCTGGAAACAGCATAGCAAGTTTAAATAAGGCTAGTCCGTTATCAACTTGAAAAAGTGGCACCGAGTCGGTGCaggcgtTGGACTTAAGATCCAATGGACATATGcgcggttctatctagttacgcgttaaaccaactagaattttttt	ACCAGGATGGCCGAGTGGTTAAGGCGTTGGACTTAAGATCCAATGGACATATGTCCGCGTGGGTTCGAACCCCACTCCTGGTA	GCCGAGTGGTTAAGGCGTTGGACTTAAGATCCAATGGACATATGTCCGCGTGGG	tgtggaaaggacgaaacaccgACGCGGACATATGTCCATGTTTAAGAGCTATGCTGGAAACAGCATAGCAAGTTTAAATAAGGCTAGTCCGTTATCAACTTGAAAAAGTGGCACCGAGTCGGTGCaggcgtTGGACTTAAGATCCAATGGACATATGcgcggttctatctagttacgcgttaaaccaactagaatttttttCTATCAGGTAGCATCACCGAATtggccgagtggttaaggcgttggactTAAgatccaatggacatatgtcCgcgtgggtctcgagtactaggatccatt
18wG_fne_RTT24_negative-ctrl_PBS9	0	0	259	0.487805	0	205	18wG	24	negative-ctrl	9	gACGCGGACATATGTCCATGTTTAAGAGCTATGCTGGAAACAGCATAGCAAGTTTAAATAAGGCTAGTCCGTTATCAACTTGAAAAAGTGGCACCGAGTCGGTGCaggcgtTGGACTTAAGATCCAATGGACATATGTcgcggttctatctagttacgcgttaaaccaactagaattttttt	ACCAGGATGGCCGAGTGGTTAAGGCGTTGGACTTAAGATCCAATGGACATATGTCCGCGTGGGTTCGAACCCCACTCCTGGTA	GCCGAGTGGTTAAGGCGTTGGACTTAAGATCCAATGGACATATGTCCGCGTGGG	tgtggaaaggacgaaacaccgACGCGGACATATGTCCATGTTTAAGAGCTATGCTGGAAACAGCATAGCAAGTTTAAATAAGGCTAGTCCGTTATCAACTTGAAAAAGTGGCACCGAGTCGGTGCaggcgtTGGACTTAAGATCCAATGGACATATGTcgcggttctatctagttacgcgttaaaccaactagaatttttttATACACCAGACGCAAGTGCTAtggccgagtggttaaggcgttggactTAAgatccaatggacatatgtcCgcgtgggtctcgagtactaggatccatt
18wG_fne_RTT25_negative-ctrl_PBS10	0	0	380	0	0	256	18wG	25	negative-ctrl	10	gACGCGGACATATGTCCATGTTTAAGAGCTATGCTGGAAACAGCATAGCAAGTTTAAATAAGGCTAGTCCGTTATCAACTTGAAAAAGTGGCACCGAGTCGGTGCaaggcgtTGGACTTAAGATCCAATGGACATATGTCcgcggttctatctagttacgcgttaaaccaactagaattttttt	ACCAGGATGGCCGAGTGGTTAAGGCGTTGGACTTAAGATCCAATGGACATATGTCCGCGTGGGTTCGAACCCCACTCCTGGTA	GCCGAGTGGTTAAGGCGTTGGACTTAAGATCCAATGGACATATGTCCGCGTGGG	tgtggaaaggacgaaacaccgACGCGGACATATGTCCATGTTTAAGAGCTATGCTGGAAACAGCATAGCAAGTTTAAATAAGGCTAGTCCGTTATCAACTTGAAAAAGTGGCACCGAGTCGGTGCaaggcgtTGGACTTAAGATCCAATGGACATATGTCcgcggttctatctagttacgcgttaaaccaactagaatttttttACCACCATAGCACCTGTAGtggccgagtggttaaggcgttggactTAAgatccaatggacatatgtcCgcgtgggtctcgagtactaggatccatt
18wG_fne_RTT25_negative-ctrl_PBS11	1.49813	0	267	0	0	195	18wG	25	negative-ctrl	11	gACGCGGACATATGTCCATGTTTAAGAGCTATGCTGGAAACAGCATAGCAAGTTTAAATAAGGCTAGTCCGTTATCAACTTGAAAAAGTGGCACCGAGTCGGTGCaaggcgtTGGACTTAAGATCCAATGGACATATGTCCcgcggttctatctagttacgcgttaaaccaactagaattttttt	ACCAGGATGGCCGAGTGGTTAAGGCGTTGGACTTAAGATCCAATGGACATATGTCCGCGTGGGTTCGAACCCCACTCCTGGTA	GCCGAGTGGTTAAGGCGTTGGACTTAAGATCCAATGGACATATGTCCGCGTGGG	tgtggaaaggacgaaacaccgACGCGGACATATGTCCATGTTTAAGAGCTATGCTGGAAACAGCATAGCAAGTTTAAATAAGGCTAGTCCGTTATCAACTTGAAAAAGTGGCACCGAGTCGGTGCaaggcgtTGGACTTAAGATCCAATGGACATATGTCCcgcggttctatctagttacgcgttaaaccaactagaatttttttTAGGAAGAAGAGGCCACTtggccgagtggttaaggcgttggactTAAgatccaatggacatatgtcCgcgtgggtctcgagtactaggatccatt
18wG_fne_RTT25_negative-ctrl_PBS12	0	0	264	0	0	168	18wG	25	negative-ctrl	12	gACGCGGACATATGTCCATGTTTAAGAGCTATGCTGGAAACAGCATAGCAAGTTTAAATAAGGCTAGTCCGTTATCAACTTGAAAAAGTGGCACCGAGTCGGTGCaaggcgtTGGACTTAAGATCCAATGGACATATGTCCGcgcggttctatctagttacgcgttaaaccaactagaattttttt	ACCAGGATGGCCGAGTGGTTAAGGCGTTGGACTTAAGATCCAATGGACATATGTCCGCGTGGGTTCGAACCCCACTCCTGGTA	GCCGAGTGGTTAAGGCGTTGGACTTAAGATCCAATGGACATATGTCCGCGTGGG	tgtggaaaggacgaaacaccgACGCGGACATATGTCCATGTTTAAGAGCTATGCTGGAAACAGCATAGCAAGTTTAAATAAGGCTAGTCCGTTATCAACTTGAAAAAGTGGCACCGAGTCGGTGCaaggcgtTGGACTTAAGATCCAATGGACATATGTCCGcgcggttctatctagttacgcgttaaaccaactagaatttttttTACAACATGCACGGCCGtggccgagtggttaaggcgttggactTAAgatccaatggacatatgtcCgcgtgggtctcgagtactaggatccatt
18wG_fne_RTT25_negative-ctrl_PBS13	0	0	482	0	0	416	18wG	25	negative-ctrl	13	gACGCGGACATATGTCCATGTTTAAGAGCTATGCTGGAAACAGCATAGCAAGTTTAAATAAGGCTAGTCCGTTATCAACTTGAAAAAGTGGCACCGAGTCGGTGCaaggcgtTGGACTTAAGATCCAATGGACATATGTCCGCcgcggttctatctagttacgcgttaaaccaactagaattttttt	ACCAGGATGGCCGAGTGGTTAAGGCGTTGGACTTAAGATCCAATGGACATATGTCCGCGTGGGTTCGAACCCCACTCCTGGTA	GCCGAGTGGTTAAGGCGTTGGACTTAAGATCCAATGGACATATGTCCGCGTGGG	tgtggaaaggacgaaacaccgACGCGGACATATGTCCATGTTTAAGAGCTATGCTGGAAACAGCATAGCAAGTTTAAATAAGGCTAGTCCGTTATCAACTTGAAAAAGTGGCACCGAGTCGGTGCaaggcgtTGGACTTAAGATCCAATGGACATATGTCCGCcgcggttctatctagttacgcgttaaaccaactagaatttttttGCGTGACATGAAGCTAtggccgagtggttaaggcgttggactTAAgatccaatggacatatgtcCgcgtgggtctcgagtactaggatccatt
18wG_fne_RTT25_negative-ctrl_PBS14	0	0	396	0	0	299	18wG	25	negative-ctrl	14	gACGCGGACATATGTCCATGTTTAAGAGCTATGCTGGAAACAGCATAGCAAGTTTAAATAAGGCTAGTCCGTTATCAACTTGAAAAAGTGGCACCGAGTCGGTGCaaggcgtTGGACTTAAGATCCAATGGACATATGTCCGCGcgcggttctatctagttacgcgttaaaccaactagaattttttt	ACCAGGATGGCCGAGTGGTTAAGGCGTTGGACTTAAGATCCAATGGACATATGTCCGCGTGGGTTCGAACCCCACTCCTGGTA	GCCGAGTGGTTAAGGCGTTGGACTTAAGATCCAATGGACATATGTCCGCGTGGG	tgtggaaaggacgaaacaccgACGCGGACATATGTCCATGTTTAAGAGCTATGCTGGAAACAGCATAGCAAGTTTAAATAAGGCTAGTCCGTTATCAACTTGAAAAAGTGGCACCGAGTCGGTGCaaggcgtTGGACTTAAGATCCAATGGACATATGTCCGCGcgcggttctatctagttacgcgttaaaccaactagaatttttttCGTCACTGTCAAGAAtggccgagtggttaaggcgttggactTAAgatccaatggacatatgtcCgcgtgggtctcgagtactaggatccatt
18wG_fne_RTT25_negative-ctrl_PBS15	0	0	402	0	0	288	18wG	25	negative-ctrl	15	gACGCGGACATATGTCCATGTTTAAGAGCTATGCTGGAAACAGCATAGCAAGTTTAAATAAGGCTAGTCCGTTATCAACTTGAAAAAGTGGCACCGAGTCGGTGCaaggcgtTGGACTTAAGATCCAATGGACATATGTCCGCGTcgcggttctatctagttacgcgttaaaccaactagaattttttt	ACCAGGATGGCCGAGTGGTTAAGGCGTTGGACTTAAGATCCAATGGACATATGTCCGCGTGGGTTCGAACCCCACTCCTGGTA	GCCGAGTGGTTAAGGCGTTGGACTTAAGATCCAATGGACATATGTCCGCGTGGG	tgtggaaaggacgaaacaccgACGCGGACATATGTCCATGTTTAAGAGCTATGCTGGAAACAGCATAGCAAGTTTAAATAAGGCTAGTCCGTTATCAACTTGAAAAAGTGGCACCGAGTCGGTGCaaggcgtTGGACTTAAGATCCAATGGACATATGTCCGCGTcgcggttctatctagttacgcgttaaaccaactagaatttttttCAACCTCGTGATACtggccgagtggttaaggcgttggactTAAgatccaatggacatatgtcCgcgtgggtctcgagtactaggatccatt
18wG_fne_RTT25_negative-ctrl_PBS16	0	0	253	0	0	240	18wG	25	negative-ctrl	16	gACGCGGACATATGTCCATGTTTAAGAGCTATGCTGGAAACAGCATAGCAAGTTTAAATAAGGCTAGTCCGTTATCAACTTGAAAAAGTGGCACCGAGTCGGTGCaaggcgtTGGACTTAAGATCCAATGGACATATGTCCGCGTGcgcggttctatctagttacgcgttaaaccaactagaattttttt	ACCAGGATGGCCGAGTGGTTAAGGCGTTGGACTTAAGATCCAATGGACATATGTCCGCGTGGGTTCGAACCCCACTCCTGGTA	GCCGAGTGGTTAAGGCGTTGGACTTAAGATCCAATGGACATATGTCCGCGTGGG	tgtggaaaggacgaaacaccgACGCGGACATATGTCCATGTTTAAGAGCTATGCTGGAAACAGCATAGCAAGTTTAAATAAGGCTAGTCCGTTATCAACTTGAAAAAGTGGCACCGAGTCGGTGCaaggcgtTGGACTTAAGATCCAATGGACATATGTCCGCGTGcgcggttctatctagttacgcgttaaaccaactagaatttttttATGTTCGTAGCGAtggccgagtggttaaggcgttggactTAAgatccaatggacatatgtcCgcgtgggtctcgagtactaggatccatt
18wG_fne_RTT25_negative-ctrl_PBS8	0	0	462	0	0	269	18wG	25	negative-ctrl	8	gACGCGGACATATGTCCATGTTTAAGAGCTATGCTGGAAACAGCATAGCAAGTTTAAATAAGGCTAGTCCGTTATCAACTTGAAAAAGTGGCACCGAGTCGGTGCaaggcgtTGGACTTAAGATCCAATGGACATATGcgcggttctatctagttacgcgttaaaccaactagaattttttt	ACCAGGATGGCCGAGTGGTTAAGGCGTTGGACTTAAGATCCAATGGACATATGTCCGCGTGGGTTCGAACCCCACTCCTGGTA	GCCGAGTGGTTAAGGCGTTGGACTTAAGATCCAATGGACATATGTCCGCGTGGG	tgtggaaaggacgaaacaccgACGCGGACATATGTCCATGTTTAAGAGCTATGCTGGAAACAGCATAGCAAGTTTAAATAAGGCTAGTCCGTTATCAACTTGAAAAAGTGGCACCGAGTCGGTGCaaggcgtTGGACTTAAGATCCAATGGACATATGcgcggttctatctagttacgcgttaaaccaactagaatttttttGTTCCAACCAACACTCAGTGTtggccgagtggttaaggcgttggactTAAgatccaatggacatatgtcCgcgtgggtctcgagtactaggatccatt
18wG_fne_RTT25_negative-ctrl_PBS9	0	0.56338	355	0	1.40351	285	18wG	25	negative-ctrl	9	gACGCGGACATATGTCCATGTTTAAGAGCTATGCTGGAAACAGCATAGCAAGTTTAAATAAGGCTAGTCCGTTATCAACTTGAAAAAGTGGCACCGAGTCGGTGCaaggcgtTGGACTTAAGATCCAATGGACATATGTcgcggttctatctagttacgcgttaaaccaactagaattttttt	ACCAGGATGGCCGAGTGGTTAAGGCGTTGGACTTAAGATCCAATGGACATATGTCCGCGTGGGTTCGAACCCCACTCCTGGTA	GCCGAGTGGTTAAGGCGTTGGACTTAAGATCCAATGGACATATGTCCGCGTGGG	tgtggaaaggacgaaacaccgACGCGGACATATGTCCATGTTTAAGAGCTATGCTGGAAACAGCATAGCAAGTTTAAATAAGGCTAGTCCGTTATCAACTTGAAAAAGTGGCACCGAGTCGGTGCaaggcgtTGGACTTAAGATCCAATGGACATATGTcgcggttctatctagttacgcgttaaaccaactagaatttttttCAGGTTCTACCAGGTTCTACtggccgagtggttaaggcgttggactTAAgatccaatggacatatgtcCgcgtgggtctcgagtactaggatccatt
18wG_fne_RTT26_negative-ctrl_PBS10	0	0.561798	534	0	0	366	18wG	26	negative-ctrl	10	gACGCGGACATATGTCCATGTTTAAGAGCTATGCTGGAAACAGCATAGCAAGTTTAAATAAGGCTAGTCCGTTATCAACTTGAAAAAGTGGCACCGAGTCGGTGCtaaggcgtTGGACTTAAGATCCAATGGACATATGTCcgcggttctatctagttacgcgttaaaccaactagaattttttt	ACCAGGATGGCCGAGTGGTTAAGGCGTTGGACTTAAGATCCAATGGACATATGTCCGCGTGGGTTCGAACCCCACTCCTGGTA	GCCGAGTGGTTAAGGCGTTGGACTTAAGATCCAATGGACATATGTCCGCGTGGG	tgtggaaaggacgaaacaccgACGCGGACATATGTCCATGTTTAAGAGCTATGCTGGAAACAGCATAGCAAGTTTAAATAAGGCTAGTCCGTTATCAACTTGAAAAAGTGGCACCGAGTCGGTGCtaaggcgtTGGACTTAAGATCCAATGGACATATGTCcgcggttctatctagttacgcgttaaaccaactagaatttttttTAAGCCAACAGTCTTCCGtggccgagtggttaaggcgttggactTAAgatccaatggacatatgtcCgcgtgggtctcgagtactaggatccatt
18wG_fne_RTT26_negative-ctrl_PBS11	0.238095	0.952381	420	0	0.766284	261	18wG	26	negative-ctrl	11	gACGCGGACATATGTCCATGTTTAAGAGCTATGCTGGAAACAGCATAGCAAGTTTAAATAAGGCTAGTCCGTTATCAACTTGAAAAAGTGGCACCGAGTCGGTGCtaaggcgtTGGACTTAAGATCCAATGGACATATGTCCcgcggttctatctagttacgcgttaaaccaactagaattttttt	ACCAGGATGGCCGAGTGGTTAAGGCGTTGGACTTAAGATCCAATGGACATATGTCCGCGTGGGTTCGAACCCCACTCCTGGTA	GCCGAGTGGTTAAGGCGTTGGACTTAAGATCCAATGGACATATGTCCGCGTGGG	tgtggaaaggacgaaacaccgACGCGGACATATGTCCATGTTTAAGAGCTATGCTGGAAACAGCATAGCAAGTTTAAATAAGGCTAGTCCGTTATCAACTTGAAAAAGTGGCACCGAGTCGGTGCtaaggcgtTGGACTTAAGATCCAATGGACATATGTCCcgcggttctatctagttacgcgttaaaccaactagaatttttttACAGTTGGAACCACAGCtggccgagtggttaaggcgttggactTAAgatccaatggacatatgtcCgcgtgggtctcgagtactaggatccatt
18wG_fne_RTT26_negative-ctrl_PBS12	0	0	541	0.231481	0	432	18wG	26	negative-ctrl	12	gACGCGGACATATGTCCATGTTTAAGAGCTATGCTGGAAACAGCATAGCAAGTTTAAATAAGGCTAGTCCGTTATCAACTTGAAAAAGTGGCACCGAGTCGGTGCtaaggcgtTGGACTTAAGATCCAATGGACATATGTCCGcgcggttctatctagttacgcgttaaaccaactagaattttttt	ACCAGGATGGCCGAGTGGTTAAGGCGTTGGACTTAAGATCCAATGGACATATGTCCGCGTGGGTTCGAACCCCACTCCTGGTA	GCCGAGTGGTTAAGGCGTTGGACTTAAGATCCAATGGACATATGTCCGCGTGGG	tgtggaaaggacgaaacaccgACGCGGACATATGTCCATGTTTAAGAGCTATGCTGGAAACAGCATAGCAAGTTTAAATAAGGCTAGTCCGTTATCAACTTGAAAAAGTGGCACCGAGTCGGTGCtaaggcgtTGGACTTAAGATCCAATGGACATATGTCCGcgcggttctatctagttacgcgttaaaccaactagaatttttttCTTGAGGTCTCACCTGtggccgagtggttaaggcgttggactTAAgatccaatggacatatgtcCgcgtgggtctcgagtactaggatccatt
18wG_fne_RTT26_negative-ctrl_PBS13	0	0	337	0	0	238	18wG	26	negative-ctrl	13	gACGCGGACATATGTCCATGTTTAAGAGCTATGCTGGAAACAGCATAGCAAGTTTAAATAAGGCTAGTCCGTTATCAACTTGAAAAAGTGGCACCGAGTCGGTGCtaaggcgtTGGACTTAAGATCCAATGGACATATGTCCGCcgcggttctatctagttacgcgttaaaccaactagaattttttt	ACCAGGATGGCCGAGTGGTTAAGGCGTTGGACTTAAGATCCAATGGACATATGTCCGCGTGGGTTCGAACCCCACTCCTGGTA	GCCGAGTGGTTAAGGCGTTGGACTTAAGATCCAATGGACATATGTCCGCGTGGG	tgtggaaaggacgaaacaccgACGCGGACATATGTCCATGTTTAAGAGCTATGCTGGAAACAGCATAGCAAGTTTAAATAAGGCTAGTCCGTTATCAACTTGAAAAAGTGGCACCGAGTCGGTGCtaaggcgtTGGACTTAAGATCCAATGGACATATGTCCGCcgcggttctatctagttacgcgttaaaccaactagaatttttttGTACTACGCGTGTTCtggccgagtggttaaggcgttggactTAAgatccaatggacatatgtcCgcgtgggtctcgagtactaggatccatt
18wG_fne_RTT26_negative-ctrl_PBS14	0	1.78891	559	0	1.3587	368	18wG	26	negative-ctrl	14	gACGCGGACATATGTCCATGTTTAAGAGCTATGCTGGAAACAGCATAGCAAGTTTAAATAAGGCTAGTCCGTTATCAACTTGAAAAAGTGGCACCGAGTCGGTGCtaaggcgtTGGACTTAAGATCCAATGGACATATGTCCGCGcgcggttctatctagttacgcgttaaaccaactagaattttttt	ACCAGGATGGCCGAGTGGTTAAGGCGTTGGACTTAAGATCCAATGGACATATGTCCGCGTGGGTTCGAACCCCACTCCTGGTA	GCCGAGTGGTTAAGGCGTTGGACTTAAGATCCAATGGACATATGTCCGCGTGGG	tgtggaaaggacgaaacaccgACGCGGACATATGTCCATGTTTAAGAGCTATGCTGGAAACAGCATAGCAAGTTTAAATAAGGCTAGTCCGTTATCAACTTGAAAAAGTGGCACCGAGTCGGTGCtaaggcgtTGGACTTAAGATCCAATGGACATATGTCCGCGcgcggttctatctagttacgcgttaaaccaactagaatttttttGTCAAGCTCCAGAAtggccgagtggttaaggcgttggactTAAgatccaatggacatatgtcCgcgtgggtctcgagtactaggatccatt
18wG_fne_RTT26_negative-ctrl_PBS15	0	0	328	0	0.404858	247	18wG	26	negative-ctrl	15	gACGCGGACATATGTCCATGTTTAAGAGCTATGCTGGAAACAGCATAGCAAGTTTAAATAAGGCTAGTCCGTTATCAACTTGAAAAAGTGGCACCGAGTCGGTGCtaaggcgtTGGACTTAAGATCCAATGGACATATGTCCGCGTcgcggttctatctagttacgcgttaaaccaactagaattttttt	ACCAGGATGGCCGAGTGGTTAAGGCGTTGGACTTAAGATCCAATGGACATATGTCCGCGTGGGTTCGAACCCCACTCCTGGTA	GCCGAGTGGTTAAGGCGTTGGACTTAAGATCCAATGGACATATGTCCGCGTGGG	tgtggaaaggacgaaacaccgACGCGGACATATGTCCATGTTTAAGAGCTATGCTGGAAACAGCATAGCAAGTTTAAATAAGGCTAGTCCGTTATCAACTTGAAAAAGTGGCACCGAGTCGGTGCtaaggcgtTGGACTTAAGATCCAATGGACATATGTCCGCGTcgcggttctatctagttacgcgttaaaccaactagaatttttttGATTGGAACGCACtggccgagtggttaaggcgttggactTAAgatccaatggacatatgtcCgcgtgggtctcgagtactaggatccatt
18wG_fne_RTT26_negative-ctrl_PBS16	0.5	0	400	0	0	335	18wG	26	negative-ctrl	16	gACGCGGACATATGTCCATGTTTAAGAGCTATGCTGGAAACAGCATAGCAAGTTTAAATAAGGCTAGTCCGTTATCAACTTGAAAAAGTGGCACCGAGTCGGTGCtaaggcgtTGGACTTAAGATCCAATGGACATATGTCCGCGTGcgcggttctatctagttacgcgttaaaccaactagaattttttt	ACCAGGATGGCCGAGTGGTTAAGGCGTTGGACTTAAGATCCAATGGACATATGTCCGCGTGGGTTCGAACCCCACTCCTGGTA	GCCGAGTGGTTAAGGCGTTGGACTTAAGATCCAATGGACATATGTCCGCGTGGG	tgtggaaaggacgaaacaccgACGCGGACATATGTCCATGTTTAAGAGCTATGCTGGAAACAGCATAGCAAGTTTAAATAAGGCTAGTCCGTTATCAACTTGAAAAAGTGGCACCGAGTCGGTGCtaaggcgtTGGACTTAAGATCCAATGGACATATGTCCGCGTGcgcggttctatctagttacgcgttaaaccaactagaatttttttATAGTAAGGCGGtggccgagtggttaaggcgttggactTAAgatccaatggacatatgtcCgcgtgggtctcgagtactaggatccatt
18wG_fne_RTT26_negative-ctrl_PBS8	0	0	325	0	0	235	18wG	26	negative-ctrl	8	gACGCGGACATATGTCCATGTTTAAGAGCTATGCTGGAAACAGCATAGCAAGTTTAAATAAGGCTAGTCCGTTATCAACTTGAAAAAGTGGCACCGAGTCGGTGCtaaggcgtTGGACTTAAGATCCAATGGACATATGcgcggttctatctagttacgcgttaaaccaactagaattttttt	ACCAGGATGGCCGAGTGGTTAAGGCGTTGGACTTAAGATCCAATGGACATATGTCCGCGTGGGTTCGAACCCCACTCCTGGTA	GCCGAGTGGTTAAGGCGTTGGACTTAAGATCCAATGGACATATGTCCGCGTGGG	tgtggaaaggacgaaacaccgACGCGGACATATGTCCATGTTTAAGAGCTATGCTGGAAACAGCATAGCAAGTTTAAATAAGGCTAGTCCGTTATCAACTTGAAAAAGTGGCACCGAGTCGGTGCtaaggcgtTGGACTTAAGATCCAATGGACATATGcgcggttctatctagttacgcgttaaaccaactagaatttttttCAGCATAACATCTTCTCGGCtggccgagtggttaaggcgttggactTAAgatccaatggacatatgtcCgcgtgggtctcgagtactaggatccatt
18wG_fne_RTT26_negative-ctrl_PBS9	0.20284	0.20284	493	0.320513	0	312	18wG	26	negative-ctrl	9	gACGCGGACATATGTCCATGTTTAAGAGCTATGCTGGAAACAGCATAGCAAGTTTAAATAAGGCTAGTCCGTTATCAACTTGAAAAAGTGGCACCGAGTCGGTGCtaaggcgtTGGACTTAAGATCCAATGGACATATGTcgcggttctatctagttacgcgttaaaccaactagaattttttt	ACCAGGATGGCCGAGTGGTTAAGGCGTTGGACTTAAGATCCAATGGACATATGTCCGCGTGGGTTCGAACCCCACTCCTGGTA	GCCGAGTGGTTAAGGCGTTGGACTTAAGATCCAATGGACATATGTCCGCGTGGG	tgtggaaaggacgaaacaccgACGCGGACATATGTCCATGTTTAAGAGCTATGCTGGAAACAGCATAGCAAGTTTAAATAAGGCTAGTCCGTTATCAACTTGAAAAAGTGGCACCGAGTCGGTGCtaaggcgtTGGACTTAAGATCCAATGGACATATGTcgcggttctatctagttacgcgttaaaccaactagaatttttttGCATCACCGAGATTACGTAtggccgagtggttaaggcgttggactTAAgatccaatggacatatgtcCgcgtgggtctcgagtactaggatccatt
18wG_fne_RTT27_negative-ctrl_PBS10	0	0	448	0	0.406504	246	18wG	27	negative-ctrl	10	gACGCGGACATATGTCCATGTTTAAGAGCTATGCTGGAAACAGCATAGCAAGTTTAAATAAGGCTAGTCCGTTATCAACTTGAAAAAGTGGCACCGAGTCGGTGCttaaggcgtTGGACTTAAGATCCAATGGACATATGTCcgcggttctatctagttacgcgttaaaccaactagaattttttt	ACCAGGATGGCCGAGTGGTTAAGGCGTTGGACTTAAGATCCAATGGACATATGTCCGCGTGGGTTCGAACCCCACTCCTGGTA	GCCGAGTGGTTAAGGCGTTGGACTTAAGATCCAATGGACATATGTCCGCGTGGG	tgtggaaaggacgaaacaccgACGCGGACATATGTCCATGTTTAAGAGCTATGCTGGAAACAGCATAGCAAGTTTAAATAAGGCTAGTCCGTTATCAACTTGAAAAAGTGGCACCGAGTCGGTGCttaaggcgtTGGACTTAAGATCCAATGGACATATGTCcgcggttctatctagttacgcgttaaaccaactagaatttttttCACTGCATTGCACTGCAtggccgagtggttaaggcgttggactTAAgatccaatggacatatgtcCgcgtgggtctcgagtactaggatccatt
18wG_fne_RTT27_negative-ctrl_PBS11	0	0	364	0	1.94175	206	18wG	27	negative-ctrl	11	gACGCGGACATATGTCCATGTTTAAGAGCTATGCTGGAAACAGCATAGCAAGTTTAAATAAGGCTAGTCCGTTATCAACTTGAAAAAGTGGCACCGAGTCGGTGCttaaggcgtTGGACTTAAGATCCAATGGACATATGTCCcgcggttctatctagttacgcgttaaaccaactagaattttttt	ACCAGGATGGCCGAGTGGTTAAGGCGTTGGACTTAAGATCCAATGGACATATGTCCGCGTGGGTTCGAACCCCACTCCTGGTA	GCCGAGTGGTTAAGGCGTTGGACTTAAGATCCAATGGACATATGTCCGCGTGGG	tgtggaaaggacgaaacaccgACGCGGACATATGTCCATGTTTAAGAGCTATGCTGGAAACAGCATAGCAAGTTTAAATAAGGCTAGTCCGTTATCAACTTGAAAAAGTGGCACCGAGTCGGTGCttaaggcgtTGGACTTAAGATCCAATGGACATATGTCCcgcggttctatctagttacgcgttaaaccaactagaatttttttGATGTCCAAGCAGGTTtggccgagtggttaaggcgttggactTAAgatccaatggacatatgtcCgcgtgggtctcgagtactaggatccatt
18wG_fne_RTT27_negative-ctrl_PBS12	0	0.508906	393	1.00334	0.334448	299	18wG	27	negative-ctrl	12	gACGCGGACATATGTCCATGTTTAAGAGCTATGCTGGAAACAGCATAGCAAGTTTAAATAAGGCTAGTCCGTTATCAACTTGAAAAAGTGGCACCGAGTCGGTGCttaaggcgtTGGACTTAAGATCCAATGGACATATGTCCGcgcggttctatctagttacgcgttaaaccaactagaattttttt	ACCAGGATGGCCGAGTGGTTAAGGCGTTGGACTTAAGATCCAATGGACATATGTCCGCGTGGGTTCGAACCCCACTCCTGGTA	GCCGAGTGGTTAAGGCGTTGGACTTAAGATCCAATGGACATATGTCCGCGTGGG	tgtggaaaggacgaaacaccgACGCGGACATATGTCCATGTTTAAGAGCTATGCTGGAAACAGCATAGCAAGTTTAAATAAGGCTAGTCCGTTATCAACTTGAAAAAGTGGCACCGAGTCGGTGCttaaggcgtTGGACTTAAGATCCAATGGACATATGTCCGcgcggttctatctagttacgcgttaaaccaactagaatttttttTGCAGCAACTGAGGAtggccgagtggttaaggcgttggactTAAgatccaatggacatatgtcCgcgtgggtctcgagtactaggatccatt
18wG_fne_RTT27_negative-ctrl_PBS13	0.512821	0	390	0	0	319	18wG	27	negative-ctrl	13	gACGCGGACATATGTCCATGTTTAAGAGCTATGCTGGAAACAGCATAGCAAGTTTAAATAAGGCTAGTCCGTTATCAACTTGAAAAAGTGGCACCGAGTCGGTGCttaaggcgtTGGACTTAAGATCCAATGGACATATGTCCGCcgcggttctatctagttacgcgttaaaccaactagaattttttt	ACCAGGATGGCCGAGTGGTTAAGGCGTTGGACTTAAGATCCAATGGACATATGTCCGCGTGGGTTCGAACCCCACTCCTGGTA	GCCGAGTGGTTAAGGCGTTGGACTTAAGATCCAATGGACATATGTCCGCGTGGG	tgtggaaaggacgaaacaccgACGCGGACATATGTCCATGTTTAAGAGCTATGCTGGAAACAGCATAGCAAGTTTAAATAAGGCTAGTCCGTTATCAACTTGAAAAAGTGGCACCGAGTCGGTGCttaaggcgtTGGACTTAAGATCCAATGGACATATGTCCGCcgcggttctatctagttacgcgttaaaccaactagaatttttttGAAGAGACAATCTTtggccgagtggttaaggcgttggactTAAgatccaatggacatatgtcCgcgtgggtctcgagtactaggatccatt
18wG_fne_RTT27_negative-ctrl_PBS14	0	0.228833	437	0	0	249	18wG	27	negative-ctrl	14	gACGCGGACATATGTCCATGTTTAAGAGCTATGCTGGAAACAGCATAGCAAGTTTAAATAAGGCTAGTCCGTTATCAACTTGAAAAAGTGGCACCGAGTCGGTGCttaaggcgtTGGACTTAAGATCCAATGGACATATGTCCGCGcgcggttctatctagttacgcgttaaaccaactagaattttttt	ACCAGGATGGCCGAGTGGTTAAGGCGTTGGACTTAAGATCCAATGGACATATGTCCGCGTGGGTTCGAACCCCACTCCTGGTA	GCCGAGTGGTTAAGGCGTTGGACTTAAGATCCAATGGACATATGTCCGCGTGGG	tgtggaaaggacgaaacaccgACGCGGACATATGTCCATGTTTAAGAGCTATGCTGGAAACAGCATAGCAAGTTTAAATAAGGCTAGTCCGTTATCAACTTGAAAAAGTGGCACCGAGTCGGTGCttaaggcgtTGGACTTAAGATCCAATGGACATATGTCCGCGcgcggttctatctagttacgcgttaaaccaactagaatttttttAGCCAAGCAACCTtggccgagtggttaaggcgttggactTAAgatccaatggacatatgtcCgcgtgggtctcgagtactaggatccatt
18wG_fne_RTT27_negative-ctrl_PBS15	0	0	372	0	2.71318	258	18wG	27	negative-ctrl	15	gACGCGGACATATGTCCATGTTTAAGAGCTATGCTGGAAACAGCATAGCAAGTTTAAATAAGGCTAGTCCGTTATCAACTTGAAAAAGTGGCACCGAGTCGGTGCttaaggcgtTGGACTTAAGATCCAATGGACATATGTCCGCGTcgcggttctatctagttacgcgttaaaccaactagaattttttt	ACCAGGATGGCCGAGTGGTTAAGGCGTTGGACTTAAGATCCAATGGACATATGTCCGCGTGGGTTCGAACCCCACTCCTGGTA	GCCGAGTGGTTAAGGCGTTGGACTTAAGATCCAATGGACATATGTCCGCGTGGG	tgtggaaaggacgaaacaccgACGCGGACATATGTCCATGTTTAAGAGCTATGCTGGAAACAGCATAGCAAGTTTAAATAAGGCTAGTCCGTTATCAACTTGAAAAAGTGGCACCGAGTCGGTGCttaaggcgtTGGACTTAAGATCCAATGGACATATGTCCGCGTcgcggttctatctagttacgcgttaaaccaactagaatttttttCAGACGTAAGGTtggccgagtggttaaggcgttggactTAAgatccaatggacatatgtcCgcgtgggtctcgagtactaggatccatt
18wG_fne_RTT27_negative-ctrl_PBS16	0	0	338	0	0	257	18wG	27	negative-ctrl	16	gACGCGGACATATGTCCATGTTTAAGAGCTATGCTGGAAACAGCATAGCAAGTTTAAATAAGGCTAGTCCGTTATCAACTTGAAAAAGTGGCACCGAGTCGGTGCttaaggcgtTGGACTTAAGATCCAATGGACATATGTCCGCGTGcgcggttctatctagttacgcgttaaaccaactagaattttttt	ACCAGGATGGCCGAGTGGTTAAGGCGTTGGACTTAAGATCCAATGGACATATGTCCGCGTGGGTTCGAACCCCACTCCTGGTA	GCCGAGTGGTTAAGGCGTTGGACTTAAGATCCAATGGACATATGTCCGCGTGGG	tgtggaaaggacgaaacaccgACGCGGACATATGTCCATGTTTAAGAGCTATGCTGGAAACAGCATAGCAAGTTTAAATAAGGCTAGTCCGTTATCAACTTGAAAAAGTGGCACCGAGTCGGTGCttaaggcgtTGGACTTAAGATCCAATGGACATATGTCCGCGTGcgcggttctatctagttacgcgttaaaccaactagaatttttttCTTCCAGTACAtggccgagtggttaaggcgttggactTAAgatccaatggacatatgtcCgcgtgggtctcgagtactaggatccatt
18wG_fne_RTT27_negative-ctrl_PBS8	0	0	502	0	0	347	18wG	27	negative-ctrl	8	gACGCGGACATATGTCCATGTTTAAGAGCTATGCTGGAAACAGCATAGCAAGTTTAAATAAGGCTAGTCCGTTATCAACTTGAAAAAGTGGCACCGAGTCGGTGCttaaggcgtTGGACTTAAGATCCAATGGACATATGcgcggttctatctagttacgcgttaaaccaactagaattttttt	ACCAGGATGGCCGAGTGGTTAAGGCGTTGGACTTAAGATCCAATGGACATATGTCCGCGTGGGTTCGAACCCCACTCCTGGTA	GCCGAGTGGTTAAGGCGTTGGACTTAAGATCCAATGGACATATGTCCGCGTGGG	tgtggaaaggacgaaacaccgACGCGGACATATGTCCATGTTTAAGAGCTATGCTGGAAACAGCATAGCAAGTTTAAATAAGGCTAGTCCGTTATCAACTTGAAAAAGTGGCACCGAGTCGGTGCttaaggcgtTGGACTTAAGATCCAATGGACATATGcgcggttctatctagttacgcgttaaaccaactagaatttttttGGACCATCTGATGTTCGTAtggccgagtggttaaggcgttggactTAAgatccaatggacatatgtcCgcgtgggtctcgagtactaggatccatt
18wG_fne_RTT27_negative-ctrl_PBS9	0	1.3834	506	0	0	339	18wG	27	negative-ctrl	9	gACGCGGACATATGTCCATGTTTAAGAGCTATGCTGGAAACAGCATAGCAAGTTTAAATAAGGCTAGTCCGTTATCAACTTGAAAAAGTGGCACCGAGTCGGTGCttaaggcgtTGGACTTAAGATCCAATGGACATATGTcgcggttctatctagttacgcgttaaaccaactagaattttttt	ACCAGGATGGCCGAGTGGTTAAGGCGTTGGACTTAAGATCCAATGGACATATGTCCGCGTGGGTTCGAACCCCACTCCTGGTA	GCCGAGTGGTTAAGGCGTTGGACTTAAGATCCAATGGACATATGTCCGCGTGGG	tgtggaaaggacgaaacaccgACGCGGACATATGTCCATGTTTAAGAGCTATGCTGGAAACAGCATAGCAAGTTTAAATAAGGCTAGTCCGTTATCAACTTGAAAAAGTGGCACCGAGTCGGTGCttaaggcgtTGGACTTAAGATCCAATGGACATATGTcgcggttctatctagttacgcgttaaaccaactagaatttttttTTGCCACAGGTATCTATGtggccgagtggttaaggcgttggactTAAgatccaatggacatatgtcCgcgtgggtctcgagtactaggatccatt
18wG_fne_RTT28_negative-ctrl_PBS10	0	0	419	0	0	286	18wG	28	negative-ctrl	10	gACGCGGACATATGTCCATGTTTAAGAGCTATGCTGGAAACAGCATAGCAAGTTTAAATAAGGCTAGTCCGTTATCAACTTGAAAAAGTGGCACCGAGTCGGTGCgttaaggcgtTGGACTTAAGATCCAATGGACATATGTCcgcggttctatctagttacgcgttaaaccaactagaattttttt	ACCAGGATGGCCGAGTGGTTAAGGCGTTGGACTTAAGATCCAATGGACATATGTCCGCGTGGGTTCGAACCCCACTCCTGGTA	GCCGAGTGGTTAAGGCGTTGGACTTAAGATCCAATGGACATATGTCCGCGTGGG	tgtggaaaggacgaaacaccgACGCGGACATATGTCCATGTTTAAGAGCTATGCTGGAAACAGCATAGCAAGTTTAAATAAGGCTAGTCCGTTATCAACTTGAAAAAGTGGCACCGAGTCGGTGCgttaaggcgtTGGACTTAAGATCCAATGGACATATGTCcgcggttctatctagttacgcgttaaaccaactagaatttttttTCGTACAAGACGTCACtggccgagtggttaaggcgttggactTAAgatccaatggacatatgtcCgcgtgggtctcgagtactaggatccatt
18wG_fne_RTT28_negative-ctrl_PBS11	0	4.9569	464	0	5.19481	385	18wG	28	negative-ctrl	11	gACGCGGACATATGTCCATGTTTAAGAGCTATGCTGGAAACAGCATAGCAAGTTTAAATAAGGCTAGTCCGTTATCAACTTGAAAAAGTGGCACCGAGTCGGTGCgttaaggcgtTGGACTTAAGATCCAATGGACATATGTCCcgcggttctatctagttacgcgttaaaccaactagaattttttt	ACCAGGATGGCCGAGTGGTTAAGGCGTTGGACTTAAGATCCAATGGACATATGTCCGCGTGGGTTCGAACCCCACTCCTGGTA	GCCGAGTGGTTAAGGCGTTGGACTTAAGATCCAATGGACATATGTCCGCGTGGG	tgtggaaaggacgaaacaccgACGCGGACATATGTCCATGTTTAAGAGCTATGCTGGAAACAGCATAGCAAGTTTAAATAAGGCTAGTCCGTTATCAACTTGAAAAAGTGGCACCGAGTCGGTGCgttaaggcgtTGGACTTAAGATCCAATGGACATATGTCCcgcggttctatctagttacgcgttaaaccaactagaatttttttACGAGTTACATCTAGtggccgagtggttaaggcgttggactTAAgatccaatggacatatgtcCgcgtgggtctcgagtactaggatccatt
18wG_fne_RTT28_negative-ctrl_PBS12	0	0	292	0	0	227	18wG	28	negative-ctrl	12	gACGCGGACATATGTCCATGTTTAAGAGCTATGCTGGAAACAGCATAGCAAGTTTAAATAAGGCTAGTCCGTTATCAACTTGAAAAAGTGGCACCGAGTCGGTGCgttaaggcgtTGGACTTAAGATCCAATGGACATATGTCCGcgcggttctatctagttacgcgttaaaccaactagaattttttt	ACCAGGATGGCCGAGTGGTTAAGGCGTTGGACTTAAGATCCAATGGACATATGTCCGCGTGGGTTCGAACCCCACTCCTGGTA	GCCGAGTGGTTAAGGCGTTGGACTTAAGATCCAATGGACATATGTCCGCGTGGG	tgtggaaaggacgaaacaccgACGCGGACATATGTCCATGTTTAAGAGCTATGCTGGAAACAGCATAGCAAGTTTAAATAAGGCTAGTCCGTTATCAACTTGAAAAAGTGGCACCGAGTCGGTGCgttaaggcgtTGGACTTAAGATCCAATGGACATATGTCCGcgcggttctatctagttacgcgttaaaccaactagaatttttttGTGCACATAACGCAtggccgagtggttaaggcgttggactTAAgatccaatggacatatgtcCgcgtgggtctcgagtactaggatccatt
18wG_fne_RTT28_negative-ctrl_PBS13	1.25261	0	479	0	0	293	18wG	28	negative-ctrl	13	gACGCGGACATATGTCCATGTTTAAGAGCTATGCTGGAAACAGCATAGCAAGTTTAAATAAGGCTAGTCCGTTATCAACTTGAAAAAGTGGCACCGAGTCGGTGCgttaaggcgtTGGACTTAAGATCCAATGGACATATGTCCGCcgcggttctatctagttacgcgttaaaccaactagaattttttt	ACCAGGATGGCCGAGTGGTTAAGGCGTTGGACTTAAGATCCAATGGACATATGTCCGCGTGGGTTCGAACCCCACTCCTGGTA	GCCGAGTGGTTAAGGCGTTGGACTTAAGATCCAATGGACATATGTCCGCGTGGG	tgtggaaaggacgaaacaccgACGCGGACATATGTCCATGTTTAAGAGCTATGCTGGAAACAGCATAGCAAGTTTAAATAAGGCTAGTCCGTTATCAACTTGAAAAAGTGGCACCGAGTCGGTGCgttaaggcgtTGGACTTAAGATCCAATGGACATATGTCCGCcgcggttctatctagttacgcgttaaaccaactagaatttttttCACGCATACCTGGtggccgagtggttaaggcgttggactTAAgatccaatggacatatgtcCgcgtgggtctcgagtactaggatccatt
18wG_fne_RTT28_negative-ctrl_PBS14	0	0	448	0.330033	0	303	18wG	28	negative-ctrl	14	gACGCGGACATATGTCCATGTTTAAGAGCTATGCTGGAAACAGCATAGCAAGTTTAAATAAGGCTAGTCCGTTATCAACTTGAAAAAGTGGCACCGAGTCGGTGCgttaaggcgtTGGACTTAAGATCCAATGGACATATGTCCGCGcgcggttctatctagttacgcgttaaaccaactagaattttttt	ACCAGGATGGCCGAGTGGTTAAGGCGTTGGACTTAAGATCCAATGGACATATGTCCGCGTGGGTTCGAACCCCACTCCTGGTA	GCCGAGTGGTTAAGGCGTTGGACTTAAGATCCAATGGACATATGTCCGCGTGGG	tgtggaaaggacgaaacaccgACGCGGACATATGTCCATGTTTAAGAGCTATGCTGGAAACAGCATAGCAAGTTTAAATAAGGCTAGTCCGTTATCAACTTGAAAAAGTGGCACCGAGTCGGTGCgttaaggcgtTGGACTTAAGATCCAATGGACATATGTCCGCGcgcggttctatctagttacgcgttaaaccaactagaatttttttGCAATGATCGCGtggccgagtggttaaggcgttggactTAAgatccaatggacatatgtcCgcgtgggtctcgagtactaggatccatt
18wG_fne_RTT28_negative-ctrl_PBS15	0.218818	0	457	0	0.597015	335	18wG	28	negative-ctrl	15	gACGCGGACATATGTCCATGTTTAAGAGCTATGCTGGAAACAGCATAGCAAGTTTAAATAAGGCTAGTCCGTTATCAACTTGAAAAAGTGGCACCGAGTCGGTGCgttaaggcgtTGGACTTAAGATCCAATGGACATATGTCCGCGTcgcggttctatctagttacgcgttaaaccaactagaattttttt	ACCAGGATGGCCGAGTGGTTAAGGCGTTGGACTTAAGATCCAATGGACATATGTCCGCGTGGGTTCGAACCCCACTCCTGGTA	GCCGAGTGGTTAAGGCGTTGGACTTAAGATCCAATGGACATATGTCCGCGTGGG	tgtggaaaggacgaaacaccgACGCGGACATATGTCCATGTTTAAGAGCTATGCTGGAAACAGCATAGCAAGTTTAAATAAGGCTAGTCCGTTATCAACTTGAAAAAGTGGCACCGAGTCGGTGCgttaaggcgtTGGACTTAAGATCCAATGGACATATGTCCGCGTcgcggttctatctagttacgcgttaaaccaactagaatttttttGCTGTGGCATCtggccgagtggttaaggcgttggactTAAgatccaatggacatatgtcCgcgtgggtctcgagtactaggatccatt
18wG_fne_RTT28_negative-ctrl_PBS16	0	0	287	0	0	214	18wG	28	negative-ctrl	16	gACGCGGACATATGTCCATGTTTAAGAGCTATGCTGGAAACAGCATAGCAAGTTTAAATAAGGCTAGTCCGTTATCAACTTGAAAAAGTGGCACCGAGTCGGTGCgttaaggcgtTGGACTTAAGATCCAATGGACATATGTCCGCGTGcgcggttctatctagttacgcgttaaaccaactagaattttttt	ACCAGGATGGCCGAGTGGTTAAGGCGTTGGACTTAAGATCCAATGGACATATGTCCGCGTGGGTTCGAACCCCACTCCTGGTA	GCCGAGTGGTTAAGGCGTTGGACTTAAGATCCAATGGACATATGTCCGCGTGGG	tgtggaaaggacgaaacaccgACGCGGACATATGTCCATGTTTAAGAGCTATGCTGGAAACAGCATAGCAAGTTTAAATAAGGCTAGTCCGTTATCAACTTGAAAAAGTGGCACCGAGTCGGTGCgttaaggcgtTGGACTTAAGATCCAATGGACATATGTCCGCGTGcgcggttctatctagttacgcgttaaaccaactagaatttttttAAGCGTGTAAtggccgagtggttaaggcgttggactTAAgatccaatggacatatgtcCgcgtgggtctcgagtactaggatccatt
18wG_fne_RTT28_negative-ctrl_PBS8	0	0	331	0	0	287	18wG	28	negative-ctrl	8	gACGCGGACATATGTCCATGTTTAAGAGCTATGCTGGAAACAGCATAGCAAGTTTAAATAAGGCTAGTCCGTTATCAACTTGAAAAAGTGGCACCGAGTCGGTGCgttaaggcgtTGGACTTAAGATCCAATGGACATATGcgcggttctatctagttacgcgttaaaccaactagaattttttt	ACCAGGATGGCCGAGTGGTTAAGGCGTTGGACTTAAGATCCAATGGACATATGTCCGCGTGGGTTCGAACCCCACTCCTGGTA	GCCGAGTGGTTAAGGCGTTGGACTTAAGATCCAATGGACATATGTCCGCGTGGG	tgtggaaaggacgaaacaccgACGCGGACATATGTCCATGTTTAAGAGCTATGCTGGAAACAGCATAGCAAGTTTAAATAAGGCTAGTCCGTTATCAACTTGAAAAAGTGGCACCGAGTCGGTGCgttaaggcgtTGGACTTAAGATCCAATGGACATATGcgcggttctatctagttacgcgttaaaccaactagaatttttttTCGTGAGGAAGCACATCCtggccgagtggttaaggcgttggactTAAgatccaatggacatatgtcCgcgtgggtctcgagtactaggatccatt
18wG_fne_RTT28_negative-ctrl_PBS9	0	0	775	0	0	506	18wG	28	negative-ctrl	9	gACGCGGACATATGTCCATGTTTAAGAGCTATGCTGGAAACAGCATAGCAAGTTTAAATAAGGCTAGTCCGTTATCAACTTGAAAAAGTGGCACCGAGTCGGTGCgttaaggcgtTGGACTTAAGATCCAATGGACATATGTcgcggttctatctagttacgcgttaaaccaactagaattttttt	ACCAGGATGGCCGAGTGGTTAAGGCGTTGGACTTAAGATCCAATGGACATATGTCCGCGTGGGTTCGAACCCCACTCCTGGTA	GCCGAGTGGTTAAGGCGTTGGACTTAAGATCCAATGGACATATGTCCGCGTGGG	tgtggaaaggacgaaacaccgACGCGGACATATGTCCATGTTTAAGAGCTATGCTGGAAACAGCATAGCAAGTTTAAATAAGGCTAGTCCGTTATCAACTTGAAAAAGTGGCACCGAGTCGGTGCgttaaggcgtTGGACTTAAGATCCAATGGACATATGTcgcggttctatctagttacgcgttaaaccaactagaatttttttGGTGCGTGTATTCACGGtggccgagtggttaaggcgttggactTAAgatccaatggacatatgtcCgcgtgggtctcgagtactaggatccatt
18wG_fne_RTT29_negative-ctrl_PBS10	0	0	382	0.326797	0	306	18wG	29	negative-ctrl	10	gACGCGGACATATGTCCATGTTTAAGAGCTATGCTGGAAACAGCATAGCAAGTTTAAATAAGGCTAGTCCGTTATCAACTTGAAAAAGTGGCACCGAGTCGGTGCggttaaggcgtTGGACTTAAGATCCAATGGACATATGTCcgcggttctatctagttacgcgttaaaccaactagaattttttt	ACCAGGATGGCCGAGTGGTTAAGGCGTTGGACTTAAGATCCAATGGACATATGTCCGCGTGGGTTCGAACCCCACTCCTGGTA	GCCGAGTGGTTAAGGCGTTGGACTTAAGATCCAATGGACATATGTCCGCGTGGG	tgtggaaaggacgaaacaccgACGCGGACATATGTCCATGTTTAAGAGCTATGCTGGAAACAGCATAGCAAGTTTAAATAAGGCTAGTCCGTTATCAACTTGAAAAAGTGGCACCGAGTCGGTGCggttaaggcgtTGGACTTAAGATCCAATGGACATATGTCcgcggttctatctagttacgcgttaaaccaactagaatttttttAGTGCATAAGTCCGTtggccgagtggttaaggcgttggactTAAgatccaatggacatatgtcCgcgtgggtctcgagtactaggatccatt
18wG_fne_RTT29_negative-ctrl_PBS11	0.234742	0	426	0.353357	0	283	18wG	29	negative-ctrl	11	gACGCGGACATATGTCCATGTTTAAGAGCTATGCTGGAAACAGCATAGCAAGTTTAAATAAGGCTAGTCCGTTATCAACTTGAAAAAGTGGCACCGAGTCGGTGCggttaaggcgtTGGACTTAAGATCCAATGGACATATGTCCcgcggttctatctagttacgcgttaaaccaactagaattttttt	ACCAGGATGGCCGAGTGGTTAAGGCGTTGGACTTAAGATCCAATGGACATATGTCCGCGTGGGTTCGAACCCCACTCCTGGTA	GCCGAGTGGTTAAGGCGTTGGACTTAAGATCCAATGGACATATGTCCGCGTGGG	tgtggaaaggacgaaacaccgACGCGGACATATGTCCATGTTTAAGAGCTATGCTGGAAACAGCATAGCAAGTTTAAATAAGGCTAGTCCGTTATCAACTTGAAAAAGTGGCACCGAGTCGGTGCggttaaggcgtTGGACTTAAGATCCAATGGACATATGTCCcgcggttctatctagttacgcgttaaaccaactagaatttttttTCGACTGGTGCATCtggccgagtggttaaggcgttggactTAAgatccaatggacatatgtcCgcgtgggtctcgagtactaggatccatt
18wG_fne_RTT29_negative-ctrl_PBS12	0	0.20202	495	0	0	355	18wG	29	negative-ctrl	12	gACGCGGACATATGTCCATGTTTAAGAGCTATGCTGGAAACAGCATAGCAAGTTTAAATAAGGCTAGTCCGTTATCAACTTGAAAAAGTGGCACCGAGTCGGTGCggttaaggcgtTGGACTTAAGATCCAATGGACATATGTCCGcgcggttctatctagttacgcgttaaaccaactagaattttttt	ACCAGGATGGCCGAGTGGTTAAGGCGTTGGACTTAAGATCCAATGGACATATGTCCGCGTGGGTTCGAACCCCACTCCTGGTA	GCCGAGTGGTTAAGGCGTTGGACTTAAGATCCAATGGACATATGTCCGCGTGGG	tgtggaaaggacgaaacaccgACGCGGACATATGTCCATGTTTAAGAGCTATGCTGGAAACAGCATAGCAAGTTTAAATAAGGCTAGTCCGTTATCAACTTGAAAAAGTGGCACCGAGTCGGTGCggttaaggcgtTGGACTTAAGATCCAATGGACATATGTCCGcgcggttctatctagttacgcgttaaaccaactagaatttttttGTAGAGCGGTCACtggccgagtggttaaggcgttggactTAAgatccaatggacatatgtcCgcgtgggtctcgagtactaggatccatt
18wG_fne_RTT29_negative-ctrl_PBS13	0.193798	0.387597	516	0	0.872093	344	18wG	29	negative-ctrl	13	gACGCGGACATATGTCCATGTTTAAGAGCTATGCTGGAAACAGCATAGCAAGTTTAAATAAGGCTAGTCCGTTATCAACTTGAAAAAGTGGCACCGAGTCGGTGCggttaaggcgtTGGACTTAAGATCCAATGGACATATGTCCGCcgcggttctatctagttacgcgttaaaccaactagaattttttt	ACCAGGATGGCCGAGTGGTTAAGGCGTTGGACTTAAGATCCAATGGACATATGTCCGCGTGGGTTCGAACCCCACTCCTGGTA	GCCGAGTGGTTAAGGCGTTGGACTTAAGATCCAATGGACATATGTCCGCGTGGG	tgtggaaaggacgaaacaccgACGCGGACATATGTCCATGTTTAAGAGCTATGCTGGAAACAGCATAGCAAGTTTAAATAAGGCTAGTCCGTTATCAACTTGAAAAAGTGGCACCGAGTCGGTGCggttaaggcgtTGGACTTAAGATCCAATGGACATATGTCCGCcgcggttctatctagttacgcgttaaaccaactagaatttttttCACTGCATTGACtggccgagtggttaaggcgttggactTAAgatccaatggacatatgtcCgcgtgggtctcgagtactaggatccatt
18wG_fne_RTT29_negative-ctrl_PBS14	0	0	536	0	0.214133	467	18wG	29	negative-ctrl	14	gACGCGGACATATGTCCATGTTTAAGAGCTATGCTGGAAACAGCATAGCAAGTTTAAATAAGGCTAGTCCGTTATCAACTTGAAAAAGTGGCACCGAGTCGGTGCggttaaggcgtTGGACTTAAGATCCAATGGACATATGTCCGCGcgcggttctatctagttacgcgttaaaccaactagaattttttt	ACCAGGATGGCCGAGTGGTTAAGGCGTTGGACTTAAGATCCAATGGACATATGTCCGCGTGGGTTCGAACCCCACTCCTGGTA	GCCGAGTGGTTAAGGCGTTGGACTTAAGATCCAATGGACATATGTCCGCGTGGG	tgtggaaaggacgaaacaccgACGCGGACATATGTCCATGTTTAAGAGCTATGCTGGAAACAGCATAGCAAGTTTAAATAAGGCTAGTCCGTTATCAACTTGAAAAAGTGGCACCGAGTCGGTGCggttaaggcgtTGGACTTAAGATCCAATGGACATATGTCCGCGcgcggttctatctagttacgcgttaaaccaactagaatttttttCAGGACTCGAGtggccgagtggttaaggcgttggactTAAgatccaatggacatatgtcCgcgtgggtctcgagtactaggatccatt
18wG_fne_RTT29_negative-ctrl_PBS15	0	0	449	2.12014	0	283	18wG	29	negative-ctrl	15	gACGCGGACATATGTCCATGTTTAAGAGCTATGCTGGAAACAGCATAGCAAGTTTAAATAAGGCTAGTCCGTTATCAACTTGAAAAAGTGGCACCGAGTCGGTGCggttaaggcgtTGGACTTAAGATCCAATGGACATATGTCCGCGTcgcggttctatctagttacgcgttaaaccaactagaattttttt	ACCAGGATGGCCGAGTGGTTAAGGCGTTGGACTTAAGATCCAATGGACATATGTCCGCGTGGGTTCGAACCCCACTCCTGGTA	GCCGAGTGGTTAAGGCGTTGGACTTAAGATCCAATGGACATATGTCCGCGTGGG	tgtggaaaggacgaaacaccgACGCGGACATATGTCCATGTTTAAGAGCTATGCTGGAAACAGCATAGCAAGTTTAAATAAGGCTAGTCCGTTATCAACTTGAAAAAGTGGCACCGAGTCGGTGCggttaaggcgtTGGACTTAAGATCCAATGGACATATGTCCGCGTcgcggttctatctagttacgcgttaaaccaactagaatttttttGTCAAGCTCCtggccgagtggttaaggcgttggactTAAgatccaatggacatatgtcCgcgtgggtctcgagtactaggatccatt
18wG_fne_RTT29_negative-ctrl_PBS16	0	0	463	0	0	322	18wG	29	negative-ctrl	16	gACGCGGACATATGTCCATGTTTAAGAGCTATGCTGGAAACAGCATAGCAAGTTTAAATAAGGCTAGTCCGTTATCAACTTGAAAAAGTGGCACCGAGTCGGTGCggttaaggcgtTGGACTTAAGATCCAATGGACATATGTCCGCGTGcgcggttctatctagttacgcgttaaaccaactagaattttttt	ACCAGGATGGCCGAGTGGTTAAGGCGTTGGACTTAAGATCCAATGGACATATGTCCGCGTGGGTTCGAACCCCACTCCTGGTA	GCCGAGTGGTTAAGGCGTTGGACTTAAGATCCAATGGACATATGTCCGCGTGGG	tgtggaaaggacgaaacaccgACGCGGACATATGTCCATGTTTAAGAGCTATGCTGGAAACAGCATAGCAAGTTTAAATAAGGCTAGTCCGTTATCAACTTGAAAAAGTGGCACCGAGTCGGTGCggttaaggcgtTGGACTTAAGATCCAATGGACATATGTCCGCGTGcgcggttctatctagttacgcgttaaaccaactagaatttttttTCGACTGGTtggccgagtggttaaggcgttggactTAAgatccaatggacatatgtcCgcgtgggtctcgagtactaggatccatt
18wG_fne_RTT29_negative-ctrl_PBS8	0	0	398	0	0	328	18wG	29	negative-ctrl	8	gACGCGGACATATGTCCATGTTTAAGAGCTATGCTGGAAACAGCATAGCAAGTTTAAATAAGGCTAGTCCGTTATCAACTTGAAAAAGTGGCACCGAGTCGGTGCggttaaggcgtTGGACTTAAGATCCAATGGACATATGcgcggttctatctagttacgcgttaaaccaactagaattttttt	ACCAGGATGGCCGAGTGGTTAAGGCGTTGGACTTAAGATCCAATGGACATATGTCCGCGTGGGTTCGAACCCCACTCCTGGTA	GCCGAGTGGTTAAGGCGTTGGACTTAAGATCCAATGGACATATGTCCGCGTGGG	tgtggaaaggacgaaacaccgACGCGGACATATGTCCATGTTTAAGAGCTATGCTGGAAACAGCATAGCAAGTTTAAATAAGGCTAGTCCGTTATCAACTTGAAAAAGTGGCACCGAGTCGGTGCggttaaggcgtTGGACTTAAGATCCAATGGACATATGcgcggttctatctagttacgcgttaaaccaactagaatttttttCTCTATCCAAGTAGAGCtggccgagtggttaaggcgttggactTAAgatccaatggacatatgtcCgcgtgggtctcgagtactaggatccatt
18wG_fne_RTT29_negative-ctrl_PBS9	0	0	408	0	0	301	18wG	29	negative-ctrl	9	gACGCGGACATATGTCCATGTTTAAGAGCTATGCTGGAAACAGCATAGCAAGTTTAAATAAGGCTAGTCCGTTATCAACTTGAAAAAGTGGCACCGAGTCGGTGCggttaaggcgtTGGACTTAAGATCCAATGGACATATGTcgcggttctatctagttacgcgttaaaccaactagaattttttt	ACCAGGATGGCCGAGTGGTTAAGGCGTTGGACTTAAGATCCAATGGACATATGTCCGCGTGGGTTCGAACCCCACTCCTGGTA	GCCGAGTGGTTAAGGCGTTGGACTTAAGATCCAATGGACATATGTCCGCGTGGG	tgtggaaaggacgaaacaccgACGCGGACATATGTCCATGTTTAAGAGCTATGCTGGAAACAGCATAGCAAGTTTAAATAAGGCTAGTCCGTTATCAACTTGAAAAAGTGGCACCGAGTCGGTGCggttaaggcgtTGGACTTAAGATCCAATGGACATATGTcgcggttctatctagttacgcgttaaaccaactagaatttttttCGACGAACGTAACGTCtggccgagtggttaaggcgttggactTAAgatccaatggacatatgtcCgcgtgggtctcgagtactaggatccatt
18wG_fne_RTT30_negative-ctrl_PBS10	0	0	522	0.251889	0	397	18wG	30	negative-ctrl	10	gACGCGGACATATGTCCATGTTTAAGAGCTATGCTGGAAACAGCATAGCAAGTTTAAATAAGGCTAGTCCGTTATCAACTTGAAAAAGTGGCACCGAGTCGGTGCtggttaaggcgtTGGACTTAAGATCCAATGGACATATGTCcgcggttctatctagttacgcgttaaaccaactagaattttttt	ACCAGGATGGCCGAGTGGTTAAGGCGTTGGACTTAAGATCCAATGGACATATGTCCGCGTGGGTTCGAACCCCACTCCTGGTA	GCCGAGTGGTTAAGGCGTTGGACTTAAGATCCAATGGACATATGTCCGCGTGGG	tgtggaaaggacgaaacaccgACGCGGACATATGTCCATGTTTAAGAGCTATGCTGGAAACAGCATAGCAAGTTTAAATAAGGCTAGTCCGTTATCAACTTGAAAAAGTGGCACCGAGTCGGTGCtggttaaggcgtTGGACTTAAGATCCAATGGACATATGTCcgcggttctatctagttacgcgttaaaccaactagaatttttttTTGGTGCGAAGTTCtggccgagtggttaaggcgttggactTAAgatccaatggacatatgtcCgcgtgggtctcgagtactaggatccatt
18wG_fne_RTT30_negative-ctrl_PBS11	0	0.202429	494	0	0	267	18wG	30	negative-ctrl	11	gACGCGGACATATGTCCATGTTTAAGAGCTATGCTGGAAACAGCATAGCAAGTTTAAATAAGGCTAGTCCGTTATCAACTTGAAAAAGTGGCACCGAGTCGGTGCtggttaaggcgtTGGACTTAAGATCCAATGGACATATGTCCcgcggttctatctagttacgcgttaaaccaactagaattttttt	ACCAGGATGGCCGAGTGGTTAAGGCGTTGGACTTAAGATCCAATGGACATATGTCCGCGTGGGTTCGAACCCCACTCCTGGTA	GCCGAGTGGTTAAGGCGTTGGACTTAAGATCCAATGGACATATGTCCGCGTGGG	tgtggaaaggacgaaacaccgACGCGGACATATGTCCATGTTTAAGAGCTATGCTGGAAACAGCATAGCAAGTTTAAATAAGGCTAGTCCGTTATCAACTTGAAAAAGTGGCACCGAGTCGGTGCtggttaaggcgtTGGACTTAAGATCCAATGGACATATGTCCcgcggttctatctagttacgcgttaaaccaactagaatttttttTCTCTGTAAGGACtggccgagtggttaaggcgttggactTAAgatccaatggacatatgtcCgcgtgggtctcgagtactaggatccatt
18wG_fne_RTT30_negative-ctrl_PBS12	0	0.211864	472	0	0.737101	407	18wG	30	negative-ctrl	12	gACGCGGACATATGTCCATGTTTAAGAGCTATGCTGGAAACAGCATAGCAAGTTTAAATAAGGCTAGTCCGTTATCAACTTGAAAAAGTGGCACCGAGTCGGTGCtggttaaggcgtTGGACTTAAGATCCAATGGACATATGTCCGcgcggttctatctagttacgcgttaaaccaactagaattttttt	ACCAGGATGGCCGAGTGGTTAAGGCGTTGGACTTAAGATCCAATGGACATATGTCCGCGTGGGTTCGAACCCCACTCCTGGTA	GCCGAGTGGTTAAGGCGTTGGACTTAAGATCCAATGGACATATGTCCGCGTGGG	tgtggaaaggacgaaacaccgACGCGGACATATGTCCATGTTTAAGAGCTATGCTGGAAACAGCATAGCAAGTTTAAATAAGGCTAGTCCGTTATCAACTTGAAAAAGTGGCACCGAGTCGGTGCtggttaaggcgtTGGACTTAAGATCCAATGGACATATGTCCGcgcggttctatctagttacgcgttaaaccaactagaatttttttAAGTGCGGTCTCtggccgagtggttaaggcgttggactTAAgatccaatggacatatgtcCgcgtgggtctcgagtactaggatccatt
18wG_fne_RTT30_negative-ctrl_PBS13	0	0	432	0	0.301205	332	18wG	30	negative-ctrl	13	gACGCGGACATATGTCCATGTTTAAGAGCTATGCTGGAAACAGCATAGCAAGTTTAAATAAGGCTAGTCCGTTATCAACTTGAAAAAGTGGCACCGAGTCGGTGCtggttaaggcgtTGGACTTAAGATCCAATGGACATATGTCCGCcgcggttctatctagttacgcgttaaaccaactagaattttttt	ACCAGGATGGCCGAGTGGTTAAGGCGTTGGACTTAAGATCCAATGGACATATGTCCGCGTGGGTTCGAACCCCACTCCTGGTA	GCCGAGTGGTTAAGGCGTTGGACTTAAGATCCAATGGACATATGTCCGCGTGGG	tgtggaaaggacgaaacaccgACGCGGACATATGTCCATGTTTAAGAGCTATGCTGGAAACAGCATAGCAAGTTTAAATAAGGCTAGTCCGTTATCAACTTGAAAAAGTGGCACCGAGTCGGTGCtggttaaggcgtTGGACTTAAGATCCAATGGACATATGTCCGCcgcggttctatctagttacgcgttaaaccaactagaatttttttGAGGACAATCCtggccgagtggttaaggcgttggactTAAgatccaatggacatatgtcCgcgtgggtctcgagtactaggatccatt
18wG_fne_RTT30_negative-ctrl_PBS14	0	0.492611	406	0	0	292	18wG	30	negative-ctrl	14	gACGCGGACATATGTCCATGTTTAAGAGCTATGCTGGAAACAGCATAGCAAGTTTAAATAAGGCTAGTCCGTTATCAACTTGAAAAAGTGGCACCGAGTCGGTGCtggttaaggcgtTGGACTTAAGATCCAATGGACATATGTCCGCGcgcggttctatctagttacgcgttaaaccaactagaattttttt	ACCAGGATGGCCGAGTGGTTAAGGCGTTGGACTTAAGATCCAATGGACATATGTCCGCGTGGGTTCGAACCCCACTCCTGGTA	GCCGAGTGGTTAAGGCGTTGGACTTAAGATCCAATGGACATATGTCCGCGTGGG	tgtggaaaggacgaaacaccgACGCGGACATATGTCCATGTTTAAGAGCTATGCTGGAAACAGCATAGCAAGTTTAAATAAGGCTAGTCCGTTATCAACTTGAAAAAGTGGCACCGAGTCGGTGCtggttaaggcgtTGGACTTAAGATCCAATGGACATATGTCCGCGcgcggttctatctagttacgcgttaaaccaactagaatttttttTTGCCACAGGtggccgagtggttaaggcgttggactTAAgatccaatggacatatgtcCgcgtgggtctcgagtactaggatccatt
18wG_fne_RTT30_negative-ctrl_PBS15	0	0.793651	504	0.241546	3.38164	414	18wG	30	negative-ctrl	15	gACGCGGACATATGTCCATGTTTAAGAGCTATGCTGGAAACAGCATAGCAAGTTTAAATAAGGCTAGTCCGTTATCAACTTGAAAAAGTGGCACCGAGTCGGTGCtggttaaggcgtTGGACTTAAGATCCAATGGACATATGTCCGCGTcgcggttctatctagttacgcgttaaaccaactagaattttttt	ACCAGGATGGCCGAGTGGTTAAGGCGTTGGACTTAAGATCCAATGGACATATGTCCGCGTGGGTTCGAACCCCACTCCTGGTA	GCCGAGTGGTTAAGGCGTTGGACTTAAGATCCAATGGACATATGTCCGCGTGGG	tgtggaaaggacgaaacaccgACGCGGACATATGTCCATGTTTAAGAGCTATGCTGGAAACAGCATAGCAAGTTTAAATAAGGCTAGTCCGTTATCAACTTGAAAAAGTGGCACCGAGTCGGTGCtggttaaggcgtTGGACTTAAGATCCAATGGACATATGTCCGCGTcgcggttctatctagttacgcgttaaaccaactagaatttttttCACTGCATTtggccgagtggttaaggcgttggactTAAgatccaatggacatatgtcCgcgtgggtctcgagtactaggatccatt
18wG_fne_RTT30_negative-ctrl_PBS16	0	1.18483	422	0	0	274	18wG	30	negative-ctrl	16	gACGCGGACATATGTCCATGTTTAAGAGCTATGCTGGAAACAGCATAGCAAGTTTAAATAAGGCTAGTCCGTTATCAACTTGAAAAAGTGGCACCGAGTCGGTGCtggttaaggcgtTGGACTTAAGATCCAATGGACATATGTCCGCGTGcgcggttctatctagttacgcgttaaaccaactagaattttttt	ACCAGGATGGCCGAGTGGTTAAGGCGTTGGACTTAAGATCCAATGGACATATGTCCGCGTGGGTTCGAACCCCACTCCTGGTA	GCCGAGTGGTTAAGGCGTTGGACTTAAGATCCAATGGACATATGTCCGCGTGGG	tgtggaaaggacgaaacaccgACGCGGACATATGTCCATGTTTAAGAGCTATGCTGGAAACAGCATAGCAAGTTTAAATAAGGCTAGTCCGTTATCAACTTGAAAAAGTGGCACCGAGTCGGTGCtggttaaggcgtTGGACTTAAGATCCAATGGACATATGTCCGCGTGcgcggttctatctagttacgcgttaaaccaactagaatttttttCAATGTGCtggccgagtggttaaggcgttggactTAAgatccaatggacatatgtcCgcgtgggtctcgagtactaggatccatt
18wG_fne_RTT30_negative-ctrl_PBS8	0	0	538	0.289855	0.289855	345	18wG	30	negative-ctrl	8	gACGCGGACATATGTCCATGTTTAAGAGCTATGCTGGAAACAGCATAGCAAGTTTAAATAAGGCTAGTCCGTTATCAACTTGAAAAAGTGGCACCGAGTCGGTGCtggttaaggcgtTGGACTTAAGATCCAATGGACATATGcgcggttctatctagttacgcgttaaaccaactagaattttttt	ACCAGGATGGCCGAGTGGTTAAGGCGTTGGACTTAAGATCCAATGGACATATGTCCGCGTGGGTTCGAACCCCACTCCTGGTA	GCCGAGTGGTTAAGGCGTTGGACTTAAGATCCAATGGACATATGTCCGCGTGGG	tgtggaaaggacgaaacaccgACGCGGACATATGTCCATGTTTAAGAGCTATGCTGGAAACAGCATAGCAAGTTTAAATAAGGCTAGTCCGTTATCAACTTGAAAAAGTGGCACCGAGTCGGTGCtggttaaggcgtTGGACTTAAGATCCAATGGACATATGcgcggttctatctagttacgcgttaaaccaactagaatttttttAACGTCCTTACCACGTtggccgagtggttaaggcgttggactTAAgatccaatggacatatgtcCgcgtgggtctcgagtactaggatccatt
18wG_fne_RTT30_negative-ctrl_PBS9	0	0	412	0	0	239	18wG	30	negative-ctrl	9	gACGCGGACATATGTCCATGTTTAAGAGCTATGCTGGAAACAGCATAGCAAGTTTAAATAAGGCTAGTCCGTTATCAACTTGAAAAAGTGGCACCGAGTCGGTGCtggttaaggcgtTGGACTTAAGATCCAATGGACATATGTcgcggttctatctagttacgcgttaaaccaactagaattttttt	ACCAGGATGGCCGAGTGGTTAAGGCGTTGGACTTAAGATCCAATGGACATATGTCCGCGTGGGTTCGAACCCCACTCCTGGTA	GCCGAGTGGTTAAGGCGTTGGACTTAAGATCCAATGGACATATGTCCGCGTGGG	tgtggaaaggacgaaacaccgACGCGGACATATGTCCATGTTTAAGAGCTATGCTGGAAACAGCATAGCAAGTTTAAATAAGGCTAGTCCGTTATCAACTTGAAAAAGTGGCACCGAGTCGGTGCtggttaaggcgtTGGACTTAAGATCCAATGGACATATGTcgcggttctatctagttacgcgttaaaccaactagaatttttttACAAGGCGCTGTTATtggccgagtggttaaggcgttggactTAAgatccaatggacatatgtcCgcgtgggtctcgagtactaggatccatt
18wG_fne_RTT31_negative-ctrl_PBS10	0	0	698	0.374532	0	534	18wG	31	negative-ctrl	10	gACGCGGACATATGTCCATGTTTAAGAGCTATGCTGGAAACAGCATAGCAAGTTTAAATAAGGCTAGTCCGTTATCAACTTGAAAAAGTGGCACCGAGTCGGTGCgtggttaaggcgtTGGACTTAAGATCCAATGGACATATGTCcgcggttctatctagttacgcgttaaaccaactagaattttttt	ACCAGGATGGCCGAGTGGTTAAGGCGTTGGACTTAAGATCCAATGGACATATGTCCGCGTGGGTTCGAACCCCACTCCTGGTA	GCCGAGTGGTTAAGGCGTTGGACTTAAGATCCAATGGACATATGTCCGCGTGGG	tgtggaaaggacgaaacaccgACGCGGACATATGTCCATGTTTAAGAGCTATGCTGGAAACAGCATAGCAAGTTTAAATAAGGCTAGTCCGTTATCAACTTGAAAAAGTGGCACCGAGTCGGTGCgtggttaaggcgtTGGACTTAAGATCCAATGGACATATGTCcgcggttctatctagttacgcgttaaaccaactagaatttttttTCCTGGCACATCAtggccgagtggttaaggcgttggactTAAgatccaatggacatatgtcCgcgtgggtctcgagtactaggatccatt
18wG_fne_RTT31_negative-ctrl_PBS11	0	0	367	0	0	231	18wG	31	negative-ctrl	11	gACGCGGACATATGTCCATGTTTAAGAGCTATGCTGGAAACAGCATAGCAAGTTTAAATAAGGCTAGTCCGTTATCAACTTGAAAAAGTGGCACCGAGTCGGTGCgtggttaaggcgtTGGACTTAAGATCCAATGGACATATGTCCcgcggttctatctagttacgcgttaaaccaactagaattttttt	ACCAGGATGGCCGAGTGGTTAAGGCGTTGGACTTAAGATCCAATGGACATATGTCCGCGTGGGTTCGAACCCCACTCCTGGTA	GCCGAGTGGTTAAGGCGTTGGACTTAAGATCCAATGGACATATGTCCGCGTGGG	tgtggaaaggacgaaacaccgACGCGGACATATGTCCATGTTTAAGAGCTATGCTGGAAACAGCATAGCAAGTTTAAATAAGGCTAGTCCGTTATCAACTTGAAAAAGTGGCACCGAGTCGGTGCgtggttaaggcgtTGGACTTAAGATCCAATGGACATATGTCCcgcggttctatctagttacgcgttaaaccaactagaatttttttACTAATCAGGTAtggccgagtggttaaggcgttggactTAAgatccaatggacatatgtcCgcgtgggtctcgagtactaggatccatt
18wG_fne_RTT31_negative-ctrl_PBS12	0.167504	0	597	0	0	402	18wG	31	negative-ctrl	12	gACGCGGACATATGTCCATGTTTAAGAGCTATGCTGGAAACAGCATAGCAAGTTTAAATAAGGCTAGTCCGTTATCAACTTGAAAAAGTGGCACCGAGTCGGTGCgtggttaaggcgtTGGACTTAAGATCCAATGGACATATGTCCGcgcggttctatctagttacgcgttaaaccaactagaattttttt	ACCAGGATGGCCGAGTGGTTAAGGCGTTGGACTTAAGATCCAATGGACATATGTCCGCGTGGGTTCGAACCCCACTCCTGGTA	GCCGAGTGGTTAAGGCGTTGGACTTAAGATCCAATGGACATATGTCCGCGTGGG	tgtggaaaggacgaaacaccgACGCGGACATATGTCCATGTTTAAGAGCTATGCTGGAAACAGCATAGCAAGTTTAAATAAGGCTAGTCCGTTATCAACTTGAAAAAGTGGCACCGAGTCGGTGCgtggttaaggcgtTGGACTTAAGATCCAATGGACATATGTCCGcgcggttctatctagttacgcgttaaaccaactagaatttttttGAATGACTCCAtggccgagtggttaaggcgttggactTAAgatccaatggacatatgtcCgcgtgggtctcgagtactaggatccatt
18wG_fne_RTT31_negative-ctrl_PBS13	0.217391	0	460	0	0	331	18wG	31	negative-ctrl	13	gACGCGGACATATGTCCATGTTTAAGAGCTATGCTGGAAACAGCATAGCAAGTTTAAATAAGGCTAGTCCGTTATCAACTTGAAAAAGTGGCACCGAGTCGGTGCgtggttaaggcgtTGGACTTAAGATCCAATGGACATATGTCCGCcgcggttctatctagttacgcgttaaaccaactagaattttttt	ACCAGGATGGCCGAGTGGTTAAGGCGTTGGACTTAAGATCCAATGGACATATGTCCGCGTGGGTTCGAACCCCACTCCTGGTA	GCCGAGTGGTTAAGGCGTTGGACTTAAGATCCAATGGACATATGTCCGCGTGGG	tgtggaaaggacgaaacaccgACGCGGACATATGTCCATGTTTAAGAGCTATGCTGGAAACAGCATAGCAAGTTTAAATAAGGCTAGTCCGTTATCAACTTGAAAAAGTGGCACCGAGTCGGTGCgtggttaaggcgtTGGACTTAAGATCCAATGGACATATGTCCGCcgcggttctatctagttacgcgttaaaccaactagaatttttttTAGCTCGCCTtggccgagtggttaaggcgttggactTAAgatccaatggacatatgtcCgcgtgggtctcgagtactaggatccatt
18wG_fne_RTT31_negative-ctrl_PBS14	0	0	456	0	0	325	18wG	31	negative-ctrl	14	gACGCGGACATATGTCCATGTTTAAGAGCTATGCTGGAAACAGCATAGCAAGTTTAAATAAGGCTAGTCCGTTATCAACTTGAAAAAGTGGCACCGAGTCGGTGCgtggttaaggcgtTGGACTTAAGATCCAATGGACATATGTCCGCGcgcggttctatctagttacgcgttaaaccaactagaattttttt	ACCAGGATGGCCGAGTGGTTAAGGCGTTGGACTTAAGATCCAATGGACATATGTCCGCGTGGGTTCGAACCCCACTCCTGGTA	GCCGAGTGGTTAAGGCGTTGGACTTAAGATCCAATGGACATATGTCCGCGTGGG	tgtggaaaggacgaaacaccgACGCGGACATATGTCCATGTTTAAGAGCTATGCTGGAAACAGCATAGCAAGTTTAAATAAGGCTAGTCCGTTATCAACTTGAAAAAGTGGCACCGAGTCGGTGCgtggttaaggcgtTGGACTTAAGATCCAATGGACATATGTCCGCGcgcggttctatctagttacgcgttaaaccaactagaatttttttGTCTTCCGAtggccgagtggttaaggcgttggactTAAgatccaatggacatatgtcCgcgtgggtctcgagtactaggatccatt
18wG_fne_RTT31_negative-ctrl_PBS15	0	0.209205	478	0	0	371	18wG	31	negative-ctrl	15	gACGCGGACATATGTCCATGTTTAAGAGCTATGCTGGAAACAGCATAGCAAGTTTAAATAAGGCTAGTCCGTTATCAACTTGAAAAAGTGGCACCGAGTCGGTGCgtggttaaggcgtTGGACTTAAGATCCAATGGACATATGTCCGCGTcgcggttctatctagttacgcgttaaaccaactagaattttttt	ACCAGGATGGCCGAGTGGTTAAGGCGTTGGACTTAAGATCCAATGGACATATGTCCGCGTGGGTTCGAACCCCACTCCTGGTA	GCCGAGTGGTTAAGGCGTTGGACTTAAGATCCAATGGACATATGTCCGCGTGGG	tgtggaaaggacgaaacaccgACGCGGACATATGTCCATGTTTAAGAGCTATGCTGGAAACAGCATAGCAAGTTTAAATAAGGCTAGTCCGTTATCAACTTGAAAAAGTGGCACCGAGTCGGTGCgtggttaaggcgtTGGACTTAAGATCCAATGGACATATGTCCGCGTcgcggttctatctagttacgcgttaaaccaactagaatttttttGTTGCTCAtggccgagtggttaaggcgttggactTAAgatccaatggacatatgtcCgcgtgggtctcgagtactaggatccatt
18wG_fne_RTT31_negative-ctrl_PBS16	0.238663	0.238663	419	0.444444	0	225	18wG	31	negative-ctrl	16	gACGCGGACATATGTCCATGTTTAAGAGCTATGCTGGAAACAGCATAGCAAGTTTAAATAAGGCTAGTCCGTTATCAACTTGAAAAAGTGGCACCGAGTCGGTGCgtggttaaggcgtTGGACTTAAGATCCAATGGACATATGTCCGCGTGcgcggttctatctagttacgcgttaaaccaactagaattttttt	ACCAGGATGGCCGAGTGGTTAAGGCGTTGGACTTAAGATCCAATGGACATATGTCCGCGTGGGTTCGAACCCCACTCCTGGTA	GCCGAGTGGTTAAGGCGTTGGACTTAAGATCCAATGGACATATGTCCGCGTGGG	tgtggaaaggacgaaacaccgACGCGGACATATGTCCATGTTTAAGAGCTATGCTGGAAACAGCATAGCAAGTTTAAATAAGGCTAGTCCGTTATCAACTTGAAAAAGTGGCACCGAGTCGGTGCgtggttaaggcgtTGGACTTAAGATCCAATGGACATATGTCCGCGTGcgcggttctatctagttacgcgttaaaccaactagaatttttttCGGTGACtggccgagtggttaaggcgttggactTAAgatccaatggacatatgtcCgcgtgggtctcgagtactaggatccatt
18wG_fne_RTT31_negative-ctrl_PBS8	0	0	463	0	0	325	18wG	31	negative-ctrl	8	gACGCGGACATATGTCCATGTTTAAGAGCTATGCTGGAAACAGCATAGCAAGTTTAAATAAGGCTAGTCCGTTATCAACTTGAAAAAGTGGCACCGAGTCGGTGCgtggttaaggcgtTGGACTTAAGATCCAATGGACATATGcgcggttctatctagttacgcgttaaaccaactagaattttttt	ACCAGGATGGCCGAGTGGTTAAGGCGTTGGACTTAAGATCCAATGGACATATGTCCGCGTGGGTTCGAACCCCACTCCTGGTA	GCCGAGTGGTTAAGGCGTTGGACTTAAGATCCAATGGACATATGTCCGCGTGGG	tgtggaaaggacgaaacaccgACGCGGACATATGTCCATGTTTAAGAGCTATGCTGGAAACAGCATAGCAAGTTTAAATAAGGCTAGTCCGTTATCAACTTGAAAAAGTGGCACCGAGTCGGTGCgtggttaaggcgtTGGACTTAAGATCCAATGGACATATGcgcggttctatctagttacgcgttaaaccaactagaatttttttAGGATTGCCGTTGGAtggccgagtggttaaggcgttggactTAAgatccaatggacatatgtcCgcgtgggtctcgagtactaggatccatt
18wG_fne_RTT31_negative-ctrl_PBS9	0	0	364	0	0	308	18wG	31	negative-ctrl	9	gACGCGGACATATGTCCATGTTTAAGAGCTATGCTGGAAACAGCATAGCAAGTTTAAATAAGGCTAGTCCGTTATCAACTTGAAAAAGTGGCACCGAGTCGGTGCgtggttaaggcgtTGGACTTAAGATCCAATGGACATATGTcgcggttctatctagttacgcgttaaaccaactagaattttttt	ACCAGGATGGCCGAGTGGTTAAGGCGTTGGACTTAAGATCCAATGGACATATGTCCGCGTGGGTTCGAACCCCACTCCTGGTA	GCCGAGTGGTTAAGGCGTTGGACTTAAGATCCAATGGACATATGTCCGCGTGGG	tgtggaaaggacgaaacaccgACGCGGACATATGTCCATGTTTAAGAGCTATGCTGGAAACAGCATAGCAAGTTTAAATAAGGCTAGTCCGTTATCAACTTGAAAAAGTGGCACCGAGTCGGTGCgtggttaaggcgtTGGACTTAAGATCCAATGGACATATGTcgcggttctatctagttacgcgttaaaccaactagaatttttttATGCCGTTCACCAGtggccgagtggttaaggcgttggactTAAgatccaatggacatatgtcCgcgtgggtctcgagtactaggatccatt
18wG_fne_RTT32_negative-ctrl_PBS10	0	0.571429	350	0	0	236	18wG	32	negative-ctrl	10	gACGCGGACATATGTCCATGTTTAAGAGCTATGCTGGAAACAGCATAGCAAGTTTAAATAAGGCTAGTCCGTTATCAACTTGAAAAAGTGGCACCGAGTCGGTGCagtggttaaggcgtTGGACTTAAGATCCAATGGACATATGTCcgcggttctatctagttacgcgttaaaccaactagaattttttt	ACCAGGATGGCCGAGTGGTTAAGGCGTTGGACTTAAGATCCAATGGACATATGTCCGCGTGGGTTCGAACCCCACTCCTGGTA	GCCGAGTGGTTAAGGCGTTGGACTTAAGATCCAATGGACATATGTCCGCGTGGG	tgtggaaaggacgaaacaccgACGCGGACATATGTCCATGTTTAAGAGCTATGCTGGAAACAGCATAGCAAGTTTAAATAAGGCTAGTCCGTTATCAACTTGAAAAAGTGGCACCGAGTCGGTGCagtggttaaggcgtTGGACTTAAGATCCAATGGACATATGTCcgcggttctatctagttacgcgttaaaccaactagaatttttttAGGCCACTTCAAtggccgagtggttaaggcgttggactTAAgatccaatggacatatgtcCgcgtgggtctcgagtactaggatccatt
18wG_fne_RTT32_negative-ctrl_PBS11	0.21645	1.94805	462	0	0.33557	298	18wG	32	negative-ctrl	11	gACGCGGACATATGTCCATGTTTAAGAGCTATGCTGGAAACAGCATAGCAAGTTTAAATAAGGCTAGTCCGTTATCAACTTGAAAAAGTGGCACCGAGTCGGTGCagtggttaaggcgtTGGACTTAAGATCCAATGGACATATGTCCcgcggttctatctagttacgcgttaaaccaactagaattttttt	ACCAGGATGGCCGAGTGGTTAAGGCGTTGGACTTAAGATCCAATGGACATATGTCCGCGTGGGTTCGAACCCCACTCCTGGTA	GCCGAGTGGTTAAGGCGTTGGACTTAAGATCCAATGGACATATGTCCGCGTGGG	tgtggaaaggacgaaacaccgACGCGGACATATGTCCATGTTTAAGAGCTATGCTGGAAACAGCATAGCAAGTTTAAATAAGGCTAGTCCGTTATCAACTTGAAAAAGTGGCACCGAGTCGGTGCagtggttaaggcgtTGGACTTAAGATCCAATGGACATATGTCCcgcggttctatctagttacgcgttaaaccaactagaatttttttGACCATAGAGAtggccgagtggttaaggcgttggactTAAgatccaatggacatatgtcCgcgtgggtctcgagtactaggatccatt
18wG_fne_RTT32_negative-ctrl_PBS12	0	0	388	0	0.395257	253	18wG	32	negative-ctrl	12	gACGCGGACATATGTCCATGTTTAAGAGCTATGCTGGAAACAGCATAGCAAGTTTAAATAAGGCTAGTCCGTTATCAACTTGAAAAAGTGGCACCGAGTCGGTGCagtggttaaggcgtTGGACTTAAGATCCAATGGACATATGTCCGcgcggttctatctagttacgcgttaaaccaactagaattttttt	ACCAGGATGGCCGAGTGGTTAAGGCGTTGGACTTAAGATCCAATGGACATATGTCCGCGTGGGTTCGAACCCCACTCCTGGTA	GCCGAGTGGTTAAGGCGTTGGACTTAAGATCCAATGGACATATGTCCGCGTGGG	tgtggaaaggacgaaacaccgACGCGGACATATGTCCATGTTTAAGAGCTATGCTGGAAACAGCATAGCAAGTTTAAATAAGGCTAGTCCGTTATCAACTTGAAAAAGTGGCACCGAGTCGGTGCagtggttaaggcgtTGGACTTAAGATCCAATGGACATATGTCCGcgcggttctatctagttacgcgttaaaccaactagaatttttttGGTGCGTGTAtggccgagtggttaaggcgttggactTAAgatccaatggacatatgtcCgcgtgggtctcgagtactaggatccatt
18wG_fne_RTT32_negative-ctrl_PBS13	0	0	495	0.261097	0	383	18wG	32	negative-ctrl	13	gACGCGGACATATGTCCATGTTTAAGAGCTATGCTGGAAACAGCATAGCAAGTTTAAATAAGGCTAGTCCGTTATCAACTTGAAAAAGTGGCACCGAGTCGGTGCagtggttaaggcgtTGGACTTAAGATCCAATGGACATATGTCCGCcgcggttctatctagttacgcgttaaaccaactagaattttttt	ACCAGGATGGCCGAGTGGTTAAGGCGTTGGACTTAAGATCCAATGGACATATGTCCGCGTGGGTTCGAACCCCACTCCTGGTA	GCCGAGTGGTTAAGGCGTTGGACTTAAGATCCAATGGACATATGTCCGCGTGGG	tgtggaaaggacgaaacaccgACGCGGACATATGTCCATGTTTAAGAGCTATGCTGGAAACAGCATAGCAAGTTTAAATAAGGCTAGTCCGTTATCAACTTGAAAAAGTGGCACCGAGTCGGTGCagtggttaaggcgtTGGACTTAAGATCCAATGGACATATGTCCGCcgcggttctatctagttacgcgttaaaccaactagaatttttttTACCAACCTtggccgagtggttaaggcgttggactTAAgatccaatggacatatgtcCgcgtgggtctcgagtactaggatccatt
18wG_fne_RTT32_negative-ctrl_PBS14	0	0.996016	502	0	0	346	18wG	32	negative-ctrl	14	gACGCGGACATATGTCCATGTTTAAGAGCTATGCTGGAAACAGCATAGCAAGTTTAAATAAGGCTAGTCCGTTATCAACTTGAAAAAGTGGCACCGAGTCGGTGCagtggttaaggcgtTGGACTTAAGATCCAATGGACATATGTCCGCGcgcggttctatctagttacgcgttaaaccaactagaattttttt	ACCAGGATGGCCGAGTGGTTAAGGCGTTGGACTTAAGATCCAATGGACATATGTCCGCGTGGGTTCGAACCCCACTCCTGGTA	GCCGAGTGGTTAAGGCGTTGGACTTAAGATCCAATGGACATATGTCCGCGTGGG	tgtggaaaggacgaaacaccgACGCGGACATATGTCCATGTTTAAGAGCTATGCTGGAAACAGCATAGCAAGTTTAAATAAGGCTAGTCCGTTATCAACTTGAAAAAGTGGCACCGAGTCGGTGCagtggttaaggcgtTGGACTTAAGATCCAATGGACATATGTCCGCGcgcggttctatctagttacgcgttaaaccaactagaatttttttAGAAGTTGtggccgagtggttaaggcgttggactTAAgatccaatggacatatgtcCgcgtgggtctcgagtactaggatccatt
18wG_fne_RTT32_negative-ctrl_PBS15	0	4.814	457	0	4.33213	277	18wG	32	negative-ctrl	15	gACGCGGACATATGTCCATGTTTAAGAGCTATGCTGGAAACAGCATAGCAAGTTTAAATAAGGCTAGTCCGTTATCAACTTGAAAAAGTGGCACCGAGTCGGTGCagtggttaaggcgtTGGACTTAAGATCCAATGGACATATGTCCGCGTcgcggttctatctagttacgcgttaaaccaactagaattttttt	ACCAGGATGGCCGAGTGGTTAAGGCGTTGGACTTAAGATCCAATGGACATATGTCCGCGTGGGTTCGAACCCCACTCCTGGTA	GCCGAGTGGTTAAGGCGTTGGACTTAAGATCCAATGGACATATGTCCGCGTGGG	tgtggaaaggacgaaacaccgACGCGGACATATGTCCATGTTTAAGAGCTATGCTGGAAACAGCATAGCAAGTTTAAATAAGGCTAGTCCGTTATCAACTTGAAAAAGTGGCACCGAGTCGGTGCagtggttaaggcgtTGGACTTAAGATCCAATGGACATATGTCCGCGTcgcggttctatctagttacgcgttaaaccaactagaatttttttCGTATCTtggccgagtggttaaggcgttggactTAAgatccaatggacatatgtcCgcgtgggtctcgagtactaggatccatt
18wG_fne_RTT32_negative-ctrl_PBS16	0	0	406	0	0	270	18wG	32	negative-ctrl	16	gACGCGGACATATGTCCATGTTTAAGAGCTATGCTGGAAACAGCATAGCAAGTTTAAATAAGGCTAGTCCGTTATCAACTTGAAAAAGTGGCACCGAGTCGGTGCagtggttaaggcgtTGGACTTAAGATCCAATGGACATATGTCCGCGTGcgcggttctatctagttacgcgttaaaccaactagaattttttt	ACCAGGATGGCCGAGTGGTTAAGGCGTTGGACTTAAGATCCAATGGACATATGTCCGCGTGGGTTCGAACCCCACTCCTGGTA	GCCGAGTGGTTAAGGCGTTGGACTTAAGATCCAATGGACATATGTCCGCGTGGG	tgtggaaaggacgaaacaccgACGCGGACATATGTCCATGTTTAAGAGCTATGCTGGAAACAGCATAGCAAGTTTAAATAAGGCTAGTCCGTTATCAACTTGAAAAAGTGGCACCGAGTCGGTGCagtggttaaggcgtTGGACTTAAGATCCAATGGACATATGTCCGCGTGcgcggttctatctagttacgcgttaaaccaactagaatttttttACGAGTtggccgagtggttaaggcgttggactTAAgatccaatggacatatgtcCgcgtgggtctcgagtactaggatccatt
18wG_fne_RTT32_negative-ctrl_PBS8	0	0	310	0	0	230	18wG	32	negative-ctrl	8	gACGCGGACATATGTCCATGTTTAAGAGCTATGCTGGAAACAGCATAGCAAGTTTAAATAAGGCTAGTCCGTTATCAACTTGAAAAAGTGGCACCGAGTCGGTGCagtggttaaggcgtTGGACTTAAGATCCAATGGACATATGcgcggttctatctagttacgcgttaaaccaactagaattttttt	ACCAGGATGGCCGAGTGGTTAAGGCGTTGGACTTAAGATCCAATGGACATATGTCCGCGTGGGTTCGAACCCCACTCCTGGTA	GCCGAGTGGTTAAGGCGTTGGACTTAAGATCCAATGGACATATGTCCGCGTGGG	tgtggaaaggacgaaacaccgACGCGGACATATGTCCATGTTTAAGAGCTATGCTGGAAACAGCATAGCAAGTTTAAATAAGGCTAGTCCGTTATCAACTTGAAAAAGTGGCACCGAGTCGGTGCagtggttaaggcgtTGGACTTAAGATCCAATGGACATATGcgcggttctatctagttacgcgttaaaccaactagaatttttttAGGATTGCCGCAATtggccgagtggttaaggcgttggactTAAgatccaatggacatatgtcCgcgtgggtctcgagtactaggatccatt
18wG_fne_RTT32_negative-ctrl_PBS9	0	0.217391	460	0	0	296	18wG	32	negative-ctrl	9	gACGCGGACATATGTCCATGTTTAAGAGCTATGCTGGAAACAGCATAGCAAGTTTAAATAAGGCTAGTCCGTTATCAACTTGAAAAAGTGGCACCGAGTCGGTGCagtggttaaggcgtTGGACTTAAGATCCAATGGACATATGTcgcggttctatctagttacgcgttaaaccaactagaattttttt	ACCAGGATGGCCGAGTGGTTAAGGCGTTGGACTTAAGATCCAATGGACATATGTCCGCGTGGGTTCGAACCCCACTCCTGGTA	GCCGAGTGGTTAAGGCGTTGGACTTAAGATCCAATGGACATATGTCCGCGTGGG	tgtggaaaggacgaaacaccgACGCGGACATATGTCCATGTTTAAGAGCTATGCTGGAAACAGCATAGCAAGTTTAAATAAGGCTAGTCCGTTATCAACTTGAAAAAGTGGCACCGAGTCGGTGCagtggttaaggcgtTGGACTTAAGATCCAATGGACATATGTcgcggttctatctagttacgcgttaaaccaactagaatttttttCCATTGCCACTGTtggccgagtggttaaggcgttggactTAAgatccaatggacatatgtcCgcgtgggtctcgagtactaggatccatt
18wG_fne_RTT33_negative-ctrl_PBS10	0	0	392	0	0	245	18wG	33	negative-ctrl	10	gACGCGGACATATGTCCATGTTTAAGAGCTATGCTGGAAACAGCATAGCAAGTTTAAATAAGGCTAGTCCGTTATCAACTTGAAAAAGTGGCACCGAGTCGGTGCgagtggttaaggcgtTGGACTTAAGATCCAATGGACATATGTCcgcggttctatctagttacgcgttaaaccaactagaattttttt	ACCAGGATGGCCGAGTGGTTAAGGCGTTGGACTTAAGATCCAATGGACATATGTCCGCGTGGGTTCGAACCCCACTCCTGGTA	GCCGAGTGGTTAAGGCGTTGGACTTAAGATCCAATGGACATATGTCCGCGTGGG	tgtggaaaggacgaaacaccgACGCGGACATATGTCCATGTTTAAGAGCTATGCTGGAAACAGCATAGCAAGTTTAAATAAGGCTAGTCCGTTATCAACTTGAAAAAGTGGCACCGAGTCGGTGCgagtggttaaggcgtTGGACTTAAGATCCAATGGACATATGTCcgcggttctatctagttacgcgttaaaccaactagaatttttttTAATCGGAGCAtggccgagtggttaaggcgttggactTAAgatccaatggacatatgtcCgcgtgggtctcgagtactaggatccatt
18wG_fne_RTT33_negative-ctrl_PBS11	0	0	712	0	0	519	18wG	33	negative-ctrl	11	gACGCGGACATATGTCCATGTTTAAGAGCTATGCTGGAAACAGCATAGCAAGTTTAAATAAGGCTAGTCCGTTATCAACTTGAAAAAGTGGCACCGAGTCGGTGCgagtggttaaggcgtTGGACTTAAGATCCAATGGACATATGTCCcgcggttctatctagttacgcgttaaaccaactagaattttttt	ACCAGGATGGCCGAGTGGTTAAGGCGTTGGACTTAAGATCCAATGGACATATGTCCGCGTGGGTTCGAACCCCACTCCTGGTA	GCCGAGTGGTTAAGGCGTTGGACTTAAGATCCAATGGACATATGTCCGCGTGGG	tgtggaaaggacgaaacaccgACGCGGACATATGTCCATGTTTAAGAGCTATGCTGGAAACAGCATAGCAAGTTTAAATAAGGCTAGTCCGTTATCAACTTGAAAAAGTGGCACCGAGTCGGTGCgagtggttaaggcgtTGGACTTAAGATCCAATGGACATATGTCCcgcggttctatctagttacgcgttaaaccaactagaatttttttTTGCAGGCGAtggccgagtggttaaggcgttggactTAAgatccaatggacatatgtcCgcgtgggtctcgagtactaggatccatt
18wG_fne_RTT33_negative-ctrl_PBS12	0	1.66205	361	0	1.02041	294	18wG	33	negative-ctrl	12	gACGCGGACATATGTCCATGTTTAAGAGCTATGCTGGAAACAGCATAGCAAGTTTAAATAAGGCTAGTCCGTTATCAACTTGAAAAAGTGGCACCGAGTCGGTGCgagtggttaaggcgtTGGACTTAAGATCCAATGGACATATGTCCGcgcggttctatctagttacgcgttaaaccaactagaattttttt	ACCAGGATGGCCGAGTGGTTAAGGCGTTGGACTTAAGATCCAATGGACATATGTCCGCGTGGGTTCGAACCCCACTCCTGGTA	GCCGAGTGGTTAAGGCGTTGGACTTAAGATCCAATGGACATATGTCCGCGTGGG	tgtggaaaggacgaaacaccgACGCGGACATATGTCCATGTTTAAGAGCTATGCTGGAAACAGCATAGCAAGTTTAAATAAGGCTAGTCCGTTATCAACTTGAAAAAGTGGCACCGAGTCGGTGCgagtggttaaggcgtTGGACTTAAGATCCAATGGACATATGTCCGcgcggttctatctagttacgcgttaaaccaactagaatttttttTGTGTAGGTtggccgagtggttaaggcgttggactTAAgatccaatggacatatgtcCgcgtgggtctcgagtactaggatccatt
18wG_fne_RTT33_negative-ctrl_PBS13	0	0	358	0	0	247	18wG	33	negative-ctrl	13	gACGCGGACATATGTCCATGTTTAAGAGCTATGCTGGAAACAGCATAGCAAGTTTAAATAAGGCTAGTCCGTTATCAACTTGAAAAAGTGGCACCGAGTCGGTGCgagtggttaaggcgtTGGACTTAAGATCCAATGGACATATGTCCGCcgcggttctatctagttacgcgttaaaccaactagaattttttt	ACCAGGATGGCCGAGTGGTTAAGGCGTTGGACTTAAGATCCAATGGACATATGTCCGCGTGGGTTCGAACCCCACTCCTGGTA	GCCGAGTGGTTAAGGCGTTGGACTTAAGATCCAATGGACATATGTCCGCGTGGG	tgtggaaaggacgaaacaccgACGCGGACATATGTCCATGTTTAAGAGCTATGCTGGAAACAGCATAGCAAGTTTAAATAAGGCTAGTCCGTTATCAACTTGAAAAAGTGGCACCGAGTCGGTGCgagtggttaaggcgtTGGACTTAAGATCCAATGGACATATGTCCGCcgcggttctatctagttacgcgttaaaccaactagaatttttttCGTGTACAtggccgagtggttaaggcgttggactTAAgatccaatggacatatgtcCgcgtgggtctcgagtactaggatccatt
18wG_fne_RTT33_negative-ctrl_PBS14	0	0	363	0	0	333	18wG	33	negative-ctrl	14	gACGCGGACATATGTCCATGTTTAAGAGCTATGCTGGAAACAGCATAGCAAGTTTAAATAAGGCTAGTCCGTTATCAACTTGAAAAAGTGGCACCGAGTCGGTGCgagtggttaaggcgtTGGACTTAAGATCCAATGGACATATGTCCGCGcgcggttctatctagttacgcgttaaaccaactagaattttttt	ACCAGGATGGCCGAGTGGTTAAGGCGTTGGACTTAAGATCCAATGGACATATGTCCGCGTGGGTTCGAACCCCACTCCTGGTA	GCCGAGTGGTTAAGGCGTTGGACTTAAGATCCAATGGACATATGTCCGCGTGGG	tgtggaaaggacgaaacaccgACGCGGACATATGTCCATGTTTAAGAGCTATGCTGGAAACAGCATAGCAAGTTTAAATAAGGCTAGTCCGTTATCAACTTGAAAAAGTGGCACCGAGTCGGTGCgagtggttaaggcgtTGGACTTAAGATCCAATGGACATATGTCCGCGcgcggttctatctagttacgcgttaaaccaactagaatttttttAGTACGAtggccgagtggttaaggcgttggactTAAgatccaatggacatatgtcCgcgtgggtctcgagtactaggatccatt
18wG_fne_RTT33_negative-ctrl_PBS15	0	0	484	0	0.57971	345	18wG	33	negative-ctrl	15	gACGCGGACATATGTCCATGTTTAAGAGCTATGCTGGAAACAGCATAGCAAGTTTAAATAAGGCTAGTCCGTTATCAACTTGAAAAAGTGGCACCGAGTCGGTGCgagtggttaaggcgtTGGACTTAAGATCCAATGGACATATGTCCGCGTcgcggttctatctagttacgcgttaaaccaactagaattttttt	ACCAGGATGGCCGAGTGGTTAAGGCGTTGGACTTAAGATCCAATGGACATATGTCCGCGTGGGTTCGAACCCCACTCCTGGTA	GCCGAGTGGTTAAGGCGTTGGACTTAAGATCCAATGGACATATGTCCGCGTGGG	tgtggaaaggacgaaacaccgACGCGGACATATGTCCATGTTTAAGAGCTATGCTGGAAACAGCATAGCAAGTTTAAATAAGGCTAGTCCGTTATCAACTTGAAAAAGTGGCACCGAGTCGGTGCgagtggttaaggcgtTGGACTTAAGATCCAATGGACATATGTCCGCGTcgcggttctatctagttacgcgttaaaccaactagaatttttttTCTAGGtggccgagtggttaaggcgttggactTAAgatccaatggacatatgtcCgcgtgggtctcgagtactaggatccatt
18wG_fne_RTT33_negative-ctrl_PBS16	0	1.22699	326	0	0	250	18wG	33	negative-ctrl	16	gACGCGGACATATGTCCATGTTTAAGAGCTATGCTGGAAACAGCATAGCAAGTTTAAATAAGGCTAGTCCGTTATCAACTTGAAAAAGTGGCACCGAGTCGGTGCgagtggttaaggcgtTGGACTTAAGATCCAATGGACATATGTCCGCGTGcgcggttctatctagttacgcgttaaaccaactagaattttttt	ACCAGGATGGCCGAGTGGTTAAGGCGTTGGACTTAAGATCCAATGGACATATGTCCGCGTGGGTTCGAACCCCACTCCTGGTA	GCCGAGTGGTTAAGGCGTTGGACTTAAGATCCAATGGACATATGTCCGCGTGGG	tgtggaaaggacgaaacaccgACGCGGACATATGTCCATGTTTAAGAGCTATGCTGGAAACAGCATAGCAAGTTTAAATAAGGCTAGTCCGTTATCAACTTGAAAAAGTGGCACCGAGTCGGTGCgagtggttaaggcgtTGGACTTAAGATCCAATGGACATATGTCCGCGTGcgcggttctatctagttacgcgttaaaccaactagaatttttttAGTGGtggccgagtggttaaggcgttggactTAAgatccaatggacatatgtcCgcgtgggtctcgagtactaggatccatt
18wG_fne_RTT33_negative-ctrl_PBS8	0	0	397	0	0	320	18wG	33	negative-ctrl	8	gACGCGGACATATGTCCATGTTTAAGAGCTATGCTGGAAACAGCATAGCAAGTTTAAATAAGGCTAGTCCGTTATCAACTTGAAAAAGTGGCACCGAGTCGGTGCgagtggttaaggcgtTGGACTTAAGATCCAATGGACATATGcgcggttctatctagttacgcgttaaaccaactagaattttttt	ACCAGGATGGCCGAGTGGTTAAGGCGTTGGACTTAAGATCCAATGGACATATGTCCGCGTGGGTTCGAACCCCACTCCTGGTA	GCCGAGTGGTTAAGGCGTTGGACTTAAGATCCAATGGACATATGTCCGCGTGGG	tgtggaaaggacgaaacaccgACGCGGACATATGTCCATGTTTAAGAGCTATGCTGGAAACAGCATAGCAAGTTTAAATAAGGCTAGTCCGTTATCAACTTGAAAAAGTGGCACCGAGTCGGTGCgagtggttaaggcgtTGGACTTAAGATCCAATGGACATATGcgcggttctatctagttacgcgttaaaccaactagaatttttttCCTTGGTGGAATAtggccgagtggttaaggcgttggactTAAgatccaatggacatatgtcCgcgtgggtctcgagtactaggatccatt
18wG_fne_RTT33_negative-ctrl_PBS9	0	0	378	0.328947	0	304	18wG	33	negative-ctrl	9	gACGCGGACATATGTCCATGTTTAAGAGCTATGCTGGAAACAGCATAGCAAGTTTAAATAAGGCTAGTCCGTTATCAACTTGAAAAAGTGGCACCGAGTCGGTGCgagtggttaaggcgtTGGACTTAAGATCCAATGGACATATGTcgcggttctatctagttacgcgttaaaccaactagaattttttt	ACCAGGATGGCCGAGTGGTTAAGGCGTTGGACTTAAGATCCAATGGACATATGTCCGCGTGGGTTCGAACCCCACTCCTGGTA	GCCGAGTGGTTAAGGCGTTGGACTTAAGATCCAATGGACATATGTCCGCGTGGG	tgtggaaaggacgaaacaccgACGCGGACATATGTCCATGTTTAAGAGCTATGCTGGAAACAGCATAGCAAGTTTAAATAAGGCTAGTCCGTTATCAACTTGAAAAAGTGGCACCGAGTCGGTGCgagtggttaaggcgtTGGACTTAAGATCCAATGGACATATGTcgcggttctatctagttacgcgttaaaccaactagaatttttttATAGCGACCTATtggccgagtggttaaggcgttggactTAAgatccaatggacatatgtcCgcgtgggtctcgagtactaggatccatt
18wG_fne_RTT34_negative-ctrl_PBS10	0	0	374	0	0.440529	227	18wG	34	negative-ctrl	10	gACGCGGACATATGTCCATGTTTAAGAGCTATGCTGGAAACAGCATAGCAAGTTTAAATAAGGCTAGTCCGTTATCAACTTGAAAAAGTGGCACCGAGTCGGTGCcgagtggttaaggcgtTGGACTTAAGATCCAATGGACATATGTCcgcggttctatctagttacgcgttaaaccaactagaattttttt	ACCAGGATGGCCGAGTGGTTAAGGCGTTGGACTTAAGATCCAATGGACATATGTCCGCGTGGGTTCGAACCCCACTCCTGGTA	GCCGAGTGGTTAAGGCGTTGGACTTAAGATCCAATGGACATATGTCCGCGTGGG	tgtggaaaggacgaaacaccgACGCGGACATATGTCCATGTTTAAGAGCTATGCTGGAAACAGCATAGCAAGTTTAAATAAGGCTAGTCCGTTATCAACTTGAAAAAGTGGCACCGAGTCGGTGCcgagtggttaaggcgtTGGACTTAAGATCCAATGGACATATGTCcgcggttctatctagttacgcgttaaaccaactagaatttttttTTCCAGTGACtggccgagtggttaaggcgttggactTAAgatccaatggacatatgtcCgcgtgggtctcgagtactaggatccatt
18wG_fne_RTT34_negative-ctrl_PBS11	0	0	397	0	0	268	18wG	34	negative-ctrl	11	gACGCGGACATATGTCCATGTTTAAGAGCTATGCTGGAAACAGCATAGCAAGTTTAAATAAGGCTAGTCCGTTATCAACTTGAAAAAGTGGCACCGAGTCGGTGCcgagtggttaaggcgtTGGACTTAAGATCCAATGGACATATGTCCcgcggttctatctagttacgcgttaaaccaactagaattttttt	ACCAGGATGGCCGAGTGGTTAAGGCGTTGGACTTAAGATCCAATGGACATATGTCCGCGTGGGTTCGAACCCCACTCCTGGTA	GCCGAGTGGTTAAGGCGTTGGACTTAAGATCCAATGGACATATGTCCGCGTGGG	tgtggaaaggacgaaacaccgACGCGGACATATGTCCATGTTTAAGAGCTATGCTGGAAACAGCATAGCAAGTTTAAATAAGGCTAGTCCGTTATCAACTTGAAAAAGTGGCACCGAGTCGGTGCcgagtggttaaggcgtTGGACTTAAGATCCAATGGACATATGTCCcgcggttctatctagttacgcgttaaaccaactagaatttttttATACACCAGtggccgagtggttaaggcgttggactTAAgatccaatggacatatgtcCgcgtgggtctcgagtactaggatccatt
18wG_fne_RTT34_negative-ctrl_PBS12	0	0	339	0.460829	0	217	18wG	34	negative-ctrl	12	gACGCGGACATATGTCCATGTTTAAGAGCTATGCTGGAAACAGCATAGCAAGTTTAAATAAGGCTAGTCCGTTATCAACTTGAAAAAGTGGCACCGAGTCGGTGCcgagtggttaaggcgtTGGACTTAAGATCCAATGGACATATGTCCGcgcggttctatctagttacgcgttaaaccaactagaattttttt	ACCAGGATGGCCGAGTGGTTAAGGCGTTGGACTTAAGATCCAATGGACATATGTCCGCGTGGGTTCGAACCCCACTCCTGGTA	GCCGAGTGGTTAAGGCGTTGGACTTAAGATCCAATGGACATATGTCCGCGTGGG	tgtggaaaggacgaaacaccgACGCGGACATATGTCCATGTTTAAGAGCTATGCTGGAAACAGCATAGCAAGTTTAAATAAGGCTAGTCCGTTATCAACTTGAAAAAGTGGCACCGAGTCGGTGCcgagtggttaaggcgtTGGACTTAAGATCCAATGGACATATGTCCGcgcggttctatctagttacgcgttaaaccaactagaatttttttACCTATAGtggccgagtggttaaggcgttggactTAAgatccaatggacatatgtcCgcgtgggtctcgagtactaggatccatt
18wG_fne_RTT34_negative-ctrl_PBS13	0	0	330	0	0	275	18wG	34	negative-ctrl	13	gACGCGGACATATGTCCATGTTTAAGAGCTATGCTGGAAACAGCATAGCAAGTTTAAATAAGGCTAGTCCGTTATCAACTTGAAAAAGTGGCACCGAGTCGGTGCcgagtggttaaggcgtTGGACTTAAGATCCAATGGACATATGTCCGCcgcggttctatctagttacgcgttaaaccaactagaattttttt	ACCAGGATGGCCGAGTGGTTAAGGCGTTGGACTTAAGATCCAATGGACATATGTCCGCGTGGGTTCGAACCCCACTCCTGGTA	GCCGAGTGGTTAAGGCGTTGGACTTAAGATCCAATGGACATATGTCCGCGTGGG	tgtggaaaggacgaaacaccgACGCGGACATATGTCCATGTTTAAGAGCTATGCTGGAAACAGCATAGCAAGTTTAAATAAGGCTAGTCCGTTATCAACTTGAAAAAGTGGCACCGAGTCGGTGCcgagtggttaaggcgtTGGACTTAAGATCCAATGGACATATGTCCGCcgcggttctatctagttacgcgttaaaccaactagaatttttttTCGTAGCtggccgagtggttaaggcgttggactTAAgatccaatggacatatgtcCgcgtgggtctcgagtactaggatccatt
18wG_fne_RTT34_negative-ctrl_PBS14	0	0	81	0	0	54	18wG	34	negative-ctrl	14	gACGCGGACATATGTCCATGTTTAAGAGCTATGCTGGAAACAGCATAGCAAGTTTAAATAAGGCTAGTCCGTTATCAACTTGAAAAAGTGGCACCGAGTCGGTGCcgagtggttaaggcgtTGGACTTAAGATCCAATGGACATATGTCCGCGcgcggttctatctagttacgcgttaaaccaactagaattttttt	ACCAGGATGGCCGAGTGGTTAAGGCGTTGGACTTAAGATCCAATGGACATATGTCCGCGTGGGTTCGAACCCCACTCCTGGTA	GCCGAGTGGTTAAGGCGTTGGACTTAAGATCCAATGGACATATGTCCGCGTGGG	tgtggaaaggacgaaacaccgACGCGGACATATGTCCATGTTTAAGAGCTATGCTGGAAACAGCATAGCAAGTTTAAATAAGGCTAGTCCGTTATCAACTTGAAAAAGTGGCACCGAGTCGGTGCcgagtggttaaggcgtTGGACTTAAGATCCAATGGACATATGTCCGCGcgcggttctatctagttacgcgttaaaccaactagaatttttttGCTAGTtggccgagtggttaaggcgttggactTAAgatccaatggacatatgtcCgcgtgggtctcgagtactaggatccatt
18wG_fne_RTT34_negative-ctrl_PBS15	0.221239	1.76991	452	0	1.71821	291	18wG	34	negative-ctrl	15	gACGCGGACATATGTCCATGTTTAAGAGCTATGCTGGAAACAGCATAGCAAGTTTAAATAAGGCTAGTCCGTTATCAACTTGAAAAAGTGGCACCGAGTCGGTGCcgagtggttaaggcgtTGGACTTAAGATCCAATGGACATATGTCCGCGTcgcggttctatctagttacgcgttaaaccaactagaattttttt	ACCAGGATGGCCGAGTGGTTAAGGCGTTGGACTTAAGATCCAATGGACATATGTCCGCGTGGGTTCGAACCCCACTCCTGGTA	GCCGAGTGGTTAAGGCGTTGGACTTAAGATCCAATGGACATATGTCCGCGTGGG	tgtggaaaggacgaaacaccgACGCGGACATATGTCCATGTTTAAGAGCTATGCTGGAAACAGCATAGCAAGTTTAAATAAGGCTAGTCCGTTATCAACTTGAAAAAGTGGCACCGAGTCGGTGCcgagtggttaaggcgtTGGACTTAAGATCCAATGGACATATGTCCGCGTcgcggttctatctagttacgcgttaaaccaactagaatttttttGTCTGtggccgagtggttaaggcgttggactTAAgatccaatggacatatgtcCgcgtgggtctcgagtactaggatccatt
18wG_fne_RTT34_negative-ctrl_PBS16	0	0.397614	503	0	0	332	18wG	34	negative-ctrl	16	gACGCGGACATATGTCCATGTTTAAGAGCTATGCTGGAAACAGCATAGCAAGTTTAAATAAGGCTAGTCCGTTATCAACTTGAAAAAGTGGCACCGAGTCGGTGCcgagtggttaaggcgtTGGACTTAAGATCCAATGGACATATGTCCGCGTGcgcggttctatctagttacgcgttaaaccaactagaattttttt	ACCAGGATGGCCGAGTGGTTAAGGCGTTGGACTTAAGATCCAATGGACATATGTCCGCGTGGGTTCGAACCCCACTCCTGGTA	GCCGAGTGGTTAAGGCGTTGGACTTAAGATCCAATGGACATATGTCCGCGTGGG	tgtggaaaggacgaaacaccgACGCGGACATATGTCCATGTTTAAGAGCTATGCTGGAAACAGCATAGCAAGTTTAAATAAGGCTAGTCCGTTATCAACTTGAAAAAGTGGCACCGAGTCGGTGCcgagtggttaaggcgtTGGACTTAAGATCCAATGGACATATGTCCGCGTGcgcggttctatctagttacgcgttaaaccaactagaatttttttATCAtggccgagtggttaaggcgttggactTAAgatccaatggacatatgtcCgcgtgggtctcgagtactaggatccatt
18wG_fne_RTT34_negative-ctrl_PBS8	0	0	327	0	0	242	18wG	34	negative-ctrl	8	gACGCGGACATATGTCCATGTTTAAGAGCTATGCTGGAAACAGCATAGCAAGTTTAAATAAGGCTAGTCCGTTATCAACTTGAAAAAGTGGCACCGAGTCGGTGCcgagtggttaaggcgtTGGACTTAAGATCCAATGGACATATGcgcggttctatctagttacgcgttaaaccaactagaattttttt	ACCAGGATGGCCGAGTGGTTAAGGCGTTGGACTTAAGATCCAATGGACATATGTCCGCGTGGGTTCGAACCCCACTCCTGGTA	GCCGAGTGGTTAAGGCGTTGGACTTAAGATCCAATGGACATATGTCCGCGTGGG	tgtggaaaggacgaaacaccgACGCGGACATATGTCCATGTTTAAGAGCTATGCTGGAAACAGCATAGCAAGTTTAAATAAGGCTAGTCCGTTATCAACTTGAAAAAGTGGCACCGAGTCGGTGCcgagtggttaaggcgtTGGACTTAAGATCCAATGGACATATGcgcggttctatctagttacgcgttaaaccaactagaatttttttAGCCAAGCAATTtggccgagtggttaaggcgttggactTAAgatccaatggacatatgtcCgcgtgggtctcgagtactaggatccatt
18wG_fne_RTT34_negative-ctrl_PBS9	0.211864	0	472	0	0	352	18wG	34	negative-ctrl	9	gACGCGGACATATGTCCATGTTTAAGAGCTATGCTGGAAACAGCATAGCAAGTTTAAATAAGGCTAGTCCGTTATCAACTTGAAAAAGTGGCACCGAGTCGGTGCcgagtggttaaggcgtTGGACTTAAGATCCAATGGACATATGTcgcggttctatctagttacgcgttaaaccaactagaattttttt	ACCAGGATGGCCGAGTGGTTAAGGCGTTGGACTTAAGATCCAATGGACATATGTCCGCGTGGGTTCGAACCCCACTCCTGGTA	GCCGAGTGGTTAAGGCGTTGGACTTAAGATCCAATGGACATATGTCCGCGTGGG	tgtggaaaggacgaaacaccgACGCGGACATATGTCCATGTTTAAGAGCTATGCTGGAAACAGCATAGCAAGTTTAAATAAGGCTAGTCCGTTATCAACTTGAAAAAGTGGCACCGAGTCGGTGCcgagtggttaaggcgtTGGACTTAAGATCCAATGGACATATGTcgcggttctatctagttacgcgttaaaccaactagaatttttttTCAGCTCAAGGtggccgagtggttaaggcgttggactTAAgatccaatggacatatgtcCgcgtgggtctcgagtactaggatccatt
18wG_fne_RTT35_negative-ctrl_PBS10	1.77665	0	394	0	0	285	18wG	35	negative-ctrl	10	gACGCGGACATATGTCCATGTTTAAGAGCTATGCTGGAAACAGCATAGCAAGTTTAAATAAGGCTAGTCCGTTATCAACTTGAAAAAGTGGCACCGAGTCGGTGCccgagtggttaaggcgtTGGACTTAAGATCCAATGGACATATGTCcgcggttctatctagttacgcgttaaaccaactagaattttttt	ACCAGGATGGCCGAGTGGTTAAGGCGTTGGACTTAAGATCCAATGGACATATGTCCGCGTGGGTTCGAACCCCACTCCTGGTA	GCCGAGTGGTTAAGGCGTTGGACTTAAGATCCAATGGACATATGTCCGCGTGGG	tgtggaaaggacgaaacaccgACGCGGACATATGTCCATGTTTAAGAGCTATGCTGGAAACAGCATAGCAAGTTTAAATAAGGCTAGTCCGTTATCAACTTGAAAAAGTGGCACCGAGTCGGTGCccgagtggttaaggcgtTGGACTTAAGATCCAATGGACATATGTCcgcggttctatctagttacgcgttaaaccaactagaatttttttACTGCTACTtggccgagtggttaaggcgttggactTAAgatccaatggacatatgtcCgcgtgggtctcgagtactaggatccatt
18wG_fne_RTT35_negative-ctrl_PBS11	0	0	543	0	0	382	18wG	35	negative-ctrl	11	gACGCGGACATATGTCCATGTTTAAGAGCTATGCTGGAAACAGCATAGCAAGTTTAAATAAGGCTAGTCCGTTATCAACTTGAAAAAGTGGCACCGAGTCGGTGCccgagtggttaaggcgtTGGACTTAAGATCCAATGGACATATGTCCcgcggttctatctagttacgcgttaaaccaactagaattttttt	ACCAGGATGGCCGAGTGGTTAAGGCGTTGGACTTAAGATCCAATGGACATATGTCCGCGTGGGTTCGAACCCCACTCCTGGTA	GCCGAGTGGTTAAGGCGTTGGACTTAAGATCCAATGGACATATGTCCGCGTGGG	tgtggaaaggacgaaacaccgACGCGGACATATGTCCATGTTTAAGAGCTATGCTGGAAACAGCATAGCAAGTTTAAATAAGGCTAGTCCGTTATCAACTTGAAAAAGTGGCACCGAGTCGGTGCccgagtggttaaggcgtTGGACTTAAGATCCAATGGACATATGTCCcgcggttctatctagttacgcgttaaaccaactagaatttttttTAGTGAACtggccgagtggttaaggcgttggactTAAgatccaatggacatatgtcCgcgtgggtctcgagtactaggatccatt
18wG_fne_RTT35_negative-ctrl_PBS12	0	2.60586	307	0	0.425532	235	18wG	35	negative-ctrl	12	gACGCGGACATATGTCCATGTTTAAGAGCTATGCTGGAAACAGCATAGCAAGTTTAAATAAGGCTAGTCCGTTATCAACTTGAAAAAGTGGCACCGAGTCGGTGCccgagtggttaaggcgtTGGACTTAAGATCCAATGGACATATGTCCGcgcggttctatctagttacgcgttaaaccaactagaattttttt	ACCAGGATGGCCGAGTGGTTAAGGCGTTGGACTTAAGATCCAATGGACATATGTCCGCGTGGGTTCGAACCCCACTCCTGGTA	GCCGAGTGGTTAAGGCGTTGGACTTAAGATCCAATGGACATATGTCCGCGTGGG	tgtggaaaggacgaaacaccgACGCGGACATATGTCCATGTTTAAGAGCTATGCTGGAAACAGCATAGCAAGTTTAAATAAGGCTAGTCCGTTATCAACTTGAAAAAGTGGCACCGAGTCGGTGCccgagtggttaaggcgtTGGACTTAAGATCCAATGGACATATGTCCGcgcggttctatctagttacgcgttaaaccaactagaatttttttACCACCAtggccgagtggttaaggcgttggactTAAgatccaatggacatatgtcCgcgtgggtctcgagtactaggatccatt
18wG_fne_RTT35_negative-ctrl_PBS13	0	1.33333	375	0	0.373134	268	18wG	35	negative-ctrl	13	gACGCGGACATATGTCCATGTTTAAGAGCTATGCTGGAAACAGCATAGCAAGTTTAAATAAGGCTAGTCCGTTATCAACTTGAAAAAGTGGCACCGAGTCGGTGCccgagtggttaaggcgtTGGACTTAAGATCCAATGGACATATGTCCGCcgcggttctatctagttacgcgttaaaccaactagaattttttt	ACCAGGATGGCCGAGTGGTTAAGGCGTTGGACTTAAGATCCAATGGACATATGTCCGCGTGGGTTCGAACCCCACTCCTGGTA	GCCGAGTGGTTAAGGCGTTGGACTTAAGATCCAATGGACATATGTCCGCGTGGG	tgtggaaaggacgaaacaccgACGCGGACATATGTCCATGTTTAAGAGCTATGCTGGAAACAGCATAGCAAGTTTAAATAAGGCTAGTCCGTTATCAACTTGAAAAAGTGGCACCGAGTCGGTGCccgagtggttaaggcgtTGGACTTAAGATCCAATGGACATATGTCCGCcgcggttctatctagttacgcgttaaaccaactagaatttttttCAATGTtggccgagtggttaaggcgttggactTAAgatccaatggacatatgtcCgcgtgggtctcgagtactaggatccatt
18wG_fne_RTT35_negative-ctrl_PBS14	0.347222	0	288	0.431034	0	232	18wG	35	negative-ctrl	14	gACGCGGACATATGTCCATGTTTAAGAGCTATGCTGGAAACAGCATAGCAAGTTTAAATAAGGCTAGTCCGTTATCAACTTGAAAAAGTGGCACCGAGTCGGTGCccgagtggttaaggcgtTGGACTTAAGATCCAATGGACATATGTCCGCGcgcggttctatctagttacgcgttaaaccaactagaattttttt	ACCAGGATGGCCGAGTGGTTAAGGCGTTGGACTTAAGATCCAATGGACATATGTCCGCGTGGGTTCGAACCCCACTCCTGGTA	GCCGAGTGGTTAAGGCGTTGGACTTAAGATCCAATGGACATATGTCCGCGTGGG	tgtggaaaggacgaaacaccgACGCGGACATATGTCCATGTTTAAGAGCTATGCTGGAAACAGCATAGCAAGTTTAAATAAGGCTAGTCCGTTATCAACTTGAAAAAGTGGCACCGAGTCGGTGCccgagtggttaaggcgtTGGACTTAAGATCCAATGGACATATGTCCGCGcgcggttctatctagttacgcgttaaaccaactagaatttttttTATGAtggccgagtggttaaggcgttggactTAAgatccaatggacatatgtcCgcgtgggtctcgagtactaggatccatt
18wG_fne_RTT35_negative-ctrl_PBS15	0	0	482	0.285714	0	350	18wG	35	negative-ctrl	15	gACGCGGACATATGTCCATGTTTAAGAGCTATGCTGGAAACAGCATAGCAAGTTTAAATAAGGCTAGTCCGTTATCAACTTGAAAAAGTGGCACCGAGTCGGTGCccgagtggttaaggcgtTGGACTTAAGATCCAATGGACATATGTCCGCGTcgcggttctatctagttacgcgttaaaccaactagaattttttt	ACCAGGATGGCCGAGTGGTTAAGGCGTTGGACTTAAGATCCAATGGACATATGTCCGCGTGGGTTCGAACCCCACTCCTGGTA	GCCGAGTGGTTAAGGCGTTGGACTTAAGATCCAATGGACATATGTCCGCGTGGG	tgtggaaaggacgaaacaccgACGCGGACATATGTCCATGTTTAAGAGCTATGCTGGAAACAGCATAGCAAGTTTAAATAAGGCTAGTCCGTTATCAACTTGAAAAAGTGGCACCGAGTCGGTGCccgagtggttaaggcgtTGGACTTAAGATCCAATGGACATATGTCCGCGTcgcggttctatctagttacgcgttaaaccaactagaatttttttCACAtggccgagtggttaaggcgttggactTAAgatccaatggacatatgtcCgcgtgggtctcgagtactaggatccatt
18wG_fne_RTT35_negative-ctrl_PBS16	0.251256	0.753769	398	0.350877	0.701754	285	18wG	35	negative-ctrl	16	gACGCGGACATATGTCCATGTTTAAGAGCTATGCTGGAAACAGCATAGCAAGTTTAAATAAGGCTAGTCCGTTATCAACTTGAAAAAGTGGCACCGAGTCGGTGCccgagtggttaaggcgtTGGACTTAAGATCCAATGGACATATGTCCGCGTGcgcggttctatctagttacgcgttaaaccaactagaattttttt	ACCAGGATGGCCGAGTGGTTAAGGCGTTGGACTTAAGATCCAATGGACATATGTCCGCGTGGGTTCGAACCCCACTCCTGGTA	GCCGAGTGGTTAAGGCGTTGGACTTAAGATCCAATGGACATATGTCCGCGTGGG	tgtggaaaggacgaaacaccgACGCGGACATATGTCCATGTTTAAGAGCTATGCTGGAAACAGCATAGCAAGTTTAAATAAGGCTAGTCCGTTATCAACTTGAAAAAGTGGCACCGAGTCGGTGCccgagtggttaaggcgtTGGACTTAAGATCCAATGGACATATGTCCGCGTGcgcggttctatctagttacgcgttaaaccaactagaatttttttATGtggccgagtggttaaggcgttggactTAAgatccaatggacatatgtcCgcgtgggtctcgagtactaggatccatt
18wG_fne_RTT35_negative-ctrl_PBS8	0.198413	1.78571	504	0	0.980392	306	18wG	35	negative-ctrl	8	gACGCGGACATATGTCCATGTTTAAGAGCTATGCTGGAAACAGCATAGCAAGTTTAAATAAGGCTAGTCCGTTATCAACTTGAAAAAGTGGCACCGAGTCGGTGCccgagtggttaaggcgtTGGACTTAAGATCCAATGGACATATGcgcggttctatctagttacgcgttaaaccaactagaattttttt	ACCAGGATGGCCGAGTGGTTAAGGCGTTGGACTTAAGATCCAATGGACATATGTCCGCGTGGGTTCGAACCCCACTCCTGGTA	GCCGAGTGGTTAAGGCGTTGGACTTAAGATCCAATGGACATATGTCCGCGTGGG	tgtggaaaggacgaaacaccgACGCGGACATATGTCCATGTTTAAGAGCTATGCTGGAAACAGCATAGCAAGTTTAAATAAGGCTAGTCCGTTATCAACTTGAAAAAGTGGCACCGAGTCGGTGCccgagtggttaaggcgtTGGACTTAAGATCCAATGGACATATGcgcggttctatctagttacgcgttaaaccaactagaatttttttCAGGTTCTACTtggccgagtggttaaggcgttggactTAAgatccaatggacatatgtcCgcgtgggtctcgagtactaggatccatt
18wG_fne_RTT35_negative-ctrl_PBS9	0	1.0101	495	0	0	400	18wG	35	negative-ctrl	9	gACGCGGACATATGTCCATGTTTAAGAGCTATGCTGGAAACAGCATAGCAAGTTTAAATAAGGCTAGTCCGTTATCAACTTGAAAAAGTGGCACCGAGTCGGTGCccgagtggttaaggcgtTGGACTTAAGATCCAATGGACATATGTcgcggttctatctagttacgcgttaaaccaactagaattttttt	ACCAGGATGGCCGAGTGGTTAAGGCGTTGGACTTAAGATCCAATGGACATATGTCCGCGTGGGTTCGAACCCCACTCCTGGTA	GCCGAGTGGTTAAGGCGTTGGACTTAAGATCCAATGGACATATGTCCGCGTGGG	tgtggaaaggacgaaacaccgACGCGGACATATGTCCATGTTTAAGAGCTATGCTGGAAACAGCATAGCAAGTTTAAATAAGGCTAGTCCGTTATCAACTTGAAAAAGTGGCACCGAGTCGGTGCccgagtggttaaggcgtTGGACTTAAGATCCAATGGACATATGTcgcggttctatctagttacgcgttaaaccaactagaatttttttGTCTCAGAAGtggccgagtggttaaggcgttggactTAAgatccaatggacatatgtcCgcgtgggtctcgagtactaggatccatt
18wG_fne_RTT36_negative-ctrl_PBS10	0	0	337	1.26582	0	316	18wG	36	negative-ctrl	10	gACGCGGACATATGTCCATGTTTAAGAGCTATGCTGGAAACAGCATAGCAAGTTTAAATAAGGCTAGTCCGTTATCAACTTGAAAAAGTGGCACCGAGTCGGTGCgccgagtggttaaggcgtTGGACTTAAGATCCAATGGACATATGTCcgcggttctatctagttacgcgttaaaccaactagaattttttt	ACCAGGATGGCCGAGTGGTTAAGGCGTTGGACTTAAGATCCAATGGACATATGTCCGCGTGGGTTCGAACCCCACTCCTGGTA	GCCGAGTGGTTAAGGCGTTGGACTTAAGATCCAATGGACATATGTCCGCGTGGG	tgtggaaaggacgaaacaccgACGCGGACATATGTCCATGTTTAAGAGCTATGCTGGAAACAGCATAGCAAGTTTAAATAAGGCTAGTCCGTTATCAACTTGAAAAAGTGGCACCGAGTCGGTGCgccgagtggttaaggcgtTGGACTTAAGATCCAATGGACATATGTCcgcggttctatctagttacgcgttaaaccaactagaatttttttCGCGTATCtggccgagtggttaaggcgttggactTAAgatccaatggacatatgtcCgcgtgggtctcgagtactaggatccatt
18wG_fne_RTT36_negative-ctrl_PBS11	0	2.16346	416	0	4.0404	297	18wG	36	negative-ctrl	11	gACGCGGACATATGTCCATGTTTAAGAGCTATGCTGGAAACAGCATAGCAAGTTTAAATAAGGCTAGTCCGTTATCAACTTGAAAAAGTGGCACCGAGTCGGTGCgccgagtggttaaggcgtTGGACTTAAGATCCAATGGACATATGTCCcgcggttctatctagttacgcgttaaaccaactagaattttttt	ACCAGGATGGCCGAGTGGTTAAGGCGTTGGACTTAAGATCCAATGGACATATGTCCGCGTGGGTTCGAACCCCACTCCTGGTA	GCCGAGTGGTTAAGGCGTTGGACTTAAGATCCAATGGACATATGTCCGCGTGGG	tgtggaaaggacgaaacaccgACGCGGACATATGTCCATGTTTAAGAGCTATGCTGGAAACAGCATAGCAAGTTTAAATAAGGCTAGTCCGTTATCAACTTGAAAAAGTGGCACCGAGTCGGTGCgccgagtggttaaggcgtTGGACTTAAGATCCAATGGACATATGTCCcgcggttctatctagttacgcgttaaaccaactagaatttttttTGAGCAGtggccgagtggttaaggcgttggactTAAgatccaatggacatatgtcCgcgtgggtctcgagtactaggatccatt
18wG_fne_RTT36_negative-ctrl_PBS12	0	1.37457	291	0	0	222	18wG	36	negative-ctrl	12	gACGCGGACATATGTCCATGTTTAAGAGCTATGCTGGAAACAGCATAGCAAGTTTAAATAAGGCTAGTCCGTTATCAACTTGAAAAAGTGGCACCGAGTCGGTGCgccgagtggttaaggcgtTGGACTTAAGATCCAATGGACATATGTCCGcgcggttctatctagttacgcgttaaaccaactagaattttttt	ACCAGGATGGCCGAGTGGTTAAGGCGTTGGACTTAAGATCCAATGGACATATGTCCGCGTGGGTTCGAACCCCACTCCTGGTA	GCCGAGTGGTTAAGGCGTTGGACTTAAGATCCAATGGACATATGTCCGCGTGGG	tgtggaaaggacgaaacaccgACGCGGACATATGTCCATGTTTAAGAGCTATGCTGGAAACAGCATAGCAAGTTTAAATAAGGCTAGTCCGTTATCAACTTGAAAAAGTGGCACCGAGTCGGTGCgccgagtggttaaggcgtTGGACTTAAGATCCAATGGACATATGTCCGcgcggttctatctagttacgcgttaaaccaactagaatttttttGGTCATtggccgagtggttaaggcgttggactTAAgatccaatggacatatgtcCgcgtgggtctcgagtactaggatccatt
18wG_fne_RTT36_negative-ctrl_PBS13	0	0	293	0	0	254	18wG	36	negative-ctrl	13	gACGCGGACATATGTCCATGTTTAAGAGCTATGCTGGAAACAGCATAGCAAGTTTAAATAAGGCTAGTCCGTTATCAACTTGAAAAAGTGGCACCGAGTCGGTGCgccgagtggttaaggcgtTGGACTTAAGATCCAATGGACATATGTCCGCcgcggttctatctagttacgcgttaaaccaactagaattttttt	ACCAGGATGGCCGAGTGGTTAAGGCGTTGGACTTAAGATCCAATGGACATATGTCCGCGTGGGTTCGAACCCCACTCCTGGTA	GCCGAGTGGTTAAGGCGTTGGACTTAAGATCCAATGGACATATGTCCGCGTGGG	tgtggaaaggacgaaacaccgACGCGGACATATGTCCATGTTTAAGAGCTATGCTGGAAACAGCATAGCAAGTTTAAATAAGGCTAGTCCGTTATCAACTTGAAAAAGTGGCACCGAGTCGGTGCgccgagtggttaaggcgtTGGACTTAAGATCCAATGGACATATGTCCGCcgcggttctatctagttacgcgttaaaccaactagaatttttttACTCAtggccgagtggttaaggcgttggactTAAgatccaatggacatatgtcCgcgtgggtctcgagtactaggatccatt
18wG_fne_RTT36_negative-ctrl_PBS14	0	0	501	0	0	364	18wG	36	negative-ctrl	14	gACGCGGACATATGTCCATGTTTAAGAGCTATGCTGGAAACAGCATAGCAAGTTTAAATAAGGCTAGTCCGTTATCAACTTGAAAAAGTGGCACCGAGTCGGTGCgccgagtggttaaggcgtTGGACTTAAGATCCAATGGACATATGTCCGCGcgcggttctatctagttacgcgttaaaccaactagaattttttt	ACCAGGATGGCCGAGTGGTTAAGGCGTTGGACTTAAGATCCAATGGACATATGTCCGCGTGGGTTCGAACCCCACTCCTGGTA	GCCGAGTGGTTAAGGCGTTGGACTTAAGATCCAATGGACATATGTCCGCGTGGG	tgtggaaaggacgaaacaccgACGCGGACATATGTCCATGTTTAAGAGCTATGCTGGAAACAGCATAGCAAGTTTAAATAAGGCTAGTCCGTTATCAACTTGAAAAAGTGGCACCGAGTCGGTGCgccgagtggttaaggcgtTGGACTTAAGATCCAATGGACATATGTCCGCGcgcggttctatctagttacgcgttaaaccaactagaatttttttGCAAtggccgagtggttaaggcgttggactTAAgatccaatggacatatgtcCgcgtgggtctcgagtactaggatccatt
18wG_fne_RTT36_negative-ctrl_PBS15	0	0	338	0.398406	0	251	18wG	36	negative-ctrl	15	gACGCGGACATATGTCCATGTTTAAGAGCTATGCTGGAAACAGCATAGCAAGTTTAAATAAGGCTAGTCCGTTATCAACTTGAAAAAGTGGCACCGAGTCGGTGCgccgagtggttaaggcgtTGGACTTAAGATCCAATGGACATATGTCCGCGTcgcggttctatctagttacgcgttaaaccaactagaattttttt	ACCAGGATGGCCGAGTGGTTAAGGCGTTGGACTTAAGATCCAATGGACATATGTCCGCGTGGGTTCGAACCCCACTCCTGGTA	GCCGAGTGGTTAAGGCGTTGGACTTAAGATCCAATGGACATATGTCCGCGTGGG	tgtggaaaggacgaaacaccgACGCGGACATATGTCCATGTTTAAGAGCTATGCTGGAAACAGCATAGCAAGTTTAAATAAGGCTAGTCCGTTATCAACTTGAAAAAGTGGCACCGAGTCGGTGCgccgagtggttaaggcgtTGGACTTAAGATCCAATGGACATATGTCCGCGTcgcggttctatctagttacgcgttaaaccaactagaatttttttTACtggccgagtggttaaggcgttggactTAAgatccaatggacatatgtcCgcgtgggtctcgagtactaggatccatt
18wG_fne_RTT36_negative-ctrl_PBS16	0	0	294	0	0	203	18wG	36	negative-ctrl	16	gACGCGGACATATGTCCATGTTTAAGAGCTATGCTGGAAACAGCATAGCAAGTTTAAATAAGGCTAGTCCGTTATCAACTTGAAAAAGTGGCACCGAGTCGGTGCgccgagtggttaaggcgtTGGACTTAAGATCCAATGGACATATGTCCGCGTGcgcggttctatctagttacgcgttaaaccaactagaattttttt	ACCAGGATGGCCGAGTGGTTAAGGCGTTGGACTTAAGATCCAATGGACATATGTCCGCGTGGGTTCGAACCCCACTCCTGGTA	GCCGAGTGGTTAAGGCGTTGGACTTAAGATCCAATGGACATATGTCCGCGTGGG	tgtggaaaggacgaaacaccgACGCGGACATATGTCCATGTTTAAGAGCTATGCTGGAAACAGCATAGCAAGTTTAAATAAGGCTAGTCCGTTATCAACTTGAAAAAGTGGCACCGAGTCGGTGCgccgagtggttaaggcgtTGGACTTAAGATCCAATGGACATATGTCCGCGTGcgcggttctatctagttacgcgttaaaccaactagaatttttttAAtggccgagtggttaaggcgttggactTAAgatccaatggacatatgtcCgcgtgggtctcgagtactaggatccatt
18wG_fne_RTT36_negative-ctrl_PBS8	0	0.591716	507	0.212766	1.2766	470	18wG	36	negative-ctrl	8	gACGCGGACATATGTCCATGTTTAAGAGCTATGCTGGAAACAGCATAGCAAGTTTAAATAAGGCTAGTCCGTTATCAACTTGAAAAAGTGGCACCGAGTCGGTGCgccgagtggttaaggcgtTGGACTTAAGATCCAATGGACATATGcgcggttctatctagttacgcgttaaaccaactagaattttttt	ACCAGGATGGCCGAGTGGTTAAGGCGTTGGACTTAAGATCCAATGGACATATGTCCGCGTGGGTTCGAACCCCACTCCTGGTA	GCCGAGTGGTTAAGGCGTTGGACTTAAGATCCAATGGACATATGTCCGCGTGGG	tgtggaaaggacgaaacaccgACGCGGACATATGTCCATGTTTAAGAGCTATGCTGGAAACAGCATAGCAAGTTTAAATAAGGCTAGTCCGTTATCAACTTGAAAAAGTGGCACCGAGTCGGTGCgccgagtggttaaggcgtTGGACTTAAGATCCAATGGACATATGcgcggttctatctagttacgcgttaaaccaactagaatttttttTTACGACCAAtggccgagtggttaaggcgttggactTAAgatccaatggacatatgtcCgcgtgggtctcgagtactaggatccatt
18wG_fne_RTT36_negative-ctrl_PBS9	0	0.213675	468	0	0	328	18wG	36	negative-ctrl	9	gACGCGGACATATGTCCATGTTTAAGAGCTATGCTGGAAACAGCATAGCAAGTTTAAATAAGGCTAGTCCGTTATCAACTTGAAAAAGTGGCACCGAGTCGGTGCgccgagtggttaaggcgtTGGACTTAAGATCCAATGGACATATGTcgcggttctatctagttacgcgttaaaccaactagaattttttt	ACCAGGATGGCCGAGTGGTTAAGGCGTTGGACTTAAGATCCAATGGACATATGTCCGCGTGGGTTCGAACCCCACTCCTGGTA	GCCGAGTGGTTAAGGCGTTGGACTTAAGATCCAATGGACATATGTCCGCGTGGG	tgtggaaaggacgaaacaccgACGCGGACATATGTCCATGTTTAAGAGCTATGCTGGAAACAGCATAGCAAGTTTAAATAAGGCTAGTCCGTTATCAACTTGAAAAAGTGGCACCGAGTCGGTGCgccgagtggttaaggcgtTGGACTTAAGATCCAATGGACATATGTcgcggttctatctagttacgcgttaaaccaactagaatttttttAGTACGAGCtggccgagtggttaaggcgttggactTAAgatccaatggacatatgtcCgcgtgggtctcgagtactaggatccatt
19noG_fne_RTT21_negative-ctrl_PBS10	0	0	389	0	0	254	19noG	21	negative-ctrl	10	CACGCGGACATATGTCCATGTTTAAGAGCTATGCTGGAAACAGCATAGCAAGTTTAAATAAGGCTAGTCCGTTATCAACTTGAAAAAGTGGCACCGAGTCGGTGCcgtTGGACTTAAGATCCAATGGACATATGTCcgcggttctatctagttacgcgttaaaccaactagaattttttt	ACCAGGATGGCCGAGTGGTTAAGGCGTTGGACTTAAGATCCAATGGACATATGTCCGCGTGGGTTCGAACCCCACTCCTGGTA	GCCGAGTGGTTAAGGCGTTGGACTTAAGATCCAATGGACATATGTCCGCGTGGG	tgtggaaaggacgaaacaccCACGCGGACATATGTCCATGTTTAAGAGCTATGCTGGAAACAGCATAGCAAGTTTAAATAAGGCTAGTCCGTTATCAACTTGAAAAAGTGGCACCGAGTCGGTGCcgtTGGACTTAAGATCCAATGGACATATGTCcgcggttctatctagttacgcgttaaaccaactagaatttttttGACCATAGAGCGGAATATGGTGAtggccgagtggttaaggcgttggactTAAgatccaatggacatatgtcCgcgtgggtctcgagtactaggatccatt
19noG_fne_RTT21_negative-ctrl_PBS11	0.512821	0	585	0	0.240964	415	19noG	21	negative-ctrl	11	CACGCGGACATATGTCCATGTTTAAGAGCTATGCTGGAAACAGCATAGCAAGTTTAAATAAGGCTAGTCCGTTATCAACTTGAAAAAGTGGCACCGAGTCGGTGCcgtTGGACTTAAGATCCAATGGACATATGTCCcgcggttctatctagttacgcgttaaaccaactagaattttttt	ACCAGGATGGCCGAGTGGTTAAGGCGTTGGACTTAAGATCCAATGGACATATGTCCGCGTGGGTTCGAACCCCACTCCTGGTA	GCCGAGTGGTTAAGGCGTTGGACTTAAGATCCAATGGACATATGTCCGCGTGGG	tgtggaaaggacgaaacaccCACGCGGACATATGTCCATGTTTAAGAGCTATGCTGGAAACAGCATAGCAAGTTTAAATAAGGCTAGTCCGTTATCAACTTGAAAAAGTGGCACCGAGTCGGTGCcgtTGGACTTAAGATCCAATGGACATATGTCCcgcggttctatctagttacgcgttaaaccaactagaatttttttACCGAGTTAATGAGACCTCGGGtggccgagtggttaaggcgttggactTAAgatccaatggacatatgtcCgcgtgggtctcgagtactaggatccatt
19noG_fne_RTT21_negative-ctrl_PBS12	0	0.26738	374	0	0	269	19noG	21	negative-ctrl	12	CACGCGGACATATGTCCATGTTTAAGAGCTATGCTGGAAACAGCATAGCAAGTTTAAATAAGGCTAGTCCGTTATCAACTTGAAAAAGTGGCACCGAGTCGGTGCcgtTGGACTTAAGATCCAATGGACATATGTCCGcgcggttctatctagttacgcgttaaaccaactagaattttttt	ACCAGGATGGCCGAGTGGTTAAGGCGTTGGACTTAAGATCCAATGGACATATGTCCGCGTGGGTTCGAACCCCACTCCTGGTA	GCCGAGTGGTTAAGGCGTTGGACTTAAGATCCAATGGACATATGTCCGCGTGGG	tgtggaaaggacgaaacaccCACGCGGACATATGTCCATGTTTAAGAGCTATGCTGGAAACAGCATAGCAAGTTTAAATAAGGCTAGTCCGTTATCAACTTGAAAAAGTGGCACCGAGTCGGTGCcgtTGGACTTAAGATCCAATGGACATATGTCCGcgcggttctatctagttacgcgttaaaccaactagaatttttttACTAGAATGCGTCCTCAAGGTtggccgagtggttaaggcgttggactTAAgatccaatggacatatgtcCgcgtgggtctcgagtactaggatccatt
19noG_fne_RTT21_negative-ctrl_PBS13	0	0	245	0	0	191	19noG	21	negative-ctrl	13	CACGCGGACATATGTCCATGTTTAAGAGCTATGCTGGAAACAGCATAGCAAGTTTAAATAAGGCTAGTCCGTTATCAACTTGAAAAAGTGGCACCGAGTCGGTGCcgtTGGACTTAAGATCCAATGGACATATGTCCGCcgcggttctatctagttacgcgttaaaccaactagaattttttt	ACCAGGATGGCCGAGTGGTTAAGGCGTTGGACTTAAGATCCAATGGACATATGTCCGCGTGGGTTCGAACCCCACTCCTGGTA	GCCGAGTGGTTAAGGCGTTGGACTTAAGATCCAATGGACATATGTCCGCGTGGG	tgtggaaaggacgaaacaccCACGCGGACATATGTCCATGTTTAAGAGCTATGCTGGAAACAGCATAGCAAGTTTAAATAAGGCTAGTCCGTTATCAACTTGAAAAAGTGGCACCGAGTCGGTGCcgtTGGACTTAAGATCCAATGGACATATGTCCGCcgcggttctatctagttacgcgttaaaccaactagaatttttttGTCCTCAAGGACGTAATGGTtggccgagtggttaaggcgttggactTAAgatccaatggacatatgtcCgcgtgggtctcgagtactaggatccatt
19noG_fne_RTT21_negative-ctrl_PBS14	0	0	458	0	0	353	19noG	21	negative-ctrl	14	CACGCGGACATATGTCCATGTTTAAGAGCTATGCTGGAAACAGCATAGCAAGTTTAAATAAGGCTAGTCCGTTATCAACTTGAAAAAGTGGCACCGAGTCGGTGCcgtTGGACTTAAGATCCAATGGACATATGTCCGCGcgcggttctatctagttacgcgttaaaccaactagaattttttt	ACCAGGATGGCCGAGTGGTTAAGGCGTTGGACTTAAGATCCAATGGACATATGTCCGCGTGGGTTCGAACCCCACTCCTGGTA	GCCGAGTGGTTAAGGCGTTGGACTTAAGATCCAATGGACATATGTCCGCGTGGG	tgtggaaaggacgaaacaccCACGCGGACATATGTCCATGTTTAAGAGCTATGCTGGAAACAGCATAGCAAGTTTAAATAAGGCTAGTCCGTTATCAACTTGAAAAAGTGGCACCGAGTCGGTGCcgtTGGACTTAAGATCCAATGGACATATGTCCGCGcgcggttctatctagttacgcgttaaaccaactagaatttttttATCGGAGTTGTTCCAGTGAtggccgagtggttaaggcgttggactTAAgatccaatggacatatgtcCgcgtgggtctcgagtactaggatccatt
19noG_fne_RTT21_negative-ctrl_PBS15	0	0	506	0	0	336	19noG	21	negative-ctrl	15	CACGCGGACATATGTCCATGTTTAAGAGCTATGCTGGAAACAGCATAGCAAGTTTAAATAAGGCTAGTCCGTTATCAACTTGAAAAAGTGGCACCGAGTCGGTGCcgtTGGACTTAAGATCCAATGGACATATGTCCGCGTcgcggttctatctagttacgcgttaaaccaactagaattttttt	ACCAGGATGGCCGAGTGGTTAAGGCGTTGGACTTAAGATCCAATGGACATATGTCCGCGTGGGTTCGAACCCCACTCCTGGTA	GCCGAGTGGTTAAGGCGTTGGACTTAAGATCCAATGGACATATGTCCGCGTGGG	tgtggaaaggacgaaacaccCACGCGGACATATGTCCATGTTTAAGAGCTATGCTGGAAACAGCATAGCAAGTTTAAATAAGGCTAGTCCGTTATCAACTTGAAAAAGTGGCACCGAGTCGGTGCcgtTGGACTTAAGATCCAATGGACATATGTCCGCGTcgcggttctatctagttacgcgttaaaccaactagaatttttttAATCCAGAGATGAGACCTtggccgagtggttaaggcgttggactTAAgatccaatggacatatgtcCgcgtgggtctcgagtactaggatccatt
19noG_fne_RTT21_negative-ctrl_PBS16	0	0.172414	580	0	0	413	19noG	21	negative-ctrl	16	CACGCGGACATATGTCCATGTTTAAGAGCTATGCTGGAAACAGCATAGCAAGTTTAAATAAGGCTAGTCCGTTATCAACTTGAAAAAGTGGCACCGAGTCGGTGCcgtTGGACTTAAGATCCAATGGACATATGTCCGCGTGcgcggttctatctagttacgcgttaaaccaactagaattttttt	ACCAGGATGGCCGAGTGGTTAAGGCGTTGGACTTAAGATCCAATGGACATATGTCCGCGTGGGTTCGAACCCCACTCCTGGTA	GCCGAGTGGTTAAGGCGTTGGACTTAAGATCCAATGGACATATGTCCGCGTGGG	tgtggaaaggacgaaacaccCACGCGGACATATGTCCATGTTTAAGAGCTATGCTGGAAACAGCATAGCAAGTTTAAATAAGGCTAGTCCGTTATCAACTTGAAAAAGTGGCACCGAGTCGGTGCcgtTGGACTTAAGATCCAATGGACATATGTCCGCGTGcgcggttctatctagttacgcgttaaaccaactagaatttttttCTGCACGATGACGTAATtggccgagtggttaaggcgttggactTAAgatccaatggacatatgtcCgcgtgggtctcgagtactaggatccatt
19noG_fne_RTT21_negative-ctrl_PBS8	0	0	12	0	0	2	19noG	21	negative-ctrl	8	CACGCGGACATATGTCCATGTTTAAGAGCTATGCTGGAAACAGCATAGCAAGTTTAAATAAGGCTAGTCCGTTATCAACTTGAAAAAGTGGCACCGAGTCGGTGCcgtTGGACTTAAGATCCAATGGACATATGcgcggttctatctagttacgcgttaaaccaactagaattttttt	ACCAGGATGGCCGAGTGGTTAAGGCGTTGGACTTAAGATCCAATGGACATATGTCCGCGTGGGTTCGAACCCCACTCCTGGTA	GCCGAGTGGTTAAGGCGTTGGACTTAAGATCCAATGGACATATGTCCGCGTGGG	tgtggaaaggacgaaacaccCACGCGGACATATGTCCATGTTTAAGAGCTATGCTGGAAACAGCATAGCAAGTTTAAATAAGGCTAGTCCGTTATCAACTTGAAAAAGTGGCACCGAGTCGGTGCcgtTGGACTTAAGATCCAATGGACATATGcgcggttctatctagttacgcgttaaaccaactagaatttttttGGTCGTATCCTTACGACCAAATCATtggccgagtggttaaggcgttggactTAAgatccaatggacatatgtcCgcgtgggtctcgagtactaggatccatt
19noG_fne_RTT21_negative-ctrl_PBS9	0	0	511	0	0	362	19noG	21	negative-ctrl	9	CACGCGGACATATGTCCATGTTTAAGAGCTATGCTGGAAACAGCATAGCAAGTTTAAATAAGGCTAGTCCGTTATCAACTTGAAAAAGTGGCACCGAGTCGGTGCcgtTGGACTTAAGATCCAATGGACATATGTcgcggttctatctagttacgcgttaaaccaactagaattttttt	ACCAGGATGGCCGAGTGGTTAAGGCGTTGGACTTAAGATCCAATGGACATATGTCCGCGTGGGTTCGAACCCCACTCCTGGTA	GCCGAGTGGTTAAGGCGTTGGACTTAAGATCCAATGGACATATGTCCGCGTGGG	tgtggaaaggacgaaacaccCACGCGGACATATGTCCATGTTTAAGAGCTATGCTGGAAACAGCATAGCAAGTTTAAATAAGGCTAGTCCGTTATCAACTTGAAAAAGTGGCACCGAGTCGGTGCcgtTGGACTTAAGATCCAATGGACATATGTcgcggttctatctagttacgcgttaaaccaactagaatttttttTAGCTCGCCTTCATAAGCCTTGACtggccgagtggttaaggcgttggactTAAgatccaatggacatatgtcCgcgtgggtctcgagtactaggatccatt
19noG_fne_RTT22_negative-ctrl_PBS10	0	0	450	0	0	349	19noG	22	negative-ctrl	10	CACGCGGACATATGTCCATGTTTAAGAGCTATGCTGGAAACAGCATAGCAAGTTTAAATAAGGCTAGTCCGTTATCAACTTGAAAAAGTGGCACCGAGTCGGTGCgcgtTGGACTTAAGATCCAATGGACATATGTCcgcggttctatctagttacgcgttaaaccaactagaattttttt	ACCAGGATGGCCGAGTGGTTAAGGCGTTGGACTTAAGATCCAATGGACATATGTCCGCGTGGGTTCGAACCCCACTCCTGGTA	GCCGAGTGGTTAAGGCGTTGGACTTAAGATCCAATGGACATATGTCCGCGTGGG	tgtggaaaggacgaaacaccCACGCGGACATATGTCCATGTTTAAGAGCTATGCTGGAAACAGCATAGCAAGTTTAAATAAGGCTAGTCCGTTATCAACTTGAAAAAGTGGCACCGAGTCGGTGCgcgtTGGACTTAAGATCCAATGGACATATGTCcgcggttctatctagttacgcgttaaaccaactagaatttttttTTGCTGAACCAGAGATGCGTGGtggccgagtggttaaggcgttggactTAAgatccaatggacatatgtcCgcgtgggtctcgagtactaggatccatt
19noG_fne_RTT22_negative-ctrl_PBS11	0	0	392	0	0	290	19noG	22	negative-ctrl	11	CACGCGGACATATGTCCATGTTTAAGAGCTATGCTGGAAACAGCATAGCAAGTTTAAATAAGGCTAGTCCGTTATCAACTTGAAAAAGTGGCACCGAGTCGGTGCgcgtTGGACTTAAGATCCAATGGACATATGTCCcgcggttctatctagttacgcgttaaaccaactagaattttttt	ACCAGGATGGCCGAGTGGTTAAGGCGTTGGACTTAAGATCCAATGGACATATGTCCGCGTGGGTTCGAACCCCACTCCTGGTA	GCCGAGTGGTTAAGGCGTTGGACTTAAGATCCAATGGACATATGTCCGCGTGGG	tgtggaaaggacgaaacaccCACGCGGACATATGTCCATGTTTAAGAGCTATGCTGGAAACAGCATAGCAAGTTTAAATAAGGCTAGTCCGTTATCAACTTGAAAAAGTGGCACCGAGTCGGTGCgcgtTGGACTTAAGATCCAATGGACATATGTCCcgcggttctatctagttacgcgttaaaccaactagaatttttttGGCACCTAACTTACGACCAATtggccgagtggttaaggcgttggactTAAgatccaatggacatatgtcCgcgtgggtctcgagtactaggatccatt
19noG_fne_RTT22_negative-ctrl_PBS12	0	1.33929	448	0	1.18343	338	19noG	22	negative-ctrl	12	CACGCGGACATATGTCCATGTTTAAGAGCTATGCTGGAAACAGCATAGCAAGTTTAAATAAGGCTAGTCCGTTATCAACTTGAAAAAGTGGCACCGAGTCGGTGCgcgtTGGACTTAAGATCCAATGGACATATGTCCGcgcggttctatctagttacgcgttaaaccaactagaattttttt	ACCAGGATGGCCGAGTGGTTAAGGCGTTGGACTTAAGATCCAATGGACATATGTCCGCGTGGGTTCGAACCCCACTCCTGGTA	GCCGAGTGGTTAAGGCGTTGGACTTAAGATCCAATGGACATATGTCCGCGTGGG	tgtggaaaggacgaaacaccCACGCGGACATATGTCCATGTTTAAGAGCTATGCTGGAAACAGCATAGCAAGTTTAAATAAGGCTAGTCCGTTATCAACTTGAAAAAGTGGCACCGAGTCGGTGCgcgtTGGACTTAAGATCCAATGGACATATGTCCGcgcggttctatctagttacgcgttaaaccaactagaatttttttGGTTCAATGTCGAACCGTTGtggccgagtggttaaggcgttggactTAAgatccaatggacatatgtcCgcgtgggtctcgagtactaggatccatt
19noG_fne_RTT22_negative-ctrl_PBS13	0	0	597	0	0	415	19noG	22	negative-ctrl	13	CACGCGGACATATGTCCATGTTTAAGAGCTATGCTGGAAACAGCATAGCAAGTTTAAATAAGGCTAGTCCGTTATCAACTTGAAAAAGTGGCACCGAGTCGGTGCgcgtTGGACTTAAGATCCAATGGACATATGTCCGCcgcggttctatctagttacgcgttaaaccaactagaattttttt	ACCAGGATGGCCGAGTGGTTAAGGCGTTGGACTTAAGATCCAATGGACATATGTCCGCGTGGGTTCGAACCCCACTCCTGGTA	GCCGAGTGGTTAAGGCGTTGGACTTAAGATCCAATGGACATATGTCCGCGTGGG	tgtggaaaggacgaaacaccCACGCGGACATATGTCCATGTTTAAGAGCTATGCTGGAAACAGCATAGCAAGTTTAAATAAGGCTAGTCCGTTATCAACTTGAAAAAGTGGCACCGAGTCGGTGCgcgtTGGACTTAAGATCCAATGGACATATGTCCGCcgcggttctatctagttacgcgttaaaccaactagaatttttttAAGATCCAGCCTAGTGGAAtggccgagtggttaaggcgttggactTAAgatccaatggacatatgtcCgcgtgggtctcgagtactaggatccatt
19noG_fne_RTT22_negative-ctrl_PBS14	0	0.194175	515	0	0.546448	366	19noG	22	negative-ctrl	14	CACGCGGACATATGTCCATGTTTAAGAGCTATGCTGGAAACAGCATAGCAAGTTTAAATAAGGCTAGTCCGTTATCAACTTGAAAAAGTGGCACCGAGTCGGTGCgcgtTGGACTTAAGATCCAATGGACATATGTCCGCGcgcggttctatctagttacgcgttaaaccaactagaattttttt	ACCAGGATGGCCGAGTGGTTAAGGCGTTGGACTTAAGATCCAATGGACATATGTCCGCGTGGGTTCGAACCCCACTCCTGGTA	GCCGAGTGGTTAAGGCGTTGGACTTAAGATCCAATGGACATATGTCCGCGTGGG	tgtggaaaggacgaaacaccCACGCGGACATATGTCCATGTTTAAGAGCTATGCTGGAAACAGCATAGCAAGTTTAAATAAGGCTAGTCCGTTATCAACTTGAAAAAGTGGCACCGAGTCGGTGCgcgtTGGACTTAAGATCCAATGGACATATGTCCGCGcgcggttctatctagttacgcgttaaaccaactagaatttttttCCTTCGGATGCTTAAGTAtggccgagtggttaaggcgttggactTAAgatccaatggacatatgtcCgcgtgggtctcgagtactaggatccatt
19noG_fne_RTT22_negative-ctrl_PBS15	0	0	463	0	0	302	19noG	22	negative-ctrl	15	CACGCGGACATATGTCCATGTTTAAGAGCTATGCTGGAAACAGCATAGCAAGTTTAAATAAGGCTAGTCCGTTATCAACTTGAAAAAGTGGCACCGAGTCGGTGCgcgtTGGACTTAAGATCCAATGGACATATGTCCGCGTcgcggttctatctagttacgcgttaaaccaactagaattttttt	ACCAGGATGGCCGAGTGGTTAAGGCGTTGGACTTAAGATCCAATGGACATATGTCCGCGTGGGTTCGAACCCCACTCCTGGTA	GCCGAGTGGTTAAGGCGTTGGACTTAAGATCCAATGGACATATGTCCGCGTGGG	tgtggaaaggacgaaacaccCACGCGGACATATGTCCATGTTTAAGAGCTATGCTGGAAACAGCATAGCAAGTTTAAATAAGGCTAGTCCGTTATCAACTTGAAAAAGTGGCACCGAGTCGGTGCgcgtTGGACTTAAGATCCAATGGACATATGTCCGCGTcgcggttctatctagttacgcgttaaaccaactagaatttttttTATGCTGTGTCCAGCGTtggccgagtggttaaggcgttggactTAAgatccaatggacatatgtcCgcgtgggtctcgagtactaggatccatt
19noG_fne_RTT22_negative-ctrl_PBS16	0.471698	0	424	0	0	311	19noG	22	negative-ctrl	16	CACGCGGACATATGTCCATGTTTAAGAGCTATGCTGGAAACAGCATAGCAAGTTTAAATAAGGCTAGTCCGTTATCAACTTGAAAAAGTGGCACCGAGTCGGTGCgcgtTGGACTTAAGATCCAATGGACATATGTCCGCGTGcgcggttctatctagttacgcgttaaaccaactagaattttttt	ACCAGGATGGCCGAGTGGTTAAGGCGTTGGACTTAAGATCCAATGGACATATGTCCGCGTGGGTTCGAACCCCACTCCTGGTA	GCCGAGTGGTTAAGGCGTTGGACTTAAGATCCAATGGACATATGTCCGCGTGGG	tgtggaaaggacgaaacaccCACGCGGACATATGTCCATGTTTAAGAGCTATGCTGGAAACAGCATAGCAAGTTTAAATAAGGCTAGTCCGTTATCAACTTGAAAAAGTGGCACCGAGTCGGTGCgcgtTGGACTTAAGATCCAATGGACATATGTCCGCGTGcgcggttctatctagttacgcgttaaaccaactagaatttttttGCAATGATCGATCCTTtggccgagtggttaaggcgttggactTAAgatccaatggacatatgtcCgcgtgggtctcgagtactaggatccatt
19noG_fne_RTT22_negative-ctrl_PBS8	0	0	186	0	0	148	19noG	22	negative-ctrl	8	CACGCGGACATATGTCCATGTTTAAGAGCTATGCTGGAAACAGCATAGCAAGTTTAAATAAGGCTAGTCCGTTATCAACTTGAAAAAGTGGCACCGAGTCGGTGCgcgtTGGACTTAAGATCCAATGGACATATGcgcggttctatctagttacgcgttaaaccaactagaattttttt	ACCAGGATGGCCGAGTGGTTAAGGCGTTGGACTTAAGATCCAATGGACATATGTCCGCGTGGGTTCGAACCCCACTCCTGGTA	GCCGAGTGGTTAAGGCGTTGGACTTAAGATCCAATGGACATATGTCCGCGTGGG	tgtggaaaggacgaaacaccCACGCGGACATATGTCCATGTTTAAGAGCTATGCTGGAAACAGCATAGCAAGTTTAAATAAGGCTAGTCCGTTATCAACTTGAAAAAGTGGCACCGAGTCGGTGCgcgtTGGACTTAAGATCCAATGGACATATGcgcggttctatctagttacgcgttaaaccaactagaatttttttCACGGTTGAACCTACACACATTATtggccgagtggttaaggcgttggactTAAgatccaatggacatatgtcCgcgtgggtctcgagtactaggatccatt
19noG_fne_RTT22_negative-ctrl_PBS9	0	0	318	0	0	234	19noG	22	negative-ctrl	9	CACGCGGACATATGTCCATGTTTAAGAGCTATGCTGGAAACAGCATAGCAAGTTTAAATAAGGCTAGTCCGTTATCAACTTGAAAAAGTGGCACCGAGTCGGTGCgcgtTGGACTTAAGATCCAATGGACATATGTcgcggttctatctagttacgcgttaaaccaactagaattttttt	ACCAGGATGGCCGAGTGGTTAAGGCGTTGGACTTAAGATCCAATGGACATATGTCCGCGTGGGTTCGAACCCCACTCCTGGTA	GCCGAGTGGTTAAGGCGTTGGACTTAAGATCCAATGGACATATGTCCGCGTGGG	tgtggaaaggacgaaacaccCACGCGGACATATGTCCATGTTTAAGAGCTATGCTGGAAACAGCATAGCAAGTTTAAATAAGGCTAGTCCGTTATCAACTTGAAAAAGTGGCACCGAGTCGGTGCgcgtTGGACTTAAGATCCAATGGACATATGTcgcggttctatctagttacgcgttaaaccaactagaatttttttACTGGCTATCAACTACGAGGACAtggccgagtggttaaggcgttggactTAAgatccaatggacatatgtcCgcgtgggtctcgagtactaggatccatt
19noG_fne_RTT23_negative-ctrl_PBS10	0	0	468	0	0	331	19noG	23	negative-ctrl	10	CACGCGGACATATGTCCATGTTTAAGAGCTATGCTGGAAACAGCATAGCAAGTTTAAATAAGGCTAGTCCGTTATCAACTTGAAAAAGTGGCACCGAGTCGGTGCggcgtTGGACTTAAGATCCAATGGACATATGTCcgcggttctatctagttacgcgttaaaccaactagaattttttt	ACCAGGATGGCCGAGTGGTTAAGGCGTTGGACTTAAGATCCAATGGACATATGTCCGCGTGGGTTCGAACCCCACTCCTGGTA	GCCGAGTGGTTAAGGCGTTGGACTTAAGATCCAATGGACATATGTCCGCGTGGG	tgtggaaaggacgaaacaccCACGCGGACATATGTCCATGTTTAAGAGCTATGCTGGAAACAGCATAGCAAGTTTAAATAAGGCTAGTCCGTTATCAACTTGAAAAAGTGGCACCGAGTCGGTGCggcgtTGGACTTAAGATCCAATGGACATATGTCcgcggttctatctagttacgcgttaaaccaactagaatttttttGTATAGGACATGAGACCTCGCtggccgagtggttaaggcgttggactTAAgatccaatggacatatgtcCgcgtgggtctcgagtactaggatccatt
19noG_fne_RTT23_negative-ctrl_PBS11	0	0	382	0	0.763359	262	19noG	23	negative-ctrl	11	CACGCGGACATATGTCCATGTTTAAGAGCTATGCTGGAAACAGCATAGCAAGTTTAAATAAGGCTAGTCCGTTATCAACTTGAAAAAGTGGCACCGAGTCGGTGCggcgtTGGACTTAAGATCCAATGGACATATGTCCcgcggttctatctagttacgcgttaaaccaactagaattttttt	ACCAGGATGGCCGAGTGGTTAAGGCGTTGGACTTAAGATCCAATGGACATATGTCCGCGTGGGTTCGAACCCCACTCCTGGTA	GCCGAGTGGTTAAGGCGTTGGACTTAAGATCCAATGGACATATGTCCGCGTGGG	tgtggaaaggacgaaacaccCACGCGGACATATGTCCATGTTTAAGAGCTATGCTGGAAACAGCATAGCAAGTTTAAATAAGGCTAGTCCGTTATCAACTTGAAAAAGTGGCACCGAGTCGGTGCggcgtTGGACTTAAGATCCAATGGACATATGTCCcgcggttctatctagttacgcgttaaaccaactagaatttttttGCCAACTGTAGTGAGAGAGAtggccgagtggttaaggcgttggactTAAgatccaatggacatatgtcCgcgtgggtctcgagtactaggatccatt
19noG_fne_RTT23_negative-ctrl_PBS12	0	0	347	0	0	254	19noG	23	negative-ctrl	12	CACGCGGACATATGTCCATGTTTAAGAGCTATGCTGGAAACAGCATAGCAAGTTTAAATAAGGCTAGTCCGTTATCAACTTGAAAAAGTGGCACCGAGTCGGTGCggcgtTGGACTTAAGATCCAATGGACATATGTCCGcgcggttctatctagttacgcgttaaaccaactagaattttttt	ACCAGGATGGCCGAGTGGTTAAGGCGTTGGACTTAAGATCCAATGGACATATGTCCGCGTGGGTTCGAACCCCACTCCTGGTA	GCCGAGTGGTTAAGGCGTTGGACTTAAGATCCAATGGACATATGTCCGCGTGGG	tgtggaaaggacgaaacaccCACGCGGACATATGTCCATGTTTAAGAGCTATGCTGGAAACAGCATAGCAAGTTTAAATAAGGCTAGTCCGTTATCAACTTGAAAAAGTGGCACCGAGTCGGTGCggcgtTGGACTTAAGATCCAATGGACATATGTCCGcgcggttctatctagttacgcgttaaaccaactagaatttttttACCATGTGGCGCCATTACAtggccgagtggttaaggcgttggactTAAgatccaatggacatatgtcCgcgtgggtctcgagtactaggatccatt
19noG_fne_RTT23_negative-ctrl_PBS13	0	0	442	0.931677	0	322	19noG	23	negative-ctrl	13	CACGCGGACATATGTCCATGTTTAAGAGCTATGCTGGAAACAGCATAGCAAGTTTAAATAAGGCTAGTCCGTTATCAACTTGAAAAAGTGGCACCGAGTCGGTGCggcgtTGGACTTAAGATCCAATGGACATATGTCCGCcgcggttctatctagttacgcgttaaaccaactagaattttttt	ACCAGGATGGCCGAGTGGTTAAGGCGTTGGACTTAAGATCCAATGGACATATGTCCGCGTGGGTTCGAACCCCACTCCTGGTA	GCCGAGTGGTTAAGGCGTTGGACTTAAGATCCAATGGACATATGTCCGCGTGGG	tgtggaaaggacgaaacaccCACGCGGACATATGTCCATGTTTAAGAGCTATGCTGGAAACAGCATAGCAAGTTTAAATAAGGCTAGTCCGTTATCAACTTGAAAAAGTGGCACCGAGTCGGTGCggcgtTGGACTTAAGATCCAATGGACATATGTCCGCcgcggttctatctagttacgcgttaaaccaactagaatttttttCGAACCGTTGCCTAATACtggccgagtggttaaggcgttggactTAAgatccaatggacatatgtcCgcgtgggtctcgagtactaggatccatt
19noG_fne_RTT23_negative-ctrl_PBS14	0.792079	0	505	0	0	443	19noG	23	negative-ctrl	14	CACGCGGACATATGTCCATGTTTAAGAGCTATGCTGGAAACAGCATAGCAAGTTTAAATAAGGCTAGTCCGTTATCAACTTGAAAAAGTGGCACCGAGTCGGTGCggcgtTGGACTTAAGATCCAATGGACATATGTCCGCGcgcggttctatctagttacgcgttaaaccaactagaattttttt	ACCAGGATGGCCGAGTGGTTAAGGCGTTGGACTTAAGATCCAATGGACATATGTCCGCGTGGGTTCGAACCCCACTCCTGGTA	GCCGAGTGGTTAAGGCGTTGGACTTAAGATCCAATGGACATATGTCCGCGTGGG	tgtggaaaggacgaaacaccCACGCGGACATATGTCCATGTTTAAGAGCTATGCTGGAAACAGCATAGCAAGTTTAAATAAGGCTAGTCCGTTATCAACTTGAAAAAGTGGCACCGAGTCGGTGCggcgtTGGACTTAAGATCCAATGGACATATGTCCGCGcgcggttctatctagttacgcgttaaaccaactagaatttttttAGGTGGTAGCTGACTCAtggccgagtggttaaggcgttggactTAAgatccaatggacatatgtcCgcgtgggtctcgagtactaggatccatt
19noG_fne_RTT23_negative-ctrl_PBS15	0	0.198807	503	0	0	367	19noG	23	negative-ctrl	15	CACGCGGACATATGTCCATGTTTAAGAGCTATGCTGGAAACAGCATAGCAAGTTTAAATAAGGCTAGTCCGTTATCAACTTGAAAAAGTGGCACCGAGTCGGTGCggcgtTGGACTTAAGATCCAATGGACATATGTCCGCGTcgcggttctatctagttacgcgttaaaccaactagaattttttt	ACCAGGATGGCCGAGTGGTTAAGGCGTTGGACTTAAGATCCAATGGACATATGTCCGCGTGGGTTCGAACCCCACTCCTGGTA	GCCGAGTGGTTAAGGCGTTGGACTTAAGATCCAATGGACATATGTCCGCGTGGG	tgtggaaaggacgaaacaccCACGCGGACATATGTCCATGTTTAAGAGCTATGCTGGAAACAGCATAGCAAGTTTAAATAAGGCTAGTCCGTTATCAACTTGAAAAAGTGGCACCGAGTCGGTGCggcgtTGGACTTAAGATCCAATGGACATATGTCCGCGTcgcggttctatctagttacgcgttaaaccaactagaatttttttTCGGATGTCAGAGGACtggccgagtggttaaggcgttggactTAAgatccaatggacatatgtcCgcgtgggtctcgagtactaggatccatt
19noG_fne_RTT23_negative-ctrl_PBS16	0.200803	0	498	0	0	340	19noG	23	negative-ctrl	16	CACGCGGACATATGTCCATGTTTAAGAGCTATGCTGGAAACAGCATAGCAAGTTTAAATAAGGCTAGTCCGTTATCAACTTGAAAAAGTGGCACCGAGTCGGTGCggcgtTGGACTTAAGATCCAATGGACATATGTCCGCGTGcgcggttctatctagttacgcgttaaaccaactagaattttttt	ACCAGGATGGCCGAGTGGTTAAGGCGTTGGACTTAAGATCCAATGGACATATGTCCGCGTGGGTTCGAACCCCACTCCTGGTA	GCCGAGTGGTTAAGGCGTTGGACTTAAGATCCAATGGACATATGTCCGCGTGGG	tgtggaaaggacgaaacaccCACGCGGACATATGTCCATGTTTAAGAGCTATGCTGGAAACAGCATAGCAAGTTTAAATAAGGCTAGTCCGTTATCAACTTGAAAAAGTGGCACCGAGTCGGTGCggcgtTGGACTTAAGATCCAATGGACATATGTCCGCGTGcgcggttctatctagttacgcgttaaaccaactagaatttttttTCTCTGTAAGTGCCAtggccgagtggttaaggcgttggactTAAgatccaatggacatatgtcCgcgtgggtctcgagtactaggatccatt
19noG_fne_RTT23_negative-ctrl_PBS8	0	0	450	0.337838	0	296	19noG	23	negative-ctrl	8	CACGCGGACATATGTCCATGTTTAAGAGCTATGCTGGAAACAGCATAGCAAGTTTAAATAAGGCTAGTCCGTTATCAACTTGAAAAAGTGGCACCGAGTCGGTGCggcgtTGGACTTAAGATCCAATGGACATATGcgcggttctatctagttacgcgttaaaccaactagaattttttt	ACCAGGATGGCCGAGTGGTTAAGGCGTTGGACTTAAGATCCAATGGACATATGTCCGCGTGGGTTCGAACCCCACTCCTGGTA	GCCGAGTGGTTAAGGCGTTGGACTTAAGATCCAATGGACATATGTCCGCGTGGG	tgtggaaaggacgaaacaccCACGCGGACATATGTCCATGTTTAAGAGCTATGCTGGAAACAGCATAGCAAGTTTAAATAAGGCTAGTCCGTTATCAACTTGAAAAAGTGGCACCGAGTCGGTGCggcgtTGGACTTAAGATCCAATGGACATATGcgcggttctatctagttacgcgttaaaccaactagaatttttttTCCTCCGTTATTAACCTGGCACGtggccgagtggttaaggcgttggactTAAgatccaatggacatatgtcCgcgtgggtctcgagtactaggatccatt
19noG_fne_RTT23_negative-ctrl_PBS9	0.21322	0	469	0	0	334	19noG	23	negative-ctrl	9	CACGCGGACATATGTCCATGTTTAAGAGCTATGCTGGAAACAGCATAGCAAGTTTAAATAAGGCTAGTCCGTTATCAACTTGAAAAAGTGGCACCGAGTCGGTGCggcgtTGGACTTAAGATCCAATGGACATATGTcgcggttctatctagttacgcgttaaaccaactagaattttttt	ACCAGGATGGCCGAGTGGTTAAGGCGTTGGACTTAAGATCCAATGGACATATGTCCGCGTGGGTTCGAACCCCACTCCTGGTA	GCCGAGTGGTTAAGGCGTTGGACTTAAGATCCAATGGACATATGTCCGCGTGGG	tgtggaaaggacgaaacaccCACGCGGACATATGTCCATGTTTAAGAGCTATGCTGGAAACAGCATAGCAAGTTTAAATAAGGCTAGTCCGTTATCAACTTGAAAAAGTGGCACCGAGTCGGTGCggcgtTGGACTTAAGATCCAATGGACATATGTcgcggttctatctagttacgcgttaaaccaactagaatttttttATGACTCGGACGCGTATCATGCtggccgagtggttaaggcgttggactTAAgatccaatggacatatgtcCgcgtgggtctcgagtactaggatccatt
19noG_fne_RTT24_negative-ctrl_PBS10	0	0.254453	393	0	2.76923	325	19noG	24	negative-ctrl	10	CACGCGGACATATGTCCATGTTTAAGAGCTATGCTGGAAACAGCATAGCAAGTTTAAATAAGGCTAGTCCGTTATCAACTTGAAAAAGTGGCACCGAGTCGGTGCaggcgtTGGACTTAAGATCCAATGGACATATGTCcgcggttctatctagttacgcgttaaaccaactagaattttttt	ACCAGGATGGCCGAGTGGTTAAGGCGTTGGACTTAAGATCCAATGGACATATGTCCGCGTGGGTTCGAACCCCACTCCTGGTA	GCCGAGTGGTTAAGGCGTTGGACTTAAGATCCAATGGACATATGTCCGCGTGGG	tgtggaaaggacgaaacaccCACGCGGACATATGTCCATGTTTAAGAGCTATGCTGGAAACAGCATAGCAAGTTTAAATAAGGCTAGTCCGTTATCAACTTGAAAAAGTGGCACCGAGTCGGTGCaggcgtTGGACTTAAGATCCAATGGACATATGTCcgcggttctatctagttacgcgttaaaccaactagaatttttttCGCGTATCATCAGGTTCTACtggccgagtggttaaggcgttggactTAAgatccaatggacatatgtcCgcgtgggtctcgagtactaggatccatt
19noG_fne_RTT24_negative-ctrl_PBS11	0	0	262	0	0	186	19noG	24	negative-ctrl	11	CACGCGGACATATGTCCATGTTTAAGAGCTATGCTGGAAACAGCATAGCAAGTTTAAATAAGGCTAGTCCGTTATCAACTTGAAAAAGTGGCACCGAGTCGGTGCaggcgtTGGACTTAAGATCCAATGGACATATGTCCcgcggttctatctagttacgcgttaaaccaactagaattttttt	ACCAGGATGGCCGAGTGGTTAAGGCGTTGGACTTAAGATCCAATGGACATATGTCCGCGTGGGTTCGAACCCCACTCCTGGTA	GCCGAGTGGTTAAGGCGTTGGACTTAAGATCCAATGGACATATGTCCGCGTGGG	tgtggaaaggacgaaacaccCACGCGGACATATGTCCATGTTTAAGAGCTATGCTGGAAACAGCATAGCAAGTTTAAATAAGGCTAGTCCGTTATCAACTTGAAAAAGTGGCACCGAGTCGGTGCaggcgtTGGACTTAAGATCCAATGGACATATGTCCcgcggttctatctagttacgcgttaaaccaactagaatttttttCGTATCTCCACCGAAGAGAtggccgagtggttaaggcgttggactTAAgatccaatggacatatgtcCgcgtgggtctcgagtactaggatccatt
19noG_fne_RTT24_negative-ctrl_PBS12	0	0	273	0	0	186	19noG	24	negative-ctrl	12	CACGCGGACATATGTCCATGTTTAAGAGCTATGCTGGAAACAGCATAGCAAGTTTAAATAAGGCTAGTCCGTTATCAACTTGAAAAAGTGGCACCGAGTCGGTGCaggcgtTGGACTTAAGATCCAATGGACATATGTCCGcgcggttctatctagttacgcgttaaaccaactagaattttttt	ACCAGGATGGCCGAGTGGTTAAGGCGTTGGACTTAAGATCCAATGGACATATGTCCGCGTGGGTTCGAACCCCACTCCTGGTA	GCCGAGTGGTTAAGGCGTTGGACTTAAGATCCAATGGACATATGTCCGCGTGGG	tgtggaaaggacgaaacaccCACGCGGACATATGTCCATGTTTAAGAGCTATGCTGGAAACAGCATAGCAAGTTTAAATAAGGCTAGTCCGTTATCAACTTGAAAAAGTGGCACCGAGTCGGTGCaggcgtTGGACTTAAGATCCAATGGACATATGTCCGcgcggttctatctagttacgcgttaaaccaactagaatttttttACCATGTGGCATGGAACCtggccgagtggttaaggcgttggactTAAgatccaatggacatatgtcCgcgtgggtctcgagtactaggatccatt
19noG_fne_RTT24_negative-ctrl_PBS13	0	0	420	1.03093	0	291	19noG	24	negative-ctrl	13	CACGCGGACATATGTCCATGTTTAAGAGCTATGCTGGAAACAGCATAGCAAGTTTAAATAAGGCTAGTCCGTTATCAACTTGAAAAAGTGGCACCGAGTCGGTGCaggcgtTGGACTTAAGATCCAATGGACATATGTCCGCcgcggttctatctagttacgcgttaaaccaactagaattttttt	ACCAGGATGGCCGAGTGGTTAAGGCGTTGGACTTAAGATCCAATGGACATATGTCCGCGTGGGTTCGAACCCCACTCCTGGTA	GCCGAGTGGTTAAGGCGTTGGACTTAAGATCCAATGGACATATGTCCGCGTGGG	tgtggaaaggacgaaacaccCACGCGGACATATGTCCATGTTTAAGAGCTATGCTGGAAACAGCATAGCAAGTTTAAATAAGGCTAGTCCGTTATCAACTTGAAAAAGTGGCACCGAGTCGGTGCaggcgtTGGACTTAAGATCCAATGGACATATGTCCGCcgcggttctatctagttacgcgttaaaccaactagaatttttttAGTTGTCCACGTTGCTCtggccgagtggttaaggcgttggactTAAgatccaatggacatatgtcCgcgtgggtctcgagtactaggatccatt
19noG_fne_RTT24_negative-ctrl_PBS14	0	2.43902	410	0	0.348432	287	19noG	24	negative-ctrl	14	CACGCGGACATATGTCCATGTTTAAGAGCTATGCTGGAAACAGCATAGCAAGTTTAAATAAGGCTAGTCCGTTATCAACTTGAAAAAGTGGCACCGAGTCGGTGCaggcgtTGGACTTAAGATCCAATGGACATATGTCCGCGcgcggttctatctagttacgcgttaaaccaactagaattttttt	ACCAGGATGGCCGAGTGGTTAAGGCGTTGGACTTAAGATCCAATGGACATATGTCCGCGTGGGTTCGAACCCCACTCCTGGTA	GCCGAGTGGTTAAGGCGTTGGACTTAAGATCCAATGGACATATGTCCGCGTGGG	tgtggaaaggacgaaacaccCACGCGGACATATGTCCATGTTTAAGAGCTATGCTGGAAACAGCATAGCAAGTTTAAATAAGGCTAGTCCGTTATCAACTTGAAAAAGTGGCACCGAGTCGGTGCaggcgtTGGACTTAAGATCCAATGGACATATGTCCGCGcgcggttctatctagttacgcgttaaaccaactagaatttttttTTACGACCAAGAACGCtggccgagtggttaaggcgttggactTAAgatccaatggacatatgtcCgcgtgggtctcgagtactaggatccatt
19noG_fne_RTT24_negative-ctrl_PBS15	0	0	343	0	0	276	19noG	24	negative-ctrl	15	CACGCGGACATATGTCCATGTTTAAGAGCTATGCTGGAAACAGCATAGCAAGTTTAAATAAGGCTAGTCCGTTATCAACTTGAAAAAGTGGCACCGAGTCGGTGCaggcgtTGGACTTAAGATCCAATGGACATATGTCCGCGTcgcggttctatctagttacgcgttaaaccaactagaattttttt	ACCAGGATGGCCGAGTGGTTAAGGCGTTGGACTTAAGATCCAATGGACATATGTCCGCGTGGGTTCGAACCCCACTCCTGGTA	GCCGAGTGGTTAAGGCGTTGGACTTAAGATCCAATGGACATATGTCCGCGTGGG	tgtggaaaggacgaaacaccCACGCGGACATATGTCCATGTTTAAGAGCTATGCTGGAAACAGCATAGCAAGTTTAAATAAGGCTAGTCCGTTATCAACTTGAAAAAGTGGCACCGAGTCGGTGCaggcgtTGGACTTAAGATCCAATGGACATATGTCCGCGTcgcggttctatctagttacgcgttaaaccaactagaatttttttATCATGACTGCGTGTtggccgagtggttaaggcgttggactTAAgatccaatggacatatgtcCgcgtgggtctcgagtactaggatccatt
19noG_fne_RTT24_negative-ctrl_PBS16	0	0.826446	242	0	0	154	19noG	24	negative-ctrl	16	CACGCGGACATATGTCCATGTTTAAGAGCTATGCTGGAAACAGCATAGCAAGTTTAAATAAGGCTAGTCCGTTATCAACTTGAAAAAGTGGCACCGAGTCGGTGCaggcgtTGGACTTAAGATCCAATGGACATATGTCCGCGTGcgcggttctatctagttacgcgttaaaccaactagaattttttt	ACCAGGATGGCCGAGTGGTTAAGGCGTTGGACTTAAGATCCAATGGACATATGTCCGCGTGGGTTCGAACCCCACTCCTGGTA	GCCGAGTGGTTAAGGCGTTGGACTTAAGATCCAATGGACATATGTCCGCGTGGG	tgtggaaaggacgaaacaccCACGCGGACATATGTCCATGTTTAAGAGCTATGCTGGAAACAGCATAGCAAGTTTAAATAAGGCTAGTCCGTTATCAACTTGAAAAAGTGGCACCGAGTCGGTGCaggcgtTGGACTTAAGATCCAATGGACATATGTCCGCGTGcgcggttctatctagttacgcgttaaaccaactagaatttttttGCAATGATCGTCAGtggccgagtggttaaggcgttggactTAAgatccaatggacatatgtcCgcgtgggtctcgagtactaggatccatt
19noG_fne_RTT24_negative-ctrl_PBS8	0	0	497	0	0	302	19noG	24	negative-ctrl	8	CACGCGGACATATGTCCATGTTTAAGAGCTATGCTGGAAACAGCATAGCAAGTTTAAATAAGGCTAGTCCGTTATCAACTTGAAAAAGTGGCACCGAGTCGGTGCaggcgtTGGACTTAAGATCCAATGGACATATGcgcggttctatctagttacgcgttaaaccaactagaattttttt	ACCAGGATGGCCGAGTGGTTAAGGCGTTGGACTTAAGATCCAATGGACATATGTCCGCGTGGGTTCGAACCCCACTCCTGGTA	GCCGAGTGGTTAAGGCGTTGGACTTAAGATCCAATGGACATATGTCCGCGTGGG	tgtggaaaggacgaaacaccCACGCGGACATATGTCCATGTTTAAGAGCTATGCTGGAAACAGCATAGCAAGTTTAAATAAGGCTAGTCCGTTATCAACTTGAAAAAGTGGCACCGAGTCGGTGCaggcgtTGGACTTAAGATCCAATGGACATATGcgcggttctatctagttacgcgttaaaccaactagaatttttttTTCAACCAAGGCGTGACATGGCtggccgagtggttaaggcgttggactTAAgatccaatggacatatgtcCgcgtgggtctcgagtactaggatccatt
19noG_fne_RTT24_negative-ctrl_PBS9	0	0	530	0	0	330	19noG	24	negative-ctrl	9	CACGCGGACATATGTCCATGTTTAAGAGCTATGCTGGAAACAGCATAGCAAGTTTAAATAAGGCTAGTCCGTTATCAACTTGAAAAAGTGGCACCGAGTCGGTGCaggcgtTGGACTTAAGATCCAATGGACATATGTcgcggttctatctagttacgcgttaaaccaactagaattttttt	ACCAGGATGGCCGAGTGGTTAAGGCGTTGGACTTAAGATCCAATGGACATATGTCCGCGTGGGTTCGAACCCCACTCCTGGTA	GCCGAGTGGTTAAGGCGTTGGACTTAAGATCCAATGGACATATGTCCGCGTGGG	tgtggaaaggacgaaacaccCACGCGGACATATGTCCATGTTTAAGAGCTATGCTGGAAACAGCATAGCAAGTTTAAATAAGGCTAGTCCGTTATCAACTTGAAAAAGTGGCACCGAGTCGGTGCaggcgtTGGACTTAAGATCCAATGGACATATGTcgcggttctatctagttacgcgttaaaccaactagaatttttttACTGGCTATCTTCCAGTGACTtggccgagtggttaaggcgttggactTAAgatccaatggacatatgtcCgcgtgggtctcgagtactaggatccatt
19noG_fne_RTT25_negative-ctrl_PBS10	0	0	319	0	0	273	19noG	25	negative-ctrl	10	CACGCGGACATATGTCCATGTTTAAGAGCTATGCTGGAAACAGCATAGCAAGTTTAAATAAGGCTAGTCCGTTATCAACTTGAAAAAGTGGCACCGAGTCGGTGCaaggcgtTGGACTTAAGATCCAATGGACATATGTCcgcggttctatctagttacgcgttaaaccaactagaattttttt	ACCAGGATGGCCGAGTGGTTAAGGCGTTGGACTTAAGATCCAATGGACATATGTCCGCGTGGGTTCGAACCCCACTCCTGGTA	GCCGAGTGGTTAAGGCGTTGGACTTAAGATCCAATGGACATATGTCCGCGTGGG	tgtggaaaggacgaaacaccCACGCGGACATATGTCCATGTTTAAGAGCTATGCTGGAAACAGCATAGCAAGTTTAAATAAGGCTAGTCCGTTATCAACTTGAAAAAGTGGCACCGAGTCGGTGCaaggcgtTGGACTTAAGATCCAATGGACATATGTCcgcggttctatctagttacgcgttaaaccaactagaatttttttTTACCTGCTTGAGCCGACTtggccgagtggttaaggcgttggactTAAgatccaatggacatatgtcCgcgtgggtctcgagtactaggatccatt
19noG_fne_RTT25_negative-ctrl_PBS11	0	3.37838	296	0	3.37553	237	19noG	25	negative-ctrl	11	CACGCGGACATATGTCCATGTTTAAGAGCTATGCTGGAAACAGCATAGCAAGTTTAAATAAGGCTAGTCCGTTATCAACTTGAAAAAGTGGCACCGAGTCGGTGCaaggcgtTGGACTTAAGATCCAATGGACATATGTCCcgcggttctatctagttacgcgttaaaccaactagaattttttt	ACCAGGATGGCCGAGTGGTTAAGGCGTTGGACTTAAGATCCAATGGACATATGTCCGCGTGGGTTCGAACCCCACTCCTGGTA	GCCGAGTGGTTAAGGCGTTGGACTTAAGATCCAATGGACATATGTCCGCGTGGG	tgtggaaaggacgaaacaccCACGCGGACATATGTCCATGTTTAAGAGCTATGCTGGAAACAGCATAGCAAGTTTAAATAAGGCTAGTCCGTTATCAACTTGAAAAAGTGGCACCGAGTCGGTGCaaggcgtTGGACTTAAGATCCAATGGACATATGTCCcgcggttctatctagttacgcgttaaaccaactagaatttttttATCATGACTGAACCGAAGtggccgagtggttaaggcgttggactTAAgatccaatggacatatgtcCgcgtgggtctcgagtactaggatccatt
19noG_fne_RTT25_negative-ctrl_PBS12	0	0	376	0	0	281	19noG	25	negative-ctrl	12	CACGCGGACATATGTCCATGTTTAAGAGCTATGCTGGAAACAGCATAGCAAGTTTAAATAAGGCTAGTCCGTTATCAACTTGAAAAAGTGGCACCGAGTCGGTGCaaggcgtTGGACTTAAGATCCAATGGACATATGTCCGcgcggttctatctagttacgcgttaaaccaactagaattttttt	ACCAGGATGGCCGAGTGGTTAAGGCGTTGGACTTAAGATCCAATGGACATATGTCCGCGTGGGTTCGAACCCCACTCCTGGTA	GCCGAGTGGTTAAGGCGTTGGACTTAAGATCCAATGGACATATGTCCGCGTGGG	tgtggaaaggacgaaacaccCACGCGGACATATGTCCATGTTTAAGAGCTATGCTGGAAACAGCATAGCAAGTTTAAATAAGGCTAGTCCGTTATCAACTTGAAAAAGTGGCACCGAGTCGGTGCaaggcgtTGGACTTAAGATCCAATGGACATATGTCCGcgcggttctatctagttacgcgttaaaccaactagaatttttttTACAACATGCCGAACCGtggccgagtggttaaggcgttggactTAAgatccaatggacatatgtcCgcgtgggtctcgagtactaggatccatt
19noG_fne_RTT25_negative-ctrl_PBS13	0	0	331	0	0	292	19noG	25	negative-ctrl	13	CACGCGGACATATGTCCATGTTTAAGAGCTATGCTGGAAACAGCATAGCAAGTTTAAATAAGGCTAGTCCGTTATCAACTTGAAAAAGTGGCACCGAGTCGGTGCaaggcgtTGGACTTAAGATCCAATGGACATATGTCCGCcgcggttctatctagttacgcgttaaaccaactagaattttttt	ACCAGGATGGCCGAGTGGTTAAGGCGTTGGACTTAAGATCCAATGGACATATGTCCGCGTGGGTTCGAACCCCACTCCTGGTA	GCCGAGTGGTTAAGGCGTTGGACTTAAGATCCAATGGACATATGTCCGCGTGGG	tgtggaaaggacgaaacaccCACGCGGACATATGTCCATGTTTAAGAGCTATGCTGGAAACAGCATAGCAAGTTTAAATAAGGCTAGTCCGTTATCAACTTGAAAAAGTGGCACCGAGTCGGTGCaaggcgtTGGACTTAAGATCCAATGGACATATGTCCGCcgcggttctatctagttacgcgttaaaccaactagaatttttttGTACTACGCGGCGACAtggccgagtggttaaggcgttggactTAAgatccaatggacatatgtcCgcgtgggtctcgagtactaggatccatt
19noG_fne_RTT25_negative-ctrl_PBS14	0.638978	0	313	0	0.490196	204	19noG	25	negative-ctrl	14	CACGCGGACATATGTCCATGTTTAAGAGCTATGCTGGAAACAGCATAGCAAGTTTAAATAAGGCTAGTCCGTTATCAACTTGAAAAAGTGGCACCGAGTCGGTGCaaggcgtTGGACTTAAGATCCAATGGACATATGTCCGCGcgcggttctatctagttacgcgttaaaccaactagaattttttt	ACCAGGATGGCCGAGTGGTTAAGGCGTTGGACTTAAGATCCAATGGACATATGTCCGCGTGGGTTCGAACCCCACTCCTGGTA	GCCGAGTGGTTAAGGCGTTGGACTTAAGATCCAATGGACATATGTCCGCGTGGG	tgtggaaaggacgaaacaccCACGCGGACATATGTCCATGTTTAAGAGCTATGCTGGAAACAGCATAGCAAGTTTAAATAAGGCTAGTCCGTTATCAACTTGAAAAAGTGGCACCGAGTCGGTGCaaggcgtTGGACTTAAGATCCAATGGACATATGTCCGCGcgcggttctatctagttacgcgttaaaccaactagaatttttttAACTACGAGGCAGGTtggccgagtggttaaggcgttggactTAAgatccaatggacatatgtcCgcgtgggtctcgagtactaggatccatt
19noG_fne_RTT25_negative-ctrl_PBS15	0	0	351	0	0	319	19noG	25	negative-ctrl	15	CACGCGGACATATGTCCATGTTTAAGAGCTATGCTGGAAACAGCATAGCAAGTTTAAATAAGGCTAGTCCGTTATCAACTTGAAAAAGTGGCACCGAGTCGGTGCaaggcgtTGGACTTAAGATCCAATGGACATATGTCCGCGTcgcggttctatctagttacgcgttaaaccaactagaattttttt	ACCAGGATGGCCGAGTGGTTAAGGCGTTGGACTTAAGATCCAATGGACATATGTCCGCGTGGGTTCGAACCCCACTCCTGGTA	GCCGAGTGGTTAAGGCGTTGGACTTAAGATCCAATGGACATATGTCCGCGTGGG	tgtggaaaggacgaaacaccCACGCGGACATATGTCCATGTTTAAGAGCTATGCTGGAAACAGCATAGCAAGTTTAAATAAGGCTAGTCCGTTATCAACTTGAAAAAGTGGCACCGAGTCGGTGCaaggcgtTGGACTTAAGATCCAATGGACATATGTCCGCGTcgcggttctatctagttacgcgttaaaccaactagaatttttttTCATAAGCCTCGGTtggccgagtggttaaggcgttggactTAAgatccaatggacatatgtcCgcgtgggtctcgagtactaggatccatt
19noG_fne_RTT25_negative-ctrl_PBS16	0	0	468	0	0	287	19noG	25	negative-ctrl	16	CACGCGGACATATGTCCATGTTTAAGAGCTATGCTGGAAACAGCATAGCAAGTTTAAATAAGGCTAGTCCGTTATCAACTTGAAAAAGTGGCACCGAGTCGGTGCaaggcgtTGGACTTAAGATCCAATGGACATATGTCCGCGTGcgcggttctatctagttacgcgttaaaccaactagaattttttt	ACCAGGATGGCCGAGTGGTTAAGGCGTTGGACTTAAGATCCAATGGACATATGTCCGCGTGGGTTCGAACCCCACTCCTGGTA	GCCGAGTGGTTAAGGCGTTGGACTTAAGATCCAATGGACATATGTCCGCGTGGG	tgtggaaaggacgaaacaccCACGCGGACATATGTCCATGTTTAAGAGCTATGCTGGAAACAGCATAGCAAGTTTAAATAAGGCTAGTCCGTTATCAACTTGAAAAAGTGGCACCGAGTCGGTGCaaggcgtTGGACTTAAGATCCAATGGACATATGTCCGCGTGcgcggttctatctagttacgcgttaaaccaactagaatttttttGCACATCCATCCTtggccgagtggttaaggcgttggactTAAgatccaatggacatatgtcCgcgtgggtctcgagtactaggatccatt
19noG_fne_RTT25_negative-ctrl_PBS8	0	2.42215	289	0	0	205	19noG	25	negative-ctrl	8	CACGCGGACATATGTCCATGTTTAAGAGCTATGCTGGAAACAGCATAGCAAGTTTAAATAAGGCTAGTCCGTTATCAACTTGAAAAAGTGGCACCGAGTCGGTGCaaggcgtTGGACTTAAGATCCAATGGACATATGcgcggttctatctagttacgcgttaaaccaactagaattttttt	ACCAGGATGGCCGAGTGGTTAAGGCGTTGGACTTAAGATCCAATGGACATATGTCCGCGTGGGTTCGAACCCCACTCCTGGTA	GCCGAGTGGTTAAGGCGTTGGACTTAAGATCCAATGGACATATGTCCGCGTGGG	tgtggaaaggacgaaacaccCACGCGGACATATGTCCATGTTTAAGAGCTATGCTGGAAACAGCATAGCAAGTTTAAATAAGGCTAGTCCGTTATCAACTTGAAAAAGTGGCACCGAGTCGGTGCaaggcgtTGGACTTAAGATCCAATGGACATATGcgcggttctatctagttacgcgttaaaccaactagaatttttttAGGATTGCCGTCACCATTGTTtggccgagtggttaaggcgttggactTAAgatccaatggacatatgtcCgcgtgggtctcgagtactaggatccatt
19noG_fne_RTT25_negative-ctrl_PBS9	0	0	453	0	0.2849	351	19noG	25	negative-ctrl	9	CACGCGGACATATGTCCATGTTTAAGAGCTATGCTGGAAACAGCATAGCAAGTTTAAATAAGGCTAGTCCGTTATCAACTTGAAAAAGTGGCACCGAGTCGGTGCaaggcgtTGGACTTAAGATCCAATGGACATATGTcgcggttctatctagttacgcgttaaaccaactagaattttttt	ACCAGGATGGCCGAGTGGTTAAGGCGTTGGACTTAAGATCCAATGGACATATGTCCGCGTGGGTTCGAACCCCACTCCTGGTA	GCCGAGTGGTTAAGGCGTTGGACTTAAGATCCAATGGACATATGTCCGCGTGGG	tgtggaaaggacgaaacaccCACGCGGACATATGTCCATGTTTAAGAGCTATGCTGGAAACAGCATAGCAAGTTTAAATAAGGCTAGTCCGTTATCAACTTGAAAAAGTGGCACCGAGTCGGTGCaaggcgtTGGACTTAAGATCCAATGGACATATGTcgcggttctatctagttacgcgttaaaccaactagaatttttttGTTGCCTTATCGCAAGTGCTtggccgagtggttaaggcgttggactTAAgatccaatggacatatgtcCgcgtgggtctcgagtactaggatccatt
19noG_fne_RTT26_negative-ctrl_PBS10	0	0.18622	537	0	0.231481	432	19noG	26	negative-ctrl	10	CACGCGGACATATGTCCATGTTTAAGAGCTATGCTGGAAACAGCATAGCAAGTTTAAATAAGGCTAGTCCGTTATCAACTTGAAAAAGTGGCACCGAGTCGGTGCtaaggcgtTGGACTTAAGATCCAATGGACATATGTCcgcggttctatctagttacgcgttaaaccaactagaattttttt	ACCAGGATGGCCGAGTGGTTAAGGCGTTGGACTTAAGATCCAATGGACATATGTCCGCGTGGGTTCGAACCCCACTCCTGGTA	GCCGAGTGGTTAAGGCGTTGGACTTAAGATCCAATGGACATATGTCCGCGTGGG	tgtggaaaggacgaaacaccCACGCGGACATATGTCCATGTTTAAGAGCTATGCTGGAAACAGCATAGCAAGTTTAAATAAGGCTAGTCCGTTATCAACTTGAAAAAGTGGCACCGAGTCGGTGCtaaggcgtTGGACTTAAGATCCAATGGACATATGTCcgcggttctatctagttacgcgttaaaccaactagaatttttttCCTCCTATGAAGGCTCTGtggccgagtggttaaggcgttggactTAAgatccaatggacatatgtcCgcgtgggtctcgagtactaggatccatt
19noG_fne_RTT26_negative-ctrl_PBS11	0	0	464	0	0	315	19noG	26	negative-ctrl	11	CACGCGGACATATGTCCATGTTTAAGAGCTATGCTGGAAACAGCATAGCAAGTTTAAATAAGGCTAGTCCGTTATCAACTTGAAAAAGTGGCACCGAGTCGGTGCtaaggcgtTGGACTTAAGATCCAATGGACATATGTCCcgcggttctatctagttacgcgttaaaccaactagaattttttt	ACCAGGATGGCCGAGTGGTTAAGGCGTTGGACTTAAGATCCAATGGACATATGTCCGCGTGGGTTCGAACCCCACTCCTGGTA	GCCGAGTGGTTAAGGCGTTGGACTTAAGATCCAATGGACATATGTCCGCGTGGG	tgtggaaaggacgaaacaccCACGCGGACATATGTCCATGTTTAAGAGCTATGCTGGAAACAGCATAGCAAGTTTAAATAAGGCTAGTCCGTTATCAACTTGAAAAAGTGGCACCGAGTCGGTGCtaaggcgtTGGACTTAAGATCCAATGGACATATGTCCcgcggttctatctagttacgcgttaaaccaactagaatttttttTGCTGACGTCGTGATTGtggccgagtggttaaggcgttggactTAAgatccaatggacatatgtcCgcgtgggtctcgagtactaggatccatt
19noG_fne_RTT26_negative-ctrl_PBS12	0.746269	0	268	0	0	217	19noG	26	negative-ctrl	12	CACGCGGACATATGTCCATGTTTAAGAGCTATGCTGGAAACAGCATAGCAAGTTTAAATAAGGCTAGTCCGTTATCAACTTGAAAAAGTGGCACCGAGTCGGTGCtaaggcgtTGGACTTAAGATCCAATGGACATATGTCCGcgcggttctatctagttacgcgttaaaccaactagaattttttt	ACCAGGATGGCCGAGTGGTTAAGGCGTTGGACTTAAGATCCAATGGACATATGTCCGCGTGGGTTCGAACCCCACTCCTGGTA	GCCGAGTGGTTAAGGCGTTGGACTTAAGATCCAATGGACATATGTCCGCGTGGG	tgtggaaaggacgaaacaccCACGCGGACATATGTCCATGTTTAAGAGCTATGCTGGAAACAGCATAGCAAGTTTAAATAAGGCTAGTCCGTTATCAACTTGAAAAAGTGGCACCGAGTCGGTGCtaaggcgtTGGACTTAAGATCCAATGGACATATGTCCGcgcggttctatctagttacgcgttaaaccaactagaatttttttTACCTTCGCAGAATGAtggccgagtggttaaggcgttggactTAAgatccaatggacatatgtcCgcgtgggtctcgagtactaggatccatt
19noG_fne_RTT26_negative-ctrl_PBS13	0	0	393	0	0.286533	349	19noG	26	negative-ctrl	13	CACGCGGACATATGTCCATGTTTAAGAGCTATGCTGGAAACAGCATAGCAAGTTTAAATAAGGCTAGTCCGTTATCAACTTGAAAAAGTGGCACCGAGTCGGTGCtaaggcgtTGGACTTAAGATCCAATGGACATATGTCCGCcgcggttctatctagttacgcgttaaaccaactagaattttttt	ACCAGGATGGCCGAGTGGTTAAGGCGTTGGACTTAAGATCCAATGGACATATGTCCGCGTGGGTTCGAACCCCACTCCTGGTA	GCCGAGTGGTTAAGGCGTTGGACTTAAGATCCAATGGACATATGTCCGCGTGGG	tgtggaaaggacgaaacaccCACGCGGACATATGTCCATGTTTAAGAGCTATGCTGGAAACAGCATAGCAAGTTTAAATAAGGCTAGTCCGTTATCAACTTGAAAAAGTGGCACCGAGTCGGTGCtaaggcgtTGGACTTAAGATCCAATGGACATATGTCCGCcgcggttctatctagttacgcgttaaaccaactagaatttttttCAACCTCGTGGTTGCtggccgagtggttaaggcgttggactTAAgatccaatggacatatgtcCgcgtgggtctcgagtactaggatccatt
19noG_fne_RTT26_negative-ctrl_PBS14	0	0	360	0	0	251	19noG	26	negative-ctrl	14	CACGCGGACATATGTCCATGTTTAAGAGCTATGCTGGAAACAGCATAGCAAGTTTAAATAAGGCTAGTCCGTTATCAACTTGAAAAAGTGGCACCGAGTCGGTGCtaaggcgtTGGACTTAAGATCCAATGGACATATGTCCGCGcgcggttctatctagttacgcgttaaaccaactagaattttttt	ACCAGGATGGCCGAGTGGTTAAGGCGTTGGACTTAAGATCCAATGGACATATGTCCGCGTGGGTTCGAACCCCACTCCTGGTA	GCCGAGTGGTTAAGGCGTTGGACTTAAGATCCAATGGACATATGTCCGCGTGGG	tgtggaaaggacgaaacaccCACGCGGACATATGTCCATGTTTAAGAGCTATGCTGGAAACAGCATAGCAAGTTTAAATAAGGCTAGTCCGTTATCAACTTGAAAAAGTGGCACCGAGTCGGTGCtaaggcgtTGGACTTAAGATCCAATGGACATATGTCCGCGcgcggttctatctagttacgcgttaaaccaactagaatttttttGCTGTGGCATCGCGtggccgagtggttaaggcgttggactTAAgatccaatggacatatgtcCgcgtgggtctcgagtactaggatccatt
19noG_fne_RTT26_negative-ctrl_PBS15	0	0	366	0	0	265	19noG	26	negative-ctrl	15	CACGCGGACATATGTCCATGTTTAAGAGCTATGCTGGAAACAGCATAGCAAGTTTAAATAAGGCTAGTCCGTTATCAACTTGAAAAAGTGGCACCGAGTCGGTGCtaaggcgtTGGACTTAAGATCCAATGGACATATGTCCGCGTcgcggttctatctagttacgcgttaaaccaactagaattttttt	ACCAGGATGGCCGAGTGGTTAAGGCGTTGGACTTAAGATCCAATGGACATATGTCCGCGTGGGTTCGAACCCCACTCCTGGTA	GCCGAGTGGTTAAGGCGTTGGACTTAAGATCCAATGGACATATGTCCGCGTGGG	tgtggaaaggacgaaacaccCACGCGGACATATGTCCATGTTTAAGAGCTATGCTGGAAACAGCATAGCAAGTTTAAATAAGGCTAGTCCGTTATCAACTTGAAAAAGTGGCACCGAGTCGGTGCtaaggcgtTGGACTTAAGATCCAATGGACATATGTCCGCGTcgcggttctatctagttacgcgttaaaccaactagaatttttttTGGCAGAGTGGTTtggccgagtggttaaggcgttggactTAAgatccaatggacatatgtcCgcgtgggtctcgagtactaggatccatt
19noG_fne_RTT26_negative-ctrl_PBS16	0	0	542	0	0	404	19noG	26	negative-ctrl	16	CACGCGGACATATGTCCATGTTTAAGAGCTATGCTGGAAACAGCATAGCAAGTTTAAATAAGGCTAGTCCGTTATCAACTTGAAAAAGTGGCACCGAGTCGGTGCtaaggcgtTGGACTTAAGATCCAATGGACATATGTCCGCGTGcgcggttctatctagttacgcgttaaaccaactagaattttttt	ACCAGGATGGCCGAGTGGTTAAGGCGTTGGACTTAAGATCCAATGGACATATGTCCGCGTGGGTTCGAACCCCACTCCTGGTA	GCCGAGTGGTTAAGGCGTTGGACTTAAGATCCAATGGACATATGTCCGCGTGGG	tgtggaaaggacgaaacaccCACGCGGACATATGTCCATGTTTAAGAGCTATGCTGGAAACAGCATAGCAAGTTTAAATAAGGCTAGTCCGTTATCAACTTGAAAAAGTGGCACCGAGTCGGTGCtaaggcgtTGGACTTAAGATCCAATGGACATATGTCCGCGTGcgcggttctatctagttacgcgttaaaccaactagaatttttttGCAACCAATTGTtggccgagtggttaaggcgttggactTAAgatccaatggacatatgtcCgcgtgggtctcgagtactaggatccatt
19noG_fne_RTT26_negative-ctrl_PBS8	0	0	359	0	0	190	19noG	26	negative-ctrl	8	CACGCGGACATATGTCCATGTTTAAGAGCTATGCTGGAAACAGCATAGCAAGTTTAAATAAGGCTAGTCCGTTATCAACTTGAAAAAGTGGCACCGAGTCGGTGCtaaggcgtTGGACTTAAGATCCAATGGACATATGcgcggttctatctagttacgcgttaaaccaactagaattttttt	ACCAGGATGGCCGAGTGGTTAAGGCGTTGGACTTAAGATCCAATGGACATATGTCCGCGTGGGTTCGAACCCCACTCCTGGTA	GCCGAGTGGTTAAGGCGTTGGACTTAAGATCCAATGGACATATGTCCGCGTGGG	tgtggaaaggacgaaacaccCACGCGGACATATGTCCATGTTTAAGAGCTATGCTGGAAACAGCATAGCAAGTTTAAATAAGGCTAGTCCGTTATCAACTTGAAAAAGTGGCACCGAGTCGGTGCtaaggcgtTGGACTTAAGATCCAATGGACATATGcgcggttctatctagttacgcgttaaaccaactagaatttttttCCGAACTTCCAGACTGGATAtggccgagtggttaaggcgttggactTAAgatccaatggacatatgtcCgcgtgggtctcgagtactaggatccatt
19noG_fne_RTT26_negative-ctrl_PBS9	0	0	373	0	0	209	19noG	26	negative-ctrl	9	CACGCGGACATATGTCCATGTTTAAGAGCTATGCTGGAAACAGCATAGCAAGTTTAAATAAGGCTAGTCCGTTATCAACTTGAAAAAGTGGCACCGAGTCGGTGCtaaggcgtTGGACTTAAGATCCAATGGACATATGTcgcggttctatctagttacgcgttaaaccaactagaattttttt	ACCAGGATGGCCGAGTGGTTAAGGCGTTGGACTTAAGATCCAATGGACATATGTCCGCGTGGGTTCGAACCCCACTCCTGGTA	GCCGAGTGGTTAAGGCGTTGGACTTAAGATCCAATGGACATATGTCCGCGTGGG	tgtggaaaggacgaaacaccCACGCGGACATATGTCCATGTTTAAGAGCTATGCTGGAAACAGCATAGCAAGTTTAAATAAGGCTAGTCCGTTATCAACTTGAAAAAGTGGCACCGAGTCGGTGCtaaggcgtTGGACTTAAGATCCAATGGACATATGTcgcggttctatctagttacgcgttaaaccaactagaatttttttTCTAACGCAAGTCGGCACTtggccgagtggttaaggcgttggactTAAgatccaatggacatatgtcCgcgtgggtctcgagtactaggatccatt
19noG_fne_RTT27_negative-ctrl_PBS10	0	1.05263	285	0	7.77778	180	19noG	27	negative-ctrl	10	CACGCGGACATATGTCCATGTTTAAGAGCTATGCTGGAAACAGCATAGCAAGTTTAAATAAGGCTAGTCCGTTATCAACTTGAAAAAGTGGCACCGAGTCGGTGCttaaggcgtTGGACTTAAGATCCAATGGACATATGTCcgcggttctatctagttacgcgttaaaccaactagaattttttt	ACCAGGATGGCCGAGTGGTTAAGGCGTTGGACTTAAGATCCAATGGACATATGTCCGCGTGGGTTCGAACCCCACTCCTGGTA	GCCGAGTGGTTAAGGCGTTGGACTTAAGATCCAATGGACATATGTCCGCGTGGG	tgtggaaaggacgaaacaccCACGCGGACATATGTCCATGTTTAAGAGCTATGCTGGAAACAGCATAGCAAGTTTAAATAAGGCTAGTCCGTTATCAACTTGAAAAAGTGGCACCGAGTCGGTGCttaaggcgtTGGACTTAAGATCCAATGGACATATGTCcgcggttctatctagttacgcgttaaaccaactagaatttttttCGTGTACAGCTTATCGAtggccgagtggttaaggcgttggactTAAgatccaatggacatatgtcCgcgtgggtctcgagtactaggatccatt
19noG_fne_RTT27_negative-ctrl_PBS11	0	0.27933	358	0	0	297	19noG	27	negative-ctrl	11	CACGCGGACATATGTCCATGTTTAAGAGCTATGCTGGAAACAGCATAGCAAGTTTAAATAAGGCTAGTCCGTTATCAACTTGAAAAAGTGGCACCGAGTCGGTGCttaaggcgtTGGACTTAAGATCCAATGGACATATGTCCcgcggttctatctagttacgcgttaaaccaactagaattttttt	ACCAGGATGGCCGAGTGGTTAAGGCGTTGGACTTAAGATCCAATGGACATATGTCCGCGTGGGTTCGAACCCCACTCCTGGTA	GCCGAGTGGTTAAGGCGTTGGACTTAAGATCCAATGGACATATGTCCGCGTGGG	tgtggaaaggacgaaacaccCACGCGGACATATGTCCATGTTTAAGAGCTATGCTGGAAACAGCATAGCAAGTTTAAATAAGGCTAGTCCGTTATCAACTTGAAAAAGTGGCACCGAGTCGGTGCttaaggcgtTGGACTTAAGATCCAATGGACATATGTCCcgcggttctatctagttacgcgttaaaccaactagaatttttttGAGTAGTGCCACTGTGtggccgagtggttaaggcgttggactTAAgatccaatggacatatgtcCgcgtgggtctcgagtactaggatccatt
19noG_fne_RTT27_negative-ctrl_PBS12	0	0	440	0	0	346	19noG	27	negative-ctrl	12	CACGCGGACATATGTCCATGTTTAAGAGCTATGCTGGAAACAGCATAGCAAGTTTAAATAAGGCTAGTCCGTTATCAACTTGAAAAAGTGGCACCGAGTCGGTGCttaaggcgtTGGACTTAAGATCCAATGGACATATGTCCGcgcggttctatctagttacgcgttaaaccaactagaattttttt	ACCAGGATGGCCGAGTGGTTAAGGCGTTGGACTTAAGATCCAATGGACATATGTCCGCGTGGGTTCGAACCCCACTCCTGGTA	GCCGAGTGGTTAAGGCGTTGGACTTAAGATCCAATGGACATATGTCCGCGTGGG	tgtggaaaggacgaaacaccCACGCGGACATATGTCCATGTTTAAGAGCTATGCTGGAAACAGCATAGCAAGTTTAAATAAGGCTAGTCCGTTATCAACTTGAAAAAGTGGCACCGAGTCGGTGCttaaggcgtTGGACTTAAGATCCAATGGACATATGTCCGcgcggttctatctagttacgcgttaaaccaactagaatttttttCGATCCTAGACTAGTtggccgagtggttaaggcgttggactTAAgatccaatggacatatgtcCgcgtgggtctcgagtactaggatccatt
19noG_fne_RTT27_negative-ctrl_PBS13	0.722892	0.481928	415	0.283286	0.566572	353	19noG	27	negative-ctrl	13	CACGCGGACATATGTCCATGTTTAAGAGCTATGCTGGAAACAGCATAGCAAGTTTAAATAAGGCTAGTCCGTTATCAACTTGAAAAAGTGGCACCGAGTCGGTGCttaaggcgtTGGACTTAAGATCCAATGGACATATGTCCGCcgcggttctatctagttacgcgttaaaccaactagaattttttt	ACCAGGATGGCCGAGTGGTTAAGGCGTTGGACTTAAGATCCAATGGACATATGTCCGCGTGGGTTCGAACCCCACTCCTGGTA	GCCGAGTGGTTAAGGCGTTGGACTTAAGATCCAATGGACATATGTCCGCGTGGG	tgtggaaaggacgaaacaccCACGCGGACATATGTCCATGTTTAAGAGCTATGCTGGAAACAGCATAGCAAGTTTAAATAAGGCTAGTCCGTTATCAACTTGAAAAAGTGGCACCGAGTCGGTGCttaaggcgtTGGACTTAAGATCCAATGGACATATGTCCGCcgcggttctatctagttacgcgttaaaccaactagaatttttttCACTGCATTGACAAtggccgagtggttaaggcgttggactTAAgatccaatggacatatgtcCgcgtgggtctcgagtactaggatccatt
19noG_fne_RTT27_negative-ctrl_PBS14	0	2.84698	281	0	4.96894	161	19noG	27	negative-ctrl	14	CACGCGGACATATGTCCATGTTTAAGAGCTATGCTGGAAACAGCATAGCAAGTTTAAATAAGGCTAGTCCGTTATCAACTTGAAAAAGTGGCACCGAGTCGGTGCttaaggcgtTGGACTTAAGATCCAATGGACATATGTCCGCGcgcggttctatctagttacgcgttaaaccaactagaattttttt	ACCAGGATGGCCGAGTGGTTAAGGCGTTGGACTTAAGATCCAATGGACATATGTCCGCGTGGGTTCGAACCCCACTCCTGGTA	GCCGAGTGGTTAAGGCGTTGGACTTAAGATCCAATGGACATATGTCCGCGTGGG	tgtggaaaggacgaaacaccCACGCGGACATATGTCCATGTTTAAGAGCTATGCTGGAAACAGCATAGCAAGTTTAAATAAGGCTAGTCCGTTATCAACTTGAAAAAGTGGCACCGAGTCGGTGCttaaggcgtTGGACTTAAGATCCAATGGACATATGTCCGCGcgcggttctatctagttacgcgttaaaccaactagaatttttttCCACAGCTCATGAtggccgagtggttaaggcgttggactTAAgatccaatggacatatgtcCgcgtgggtctcgagtactaggatccatt
19noG_fne_RTT27_negative-ctrl_PBS15	0	0.296736	337	0	0	270	19noG	27	negative-ctrl	15	CACGCGGACATATGTCCATGTTTAAGAGCTATGCTGGAAACAGCATAGCAAGTTTAAATAAGGCTAGTCCGTTATCAACTTGAAAAAGTGGCACCGAGTCGGTGCttaaggcgtTGGACTTAAGATCCAATGGACATATGTCCGCGTcgcggttctatctagttacgcgttaaaccaactagaattttttt	ACCAGGATGGCCGAGTGGTTAAGGCGTTGGACTTAAGATCCAATGGACATATGTCCGCGTGGGTTCGAACCCCACTCCTGGTA	GCCGAGTGGTTAAGGCGTTGGACTTAAGATCCAATGGACATATGTCCGCGTGGG	tgtggaaaggacgaaacaccCACGCGGACATATGTCCATGTTTAAGAGCTATGCTGGAAACAGCATAGCAAGTTTAAATAAGGCTAGTCCGTTATCAACTTGAAAAAGTGGCACCGAGTCGGTGCttaaggcgtTGGACTTAAGATCCAATGGACATATGTCCGCGTcgcggttctatctagttacgcgttaaaccaactagaatttttttTCAGCTCAAGGTtggccgagtggttaaggcgttggactTAAgatccaatggacatatgtcCgcgtgggtctcgagtactaggatccatt
19noG_fne_RTT27_negative-ctrl_PBS16	0.552486	6.35359	362	0	6.19048	210	19noG	27	negative-ctrl	16	CACGCGGACATATGTCCATGTTTAAGAGCTATGCTGGAAACAGCATAGCAAGTTTAAATAAGGCTAGTCCGTTATCAACTTGAAAAAGTGGCACCGAGTCGGTGCttaaggcgtTGGACTTAAGATCCAATGGACATATGTCCGCGTGcgcggttctatctagttacgcgttaaaccaactagaattttttt	ACCAGGATGGCCGAGTGGTTAAGGCGTTGGACTTAAGATCCAATGGACATATGTCCGCGTGGGTTCGAACCCCACTCCTGGTA	GCCGAGTGGTTAAGGCGTTGGACTTAAGATCCAATGGACATATGTCCGCGTGGG	tgtggaaaggacgaaacaccCACGCGGACATATGTCCATGTTTAAGAGCTATGCTGGAAACAGCATAGCAAGTTTAAATAAGGCTAGTCCGTTATCAACTTGAAAAAGTGGCACCGAGTCGGTGCttaaggcgtTGGACTTAAGATCCAATGGACATATGTCCGCGTGcgcggttctatctagttacgcgttaaaccaactagaatttttttCTATCAGGTACtggccgagtggttaaggcgttggactTAAgatccaatggacatatgtcCgcgtgggtctcgagtactaggatccatt
19noG_fne_RTT27_negative-ctrl_PBS8	0	0.520833	384	0	0.389105	257	19noG	27	negative-ctrl	8	CACGCGGACATATGTCCATGTTTAAGAGCTATGCTGGAAACAGCATAGCAAGTTTAAATAAGGCTAGTCCGTTATCAACTTGAAAAAGTGGCACCGAGTCGGTGCttaaggcgtTGGACTTAAGATCCAATGGACATATGcgcggttctatctagttacgcgttaaaccaactagaattttttt	ACCAGGATGGCCGAGTGGTTAAGGCGTTGGACTTAAGATCCAATGGACATATGTCCGCGTGGGTTCGAACCCCACTCCTGGTA	GCCGAGTGGTTAAGGCGTTGGACTTAAGATCCAATGGACATATGTCCGCGTGGG	tgtggaaaggacgaaacaccCACGCGGACATATGTCCATGTTTAAGAGCTATGCTGGAAACAGCATAGCAAGTTTAAATAAGGCTAGTCCGTTATCAACTTGAAAAAGTGGCACCGAGTCGGTGCttaaggcgtTGGACTTAAGATCCAATGGACATATGcgcggttctatctagttacgcgttaaaccaactagaatttttttCTATCAGGTACCTCTCGAGtggccgagtggttaaggcgttggactTAAgatccaatggacatatgtcCgcgtgggtctcgagtactaggatccatt
19noG_fne_RTT27_negative-ctrl_PBS9	0	0	370	0	1.14068	263	19noG	27	negative-ctrl	9	CACGCGGACATATGTCCATGTTTAAGAGCTATGCTGGAAACAGCATAGCAAGTTTAAATAAGGCTAGTCCGTTATCAACTTGAAAAAGTGGCACCGAGTCGGTGCttaaggcgtTGGACTTAAGATCCAATGGACATATGTcgcggttctatctagttacgcgttaaaccaactagaattttttt	ACCAGGATGGCCGAGTGGTTAAGGCGTTGGACTTAAGATCCAATGGACATATGTCCGCGTGGGTTCGAACCCCACTCCTGGTA	GCCGAGTGGTTAAGGCGTTGGACTTAAGATCCAATGGACATATGTCCGCGTGGG	tgtggaaaggacgaaacaccCACGCGGACATATGTCCATGTTTAAGAGCTATGCTGGAAACAGCATAGCAAGTTTAAATAAGGCTAGTCCGTTATCAACTTGAAAAAGTGGCACCGAGTCGGTGCttaaggcgtTGGACTTAAGATCCAATGGACATATGTcgcggttctatctagttacgcgttaaaccaactagaatttttttTGACGCGAACAGACTGGAtggccgagtggttaaggcgttggactTAAgatccaatggacatatgtcCgcgtgggtctcgagtactaggatccatt
19noG_fne_RTT28_negative-ctrl_PBS10	0	0	300	0	0	173	19noG	28	negative-ctrl	10	CACGCGGACATATGTCCATGTTTAAGAGCTATGCTGGAAACAGCATAGCAAGTTTAAATAAGGCTAGTCCGTTATCAACTTGAAAAAGTGGCACCGAGTCGGTGCgttaaggcgtTGGACTTAAGATCCAATGGACATATGTCcgcggttctatctagttacgcgttaaaccaactagaattttttt	ACCAGGATGGCCGAGTGGTTAAGGCGTTGGACTTAAGATCCAATGGACATATGTCCGCGTGGGTTCGAACCCCACTCCTGGTA	GCCGAGTGGTTAAGGCGTTGGACTTAAGATCCAATGGACATATGTCCGCGTGGG	tgtggaaaggacgaaacaccCACGCGGACATATGTCCATGTTTAAGAGCTATGCTGGAAACAGCATAGCAAGTTTAAATAAGGCTAGTCCGTTATCAACTTGAAAAAGTGGCACCGAGTCGGTGCgttaaggcgtTGGACTTAAGATCCAATGGACATATGTCcgcggttctatctagttacgcgttaaaccaactagaatttttttCCAGAAGAGAGCTCGAtggccgagtggttaaggcgttggactTAAgatccaatggacatatgtcCgcgtgggtctcgagtactaggatccatt
19noG_fne_RTT28_negative-ctrl_PBS11	0	0	276	0	0	170	19noG	28	negative-ctrl	11	CACGCGGACATATGTCCATGTTTAAGAGCTATGCTGGAAACAGCATAGCAAGTTTAAATAAGGCTAGTCCGTTATCAACTTGAAAAAGTGGCACCGAGTCGGTGCgttaaggcgtTGGACTTAAGATCCAATGGACATATGTCCcgcggttctatctagttacgcgttaaaccaactagaattttttt	ACCAGGATGGCCGAGTGGTTAAGGCGTTGGACTTAAGATCCAATGGACATATGTCCGCGTGGGTTCGAACCCCACTCCTGGTA	GCCGAGTGGTTAAGGCGTTGGACTTAAGATCCAATGGACATATGTCCGCGTGGG	tgtggaaaggacgaaacaccCACGCGGACATATGTCCATGTTTAAGAGCTATGCTGGAAACAGCATAGCAAGTTTAAATAAGGCTAGTCCGTTATCAACTTGAAAAAGTGGCACCGAGTCGGTGCgttaaggcgtTGGACTTAAGATCCAATGGACATATGTCCcgcggttctatctagttacgcgttaaaccaactagaatttttttCGAATAGACTCTGTTtggccgagtggttaaggcgttggactTAAgatccaatggacatatgtcCgcgtgggtctcgagtactaggatccatt
19noG_fne_RTT28_negative-ctrl_PBS12	0	0	303	0	0	258	19noG	28	negative-ctrl	12	CACGCGGACATATGTCCATGTTTAAGAGCTATGCTGGAAACAGCATAGCAAGTTTAAATAAGGCTAGTCCGTTATCAACTTGAAAAAGTGGCACCGAGTCGGTGCgttaaggcgtTGGACTTAAGATCCAATGGACATATGTCCGcgcggttctatctagttacgcgttaaaccaactagaattttttt	ACCAGGATGGCCGAGTGGTTAAGGCGTTGGACTTAAGATCCAATGGACATATGTCCGCGTGGGTTCGAACCCCACTCCTGGTA	GCCGAGTGGTTAAGGCGTTGGACTTAAGATCCAATGGACATATGTCCGCGTGGG	tgtggaaaggacgaaacaccCACGCGGACATATGTCCATGTTTAAGAGCTATGCTGGAAACAGCATAGCAAGTTTAAATAAGGCTAGTCCGTTATCAACTTGAAAAAGTGGCACCGAGTCGGTGCgttaaggcgtTGGACTTAAGATCCAATGGACATATGTCCGcgcggttctatctagttacgcgttaaaccaactagaatttttttCGCTCGATAACATTtggccgagtggttaaggcgttggactTAAgatccaatggacatatgtcCgcgtgggtctcgagtactaggatccatt
19noG_fne_RTT28_negative-ctrl_PBS13	0	0	285	0	0	207	19noG	28	negative-ctrl	13	CACGCGGACATATGTCCATGTTTAAGAGCTATGCTGGAAACAGCATAGCAAGTTTAAATAAGGCTAGTCCGTTATCAACTTGAAAAAGTGGCACCGAGTCGGTGCgttaaggcgtTGGACTTAAGATCCAATGGACATATGTCCGCcgcggttctatctagttacgcgttaaaccaactagaattttttt	ACCAGGATGGCCGAGTGGTTAAGGCGTTGGACTTAAGATCCAATGGACATATGTCCGCGTGGGTTCGAACCCCACTCCTGGTA	GCCGAGTGGTTAAGGCGTTGGACTTAAGATCCAATGGACATATGTCCGCGTGGG	tgtggaaaggacgaaacaccCACGCGGACATATGTCCATGTTTAAGAGCTATGCTGGAAACAGCATAGCAAGTTTAAATAAGGCTAGTCCGTTATCAACTTGAAAAAGTGGCACCGAGTCGGTGCgttaaggcgtTGGACTTAAGATCCAATGGACATATGTCCGCcgcggttctatctagttacgcgttaaaccaactagaatttttttTCGTACAAGAGTAtggccgagtggttaaggcgttggactTAAgatccaatggacatatgtcCgcgtgggtctcgagtactaggatccatt
19noG_fne_RTT28_negative-ctrl_PBS14	0	0	294	0	0	219	19noG	28	negative-ctrl	14	CACGCGGACATATGTCCATGTTTAAGAGCTATGCTGGAAACAGCATAGCAAGTTTAAATAAGGCTAGTCCGTTATCAACTTGAAAAAGTGGCACCGAGTCGGTGCgttaaggcgtTGGACTTAAGATCCAATGGACATATGTCCGCGcgcggttctatctagttacgcgttaaaccaactagaattttttt	ACCAGGATGGCCGAGTGGTTAAGGCGTTGGACTTAAGATCCAATGGACATATGTCCGCGTGGGTTCGAACCCCACTCCTGGTA	GCCGAGTGGTTAAGGCGTTGGACTTAAGATCCAATGGACATATGTCCGCGTGGG	tgtggaaaggacgaaacaccCACGCGGACATATGTCCATGTTTAAGAGCTATGCTGGAAACAGCATAGCAAGTTTAAATAAGGCTAGTCCGTTATCAACTTGAAAAAGTGGCACCGAGTCGGTGCgttaaggcgtTGGACTTAAGATCCAATGGACATATGTCCGCGcgcggttctatctagttacgcgttaaaccaactagaatttttttTATGCACCACCAtggccgagtggttaaggcgttggactTAAgatccaatggacatatgtcCgcgtgggtctcgagtactaggatccatt
19noG_fne_RTT28_negative-ctrl_PBS15	0	0.209644	477	0	0	329	19noG	28	negative-ctrl	15	CACGCGGACATATGTCCATGTTTAAGAGCTATGCTGGAAACAGCATAGCAAGTTTAAATAAGGCTAGTCCGTTATCAACTTGAAAAAGTGGCACCGAGTCGGTGCgttaaggcgtTGGACTTAAGATCCAATGGACATATGTCCGCGTcgcggttctatctagttacgcgttaaaccaactagaattttttt	ACCAGGATGGCCGAGTGGTTAAGGCGTTGGACTTAAGATCCAATGGACATATGTCCGCGTGGGTTCGAACCCCACTCCTGGTA	GCCGAGTGGTTAAGGCGTTGGACTTAAGATCCAATGGACATATGTCCGCGTGGG	tgtggaaaggacgaaacaccCACGCGGACATATGTCCATGTTTAAGAGCTATGCTGGAAACAGCATAGCAAGTTTAAATAAGGCTAGTCCGTTATCAACTTGAAAAAGTGGCACCGAGTCGGTGCgttaaggcgtTGGACTTAAGATCCAATGGACATATGTCCGCGTcgcggttctatctagttacgcgttaaaccaactagaatttttttGCCAACTGTATtggccgagtggttaaggcgttggactTAAgatccaatggacatatgtcCgcgtgggtctcgagtactaggatccatt
19noG_fne_RTT28_negative-ctrl_PBS16	0	0	440	0	0	287	19noG	28	negative-ctrl	16	CACGCGGACATATGTCCATGTTTAAGAGCTATGCTGGAAACAGCATAGCAAGTTTAAATAAGGCTAGTCCGTTATCAACTTGAAAAAGTGGCACCGAGTCGGTGCgttaaggcgtTGGACTTAAGATCCAATGGACATATGTCCGCGTGcgcggttctatctagttacgcgttaaaccaactagaattttttt	ACCAGGATGGCCGAGTGGTTAAGGCGTTGGACTTAAGATCCAATGGACATATGTCCGCGTGGGTTCGAACCCCACTCCTGGTA	GCCGAGTGGTTAAGGCGTTGGACTTAAGATCCAATGGACATATGTCCGCGTGGG	tgtggaaaggacgaaacaccCACGCGGACATATGTCCATGTTTAAGAGCTATGCTGGAAACAGCATAGCAAGTTTAAATAAGGCTAGTCCGTTATCAACTTGAAAAAGTGGCACCGAGTCGGTGCgttaaggcgtTGGACTTAAGATCCAATGGACATATGTCCGCGTGcgcggttctatctagttacgcgttaaaccaactagaatttttttGCGGTTCAGAtggccgagtggttaaggcgttggactTAAgatccaatggacatatgtcCgcgtgggtctcgagtactaggatccatt
19noG_fne_RTT28_negative-ctrl_PBS8	0	0	273	0	0	209	19noG	28	negative-ctrl	8	CACGCGGACATATGTCCATGTTTAAGAGCTATGCTGGAAACAGCATAGCAAGTTTAAATAAGGCTAGTCCGTTATCAACTTGAAAAAGTGGCACCGAGTCGGTGCgttaaggcgtTGGACTTAAGATCCAATGGACATATGcgcggttctatctagttacgcgttaaaccaactagaattttttt	ACCAGGATGGCCGAGTGGTTAAGGCGTTGGACTTAAGATCCAATGGACATATGTCCGCGTGGGTTCGAACCCCACTCCTGGTA	GCCGAGTGGTTAAGGCGTTGGACTTAAGATCCAATGGACATATGTCCGCGTGGG	tgtggaaaggacgaaacaccCACGCGGACATATGTCCATGTTTAAGAGCTATGCTGGAAACAGCATAGCAAGTTTAAATAAGGCTAGTCCGTTATCAACTTGAAAAAGTGGCACCGAGTCGGTGCgttaaggcgtTGGACTTAAGATCCAATGGACATATGcgcggttctatctagttacgcgttaaaccaactagaatttttttGCCTTAAGTTACAAGGCGtggccgagtggttaaggcgttggactTAAgatccaatggacatatgtcCgcgtgggtctcgagtactaggatccatt
19noG_fne_RTT28_negative-ctrl_PBS9	0	0	471	0	0	354	19noG	28	negative-ctrl	9	CACGCGGACATATGTCCATGTTTAAGAGCTATGCTGGAAACAGCATAGCAAGTTTAAATAAGGCTAGTCCGTTATCAACTTGAAAAAGTGGCACCGAGTCGGTGCgttaaggcgtTGGACTTAAGATCCAATGGACATATGTcgcggttctatctagttacgcgttaaaccaactagaattttttt	ACCAGGATGGCCGAGTGGTTAAGGCGTTGGACTTAAGATCCAATGGACATATGTCCGCGTGGGTTCGAACCCCACTCCTGGTA	GCCGAGTGGTTAAGGCGTTGGACTTAAGATCCAATGGACATATGTCCGCGTGGG	tgtggaaaggacgaaacaccCACGCGGACATATGTCCATGTTTAAGAGCTATGCTGGAAACAGCATAGCAAGTTTAAATAAGGCTAGTCCGTTATCAACTTGAAAAAGTGGCACCGAGTCGGTGCgttaaggcgtTGGACTTAAGATCCAATGGACATATGTcgcggttctatctagttacgcgttaaaccaactagaatttttttAGAAGTTGTCCTGTTGTtggccgagtggttaaggcgttggactTAAgatccaatggacatatgtcCgcgtgggtctcgagtactaggatccatt
19noG_fne_RTT29_negative-ctrl_PBS10	0	0	320	0	0	212	19noG	29	negative-ctrl	10	CACGCGGACATATGTCCATGTTTAAGAGCTATGCTGGAAACAGCATAGCAAGTTTAAATAAGGCTAGTCCGTTATCAACTTGAAAAAGTGGCACCGAGTCGGTGCggttaaggcgtTGGACTTAAGATCCAATGGACATATGTCcgcggttctatctagttacgcgttaaaccaactagaattttttt	ACCAGGATGGCCGAGTGGTTAAGGCGTTGGACTTAAGATCCAATGGACATATGTCCGCGTGGGTTCGAACCCCACTCCTGGTA	GCCGAGTGGTTAAGGCGTTGGACTTAAGATCCAATGGACATATGTCCGCGTGGG	tgtggaaaggacgaaacaccCACGCGGACATATGTCCATGTTTAAGAGCTATGCTGGAAACAGCATAGCAAGTTTAAATAAGGCTAGTCCGTTATCAACTTGAAAAAGTGGCACCGAGTCGGTGCggttaaggcgtTGGACTTAAGATCCAATGGACATATGTCcgcggttctatctagttacgcgttaaaccaactagaatttttttGCGATCTCGTTAAGCtggccgagtggttaaggcgttggactTAAgatccaatggacatatgtcCgcgtgggtctcgagtactaggatccatt
19noG_fne_RTT29_negative-ctrl_PBS11	0.218818	0	457	0	0.395257	253	19noG	29	negative-ctrl	11	CACGCGGACATATGTCCATGTTTAAGAGCTATGCTGGAAACAGCATAGCAAGTTTAAATAAGGCTAGTCCGTTATCAACTTGAAAAAGTGGCACCGAGTCGGTGCggttaaggcgtTGGACTTAAGATCCAATGGACATATGTCCcgcggttctatctagttacgcgttaaaccaactagaattttttt	ACCAGGATGGCCGAGTGGTTAAGGCGTTGGACTTAAGATCCAATGGACATATGTCCGCGTGGGTTCGAACCCCACTCCTGGTA	GCCGAGTGGTTAAGGCGTTGGACTTAAGATCCAATGGACATATGTCCGCGTGGG	tgtggaaaggacgaaacaccCACGCGGACATATGTCCATGTTTAAGAGCTATGCTGGAAACAGCATAGCAAGTTTAAATAAGGCTAGTCCGTTATCAACTTGAAAAAGTGGCACCGAGTCGGTGCggttaaggcgtTGGACTTAAGATCCAATGGACATATGTCCcgcggttctatctagttacgcgttaaaccaactagaatttttttTTGCAGGCGATCGTtggccgagtggttaaggcgttggactTAAgatccaatggacatatgtcCgcgtgggtctcgagtactaggatccatt
19noG_fne_RTT29_negative-ctrl_PBS12	0	0	533	0	0	341	19noG	29	negative-ctrl	12	CACGCGGACATATGTCCATGTTTAAGAGCTATGCTGGAAACAGCATAGCAAGTTTAAATAAGGCTAGTCCGTTATCAACTTGAAAAAGTGGCACCGAGTCGGTGCggttaaggcgtTGGACTTAAGATCCAATGGACATATGTCCGcgcggttctatctagttacgcgttaaaccaactagaattttttt	ACCAGGATGGCCGAGTGGTTAAGGCGTTGGACTTAAGATCCAATGGACATATGTCCGCGTGGGTTCGAACCCCACTCCTGGTA	GCCGAGTGGTTAAGGCGTTGGACTTAAGATCCAATGGACATATGTCCGCGTGGG	tgtggaaaggacgaaacaccCACGCGGACATATGTCCATGTTTAAGAGCTATGCTGGAAACAGCATAGCAAGTTTAAATAAGGCTAGTCCGTTATCAACTTGAAAAAGTGGCACCGAGTCGGTGCggttaaggcgtTGGACTTAAGATCCAATGGACATATGTCCGcgcggttctatctagttacgcgttaaaccaactagaatttttttCATCCTTCATTGAtggccgagtggttaaggcgttggactTAAgatccaatggacatatgtcCgcgtgggtctcgagtactaggatccatt
19noG_fne_RTT29_negative-ctrl_PBS13	0	0	292	0.344828	0	290	19noG	29	negative-ctrl	13	CACGCGGACATATGTCCATGTTTAAGAGCTATGCTGGAAACAGCATAGCAAGTTTAAATAAGGCTAGTCCGTTATCAACTTGAAAAAGTGGCACCGAGTCGGTGCggttaaggcgtTGGACTTAAGATCCAATGGACATATGTCCGCcgcggttctatctagttacgcgttaaaccaactagaattttttt	ACCAGGATGGCCGAGTGGTTAAGGCGTTGGACTTAAGATCCAATGGACATATGTCCGCGTGGGTTCGAACCCCACTCCTGGTA	GCCGAGTGGTTAAGGCGTTGGACTTAAGATCCAATGGACATATGTCCGCGTGGG	tgtggaaaggacgaaacaccCACGCGGACATATGTCCATGTTTAAGAGCTATGCTGGAAACAGCATAGCAAGTTTAAATAAGGCTAGTCCGTTATCAACTTGAAAAAGTGGCACCGAGTCGGTGCggttaaggcgtTGGACTTAAGATCCAATGGACATATGTCCGCcgcggttctatctagttacgcgttaaaccaactagaatttttttGAGCAACGGACTtggccgagtggttaaggcgttggactTAAgatccaatggacatatgtcCgcgtgggtctcgagtactaggatccatt
19noG_fne_RTT29_negative-ctrl_PBS14	0	0.27933	358	0	0	234	19noG	29	negative-ctrl	14	CACGCGGACATATGTCCATGTTTAAGAGCTATGCTGGAAACAGCATAGCAAGTTTAAATAAGGCTAGTCCGTTATCAACTTGAAAAAGTGGCACCGAGTCGGTGCggttaaggcgtTGGACTTAAGATCCAATGGACATATGTCCGCGcgcggttctatctagttacgcgttaaaccaactagaattttttt	ACCAGGATGGCCGAGTGGTTAAGGCGTTGGACTTAAGATCCAATGGACATATGTCCGCGTGGGTTCGAACCCCACTCCTGGTA	GCCGAGTGGTTAAGGCGTTGGACTTAAGATCCAATGGACATATGTCCGCGTGGG	tgtggaaaggacgaaacaccCACGCGGACATATGTCCATGTTTAAGAGCTATGCTGGAAACAGCATAGCAAGTTTAAATAAGGCTAGTCCGTTATCAACTTGAAAAAGTGGCACCGAGTCGGTGCggttaaggcgtTGGACTTAAGATCCAATGGACATATGTCCGCGcgcggttctatctagttacgcgttaaaccaactagaatttttttCCGAAGAGAATtggccgagtggttaaggcgttggactTAAgatccaatggacatatgtcCgcgtgggtctcgagtactaggatccatt
19noG_fne_RTT29_negative-ctrl_PBS15	0.3125	0	320	0	0	263	19noG	29	negative-ctrl	15	CACGCGGACATATGTCCATGTTTAAGAGCTATGCTGGAAACAGCATAGCAAGTTTAAATAAGGCTAGTCCGTTATCAACTTGAAAAAGTGGCACCGAGTCGGTGCggttaaggcgtTGGACTTAAGATCCAATGGACATATGTCCGCGTcgcggttctatctagttacgcgttaaaccaactagaattttttt	ACCAGGATGGCCGAGTGGTTAAGGCGTTGGACTTAAGATCCAATGGACATATGTCCGCGTGGGTTCGAACCCCACTCCTGGTA	GCCGAGTGGTTAAGGCGTTGGACTTAAGATCCAATGGACATATGTCCGCGTGGG	tgtggaaaggacgaaacaccCACGCGGACATATGTCCATGTTTAAGAGCTATGCTGGAAACAGCATAGCAAGTTTAAATAAGGCTAGTCCGTTATCAACTTGAAAAAGTGGCACCGAGTCGGTGCggttaaggcgtTGGACTTAAGATCCAATGGACATATGTCCGCGTcgcggttctatctagttacgcgttaaaccaactagaatttttttCAGATAGCAAtggccgagtggttaaggcgttggactTAAgatccaatggacatatgtcCgcgtgggtctcgagtactaggatccatt
19noG_fne_RTT29_negative-ctrl_PBS16	0	0	463	0	0	366	19noG	29	negative-ctrl	16	CACGCGGACATATGTCCATGTTTAAGAGCTATGCTGGAAACAGCATAGCAAGTTTAAATAAGGCTAGTCCGTTATCAACTTGAAAAAGTGGCACCGAGTCGGTGCggttaaggcgtTGGACTTAAGATCCAATGGACATATGTCCGCGTGcgcggttctatctagttacgcgttaaaccaactagaattttttt	ACCAGGATGGCCGAGTGGTTAAGGCGTTGGACTTAAGATCCAATGGACATATGTCCGCGTGGGTTCGAACCCCACTCCTGGTA	GCCGAGTGGTTAAGGCGTTGGACTTAAGATCCAATGGACATATGTCCGCGTGGG	tgtggaaaggacgaaacaccCACGCGGACATATGTCCATGTTTAAGAGCTATGCTGGAAACAGCATAGCAAGTTTAAATAAGGCTAGTCCGTTATCAACTTGAAAAAGTGGCACCGAGTCGGTGCggttaaggcgtTGGACTTAAGATCCAATGGACATATGTCCGCGTGcgcggttctatctagttacgcgttaaaccaactagaatttttttTGCAGCAACtggccgagtggttaaggcgttggactTAAgatccaatggacatatgtcCgcgtgggtctcgagtactaggatccatt
19noG_fne_RTT29_negative-ctrl_PBS8	0	0	490	0	0	391	19noG	29	negative-ctrl	8	CACGCGGACATATGTCCATGTTTAAGAGCTATGCTGGAAACAGCATAGCAAGTTTAAATAAGGCTAGTCCGTTATCAACTTGAAAAAGTGGCACCGAGTCGGTGCggttaaggcgtTGGACTTAAGATCCAATGGACATATGcgcggttctatctagttacgcgttaaaccaactagaattttttt	ACCAGGATGGCCGAGTGGTTAAGGCGTTGGACTTAAGATCCAATGGACATATGTCCGCGTGGGTTCGAACCCCACTCCTGGTA	GCCGAGTGGTTAAGGCGTTGGACTTAAGATCCAATGGACATATGTCCGCGTGGG	tgtggaaaggacgaaacaccCACGCGGACATATGTCCATGTTTAAGAGCTATGCTGGAAACAGCATAGCAAGTTTAAATAAGGCTAGTCCGTTATCAACTTGAAAAAGTGGCACCGAGTCGGTGCggttaaggcgtTGGACTTAAGATCCAATGGACATATGcgcggttctatctagttacgcgttaaaccaactagaatttttttCCTTCGGATGCATAGCAtggccgagtggttaaggcgttggactTAAgatccaatggacatatgtcCgcgtgggtctcgagtactaggatccatt
19noG_fne_RTT29_negative-ctrl_PBS9	0	1.33333	375	0	0.78534	382	19noG	29	negative-ctrl	9	CACGCGGACATATGTCCATGTTTAAGAGCTATGCTGGAAACAGCATAGCAAGTTTAAATAAGGCTAGTCCGTTATCAACTTGAAAAAGTGGCACCGAGTCGGTGCggttaaggcgtTGGACTTAAGATCCAATGGACATATGTcgcggttctatctagttacgcgttaaaccaactagaattttttt	ACCAGGATGGCCGAGTGGTTAAGGCGTTGGACTTAAGATCCAATGGACATATGTCCGCGTGGGTTCGAACCCCACTCCTGGTA	GCCGAGTGGTTAAGGCGTTGGACTTAAGATCCAATGGACATATGTCCGCGTGGG	tgtggaaaggacgaaacaccCACGCGGACATATGTCCATGTTTAAGAGCTATGCTGGAAACAGCATAGCAAGTTTAAATAAGGCTAGTCCGTTATCAACTTGAAAAAGTGGCACCGAGTCGGTGCggttaaggcgtTGGACTTAAGATCCAATGGACATATGTcgcggttctatctagttacgcgttaaaccaactagaatttttttTCGACTGGTGTATAGAtggccgagtggttaaggcgttggactTAAgatccaatggacatatgtcCgcgtgggtctcgagtactaggatccatt
19noG_fne_RTT30_negative-ctrl_PBS10	0	0	292	0	0	223	19noG	30	negative-ctrl	10	CACGCGGACATATGTCCATGTTTAAGAGCTATGCTGGAAACAGCATAGCAAGTTTAAATAAGGCTAGTCCGTTATCAACTTGAAAAAGTGGCACCGAGTCGGTGCtggttaaggcgtTGGACTTAAGATCCAATGGACATATGTCcgcggttctatctagttacgcgttaaaccaactagaattttttt	ACCAGGATGGCCGAGTGGTTAAGGCGTTGGACTTAAGATCCAATGGACATATGTCCGCGTGGGTTCGAACCCCACTCCTGGTA	GCCGAGTGGTTAAGGCGTTGGACTTAAGATCCAATGGACATATGTCCGCGTGGG	tgtggaaaggacgaaacaccCACGCGGACATATGTCCATGTTTAAGAGCTATGCTGGAAACAGCATAGCAAGTTTAAATAAGGCTAGTCCGTTATCAACTTGAAAAAGTGGCACCGAGTCGGTGCtggttaaggcgtTGGACTTAAGATCCAATGGACATATGTCcgcggttctatctagttacgcgttaaaccaactagaatttttttTGTTAGACCATCTAtggccgagtggttaaggcgttggactTAAgatccaatggacatatgtcCgcgtgggtctcgagtactaggatccatt
19noG_fne_RTT30_negative-ctrl_PBS11	0	0.25974	385	0	0	301	19noG	30	negative-ctrl	11	CACGCGGACATATGTCCATGTTTAAGAGCTATGCTGGAAACAGCATAGCAAGTTTAAATAAGGCTAGTCCGTTATCAACTTGAAAAAGTGGCACCGAGTCGGTGCtggttaaggcgtTGGACTTAAGATCCAATGGACATATGTCCcgcggttctatctagttacgcgttaaaccaactagaattttttt	ACCAGGATGGCCGAGTGGTTAAGGCGTTGGACTTAAGATCCAATGGACATATGTCCGCGTGGGTTCGAACCCCACTCCTGGTA	GCCGAGTGGTTAAGGCGTTGGACTTAAGATCCAATGGACATATGTCCGCGTGGG	tgtggaaaggacgaaacaccCACGCGGACATATGTCCATGTTTAAGAGCTATGCTGGAAACAGCATAGCAAGTTTAAATAAGGCTAGTCCGTTATCAACTTGAAAAAGTGGCACCGAGTCGGTGCtggttaaggcgtTGGACTTAAGATCCAATGGACATATGTCCcgcggttctatctagttacgcgttaaaccaactagaatttttttGTCTTCCGACAGTtggccgagtggttaaggcgttggactTAAgatccaatggacatatgtcCgcgtgggtctcgagtactaggatccatt
19noG_fne_RTT30_negative-ctrl_PBS12	0	0	402	0	0	368	19noG	30	negative-ctrl	12	CACGCGGACATATGTCCATGTTTAAGAGCTATGCTGGAAACAGCATAGCAAGTTTAAATAAGGCTAGTCCGTTATCAACTTGAAAAAGTGGCACCGAGTCGGTGCtggttaaggcgtTGGACTTAAGATCCAATGGACATATGTCCGcgcggttctatctagttacgcgttaaaccaactagaattttttt	ACCAGGATGGCCGAGTGGTTAAGGCGTTGGACTTAAGATCCAATGGACATATGTCCGCGTGGGTTCGAACCCCACTCCTGGTA	GCCGAGTGGTTAAGGCGTTGGACTTAAGATCCAATGGACATATGTCCGCGTGGG	tgtggaaaggacgaaacaccCACGCGGACATATGTCCATGTTTAAGAGCTATGCTGGAAACAGCATAGCAAGTTTAAATAAGGCTAGTCCGTTATCAACTTGAAAAAGTGGCACCGAGTCGGTGCtggttaaggcgtTGGACTTAAGATCCAATGGACATATGTCCGcgcggttctatctagttacgcgttaaaccaactagaatttttttGTGATTGGATAGtggccgagtggttaaggcgttggactTAAgatccaatggacatatgtcCgcgtgggtctcgagtactaggatccatt
19noG_fne_RTT30_negative-ctrl_PBS13	0.80429	0	373	0	0	346	19noG	30	negative-ctrl	13	CACGCGGACATATGTCCATGTTTAAGAGCTATGCTGGAAACAGCATAGCAAGTTTAAATAAGGCTAGTCCGTTATCAACTTGAAAAAGTGGCACCGAGTCGGTGCtggttaaggcgtTGGACTTAAGATCCAATGGACATATGTCCGCcgcggttctatctagttacgcgttaaaccaactagaattttttt	ACCAGGATGGCCGAGTGGTTAAGGCGTTGGACTTAAGATCCAATGGACATATGTCCGCGTGGGTTCGAACCCCACTCCTGGTA	GCCGAGTGGTTAAGGCGTTGGACTTAAGATCCAATGGACATATGTCCGCGTGGG	tgtggaaaggacgaaacaccCACGCGGACATATGTCCATGTTTAAGAGCTATGCTGGAAACAGCATAGCAAGTTTAAATAAGGCTAGTCCGTTATCAACTTGAAAAAGTGGCACCGAGTCGGTGCtggttaaggcgtTGGACTTAAGATCCAATGGACATATGTCCGCcgcggttctatctagttacgcgttaaaccaactagaatttttttACACTTCTGCCtggccgagtggttaaggcgttggactTAAgatccaatggacatatgtcCgcgtgggtctcgagtactaggatccatt
19noG_fne_RTT30_negative-ctrl_PBS14	0.348432	0	287	0	0	196	19noG	30	negative-ctrl	14	CACGCGGACATATGTCCATGTTTAAGAGCTATGCTGGAAACAGCATAGCAAGTTTAAATAAGGCTAGTCCGTTATCAACTTGAAAAAGTGGCACCGAGTCGGTGCtggttaaggcgtTGGACTTAAGATCCAATGGACATATGTCCGCGcgcggttctatctagttacgcgttaaaccaactagaattttttt	ACCAGGATGGCCGAGTGGTTAAGGCGTTGGACTTAAGATCCAATGGACATATGTCCGCGTGGGTTCGAACCCCACTCCTGGTA	GCCGAGTGGTTAAGGCGTTGGACTTAAGATCCAATGGACATATGTCCGCGTGGG	tgtggaaaggacgaaacaccCACGCGGACATATGTCCATGTTTAAGAGCTATGCTGGAAACAGCATAGCAAGTTTAAATAAGGCTAGTCCGTTATCAACTTGAAAAAGTGGCACCGAGTCGGTGCtggttaaggcgtTGGACTTAAGATCCAATGGACATATGTCCGCGcgcggttctatctagttacgcgttaaaccaactagaatttttttAGTGCATAAGtggccgagtggttaaggcgttggactTAAgatccaatggacatatgtcCgcgtgggtctcgagtactaggatccatt
19noG_fne_RTT30_negative-ctrl_PBS15	0.484262	0	413	0	0	257	19noG	30	negative-ctrl	15	CACGCGGACATATGTCCATGTTTAAGAGCTATGCTGGAAACAGCATAGCAAGTTTAAATAAGGCTAGTCCGTTATCAACTTGAAAAAGTGGCACCGAGTCGGTGCtggttaaggcgtTGGACTTAAGATCCAATGGACATATGTCCGCGTcgcggttctatctagttacgcgttaaaccaactagaattttttt	ACCAGGATGGCCGAGTGGTTAAGGCGTTGGACTTAAGATCCAATGGACATATGTCCGCGTGGGTTCGAACCCCACTCCTGGTA	GCCGAGTGGTTAAGGCGTTGGACTTAAGATCCAATGGACATATGTCCGCGTGGG	tgtggaaaggacgaaacaccCACGCGGACATATGTCCATGTTTAAGAGCTATGCTGGAAACAGCATAGCAAGTTTAAATAAGGCTAGTCCGTTATCAACTTGAAAAAGTGGCACCGAGTCGGTGCtggttaaggcgtTGGACTTAAGATCCAATGGACATATGTCCGCGTcgcggttctatctagttacgcgttaaaccaactagaatttttttCCAATCCGGtggccgagtggttaaggcgttggactTAAgatccaatggacatatgtcCgcgtgggtctcgagtactaggatccatt
19noG_fne_RTT30_negative-ctrl_PBS16	0.692042	0.692042	289	0	1.11111	180	19noG	30	negative-ctrl	16	CACGCGGACATATGTCCATGTTTAAGAGCTATGCTGGAAACAGCATAGCAAGTTTAAATAAGGCTAGTCCGTTATCAACTTGAAAAAGTGGCACCGAGTCGGTGCtggttaaggcgtTGGACTTAAGATCCAATGGACATATGTCCGCGTGcgcggttctatctagttacgcgttaaaccaactagaattttttt	ACCAGGATGGCCGAGTGGTTAAGGCGTTGGACTTAAGATCCAATGGACATATGTCCGCGTGGGTTCGAACCCCACTCCTGGTA	GCCGAGTGGTTAAGGCGTTGGACTTAAGATCCAATGGACATATGTCCGCGTGGG	tgtggaaaggacgaaacaccCACGCGGACATATGTCCATGTTTAAGAGCTATGCTGGAAACAGCATAGCAAGTTTAAATAAGGCTAGTCCGTTATCAACTTGAAAAAGTGGCACCGAGTCGGTGCtggttaaggcgtTGGACTTAAGATCCAATGGACATATGTCCGCGTGcgcggttctatctagttacgcgttaaaccaactagaatttttttTGGTTCTAtggccgagtggttaaggcgttggactTAAgatccaatggacatatgtcCgcgtgggtctcgagtactaggatccatt
19noG_fne_RTT30_negative-ctrl_PBS8	0	0	405	0	0	287	19noG	30	negative-ctrl	8	CACGCGGACATATGTCCATGTTTAAGAGCTATGCTGGAAACAGCATAGCAAGTTTAAATAAGGCTAGTCCGTTATCAACTTGAAAAAGTGGCACCGAGTCGGTGCtggttaaggcgtTGGACTTAAGATCCAATGGACATATGcgcggttctatctagttacgcgttaaaccaactagaattttttt	ACCAGGATGGCCGAGTGGTTAAGGCGTTGGACTTAAGATCCAATGGACATATGTCCGCGTGGGTTCGAACCCCACTCCTGGTA	GCCGAGTGGTTAAGGCGTTGGACTTAAGATCCAATGGACATATGTCCGCGTGGG	tgtggaaaggacgaaacaccCACGCGGACATATGTCCATGTTTAAGAGCTATGCTGGAAACAGCATAGCAAGTTTAAATAAGGCTAGTCCGTTATCAACTTGAAAAAGTGGCACCGAGTCGGTGCtggttaaggcgtTGGACTTAAGATCCAATGGACATATGcgcggttctatctagttacgcgttaaaccaactagaatttttttGAGGACAATCCACCTGtggccgagtggttaaggcgttggactTAAgatccaatggacatatgtcCgcgtgggtctcgagtactaggatccatt
19noG_fne_RTT30_negative-ctrl_PBS9	0	0.417537	479	0	0	366	19noG	30	negative-ctrl	9	CACGCGGACATATGTCCATGTTTAAGAGCTATGCTGGAAACAGCATAGCAAGTTTAAATAAGGCTAGTCCGTTATCAACTTGAAAAAGTGGCACCGAGTCGGTGCtggttaaggcgtTGGACTTAAGATCCAATGGACATATGTcgcggttctatctagttacgcgttaaaccaactagaattttttt	ACCAGGATGGCCGAGTGGTTAAGGCGTTGGACTTAAGATCCAATGGACATATGTCCGCGTGGGTTCGAACCCCACTCCTGGTA	GCCGAGTGGTTAAGGCGTTGGACTTAAGATCCAATGGACATATGTCCGCGTGGG	tgtggaaaggacgaaacaccCACGCGGACATATGTCCATGTTTAAGAGCTATGCTGGAAACAGCATAGCAAGTTTAAATAAGGCTAGTCCGTTATCAACTTGAAAAAGTGGCACCGAGTCGGTGCtggttaaggcgtTGGACTTAAGATCCAATGGACATATGTcgcggttctatctagttacgcgttaaaccaactagaatttttttCAGCATAACACCAGCtggccgagtggttaaggcgttggactTAAgatccaatggacatatgtcCgcgtgggtctcgagtactaggatccatt
19noG_fne_RTT31_negative-ctrl_PBS10	0	0.877193	342	0.380228	1.52091	263	19noG	31	negative-ctrl	10	CACGCGGACATATGTCCATGTTTAAGAGCTATGCTGGAAACAGCATAGCAAGTTTAAATAAGGCTAGTCCGTTATCAACTTGAAAAAGTGGCACCGAGTCGGTGCgtggttaaggcgtTGGACTTAAGATCCAATGGACATATGTCcgcggttctatctagttacgcgttaaaccaactagaattttttt	ACCAGGATGGCCGAGTGGTTAAGGCGTTGGACTTAAGATCCAATGGACATATGTCCGCGTGGGTTCGAACCCCACTCCTGGTA	GCCGAGTGGTTAAGGCGTTGGACTTAAGATCCAATGGACATATGTCCGCGTGGG	tgtggaaaggacgaaacaccCACGCGGACATATGTCCATGTTTAAGAGCTATGCTGGAAACAGCATAGCAAGTTTAAATAAGGCTAGTCCGTTATCAACTTGAAAAAGTGGCACCGAGTCGGTGCgtggttaaggcgtTGGACTTAAGATCCAATGGACATATGTCcgcggttctatctagttacgcgttaaaccaactagaatttttttGCCATTACAAGTAtggccgagtggttaaggcgttggactTAAgatccaatggacatatgtcCgcgtgggtctcgagtactaggatccatt
19noG_fne_RTT31_negative-ctrl_PBS11	0.623053	0	321	0	0	259	19noG	31	negative-ctrl	11	CACGCGGACATATGTCCATGTTTAAGAGCTATGCTGGAAACAGCATAGCAAGTTTAAATAAGGCTAGTCCGTTATCAACTTGAAAAAGTGGCACCGAGTCGGTGCgtggttaaggcgtTGGACTTAAGATCCAATGGACATATGTCCcgcggttctatctagttacgcgttaaaccaactagaattttttt	ACCAGGATGGCCGAGTGGTTAAGGCGTTGGACTTAAGATCCAATGGACATATGTCCGCGTGGGTTCGAACCCCACTCCTGGTA	GCCGAGTGGTTAAGGCGTTGGACTTAAGATCCAATGGACATATGTCCGCGTGGG	tgtggaaaggacgaaacaccCACGCGGACATATGTCCATGTTTAAGAGCTATGCTGGAAACAGCATAGCAAGTTTAAATAAGGCTAGTCCGTTATCAACTTGAAAAAGTGGCACCGAGTCGGTGCgtggttaaggcgtTGGACTTAAGATCCAATGGACATATGTCCcgcggttctatctagttacgcgttaaaccaactagaatttttttAGTCAGGTGCCAtggccgagtggttaaggcgttggactTAAgatccaatggacatatgtcCgcgtgggtctcgagtactaggatccatt
19noG_fne_RTT31_negative-ctrl_PBS12	0	0.238663	419	0.740741	0	270	19noG	31	negative-ctrl	12	CACGCGGACATATGTCCATGTTTAAGAGCTATGCTGGAAACAGCATAGCAAGTTTAAATAAGGCTAGTCCGTTATCAACTTGAAAAAGTGGCACCGAGTCGGTGCgtggttaaggcgtTGGACTTAAGATCCAATGGACATATGTCCGcgcggttctatctagttacgcgttaaaccaactagaattttttt	ACCAGGATGGCCGAGTGGTTAAGGCGTTGGACTTAAGATCCAATGGACATATGTCCGCGTGGGTTCGAACCCCACTCCTGGTA	GCCGAGTGGTTAAGGCGTTGGACTTAAGATCCAATGGACATATGTCCGCGTGGG	tgtggaaaggacgaaacaccCACGCGGACATATGTCCATGTTTAAGAGCTATGCTGGAAACAGCATAGCAAGTTTAAATAAGGCTAGTCCGTTATCAACTTGAAAAAGTGGCACCGAGTCGGTGCgtggttaaggcgtTGGACTTAAGATCCAATGGACATATGTCCGcgcggttctatctagttacgcgttaaaccaactagaatttttttAGCCAAGCAAGtggccgagtggttaaggcgttggactTAAgatccaatggacatatgtcCgcgtgggtctcgagtactaggatccatt
19noG_fne_RTT31_negative-ctrl_PBS13	0.806452	0	248	0	0	194	19noG	31	negative-ctrl	13	CACGCGGACATATGTCCATGTTTAAGAGCTATGCTGGAAACAGCATAGCAAGTTTAAATAAGGCTAGTCCGTTATCAACTTGAAAAAGTGGCACCGAGTCGGTGCgtggttaaggcgtTGGACTTAAGATCCAATGGACATATGTCCGCcgcggttctatctagttacgcgttaaaccaactagaattttttt	ACCAGGATGGCCGAGTGGTTAAGGCGTTGGACTTAAGATCCAATGGACATATGTCCGCGTGGGTTCGAACCCCACTCCTGGTA	GCCGAGTGGTTAAGGCGTTGGACTTAAGATCCAATGGACATATGTCCGCGTGGG	tgtggaaaggacgaaacaccCACGCGGACATATGTCCATGTTTAAGAGCTATGCTGGAAACAGCATAGCAAGTTTAAATAAGGCTAGTCCGTTATCAACTTGAAAAAGTGGCACCGAGTCGGTGCgtggttaaggcgtTGGACTTAAGATCCAATGGACATATGTCCGCcgcggttctatctagttacgcgttaaaccaactagaatttttttAATAACCGCAtggccgagtggttaaggcgttggactTAAgatccaatggacatatgtcCgcgtgggtctcgagtactaggatccatt
19noG_fne_RTT31_negative-ctrl_PBS14	0	0.245098	408	0.438596	0	228	19noG	31	negative-ctrl	14	CACGCGGACATATGTCCATGTTTAAGAGCTATGCTGGAAACAGCATAGCAAGTTTAAATAAGGCTAGTCCGTTATCAACTTGAAAAAGTGGCACCGAGTCGGTGCgtggttaaggcgtTGGACTTAAGATCCAATGGACATATGTCCGCGcgcggttctatctagttacgcgttaaaccaactagaattttttt	ACCAGGATGGCCGAGTGGTTAAGGCGTTGGACTTAAGATCCAATGGACATATGTCCGCGTGGGTTCGAACCCCACTCCTGGTA	GCCGAGTGGTTAAGGCGTTGGACTTAAGATCCAATGGACATATGTCCGCGTGGG	tgtggaaaggacgaaacaccCACGCGGACATATGTCCATGTTTAAGAGCTATGCTGGAAACAGCATAGCAAGTTTAAATAAGGCTAGTCCGTTATCAACTTGAAAAAGTGGCACCGAGTCGGTGCgtggttaaggcgtTGGACTTAAGATCCAATGGACATATGTCCGCGcgcggttctatctagttacgcgttaaaccaactagaatttttttAGTTGTCCAtggccgagtggttaaggcgttggactTAAgatccaatggacatatgtcCgcgtgggtctcgagtactaggatccatt
19noG_fne_RTT31_negative-ctrl_PBS15	0	1.25	320	0	0	286	19noG	31	negative-ctrl	15	CACGCGGACATATGTCCATGTTTAAGAGCTATGCTGGAAACAGCATAGCAAGTTTAAATAAGGCTAGTCCGTTATCAACTTGAAAAAGTGGCACCGAGTCGGTGCgtggttaaggcgtTGGACTTAAGATCCAATGGACATATGTCCGCGTcgcggttctatctagttacgcgttaaaccaactagaattttttt	ACCAGGATGGCCGAGTGGTTAAGGCGTTGGACTTAAGATCCAATGGACATATGTCCGCGTGGGTTCGAACCCCACTCCTGGTA	GCCGAGTGGTTAAGGCGTTGGACTTAAGATCCAATGGACATATGTCCGCGTGGG	tgtggaaaggacgaaacaccCACGCGGACATATGTCCATGTTTAAGAGCTATGCTGGAAACAGCATAGCAAGTTTAAATAAGGCTAGTCCGTTATCAACTTGAAAAAGTGGCACCGAGTCGGTGCgtggttaaggcgtTGGACTTAAGATCCAATGGACATATGTCCGCGTcgcggttctatctagttacgcgttaaaccaactagaatttttttAGTTGCGAtggccgagtggttaaggcgttggactTAAgatccaatggacatatgtcCgcgtgggtctcgagtactaggatccatt
19noG_fne_RTT31_negative-ctrl_PBS16	0	0	339	0	0	339	19noG	31	negative-ctrl	16	CACGCGGACATATGTCCATGTTTAAGAGCTATGCTGGAAACAGCATAGCAAGTTTAAATAAGGCTAGTCCGTTATCAACTTGAAAAAGTGGCACCGAGTCGGTGCgtggttaaggcgtTGGACTTAAGATCCAATGGACATATGTCCGCGTGcgcggttctatctagttacgcgttaaaccaactagaattttttt	ACCAGGATGGCCGAGTGGTTAAGGCGTTGGACTTAAGATCCAATGGACATATGTCCGCGTGGGTTCGAACCCCACTCCTGGTA	GCCGAGTGGTTAAGGCGTTGGACTTAAGATCCAATGGACATATGTCCGCGTGGG	tgtggaaaggacgaaacaccCACGCGGACATATGTCCATGTTTAAGAGCTATGCTGGAAACAGCATAGCAAGTTTAAATAAGGCTAGTCCGTTATCAACTTGAAAAAGTGGCACCGAGTCGGTGCgtggttaaggcgtTGGACTTAAGATCCAATGGACATATGTCCGCGTGcgcggttctatctagttacgcgttaaaccaactagaatttttttGTGAGAGtggccgagtggttaaggcgttggactTAAgatccaatggacatatgtcCgcgtgggtctcgagtactaggatccatt
19noG_fne_RTT31_negative-ctrl_PBS8	0	0.815217	368	0	0.947867	211	19noG	31	negative-ctrl	8	CACGCGGACATATGTCCATGTTTAAGAGCTATGCTGGAAACAGCATAGCAAGTTTAAATAAGGCTAGTCCGTTATCAACTTGAAAAAGTGGCACCGAGTCGGTGCgtggttaaggcgtTGGACTTAAGATCCAATGGACATATGcgcggttctatctagttacgcgttaaaccaactagaattttttt	ACCAGGATGGCCGAGTGGTTAAGGCGTTGGACTTAAGATCCAATGGACATATGTCCGCGTGGGTTCGAACCCCACTCCTGGTA	GCCGAGTGGTTAAGGCGTTGGACTTAAGATCCAATGGACATATGTCCGCGTGGG	tgtggaaaggacgaaacaccCACGCGGACATATGTCCATGTTTAAGAGCTATGCTGGAAACAGCATAGCAAGTTTAAATAAGGCTAGTCCGTTATCAACTTGAAAAAGTGGCACCGAGTCGGTGCgtggttaaggcgtTGGACTTAAGATCCAATGGACATATGcgcggttctatctagttacgcgttaaaccaactagaatttttttAGTCAGGTGCAAGCTtggccgagtggttaaggcgttggactTAAgatccaatggacatatgtcCgcgtgggtctcgagtactaggatccatt
19noG_fne_RTT31_negative-ctrl_PBS9	0.31348	0	319	0	0	226	19noG	31	negative-ctrl	9	CACGCGGACATATGTCCATGTTTAAGAGCTATGCTGGAAACAGCATAGCAAGTTTAAATAAGGCTAGTCCGTTATCAACTTGAAAAAGTGGCACCGAGTCGGTGCgtggttaaggcgtTGGACTTAAGATCCAATGGACATATGTcgcggttctatctagttacgcgttaaaccaactagaattttttt	ACCAGGATGGCCGAGTGGTTAAGGCGTTGGACTTAAGATCCAATGGACATATGTCCGCGTGGGTTCGAACCCCACTCCTGGTA	GCCGAGTGGTTAAGGCGTTGGACTTAAGATCCAATGGACATATGTCCGCGTGGG	tgtggaaaggacgaaacaccCACGCGGACATATGTCCATGTTTAAGAGCTATGCTGGAAACAGCATAGCAAGTTTAAATAAGGCTAGTCCGTTATCAACTTGAAAAAGTGGCACCGAGTCGGTGCgtggttaaggcgtTGGACTTAAGATCCAATGGACATATGTcgcggttctatctagttacgcgttaaaccaactagaatttttttCTTCAGACAGTACTtggccgagtggttaaggcgttggactTAAgatccaatggacatatgtcCgcgtgggtctcgagtactaggatccatt
19noG_fne_RTT32_negative-ctrl_PBS10	0.25641	0	390	0	0	209	19noG	32	negative-ctrl	10	CACGCGGACATATGTCCATGTTTAAGAGCTATGCTGGAAACAGCATAGCAAGTTTAAATAAGGCTAGTCCGTTATCAACTTGAAAAAGTGGCACCGAGTCGGTGCagtggttaaggcgtTGGACTTAAGATCCAATGGACATATGTCcgcggttctatctagttacgcgttaaaccaactagaattttttt	ACCAGGATGGCCGAGTGGTTAAGGCGTTGGACTTAAGATCCAATGGACATATGTCCGCGTGGGTTCGAACCCCACTCCTGGTA	GCCGAGTGGTTAAGGCGTTGGACTTAAGATCCAATGGACATATGTCCGCGTGGG	tgtggaaaggacgaaacaccCACGCGGACATATGTCCATGTTTAAGAGCTATGCTGGAAACAGCATAGCAAGTTTAAATAAGGCTAGTCCGTTATCAACTTGAAAAAGTGGCACCGAGTCGGTGCagtggttaaggcgtTGGACTTAAGATCCAATGGACATATGTCcgcggttctatctagttacgcgttaaaccaactagaatttttttAGATAGCGAAGTtggccgagtggttaaggcgttggactTAAgatccaatggacatatgtcCgcgtgggtctcgagtactaggatccatt
19noG_fne_RTT32_negative-ctrl_PBS11	0	0	529	0	0	320	19noG	32	negative-ctrl	11	CACGCGGACATATGTCCATGTTTAAGAGCTATGCTGGAAACAGCATAGCAAGTTTAAATAAGGCTAGTCCGTTATCAACTTGAAAAAGTGGCACCGAGTCGGTGCagtggttaaggcgtTGGACTTAAGATCCAATGGACATATGTCCcgcggttctatctagttacgcgttaaaccaactagaattttttt	ACCAGGATGGCCGAGTGGTTAAGGCGTTGGACTTAAGATCCAATGGACATATGTCCGCGTGGGTTCGAACCCCACTCCTGGTA	GCCGAGTGGTTAAGGCGTTGGACTTAAGATCCAATGGACATATGTCCGCGTGGG	tgtggaaaggacgaaacaccCACGCGGACATATGTCCATGTTTAAGAGCTATGCTGGAAACAGCATAGCAAGTTTAAATAAGGCTAGTCCGTTATCAACTTGAAAAAGTGGCACCGAGTCGGTGCagtggttaaggcgtTGGACTTAAGATCCAATGGACATATGTCCcgcggttctatctagttacgcgttaaaccaactagaatttttttCAACCTCGTGCtggccgagtggttaaggcgttggactTAAgatccaatggacatatgtcCgcgtgggtctcgagtactaggatccatt
19noG_fne_RTT32_negative-ctrl_PBS12	0	1.83824	544	0	0.797872	376	19noG	32	negative-ctrl	12	CACGCGGACATATGTCCATGTTTAAGAGCTATGCTGGAAACAGCATAGCAAGTTTAAATAAGGCTAGTCCGTTATCAACTTGAAAAAGTGGCACCGAGTCGGTGCagtggttaaggcgtTGGACTTAAGATCCAATGGACATATGTCCGcgcggttctatctagttacgcgttaaaccaactagaattttttt	ACCAGGATGGCCGAGTGGTTAAGGCGTTGGACTTAAGATCCAATGGACATATGTCCGCGTGGGTTCGAACCCCACTCCTGGTA	GCCGAGTGGTTAAGGCGTTGGACTTAAGATCCAATGGACATATGTCCGCGTGGG	tgtggaaaggacgaaacaccCACGCGGACATATGTCCATGTTTAAGAGCTATGCTGGAAACAGCATAGCAAGTTTAAATAAGGCTAGTCCGTTATCAACTTGAAAAAGTGGCACCGAGTCGGTGCagtggttaaggcgtTGGACTTAAGATCCAATGGACATATGTCCGcgcggttctatctagttacgcgttaaaccaactagaatttttttTTATCGAGAGtggccgagtggttaaggcgttggactTAAgatccaatggacatatgtcCgcgtgggtctcgagtactaggatccatt
19noG_fne_RTT32_negative-ctrl_PBS13	0.527704	0	379	0	0	239	19noG	32	negative-ctrl	13	CACGCGGACATATGTCCATGTTTAAGAGCTATGCTGGAAACAGCATAGCAAGTTTAAATAAGGCTAGTCCGTTATCAACTTGAAAAAGTGGCACCGAGTCGGTGCagtggttaaggcgtTGGACTTAAGATCCAATGGACATATGTCCGCcgcggttctatctagttacgcgttaaaccaactagaattttttt	ACCAGGATGGCCGAGTGGTTAAGGCGTTGGACTTAAGATCCAATGGACATATGTCCGCGTGGGTTCGAACCCCACTCCTGGTA	GCCGAGTGGTTAAGGCGTTGGACTTAAGATCCAATGGACATATGTCCGCGTGGG	tgtggaaaggacgaaacaccCACGCGGACATATGTCCATGTTTAAGAGCTATGCTGGAAACAGCATAGCAAGTTTAAATAAGGCTAGTCCGTTATCAACTTGAAAAAGTGGCACCGAGTCGGTGCagtggttaaggcgtTGGACTTAAGATCCAATGGACATATGTCCGCcgcggttctatctagttacgcgttaaaccaactagaatttttttTCTCGTGATtggccgagtggttaaggcgttggactTAAgatccaatggacatatgtcCgcgtgggtctcgagtactaggatccatt
19noG_fne_RTT32_negative-ctrl_PBS14	0.291545	0	343	0.392157	0	255	19noG	32	negative-ctrl	14	CACGCGGACATATGTCCATGTTTAAGAGCTATGCTGGAAACAGCATAGCAAGTTTAAATAAGGCTAGTCCGTTATCAACTTGAAAAAGTGGCACCGAGTCGGTGCagtggttaaggcgtTGGACTTAAGATCCAATGGACATATGTCCGCGcgcggttctatctagttacgcgttaaaccaactagaattttttt	ACCAGGATGGCCGAGTGGTTAAGGCGTTGGACTTAAGATCCAATGGACATATGTCCGCGTGGGTTCGAACCCCACTCCTGGTA	GCCGAGTGGTTAAGGCGTTGGACTTAAGATCCAATGGACATATGTCCGCGTGGG	tgtggaaaggacgaaacaccCACGCGGACATATGTCCATGTTTAAGAGCTATGCTGGAAACAGCATAGCAAGTTTAAATAAGGCTAGTCCGTTATCAACTTGAAAAAGTGGCACCGAGTCGGTGCagtggttaaggcgtTGGACTTAAGATCCAATGGACATATGTCCGCGcgcggttctatctagttacgcgttaaaccaactagaatttttttAGTGCATAtggccgagtggttaaggcgttggactTAAgatccaatggacatatgtcCgcgtgggtctcgagtactaggatccatt
19noG_fne_RTT32_negative-ctrl_PBS15	0	0	445	0	0	278	19noG	32	negative-ctrl	15	CACGCGGACATATGTCCATGTTTAAGAGCTATGCTGGAAACAGCATAGCAAGTTTAAATAAGGCTAGTCCGTTATCAACTTGAAAAAGTGGCACCGAGTCGGTGCagtggttaaggcgtTGGACTTAAGATCCAATGGACATATGTCCGCGTcgcggttctatctagttacgcgttaaaccaactagaattttttt	ACCAGGATGGCCGAGTGGTTAAGGCGTTGGACTTAAGATCCAATGGACATATGTCCGCGTGGGTTCGAACCCCACTCCTGGTA	GCCGAGTGGTTAAGGCGTTGGACTTAAGATCCAATGGACATATGTCCGCGTGGG	tgtggaaaggacgaaacaccCACGCGGACATATGTCCATGTTTAAGAGCTATGCTGGAAACAGCATAGCAAGTTTAAATAAGGCTAGTCCGTTATCAACTTGAAAAAGTGGCACCGAGTCGGTGCagtggttaaggcgtTGGACTTAAGATCCAATGGACATATGTCCGCGTcgcggttctatctagttacgcgttaaaccaactagaatttttttACAGTTGtggccgagtggttaaggcgttggactTAAgatccaatggacatatgtcCgcgtgggtctcgagtactaggatccatt
19noG_fne_RTT32_negative-ctrl_PBS16	0	0	463	0	0.252525	396	19noG	32	negative-ctrl	16	CACGCGGACATATGTCCATGTTTAAGAGCTATGCTGGAAACAGCATAGCAAGTTTAAATAAGGCTAGTCCGTTATCAACTTGAAAAAGTGGCACCGAGTCGGTGCagtggttaaggcgtTGGACTTAAGATCCAATGGACATATGTCCGCGTGcgcggttctatctagttacgcgttaaaccaactagaattttttt	ACCAGGATGGCCGAGTGGTTAAGGCGTTGGACTTAAGATCCAATGGACATATGTCCGCGTGGGTTCGAACCCCACTCCTGGTA	GCCGAGTGGTTAAGGCGTTGGACTTAAGATCCAATGGACATATGTCCGCGTGGG	tgtggaaaggacgaaacaccCACGCGGACATATGTCCATGTTTAAGAGCTATGCTGGAAACAGCATAGCAAGTTTAAATAAGGCTAGTCCGTTATCAACTTGAAAAAGTGGCACCGAGTCGGTGCagtggttaaggcgtTGGACTTAAGATCCAATGGACATATGTCCGCGTGcgcggttctatctagttacgcgttaaaccaactagaatttttttATGACTtggccgagtggttaaggcgttggactTAAgatccaatggacatatgtcCgcgtgggtctcgagtactaggatccatt
19noG_fne_RTT32_negative-ctrl_PBS8	0	0	226	0	0	191	19noG	32	negative-ctrl	8	CACGCGGACATATGTCCATGTTTAAGAGCTATGCTGGAAACAGCATAGCAAGTTTAAATAAGGCTAGTCCGTTATCAACTTGAAAAAGTGGCACCGAGTCGGTGCagtggttaaggcgtTGGACTTAAGATCCAATGGACATATGcgcggttctatctagttacgcgttaaaccaactagaattttttt	ACCAGGATGGCCGAGTGGTTAAGGCGTTGGACTTAAGATCCAATGGACATATGTCCGCGTGGGTTCGAACCCCACTCCTGGTA	GCCGAGTGGTTAAGGCGTTGGACTTAAGATCCAATGGACATATGTCCGCGTGGG	tgtggaaaggacgaaacaccCACGCGGACATATGTCCATGTTTAAGAGCTATGCTGGAAACAGCATAGCAAGTTTAAATAAGGCTAGTCCGTTATCAACTTGAAAAAGTGGCACCGAGTCGGTGCagtggttaaggcgtTGGACTTAAGATCCAATGGACATATGcgcggttctatctagttacgcgttaaaccaactagaatttttttAATCCAGAGAAGGTtggccgagtggttaaggcgttggactTAAgatccaatggacatatgtcCgcgtgggtctcgagtactaggatccatt
19noG_fne_RTT32_negative-ctrl_PBS9	0	0	586	0.23753	0	421	19noG	32	negative-ctrl	9	CACGCGGACATATGTCCATGTTTAAGAGCTATGCTGGAAACAGCATAGCAAGTTTAAATAAGGCTAGTCCGTTATCAACTTGAAAAAGTGGCACCGAGTCGGTGCagtggttaaggcgtTGGACTTAAGATCCAATGGACATATGTcgcggttctatctagttacgcgttaaaccaactagaattttttt	ACCAGGATGGCCGAGTGGTTAAGGCGTTGGACTTAAGATCCAATGGACATATGTCCGCGTGGGTTCGAACCCCACTCCTGGTA	GCCGAGTGGTTAAGGCGTTGGACTTAAGATCCAATGGACATATGTCCGCGTGGG	tgtggaaaggacgaaacaccCACGCGGACATATGTCCATGTTTAAGAGCTATGCTGGAAACAGCATAGCAAGTTTAAATAAGGCTAGTCCGTTATCAACTTGAAAAAGTGGCACCGAGTCGGTGCagtggttaaggcgtTGGACTTAAGATCCAATGGACATATGTcgcggttctatctagttacgcgttaaaccaactagaatttttttTGGCCTACAAGTTtggccgagtggttaaggcgttggactTAAgatccaatggacatatgtcCgcgtgggtctcgagtactaggatccatt
19noG_fne_RTT33_negative-ctrl_PBS10	0	0.248139	403	0	0	246	19noG	33	negative-ctrl	10	CACGCGGACATATGTCCATGTTTAAGAGCTATGCTGGAAACAGCATAGCAAGTTTAAATAAGGCTAGTCCGTTATCAACTTGAAAAAGTGGCACCGAGTCGGTGCgagtggttaaggcgtTGGACTTAAGATCCAATGGACATATGTCcgcggttctatctagttacgcgttaaaccaactagaattttttt	ACCAGGATGGCCGAGTGGTTAAGGCGTTGGACTTAAGATCCAATGGACATATGTCCGCGTGGGTTCGAACCCCACTCCTGGTA	GCCGAGTGGTTAAGGCGTTGGACTTAAGATCCAATGGACATATGTCCGCGTGGG	tgtggaaaggacgaaacaccCACGCGGACATATGTCCATGTTTAAGAGCTATGCTGGAAACAGCATAGCAAGTTTAAATAAGGCTAGTCCGTTATCAACTTGAAAAAGTGGCACCGAGTCGGTGCgagtggttaaggcgtTGGACTTAAGATCCAATGGACATATGTCcgcggttctatctagttacgcgttaaaccaactagaatttttttTTCACGGTATGtggccgagtggttaaggcgttggactTAAgatccaatggacatatgtcCgcgtgggtctcgagtactaggatccatt
19noG_fne_RTT33_negative-ctrl_PBS11	0	0	498	0.543478	1.3587	368	19noG	33	negative-ctrl	11	CACGCGGACATATGTCCATGTTTAAGAGCTATGCTGGAAACAGCATAGCAAGTTTAAATAAGGCTAGTCCGTTATCAACTTGAAAAAGTGGCACCGAGTCGGTGCgagtggttaaggcgtTGGACTTAAGATCCAATGGACATATGTCCcgcggttctatctagttacgcgttaaaccaactagaattttttt	ACCAGGATGGCCGAGTGGTTAAGGCGTTGGACTTAAGATCCAATGGACATATGTCCGCGTGGGTTCGAACCCCACTCCTGGTA	GCCGAGTGGTTAAGGCGTTGGACTTAAGATCCAATGGACATATGTCCGCGTGGG	tgtggaaaggacgaaacaccCACGCGGACATATGTCCATGTTTAAGAGCTATGCTGGAAACAGCATAGCAAGTTTAAATAAGGCTAGTCCGTTATCAACTTGAAAAAGTGGCACCGAGTCGGTGCgagtggttaaggcgtTGGACTTAAGATCCAATGGACATATGTCCcgcggttctatctagttacgcgttaaaccaactagaatttttttGAATGACTCCtggccgagtggttaaggcgttggactTAAgatccaatggacatatgtcCgcgtgggtctcgagtactaggatccatt
19noG_fne_RTT33_negative-ctrl_PBS12	0.2849	0.2849	351	0	2.43902	328	19noG	33	negative-ctrl	12	CACGCGGACATATGTCCATGTTTAAGAGCTATGCTGGAAACAGCATAGCAAGTTTAAATAAGGCTAGTCCGTTATCAACTTGAAAAAGTGGCACCGAGTCGGTGCgagtggttaaggcgtTGGACTTAAGATCCAATGGACATATGTCCGcgcggttctatctagttacgcgttaaaccaactagaattttttt	ACCAGGATGGCCGAGTGGTTAAGGCGTTGGACTTAAGATCCAATGGACATATGTCCGCGTGGGTTCGAACCCCACTCCTGGTA	GCCGAGTGGTTAAGGCGTTGGACTTAAGATCCAATGGACATATGTCCGCGTGGG	tgtggaaaggacgaaacaccCACGCGGACATATGTCCATGTTTAAGAGCTATGCTGGAAACAGCATAGCAAGTTTAAATAAGGCTAGTCCGTTATCAACTTGAAAAAGTGGCACCGAGTCGGTGCgagtggttaaggcgtTGGACTTAAGATCCAATGGACATATGTCCGcgcggttctatctagttacgcgttaaaccaactagaatttttttCACAATGAAtggccgagtggttaaggcgttggactTAAgatccaatggacatatgtcCgcgtgggtctcgagtactaggatccatt
19noG_fne_RTT33_negative-ctrl_PBS13	0.21978	0	455	0	0	294	19noG	33	negative-ctrl	13	CACGCGGACATATGTCCATGTTTAAGAGCTATGCTGGAAACAGCATAGCAAGTTTAAATAAGGCTAGTCCGTTATCAACTTGAAAAAGTGGCACCGAGTCGGTGCgagtggttaaggcgtTGGACTTAAGATCCAATGGACATATGTCCGCcgcggttctatctagttacgcgttaaaccaactagaattttttt	ACCAGGATGGCCGAGTGGTTAAGGCGTTGGACTTAAGATCCAATGGACATATGTCCGCGTGGGTTCGAACCCCACTCCTGGTA	GCCGAGTGGTTAAGGCGTTGGACTTAAGATCCAATGGACATATGTCCGCGTGGG	tgtggaaaggacgaaacaccCACGCGGACATATGTCCATGTTTAAGAGCTATGCTGGAAACAGCATAGCAAGTTTAAATAAGGCTAGTCCGTTATCAACTTGAAAAAGTGGCACCGAGTCGGTGCgagtggttaaggcgtTGGACTTAAGATCCAATGGACATATGTCCGCcgcggttctatctagttacgcgttaaaccaactagaatttttttGTGAGAGAtggccgagtggttaaggcgttggactTAAgatccaatggacatatgtcCgcgtgggtctcgagtactaggatccatt
19noG_fne_RTT33_negative-ctrl_PBS14	0.26455	0	378	0.597015	0	335	19noG	33	negative-ctrl	14	CACGCGGACATATGTCCATGTTTAAGAGCTATGCTGGAAACAGCATAGCAAGTTTAAATAAGGCTAGTCCGTTATCAACTTGAAAAAGTGGCACCGAGTCGGTGCgagtggttaaggcgtTGGACTTAAGATCCAATGGACATATGTCCGCGcgcggttctatctagttacgcgttaaaccaactagaattttttt	ACCAGGATGGCCGAGTGGTTAAGGCGTTGGACTTAAGATCCAATGGACATATGTCCGCGTGGGTTCGAACCCCACTCCTGGTA	GCCGAGTGGTTAAGGCGTTGGACTTAAGATCCAATGGACATATGTCCGCGTGGG	tgtggaaaggacgaaacaccCACGCGGACATATGTCCATGTTTAAGAGCTATGCTGGAAACAGCATAGCAAGTTTAAATAAGGCTAGTCCGTTATCAACTTGAAAAAGTGGCACCGAGTCGGTGCgagtggttaaggcgtTGGACTTAAGATCCAATGGACATATGTCCGCGcgcggttctatctagttacgcgttaaaccaactagaatttttttCGTATCTtggccgagtggttaaggcgttggactTAAgatccaatggacatatgtcCgcgtgggtctcgagtactaggatccatt
19noG_fne_RTT33_negative-ctrl_PBS15	0	0	411	0	0	330	19noG	33	negative-ctrl	15	CACGCGGACATATGTCCATGTTTAAGAGCTATGCTGGAAACAGCATAGCAAGTTTAAATAAGGCTAGTCCGTTATCAACTTGAAAAAGTGGCACCGAGTCGGTGCgagtggttaaggcgtTGGACTTAAGATCCAATGGACATATGTCCGCGTcgcggttctatctagttacgcgttaaaccaactagaattttttt	ACCAGGATGGCCGAGTGGTTAAGGCGTTGGACTTAAGATCCAATGGACATATGTCCGCGTGGGTTCGAACCCCACTCCTGGTA	GCCGAGTGGTTAAGGCGTTGGACTTAAGATCCAATGGACATATGTCCGCGTGGG	tgtggaaaggacgaaacaccCACGCGGACATATGTCCATGTTTAAGAGCTATGCTGGAAACAGCATAGCAAGTTTAAATAAGGCTAGTCCGTTATCAACTTGAAAAAGTGGCACCGAGTCGGTGCgagtggttaaggcgtTGGACTTAAGATCCAATGGACATATGTCCGCGTcgcggttctatctagttacgcgttaaaccaactagaatttttttCTGCGTtggccgagtggttaaggcgttggactTAAgatccaatggacatatgtcCgcgtgggtctcgagtactaggatccatt
19noG_fne_RTT33_negative-ctrl_PBS16	0	0.952381	420	0	1.1236	267	19noG	33	negative-ctrl	16	CACGCGGACATATGTCCATGTTTAAGAGCTATGCTGGAAACAGCATAGCAAGTTTAAATAAGGCTAGTCCGTTATCAACTTGAAAAAGTGGCACCGAGTCGGTGCgagtggttaaggcgtTGGACTTAAGATCCAATGGACATATGTCCGCGTGcgcggttctatctagttacgcgttaaaccaactagaattttttt	ACCAGGATGGCCGAGTGGTTAAGGCGTTGGACTTAAGATCCAATGGACATATGTCCGCGTGGGTTCGAACCCCACTCCTGGTA	GCCGAGTGGTTAAGGCGTTGGACTTAAGATCCAATGGACATATGTCCGCGTGGG	tgtggaaaggacgaaacaccCACGCGGACATATGTCCATGTTTAAGAGCTATGCTGGAAACAGCATAGCAAGTTTAAATAAGGCTAGTCCGTTATCAACTTGAAAAAGTGGCACCGAGTCGGTGCgagtggttaaggcgtTGGACTTAAGATCCAATGGACATATGTCCGCGTGcgcggttctatctagttacgcgttaaaccaactagaatttttttCTGCGtggccgagtggttaaggcgttggactTAAgatccaatggacatatgtcCgcgtgggtctcgagtactaggatccatt
19noG_fne_RTT33_negative-ctrl_PBS8	0	0	401	0	0	315	19noG	33	negative-ctrl	8	CACGCGGACATATGTCCATGTTTAAGAGCTATGCTGGAAACAGCATAGCAAGTTTAAATAAGGCTAGTCCGTTATCAACTTGAAAAAGTGGCACCGAGTCGGTGCgagtggttaaggcgtTGGACTTAAGATCCAATGGACATATGcgcggttctatctagttacgcgttaaaccaactagaattttttt	ACCAGGATGGCCGAGTGGTTAAGGCGTTGGACTTAAGATCCAATGGACATATGTCCGCGTGGGTTCGAACCCCACTCCTGGTA	GCCGAGTGGTTAAGGCGTTGGACTTAAGATCCAATGGACATATGTCCGCGTGGG	tgtggaaaggacgaaacaccCACGCGGACATATGTCCATGTTTAAGAGCTATGCTGGAAACAGCATAGCAAGTTTAAATAAGGCTAGTCCGTTATCAACTTGAAAAAGTGGCACCGAGTCGGTGCgagtggttaaggcgtTGGACTTAAGATCCAATGGACATATGcgcggttctatctagttacgcgttaaaccaactagaatttttttGTGATTGGATCACtggccgagtggttaaggcgttggactTAAgatccaatggacatatgtcCgcgtgggtctcgagtactaggatccatt
19noG_fne_RTT33_negative-ctrl_PBS9	1.00503	0	398	0	0	277	19noG	33	negative-ctrl	9	CACGCGGACATATGTCCATGTTTAAGAGCTATGCTGGAAACAGCATAGCAAGTTTAAATAAGGCTAGTCCGTTATCAACTTGAAAAAGTGGCACCGAGTCGGTGCgagtggttaaggcgtTGGACTTAAGATCCAATGGACATATGTcgcggttctatctagttacgcgttaaaccaactagaattttttt	ACCAGGATGGCCGAGTGGTTAAGGCGTTGGACTTAAGATCCAATGGACATATGTCCGCGTGGGTTCGAACCCCACTCCTGGTA	GCCGAGTGGTTAAGGCGTTGGACTTAAGATCCAATGGACATATGTCCGCGTGGG	tgtggaaaggacgaaacaccCACGCGGACATATGTCCATGTTTAAGAGCTATGCTGGAAACAGCATAGCAAGTTTAAATAAGGCTAGTCCGTTATCAACTTGAAAAAGTGGCACCGAGTCGGTGCgagtggttaaggcgtTGGACTTAAGATCCAATGGACATATGTcgcggttctatctagttacgcgttaaaccaactagaatttttttCCATTGCCACTGtggccgagtggttaaggcgttggactTAAgatccaatggacatatgtcCgcgtgggtctcgagtactaggatccatt
19noG_fne_RTT34_negative-ctrl_PBS10	0	5.72139	402	0	4.96183	262	19noG	34	negative-ctrl	10	CACGCGGACATATGTCCATGTTTAAGAGCTATGCTGGAAACAGCATAGCAAGTTTAAATAAGGCTAGTCCGTTATCAACTTGAAAAAGTGGCACCGAGTCGGTGCcgagtggttaaggcgtTGGACTTAAGATCCAATGGACATATGTCcgcggttctatctagttacgcgttaaaccaactagaattttttt	ACCAGGATGGCCGAGTGGTTAAGGCGTTGGACTTAAGATCCAATGGACATATGTCCGCGTGGGTTCGAACCCCACTCCTGGTA	GCCGAGTGGTTAAGGCGTTGGACTTAAGATCCAATGGACATATGTCCGCGTGGG	tgtggaaaggacgaaacaccCACGCGGACATATGTCCATGTTTAAGAGCTATGCTGGAAACAGCATAGCAAGTTTAAATAAGGCTAGTCCGTTATCAACTTGAAAAAGTGGCACCGAGTCGGTGCcgagtggttaaggcgtTGGACTTAAGATCCAATGGACATATGTCcgcggttctatctagttacgcgttaaaccaactagaatttttttAAGTGCGGTCtggccgagtggttaaggcgttggactTAAgatccaatggacatatgtcCgcgtgggtctcgagtactaggatccatt
19noG_fne_RTT34_negative-ctrl_PBS11	1.002	0	499	0	0	318	19noG	34	negative-ctrl	11	CACGCGGACATATGTCCATGTTTAAGAGCTATGCTGGAAACAGCATAGCAAGTTTAAATAAGGCTAGTCCGTTATCAACTTGAAAAAGTGGCACCGAGTCGGTGCcgagtggttaaggcgtTGGACTTAAGATCCAATGGACATATGTCCcgcggttctatctagttacgcgttaaaccaactagaattttttt	ACCAGGATGGCCGAGTGGTTAAGGCGTTGGACTTAAGATCCAATGGACATATGTCCGCGTGGGTTCGAACCCCACTCCTGGTA	GCCGAGTGGTTAAGGCGTTGGACTTAAGATCCAATGGACATATGTCCGCGTGGG	tgtggaaaggacgaaacaccCACGCGGACATATGTCCATGTTTAAGAGCTATGCTGGAAACAGCATAGCAAGTTTAAATAAGGCTAGTCCGTTATCAACTTGAAAAAGTGGCACCGAGTCGGTGCcgagtggttaaggcgtTGGACTTAAGATCCAATGGACATATGTCCcgcggttctatctagttacgcgttaaaccaactagaatttttttGCCATTACAtggccgagtggttaaggcgttggactTAAgatccaatggacatatgtcCgcgtgggtctcgagtactaggatccatt
19noG_fne_RTT34_negative-ctrl_PBS12	0	0	375	0	0	213	19noG	34	negative-ctrl	12	CACGCGGACATATGTCCATGTTTAAGAGCTATGCTGGAAACAGCATAGCAAGTTTAAATAAGGCTAGTCCGTTATCAACTTGAAAAAGTGGCACCGAGTCGGTGCcgagtggttaaggcgtTGGACTTAAGATCCAATGGACATATGTCCGcgcggttctatctagttacgcgttaaaccaactagaattttttt	ACCAGGATGGCCGAGTGGTTAAGGCGTTGGACTTAAGATCCAATGGACATATGTCCGCGTGGGTTCGAACCCCACTCCTGGTA	GCCGAGTGGTTAAGGCGTTGGACTTAAGATCCAATGGACATATGTCCGCGTGGG	tgtggaaaggacgaaacaccCACGCGGACATATGTCCATGTTTAAGAGCTATGCTGGAAACAGCATAGCAAGTTTAAATAAGGCTAGTCCGTTATCAACTTGAAAAAGTGGCACCGAGTCGGTGCcgagtggttaaggcgtTGGACTTAAGATCCAATGGACATATGTCCGcgcggttctatctagttacgcgttaaaccaactagaatttttttCTTGTCAGtggccgagtggttaaggcgttggactTAAgatccaatggacatatgtcCgcgtgggtctcgagtactaggatccatt
19noG_fne_RTT34_negative-ctrl_PBS13	0	0	230	0	0	219	19noG	34	negative-ctrl	13	CACGCGGACATATGTCCATGTTTAAGAGCTATGCTGGAAACAGCATAGCAAGTTTAAATAAGGCTAGTCCGTTATCAACTTGAAAAAGTGGCACCGAGTCGGTGCcgagtggttaaggcgtTGGACTTAAGATCCAATGGACATATGTCCGCcgcggttctatctagttacgcgttaaaccaactagaattttttt	ACCAGGATGGCCGAGTGGTTAAGGCGTTGGACTTAAGATCCAATGGACATATGTCCGCGTGGGTTCGAACCCCACTCCTGGTA	GCCGAGTGGTTAAGGCGTTGGACTTAAGATCCAATGGACATATGTCCGCGTGGG	tgtggaaaggacgaaacaccCACGCGGACATATGTCCATGTTTAAGAGCTATGCTGGAAACAGCATAGCAAGTTTAAATAAGGCTAGTCCGTTATCAACTTGAAAAAGTGGCACCGAGTCGGTGCcgagtggttaaggcgtTGGACTTAAGATCCAATGGACATATGTCCGCcgcggttctatctagttacgcgttaaaccaactagaatttttttGATACACtggccgagtggttaaggcgttggactTAAgatccaatggacatatgtcCgcgtgggtctcgagtactaggatccatt
19noG_fne_RTT34_negative-ctrl_PBS14	0	0	271	0	0	198	19noG	34	negative-ctrl	14	CACGCGGACATATGTCCATGTTTAAGAGCTATGCTGGAAACAGCATAGCAAGTTTAAATAAGGCTAGTCCGTTATCAACTTGAAAAAGTGGCACCGAGTCGGTGCcgagtggttaaggcgtTGGACTTAAGATCCAATGGACATATGTCCGCGcgcggttctatctagttacgcgttaaaccaactagaattttttt	ACCAGGATGGCCGAGTGGTTAAGGCGTTGGACTTAAGATCCAATGGACATATGTCCGCGTGGGTTCGAACCCCACTCCTGGTA	GCCGAGTGGTTAAGGCGTTGGACTTAAGATCCAATGGACATATGTCCGCGTGGG	tgtggaaaggacgaaacaccCACGCGGACATATGTCCATGTTTAAGAGCTATGCTGGAAACAGCATAGCAAGTTTAAATAAGGCTAGTCCGTTATCAACTTGAAAAAGTGGCACCGAGTCGGTGCcgagtggttaaggcgtTGGACTTAAGATCCAATGGACATATGTCCGCGcgcggttctatctagttacgcgttaaaccaactagaatttttttGTAGAGtggccgagtggttaaggcgttggactTAAgatccaatggacatatgtcCgcgtgggtctcgagtactaggatccatt
19noG_fne_RTT34_negative-ctrl_PBS15	0	0	290	0	0	256	19noG	34	negative-ctrl	15	CACGCGGACATATGTCCATGTTTAAGAGCTATGCTGGAAACAGCATAGCAAGTTTAAATAAGGCTAGTCCGTTATCAACTTGAAAAAGTGGCACCGAGTCGGTGCcgagtggttaaggcgtTGGACTTAAGATCCAATGGACATATGTCCGCGTcgcggttctatctagttacgcgttaaaccaactagaattttttt	ACCAGGATGGCCGAGTGGTTAAGGCGTTGGACTTAAGATCCAATGGACATATGTCCGCGTGGGTTCGAACCCCACTCCTGGTA	GCCGAGTGGTTAAGGCGTTGGACTTAAGATCCAATGGACATATGTCCGCGTGGG	tgtggaaaggacgaaacaccCACGCGGACATATGTCCATGTTTAAGAGCTATGCTGGAAACAGCATAGCAAGTTTAAATAAGGCTAGTCCGTTATCAACTTGAAAAAGTGGCACCGAGTCGGTGCcgagtggttaaggcgtTGGACTTAAGATCCAATGGACATATGTCCGCGTcgcggttctatctagttacgcgttaaaccaactagaatttttttCTAGTtggccgagtggttaaggcgttggactTAAgatccaatggacatatgtcCgcgtgggtctcgagtactaggatccatt
19noG_fne_RTT34_negative-ctrl_PBS16	0	3.3557	298	0	4.71014	276	19noG	34	negative-ctrl	16	CACGCGGACATATGTCCATGTTTAAGAGCTATGCTGGAAACAGCATAGCAAGTTTAAATAAGGCTAGTCCGTTATCAACTTGAAAAAGTGGCACCGAGTCGGTGCcgagtggttaaggcgtTGGACTTAAGATCCAATGGACATATGTCCGCGTGcgcggttctatctagttacgcgttaaaccaactagaattttttt	ACCAGGATGGCCGAGTGGTTAAGGCGTTGGACTTAAGATCCAATGGACATATGTCCGCGTGGGTTCGAACCCCACTCCTGGTA	GCCGAGTGGTTAAGGCGTTGGACTTAAGATCCAATGGACATATGTCCGCGTGGG	tgtggaaaggacgaaacaccCACGCGGACATATGTCCATGTTTAAGAGCTATGCTGGAAACAGCATAGCAAGTTTAAATAAGGCTAGTCCGTTATCAACTTGAAAAAGTGGCACCGAGTCGGTGCcgagtggttaaggcgtTGGACTTAAGATCCAATGGACATATGTCCGCGTGcgcggttctatctagttacgcgttaaaccaactagaatttttttTAAGtggccgagtggttaaggcgttggactTAAgatccaatggacatatgtcCgcgtgggtctcgagtactaggatccatt
19noG_fne_RTT34_negative-ctrl_PBS8	0	0.170648	586	0	1.4245	351	19noG	34	negative-ctrl	8	CACGCGGACATATGTCCATGTTTAAGAGCTATGCTGGAAACAGCATAGCAAGTTTAAATAAGGCTAGTCCGTTATCAACTTGAAAAAGTGGCACCGAGTCGGTGCcgagtggttaaggcgtTGGACTTAAGATCCAATGGACATATGcgcggttctatctagttacgcgttaaaccaactagaattttttt	ACCAGGATGGCCGAGTGGTTAAGGCGTTGGACTTAAGATCCAATGGACATATGTCCGCGTGGGTTCGAACCCCACTCCTGGTA	GCCGAGTGGTTAAGGCGTTGGACTTAAGATCCAATGGACATATGTCCGCGTGGG	tgtggaaaggacgaaacaccCACGCGGACATATGTCCATGTTTAAGAGCTATGCTGGAAACAGCATAGCAAGTTTAAATAAGGCTAGTCCGTTATCAACTTGAAAAAGTGGCACCGAGTCGGTGCcgagtggttaaggcgtTGGACTTAAGATCCAATGGACATATGcgcggttctatctagttacgcgttaaaccaactagaatttttttTGTTCGCAATGTtggccgagtggttaaggcgttggactTAAgatccaatggacatatgtcCgcgtgggtctcgagtactaggatccatt
19noG_fne_RTT34_negative-ctrl_PBS9	0	0	451	0	0	347	19noG	34	negative-ctrl	9	CACGCGGACATATGTCCATGTTTAAGAGCTATGCTGGAAACAGCATAGCAAGTTTAAATAAGGCTAGTCCGTTATCAACTTGAAAAAGTGGCACCGAGTCGGTGCcgagtggttaaggcgtTGGACTTAAGATCCAATGGACATATGTcgcggttctatctagttacgcgttaaaccaactagaattttttt	ACCAGGATGGCCGAGTGGTTAAGGCGTTGGACTTAAGATCCAATGGACATATGTCCGCGTGGGTTCGAACCCCACTCCTGGTA	GCCGAGTGGTTAAGGCGTTGGACTTAAGATCCAATGGACATATGTCCGCGTGGG	tgtggaaaggacgaaacaccCACGCGGACATATGTCCATGTTTAAGAGCTATGCTGGAAACAGCATAGCAAGTTTAAATAAGGCTAGTCCGTTATCAACTTGAAAAAGTGGCACCGAGTCGGTGCcgagtggttaaggcgtTGGACTTAAGATCCAATGGACATATGTcgcggttctatctagttacgcgttaaaccaactagaatttttttGTCCTGTCCTAtggccgagtggttaaggcgttggactTAAgatccaatggacatatgtcCgcgtgggtctcgagtactaggatccatt
19noG_fne_RTT35_negative-ctrl_PBS10	0	0	324	0	0	241	19noG	35	negative-ctrl	10	CACGCGGACATATGTCCATGTTTAAGAGCTATGCTGGAAACAGCATAGCAAGTTTAAATAAGGCTAGTCCGTTATCAACTTGAAAAAGTGGCACCGAGTCGGTGCccgagtggttaaggcgtTGGACTTAAGATCCAATGGACATATGTCcgcggttctatctagttacgcgttaaaccaactagaattttttt	ACCAGGATGGCCGAGTGGTTAAGGCGTTGGACTTAAGATCCAATGGACATATGTCCGCGTGGGTTCGAACCCCACTCCTGGTA	GCCGAGTGGTTAAGGCGTTGGACTTAAGATCCAATGGACATATGTCCGCGTGGG	tgtggaaaggacgaaacaccCACGCGGACATATGTCCATGTTTAAGAGCTATGCTGGAAACAGCATAGCAAGTTTAAATAAGGCTAGTCCGTTATCAACTTGAAAAAGTGGCACCGAGTCGGTGCccgagtggttaaggcgtTGGACTTAAGATCCAATGGACATATGTCcgcggttctatctagttacgcgttaaaccaactagaatttttttAGTACGAGCtggccgagtggttaaggcgttggactTAAgatccaatggacatatgtcCgcgtgggtctcgagtactaggatccatt
19noG_fne_RTT35_negative-ctrl_PBS11	0	0.278552	359	0	0	253	19noG	35	negative-ctrl	11	CACGCGGACATATGTCCATGTTTAAGAGCTATGCTGGAAACAGCATAGCAAGTTTAAATAAGGCTAGTCCGTTATCAACTTGAAAAAGTGGCACCGAGTCGGTGCccgagtggttaaggcgtTGGACTTAAGATCCAATGGACATATGTCCcgcggttctatctagttacgcgttaaaccaactagaattttttt	ACCAGGATGGCCGAGTGGTTAAGGCGTTGGACTTAAGATCCAATGGACATATGTCCGCGTGGGTTCGAACCCCACTCCTGGTA	GCCGAGTGGTTAAGGCGTTGGACTTAAGATCCAATGGACATATGTCCGCGTGGG	tgtggaaaggacgaaacaccCACGCGGACATATGTCCATGTTTAAGAGCTATGCTGGAAACAGCATAGCAAGTTTAAATAAGGCTAGTCCGTTATCAACTTGAAAAAGTGGCACCGAGTCGGTGCccgagtggttaaggcgtTGGACTTAAGATCCAATGGACATATGTCCcgcggttctatctagttacgcgttaaaccaactagaatttttttTGCTTAGAtggccgagtggttaaggcgttggactTAAgatccaatggacatatgtcCgcgtgggtctcgagtactaggatccatt
19noG_fne_RTT35_negative-ctrl_PBS12	0	0	311	0	0	169	19noG	35	negative-ctrl	12	CACGCGGACATATGTCCATGTTTAAGAGCTATGCTGGAAACAGCATAGCAAGTTTAAATAAGGCTAGTCCGTTATCAACTTGAAAAAGTGGCACCGAGTCGGTGCccgagtggttaaggcgtTGGACTTAAGATCCAATGGACATATGTCCGcgcggttctatctagttacgcgttaaaccaactagaattttttt	ACCAGGATGGCCGAGTGGTTAAGGCGTTGGACTTAAGATCCAATGGACATATGTCCGCGTGGGTTCGAACCCCACTCCTGGTA	GCCGAGTGGTTAAGGCGTTGGACTTAAGATCCAATGGACATATGTCCGCGTGGG	tgtggaaaggacgaaacaccCACGCGGACATATGTCCATGTTTAAGAGCTATGCTGGAAACAGCATAGCAAGTTTAAATAAGGCTAGTCCGTTATCAACTTGAAAAAGTGGCACCGAGTCGGTGCccgagtggttaaggcgtTGGACTTAAGATCCAATGGACATATGTCCGcgcggttctatctagttacgcgttaaaccaactagaatttttttCGCGTTAtggccgagtggttaaggcgttggactTAAgatccaatggacatatgtcCgcgtgggtctcgagtactaggatccatt
19noG_fne_RTT35_negative-ctrl_PBS13	0.623053	0	321	0	0.478469	209	19noG	35	negative-ctrl	13	CACGCGGACATATGTCCATGTTTAAGAGCTATGCTGGAAACAGCATAGCAAGTTTAAATAAGGCTAGTCCGTTATCAACTTGAAAAAGTGGCACCGAGTCGGTGCccgagtggttaaggcgtTGGACTTAAGATCCAATGGACATATGTCCGCcgcggttctatctagttacgcgttaaaccaactagaattttttt	ACCAGGATGGCCGAGTGGTTAAGGCGTTGGACTTAAGATCCAATGGACATATGTCCGCGTGGGTTCGAACCCCACTCCTGGTA	GCCGAGTGGTTAAGGCGTTGGACTTAAGATCCAATGGACATATGTCCGCGTGGG	tgtggaaaggacgaaacaccCACGCGGACATATGTCCATGTTTAAGAGCTATGCTGGAAACAGCATAGCAAGTTTAAATAAGGCTAGTCCGTTATCAACTTGAAAAAGTGGCACCGAGTCGGTGCccgagtggttaaggcgtTGGACTTAAGATCCAATGGACATATGTCCGCcgcggttctatctagttacgcgttaaaccaactagaatttttttCTTCAGtggccgagtggttaaggcgttggactTAAgatccaatggacatatgtcCgcgtgggtctcgagtactaggatccatt
19noG_fne_RTT35_negative-ctrl_PBS14	0	0	395	0	0.296736	337	19noG	35	negative-ctrl	14	CACGCGGACATATGTCCATGTTTAAGAGCTATGCTGGAAACAGCATAGCAAGTTTAAATAAGGCTAGTCCGTTATCAACTTGAAAAAGTGGCACCGAGTCGGTGCccgagtggttaaggcgtTGGACTTAAGATCCAATGGACATATGTCCGCGcgcggttctatctagttacgcgttaaaccaactagaattttttt	ACCAGGATGGCCGAGTGGTTAAGGCGTTGGACTTAAGATCCAATGGACATATGTCCGCGTGGGTTCGAACCCCACTCCTGGTA	GCCGAGTGGTTAAGGCGTTGGACTTAAGATCCAATGGACATATGTCCGCGTGGG	tgtggaaaggacgaaacaccCACGCGGACATATGTCCATGTTTAAGAGCTATGCTGGAAACAGCATAGCAAGTTTAAATAAGGCTAGTCCGTTATCAACTTGAAAAAGTGGCACCGAGTCGGTGCccgagtggttaaggcgtTGGACTTAAGATCCAATGGACATATGTCCGCGcgcggttctatctagttacgcgttaaaccaactagaatttttttAGACTtggccgagtggttaaggcgttggactTAAgatccaatggacatatgtcCgcgtgggtctcgagtactaggatccatt
19noG_fne_RTT35_negative-ctrl_PBS15	0	0	275	0.510204	2.04082	196	19noG	35	negative-ctrl	15	CACGCGGACATATGTCCATGTTTAAGAGCTATGCTGGAAACAGCATAGCAAGTTTAAATAAGGCTAGTCCGTTATCAACTTGAAAAAGTGGCACCGAGTCGGTGCccgagtggttaaggcgtTGGACTTAAGATCCAATGGACATATGTCCGCGTcgcggttctatctagttacgcgttaaaccaactagaattttttt	ACCAGGATGGCCGAGTGGTTAAGGCGTTGGACTTAAGATCCAATGGACATATGTCCGCGTGGGTTCGAACCCCACTCCTGGTA	GCCGAGTGGTTAAGGCGTTGGACTTAAGATCCAATGGACATATGTCCGCGTGGG	tgtggaaaggacgaaacaccCACGCGGACATATGTCCATGTTTAAGAGCTATGCTGGAAACAGCATAGCAAGTTTAAATAAGGCTAGTCCGTTATCAACTTGAAAAAGTGGCACCGAGTCGGTGCccgagtggttaaggcgtTGGACTTAAGATCCAATGGACATATGTCCGCGTcgcggttctatctagttacgcgttaaaccaactagaatttttttATGGtggccgagtggttaaggcgttggactTAAgatccaatggacatatgtcCgcgtgggtctcgagtactaggatccatt
19noG_fne_RTT35_negative-ctrl_PBS16	0	0	387	0	0	290	19noG	35	negative-ctrl	16	CACGCGGACATATGTCCATGTTTAAGAGCTATGCTGGAAACAGCATAGCAAGTTTAAATAAGGCTAGTCCGTTATCAACTTGAAAAAGTGGCACCGAGTCGGTGCccgagtggttaaggcgtTGGACTTAAGATCCAATGGACATATGTCCGCGTGcgcggttctatctagttacgcgttaaaccaactagaattttttt	ACCAGGATGGCCGAGTGGTTAAGGCGTTGGACTTAAGATCCAATGGACATATGTCCGCGTGGGTTCGAACCCCACTCCTGGTA	GCCGAGTGGTTAAGGCGTTGGACTTAAGATCCAATGGACATATGTCCGCGTGGG	tgtggaaaggacgaaacaccCACGCGGACATATGTCCATGTTTAAGAGCTATGCTGGAAACAGCATAGCAAGTTTAAATAAGGCTAGTCCGTTATCAACTTGAAAAAGTGGCACCGAGTCGGTGCccgagtggttaaggcgtTGGACTTAAGATCCAATGGACATATGTCCGCGTGcgcggttctatctagttacgcgttaaaccaactagaatttttttTGCtggccgagtggttaaggcgttggactTAAgatccaatggacatatgtcCgcgtgggtctcgagtactaggatccatt
19noG_fne_RTT35_negative-ctrl_PBS8	0	2.27848	395	0	0.35461	282	19noG	35	negative-ctrl	8	CACGCGGACATATGTCCATGTTTAAGAGCTATGCTGGAAACAGCATAGCAAGTTTAAATAAGGCTAGTCCGTTATCAACTTGAAAAAGTGGCACCGAGTCGGTGCccgagtggttaaggcgtTGGACTTAAGATCCAATGGACATATGcgcggttctatctagttacgcgttaaaccaactagaattttttt	ACCAGGATGGCCGAGTGGTTAAGGCGTTGGACTTAAGATCCAATGGACATATGTCCGCGTGGGTTCGAACCCCACTCCTGGTA	GCCGAGTGGTTAAGGCGTTGGACTTAAGATCCAATGGACATATGTCCGCGTGGG	tgtggaaaggacgaaacaccCACGCGGACATATGTCCATGTTTAAGAGCTATGCTGGAAACAGCATAGCAAGTTTAAATAAGGCTAGTCCGTTATCAACTTGAAAAAGTGGCACCGAGTCGGTGCccgagtggttaaggcgtTGGACTTAAGATCCAATGGACATATGcgcggttctatctagttacgcgttaaaccaactagaatttttttACAACGGTGAAtggccgagtggttaaggcgttggactTAAgatccaatggacatatgtcCgcgtgggtctcgagtactaggatccatt
19noG_fne_RTT35_negative-ctrl_PBS9	0.20284	0	493	0.235849	0	424	19noG	35	negative-ctrl	9	CACGCGGACATATGTCCATGTTTAAGAGCTATGCTGGAAACAGCATAGCAAGTTTAAATAAGGCTAGTCCGTTATCAACTTGAAAAAGTGGCACCGAGTCGGTGCccgagtggttaaggcgtTGGACTTAAGATCCAATGGACATATGTcgcggttctatctagttacgcgttaaaccaactagaattttttt	ACCAGGATGGCCGAGTGGTTAAGGCGTTGGACTTAAGATCCAATGGACATATGTCCGCGTGGGTTCGAACCCCACTCCTGGTA	GCCGAGTGGTTAAGGCGTTGGACTTAAGATCCAATGGACATATGTCCGCGTGGG	tgtggaaaggacgaaacaccCACGCGGACATATGTCCATGTTTAAGAGCTATGCTGGAAACAGCATAGCAAGTTTAAATAAGGCTAGTCCGTTATCAACTTGAAAAAGTGGCACCGAGTCGGTGCccgagtggttaaggcgtTGGACTTAAGATCCAATGGACATATGTcgcggttctatctagttacgcgttaaaccaactagaatttttttTTATCGAGAGtggccgagtggttaaggcgttggactTAAgatccaatggacatatgtcCgcgtgggtctcgagtactaggatccatt
19noG_fne_RTT36_13gc_cg_PBS10	8.10185	0.231481	432	6.58307	0	319	19noG	36	13gc_cg	10	CACGCGGACATATGTCCATGTTTAAGAGCTATGCTGGAAACAGCATAGCAAGTTTAAATAAGGCTAGTCCGTTATCAACTTGAAAAAGTGGCACCGAGTCGGTGCGCCGAGTGGTTAAGGCGTtcgactctagatcgaatgGACATATGTCcgcggttctatctagttacgcgttaaaccaactagaattttttt	accaggatggccgagtggttaaggcgttcgactctagatcgaatggacatatgTCCGCGTGGGTTCGAACCCCACTcctggta	GCCGAGTGGTTAAGGCGTTGGACTTAAGATCCAATGGACATATGTCCGCGTGGG	tgtggaaaggacgaaacaccCACGCGGACATATGTCCATGTTTAAGAGCTATGCTGGAAACAGCATAGCAAGTTTAAATAAGGCTAGTCCGTTATCAACTTGAAAAAGTGGCACCGAGTCGGTGCGCCGAGTGGTTAAGGCGTtcgactctagatcgaatgGACATATGTCcgcggttctatctagttacgcgttaaaccaactagaatttttttACACTTCTtggccgagtggttaaggcgttggactTAAgatccaatggacatatgtcCgcgtgggtctcgagtactaggatccatt
19noG_fne_RTT36_13gc_cg_PBS11	3.53357	0	566	7.29412	0	425	19noG	36	13gc_cg	11	CACGCGGACATATGTCCATGTTTAAGAGCTATGCTGGAAACAGCATAGCAAGTTTAAATAAGGCTAGTCCGTTATCAACTTGAAAAAGTGGCACCGAGTCGGTGCGCCGAGTGGTTAAGGCGTtcgactctagatcgaatgGACATATGTCCcgcggttctatctagttacgcgttaaaccaactagaattttttt	accaggatggccgagtggttaaggcgttcgactctagatcgaatggacatatgTCCGCGTGGGTTCGAACCCCACTcctggta	GCCGAGTGGTTAAGGCGTTGGACTTAAGATCCAATGGACATATGTCCGCGTGGG	tgtggaaaggacgaaacaccCACGCGGACATATGTCCATGTTTAAGAGCTATGCTGGAAACAGCATAGCAAGTTTAAATAAGGCTAGTCCGTTATCAACTTGAAAAAGTGGCACCGAGTCGGTGCGCCGAGTGGTTAAGGCGTtcgactctagatcgaatgGACATATGTCCcgcggttctatctagttacgcgttaaaccaactagaatttttttGCTTCCAtggccgagtggttaaggcgttggactTAAgatccaatggacatatgtcCgcgtgggtctcgagtactaggatccatt
19noG_fne_RTT36_13gc_cg_PBS12	7.21311	0	305	9.38967	0	213	19noG	36	13gc_cg	12	CACGCGGACATATGTCCATGTTTAAGAGCTATGCTGGAAACAGCATAGCAAGTTTAAATAAGGCTAGTCCGTTATCAACTTGAAAAAGTGGCACCGAGTCGGTGCGCCGAGTGGTTAAGGCGTtcgactctagatcgaatgGACATATGTCCGcgcggttctatctagttacgcgttaaaccaactagaattttttt	accaggatggccgagtggttaaggcgttcgactctagatcgaatggacatatgTCCGCGTGGGTTCGAACCCCACTcctggta	GCCGAGTGGTTAAGGCGTTGGACTTAAGATCCAATGGACATATGTCCGCGTGGG	tgtggaaaggacgaaacaccCACGCGGACATATGTCCATGTTTAAGAGCTATGCTGGAAACAGCATAGCAAGTTTAAATAAGGCTAGTCCGTTATCAACTTGAAAAAGTGGCACCGAGTCGGTGCGCCGAGTGGTTAAGGCGTtcgactctagatcgaatgGACATATGTCCGcgcggttctatctagttacgcgttaaaccaactagaatttttttATTCGAtggccgagtggttaaggcgttggactTAAgatccaatggacatatgtcCgcgtgggtctcgagtactaggatccatt
19noG_fne_RTT36_13gc_cg_PBS13	11.5903	0	371	7.16981	0	265	19noG	36	13gc_cg	13	CACGCGGACATATGTCCATGTTTAAGAGCTATGCTGGAAACAGCATAGCAAGTTTAAATAAGGCTAGTCCGTTATCAACTTGAAAAAGTGGCACCGAGTCGGTGCGCCGAGTGGTTAAGGCGTtcgactctagatcgaatgGACATATGTCCGCcgcggttctatctagttacgcgttaaaccaactagaattttttt	accaggatggccgagtggttaaggcgttcgactctagatcgaatggacatatgTCCGCGTGGGTTCGAACCCCACTcctggta	GCCGAGTGGTTAAGGCGTTGGACTTAAGATCCAATGGACATATGTCCGCGTGGG	tgtggaaaggacgaaacaccCACGCGGACATATGTCCATGTTTAAGAGCTATGCTGGAAACAGCATAGCAAGTTTAAATAAGGCTAGTCCGTTATCAACTTGAAAAAGTGGCACCGAGTCGGTGCGCCGAGTGGTTAAGGCGTtcgactctagatcgaatgGACATATGTCCGCcgcggttctatctagttacgcgttaaaccaactagaatttttttTGGCCtggccgagtggttaaggcgttggactTAAgatccaatggacatatgtcCgcgtgggtctcgagtactaggatccatt
19noG_fne_RTT36_13gc_cg_PBS14	10.2871	0	418	11.4583	0	288	19noG	36	13gc_cg	14	CACGCGGACATATGTCCATGTTTAAGAGCTATGCTGGAAACAGCATAGCAAGTTTAAATAAGGCTAGTCCGTTATCAACTTGAAAAAGTGGCACCGAGTCGGTGCGCCGAGTGGTTAAGGCGTtcgactctagatcgaatgGACATATGTCCGCGcgcggttctatctagttacgcgttaaaccaactagaattttttt	accaggatggccgagtggttaaggcgttcgactctagatcgaatggacatatgTCCGCGTGGGTTCGAACCCCACTcctggta	GCCGAGTGGTTAAGGCGTTGGACTTAAGATCCAATGGACATATGTCCGCGTGGG	tgtggaaaggacgaaacaccCACGCGGACATATGTCCATGTTTAAGAGCTATGCTGGAAACAGCATAGCAAGTTTAAATAAGGCTAGTCCGTTATCAACTTGAAAAAGTGGCACCGAGTCGGTGCGCCGAGTGGTTAAGGCGTtcgactctagatcgaatgGACATATGTCCGCGcgcggttctatctagttacgcgttaaaccaactagaatttttttTCGAtggccgagtggttaaggcgttggactTAAgatccaatggacatatgtcCgcgtgggtctcgagtactaggatccatt
19noG_fne_RTT36_13gc_cg_PBS15	10.4991	0	581	10	0	370	19noG	36	13gc_cg	15	CACGCGGACATATGTCCATGTTTAAGAGCTATGCTGGAAACAGCATAGCAAGTTTAAATAAGGCTAGTCCGTTATCAACTTGAAAAAGTGGCACCGAGTCGGTGCGCCGAGTGGTTAAGGCGTtcgactctagatcgaatgGACATATGTCCGCGTcgcggttctatctagttacgcgttaaaccaactagaattttttt	accaggatggccgagtggttaaggcgttcgactctagatcgaatggacatatgTCCGCGTGGGTTCGAACCCCACTcctggta	GCCGAGTGGTTAAGGCGTTGGACTTAAGATCCAATGGACATATGTCCGCGTGGG	tgtggaaaggacgaaacaccCACGCGGACATATGTCCATGTTTAAGAGCTATGCTGGAAACAGCATAGCAAGTTTAAATAAGGCTAGTCCGTTATCAACTTGAAAAAGTGGCACCGAGTCGGTGCGCCGAGTGGTTAAGGCGTtcgactctagatcgaatgGACATATGTCCGCGTcgcggttctatctagttacgcgttaaaccaactagaatttttttCGTtggccgagtggttaaggcgttggactTAAgatccaatggacatatgtcCgcgtgggtctcgagtactaggatccatt
19noG_fne_RTT36_13gc_cg_PBS16	8.37321	0.717703	418	8.42912	0	261	19noG	36	13gc_cg	16	CACGCGGACATATGTCCATGTTTAAGAGCTATGCTGGAAACAGCATAGCAAGTTTAAATAAGGCTAGTCCGTTATCAACTTGAAAAAGTGGCACCGAGTCGGTGCGCCGAGTGGTTAAGGCGTtcgactctagatcgaatgGACATATGTCCGCGTGcgcggttctatctagttacgcgttaaaccaactagaattttttt	accaggatggccgagtggttaaggcgttcgactctagatcgaatggacatatgTCCGCGTGGGTTCGAACCCCACTcctggta	GCCGAGTGGTTAAGGCGTTGGACTTAAGATCCAATGGACATATGTCCGCGTGGG	tgtggaaaggacgaaacaccCACGCGGACATATGTCCATGTTTAAGAGCTATGCTGGAAACAGCATAGCAAGTTTAAATAAGGCTAGTCCGTTATCAACTTGAAAAAGTGGCACCGAGTCGGTGCGCCGAGTGGTTAAGGCGTtcgactctagatcgaatgGACATATGTCCGCGTGcgcggttctatctagttacgcgttaaaccaactagaatttttttTCtggccgagtggttaaggcgttggactTAAgatccaatggacatatgtcCgcgtgggtctcgagtactaggatccatt
19noG_fne_RTT36_13gc_cg_PBS9	7.24382	0	566	4.37018	0	389	19noG	36	13gc_cg	9	CACGCGGACATATGTCCATGTTTAAGAGCTATGCTGGAAACAGCATAGCAAGTTTAAATAAGGCTAGTCCGTTATCAACTTGAAAAAGTGGCACCGAGTCGGTGCGCCGAGTGGTTAAGGCGTtcgactctagatcgaatgGACATATGTcgcggttctatctagttacgcgttaaaccaactagaattttttt	accaggatggccgagtggttaaggcgttcgactctagatcgaatggacatatgTCCGCGTGGGTTCGAACCCCACTcctggta	GCCGAGTGGTTAAGGCGTTGGACTTAAGATCCAATGGACATATGTCCGCGTGGG	tgtggaaaggacgaaacaccCACGCGGACATATGTCCATGTTTAAGAGCTATGCTGGAAACAGCATAGCAAGTTTAAATAAGGCTAGTCCGTTATCAACTTGAAAAAGTGGCACCGAGTCGGTGCGCCGAGTGGTTAAGGCGTtcgactctagatcgaatgGACATATGTcgcggttctatctagttacgcgttaaaccaactagaatttttttTCGTACAAGtggccgagtggttaaggcgttggactTAAgatccaatggacatatgtcCgcgtgggtctcgagtactaggatccatt
19noG_fne_RTT36_13gc_cg_mut38at_PBS10	6.47887	0	355	4.62046	0.990099	303	19noG	36	13gc_cg_mut38at	10	CACGCGGACATATGTCCATGTTTAAGAGCTATGCTGGAAACAGCATAGCAAGTTTAAATAAGGCTAGTCCGTTATCAACTTGAAAAAGTGGCACCGAGTCGGTGCGCCGAGTGGTTAAGGCGTtcgactctagttcgaatgGACATATGTCcgcggttctatctagttacgcgttaaaccaactagaattttttt	accaggatggccgagtggttaaggcgttcgactctagttcgaatggacatatgTCCGCGTGGGTTCGAACCCCACTcctggta	GCCGAGTGGTTAAGGCGTTGGACTTAAGATCCAATGGACATATGTCCGCGTGGG	tgtggaaaggacgaaacaccCACGCGGACATATGTCCATGTTTAAGAGCTATGCTGGAAACAGCATAGCAAGTTTAAATAAGGCTAGTCCGTTATCAACTTGAAAAAGTGGCACCGAGTCGGTGCGCCGAGTGGTTAAGGCGTtcgactctagttcgaatgGACATATGTCcgcggttctatctagttacgcgttaaaccaactagaatttttttTTACGACCtggccgagtggttaaggcgttggactTAAgatccaatggacatatgtcCgcgtgggtctcgagtactaggatccatt
19noG_fne_RTT36_13gc_cg_mut38at_PBS11	8.37989	0	537	11.0565	0	407	19noG	36	13gc_cg_mut38at	11	CACGCGGACATATGTCCATGTTTAAGAGCTATGCTGGAAACAGCATAGCAAGTTTAAATAAGGCTAGTCCGTTATCAACTTGAAAAAGTGGCACCGAGTCGGTGCGCCGAGTGGTTAAGGCGTtcgactctagttcgaatgGACATATGTCCcgcggttctatctagttacgcgttaaaccaactagaattttttt	accaggatggccgagtggttaaggcgttcgactctagttcgaatggacatatgTCCGCGTGGGTTCGAACCCCACTcctggta	GCCGAGTGGTTAAGGCGTTGGACTTAAGATCCAATGGACATATGTCCGCGTGGG	tgtggaaaggacgaaacaccCACGCGGACATATGTCCATGTTTAAGAGCTATGCTGGAAACAGCATAGCAAGTTTAAATAAGGCTAGTCCGTTATCAACTTGAAAAAGTGGCACCGAGTCGGTGCGCCGAGTGGTTAAGGCGTtcgactctagttcgaatgGACATATGTCCcgcggttctatctagttacgcgttaaaccaactagaatttttttTGCCATGtggccgagtggttaaggcgttggactTAAgatccaatggacatatgtcCgcgtgggtctcgagtactaggatccatt
19noG_fne_RTT36_13gc_cg_mut38at_PBS12	15.3153	0.600601	333	12.749	0	251	19noG	36	13gc_cg_mut38at	12	CACGCGGACATATGTCCATGTTTAAGAGCTATGCTGGAAACAGCATAGCAAGTTTAAATAAGGCTAGTCCGTTATCAACTTGAAAAAGTGGCACCGAGTCGGTGCGCCGAGTGGTTAAGGCGTtcgactctagttcgaatgGACATATGTCCGcgcggttctatctagttacgcgttaaaccaactagaattttttt	accaggatggccgagtggttaaggcgttcgactctagttcgaatggacatatgTCCGCGTGGGTTCGAACCCCACTcctggta	GCCGAGTGGTTAAGGCGTTGGACTTAAGATCCAATGGACATATGTCCGCGTGGG	tgtggaaaggacgaaacaccCACGCGGACATATGTCCATGTTTAAGAGCTATGCTGGAAACAGCATAGCAAGTTTAAATAAGGCTAGTCCGTTATCAACTTGAAAAAGTGGCACCGAGTCGGTGCGCCGAGTGGTTAAGGCGTtcgactctagttcgaatgGACATATGTCCGcgcggttctatctagttacgcgttaaaccaactagaatttttttCATTGAtggccgagtggttaaggcgttggactTAAgatccaatggacatatgtcCgcgtgggtctcgagtactaggatccatt
19noG_fne_RTT36_13gc_cg_mut38at_PBS13	3.84615	0	182	5.51724	1.37931	145	19noG	36	13gc_cg_mut38at	13	CACGCGGACATATGTCCATGTTTAAGAGCTATGCTGGAAACAGCATAGCAAGTTTAAATAAGGCTAGTCCGTTATCAACTTGAAAAAGTGGCACCGAGTCGGTGCGCCGAGTGGTTAAGGCGTtcgactctagttcgaatgGACATATGTCCGCcgcggttctatctagttacgcgttaaaccaactagaattttttt	accaggatggccgagtggttaaggcgttcgactctagttcgaatggacatatgTCCGCGTGGGTTCGAACCCCACTcctggta	GCCGAGTGGTTAAGGCGTTGGACTTAAGATCCAATGGACATATGTCCGCGTGGG	tgtggaaaggacgaaacaccCACGCGGACATATGTCCATGTTTAAGAGCTATGCTGGAAACAGCATAGCAAGTTTAAATAAGGCTAGTCCGTTATCAACTTGAAAAAGTGGCACCGAGTCGGTGCGCCGAGTGGTTAAGGCGTtcgactctagttcgaatgGACATATGTCCGCcgcggttctatctagttacgcgttaaaccaactagaatttttttATGCCtggccgagtggttaaggcgttggactTAAgatccaatggacatatgtcCgcgtgggtctcgagtactaggatccatt
19noG_fne_RTT36_13gc_cg_mut38at_PBS14	6.39098	0.37594	266	6.73077	0	208	19noG	36	13gc_cg_mut38at	14	CACGCGGACATATGTCCATGTTTAAGAGCTATGCTGGAAACAGCATAGCAAGTTTAAATAAGGCTAGTCCGTTATCAACTTGAAAAAGTGGCACCGAGTCGGTGCGCCGAGTGGTTAAGGCGTtcgactctagttcgaatgGACATATGTCCGCGcgcggttctatctagttacgcgttaaaccaactagaattttttt	accaggatggccgagtggttaaggcgttcgactctagttcgaatggacatatgTCCGCGTGGGTTCGAACCCCACTcctggta	GCCGAGTGGTTAAGGCGTTGGACTTAAGATCCAATGGACATATGTCCGCGTGGG	tgtggaaaggacgaaacaccCACGCGGACATATGTCCATGTTTAAGAGCTATGCTGGAAACAGCATAGCAAGTTTAAATAAGGCTAGTCCGTTATCAACTTGAAAAAGTGGCACCGAGTCGGTGCGCCGAGTGGTTAAGGCGTtcgactctagttcgaatgGACATATGTCCGCGcgcggttctatctagttacgcgttaaaccaactagaatttttttACTAtggccgagtggttaaggcgttggactTAAgatccaatggacatatgtcCgcgtgggtctcgagtactaggatccatt
19noG_fne_RTT36_13gc_cg_mut38at_PBS15	14.717	0.188679	530	13.388	0.546448	366	19noG	36	13gc_cg_mut38at	15	CACGCGGACATATGTCCATGTTTAAGAGCTATGCTGGAAACAGCATAGCAAGTTTAAATAAGGCTAGTCCGTTATCAACTTGAAAAAGTGGCACCGAGTCGGTGCGCCGAGTGGTTAAGGCGTtcgactctagttcgaatgGACATATGTCCGCGTcgcggttctatctagttacgcgttaaaccaactagaattttttt	accaggatggccgagtggttaaggcgttcgactctagttcgaatggacatatgTCCGCGTGGGTTCGAACCCCACTcctggta	GCCGAGTGGTTAAGGCGTTGGACTTAAGATCCAATGGACATATGTCCGCGTGGG	tgtggaaaggacgaaacaccCACGCGGACATATGTCCATGTTTAAGAGCTATGCTGGAAACAGCATAGCAAGTTTAAATAAGGCTAGTCCGTTATCAACTTGAAAAAGTGGCACCGAGTCGGTGCGCCGAGTGGTTAAGGCGTtcgactctagttcgaatgGACATATGTCCGCGTcgcggttctatctagttacgcgttaaaccaactagaatttttttCCGtggccgagtggttaaggcgttggactTAAgatccaatggacatatgtcCgcgtgggtctcgagtactaggatccatt
19noG_fne_RTT36_13gc_cg_mut38at_PBS16	7.50751	0	666	7.71144	3.23383	402	19noG	36	13gc_cg_mut38at	16	CACGCGGACATATGTCCATGTTTAAGAGCTATGCTGGAAACAGCATAGCAAGTTTAAATAAGGCTAGTCCGTTATCAACTTGAAAAAGTGGCACCGAGTCGGTGCGCCGAGTGGTTAAGGCGTtcgactctagttcgaatgGACATATGTCCGCGTGcgcggttctatctagttacgcgttaaaccaactagaattttttt	accaggatggccgagtggttaaggcgttcgactctagttcgaatggacatatgTCCGCGTGGGTTCGAACCCCACTcctggta	GCCGAGTGGTTAAGGCGTTGGACTTAAGATCCAATGGACATATGTCCGCGTGGG	tgtggaaaggacgaaacaccCACGCGGACATATGTCCATGTTTAAGAGCTATGCTGGAAACAGCATAGCAAGTTTAAATAAGGCTAGTCCGTTATCAACTTGAAAAAGTGGCACCGAGTCGGTGCGCCGAGTGGTTAAGGCGTtcgactctagttcgaatgGACATATGTCCGCGTGcgcggttctatctagttacgcgttaaaccaactagaatttttttCCtggccgagtggttaaggcgttggactTAAgatccaatggacatatgtcCgcgtgggtctcgagtactaggatccatt
19noG_fne_RTT36_13gc_cg_mut38at_PBS8	6.01202	0	499	3.61446	0	332	19noG	36	13gc_cg_mut38at	8	CACGCGGACATATGTCCATGTTTAAGAGCTATGCTGGAAACAGCATAGCAAGTTTAAATAAGGCTAGTCCGTTATCAACTTGAAAAAGTGGCACCGAGTCGGTGCGCCGAGTGGTTAAGGCGTtcgactctagttcgaatgGACATATGcgcggttctatctagttacgcgttaaaccaactagaattttttt	accaggatggccgagtggttaaggcgttcgactctagttcgaatggacatatgTCCGCGTGGGTTCGAACCCCACTcctggta	GCCGAGTGGTTAAGGCGTTGGACTTAAGATCCAATGGACATATGTCCGCGTGGG	tgtggaaaggacgaaacaccCACGCGGACATATGTCCATGTTTAAGAGCTATGCTGGAAACAGCATAGCAAGTTTAAATAAGGCTAGTCCGTTATCAACTTGAAAAAGTGGCACCGAGTCGGTGCGCCGAGTGGTTAAGGCGTtcgactctagttcgaatgGACATATGcgcggttctatctagttacgcgttaaaccaactagaatttttttGCGATCTCGTtggccgagtggttaaggcgttggactTAAgatccaatggacatatgtcCgcgtgggtctcgagtactaggatccatt
19noG_fne_RTT36_13gc_cg_mut38at_PBS9	3.44828	0.689655	580	8.21596	0.704225	426	19noG	36	13gc_cg_mut38at	9	CACGCGGACATATGTCCATGTTTAAGAGCTATGCTGGAAACAGCATAGCAAGTTTAAATAAGGCTAGTCCGTTATCAACTTGAAAAAGTGGCACCGAGTCGGTGCGCCGAGTGGTTAAGGCGTtcgactctagttcgaatgGACATATGTcgcggttctatctagttacgcgttaaaccaactagaattttttt	accaggatggccgagtggttaaggcgttcgactctagttcgaatggacatatgTCCGCGTGGGTTCGAACCCCACTcctggta	GCCGAGTGGTTAAGGCGTTGGACTTAAGATCCAATGGACATATGTCCGCGTGGG	tgtggaaaggacgaaacaccCACGCGGACATATGTCCATGTTTAAGAGCTATGCTGGAAACAGCATAGCAAGTTTAAATAAGGCTAGTCCGTTATCAACTTGAAAAAGTGGCACCGAGTCGGTGCGCCGAGTGGTTAAGGCGTtcgactctagttcgaatgGACATATGTcgcggttctatctagttacgcgttaaaccaactagaatttttttGGTCTACTAtggccgagtggttaaggcgttggactTAAgatccaatggacatatgtcCgcgtgggtctcgagtactaggatccatt
19noG_fne_RTT36_13gc_ta_12ta_cg_PBS10	10.0559	0	537	8.57788	0.451467	443	19noG	36	13gc_ta_12ta_cg	10	CACGCGGACATATGTCCATGTTTAAGAGCTATGCTGGAAACAGCATAGCAAGTTTAAATAAGGCTAGTCCGTTATCAACTTGAAAAAGTGGCACCGAGTCGGTGCGCCGAGTGGTTAAGGCGTctgactctagatcagatgGACATATGTCcgcggttctatctagttacgcgttaaaccaactagaattttttt	accaggatggccgagtggttaaggcgtctgactctagatcagatggacatatgTCCGCGTGGGTTCGAACCCCACTcctggta	GCCGAGTGGTTAAGGCGTTGGACTTAAGATCCAATGGACATATGTCCGCGTGGG	tgtggaaaggacgaaacaccCACGCGGACATATGTCCATGTTTAAGAGCTATGCTGGAAACAGCATAGCAAGTTTAAATAAGGCTAGTCCGTTATCAACTTGAAAAAGTGGCACCGAGTCGGTGCGCCGAGTGGTTAAGGCGTctgactctagatcagatgGACATATGTCcgcggttctatctagttacgcgttaaaccaactagaatttttttGATGTCCAtggccgagtggttaaggcgttggactTAAgatccaatggacatatgtcCgcgtgggtctcgagtactaggatccatt
19noG_fne_RTT36_13gc_ta_12ta_cg_PBS11	14.6293	0	499	13.4969	0	326	19noG	36	13gc_ta_12ta_cg	11	CACGCGGACATATGTCCATGTTTAAGAGCTATGCTGGAAACAGCATAGCAAGTTTAAATAAGGCTAGTCCGTTATCAACTTGAAAAAGTGGCACCGAGTCGGTGCGCCGAGTGGTTAAGGCGTctgactctagatcagatgGACATATGTCCcgcggttctatctagttacgcgttaaaccaactagaattttttt	accaggatggccgagtggttaaggcgtctgactctagatcagatggacatatgTCCGCGTGGGTTCGAACCCCACTcctggta	GCCGAGTGGTTAAGGCGTTGGACTTAAGATCCAATGGACATATGTCCGCGTGGG	tgtggaaaggacgaaacaccCACGCGGACATATGTCCATGTTTAAGAGCTATGCTGGAAACAGCATAGCAAGTTTAAATAAGGCTAGTCCGTTATCAACTTGAAAAAGTGGCACCGAGTCGGTGCGCCGAGTGGTTAAGGCGTctgactctagatcagatgGACATATGTCCcgcggttctatctagttacgcgttaaaccaactagaatttttttACTGCTAtggccgagtggttaaggcgttggactTAAgatccaatggacatatgtcCgcgtgggtctcgagtactaggatccatt
19noG_fne_RTT36_13gc_ta_12ta_cg_PBS12	16.0207	0	387	14.7887	0	284	19noG	36	13gc_ta_12ta_cg	12	CACGCGGACATATGTCCATGTTTAAGAGCTATGCTGGAAACAGCATAGCAAGTTTAAATAAGGCTAGTCCGTTATCAACTTGAAAAAGTGGCACCGAGTCGGTGCGCCGAGTGGTTAAGGCGTctgactctagatcagatgGACATATGTCCGcgcggttctatctagttacgcgttaaaccaactagaattttttt	accaggatggccgagtggttaaggcgtctgactctagatcagatggacatatgTCCGCGTGGGTTCGAACCCCACTcctggta	GCCGAGTGGTTAAGGCGTTGGACTTAAGATCCAATGGACATATGTCCGCGTGGG	tgtggaaaggacgaaacaccCACGCGGACATATGTCCATGTTTAAGAGCTATGCTGGAAACAGCATAGCAAGTTTAAATAAGGCTAGTCCGTTATCAACTTGAAAAAGTGGCACCGAGTCGGTGCGCCGAGTGGTTAAGGCGTctgactctagatcagatgGACATATGTCCGcgcggttctatctagttacgcgttaaaccaactagaatttttttGTCCAAtggccgagtggttaaggcgttggactTAAgatccaatggacatatgtcCgcgtgggtctcgagtactaggatccatt
19noG_fne_RTT36_13gc_ta_12ta_cg_PBS13	13.9583	0	480	10.5919	0	321	19noG	36	13gc_ta_12ta_cg	13	CACGCGGACATATGTCCATGTTTAAGAGCTATGCTGGAAACAGCATAGCAAGTTTAAATAAGGCTAGTCCGTTATCAACTTGAAAAAGTGGCACCGAGTCGGTGCGCCGAGTGGTTAAGGCGTctgactctagatcagatgGACATATGTCCGCcgcggttctatctagttacgcgttaaaccaactagaattttttt	accaggatggccgagtggttaaggcgtctgactctagatcagatggacatatgTCCGCGTGGGTTCGAACCCCACTcctggta	GCCGAGTGGTTAAGGCGTTGGACTTAAGATCCAATGGACATATGTCCGCGTGGG	tgtggaaaggacgaaacaccCACGCGGACATATGTCCATGTTTAAGAGCTATGCTGGAAACAGCATAGCAAGTTTAAATAAGGCTAGTCCGTTATCAACTTGAAAAAGTGGCACCGAGTCGGTGCGCCGAGTGGTTAAGGCGTctgactctagatcagatgGACATATGTCCGCcgcggttctatctagttacgcgttaaaccaactagaatttttttACCTAtggccgagtggttaaggcgttggactTAAgatccaatggacatatgtcCgcgtgggtctcgagtactaggatccatt
19noG_fne_RTT36_13gc_ta_12ta_cg_PBS14	9.42408	0	573	16.0633	0	442	19noG	36	13gc_ta_12ta_cg	14	CACGCGGACATATGTCCATGTTTAAGAGCTATGCTGGAAACAGCATAGCAAGTTTAAATAAGGCTAGTCCGTTATCAACTTGAAAAAGTGGCACCGAGTCGGTGCGCCGAGTGGTTAAGGCGTctgactctagatcagatgGACATATGTCCGCGcgcggttctatctagttacgcgttaaaccaactagaattttttt	accaggatggccgagtggttaaggcgtctgactctagatcagatggacatatgTCCGCGTGGGTTCGAACCCCACTcctggta	GCCGAGTGGTTAAGGCGTTGGACTTAAGATCCAATGGACATATGTCCGCGTGGG	tgtggaaaggacgaaacaccCACGCGGACATATGTCCATGTTTAAGAGCTATGCTGGAAACAGCATAGCAAGTTTAAATAAGGCTAGTCCGTTATCAACTTGAAAAAGTGGCACCGAGTCGGTGCGCCGAGTGGTTAAGGCGTctgactctagatcagatgGACATATGTCCGCGcgcggttctatctagttacgcgttaaaccaactagaatttttttTGCCtggccgagtggttaaggcgttggactTAAgatccaatggacatatgtcCgcgtgggtctcgagtactaggatccatt
19noG_fne_RTT36_13gc_ta_12ta_cg_PBS15	11.68	0.32	625	13.4663	0	401	19noG	36	13gc_ta_12ta_cg	15	CACGCGGACATATGTCCATGTTTAAGAGCTATGCTGGAAACAGCATAGCAAGTTTAAATAAGGCTAGTCCGTTATCAACTTGAAAAAGTGGCACCGAGTCGGTGCGCCGAGTGGTTAAGGCGTctgactctagatcagatgGACATATGTCCGCGTcgcggttctatctagttacgcgttaaaccaactagaattttttt	accaggatggccgagtggttaaggcgtctgactctagatcagatggacatatgTCCGCGTGGGTTCGAACCCCACTcctggta	GCCGAGTGGTTAAGGCGTTGGACTTAAGATCCAATGGACATATGTCCGCGTGGG	tgtggaaaggacgaaacaccCACGCGGACATATGTCCATGTTTAAGAGCTATGCTGGAAACAGCATAGCAAGTTTAAATAAGGCTAGTCCGTTATCAACTTGAAAAAGTGGCACCGAGTCGGTGCGCCGAGTGGTTAAGGCGTctgactctagatcagatgGACATATGTCCGCGTcgcggttctatctagttacgcgttaaaccaactagaatttttttACCtggccgagtggttaaggcgttggactTAAgatccaatggacatatgtcCgcgtgggtctcgagtactaggatccatt
19noG_fne_RTT36_13gc_ta_12ta_cg_PBS16	8.3871	0	465	11.4206	0.557103	359	19noG	36	13gc_ta_12ta_cg	16	CACGCGGACATATGTCCATGTTTAAGAGCTATGCTGGAAACAGCATAGCAAGTTTAAATAAGGCTAGTCCGTTATCAACTTGAAAAAGTGGCACCGAGTCGGTGCGCCGAGTGGTTAAGGCGTctgactctagatcagatgGACATATGTCCGCGTGcgcggttctatctagttacgcgttaaaccaactagaattttttt	accaggatggccgagtggttaaggcgtctgactctagatcagatggacatatgTCCGCGTGGGTTCGAACCCCACTcctggta	GCCGAGTGGTTAAGGCGTTGGACTTAAGATCCAATGGACATATGTCCGCGTGGG	tgtggaaaggacgaaacaccCACGCGGACATATGTCCATGTTTAAGAGCTATGCTGGAAACAGCATAGCAAGTTTAAATAAGGCTAGTCCGTTATCAACTTGAAAAAGTGGCACCGAGTCGGTGCGCCGAGTGGTTAAGGCGTctgactctagatcagatgGACATATGTCCGCGTGcgcggttctatctagttacgcgttaaaccaactagaatttttttCAtggccgagtggttaaggcgttggactTAAgatccaatggacatatgtcCgcgtgggtctcgagtactaggatccatt
19noG_fne_RTT36_13gc_ta_12ta_cg_PBS8	3.30189	1.65094	424	3.16901	0.704225	284	19noG	36	13gc_ta_12ta_cg	8	CACGCGGACATATGTCCATGTTTAAGAGCTATGCTGGAAACAGCATAGCAAGTTTAAATAAGGCTAGTCCGTTATCAACTTGAAAAAGTGGCACCGAGTCGGTGCGCCGAGTGGTTAAGGCGTctgactctagatcagatgGACATATGcgcggttctatctagttacgcgttaaaccaactagaattttttt	accaggatggccgagtggttaaggcgtctgactctagatcagatggacatatgTCCGCGTGGGTTCGAACCCCACTcctggta	GCCGAGTGGTTAAGGCGTTGGACTTAAGATCCAATGGACATATGTCCGCGTGGG	tgtggaaaggacgaaacaccCACGCGGACATATGTCCATGTTTAAGAGCTATGCTGGAAACAGCATAGCAAGTTTAAATAAGGCTAGTCCGTTATCAACTTGAAAAAGTGGCACCGAGTCGGTGCGCCGAGTGGTTAAGGCGTctgactctagatcagatgGACATATGcgcggttctatctagttacgcgttaaaccaactagaatttttttGGTGCGTGTAtggccgagtggttaaggcgttggactTAAgatccaatggacatatgtcCgcgtgggtctcgagtactaggatccatt
19noG_fne_RTT36_13gc_ta_12ta_cg_PBS9	3.72549	0	510	3.22581	0.293255	341	19noG	36	13gc_ta_12ta_cg	9	CACGCGGACATATGTCCATGTTTAAGAGCTATGCTGGAAACAGCATAGCAAGTTTAAATAAGGCTAGTCCGTTATCAACTTGAAAAAGTGGCACCGAGTCGGTGCGCCGAGTGGTTAAGGCGTctgactctagatcagatgGACATATGTcgcggttctatctagttacgcgttaaaccaactagaattttttt	accaggatggccgagtggttaaggcgtctgactctagatcagatggacatatgTCCGCGTGGGTTCGAACCCCACTcctggta	GCCGAGTGGTTAAGGCGTTGGACTTAAGATCCAATGGACATATGTCCGCGTGGG	tgtggaaaggacgaaacaccCACGCGGACATATGTCCATGTTTAAGAGCTATGCTGGAAACAGCATAGCAAGTTTAAATAAGGCTAGTCCGTTATCAACTTGAAAAAGTGGCACCGAGTCGGTGCGCCGAGTGGTTAAGGCGTctgactctagatcagatgGACATATGTcgcggttctatctagttacgcgttaaaccaactagaatttttttAGACTGGATtggccgagtggttaaggcgttggactTAAgatccaatggacatatgtcCgcgtgggtctcgagtactaggatccatt
19noG_fne_RTT36_13gc_ta_PBS10	3.61905	0	525	8.41121	0.46729	428	19noG	36	13gc_ta	10	CACGCGGACATATGTCCATGTTTAAGAGCTATGCTGGAAACAGCATAGCAAGTTTAAATAAGGCTAGTCCGTTATCAACTTGAAAAAGTGGCACCGAGTCGGTGCGCCGAGTGGTTAAGGCGTttgactctagatcaaatgGACATATGTCcgcggttctatctagttacgcgttaaaccaactagaattttttt	accaggatggccgagtggttaaggcgtttgactctagatcaaatggacatatgTCCGCGTGGGTTCGAACCCCACTcctggta	GCCGAGTGGTTAAGGCGTTGGACTTAAGATCCAATGGACATATGTCCGCGTGGG	tgtggaaaggacgaaacaccCACGCGGACATATGTCCATGTTTAAGAGCTATGCTGGAAACAGCATAGCAAGTTTAAATAAGGCTAGTCCGTTATCAACTTGAAAAAGTGGCACCGAGTCGGTGCGCCGAGTGGTTAAGGCGTttgactctagatcaaatgGACATATGTCcgcggttctatctagttacgcgttaaaccaactagaatttttttTTAACCTGtggccgagtggttaaggcgttggactTAAgatccaatggacatatgtcCgcgtgggtctcgagtactaggatccatt
19noG_fne_RTT36_13gc_ta_PBS11	11.1801	0	322	9.0566	0.377358	265	19noG	36	13gc_ta	11	CACGCGGACATATGTCCATGTTTAAGAGCTATGCTGGAAACAGCATAGCAAGTTTAAATAAGGCTAGTCCGTTATCAACTTGAAAAAGTGGCACCGAGTCGGTGCGCCGAGTGGTTAAGGCGTttgactctagatcaaatgGACATATGTCCcgcggttctatctagttacgcgttaaaccaactagaattttttt	accaggatggccgagtggttaaggcgtttgactctagatcaaatggacatatgTCCGCGTGGGTTCGAACCCCACTcctggta	GCCGAGTGGTTAAGGCGTTGGACTTAAGATCCAATGGACATATGTCCGCGTGGG	tgtggaaaggacgaaacaccCACGCGGACATATGTCCATGTTTAAGAGCTATGCTGGAAACAGCATAGCAAGTTTAAATAAGGCTAGTCCGTTATCAACTTGAAAAAGTGGCACCGAGTCGGTGCGCCGAGTGGTTAAGGCGTttgactctagatcaaatgGACATATGTCCcgcggttctatctagttacgcgttaaaccaactagaatttttttGATACACtggccgagtggttaaggcgttggactTAAgatccaatggacatatgtcCgcgtgggtctcgagtactaggatccatt
19noG_fne_RTT36_13gc_ta_PBS12	8.58209	0	536	12.3967	0	363	19noG	36	13gc_ta	12	CACGCGGACATATGTCCATGTTTAAGAGCTATGCTGGAAACAGCATAGCAAGTTTAAATAAGGCTAGTCCGTTATCAACTTGAAAAAGTGGCACCGAGTCGGTGCGCCGAGTGGTTAAGGCGTttgactctagatcaaatgGACATATGTCCGcgcggttctatctagttacgcgttaaaccaactagaattttttt	accaggatggccgagtggttaaggcgtttgactctagatcaaatggacatatgTCCGCGTGGGTTCGAACCCCACTcctggta	GCCGAGTGGTTAAGGCGTTGGACTTAAGATCCAATGGACATATGTCCGCGTGGG	tgtggaaaggacgaaacaccCACGCGGACATATGTCCATGTTTAAGAGCTATGCTGGAAACAGCATAGCAAGTTTAAATAAGGCTAGTCCGTTATCAACTTGAAAAAGTGGCACCGAGTCGGTGCGCCGAGTGGTTAAGGCGTttgactctagatcaaatgGACATATGTCCGcgcggttctatctagttacgcgttaaaccaactagaatttttttCAATTGtggccgagtggttaaggcgttggactTAAgatccaatggacatatgtcCgcgtgggtctcgagtactaggatccatt
19noG_fne_RTT36_13gc_ta_PBS13	9.86159	0	578	10.0503	0	398	19noG	36	13gc_ta	13	CACGCGGACATATGTCCATGTTTAAGAGCTATGCTGGAAACAGCATAGCAAGTTTAAATAAGGCTAGTCCGTTATCAACTTGAAAAAGTGGCACCGAGTCGGTGCGCCGAGTGGTTAAGGCGTttgactctagatcaaatgGACATATGTCCGCcgcggttctatctagttacgcgttaaaccaactagaattttttt	accaggatggccgagtggttaaggcgtttgactctagatcaaatggacatatgTCCGCGTGGGTTCGAACCCCACTcctggta	GCCGAGTGGTTAAGGCGTTGGACTTAAGATCCAATGGACATATGTCCGCGTGGG	tgtggaaaggacgaaacaccCACGCGGACATATGTCCATGTTTAAGAGCTATGCTGGAAACAGCATAGCAAGTTTAAATAAGGCTAGTCCGTTATCAACTTGAAAAAGTGGCACCGAGTCGGTGCGCCGAGTGGTTAAGGCGTttgactctagatcaaatgGACATATGTCCGCcgcggttctatctagttacgcgttaaaccaactagaatttttttCGAACtggccgagtggttaaggcgttggactTAAgatccaatggacatatgtcCgcgtgggtctcgagtactaggatccatt
19noG_fne_RTT36_13gc_ta_PBS14	8.10056	0.27933	358	7.5188	0.37594	266	19noG	36	13gc_ta	14	CACGCGGACATATGTCCATGTTTAAGAGCTATGCTGGAAACAGCATAGCAAGTTTAAATAAGGCTAGTCCGTTATCAACTTGAAAAAGTGGCACCGAGTCGGTGCGCCGAGTGGTTAAGGCGTttgactctagatcaaatgGACATATGTCCGCGcgcggttctatctagttacgcgttaaaccaactagaattttttt	accaggatggccgagtggttaaggcgtttgactctagatcaaatggacatatgTCCGCGTGGGTTCGAACCCCACTcctggta	GCCGAGTGGTTAAGGCGTTGGACTTAAGATCCAATGGACATATGTCCGCGTGGG	tgtggaaaggacgaaacaccCACGCGGACATATGTCCATGTTTAAGAGCTATGCTGGAAACAGCATAGCAAGTTTAAATAAGGCTAGTCCGTTATCAACTTGAAAAAGTGGCACCGAGTCGGTGCGCCGAGTGGTTAAGGCGTttgactctagatcaaatgGACATATGTCCGCGcgcggttctatctagttacgcgttaaaccaactagaatttttttGGTCtggccgagtggttaaggcgttggactTAAgatccaatggacatatgtcCgcgtgggtctcgagtactaggatccatt
19noG_fne_RTT36_13gc_ta_PBS15	7.36434	0	516	8.93855	0	358	19noG	36	13gc_ta	15	CACGCGGACATATGTCCATGTTTAAGAGCTATGCTGGAAACAGCATAGCAAGTTTAAATAAGGCTAGTCCGTTATCAACTTGAAAAAGTGGCACCGAGTCGGTGCGCCGAGTGGTTAAGGCGTttgactctagatcaaatgGACATATGTCCGCGTcgcggttctatctagttacgcgttaaaccaactagaattttttt	accaggatggccgagtggttaaggcgtttgactctagatcaaatggacatatgTCCGCGTGGGTTCGAACCCCACTcctggta	GCCGAGTGGTTAAGGCGTTGGACTTAAGATCCAATGGACATATGTCCGCGTGGG	tgtggaaaggacgaaacaccCACGCGGACATATGTCCATGTTTAAGAGCTATGCTGGAAACAGCATAGCAAGTTTAAATAAGGCTAGTCCGTTATCAACTTGAAAAAGTGGCACCGAGTCGGTGCGCCGAGTGGTTAAGGCGTttgactctagatcaaatgGACATATGTCCGCGTcgcggttctatctagttacgcgttaaaccaactagaatttttttTGCtggccgagtggttaaggcgttggactTAAgatccaatggacatatgtcCgcgtgggtctcgagtactaggatccatt
19noG_fne_RTT36_13gc_ta_PBS16	5.96026	0	604	10.274	0.228311	438	19noG	36	13gc_ta	16	CACGCGGACATATGTCCATGTTTAAGAGCTATGCTGGAAACAGCATAGCAAGTTTAAATAAGGCTAGTCCGTTATCAACTTGAAAAAGTGGCACCGAGTCGGTGCGCCGAGTGGTTAAGGCGTttgactctagatcaaatgGACATATGTCCGCGTGcgcggttctatctagttacgcgttaaaccaactagaattttttt	accaggatggccgagtggttaaggcgtttgactctagatcaaatggacatatgTCCGCGTGGGTTCGAACCCCACTcctggta	GCCGAGTGGTTAAGGCGTTGGACTTAAGATCCAATGGACATATGTCCGCGTGGG	tgtggaaaggacgaaacaccCACGCGGACATATGTCCATGTTTAAGAGCTATGCTGGAAACAGCATAGCAAGTTTAAATAAGGCTAGTCCGTTATCAACTTGAAAAAGTGGCACCGAGTCGGTGCGCCGAGTGGTTAAGGCGTttgactctagatcaaatgGACATATGTCCGCGTGcgcggttctatctagttacgcgttaaaccaactagaatttttttCTtggccgagtggttaaggcgttggactTAAgatccaatggacatatgtcCgcgtgggtctcgagtactaggatccatt
19noG_fne_RTT36_13gc_ta_PBS8	1.20898	0	579	3.29949	0	394	19noG	36	13gc_ta	8	CACGCGGACATATGTCCATGTTTAAGAGCTATGCTGGAAACAGCATAGCAAGTTTAAATAAGGCTAGTCCGTTATCAACTTGAAAAAGTGGCACCGAGTCGGTGCGCCGAGTGGTTAAGGCGTttgactctagatcaaatgGACATATGcgcggttctatctagttacgcgttaaaccaactagaattttttt	accaggatggccgagtggttaaggcgtttgactctagatcaaatggacatatgTCCGCGTGGGTTCGAACCCCACTcctggta	GCCGAGTGGTTAAGGCGTTGGACTTAAGATCCAATGGACATATGTCCGCGTGGG	tgtggaaaggacgaaacaccCACGCGGACATATGTCCATGTTTAAGAGCTATGCTGGAAACAGCATAGCAAGTTTAAATAAGGCTAGTCCGTTATCAACTTGAAAAAGTGGCACCGAGTCGGTGCGCCGAGTGGTTAAGGCGTttgactctagatcaaatgGACATATGcgcggttctatctagttacgcgttaaaccaactagaatttttttTCCTGCACACtggccgagtggttaaggcgttggactTAAgatccaatggacatatgtcCgcgtgggtctcgagtactaggatccatt
19noG_fne_RTT36_13gc_ta_PBS9	5.47264	0	603	7.72627	0	453	19noG	36	13gc_ta	9	CACGCGGACATATGTCCATGTTTAAGAGCTATGCTGGAAACAGCATAGCAAGTTTAAATAAGGCTAGTCCGTTATCAACTTGAAAAAGTGGCACCGAGTCGGTGCGCCGAGTGGTTAAGGCGTttgactctagatcaaatgGACATATGTcgcggttctatctagttacgcgttaaaccaactagaattttttt	accaggatggccgagtggttaaggcgtttgactctagatcaaatggacatatgTCCGCGTGGGTTCGAACCCCACTcctggta	GCCGAGTGGTTAAGGCGTTGGACTTAAGATCCAATGGACATATGTCCGCGTGGG	tgtggaaaggacgaaacaccCACGCGGACATATGTCCATGTTTAAGAGCTATGCTGGAAACAGCATAGCAAGTTTAAATAAGGCTAGTCCGTTATCAACTTGAAAAAGTGGCACCGAGTCGGTGCGCCGAGTGGTTAAGGCGTttgactctagatcaaatgGACATATGTcgcggttctatctagttacgcgttaaaccaactagaatttttttGCTAGTTGAtggccgagtggttaaggcgttggactTAAgatccaatggacatatgtcCgcgtgggtctcgagtactaggatccatt
19noG_fne_RTT36_13gc_ta_mut38at_PBS10	9.35961	0	406	7.09459	0	296	19noG	36	13gc_ta_mut38at	10	CACGCGGACATATGTCCATGTTTAAGAGCTATGCTGGAAACAGCATAGCAAGTTTAAATAAGGCTAGTCCGTTATCAACTTGAAAAAGTGGCACCGAGTCGGTGCGCCGAGTGGTTAAGGCGTttgactctagttcaaatgGACATATGTCcgcggttctatctagttacgcgttaaaccaactagaattttttt	accaggatggccgagtggttaaggcgtttgactctagttcaaatggacatatgTCCGCGTGGGTTCGAACCCCACTcctggta	GCCGAGTGGTTAAGGCGTTGGACTTAAGATCCAATGGACATATGTCCGCGTGGG	tgtggaaaggacgaaacaccCACGCGGACATATGTCCATGTTTAAGAGCTATGCTGGAAACAGCATAGCAAGTTTAAATAAGGCTAGTCCGTTATCAACTTGAAAAAGTGGCACCGAGTCGGTGCGCCGAGTGGTTAAGGCGTttgactctagttcaaatgGACATATGTCcgcggttctatctagttacgcgttaaaccaactagaatttttttTAGTGAACtggccgagtggttaaggcgttggactTAAgatccaatggacatatgtcCgcgtgggtctcgagtactaggatccatt
19noG_fne_RTT36_13gc_ta_mut38at_PBS11	6.77419	0	620	5.97701	0	435	19noG	36	13gc_ta_mut38at	11	CACGCGGACATATGTCCATGTTTAAGAGCTATGCTGGAAACAGCATAGCAAGTTTAAATAAGGCTAGTCCGTTATCAACTTGAAAAAGTGGCACCGAGTCGGTGCGCCGAGTGGTTAAGGCGTttgactctagttcaaatgGACATATGTCCcgcggttctatctagttacgcgttaaaccaactagaattttttt	accaggatggccgagtggttaaggcgtttgactctagttcaaatggacatatgTCCGCGTGGGTTCGAACCCCACTcctggta	GCCGAGTGGTTAAGGCGTTGGACTTAAGATCCAATGGACATATGTCCGCGTGGG	tgtggaaaggacgaaacaccCACGCGGACATATGTCCATGTTTAAGAGCTATGCTGGAAACAGCATAGCAAGTTTAAATAAGGCTAGTCCGTTATCAACTTGAAAAAGTGGCACCGAGTCGGTGCGCCGAGTGGTTAAGGCGTttgactctagttcaaatgGACATATGTCCcgcggttctatctagttacgcgttaaaccaactagaatttttttTCTCGTGtggccgagtggttaaggcgttggactTAAgatccaatggacatatgtcCgcgtgggtctcgagtactaggatccatt
19noG_fne_RTT36_13gc_ta_mut38at_PBS12	9.71429	0	525	6.28272	0	382	19noG	36	13gc_ta_mut38at	12	CACGCGGACATATGTCCATGTTTAAGAGCTATGCTGGAAACAGCATAGCAAGTTTAAATAAGGCTAGTCCGTTATCAACTTGAAAAAGTGGCACCGAGTCGGTGCGCCGAGTGGTTAAGGCGTttgactctagttcaaatgGACATATGTCCGcgcggttctatctagttacgcgttaaaccaactagaattttttt	accaggatggccgagtggttaaggcgtttgactctagttcaaatggacatatgTCCGCGTGGGTTCGAACCCCACTcctggta	GCCGAGTGGTTAAGGCGTTGGACTTAAGATCCAATGGACATATGTCCGCGTGGG	tgtggaaaggacgaaacaccCACGCGGACATATGTCCATGTTTAAGAGCTATGCTGGAAACAGCATAGCAAGTTTAAATAAGGCTAGTCCGTTATCAACTTGAAAAAGTGGCACCGAGTCGGTGCGCCGAGTGGTTAAGGCGTttgactctagttcaaatgGACATATGTCCGcgcggttctatctagttacgcgttaaaccaactagaatttttttTCTCGTtggccgagtggttaaggcgttggactTAAgatccaatggacatatgtcCgcgtgggtctcgagtactaggatccatt
19noG_fne_RTT36_13gc_ta_mut38at_PBS13	9.43878	0	392	5.57621	0	269	19noG	36	13gc_ta_mut38at	13	CACGCGGACATATGTCCATGTTTAAGAGCTATGCTGGAAACAGCATAGCAAGTTTAAATAAGGCTAGTCCGTTATCAACTTGAAAAAGTGGCACCGAGTCGGTGCGCCGAGTGGTTAAGGCGTttgactctagttcaaatgGACATATGTCCGCcgcggttctatctagttacgcgttaaaccaactagaattttttt	accaggatggccgagtggttaaggcgtttgactctagttcaaatggacatatgTCCGCGTGGGTTCGAACCCCACTcctggta	GCCGAGTGGTTAAGGCGTTGGACTTAAGATCCAATGGACATATGTCCGCGTGGG	tgtggaaaggacgaaacaccCACGCGGACATATGTCCATGTTTAAGAGCTATGCTGGAAACAGCATAGCAAGTTTAAATAAGGCTAGTCCGTTATCAACTTGAAAAAGTGGCACCGAGTCGGTGCGCCGAGTGGTTAAGGCGTttgactctagttcaaatgGACATATGTCCGCcgcggttctatctagttacgcgttaaaccaactagaatttttttACCATtggccgagtggttaaggcgttggactTAAgatccaatggacatatgtcCgcgtgggtctcgagtactaggatccatt
19noG_fne_RTT36_13gc_ta_mut38at_PBS14	13.3188	0	458	12.5828	0.662252	302	19noG	36	13gc_ta_mut38at	14	CACGCGGACATATGTCCATGTTTAAGAGCTATGCTGGAAACAGCATAGCAAGTTTAAATAAGGCTAGTCCGTTATCAACTTGAAAAAGTGGCACCGAGTCGGTGCGCCGAGTGGTTAAGGCGTttgactctagttcaaatgGACATATGTCCGCGcgcggttctatctagttacgcgttaaaccaactagaattttttt	accaggatggccgagtggttaaggcgtttgactctagttcaaatggacatatgTCCGCGTGGGTTCGAACCCCACTcctggta	GCCGAGTGGTTAAGGCGTTGGACTTAAGATCCAATGGACATATGTCCGCGTGGG	tgtggaaaggacgaaacaccCACGCGGACATATGTCCATGTTTAAGAGCTATGCTGGAAACAGCATAGCAAGTTTAAATAAGGCTAGTCCGTTATCAACTTGAAAAAGTGGCACCGAGTCGGTGCGCCGAGTGGTTAAGGCGTttgactctagttcaaatgGACATATGTCCGCGcgcggttctatctagttacgcgttaaaccaactagaatttttttATCGtggccgagtggttaaggcgttggactTAAgatccaatggacatatgtcCgcgtgggtctcgagtactaggatccatt
19noG_fne_RTT36_13gc_ta_mut38at_PBS15	9.26316	0	475	10.4623	0	411	19noG	36	13gc_ta_mut38at	15	CACGCGGACATATGTCCATGTTTAAGAGCTATGCTGGAAACAGCATAGCAAGTTTAAATAAGGCTAGTCCGTTATCAACTTGAAAAAGTGGCACCGAGTCGGTGCGCCGAGTGGTTAAGGCGTttgactctagttcaaatgGACATATGTCCGCGTcgcggttctatctagttacgcgttaaaccaactagaattttttt	accaggatggccgagtggttaaggcgtttgactctagttcaaatggacatatgTCCGCGTGGGTTCGAACCCCACTcctggta	GCCGAGTGGTTAAGGCGTTGGACTTAAGATCCAATGGACATATGTCCGCGTGGG	tgtggaaaggacgaaacaccCACGCGGACATATGTCCATGTTTAAGAGCTATGCTGGAAACAGCATAGCAAGTTTAAATAAGGCTAGTCCGTTATCAACTTGAAAAAGTGGCACCGAGTCGGTGCGCCGAGTGGTTAAGGCGTttgactctagttcaaatgGACATATGTCCGCGTcgcggttctatctagttacgcgttaaaccaactagaatttttttCGCtggccgagtggttaaggcgttggactTAAgatccaatggacatatgtcCgcgtgggtctcgagtactaggatccatt
19noG_fne_RTT36_13gc_ta_mut38at_PBS16	11.7904	0	458	6.66667	0	270	19noG	36	13gc_ta_mut38at	16	CACGCGGACATATGTCCATGTTTAAGAGCTATGCTGGAAACAGCATAGCAAGTTTAAATAAGGCTAGTCCGTTATCAACTTGAAAAAGTGGCACCGAGTCGGTGCGCCGAGTGGTTAAGGCGTttgactctagttcaaatgGACATATGTCCGCGTGcgcggttctatctagttacgcgttaaaccaactagaattttttt	accaggatggccgagtggttaaggcgtttgactctagttcaaatggacatatgTCCGCGTGGGTTCGAACCCCACTcctggta	GCCGAGTGGTTAAGGCGTTGGACTTAAGATCCAATGGACATATGTCCGCGTGGG	tgtggaaaggacgaaacaccCACGCGGACATATGTCCATGTTTAAGAGCTATGCTGGAAACAGCATAGCAAGTTTAAATAAGGCTAGTCCGTTATCAACTTGAAAAAGTGGCACCGAGTCGGTGCGCCGAGTGGTTAAGGCGTttgactctagttcaaatgGACATATGTCCGCGTGcgcggttctatctagttacgcgttaaaccaactagaatttttttCAtggccgagtggttaaggcgttggactTAAgatccaatggacatatgtcCgcgtgggtctcgagtactaggatccatt
19noG_fne_RTT36_13gc_ta_mut38at_PBS8	3.62903	0	496	2.53521	0.28169	355	19noG	36	13gc_ta_mut38at	8	CACGCGGACATATGTCCATGTTTAAGAGCTATGCTGGAAACAGCATAGCAAGTTTAAATAAGGCTAGTCCGTTATCAACTTGAAAAAGTGGCACCGAGTCGGTGCGCCGAGTGGTTAAGGCGTttgactctagttcaaatgGACATATGcgcggttctatctagttacgcgttaaaccaactagaattttttt	accaggatggccgagtggttaaggcgtttgactctagttcaaatggacatatgTCCGCGTGGGTTCGAACCCCACTcctggta	GCCGAGTGGTTAAGGCGTTGGACTTAAGATCCAATGGACATATGTCCGCGTGGG	tgtggaaaggacgaaacaccCACGCGGACATATGTCCATGTTTAAGAGCTATGCTGGAAACAGCATAGCAAGTTTAAATAAGGCTAGTCCGTTATCAACTTGAAAAAGTGGCACCGAGTCGGTGCGCCGAGTGGTTAAGGCGTttgactctagttcaaatgGACATATGcgcggttctatctagttacgcgttaaaccaactagaatttttttAGTGGACTCTtggccgagtggttaaggcgttggactTAAgatccaatggacatatgtcCgcgtgggtctcgagtactaggatccatt
19noG_fne_RTT36_13gc_ta_mut38at_PBS9	6.05096	0.796178	628	4.93827	2.96296	405	19noG	36	13gc_ta_mut38at	9	CACGCGGACATATGTCCATGTTTAAGAGCTATGCTGGAAACAGCATAGCAAGTTTAAATAAGGCTAGTCCGTTATCAACTTGAAAAAGTGGCACCGAGTCGGTGCGCCGAGTGGTTAAGGCGTttgactctagttcaaatgGACATATGTcgcggttctatctagttacgcgttaaaccaactagaattttttt	accaggatggccgagtggttaaggcgtttgactctagttcaaatggacatatgTCCGCGTGGGTTCGAACCCCACTcctggta	GCCGAGTGGTTAAGGCGTTGGACTTAAGATCCAATGGACATATGTCCGCGTGGG	tgtggaaaggacgaaacaccCACGCGGACATATGTCCATGTTTAAGAGCTATGCTGGAAACAGCATAGCAAGTTTAAATAAGGCTAGTCCGTTATCAACTTGAAAAAGTGGCACCGAGTCGGTGCGCCGAGTGGTTAAGGCGTttgactctagttcaaatgGACATATGTcgcggttctatctagttacgcgttaaaccaactagaatttttttACCATGTGGtggccgagtggttaaggcgttggactTAAgatccaatggacatatgtcCgcgtgggtctcgagtactaggatccatt
19noG_fne_RTT36_14gc_ta_13gc_cg_PBS10	1.64948	0	485	4.26136	0.284091	352	19noG	36	14gc_ta_13gc_cg	10	CACGCGGACATATGTCCATGTTTAAGAGCTATGCTGGAAACAGCATAGCAAGTTTAAATAAGGCTAGTCCGTTATCAACTTGAAAAAGTGGCACCGAGTCGGTGCGCCGAGTGGTTAAGGCGTtctactctagatagaatgGACATATGTCcgcggttctatctagttacgcgttaaaccaactagaattttttt	accaggatggccgagtggttaaggcgttctactctagatagaatggacatatgTCCGCGTGGGTTCGAACCCCACTcctggta	GCCGAGTGGTTAAGGCGTTGGACTTAAGATCCAATGGACATATGTCCGCGTGGG	tgtggaaaggacgaaacaccCACGCGGACATATGTCCATGTTTAAGAGCTATGCTGGAAACAGCATAGCAAGTTTAAATAAGGCTAGTCCGTTATCAACTTGAAAAAGTGGCACCGAGTCGGTGCGCCGAGTGGTTAAGGCGTtctactctagatagaatgGACATATGTCcgcggttctatctagttacgcgttaaaccaactagaatttttttCTTGAGGTtggccgagtggttaaggcgttggactTAAgatccaatggacatatgtcCgcgtgggtctcgagtactaggatccatt
19noG_fne_RTT36_14gc_ta_13gc_cg_PBS11	1.45631	2.42718	618	4.4586	0.849257	471	19noG	36	14gc_ta_13gc_cg	11	CACGCGGACATATGTCCATGTTTAAGAGCTATGCTGGAAACAGCATAGCAAGTTTAAATAAGGCTAGTCCGTTATCAACTTGAAAAAGTGGCACCGAGTCGGTGCGCCGAGTGGTTAAGGCGTtctactctagatagaatgGACATATGTCCcgcggttctatctagttacgcgttaaaccaactagaattttttt	accaggatggccgagtggttaaggcgttctactctagatagaatggacatatgTCCGCGTGGGTTCGAACCCCACTcctggta	GCCGAGTGGTTAAGGCGTTGGACTTAAGATCCAATGGACATATGTCCGCGTGGG	tgtggaaaggacgaaacaccCACGCGGACATATGTCCATGTTTAAGAGCTATGCTGGAAACAGCATAGCAAGTTTAAATAAGGCTAGTCCGTTATCAACTTGAAAAAGTGGCACCGAGTCGGTGCGCCGAGTGGTTAAGGCGTtctactctagatagaatgGACATATGTCCcgcggttctatctagttacgcgttaaaccaactagaatttttttTTCGGCTtggccgagtggttaaggcgttggactTAAgatccaatggacatatgtcCgcgtgggtctcgagtactaggatccatt
19noG_fne_RTT36_14gc_ta_13gc_cg_PBS12	5.49199	0.686499	437	6.15836	0.58651	341	19noG	36	14gc_ta_13gc_cg	12	CACGCGGACATATGTCCATGTTTAAGAGCTATGCTGGAAACAGCATAGCAAGTTTAAATAAGGCTAGTCCGTTATCAACTTGAAAAAGTGGCACCGAGTCGGTGCGCCGAGTGGTTAAGGCGTtctactctagatagaatgGACATATGTCCGcgcggttctatctagttacgcgttaaaccaactagaattttttt	accaggatggccgagtggttaaggcgttctactctagatagaatggacatatgTCCGCGTGGGTTCGAACCCCACTcctggta	GCCGAGTGGTTAAGGCGTTGGACTTAAGATCCAATGGACATATGTCCGCGTGGG	tgtggaaaggacgaaacaccCACGCGGACATATGTCCATGTTTAAGAGCTATGCTGGAAACAGCATAGCAAGTTTAAATAAGGCTAGTCCGTTATCAACTTGAAAAAGTGGCACCGAGTCGGTGCGCCGAGTGGTTAAGGCGTtctactctagatagaatgGACATATGTCCGcgcggttctatctagttacgcgttaaaccaactagaatttttttCTAACCtggccgagtggttaaggcgttggactTAAgatccaatggacatatgtcCgcgtgggtctcgagtactaggatccatt
19noG_fne_RTT36_14gc_ta_13gc_cg_PBS13	7.03364	0.30581	327	8.29268	0.487805	205	19noG	36	14gc_ta_13gc_cg	13	CACGCGGACATATGTCCATGTTTAAGAGCTATGCTGGAAACAGCATAGCAAGTTTAAATAAGGCTAGTCCGTTATCAACTTGAAAAAGTGGCACCGAGTCGGTGCGCCGAGTGGTTAAGGCGTtctactctagatagaatgGACATATGTCCGCcgcggttctatctagttacgcgttaaaccaactagaattttttt	accaggatggccgagtggttaaggcgttctactctagatagaatggacatatgTCCGCGTGGGTTCGAACCCCACTcctggta	GCCGAGTGGTTAAGGCGTTGGACTTAAGATCCAATGGACATATGTCCGCGTGGG	tgtggaaaggacgaaacaccCACGCGGACATATGTCCATGTTTAAGAGCTATGCTGGAAACAGCATAGCAAGTTTAAATAAGGCTAGTCCGTTATCAACTTGAAAAAGTGGCACCGAGTCGGTGCGCCGAGTGGTTAAGGCGTtctactctagatagaatgGACATATGTCCGCcgcggttctatctagttacgcgttaaaccaactagaatttttttAACTCtggccgagtggttaaggcgttggactTAAgatccaatggacatatgtcCgcgtgggtctcgagtactaggatccatt
19noG_fne_RTT36_14gc_ta_13gc_cg_PBS14	7.25076	0	331	3.87324	0	284	19noG	36	14gc_ta_13gc_cg	14	CACGCGGACATATGTCCATGTTTAAGAGCTATGCTGGAAACAGCATAGCAAGTTTAAATAAGGCTAGTCCGTTATCAACTTGAAAAAGTGGCACCGAGTCGGTGCGCCGAGTGGTTAAGGCGTtctactctagatagaatgGACATATGTCCGCGcgcggttctatctagttacgcgttaaaccaactagaattttttt	accaggatggccgagtggttaaggcgttctactctagatagaatggacatatgTCCGCGTGGGTTCGAACCCCACTcctggta	GCCGAGTGGTTAAGGCGTTGGACTTAAGATCCAATGGACATATGTCCGCGTGGG	tgtggaaaggacgaaacaccCACGCGGACATATGTCCATGTTTAAGAGCTATGCTGGAAACAGCATAGCAAGTTTAAATAAGGCTAGTCCGTTATCAACTTGAAAAAGTGGCACCGAGTCGGTGCGCCGAGTGGTTAAGGCGTtctactctagatagaatgGACATATGTCCGCGcgcggttctatctagttacgcgttaaaccaactagaatttttttGCAAtggccgagtggttaaggcgttggactTAAgatccaatggacatatgtcCgcgtgggtctcgagtactaggatccatt
19noG_fne_RTT36_14gc_ta_13gc_cg_PBS15	9.05077	0.220751	453	4.6875	0.3125	320	19noG	36	14gc_ta_13gc_cg	15	CACGCGGACATATGTCCATGTTTAAGAGCTATGCTGGAAACAGCATAGCAAGTTTAAATAAGGCTAGTCCGTTATCAACTTGAAAAAGTGGCACCGAGTCGGTGCGCCGAGTGGTTAAGGCGTtctactctagatagaatgGACATATGTCCGCGTcgcggttctatctagttacgcgttaaaccaactagaattttttt	accaggatggccgagtggttaaggcgttctactctagatagaatggacatatgTCCGCGTGGGTTCGAACCCCACTcctggta	GCCGAGTGGTTAAGGCGTTGGACTTAAGATCCAATGGACATATGTCCGCGTGGG	tgtggaaaggacgaaacaccCACGCGGACATATGTCCATGTTTAAGAGCTATGCTGGAAACAGCATAGCAAGTTTAAATAAGGCTAGTCCGTTATCAACTTGAAAAAGTGGCACCGAGTCGGTGCGCCGAGTGGTTAAGGCGTtctactctagatagaatgGACATATGTCCGCGTcgcggttctatctagttacgcgttaaaccaactagaatttttttGTTtggccgagtggttaaggcgttggactTAAgatccaatggacatatgtcCgcgtgggtctcgagtactaggatccatt
19noG_fne_RTT36_14gc_ta_13gc_cg_PBS16	4.6	0.2	500	6.81818	0	352	19noG	36	14gc_ta_13gc_cg	16	CACGCGGACATATGTCCATGTTTAAGAGCTATGCTGGAAACAGCATAGCAAGTTTAAATAAGGCTAGTCCGTTATCAACTTGAAAAAGTGGCACCGAGTCGGTGCGCCGAGTGGTTAAGGCGTtctactctagatagaatgGACATATGTCCGCGTGcgcggttctatctagttacgcgttaaaccaactagaattttttt	accaggatggccgagtggttaaggcgttctactctagatagaatggacatatgTCCGCGTGGGTTCGAACCCCACTcctggta	GCCGAGTGGTTAAGGCGTTGGACTTAAGATCCAATGGACATATGTCCGCGTGGG	tgtggaaaggacgaaacaccCACGCGGACATATGTCCATGTTTAAGAGCTATGCTGGAAACAGCATAGCAAGTTTAAATAAGGCTAGTCCGTTATCAACTTGAAAAAGTGGCACCGAGTCGGTGCGCCGAGTGGTTAAGGCGTtctactctagatagaatgGACATATGTCCGCGTGcgcggttctatctagttacgcgttaaaccaactagaatttttttTCtggccgagtggttaaggcgttggactTAAgatccaatggacatatgtcCgcgtgggtctcgagtactaggatccatt
19noG_fne_RTT36_14gc_ta_13gc_cg_PBS8	2.93103	0	580	4.15755	0	457	19noG	36	14gc_ta_13gc_cg	8	CACGCGGACATATGTCCATGTTTAAGAGCTATGCTGGAAACAGCATAGCAAGTTTAAATAAGGCTAGTCCGTTATCAACTTGAAAAAGTGGCACCGAGTCGGTGCGCCGAGTGGTTAAGGCGTtctactctagatagaatgGACATATGcgcggttctatctagttacgcgttaaaccaactagaattttttt	accaggatggccgagtggttaaggcgttctactctagatagaatggacatatgTCCGCGTGGGTTCGAACCCCACTcctggta	GCCGAGTGGTTAAGGCGTTGGACTTAAGATCCAATGGACATATGTCCGCGTGGG	tgtggaaaggacgaaacaccCACGCGGACATATGTCCATGTTTAAGAGCTATGCTGGAAACAGCATAGCAAGTTTAAATAAGGCTAGTCCGTTATCAACTTGAAAAAGTGGCACCGAGTCGGTGCGCCGAGTGGTTAAGGCGTtctactctagatagaatgGACATATGcgcggttctatctagttacgcgttaaaccaactagaatttttttCTACGCTTAGtggccgagtggttaaggcgttggactTAAgatccaatggacatatgtcCgcgtgggtctcgagtactaggatccatt
19noG_fne_RTT36_14gc_ta_13gc_cg_PBS9	4.93601	0	547	3.66197	0	355	19noG	36	14gc_ta_13gc_cg	9	CACGCGGACATATGTCCATGTTTAAGAGCTATGCTGGAAACAGCATAGCAAGTTTAAATAAGGCTAGTCCGTTATCAACTTGAAAAAGTGGCACCGAGTCGGTGCGCCGAGTGGTTAAGGCGTtctactctagatagaatgGACATATGTcgcggttctatctagttacgcgttaaaccaactagaattttttt	accaggatggccgagtggttaaggcgttctactctagatagaatggacatatgTCCGCGTGGGTTCGAACCCCACTcctggta	GCCGAGTGGTTAAGGCGTTGGACTTAAGATCCAATGGACATATGTCCGCGTGGG	tgtggaaaggacgaaacaccCACGCGGACATATGTCCATGTTTAAGAGCTATGCTGGAAACAGCATAGCAAGTTTAAATAAGGCTAGTCCGTTATCAACTTGAAAAAGTGGCACCGAGTCGGTGCGCCGAGTGGTTAAGGCGTtctactctagatagaatgGACATATGTcgcggttctatctagttacgcgttaaaccaactagaatttttttTGGTTCTATtggccgagtggttaaggcgttggactTAAgatccaatggacatatgtcCgcgtgggtctcgagtactaggatccatt
19noG_fne_RTT36_14gc_ta_13gc_ta_12ta_cg_PBS10	5.99078	0	434	5.04732	0	317	19noG	36	14gc_ta_13gc_ta_12ta_cg	10	CACGCGGACATATGTCCATGTTTAAGAGCTATGCTGGAAACAGCATAGCAAGTTTAAATAAGGCTAGTCCGTTATCAACTTGAAAAAGTGGCACCGAGTCGGTGCGCCGAGTGGTTAAGGCGTcttactctagataagatgGACATATGTCcgcggttctatctagttacgcgttaaaccaactagaattttttt	accaggatggccgagtggttaaggcgtcttactctagataagatggacatatgTCCGCGTGGGTTCGAACCCCACTcctggta	GCCGAGTGGTTAAGGCGTTGGACTTAAGATCCAATGGACATATGTCCGCGTGGG	tgtggaaaggacgaaacaccCACGCGGACATATGTCCATGTTTAAGAGCTATGCTGGAAACAGCATAGCAAGTTTAAATAAGGCTAGTCCGTTATCAACTTGAAAAAGTGGCACCGAGTCGGTGCGCCGAGTGGTTAAGGCGTcttactctagataagatgGACATATGTCcgcggttctatctagttacgcgttaaaccaactagaatttttttTTCGTCGTtggccgagtggttaaggcgttggactTAAgatccaatggacatatgtcCgcgtgggtctcgagtactaggatccatt
19noG_fne_RTT36_14gc_ta_13gc_ta_12ta_cg_PBS11	13.8211	0	369	8.5034	0.680272	294	19noG	36	14gc_ta_13gc_ta_12ta_cg	11	CACGCGGACATATGTCCATGTTTAAGAGCTATGCTGGAAACAGCATAGCAAGTTTAAATAAGGCTAGTCCGTTATCAACTTGAAAAAGTGGCACCGAGTCGGTGCGCCGAGTGGTTAAGGCGTcttactctagataagatgGACATATGTCCcgcggttctatctagttacgcgttaaaccaactagaattttttt	accaggatggccgagtggttaaggcgtcttactctagataagatggacatatgTCCGCGTGGGTTCGAACCCCACTcctggta	GCCGAGTGGTTAAGGCGTTGGACTTAAGATCCAATGGACATATGTCCGCGTGGG	tgtggaaaggacgaaacaccCACGCGGACATATGTCCATGTTTAAGAGCTATGCTGGAAACAGCATAGCAAGTTTAAATAAGGCTAGTCCGTTATCAACTTGAAAAAGTGGCACCGAGTCGGTGCGCCGAGTGGTTAAGGCGTcttactctagataagatgGACATATGTCCcgcggttctatctagttacgcgttaaaccaactagaatttttttGAGGACAtggccgagtggttaaggcgttggactTAAgatccaatggacatatgtcCgcgtgggtctcgagtactaggatccatt
19noG_fne_RTT36_14gc_ta_13gc_ta_12ta_cg_PBS12	10	0	440	16.2362	0	271	19noG	36	14gc_ta_13gc_ta_12ta_cg	12	CACGCGGACATATGTCCATGTTTAAGAGCTATGCTGGAAACAGCATAGCAAGTTTAAATAAGGCTAGTCCGTTATCAACTTGAAAAAGTGGCACCGAGTCGGTGCGCCGAGTGGTTAAGGCGTcttactctagataagatgGACATATGTCCGcgcggttctatctagttacgcgttaaaccaactagaattttttt	accaggatggccgagtggttaaggcgtcttactctagataagatggacatatgTCCGCGTGGGTTCGAACCCCACTcctggta	GCCGAGTGGTTAAGGCGTTGGACTTAAGATCCAATGGACATATGTCCGCGTGGG	tgtggaaaggacgaaacaccCACGCGGACATATGTCCATGTTTAAGAGCTATGCTGGAAACAGCATAGCAAGTTTAAATAAGGCTAGTCCGTTATCAACTTGAAAAAGTGGCACCGAGTCGGTGCGCCGAGTGGTTAAGGCGTcttactctagataagatgGACATATGTCCGcgcggttctatctagttacgcgttaaaccaactagaatttttttATGACTtggccgagtggttaaggcgttggactTAAgatccaatggacatatgtcCgcgtgggtctcgagtactaggatccatt
19noG_fne_RTT36_14gc_ta_13gc_ta_12ta_cg_PBS13	13.6602	0	571	9.34579	0	428	19noG	36	14gc_ta_13gc_ta_12ta_cg	13	CACGCGGACATATGTCCATGTTTAAGAGCTATGCTGGAAACAGCATAGCAAGTTTAAATAAGGCTAGTCCGTTATCAACTTGAAAAAGTGGCACCGAGTCGGTGCGCCGAGTGGTTAAGGCGTcttactctagataagatgGACATATGTCCGCcgcggttctatctagttacgcgttaaaccaactagaattttttt	accaggatggccgagtggttaaggcgtcttactctagataagatggacatatgTCCGCGTGGGTTCGAACCCCACTcctggta	GCCGAGTGGTTAAGGCGTTGGACTTAAGATCCAATGGACATATGTCCGCGTGGG	tgtggaaaggacgaaacaccCACGCGGACATATGTCCATGTTTAAGAGCTATGCTGGAAACAGCATAGCAAGTTTAAATAAGGCTAGTCCGTTATCAACTTGAAAAAGTGGCACCGAGTCGGTGCGCCGAGTGGTTAAGGCGTcttactctagataagatgGACATATGTCCGCcgcggttctatctagttacgcgttaaaccaactagaatttttttCTGAGtggccgagtggttaaggcgttggactTAAgatccaatggacatatgtcCgcgtgggtctcgagtactaggatccatt
19noG_fne_RTT36_14gc_ta_13gc_ta_12ta_cg_PBS14	14.6809	0	470	8.95062	0	324	19noG	36	14gc_ta_13gc_ta_12ta_cg	14	CACGCGGACATATGTCCATGTTTAAGAGCTATGCTGGAAACAGCATAGCAAGTTTAAATAAGGCTAGTCCGTTATCAACTTGAAAAAGTGGCACCGAGTCGGTGCGCCGAGTGGTTAAGGCGTcttactctagataagatgGACATATGTCCGCGcgcggttctatctagttacgcgttaaaccaactagaattttttt	accaggatggccgagtggttaaggcgtcttactctagataagatggacatatgTCCGCGTGGGTTCGAACCCCACTcctggta	GCCGAGTGGTTAAGGCGTTGGACTTAAGATCCAATGGACATATGTCCGCGTGGG	tgtggaaaggacgaaacaccCACGCGGACATATGTCCATGTTTAAGAGCTATGCTGGAAACAGCATAGCAAGTTTAAATAAGGCTAGTCCGTTATCAACTTGAAAAAGTGGCACCGAGTCGGTGCGCCGAGTGGTTAAGGCGTcttactctagataagatgGACATATGTCCGCGcgcggttctatctagttacgcgttaaaccaactagaatttttttGAGTtggccgagtggttaaggcgttggactTAAgatccaatggacatatgtcCgcgtgggtctcgagtactaggatccatt
19noG_fne_RTT36_14gc_ta_13gc_ta_12ta_cg_PBS15	12.2	0	500	11.9289	0	394	19noG	36	14gc_ta_13gc_ta_12ta_cg	15	CACGCGGACATATGTCCATGTTTAAGAGCTATGCTGGAAACAGCATAGCAAGTTTAAATAAGGCTAGTCCGTTATCAACTTGAAAAAGTGGCACCGAGTCGGTGCGCCGAGTGGTTAAGGCGTcttactctagataagatgGACATATGTCCGCGTcgcggttctatctagttacgcgttaaaccaactagaattttttt	accaggatggccgagtggttaaggcgtcttactctagataagatggacatatgTCCGCGTGGGTTCGAACCCCACTcctggta	GCCGAGTGGTTAAGGCGTTGGACTTAAGATCCAATGGACATATGTCCGCGTGGG	tgtggaaaggacgaaacaccCACGCGGACATATGTCCATGTTTAAGAGCTATGCTGGAAACAGCATAGCAAGTTTAAATAAGGCTAGTCCGTTATCAACTTGAAAAAGTGGCACCGAGTCGGTGCGCCGAGTGGTTAAGGCGTcttactctagataagatgGACATATGTCCGCGTcgcggttctatctagttacgcgttaaaccaactagaatttttttCAAtggccgagtggttaaggcgttggactTAAgatccaatggacatatgtcCgcgtgggtctcgagtactaggatccatt
19noG_fne_RTT36_14gc_ta_13gc_ta_12ta_cg_PBS16	11.1111	0	333	10.8108	0	185	19noG	36	14gc_ta_13gc_ta_12ta_cg	16	CACGCGGACATATGTCCATGTTTAAGAGCTATGCTGGAAACAGCATAGCAAGTTTAAATAAGGCTAGTCCGTTATCAACTTGAAAAAGTGGCACCGAGTCGGTGCGCCGAGTGGTTAAGGCGTcttactctagataagatgGACATATGTCCGCGTGcgcggttctatctagttacgcgttaaaccaactagaattttttt	accaggatggccgagtggttaaggcgtcttactctagataagatggacatatgTCCGCGTGGGTTCGAACCCCACTcctggta	GCCGAGTGGTTAAGGCGTTGGACTTAAGATCCAATGGACATATGTCCGCGTGGG	tgtggaaaggacgaaacaccCACGCGGACATATGTCCATGTTTAAGAGCTATGCTGGAAACAGCATAGCAAGTTTAAATAAGGCTAGTCCGTTATCAACTTGAAAAAGTGGCACCGAGTCGGTGCGCCGAGTGGTTAAGGCGTcttactctagataagatgGACATATGTCCGCGTGcgcggttctatctagttacgcgttaaaccaactagaatttttttAGtggccgagtggttaaggcgttggactTAAgatccaatggacatatgtcCgcgtgggtctcgagtactaggatccatt
19noG_fne_RTT36_14gc_ta_13gc_ta_12ta_cg_PBS8	4.82574	0	373	4.98534	0	341	19noG	36	14gc_ta_13gc_ta_12ta_cg	8	CACGCGGACATATGTCCATGTTTAAGAGCTATGCTGGAAACAGCATAGCAAGTTTAAATAAGGCTAGTCCGTTATCAACTTGAAAAAGTGGCACCGAGTCGGTGCGCCGAGTGGTTAAGGCGTcttactctagataagatgGACATATGcgcggttctatctagttacgcgttaaaccaactagaattttttt	accaggatggccgagtggttaaggcgtcttactctagataagatggacatatgTCCGCGTGGGTTCGAACCCCACTcctggta	GCCGAGTGGTTAAGGCGTTGGACTTAAGATCCAATGGACATATGTCCGCGTGGG	tgtggaaaggacgaaacaccCACGCGGACATATGTCCATGTTTAAGAGCTATGCTGGAAACAGCATAGCAAGTTTAAATAAGGCTAGTCCGTTATCAACTTGAAAAAGTGGCACCGAGTCGGTGCGCCGAGTGGTTAAGGCGTcttactctagataagatgGACATATGcgcggttctatctagttacgcgttaaaccaactagaatttttttGCGACATTAAtggccgagtggttaaggcgttggactTAAgatccaatggacatatgtcCgcgtgggtctcgagtactaggatccatt
19noG_fne_RTT36_14gc_ta_13gc_ta_12ta_cg_PBS9	3.74065	0	401	2.77778	0	288	19noG	36	14gc_ta_13gc_ta_12ta_cg	9	CACGCGGACATATGTCCATGTTTAAGAGCTATGCTGGAAACAGCATAGCAAGTTTAAATAAGGCTAGTCCGTTATCAACTTGAAAAAGTGGCACCGAGTCGGTGCGCCGAGTGGTTAAGGCGTcttactctagataagatgGACATATGTcgcggttctatctagttacgcgttaaaccaactagaattttttt	accaggatggccgagtggttaaggcgtcttactctagataagatggacatatgTCCGCGTGGGTTCGAACCCCACTcctggta	GCCGAGTGGTTAAGGCGTTGGACTTAAGATCCAATGGACATATGTCCGCGTGGG	tgtggaaaggacgaaacaccCACGCGGACATATGTCCATGTTTAAGAGCTATGCTGGAAACAGCATAGCAAGTTTAAATAAGGCTAGTCCGTTATCAACTTGAAAAAGTGGCACCGAGTCGGTGCGCCGAGTGGTTAAGGCGTcttactctagataagatgGACATATGTcgcggttctatctagttacgcgttaaaccaactagaatttttttACTCCGCCAtggccgagtggttaaggcgttggactTAAgatccaatggacatatgtcCgcgtgggtctcgagtactaggatccatt
19noG_fne_RTT36_14gc_ta_13gc_ta_PBS10	4.4289	0	429	2.0202	0	297	19noG	36	14gc_ta_13gc_ta	10	CACGCGGACATATGTCCATGTTTAAGAGCTATGCTGGAAACAGCATAGCAAGTTTAAATAAGGCTAGTCCGTTATCAACTTGAAAAAGTGGCACCGAGTCGGTGCGCCGAGTGGTTAAGGCGTtttactctagataaaatgGACATATGTCcgcggttctatctagttacgcgttaaaccaactagaattttttt	accaggatggccgagtggttaaggcgttttactctagataaaatggacatatgTCCGCGTGGGTTCGAACCCCACTcctggta	GCCGAGTGGTTAAGGCGTTGGACTTAAGATCCAATGGACATATGTCCGCGTGGG	tgtggaaaggacgaaacaccCACGCGGACATATGTCCATGTTTAAGAGCTATGCTGGAAACAGCATAGCAAGTTTAAATAAGGCTAGTCCGTTATCAACTTGAAAAAGTGGCACCGAGTCGGTGCGCCGAGTGGTTAAGGCGTtttactctagataaaatgGACATATGTCcgcggttctatctagttacgcgttaaaccaactagaatttttttGTCCAAGTtggccgagtggttaaggcgttggactTAAgatccaatggacatatgtcCgcgtgggtctcgagtactaggatccatt
19noG_fne_RTT36_14gc_ta_13gc_ta_PBS11	4.43548	0.403226	248	3.19149	0.531915	188	19noG	36	14gc_ta_13gc_ta	11	CACGCGGACATATGTCCATGTTTAAGAGCTATGCTGGAAACAGCATAGCAAGTTTAAATAAGGCTAGTCCGTTATCAACTTGAAAAAGTGGCACCGAGTCGGTGCGCCGAGTGGTTAAGGCGTtttactctagataaaatgGACATATGTCCcgcggttctatctagttacgcgttaaaccaactagaattttttt	accaggatggccgagtggttaaggcgttttactctagataaaatggacatatgTCCGCGTGGGTTCGAACCCCACTcctggta	GCCGAGTGGTTAAGGCGTTGGACTTAAGATCCAATGGACATATGTCCGCGTGGG	tgtggaaaggacgaaacaccCACGCGGACATATGTCCATGTTTAAGAGCTATGCTGGAAACAGCATAGCAAGTTTAAATAAGGCTAGTCCGTTATCAACTTGAAAAAGTGGCACCGAGTCGGTGCGCCGAGTGGTTAAGGCGTtttactctagataaaatgGACATATGTCCcgcggttctatctagttacgcgttaaaccaactagaatttttttAGCATACtggccgagtggttaaggcgttggactTAAgatccaatggacatatgtcCgcgtgggtctcgagtactaggatccatt
19noG_fne_RTT36_14gc_ta_13gc_ta_PBS12	11.6095	0	379	10.7143	0	336	19noG	36	14gc_ta_13gc_ta	12	CACGCGGACATATGTCCATGTTTAAGAGCTATGCTGGAAACAGCATAGCAAGTTTAAATAAGGCTAGTCCGTTATCAACTTGAAAAAGTGGCACCGAGTCGGTGCGCCGAGTGGTTAAGGCGTtttactctagataaaatgGACATATGTCCGcgcggttctatctagttacgcgttaaaccaactagaattttttt	accaggatggccgagtggttaaggcgttttactctagataaaatggacatatgTCCGCGTGGGTTCGAACCCCACTcctggta	GCCGAGTGGTTAAGGCGTTGGACTTAAGATCCAATGGACATATGTCCGCGTGGG	tgtggaaaggacgaaacaccCACGCGGACATATGTCCATGTTTAAGAGCTATGCTGGAAACAGCATAGCAAGTTTAAATAAGGCTAGTCCGTTATCAACTTGAAAAAGTGGCACCGAGTCGGTGCGCCGAGTGGTTAAGGCGTtttactctagataaaatgGACATATGTCCGcgcggttctatctagttacgcgttaaaccaactagaatttttttCCTCTCtggccgagtggttaaggcgttggactTAAgatccaatggacatatgtcCgcgtgggtctcgagtactaggatccatt
19noG_fne_RTT36_14gc_ta_13gc_ta_PBS13	5.30726	0	358	5.57769	0	251	19noG	36	14gc_ta_13gc_ta	13	CACGCGGACATATGTCCATGTTTAAGAGCTATGCTGGAAACAGCATAGCAAGTTTAAATAAGGCTAGTCCGTTATCAACTTGAAAAAGTGGCACCGAGTCGGTGCGCCGAGTGGTTAAGGCGTtttactctagataaaatgGACATATGTCCGCcgcggttctatctagttacgcgttaaaccaactagaattttttt	accaggatggccgagtggttaaggcgttttactctagataaaatggacatatgTCCGCGTGGGTTCGAACCCCACTcctggta	GCCGAGTGGTTAAGGCGTTGGACTTAAGATCCAATGGACATATGTCCGCGTGGG	tgtggaaaggacgaaacaccCACGCGGACATATGTCCATGTTTAAGAGCTATGCTGGAAACAGCATAGCAAGTTTAAATAAGGCTAGTCCGTTATCAACTTGAAAAAGTGGCACCGAGTCGGTGCGCCGAGTGGTTAAGGCGTtttactctagataaaatgGACATATGTCCGCcgcggttctatctagttacgcgttaaaccaactagaatttttttATTGTtggccgagtggttaaggcgttggactTAAgatccaatggacatatgtcCgcgtgggtctcgagtactaggatccatt
19noG_fne_RTT36_14gc_ta_13gc_ta_PBS14	12.7907	0	258	6.87831	0.529101	189	19noG	36	14gc_ta_13gc_ta	14	CACGCGGACATATGTCCATGTTTAAGAGCTATGCTGGAAACAGCATAGCAAGTTTAAATAAGGCTAGTCCGTTATCAACTTGAAAAAGTGGCACCGAGTCGGTGCGCCGAGTGGTTAAGGCGTtttactctagataaaatgGACATATGTCCGCGcgcggttctatctagttacgcgttaaaccaactagaattttttt	accaggatggccgagtggttaaggcgttttactctagataaaatggacatatgTCCGCGTGGGTTCGAACCCCACTcctggta	GCCGAGTGGTTAAGGCGTTGGACTTAAGATCCAATGGACATATGTCCGCGTGGG	tgtggaaaggacgaaacaccCACGCGGACATATGTCCATGTTTAAGAGCTATGCTGGAAACAGCATAGCAAGTTTAAATAAGGCTAGTCCGTTATCAACTTGAAAAAGTGGCACCGAGTCGGTGCGCCGAGTGGTTAAGGCGTtttactctagataaaatgGACATATGTCCGCGcgcggttctatctagttacgcgttaaaccaactagaatttttttTATGtggccgagtggttaaggcgttggactTAAgatccaatggacatatgtcCgcgtgggtctcgagtactaggatccatt
19noG_fne_RTT36_14gc_ta_13gc_ta_PBS15	8.22222	0	450	5.16304	0	368	19noG	36	14gc_ta_13gc_ta	15	CACGCGGACATATGTCCATGTTTAAGAGCTATGCTGGAAACAGCATAGCAAGTTTAAATAAGGCTAGTCCGTTATCAACTTGAAAAAGTGGCACCGAGTCGGTGCGCCGAGTGGTTAAGGCGTtttactctagataaaatgGACATATGTCCGCGTcgcggttctatctagttacgcgttaaaccaactagaattttttt	accaggatggccgagtggttaaggcgttttactctagataaaatggacatatgTCCGCGTGGGTTCGAACCCCACTcctggta	GCCGAGTGGTTAAGGCGTTGGACTTAAGATCCAATGGACATATGTCCGCGTGGG	tgtggaaaggacgaaacaccCACGCGGACATATGTCCATGTTTAAGAGCTATGCTGGAAACAGCATAGCAAGTTTAAATAAGGCTAGTCCGTTATCAACTTGAAAAAGTGGCACCGAGTCGGTGCGCCGAGTGGTTAAGGCGTtttactctagataaaatgGACATATGTCCGCGTcgcggttctatctagttacgcgttaaaccaactagaatttttttTACtggccgagtggttaaggcgttggactTAAgatccaatggacatatgtcCgcgtgggtctcgagtactaggatccatt
19noG_fne_RTT36_14gc_ta_13gc_ta_PBS16	4.85437	1.45631	412	9.375	1.38889	288	19noG	36	14gc_ta_13gc_ta	16	CACGCGGACATATGTCCATGTTTAAGAGCTATGCTGGAAACAGCATAGCAAGTTTAAATAAGGCTAGTCCGTTATCAACTTGAAAAAGTGGCACCGAGTCGGTGCGCCGAGTGGTTAAGGCGTtttactctagataaaatgGACATATGTCCGCGTGcgcggttctatctagttacgcgttaaaccaactagaattttttt	accaggatggccgagtggttaaggcgttttactctagataaaatggacatatgTCCGCGTGGGTTCGAACCCCACTcctggta	GCCGAGTGGTTAAGGCGTTGGACTTAAGATCCAATGGACATATGTCCGCGTGGG	tgtggaaaggacgaaacaccCACGCGGACATATGTCCATGTTTAAGAGCTATGCTGGAAACAGCATAGCAAGTTTAAATAAGGCTAGTCCGTTATCAACTTGAAAAAGTGGCACCGAGTCGGTGCGCCGAGTGGTTAAGGCGTtttactctagataaaatgGACATATGTCCGCGTGcgcggttctatctagttacgcgttaaaccaactagaatttttttCGtggccgagtggttaaggcgttggactTAAgatccaatggacatatgtcCgcgtgggtctcgagtactaggatccatt
19noG_fne_RTT36_14gc_ta_13gc_ta_PBS8	5.59611	0	411	3.11526	0.311526	321	19noG	36	14gc_ta_13gc_ta	8	CACGCGGACATATGTCCATGTTTAAGAGCTATGCTGGAAACAGCATAGCAAGTTTAAATAAGGCTAGTCCGTTATCAACTTGAAAAAGTGGCACCGAGTCGGTGCGCCGAGTGGTTAAGGCGTtttactctagataaaatgGACATATGcgcggttctatctagttacgcgttaaaccaactagaattttttt	accaggatggccgagtggttaaggcgttttactctagataaaatggacatatgTCCGCGTGGGTTCGAACCCCACTcctggta	GCCGAGTGGTTAAGGCGTTGGACTTAAGATCCAATGGACATATGTCCGCGTGGG	tgtggaaaggacgaaacaccCACGCGGACATATGTCCATGTTTAAGAGCTATGCTGGAAACAGCATAGCAAGTTTAAATAAGGCTAGTCCGTTATCAACTTGAAAAAGTGGCACCGAGTCGGTGCGCCGAGTGGTTAAGGCGTtttactctagataaaatgGACATATGcgcggttctatctagttacgcgttaaaccaactagaatttttttAGAGTGTGCGtggccgagtggttaaggcgttggactTAAgatccaatggacatatgtcCgcgtgggtctcgagtactaggatccatt
19noG_fne_RTT36_14gc_ta_13gc_ta_PBS9	2.74964	2.31548	691	1.95228	2.60304	461	19noG	36	14gc_ta_13gc_ta	9	CACGCGGACATATGTCCATGTTTAAGAGCTATGCTGGAAACAGCATAGCAAGTTTAAATAAGGCTAGTCCGTTATCAACTTGAAAAAGTGGCACCGAGTCGGTGCGCCGAGTGGTTAAGGCGTtttactctagataaaatgGACATATGTcgcggttctatctagttacgcgttaaaccaactagaattttttt	accaggatggccgagtggttaaggcgttttactctagataaaatggacatatgTCCGCGTGGGTTCGAACCCCACTcctggta	GCCGAGTGGTTAAGGCGTTGGACTTAAGATCCAATGGACATATGTCCGCGTGGG	tgtggaaaggacgaaacaccCACGCGGACATATGTCCATGTTTAAGAGCTATGCTGGAAACAGCATAGCAAGTTTAAATAAGGCTAGTCCGTTATCAACTTGAAAAAGTGGCACCGAGTCGGTGCGCCGAGTGGTTAAGGCGTtttactctagataaaatgGACATATGTcgcggttctatctagttacgcgttaaaccaactagaatttttttTCGGATGTCtggccgagtggttaaggcgttggactTAAgatccaatggacatatgtcCgcgtgggtctcgagtactaggatccatt
19noG_fne_RTT36_ac-only_PBS10	5.17241	0	522	6.60981	0	469	19noG	36	ac-only	10	CACGCGGACATATGTCCATGTTTAAGAGCTATGCTGGAAACAGCATAGCAAGTTTAAATAAGGCTAGTCCGTTATCAACTTGAAAAAGTGGCACCGAGTCGGTGCGCCGAGTGGTTAAGGCGTtggactctagatccaatgGACATATGTCcgcggttctatctagttacgcgttaaaccaactagaattttttt	accaggatggccgagtggttaaggcgttggactctagatccaatggacatatgTCCGCGTGGGTTCGAACCCCACTcctggta	GCCGAGTGGTTAAGGCGTTGGACTTAAGATCCAATGGACATATGTCCGCGTGGG	tgtggaaaggacgaaacaccCACGCGGACATATGTCCATGTTTAAGAGCTATGCTGGAAACAGCATAGCAAGTTTAAATAAGGCTAGTCCGTTATCAACTTGAAAAAGTGGCACCGAGTCGGTGCGCCGAGTGGTTAAGGCGTtggactctagatccaatgGACATATGTCcgcggttctatctagttacgcgttaaaccaactagaatttttttGTCTGATGtggccgagtggttaaggcgttggactTAAgatccaatggacatatgtcCgcgtgggtctcgagtactaggatccatt
19noG_fne_RTT36_ac-only_PBS11	2.85714	0.285714	350	3.58423	1.43369	279	19noG	36	ac-only	11	CACGCGGACATATGTCCATGTTTAAGAGCTATGCTGGAAACAGCATAGCAAGTTTAAATAAGGCTAGTCCGTTATCAACTTGAAAAAGTGGCACCGAGTCGGTGCGCCGAGTGGTTAAGGCGTtggactctagatccaatgGACATATGTCCcgcggttctatctagttacgcgttaaaccaactagaattttttt	accaggatggccgagtggttaaggcgttggactctagatccaatggacatatgTCCGCGTGGGTTCGAACCCCACTcctggta	GCCGAGTGGTTAAGGCGTTGGACTTAAGATCCAATGGACATATGTCCGCGTGGG	tgtggaaaggacgaaacaccCACGCGGACATATGTCCATGTTTAAGAGCTATGCTGGAAACAGCATAGCAAGTTTAAATAAGGCTAGTCCGTTATCAACTTGAAAAAGTGGCACCGAGTCGGTGCGCCGAGTGGTTAAGGCGTtggactctagatccaatgGACATATGTCCcgcggttctatctagttacgcgttaaaccaactagaatttttttATGCCGTtggccgagtggttaaggcgttggactTAAgatccaatggacatatgtcCgcgtgggtctcgagtactaggatccatt
19noG_fne_RTT36_ac-only_PBS12	4.61957	0	368	6.64207	0	271	19noG	36	ac-only	12	CACGCGGACATATGTCCATGTTTAAGAGCTATGCTGGAAACAGCATAGCAAGTTTAAATAAGGCTAGTCCGTTATCAACTTGAAAAAGTGGCACCGAGTCGGTGCGCCGAGTGGTTAAGGCGTtggactctagatccaatgGACATATGTCCGcgcggttctatctagttacgcgttaaaccaactagaattttttt	accaggatggccgagtggttaaggcgttggactctagatccaatggacatatgTCCGCGTGGGTTCGAACCCCACTcctggta	GCCGAGTGGTTAAGGCGTTGGACTTAAGATCCAATGGACATATGTCCGCGTGGG	tgtggaaaggacgaaacaccCACGCGGACATATGTCCATGTTTAAGAGCTATGCTGGAAACAGCATAGCAAGTTTAAATAAGGCTAGTCCGTTATCAACTTGAAAAAGTGGCACCGAGTCGGTGCGCCGAGTGGTTAAGGCGTtggactctagatccaatgGACATATGTCCGcgcggttctatctagttacgcgttaaaccaactagaatttttttTAAGCCtggccgagtggttaaggcgttggactTAAgatccaatggacatatgtcCgcgtgggtctcgagtactaggatccatt
19noG_fne_RTT36_ac-only_PBS13	6.70498	0.383142	522	2.55591	0.319489	313	19noG	36	ac-only	13	CACGCGGACATATGTCCATGTTTAAGAGCTATGCTGGAAACAGCATAGCAAGTTTAAATAAGGCTAGTCCGTTATCAACTTGAAAAAGTGGCACCGAGTCGGTGCGCCGAGTGGTTAAGGCGTtggactctagatccaatgGACATATGTCCGCcgcggttctatctagttacgcgttaaaccaactagaattttttt	accaggatggccgagtggttaaggcgttggactctagatccaatggacatatgTCCGCGTGGGTTCGAACCCCACTcctggta	GCCGAGTGGTTAAGGCGTTGGACTTAAGATCCAATGGACATATGTCCGCGTGGG	tgtggaaaggacgaaacaccCACGCGGACATATGTCCATGTTTAAGAGCTATGCTGGAAACAGCATAGCAAGTTTAAATAAGGCTAGTCCGTTATCAACTTGAAAAAGTGGCACCGAGTCGGTGCGCCGAGTGGTTAAGGCGTtggactctagatccaatgGACATATGTCCGCcgcggttctatctagttacgcgttaaaccaactagaatttttttTTCGAtggccgagtggttaaggcgttggactTAAgatccaatggacatatgtcCgcgtgggtctcgagtactaggatccatt
19noG_fne_RTT36_ac-only_PBS14	9.8646	9.67118	517	8.75706	2.25989	354	19noG	36	ac-only	14	CACGCGGACATATGTCCATGTTTAAGAGCTATGCTGGAAACAGCATAGCAAGTTTAAATAAGGCTAGTCCGTTATCAACTTGAAAAAGTGGCACCGAGTCGGTGCGCCGAGTGGTTAAGGCGTtggactctagatccaatgGACATATGTCCGCGcgcggttctatctagttacgcgttaaaccaactagaattttttt	accaggatggccgagtggttaaggcgttggactctagatccaatggacatatgTCCGCGTGGGTTCGAACCCCACTcctggta	GCCGAGTGGTTAAGGCGTTGGACTTAAGATCCAATGGACATATGTCCGCGTGGG	tgtggaaaggacgaaacaccCACGCGGACATATGTCCATGTTTAAGAGCTATGCTGGAAACAGCATAGCAAGTTTAAATAAGGCTAGTCCGTTATCAACTTGAAAAAGTGGCACCGAGTCGGTGCGCCGAGTGGTTAAGGCGTtggactctagatccaatgGACATATGTCCGCGcgcggttctatctagttacgcgttaaaccaactagaatttttttCTTCtggccgagtggttaaggcgttggactTAAgatccaatggacatatgtcCgcgtgggtctcgagtactaggatccatt
19noG_fne_RTT36_ac-only_PBS15	4.73934	1.18483	422	6.72783	1.22324	327	19noG	36	ac-only	15	CACGCGGACATATGTCCATGTTTAAGAGCTATGCTGGAAACAGCATAGCAAGTTTAAATAAGGCTAGTCCGTTATCAACTTGAAAAAGTGGCACCGAGTCGGTGCGCCGAGTGGTTAAGGCGTtggactctagatccaatgGACATATGTCCGCGTcgcggttctatctagttacgcgttaaaccaactagaattttttt	accaggatggccgagtggttaaggcgttggactctagatccaatggacatatgTCCGCGTGGGTTCGAACCCCACTcctggta	GCCGAGTGGTTAAGGCGTTGGACTTAAGATCCAATGGACATATGTCCGCGTGGG	tgtggaaaggacgaaacaccCACGCGGACATATGTCCATGTTTAAGAGCTATGCTGGAAACAGCATAGCAAGTTTAAATAAGGCTAGTCCGTTATCAACTTGAAAAAGTGGCACCGAGTCGGTGCGCCGAGTGGTTAAGGCGTtggactctagatccaatgGACATATGTCCGCGTcgcggttctatctagttacgcgttaaaccaactagaatttttttTATtggccgagtggttaaggcgttggactTAAgatccaatggacatatgtcCgcgtgggtctcgagtactaggatccatt
19noG_fne_RTT36_ac-only_PBS16	4.914	0	407	6.11702	0.531915	376	19noG	36	ac-only	16	CACGCGGACATATGTCCATGTTTAAGAGCTATGCTGGAAACAGCATAGCAAGTTTAAATAAGGCTAGTCCGTTATCAACTTGAAAAAGTGGCACCGAGTCGGTGCGCCGAGTGGTTAAGGCGTtggactctagatccaatgGACATATGTCCGCGTGcgcggttctatctagttacgcgttaaaccaactagaattttttt	accaggatggccgagtggttaaggcgttggactctagatccaatggacatatgTCCGCGTGGGTTCGAACCCCACTcctggta	GCCGAGTGGTTAAGGCGTTGGACTTAAGATCCAATGGACATATGTCCGCGTGGG	tgtggaaaggacgaaacaccCACGCGGACATATGTCCATGTTTAAGAGCTATGCTGGAAACAGCATAGCAAGTTTAAATAAGGCTAGTCCGTTATCAACTTGAAAAAGTGGCACCGAGTCGGTGCGCCGAGTGGTTAAGGCGTtggactctagatccaatgGACATATGTCCGCGTGcgcggttctatctagttacgcgttaaaccaactagaatttttttGTtggccgagtggttaaggcgttggactTAAgatccaatggacatatgtcCgcgtgggtctcgagtactaggatccatt
19noG_fne_RTT36_ac-only_PBS8	3.47107	0	605	1.07527	0	465	19noG	36	ac-only	8	CACGCGGACATATGTCCATGTTTAAGAGCTATGCTGGAAACAGCATAGCAAGTTTAAATAAGGCTAGTCCGTTATCAACTTGAAAAAGTGGCACCGAGTCGGTGCGCCGAGTGGTTAAGGCGTtggactctagatccaatgGACATATGcgcggttctatctagttacgcgttaaaccaactagaattttttt	accaggatggccgagtggttaaggcgttggactctagatccaatggacatatgTCCGCGTGGGTTCGAACCCCACTcctggta	GCCGAGTGGTTAAGGCGTTGGACTTAAGATCCAATGGACATATGTCCGCGTGGG	tgtggaaaggacgaaacaccCACGCGGACATATGTCCATGTTTAAGAGCTATGCTGGAAACAGCATAGCAAGTTTAAATAAGGCTAGTCCGTTATCAACTTGAAAAAGTGGCACCGAGTCGGTGCGCCGAGTGGTTAAGGCGTtggactctagatccaatgGACATATGcgcggttctatctagttacgcgttaaaccaactagaatttttttCACAGTCTCTtggccgagtggttaaggcgttggactTAAgatccaatggacatatgtcCgcgtgggtctcgagtactaggatccatt
19noG_fne_RTT36_ac-only_PBS9	6.74157	0.280899	712	5.59006	0.414079	483	19noG	36	ac-only	9	CACGCGGACATATGTCCATGTTTAAGAGCTATGCTGGAAACAGCATAGCAAGTTTAAATAAGGCTAGTCCGTTATCAACTTGAAAAAGTGGCACCGAGTCGGTGCGCCGAGTGGTTAAGGCGTtggactctagatccaatgGACATATGTcgcggttctatctagttacgcgttaaaccaactagaattttttt	accaggatggccgagtggttaaggcgttggactctagatccaatggacatatgTCCGCGTGGGTTCGAACCCCACTcctggta	GCCGAGTGGTTAAGGCGTTGGACTTAAGATCCAATGGACATATGTCCGCGTGGG	tgtggaaaggacgaaacaccCACGCGGACATATGTCCATGTTTAAGAGCTATGCTGGAAACAGCATAGCAAGTTTAAATAAGGCTAGTCCGTTATCAACTTGAAAAAGTGGCACCGAGTCGGTGCGCCGAGTGGTTAAGGCGTtggactctagatccaatgGACATATGTcgcggttctatctagttacgcgttaaaccaactagaatttttttGGTCATTAGtggccgagtggttaaggcgttggactTAAgatccaatggacatatgtcCgcgtgggtctcgagtactaggatccatt
19noG_fne_RTT36_negative-ctrl_PBS10	0	0	451	0	0	329	19noG	36	negative-ctrl	10	CACGCGGACATATGTCCATGTTTAAGAGCTATGCTGGAAACAGCATAGCAAGTTTAAATAAGGCTAGTCCGTTATCAACTTGAAAAAGTGGCACCGAGTCGGTGCgccgagtggttaaggcgtTGGACTTAAGATCCAATGGACATATGTCcgcggttctatctagttacgcgttaaaccaactagaattttttt	ACCAGGATGGCCGAGTGGTTAAGGCGTTGGACTTAAGATCCAATGGACATATGTCCGCGTGGGTTCGAACCCCACTCCTGGTA	GCCGAGTGGTTAAGGCGTTGGACTTAAGATCCAATGGACATATGTCCGCGTGGG	tgtggaaaggacgaaacaccCACGCGGACATATGTCCATGTTTAAGAGCTATGCTGGAAACAGCATAGCAAGTTTAAATAAGGCTAGTCCGTTATCAACTTGAAAAAGTGGCACCGAGTCGGTGCgccgagtggttaaggcgtTGGACTTAAGATCCAATGGACATATGTCcgcggttctatctagttacgcgttaaaccaactagaatttttttCCTGATCGtggccgagtggttaaggcgttggactTAAgatccaatggacatatgtcCgcgtgggtctcgagtactaggatccatt
19noG_fne_RTT36_negative-ctrl_PBS11	0.416667	0	480	0	0	338	19noG	36	negative-ctrl	11	CACGCGGACATATGTCCATGTTTAAGAGCTATGCTGGAAACAGCATAGCAAGTTTAAATAAGGCTAGTCCGTTATCAACTTGAAAAAGTGGCACCGAGTCGGTGCgccgagtggttaaggcgtTGGACTTAAGATCCAATGGACATATGTCCcgcggttctatctagttacgcgttaaaccaactagaattttttt	ACCAGGATGGCCGAGTGGTTAAGGCGTTGGACTTAAGATCCAATGGACATATGTCCGCGTGGGTTCGAACCCCACTCCTGGTA	GCCGAGTGGTTAAGGCGTTGGACTTAAGATCCAATGGACATATGTCCGCGTGGG	tgtggaaaggacgaaacaccCACGCGGACATATGTCCATGTTTAAGAGCTATGCTGGAAACAGCATAGCAAGTTTAAATAAGGCTAGTCCGTTATCAACTTGAAAAAGTGGCACCGAGTCGGTGCgccgagtggttaaggcgtTGGACTTAAGATCCAATGGACATATGTCCcgcggttctatctagttacgcgttaaaccaactagaatttttttGTCCAAGtggccgagtggttaaggcgttggactTAAgatccaatggacatatgtcCgcgtgggtctcgagtactaggatccatt
19noG_fne_RTT36_negative-ctrl_PBS12	0.212766	0.212766	470	0	0	268	19noG	36	negative-ctrl	12	CACGCGGACATATGTCCATGTTTAAGAGCTATGCTGGAAACAGCATAGCAAGTTTAAATAAGGCTAGTCCGTTATCAACTTGAAAAAGTGGCACCGAGTCGGTGCgccgagtggttaaggcgtTGGACTTAAGATCCAATGGACATATGTCCGcgcggttctatctagttacgcgttaaaccaactagaattttttt	ACCAGGATGGCCGAGTGGTTAAGGCGTTGGACTTAAGATCCAATGGACATATGTCCGCGTGGGTTCGAACCCCACTCCTGGTA	GCCGAGTGGTTAAGGCGTTGGACTTAAGATCCAATGGACATATGTCCGCGTGGG	tgtggaaaggacgaaacaccCACGCGGACATATGTCCATGTTTAAGAGCTATGCTGGAAACAGCATAGCAAGTTTAAATAAGGCTAGTCCGTTATCAACTTGAAAAAGTGGCACCGAGTCGGTGCgccgagtggttaaggcgtTGGACTTAAGATCCAATGGACATATGTCCGcgcggttctatctagttacgcgttaaaccaactagaatttttttATCATGtggccgagtggttaaggcgttggactTAAgatccaatggacatatgtcCgcgtgggtctcgagtactaggatccatt
19noG_fne_RTT36_negative-ctrl_PBS13	0.378788	0	264	0	0	187	19noG	36	negative-ctrl	13	CACGCGGACATATGTCCATGTTTAAGAGCTATGCTGGAAACAGCATAGCAAGTTTAAATAAGGCTAGTCCGTTATCAACTTGAAAAAGTGGCACCGAGTCGGTGCgccgagtggttaaggcgtTGGACTTAAGATCCAATGGACATATGTCCGCcgcggttctatctagttacgcgttaaaccaactagaattttttt	ACCAGGATGGCCGAGTGGTTAAGGCGTTGGACTTAAGATCCAATGGACATATGTCCGCGTGGGTTCGAACCCCACTCCTGGTA	GCCGAGTGGTTAAGGCGTTGGACTTAAGATCCAATGGACATATGTCCGCGTGGG	tgtggaaaggacgaaacaccCACGCGGACATATGTCCATGTTTAAGAGCTATGCTGGAAACAGCATAGCAAGTTTAAATAAGGCTAGTCCGTTATCAACTTGAAAAAGTGGCACCGAGTCGGTGCgccgagtggttaaggcgtTGGACTTAAGATCCAATGGACATATGTCCGCcgcggttctatctagttacgcgttaaaccaactagaatttttttGTCTTtggccgagtggttaaggcgttggactTAAgatccaatggacatatgtcCgcgtgggtctcgagtactaggatccatt
19noG_fne_RTT36_negative-ctrl_PBS14	1.5544	0	386	0	2.13523	281	19noG	36	negative-ctrl	14	CACGCGGACATATGTCCATGTTTAAGAGCTATGCTGGAAACAGCATAGCAAGTTTAAATAAGGCTAGTCCGTTATCAACTTGAAAAAGTGGCACCGAGTCGGTGCgccgagtggttaaggcgtTGGACTTAAGATCCAATGGACATATGTCCGCGcgcggttctatctagttacgcgttaaaccaactagaattttttt	ACCAGGATGGCCGAGTGGTTAAGGCGTTGGACTTAAGATCCAATGGACATATGTCCGCGTGGGTTCGAACCCCACTCCTGGTA	GCCGAGTGGTTAAGGCGTTGGACTTAAGATCCAATGGACATATGTCCGCGTGGG	tgtggaaaggacgaaacaccCACGCGGACATATGTCCATGTTTAAGAGCTATGCTGGAAACAGCATAGCAAGTTTAAATAAGGCTAGTCCGTTATCAACTTGAAAAAGTGGCACCGAGTCGGTGCgccgagtggttaaggcgtTGGACTTAAGATCCAATGGACATATGTCCGCGcgcggttctatctagttacgcgttaaaccaactagaatttttttGTTAtggccgagtggttaaggcgttggactTAAgatccaatggacatatgtcCgcgtgggtctcgagtactaggatccatt
19noG_fne_RTT36_negative-ctrl_PBS15	0	0	316	0	0	216	19noG	36	negative-ctrl	15	CACGCGGACATATGTCCATGTTTAAGAGCTATGCTGGAAACAGCATAGCAAGTTTAAATAAGGCTAGTCCGTTATCAACTTGAAAAAGTGGCACCGAGTCGGTGCgccgagtggttaaggcgtTGGACTTAAGATCCAATGGACATATGTCCGCGTcgcggttctatctagttacgcgttaaaccaactagaattttttt	ACCAGGATGGCCGAGTGGTTAAGGCGTTGGACTTAAGATCCAATGGACATATGTCCGCGTGGGTTCGAACCCCACTCCTGGTA	GCCGAGTGGTTAAGGCGTTGGACTTAAGATCCAATGGACATATGTCCGCGTGGG	tgtggaaaggacgaaacaccCACGCGGACATATGTCCATGTTTAAGAGCTATGCTGGAAACAGCATAGCAAGTTTAAATAAGGCTAGTCCGTTATCAACTTGAAAAAGTGGCACCGAGTCGGTGCgccgagtggttaaggcgtTGGACTTAAGATCCAATGGACATATGTCCGCGTcgcggttctatctagttacgcgttaaaccaactagaatttttttTAAtggccgagtggttaaggcgttggactTAAgatccaatggacatatgtcCgcgtgggtctcgagtactaggatccatt
19noG_fne_RTT36_negative-ctrl_PBS16	0	0.361011	277	0	0	246	19noG	36	negative-ctrl	16	CACGCGGACATATGTCCATGTTTAAGAGCTATGCTGGAAACAGCATAGCAAGTTTAAATAAGGCTAGTCCGTTATCAACTTGAAAAAGTGGCACCGAGTCGGTGCgccgagtggttaaggcgtTGGACTTAAGATCCAATGGACATATGTCCGCGTGcgcggttctatctagttacgcgttaaaccaactagaattttttt	ACCAGGATGGCCGAGTGGTTAAGGCGTTGGACTTAAGATCCAATGGACATATGTCCGCGTGGGTTCGAACCCCACTCCTGGTA	GCCGAGTGGTTAAGGCGTTGGACTTAAGATCCAATGGACATATGTCCGCGTGGG	tgtggaaaggacgaaacaccCACGCGGACATATGTCCATGTTTAAGAGCTATGCTGGAAACAGCATAGCAAGTTTAAATAAGGCTAGTCCGTTATCAACTTGAAAAAGTGGCACCGAGTCGGTGCgccgagtggttaaggcgtTGGACTTAAGATCCAATGGACATATGTCCGCGTGcgcggttctatctagttacgcgttaaaccaactagaatttttttATtggccgagtggttaaggcgttggactTAAgatccaatggacatatgtcCgcgtgggtctcgagtactaggatccatt
19noG_fne_RTT36_negative-ctrl_PBS8	0	0	586	0	0	405	19noG	36	negative-ctrl	8	CACGCGGACATATGTCCATGTTTAAGAGCTATGCTGGAAACAGCATAGCAAGTTTAAATAAGGCTAGTCCGTTATCAACTTGAAAAAGTGGCACCGAGTCGGTGCgccgagtggttaaggcgtTGGACTTAAGATCCAATGGACATATGcgcggttctatctagttacgcgttaaaccaactagaattttttt	ACCAGGATGGCCGAGTGGTTAAGGCGTTGGACTTAAGATCCAATGGACATATGTCCGCGTGGGTTCGAACCCCACTCCTGGTA	GCCGAGTGGTTAAGGCGTTGGACTTAAGATCCAATGGACATATGTCCGCGTGGG	tgtggaaaggacgaaacaccCACGCGGACATATGTCCATGTTTAAGAGCTATGCTGGAAACAGCATAGCAAGTTTAAATAAGGCTAGTCCGTTATCAACTTGAAAAAGTGGCACCGAGTCGGTGCgccgagtggttaaggcgtTGGACTTAAGATCCAATGGACATATGcgcggttctatctagttacgcgttaaaccaactagaatttttttGTCTTCCGACtggccgagtggttaaggcgttggactTAAgatccaatggacatatgtcCgcgtgggtctcgagtactaggatccatt
19noG_fne_RTT36_negative-ctrl_PBS9	0	0.200803	498	0	0	333	19noG	36	negative-ctrl	9	CACGCGGACATATGTCCATGTTTAAGAGCTATGCTGGAAACAGCATAGCAAGTTTAAATAAGGCTAGTCCGTTATCAACTTGAAAAAGTGGCACCGAGTCGGTGCgccgagtggttaaggcgtTGGACTTAAGATCCAATGGACATATGTcgcggttctatctagttacgcgttaaaccaactagaattttttt	ACCAGGATGGCCGAGTGGTTAAGGCGTTGGACTTAAGATCCAATGGACATATGTCCGCGTGGGTTCGAACCCCACTCCTGGTA	GCCGAGTGGTTAAGGCGTTGGACTTAAGATCCAATGGACATATGTCCGCGTGGG	tgtggaaaggacgaaacaccCACGCGGACATATGTCCATGTTTAAGAGCTATGCTGGAAACAGCATAGCAAGTTTAAATAAGGCTAGTCCGTTATCAACTTGAAAAAGTGGCACCGAGTCGGTGCgccgagtggttaaggcgtTGGACTTAAGATCCAATGGACATATGTcgcggttctatctagttacgcgttaaaccaactagaatttttttTGACAATGCtggccgagtggttaaggcgttggactTAAgatccaatggacatatgtcCgcgtgggtctcgagtactaggatccatt
19wG_fne_RTT21_negative-ctrl_PBS10	0	0.158228	632	0	0	419	19wG	21	negative-ctrl	10	gCACGCGGACATATGTCCATGTTTAAGAGCTATGCTGGAAACAGCATAGCAAGTTTAAATAAGGCTAGTCCGTTATCAACTTGAAAAAGTGGCACCGAGTCGGTGCcgtTGGACTTAAGATCCAATGGACATATGTCcgcggttctatctagttacgcgttaaaccaactagaattttttt	ACCAGGATGGCCGAGTGGTTAAGGCGTTGGACTTAAGATCCAATGGACATATGTCCGCGTGGGTTCGAACCCCACTCCTGGTA	GCCGAGTGGTTAAGGCGTTGGACTTAAGATCCAATGGACATATGTCCGCGTGGG	tgtggaaaggacgaaacaccgCACGCGGACATATGTCCATGTTTAAGAGCTATGCTGGAAACAGCATAGCAAGTTTAAATAAGGCTAGTCCGTTATCAACTTGAAAAAGTGGCACCGAGTCGGTGCcgtTGGACTTAAGATCCAATGGACATATGTCcgcggttctatctagttacgcgttaaaccaactagaatttttttGAGTCTCCAGCTCCTAAGAACAtggccgagtggttaaggcgttggactTAAgatccaatggacatatgtcCgcgtgggtctcgagtactaggatccatt
19wG_fne_RTT21_negative-ctrl_PBS11	0	0	299	0	0	203	19wG	21	negative-ctrl	11	gCACGCGGACATATGTCCATGTTTAAGAGCTATGCTGGAAACAGCATAGCAAGTTTAAATAAGGCTAGTCCGTTATCAACTTGAAAAAGTGGCACCGAGTCGGTGCcgtTGGACTTAAGATCCAATGGACATATGTCCcgcggttctatctagttacgcgttaaaccaactagaattttttt	ACCAGGATGGCCGAGTGGTTAAGGCGTTGGACTTAAGATCCAATGGACATATGTCCGCGTGGGTTCGAACCCCACTCCTGGTA	GCCGAGTGGTTAAGGCGTTGGACTTAAGATCCAATGGACATATGTCCGCGTGGG	tgtggaaaggacgaaacaccgCACGCGGACATATGTCCATGTTTAAGAGCTATGCTGGAAACAGCATAGCAAGTTTAAATAAGGCTAGTCCGTTATCAACTTGAAAAAGTGGCACCGAGTCGGTGCcgtTGGACTTAAGATCCAATGGACATATGTCCcgcggttctatctagttacgcgttaaaccaactagaatttttttACGGCCGAATTATAGAGACCAtggccgagtggttaaggcgttggactTAAgatccaatggacatatgtcCgcgtgggtctcgagtactaggatccatt
19wG_fne_RTT21_negative-ctrl_PBS12	0	0	328	0	0	245	19wG	21	negative-ctrl	12	gCACGCGGACATATGTCCATGTTTAAGAGCTATGCTGGAAACAGCATAGCAAGTTTAAATAAGGCTAGTCCGTTATCAACTTGAAAAAGTGGCACCGAGTCGGTGCcgtTGGACTTAAGATCCAATGGACATATGTCCGcgcggttctatctagttacgcgttaaaccaactagaattttttt	ACCAGGATGGCCGAGTGGTTAAGGCGTTGGACTTAAGATCCAATGGACATATGTCCGCGTGGGTTCGAACCCCACTCCTGGTA	GCCGAGTGGTTAAGGCGTTGGACTTAAGATCCAATGGACATATGTCCGCGTGGG	tgtggaaaggacgaaacaccgCACGCGGACATATGTCCATGTTTAAGAGCTATGCTGGAAACAGCATAGCAAGTTTAAATAAGGCTAGTCCGTTATCAACTTGAAAAAGTGGCACCGAGTCGGTGCcgtTGGACTTAAGATCCAATGGACATATGTCCGcgcggttctatctagttacgcgttaaaccaactagaatttttttCAATTGAGCACCAACTTCGGtggccgagtggttaaggcgttggactTAAgatccaatggacatatgtcCgcgtgggtctcgagtactaggatccatt
19wG_fne_RTT21_negative-ctrl_PBS13	0.564972	1.12994	354	0	0	313	19wG	21	negative-ctrl	13	gCACGCGGACATATGTCCATGTTTAAGAGCTATGCTGGAAACAGCATAGCAAGTTTAAATAAGGCTAGTCCGTTATCAACTTGAAAAAGTGGCACCGAGTCGGTGCcgtTGGACTTAAGATCCAATGGACATATGTCCGCcgcggttctatctagttacgcgttaaaccaactagaattttttt	ACCAGGATGGCCGAGTGGTTAAGGCGTTGGACTTAAGATCCAATGGACATATGTCCGCGTGGGTTCGAACCCCACTCCTGGTA	GCCGAGTGGTTAAGGCGTTGGACTTAAGATCCAATGGACATATGTCCGCGTGGG	tgtggaaaggacgaaacaccgCACGCGGACATATGTCCATGTTTAAGAGCTATGCTGGAAACAGCATAGCAAGTTTAAATAAGGCTAGTCCGTTATCAACTTGAAAAAGTGGCACCGAGTCGGTGCcgtTGGACTTAAGATCCAATGGACATATGTCCGCcgcggttctatctagttacgcgttaaaccaactagaatttttttGAGCCGACTTGCCATTACAtggccgagtggttaaggcgttggactTAAgatccaatggacatatgtcCgcgtgggtctcgagtactaggatccatt
19wG_fne_RTT21_negative-ctrl_PBS14	0	0	343	0	0	214	19wG	21	negative-ctrl	14	gCACGCGGACATATGTCCATGTTTAAGAGCTATGCTGGAAACAGCATAGCAAGTTTAAATAAGGCTAGTCCGTTATCAACTTGAAAAAGTGGCACCGAGTCGGTGCcgtTGGACTTAAGATCCAATGGACATATGTCCGCGcgcggttctatctagttacgcgttaaaccaactagaattttttt	ACCAGGATGGCCGAGTGGTTAAGGCGTTGGACTTAAGATCCAATGGACATATGTCCGCGTGGGTTCGAACCCCACTCCTGGTA	GCCGAGTGGTTAAGGCGTTGGACTTAAGATCCAATGGACATATGTCCGCGTGGG	tgtggaaaggacgaaacaccgCACGCGGACATATGTCCATGTTTAAGAGCTATGCTGGAAACAGCATAGCAAGTTTAAATAAGGCTAGTCCGTTATCAACTTGAAAAAGTGGCACCGAGTCGGTGCcgtTGGACTTAAGATCCAATGGACATATGTCCGCGcgcggttctatctagttacgcgttaaaccaactagaatttttttGTGAGAGAGAACTGCTACtggccgagtggttaaggcgttggactTAAgatccaatggacatatgtcCgcgtgggtctcgagtactaggatccatt
19wG_fne_RTT21_negative-ctrl_PBS15	0	0	228	0	0	175	19wG	21	negative-ctrl	15	gCACGCGGACATATGTCCATGTTTAAGAGCTATGCTGGAAACAGCATAGCAAGTTTAAATAAGGCTAGTCCGTTATCAACTTGAAAAAGTGGCACCGAGTCGGTGCcgtTGGACTTAAGATCCAATGGACATATGTCCGCGTcgcggttctatctagttacgcgttaaaccaactagaattttttt	ACCAGGATGGCCGAGTGGTTAAGGCGTTGGACTTAAGATCCAATGGACATATGTCCGCGTGGGTTCGAACCCCACTCCTGGTA	GCCGAGTGGTTAAGGCGTTGGACTTAAGATCCAATGGACATATGTCCGCGTGGG	tgtggaaaggacgaaacaccgCACGCGGACATATGTCCATGTTTAAGAGCTATGCTGGAAACAGCATAGCAAGTTTAAATAAGGCTAGTCCGTTATCAACTTGAAAAAGTGGCACCGAGTCGGTGCcgtTGGACTTAAGATCCAATGGACATATGTCCGCGTcgcggttctatctagttacgcgttaaaccaactagaatttttttGTCTTCCGACATAGTAAtggccgagtggttaaggcgttggactTAAgatccaatggacatatgtcCgcgtgggtctcgagtactaggatccatt
19wG_fne_RTT21_negative-ctrl_PBS16	0.326264	0	613	0	0	354	19wG	21	negative-ctrl	16	gCACGCGGACATATGTCCATGTTTAAGAGCTATGCTGGAAACAGCATAGCAAGTTTAAATAAGGCTAGTCCGTTATCAACTTGAAAAAGTGGCACCGAGTCGGTGCcgtTGGACTTAAGATCCAATGGACATATGTCCGCGTGcgcggttctatctagttacgcgttaaaccaactagaattttttt	ACCAGGATGGCCGAGTGGTTAAGGCGTTGGACTTAAGATCCAATGGACATATGTCCGCGTGGGTTCGAACCCCACTCCTGGTA	GCCGAGTGGTTAAGGCGTTGGACTTAAGATCCAATGGACATATGTCCGCGTGGG	tgtggaaaggacgaaacaccgCACGCGGACATATGTCCATGTTTAAGAGCTATGCTGGAAACAGCATAGCAAGTTTAAATAAGGCTAGTCCGTTATCAACTTGAAAAAGTGGCACCGAGTCGGTGCcgtTGGACTTAAGATCCAATGGACATATGTCCGCGTGcgcggttctatctagttacgcgttaaaccaactagaatttttttGCGTGACATGTGCTTAtggccgagtggttaaggcgttggactTAAgatccaatggacatatgtcCgcgtgggtctcgagtactaggatccatt
19wG_fne_RTT21_negative-ctrl_PBS8	0	0	381	0.369004	0	271	19wG	21	negative-ctrl	8	gCACGCGGACATATGTCCATGTTTAAGAGCTATGCTGGAAACAGCATAGCAAGTTTAAATAAGGCTAGTCCGTTATCAACTTGAAAAAGTGGCACCGAGTCGGTGCcgtTGGACTTAAGATCCAATGGACATATGcgcggttctatctagttacgcgttaaaccaactagaattttttt	ACCAGGATGGCCGAGTGGTTAAGGCGTTGGACTTAAGATCCAATGGACATATGTCCGCGTGGGTTCGAACCCCACTCCTGGTA	GCCGAGTGGTTAAGGCGTTGGACTTAAGATCCAATGGACATATGTCCGCGTGGG	tgtggaaaggacgaaacaccgCACGCGGACATATGTCCATGTTTAAGAGCTATGCTGGAAACAGCATAGCAAGTTTAAATAAGGCTAGTCCGTTATCAACTTGAAAAAGTGGCACCGAGTCGGTGCcgtTGGACTTAAGATCCAATGGACATATGcgcggttctatctagttacgcgttaaaccaactagaatttttttGAGTAGTGCCGGAATATTGCGGATtggccgagtggttaaggcgttggactTAAgatccaatggacatatgtcCgcgtgggtctcgagtactaggatccatt
19wG_fne_RTT21_negative-ctrl_PBS9	0	0	397	0	0	308	19wG	21	negative-ctrl	9	gCACGCGGACATATGTCCATGTTTAAGAGCTATGCTGGAAACAGCATAGCAAGTTTAAATAAGGCTAGTCCGTTATCAACTTGAAAAAGTGGCACCGAGTCGGTGCcgtTGGACTTAAGATCCAATGGACATATGTcgcggttctatctagttacgcgttaaaccaactagaattttttt	ACCAGGATGGCCGAGTGGTTAAGGCGTTGGACTTAAGATCCAATGGACATATGTCCGCGTGGGTTCGAACCCCACTCCTGGTA	GCCGAGTGGTTAAGGCGTTGGACTTAAGATCCAATGGACATATGTCCGCGTGGG	tgtggaaaggacgaaacaccgCACGCGGACATATGTCCATGTTTAAGAGCTATGCTGGAAACAGCATAGCAAGTTTAAATAAGGCTAGTCCGTTATCAACTTGAAAAAGTGGCACCGAGTCGGTGCcgtTGGACTTAAGATCCAATGGACATATGTcgcggttctatctagttacgcgttaaaccaactagaatttttttCACTAAGTCAGTCTGTCTGGTGCtggccgagtggttaaggcgttggactTAAgatccaatggacatatgtcCgcgtgggtctcgagtactaggatccatt
19wG_fne_RTT22_negative-ctrl_PBS10	0	0	488	0	0	374	19wG	22	negative-ctrl	10	gCACGCGGACATATGTCCATGTTTAAGAGCTATGCTGGAAACAGCATAGCAAGTTTAAATAAGGCTAGTCCGTTATCAACTTGAAAAAGTGGCACCGAGTCGGTGCgcgtTGGACTTAAGATCCAATGGACATATGTCcgcggttctatctagttacgcgttaaaccaactagaattttttt	ACCAGGATGGCCGAGTGGTTAAGGCGTTGGACTTAAGATCCAATGGACATATGTCCGCGTGGGTTCGAACCCCACTCCTGGTA	GCCGAGTGGTTAAGGCGTTGGACTTAAGATCCAATGGACATATGTCCGCGTGGG	tgtggaaaggacgaaacaccgCACGCGGACATATGTCCATGTTTAAGAGCTATGCTGGAAACAGCATAGCAAGTTTAAATAAGGCTAGTCCGTTATCAACTTGAAAAAGTGGCACCGAGTCGGTGCgcgtTGGACTTAAGATCCAATGGACATATGTCcgcggttctatctagttacgcgttaaaccaactagaatttttttGGTCGTATCCAAGCTATACGGtggccgagtggttaaggcgttggactTAAgatccaatggacatatgtcCgcgtgggtctcgagtactaggatccatt
19wG_fne_RTT22_negative-ctrl_PBS11	0.382409	3.05927	523	0	0.753769	398	19wG	22	negative-ctrl	11	gCACGCGGACATATGTCCATGTTTAAGAGCTATGCTGGAAACAGCATAGCAAGTTTAAATAAGGCTAGTCCGTTATCAACTTGAAAAAGTGGCACCGAGTCGGTGCgcgtTGGACTTAAGATCCAATGGACATATGTCCcgcggttctatctagttacgcgttaaaccaactagaattttttt	ACCAGGATGGCCGAGTGGTTAAGGCGTTGGACTTAAGATCCAATGGACATATGTCCGCGTGGGTTCGAACCCCACTCCTGGTA	GCCGAGTGGTTAAGGCGTTGGACTTAAGATCCAATGGACATATGTCCGCGTGGG	tgtggaaaggacgaaacaccgCACGCGGACATATGTCCATGTTTAAGAGCTATGCTGGAAACAGCATAGCAAGTTTAAATAAGGCTAGTCCGTTATCAACTTGAAAAAGTGGCACCGAGTCGGTGCgcgtTGGACTTAAGATCCAATGGACATATGTCCcgcggttctatctagttacgcgttaaaccaactagaatttttttCACTGCATTGCGACAACAAGtggccgagtggttaaggcgttggactTAAgatccaatggacatatgtcCgcgtgggtctcgagtactaggatccatt
19wG_fne_RTT22_negative-ctrl_PBS12	0	0	520	0	0	333	19wG	22	negative-ctrl	12	gCACGCGGACATATGTCCATGTTTAAGAGCTATGCTGGAAACAGCATAGCAAGTTTAAATAAGGCTAGTCCGTTATCAACTTGAAAAAGTGGCACCGAGTCGGTGCgcgtTGGACTTAAGATCCAATGGACATATGTCCGcgcggttctatctagttacgcgttaaaccaactagaattttttt	ACCAGGATGGCCGAGTGGTTAAGGCGTTGGACTTAAGATCCAATGGACATATGTCCGCGTGGGTTCGAACCCCACTCCTGGTA	GCCGAGTGGTTAAGGCGTTGGACTTAAGATCCAATGGACATATGTCCGCGTGGG	tgtggaaaggacgaaacaccgCACGCGGACATATGTCCATGTTTAAGAGCTATGCTGGAAACAGCATAGCAAGTTTAAATAAGGCTAGTCCGTTATCAACTTGAAAAAGTGGCACCGAGTCGGTGCgcgtTGGACTTAAGATCCAATGGACATATGTCCGcgcggttctatctagttacgcgttaaaccaactagaatttttttCTTCCAGTACGAGGACAATtggccgagtggttaaggcgttggactTAAgatccaatggacatatgtcCgcgtgggtctcgagtactaggatccatt
19wG_fne_RTT22_negative-ctrl_PBS13	0	0.257732	388	0	0.617284	324	19wG	22	negative-ctrl	13	gCACGCGGACATATGTCCATGTTTAAGAGCTATGCTGGAAACAGCATAGCAAGTTTAAATAAGGCTAGTCCGTTATCAACTTGAAAAAGTGGCACCGAGTCGGTGCgcgtTGGACTTAAGATCCAATGGACATATGTCCGCcgcggttctatctagttacgcgttaaaccaactagaattttttt	ACCAGGATGGCCGAGTGGTTAAGGCGTTGGACTTAAGATCCAATGGACATATGTCCGCGTGGGTTCGAACCCCACTCCTGGTA	GCCGAGTGGTTAAGGCGTTGGACTTAAGATCCAATGGACATATGTCCGCGTGGG	tgtggaaaggacgaaacaccgCACGCGGACATATGTCCATGTTTAAGAGCTATGCTGGAAACAGCATAGCAAGTTTAAATAAGGCTAGTCCGTTATCAACTTGAAAAAGTGGCACCGAGTCGGTGCgcgtTGGACTTAAGATCCAATGGACATATGTCCGCcgcggttctatctagttacgcgttaaaccaactagaatttttttTCTCACCACCTAGAGTTGtggccgagtggttaaggcgttggactTAAgatccaatggacatatgtcCgcgtgggtctcgagtactaggatccatt
19wG_fne_RTT22_negative-ctrl_PBS14	0	0	330	0	0	255	19wG	22	negative-ctrl	14	gCACGCGGACATATGTCCATGTTTAAGAGCTATGCTGGAAACAGCATAGCAAGTTTAAATAAGGCTAGTCCGTTATCAACTTGAAAAAGTGGCACCGAGTCGGTGCgcgtTGGACTTAAGATCCAATGGACATATGTCCGCGcgcggttctatctagttacgcgttaaaccaactagaattttttt	ACCAGGATGGCCGAGTGGTTAAGGCGTTGGACTTAAGATCCAATGGACATATGTCCGCGTGGGTTCGAACCCCACTCCTGGTA	GCCGAGTGGTTAAGGCGTTGGACTTAAGATCCAATGGACATATGTCCGCGTGGG	tgtggaaaggacgaaacaccgCACGCGGACATATGTCCATGTTTAAGAGCTATGCTGGAAACAGCATAGCAAGTTTAAATAAGGCTAGTCCGTTATCAACTTGAAAAAGTGGCACCGAGTCGGTGCgcgtTGGACTTAAGATCCAATGGACATATGTCCGCGcgcggttctatctagttacgcgttaaaccaactagaatttttttTAGATCAGAGTAGCTCGtggccgagtggttaaggcgttggactTAAgatccaatggacatatgtcCgcgtgggtctcgagtactaggatccatt
19wG_fne_RTT22_negative-ctrl_PBS15	0	0.733945	545	0	0.277778	360	19wG	22	negative-ctrl	15	gCACGCGGACATATGTCCATGTTTAAGAGCTATGCTGGAAACAGCATAGCAAGTTTAAATAAGGCTAGTCCGTTATCAACTTGAAAAAGTGGCACCGAGTCGGTGCgcgtTGGACTTAAGATCCAATGGACATATGTCCGCGTcgcggttctatctagttacgcgttaaaccaactagaattttttt	ACCAGGATGGCCGAGTGGTTAAGGCGTTGGACTTAAGATCCAATGGACATATGTCCGCGTGGGTTCGAACCCCACTCCTGGTA	GCCGAGTGGTTAAGGCGTTGGACTTAAGATCCAATGGACATATGTCCGCGTGGG	tgtggaaaggacgaaacaccgCACGCGGACATATGTCCATGTTTAAGAGCTATGCTGGAAACAGCATAGCAAGTTTAAATAAGGCTAGTCCGTTATCAACTTGAAAAAGTGGCACCGAGTCGGTGCgcgtTGGACTTAAGATCCAATGGACATATGTCCGCGTcgcggttctatctagttacgcgttaaaccaactagaatttttttCTGTTCCACAAGCCAAtggccgagtggttaaggcgttggactTAAgatccaatggacatatgtcCgcgtgggtctcgagtactaggatccatt
19wG_fne_RTT22_negative-ctrl_PBS16	0	0.251256	398	0	0	245	19wG	22	negative-ctrl	16	gCACGCGGACATATGTCCATGTTTAAGAGCTATGCTGGAAACAGCATAGCAAGTTTAAATAAGGCTAGTCCGTTATCAACTTGAAAAAGTGGCACCGAGTCGGTGCgcgtTGGACTTAAGATCCAATGGACATATGTCCGCGTGcgcggttctatctagttacgcgttaaaccaactagaattttttt	ACCAGGATGGCCGAGTGGTTAAGGCGTTGGACTTAAGATCCAATGGACATATGTCCGCGTGGGTTCGAACCCCACTCCTGGTA	GCCGAGTGGTTAAGGCGTTGGACTTAAGATCCAATGGACATATGTCCGCGTGGG	tgtggaaaggacgaaacaccgCACGCGGACATATGTCCATGTTTAAGAGCTATGCTGGAAACAGCATAGCAAGTTTAAATAAGGCTAGTCCGTTATCAACTTGAAAAAGTGGCACCGAGTCGGTGCgcgtTGGACTTAAGATCCAATGGACATATGTCCGCGTGcgcggttctatctagttacgcgttaaaccaactagaatttttttATCATGACTGGTCAAtggccgagtggttaaggcgttggactTAAgatccaatggacatatgtcCgcgtgggtctcgagtactaggatccatt
19wG_fne_RTT22_negative-ctrl_PBS8	0	0	270	0	0	181	19wG	22	negative-ctrl	8	gCACGCGGACATATGTCCATGTTTAAGAGCTATGCTGGAAACAGCATAGCAAGTTTAAATAAGGCTAGTCCGTTATCAACTTGAAAAAGTGGCACCGAGTCGGTGCgcgtTGGACTTAAGATCCAATGGACATATGcgcggttctatctagttacgcgttaaaccaactagaattttttt	ACCAGGATGGCCGAGTGGTTAAGGCGTTGGACTTAAGATCCAATGGACATATGTCCGCGTGGGTTCGAACCCCACTCCTGGTA	GCCGAGTGGTTAAGGCGTTGGACTTAAGATCCAATGGACATATGTCCGCGTGGG	tgtggaaaggacgaaacaccgCACGCGGACATATGTCCATGTTTAAGAGCTATGCTGGAAACAGCATAGCAAGTTTAAATAAGGCTAGTCCGTTATCAACTTGAAAAAGTGGCACCGAGTCGGTGCgcgtTGGACTTAAGATCCAATGGACATATGcgcggttctatctagttacgcgttaaaccaactagaatttttttGTGCACATAACGTGTACAGCTGCtggccgagtggttaaggcgttggactTAAgatccaatggacatatgtcCgcgtgggtctcgagtactaggatccatt
19wG_fne_RTT22_negative-ctrl_PBS9	0	0	327	0	0	205	19wG	22	negative-ctrl	9	gCACGCGGACATATGTCCATGTTTAAGAGCTATGCTGGAAACAGCATAGCAAGTTTAAATAAGGCTAGTCCGTTATCAACTTGAAAAAGTGGCACCGAGTCGGTGCgcgtTGGACTTAAGATCCAATGGACATATGTcgcggttctatctagttacgcgttaaaccaactagaattttttt	ACCAGGATGGCCGAGTGGTTAAGGCGTTGGACTTAAGATCCAATGGACATATGTCCGCGTGGGTTCGAACCCCACTCCTGGTA	GCCGAGTGGTTAAGGCGTTGGACTTAAGATCCAATGGACATATGTCCGCGTGGG	tgtggaaaggacgaaacaccgCACGCGGACATATGTCCATGTTTAAGAGCTATGCTGGAAACAGCATAGCAAGTTTAAATAAGGCTAGTCCGTTATCAACTTGAAAAAGTGGCACCGAGTCGGTGCgcgtTGGACTTAAGATCCAATGGACATATGTcgcggttctatctagttacgcgttaaaccaactagaatttttttTGAGACCTCGTCTCGTGATACTtggccgagtggttaaggcgttggactTAAgatccaatggacatatgtcCgcgtgggtctcgagtactaggatccatt
19wG_fne_RTT23_negative-ctrl_PBS10	0	0	461	0	0	376	19wG	23	negative-ctrl	10	gCACGCGGACATATGTCCATGTTTAAGAGCTATGCTGGAAACAGCATAGCAAGTTTAAATAAGGCTAGTCCGTTATCAACTTGAAAAAGTGGCACCGAGTCGGTGCggcgtTGGACTTAAGATCCAATGGACATATGTCcgcggttctatctagttacgcgttaaaccaactagaattttttt	ACCAGGATGGCCGAGTGGTTAAGGCGTTGGACTTAAGATCCAATGGACATATGTCCGCGTGGGTTCGAACCCCACTCCTGGTA	GCCGAGTGGTTAAGGCGTTGGACTTAAGATCCAATGGACATATGTCCGCGTGGG	tgtggaaaggacgaaacaccgCACGCGGACATATGTCCATGTTTAAGAGCTATGCTGGAAACAGCATAGCAAGTTTAAATAAGGCTAGTCCGTTATCAACTTGAAAAAGTGGCACCGAGTCGGTGCggcgtTGGACTTAAGATCCAATGGACATATGTCcgcggttctatctagttacgcgttaaaccaactagaatttttttCTGCGTTCTACGGTACACATtggccgagtggttaaggcgttggactTAAgatccaatggacatatgtcCgcgtgggtctcgagtactaggatccatt
19wG_fne_RTT23_negative-ctrl_PBS11	0	0	451	0	0	341	19wG	23	negative-ctrl	11	gCACGCGGACATATGTCCATGTTTAAGAGCTATGCTGGAAACAGCATAGCAAGTTTAAATAAGGCTAGTCCGTTATCAACTTGAAAAAGTGGCACCGAGTCGGTGCggcgtTGGACTTAAGATCCAATGGACATATGTCCcgcggttctatctagttacgcgttaaaccaactagaattttttt	ACCAGGATGGCCGAGTGGTTAAGGCGTTGGACTTAAGATCCAATGGACATATGTCCGCGTGGGTTCGAACCCCACTCCTGGTA	GCCGAGTGGTTAAGGCGTTGGACTTAAGATCCAATGGACATATGTCCGCGTGGG	tgtggaaaggacgaaacaccgCACGCGGACATATGTCCATGTTTAAGAGCTATGCTGGAAACAGCATAGCAAGTTTAAATAAGGCTAGTCCGTTATCAACTTGAAAAAGTGGCACCGAGTCGGTGCggcgtTGGACTTAAGATCCAATGGACATATGTCCcgcggttctatctagttacgcgttaaaccaactagaatttttttCACAATGAACCGGTGACTGtggccgagtggttaaggcgttggactTAAgatccaatggacatatgtcCgcgtgggtctcgagtactaggatccatt
19wG_fne_RTT23_negative-ctrl_PBS12	0	0	452	0	0	277	19wG	23	negative-ctrl	12	gCACGCGGACATATGTCCATGTTTAAGAGCTATGCTGGAAACAGCATAGCAAGTTTAAATAAGGCTAGTCCGTTATCAACTTGAAAAAGTGGCACCGAGTCGGTGCggcgtTGGACTTAAGATCCAATGGACATATGTCCGcgcggttctatctagttacgcgttaaaccaactagaattttttt	ACCAGGATGGCCGAGTGGTTAAGGCGTTGGACTTAAGATCCAATGGACATATGTCCGCGTGGGTTCGAACCCCACTCCTGGTA	GCCGAGTGGTTAAGGCGTTGGACTTAAGATCCAATGGACATATGTCCGCGTGGG	tgtggaaaggacgaaacaccgCACGCGGACATATGTCCATGTTTAAGAGCTATGCTGGAAACAGCATAGCAAGTTTAAATAAGGCTAGTCCGTTATCAACTTGAAAAAGTGGCACCGAGTCGGTGCggcgtTGGACTTAAGATCCAATGGACATATGTCCGcgcggttctatctagttacgcgttaaaccaactagaatttttttAGTTGCGACAATTGTCGCtggccgagtggttaaggcgttggactTAAgatccaatggacatatgtcCgcgtgggtctcgagtactaggatccatt
19wG_fne_RTT23_negative-ctrl_PBS13	0.255102	0	392	0	0	254	19wG	23	negative-ctrl	13	gCACGCGGACATATGTCCATGTTTAAGAGCTATGCTGGAAACAGCATAGCAAGTTTAAATAAGGCTAGTCCGTTATCAACTTGAAAAAGTGGCACCGAGTCGGTGCggcgtTGGACTTAAGATCCAATGGACATATGTCCGCcgcggttctatctagttacgcgttaaaccaactagaattttttt	ACCAGGATGGCCGAGTGGTTAAGGCGTTGGACTTAAGATCCAATGGACATATGTCCGCGTGGGTTCGAACCCCACTCCTGGTA	GCCGAGTGGTTAAGGCGTTGGACTTAAGATCCAATGGACATATGTCCGCGTGGG	tgtggaaaggacgaaacaccgCACGCGGACATATGTCCATGTTTAAGAGCTATGCTGGAAACAGCATAGCAAGTTTAAATAAGGCTAGTCCGTTATCAACTTGAAAAAGTGGCACCGAGTCGGTGCggcgtTGGACTTAAGATCCAATGGACATATGTCCGCcgcggttctatctagttacgcgttaaaccaactagaatttttttGATTACGTACGGTTATCtggccgagtggttaaggcgttggactTAAgatccaatggacatatgtcCgcgtgggtctcgagtactaggatccatt
19wG_fne_RTT23_negative-ctrl_PBS14	0	0	238	0	0	189	19wG	23	negative-ctrl	14	gCACGCGGACATATGTCCATGTTTAAGAGCTATGCTGGAAACAGCATAGCAAGTTTAAATAAGGCTAGTCCGTTATCAACTTGAAAAAGTGGCACCGAGTCGGTGCggcgtTGGACTTAAGATCCAATGGACATATGTCCGCGcgcggttctatctagttacgcgttaaaccaactagaattttttt	ACCAGGATGGCCGAGTGGTTAAGGCGTTGGACTTAAGATCCAATGGACATATGTCCGCGTGGGTTCGAACCCCACTCCTGGTA	GCCGAGTGGTTAAGGCGTTGGACTTAAGATCCAATGGACATATGTCCGCGTGGG	tgtggaaaggacgaaacaccgCACGCGGACATATGTCCATGTTTAAGAGCTATGCTGGAAACAGCATAGCAAGTTTAAATAAGGCTAGTCCGTTATCAACTTGAAAAAGTGGCACCGAGTCGGTGCggcgtTGGACTTAAGATCCAATGGACATATGTCCGCGcgcggttctatctagttacgcgttaaaccaactagaatttttttCCTGATCGTACGATCCtggccgagtggttaaggcgttggactTAAgatccaatggacatatgtcCgcgtgggtctcgagtactaggatccatt
19wG_fne_RTT23_negative-ctrl_PBS15	0	0	364	0	0	216	19wG	23	negative-ctrl	15	gCACGCGGACATATGTCCATGTTTAAGAGCTATGCTGGAAACAGCATAGCAAGTTTAAATAAGGCTAGTCCGTTATCAACTTGAAAAAGTGGCACCGAGTCGGTGCggcgtTGGACTTAAGATCCAATGGACATATGTCCGCGTcgcggttctatctagttacgcgttaaaccaactagaattttttt	ACCAGGATGGCCGAGTGGTTAAGGCGTTGGACTTAAGATCCAATGGACATATGTCCGCGTGGGTTCGAACCCCACTCCTGGTA	GCCGAGTGGTTAAGGCGTTGGACTTAAGATCCAATGGACATATGTCCGCGTGGG	tgtggaaaggacgaaacaccgCACGCGGACATATGTCCATGTTTAAGAGCTATGCTGGAAACAGCATAGCAAGTTTAAATAAGGCTAGTCCGTTATCAACTTGAAAAAGTGGCACCGAGTCGGTGCggcgtTGGACTTAAGATCCAATGGACATATGTCCGCGTcgcggttctatctagttacgcgttaaaccaactagaatttttttACTGCTACTGCGATCtggccgagtggttaaggcgttggactTAAgatccaatggacatatgtcCgcgtgggtctcgagtactaggatccatt
19wG_fne_RTT23_negative-ctrl_PBS16	0.177936	0	562	0	0	405	19wG	23	negative-ctrl	16	gCACGCGGACATATGTCCATGTTTAAGAGCTATGCTGGAAACAGCATAGCAAGTTTAAATAAGGCTAGTCCGTTATCAACTTGAAAAAGTGGCACCGAGTCGGTGCggcgtTGGACTTAAGATCCAATGGACATATGTCCGCGTGcgcggttctatctagttacgcgttaaaccaactagaattttttt	ACCAGGATGGCCGAGTGGTTAAGGCGTTGGACTTAAGATCCAATGGACATATGTCCGCGTGGGTTCGAACCCCACTCCTGGTA	GCCGAGTGGTTAAGGCGTTGGACTTAAGATCCAATGGACATATGTCCGCGTGGG	tgtggaaaggacgaaacaccgCACGCGGACATATGTCCATGTTTAAGAGCTATGCTGGAAACAGCATAGCAAGTTTAAATAAGGCTAGTCCGTTATCAACTTGAAAAAGTGGCACCGAGTCGGTGCggcgtTGGACTTAAGATCCAATGGACATATGTCCGCGTGcgcggttctatctagttacgcgttaaaccaactagaatttttttAAGCGTGTAACGAAtggccgagtggttaaggcgttggactTAAgatccaatggacatatgtcCgcgtgggtctcgagtactaggatccatt
19wG_fne_RTT23_negative-ctrl_PBS8	0	0.328947	304	0	0	254	19wG	23	negative-ctrl	8	gCACGCGGACATATGTCCATGTTTAAGAGCTATGCTGGAAACAGCATAGCAAGTTTAAATAAGGCTAGTCCGTTATCAACTTGAAAAAGTGGCACCGAGTCGGTGCggcgtTGGACTTAAGATCCAATGGACATATGcgcggttctatctagttacgcgttaaaccaactagaattttttt	ACCAGGATGGCCGAGTGGTTAAGGCGTTGGACTTAAGATCCAATGGACATATGTCCGCGTGGGTTCGAACCCCACTCCTGGTA	GCCGAGTGGTTAAGGCGTTGGACTTAAGATCCAATGGACATATGTCCGCGTGGG	tgtggaaaggacgaaacaccgCACGCGGACATATGTCCATGTTTAAGAGCTATGCTGGAAACAGCATAGCAAGTTTAAATAAGGCTAGTCCGTTATCAACTTGAAAAAGTGGCACCGAGTCGGTGCggcgtTGGACTTAAGATCCAATGGACATATGcgcggttctatctagttacgcgttaaaccaactagaatttttttGCGATCTCGTATGGAACCTATTtggccgagtggttaaggcgttggactTAAgatccaatggacatatgtcCgcgtgggtctcgagtactaggatccatt
19wG_fne_RTT23_negative-ctrl_PBS9	0	0	447	0	0	274	19wG	23	negative-ctrl	9	gCACGCGGACATATGTCCATGTTTAAGAGCTATGCTGGAAACAGCATAGCAAGTTTAAATAAGGCTAGTCCGTTATCAACTTGAAAAAGTGGCACCGAGTCGGTGCggcgtTGGACTTAAGATCCAATGGACATATGTcgcggttctatctagttacgcgttaaaccaactagaattttttt	ACCAGGATGGCCGAGTGGTTAAGGCGTTGGACTTAAGATCCAATGGACATATGTCCGCGTGGGTTCGAACCCCACTCCTGGTA	GCCGAGTGGTTAAGGCGTTGGACTTAAGATCCAATGGACATATGTCCGCGTGGG	tgtggaaaggacgaaacaccgCACGCGGACATATGTCCATGTTTAAGAGCTATGCTGGAAACAGCATAGCAAGTTTAAATAAGGCTAGTCCGTTATCAACTTGAAAAAGTGGCACCGAGTCGGTGCggcgtTGGACTTAAGATCCAATGGACATATGTcgcggttctatctagttacgcgttaaaccaactagaatttttttGCATACTAAGGACAAGTCGGAtggccgagtggttaaggcgttggactTAAgatccaatggacatatgtcCgcgtgggtctcgagtactaggatccatt
19wG_fne_RTT24_negative-ctrl_PBS10	0	0	288	0	1.47059	272	19wG	24	negative-ctrl	10	gCACGCGGACATATGTCCATGTTTAAGAGCTATGCTGGAAACAGCATAGCAAGTTTAAATAAGGCTAGTCCGTTATCAACTTGAAAAAGTGGCACCGAGTCGGTGCaggcgtTGGACTTAAGATCCAATGGACATATGTCcgcggttctatctagttacgcgttaaaccaactagaattttttt	ACCAGGATGGCCGAGTGGTTAAGGCGTTGGACTTAAGATCCAATGGACATATGTCCGCGTGGGTTCGAACCCCACTCCTGGTA	GCCGAGTGGTTAAGGCGTTGGACTTAAGATCCAATGGACATATGTCCGCGTGGG	tgtggaaaggacgaaacaccgCACGCGGACATATGTCCATGTTTAAGAGCTATGCTGGAAACAGCATAGCAAGTTTAAATAAGGCTAGTCCGTTATCAACTTGAAAAAGTGGCACCGAGTCGGTGCaggcgtTGGACTTAAGATCCAATGGACATATGTCcgcggttctatctagttacgcgttaaaccaactagaatttttttCGCAGATAGGTTACCTGCTtggccgagtggttaaggcgttggactTAAgatccaatggacatatgtcCgcgtgggtctcgagtactaggatccatt
19wG_fne_RTT24_negative-ctrl_PBS11	0	0	318	0	0	262	19wG	24	negative-ctrl	11	gCACGCGGACATATGTCCATGTTTAAGAGCTATGCTGGAAACAGCATAGCAAGTTTAAATAAGGCTAGTCCGTTATCAACTTGAAAAAGTGGCACCGAGTCGGTGCaggcgtTGGACTTAAGATCCAATGGACATATGTCCcgcggttctatctagttacgcgttaaaccaactagaattttttt	ACCAGGATGGCCGAGTGGTTAAGGCGTTGGACTTAAGATCCAATGGACATATGTCCGCGTGGGTTCGAACCCCACTCCTGGTA	GCCGAGTGGTTAAGGCGTTGGACTTAAGATCCAATGGACATATGTCCGCGTGGG	tgtggaaaggacgaaacaccgCACGCGGACATATGTCCATGTTTAAGAGCTATGCTGGAAACAGCATAGCAAGTTTAAATAAGGCTAGTCCGTTATCAACTTGAAAAAGTGGCACCGAGTCGGTGCaggcgtTGGACTTAAGATCCAATGGACATATGTCCcgcggttctatctagttacgcgttaaaccaactagaatttttttCGTACTGGAAGTCCAAGTtggccgagtggttaaggcgttggactTAAgatccaatggacatatgtcCgcgtgggtctcgagtactaggatccatt
19wG_fne_RTT24_negative-ctrl_PBS12	0	0	224	0	0	208	19wG	24	negative-ctrl	12	gCACGCGGACATATGTCCATGTTTAAGAGCTATGCTGGAAACAGCATAGCAAGTTTAAATAAGGCTAGTCCGTTATCAACTTGAAAAAGTGGCACCGAGTCGGTGCaggcgtTGGACTTAAGATCCAATGGACATATGTCCGcgcggttctatctagttacgcgttaaaccaactagaattttttt	ACCAGGATGGCCGAGTGGTTAAGGCGTTGGACTTAAGATCCAATGGACATATGTCCGCGTGGGTTCGAACCCCACTCCTGGTA	GCCGAGTGGTTAAGGCGTTGGACTTAAGATCCAATGGACATATGTCCGCGTGGG	tgtggaaaggacgaaacaccgCACGCGGACATATGTCCATGTTTAAGAGCTATGCTGGAAACAGCATAGCAAGTTTAAATAAGGCTAGTCCGTTATCAACTTGAAAAAGTGGCACCGAGTCGGTGCaggcgtTGGACTTAAGATCCAATGGACATATGTCCGcgcggttctatctagttacgcgttaaaccaactagaatttttttCCACGTAGACGCATACTtggccgagtggttaaggcgttggactTAAgatccaatggacatatgtcCgcgtgggtctcgagtactaggatccatt
19wG_fne_RTT24_negative-ctrl_PBS13	0	0	348	0	0	237	19wG	24	negative-ctrl	13	gCACGCGGACATATGTCCATGTTTAAGAGCTATGCTGGAAACAGCATAGCAAGTTTAAATAAGGCTAGTCCGTTATCAACTTGAAAAAGTGGCACCGAGTCGGTGCaggcgtTGGACTTAAGATCCAATGGACATATGTCCGCcgcggttctatctagttacgcgttaaaccaactagaattttttt	ACCAGGATGGCCGAGTGGTTAAGGCGTTGGACTTAAGATCCAATGGACATATGTCCGCGTGGGTTCGAACCCCACTCCTGGTA	GCCGAGTGGTTAAGGCGTTGGACTTAAGATCCAATGGACATATGTCCGCGTGGG	tgtggaaaggacgaaacaccgCACGCGGACATATGTCCATGTTTAAGAGCTATGCTGGAAACAGCATAGCAAGTTTAAATAAGGCTAGTCCGTTATCAACTTGAAAAAGTGGCACCGAGTCGGTGCaggcgtTGGACTTAAGATCCAATGGACATATGTCCGCcgcggttctatctagttacgcgttaaaccaactagaatttttttCCTAATACCTGCAGGCtggccgagtggttaaggcgttggactTAAgatccaatggacatatgtcCgcgtgggtctcgagtactaggatccatt
19wG_fne_RTT24_negative-ctrl_PBS14	0	0	289	0	0	239	19wG	24	negative-ctrl	14	gCACGCGGACATATGTCCATGTTTAAGAGCTATGCTGGAAACAGCATAGCAAGTTTAAATAAGGCTAGTCCGTTATCAACTTGAAAAAGTGGCACCGAGTCGGTGCaggcgtTGGACTTAAGATCCAATGGACATATGTCCGCGcgcggttctatctagttacgcgttaaaccaactagaattttttt	ACCAGGATGGCCGAGTGGTTAAGGCGTTGGACTTAAGATCCAATGGACATATGTCCGCGTGGGTTCGAACCCCACTCCTGGTA	GCCGAGTGGTTAAGGCGTTGGACTTAAGATCCAATGGACATATGTCCGCGTGGG	tgtggaaaggacgaaacaccgCACGCGGACATATGTCCATGTTTAAGAGCTATGCTGGAAACAGCATAGCAAGTTTAAATAAGGCTAGTCCGTTATCAACTTGAAAAAGTGGCACCGAGTCGGTGCaggcgtTGGACTTAAGATCCAATGGACATATGTCCGCGcgcggttctatctagttacgcgttaaaccaactagaatttttttGAGTCTCCAGACCTAtggccgagtggttaaggcgttggactTAAgatccaatggacatatgtcCgcgtgggtctcgagtactaggatccatt
19wG_fne_RTT24_negative-ctrl_PBS15	0	0	349	0	0.363636	275	19wG	24	negative-ctrl	15	gCACGCGGACATATGTCCATGTTTAAGAGCTATGCTGGAAACAGCATAGCAAGTTTAAATAAGGCTAGTCCGTTATCAACTTGAAAAAGTGGCACCGAGTCGGTGCaggcgtTGGACTTAAGATCCAATGGACATATGTCCGCGTcgcggttctatctagttacgcgttaaaccaactagaattttttt	ACCAGGATGGCCGAGTGGTTAAGGCGTTGGACTTAAGATCCAATGGACATATGTCCGCGTGGGTTCGAACCCCACTCCTGGTA	GCCGAGTGGTTAAGGCGTTGGACTTAAGATCCAATGGACATATGTCCGCGTGGG	tgtggaaaggacgaaacaccgCACGCGGACATATGTCCATGTTTAAGAGCTATGCTGGAAACAGCATAGCAAGTTTAAATAAGGCTAGTCCGTTATCAACTTGAAAAAGTGGCACCGAGTCGGTGCaggcgtTGGACTTAAGATCCAATGGACATATGTCCGCGTcgcggttctatctagttacgcgttaaaccaactagaatttttttCACTGCATTGGAATtggccgagtggttaaggcgttggactTAAgatccaatggacatatgtcCgcgtgggtctcgagtactaggatccatt
19wG_fne_RTT24_negative-ctrl_PBS16	0	0.716846	279	0	0	202	19wG	24	negative-ctrl	16	gCACGCGGACATATGTCCATGTTTAAGAGCTATGCTGGAAACAGCATAGCAAGTTTAAATAAGGCTAGTCCGTTATCAACTTGAAAAAGTGGCACCGAGTCGGTGCaggcgtTGGACTTAAGATCCAATGGACATATGTCCGCGTGcgcggttctatctagttacgcgttaaaccaactagaattttttt	ACCAGGATGGCCGAGTGGTTAAGGCGTTGGACTTAAGATCCAATGGACATATGTCCGCGTGGGTTCGAACCCCACTCCTGGTA	GCCGAGTGGTTAAGGCGTTGGACTTAAGATCCAATGGACATATGTCCGCGTGGG	tgtggaaaggacgaaacaccgCACGCGGACATATGTCCATGTTTAAGAGCTATGCTGGAAACAGCATAGCAAGTTTAAATAAGGCTAGTCCGTTATCAACTTGAAAAAGTGGCACCGAGTCGGTGCaggcgtTGGACTTAAGATCCAATGGACATATGTCCGCGTGcgcggttctatctagttacgcgttaaaccaactagaatttttttTATCGCCTGGCTCtggccgagtggttaaggcgttggactTAAgatccaatggacatatgtcCgcgtgggtctcgagtactaggatccatt
19wG_fne_RTT24_negative-ctrl_PBS8	0	0	397	0	0	295	19wG	24	negative-ctrl	8	gCACGCGGACATATGTCCATGTTTAAGAGCTATGCTGGAAACAGCATAGCAAGTTTAAATAAGGCTAGTCCGTTATCAACTTGAAAAAGTGGCACCGAGTCGGTGCaggcgtTGGACTTAAGATCCAATGGACATATGcgcggttctatctagttacgcgttaaaccaactagaattttttt	ACCAGGATGGCCGAGTGGTTAAGGCGTTGGACTTAAGATCCAATGGACATATGTCCGCGTGGGTTCGAACCCCACTCCTGGTA	GCCGAGTGGTTAAGGCGTTGGACTTAAGATCCAATGGACATATGTCCGCGTGGG	tgtggaaaggacgaaacaccgCACGCGGACATATGTCCATGTTTAAGAGCTATGCTGGAAACAGCATAGCAAGTTTAAATAAGGCTAGTCCGTTATCAACTTGAAAAAGTGGCACCGAGTCGGTGCaggcgtTGGACTTAAGATCCAATGGACATATGcgcggttctatctagttacgcgttaaaccaactagaatttttttAGGCTCTGAAGTAAGTACGCGtggccgagtggttaaggcgttggactTAAgatccaatggacatatgtcCgcgtgggtctcgagtactaggatccatt
19wG_fne_RTT24_negative-ctrl_PBS9	0	0	536	0.2849	0	351	19wG	24	negative-ctrl	9	gCACGCGGACATATGTCCATGTTTAAGAGCTATGCTGGAAACAGCATAGCAAGTTTAAATAAGGCTAGTCCGTTATCAACTTGAAAAAGTGGCACCGAGTCGGTGCaggcgtTGGACTTAAGATCCAATGGACATATGTcgcggttctatctagttacgcgttaaaccaactagaattttttt	ACCAGGATGGCCGAGTGGTTAAGGCGTTGGACTTAAGATCCAATGGACATATGTCCGCGTGGGTTCGAACCCCACTCCTGGTA	GCCGAGTGGTTAAGGCGTTGGACTTAAGATCCAATGGACATATGTCCGCGTGGG	tgtggaaaggacgaaacaccgCACGCGGACATATGTCCATGTTTAAGAGCTATGCTGGAAACAGCATAGCAAGTTTAAATAAGGCTAGTCCGTTATCAACTTGAAAAAGTGGCACCGAGTCGGTGCaggcgtTGGACTTAAGATCCAATGGACATATGTcgcggttctatctagttacgcgttaaaccaactagaatttttttCGTTAAGCGGTGACAATGCAtggccgagtggttaaggcgttggactTAAgatccaatggacatatgtcCgcgtgggtctcgagtactaggatccatt
19wG_fne_RTT25_negative-ctrl_PBS10	0	0	295	0	0	218	19wG	25	negative-ctrl	10	gCACGCGGACATATGTCCATGTTTAAGAGCTATGCTGGAAACAGCATAGCAAGTTTAAATAAGGCTAGTCCGTTATCAACTTGAAAAAGTGGCACCGAGTCGGTGCaaggcgtTGGACTTAAGATCCAATGGACATATGTCcgcggttctatctagttacgcgttaaaccaactagaattttttt	ACCAGGATGGCCGAGTGGTTAAGGCGTTGGACTTAAGATCCAATGGACATATGTCCGCGTGGGTTCGAACCCCACTCCTGGTA	GCCGAGTGGTTAAGGCGTTGGACTTAAGATCCAATGGACATATGTCCGCGTGGG	tgtggaaaggacgaaacaccgCACGCGGACATATGTCCATGTTTAAGAGCTATGCTGGAAACAGCATAGCAAGTTTAAATAAGGCTAGTCCGTTATCAACTTGAAAAAGTGGCACCGAGTCGGTGCaaggcgtTGGACTTAAGATCCAATGGACATATGTCcgcggttctatctagttacgcgttaaaccaactagaatttttttGCCAACTGTACGCTCGATtggccgagtggttaaggcgttggactTAAgatccaatggacatatgtcCgcgtgggtctcgagtactaggatccatt
19wG_fne_RTT25_negative-ctrl_PBS11	0	0	383	0	0.3663	273	19wG	25	negative-ctrl	11	gCACGCGGACATATGTCCATGTTTAAGAGCTATGCTGGAAACAGCATAGCAAGTTTAAATAAGGCTAGTCCGTTATCAACTTGAAAAAGTGGCACCGAGTCGGTGCaaggcgtTGGACTTAAGATCCAATGGACATATGTCCcgcggttctatctagttacgcgttaaaccaactagaattttttt	ACCAGGATGGCCGAGTGGTTAAGGCGTTGGACTTAAGATCCAATGGACATATGTCCGCGTGGGTTCGAACCCCACTCCTGGTA	GCCGAGTGGTTAAGGCGTTGGACTTAAGATCCAATGGACATATGTCCGCGTGGG	tgtggaaaggacgaaacaccgCACGCGGACATATGTCCATGTTTAAGAGCTATGCTGGAAACAGCATAGCAAGTTTAAATAAGGCTAGTCCGTTATCAACTTGAAAAAGTGGCACCGAGTCGGTGCaaggcgtTGGACTTAAGATCCAATGGACATATGTCCcgcggttctatctagttacgcgttaaaccaactagaatttttttCCAGCGTGATCTTAGGCtggccgagtggttaaggcgttggactTAAgatccaatggacatatgtcCgcgtgggtctcgagtactaggatccatt
[truncated: 17,445 more rows]

## Sheet: PE6c_Day9
Name	Desired_Edit_Percentage_Rep1	Indel_Percentage_Rep1	Read_Count_Rep1	Desired_Edit_Percentage_Rep2	Indel_Percentage_Rep2	Read_Count_Rep2	Spacer_Type	RTT_Length	Mutation_Encoded	PBS_Length	epegRNA_Sequence	Crispresso_Sequence	Target_Site	Oligo_Sequence
[truncated: 17,993 more rows]

## Sheet: PE6c_MLH1dn_Day3
Name	Desired_Edit_Percentage_Rep1	Indel_Percentage_Rep1	Read_Count_Rep1	Desired_Edit_Percentage_Rep2	Indel_Percentage_Rep2	Read_Count_Rep2	Spacer_Type	RTT_Length	Mutation_Encoded	PBS_Length	epegRNA_Sequence	Crispresso_Sequence	Target_Site	Oligo_Sequence
[truncated: 17,994 more rows]

[truncated: 5 more sheets: PE6c_MLH1dn_Day9, PEmax_Day3, PEmax_Day9, PEmax_MLH1dn_Day3, PEmax_MLH1dn_Day9]
