# Supplementary material for: Prime editing-installed suppressor tRNAs for disease-agnostic genome editing
Source: Nature. 2025 Nov 19;648(8092):191–202. doi: 10.1038/s41586-025-09732-2 (PMC12675287; doi:10.1038/s41586-025-09732-2)
Supplement: Supplementary file 13 — Design and results for lentiviral off-target screening of the epegRNA. [file 41586_2025_9732_MOESM13_ESM.xlsx]

## Sheet: Column_Descriptions
Column_Name	Description
Name	Unique identifier for each element of the library
Insertions_rep1_PE	Percentage of sequencing reads containing insertions from rep 1 of prime editor treated cells
Deletions_rep1_PE	Percentage of sequencing reads containing deletions from rep 1 of prime editor treated cells
Total Indels_rep1_PE	Sum of the percentage of reads containing either insertions or deletions from rep 1 of prime editor treated cells
Read Count_rep1_PE	Total read count of the given library element in rep 1 of prime editor treated cells
Off-Target Marker Read Count_rep1_PE	Number of sequencing reads containing the off-target marker from rep 1 of prime editor treated cells
PE Percentage_rep1_PE	Percentage of sequencing reads containing the off-target marker from rep 1 of prime editor treated cells
Insertions_rep2_PE	Percentage of sequencing reads containing insertions from rep 2 of prime editor treated cells
Deletions_rep2_PE	Percentage of sequencing reads containing deletions from rep 2 of prime editor treated cells
Total Indels_rep2_PE	Sum of the percentage of reads containing either insertions or deletions from rep 2 of prime editor treated cells
Read Count_rep2_PE	Total read count of the given library element in rep 2 of prime editor treated cells
Off-Target Marker Read Count_rep2_PE	Number of sequencing reads containing the off-target marker from rep 2 of prime editor treated cells
PE Percentage_rep2_PE	Percentage of sequencing reads containing the off-target marker from rep 2 of prime editor treated cells
Insertions_rep1_NEG	Percentage of sequencing reads containing insertions from rep 1 of epegRNA only treated cells
Deletions_rep1_NEG	Percentage of sequencing reads containing deletions from rep 1 of epegRNA only treated cells
Total Indels_rep1_NEG	Sum of the percentage of reads containing either insertions or deletions from rep 1 of epegRNA only treated cells
Read Count_rep1_NEG	Total read count of the given library element in rep 1 of epegRNA only treated cells
Off-Target Marker Read Count_rep1_NEG	Number of sequencing reads containing the off-target marker from rep 1 of epegRNA only treated cells
PE Percentage_rep1_NEG	Percentage of sequencing reads containing the off-target marker from rep 1 of epegRNA only treated cells
Insertions_rep2_NEG	Percentage of sequencing reads containing insertions from rep 2 of epegRNA only treated cells
Deletions_rep2_NEG	Percentage of sequencing reads containing deletions from rep 2 of epegRNA only treated cells
Total Indels_rep2_NEG	Sum of the percentage of reads containing either insertions or deletions from rep 2 of epegRNA only treated cells
Read Count_rep2_NEG	Total read count of the given library element in rep 2 of epegRNA only treated cells
Off-Target Marker Read Count_rep2_NEG	Number of sequencing reads containing the off-target marker from rep 2 of epegRNA only treated cells
PE Percentage_rep2_NEG	Percentage of sequencing reads containing the off-target marker from rep 2 of epegRNA only treated cells
Background Substracted Prime Editing_rep1	Percentage of reads containing the off-target marker from rep 1 of the prime editor treated cells minus the percentage of reads containing the off-target marker from rep 1 of the epegRNA only treated cells
Background Substracted Prime Editing_rep2	Percentage of reads containing the off-target marker from rep 2 of the prime editor treated cells minus the percentage of reads containing the off-target marker from rep 2 of the epegRNA only treated cells
Average Background Subtract Prime Editing	Average percentage of read containing the off-target marker from the two replicates after substracting the frequency found in the epegRNA only treated cells
Bulge Type	Cas OFFinder bulge type determination for the given candidate off-target locus
crRNA	Cas OFFinder crRNA sequence for the given candidate off-target locus
DNA	Cas OFFinder DNA sequence for the given candidate off-target locus
Chromosome	Chromosome number of the given candidate off-target locus
Location	Chromosome position of the given candidate off-target locus
Direction	Direction of the given candidate off-target locus in the genome
Mismatches	Number of mismatches from the epegRNA spacer sequence of the given candidate off-target locus
Bulge.Size	Number of bases comprising the bulge
Full Target Sequence	Full length target-site extracted for off-target analysis
Barcode	Barcode associated with the given library element
Oligo	Full length oligo sequence corresponding to the given library element

## Sheet: PE_Off-target_Screen
Name	Insertions_rep1_PE	Deletions_rep1_PE	Total Indels_rep1_PE	Read Count_rep1_PE	Off-Target Marker Read Count_rep1_PE	PE Percentage_rep1_PE	Insertions_rep2_PE	Deletions_rep2_PE	Total Indels_rep2_PE	Read Count_rep2_PE	Off-Target Marker Read Count_rep2_PE	PE Percentage_rep2_PE	Insertions_rep1_NEG	Deletions_rep1_NEG	Total Indels_rep1_NEG	Read Count_rep1_NEG	Off-Target Marker Read Count_rep1_NEG	PE Percentage_rep1_NEG	Insertions_rep2_NEG	Deletions_rep2_NEG	Total Indels_rep2_NEG	Read Count_rep2_NEG	Off-Target Marker Read Count_rep2_NEG	PE Percentage_rep2_NEG	Background Substracted Prime Editing_rep1	Background Substracted Prime Editing_rep2	Average Background Subtract Prime Editing	Bulge Type	crRNA	DNA	Chromosome	Location	Direction	Mismatches	Bulge.Size	Full Target Sequence	Barcode	Oligo
TS00001	0	0.0290137	0.0290137	48253	2	0.00414482	0	0.0296326	0.0296326	50620	4	0.00790202	0	0.00383818	0.00383818	26054	3	0.0115145	0	0.0359868	0.0359868	27788	2	0.00719735	-0.00736973	0.000704664	-0.00333253	DNA	CCACGCGGACA--TATGTCCATNNN	CCACtgGGtCATGTATGTtCATAGG	chr1	27524264	-	4	2	GCGAGTACGCTAGGACTCTGTGTGGACACCTATGAACATACATGACCCAGTGGC	ACAGCGGGTTGTTCTT	tatcttgtggaaaggacgaaacaccGCGAGTACGCTAGGACTCTGTGTGGACACCTATGAACATACATGACCCAGTGGCACAGCGGGTTGTTCTTctcgagtactaggatccattaggcg
TS00002	0.295879	0	0.295879	13857	0	0	0.233889	0	0.233889	16247	0	0	0.100547	0	0.100547	8951	1	0.0111719	0.0410593	0.0102648	0.0513242	9742	0	0	-0.0111719	0	-0.00558597	DNA	CCACGCGGACA--TATGTCCATNNN	CCACcCaGAtAAGTATcTCCATTAG	chr1	38709656	-	4	2	GACAATGGTGTCTTCAAAGTTGTGGCCACTAATGGAGATACTTATCTGGGTGGA	ACAGCGGGTAACAGGC	tatcttgtggaaaggacgaaacaccGACAATGGTGTCTTCAAAGTTGTGGCCACTAATGGAGATACTTATCTGGGTGGAACAGCGGGTAACAGGCctcgagtactaggatccattaggcg
TS00003	0	0.123362	0.123362	6485	0	0	0	0.0677966	0.0677966	7375	0	0	0	0.232371	0.232371	11189	0	0	0	0.168094	0.168094	12493	1	0.00800448	0	-0.00800448	-0.00400224	DNA	CCACGCGGACA--TATGTCCATNNN	CCACaCtGACATCTAccTCCATAGG	chr1	79688399	-	4	2	AATGGGAAAAATTTGAAATTTGGTCAAACCTATGGAGGTAGATGTCAGTGTGGC	ACAGCGGGTGCGCGAA	tatcttgtggaaaggacgaaacaccAATGGGAAAAATTTGAAATTTGGTCAAACCTATGGAGGTAGATGTCAGTGTGGCACAGCGGGTGCGCGAActcgagtactaggatccattaggcg
TS00004	0	0.560964	0.560964	21570	0	0	0	0.504695	0.504695	25560	1	0.00391236	0	0.216229	0.216229	17574	0	0	0.00543833	0.342615	0.348053	18388	0	0	0	0.00391236	0.00195618	DNA	CCACGCGGACA--TATGTCCATNNN	CCACtCtGACATAcATGTtCATGAG	chr1	147429769	+	4	2	AGAACCACTGTCAAATTCTGAGCCCCTTCTCATGAACATGTATGTCAGAGTGGA	ACAGCGGGTCCTCCAT	tatcttgtggaaaggacgaaacaccAGAACCACTGTCAAATTCTGAGCCCCTTCTCATGAACATGTATGTCAGAGTGGAACAGCGGGTCCTCCATctcgagtactaggatccattaggcg
TS00005	0	0.228559	0.228559	35877	0	0	0	0.235742	0.235742	41995	0	0	0.0242166	0.0193733	0.0435899	20647	0	0	0	0.0662032	0.0662032	21147	0	0	0	0	0	DNA	CCACGCGGACA--TATGTCCATNNN	CCACtCtGACATATgTGTtCATGAG	chr1	147448917	+	4	2	AGAGCCACTGGCAAATTCTGAGCCCCCTCTCATGAACACATATGTCAGAGTGGA	ACAGCGGGTCATGGTT	tatcttgtggaaaggacgaaacaccAGAGCCACTGGCAAATTCTGAGCCCCCTCTCATGAACACATATGTCAGAGTGGAACAGCGGGTCATGGTTctcgagtactaggatccattaggcg
TS00006	0	0	0	4126	0	0	0	0	0	4393	1	0.0227635	0	0	0	3743	0	0	0	0	0	3965	1	0.0252207	0	-0.00245719	-0.0012286	DNA	CCACGCGGACATA--TGTCCATNNN	CCtCGCtGcCATATTTGTCCtTGAG	chr1	52321695	+	4	2	TAAACACAATGAGATTAGAGCTGATGGTCTCAAGGACAAATATGGCAGCGAGGT	ACAGCGGGTAGGTGAC	tatcttgtggaaaggacgaaacaccTAAACACAATGAGATTAGAGCTGATGGTCTCAAGGACAAATATGGCAGCGAGGTACAGCGGGTAGGTGACctcgagtactaggatccattaggcg
TS00007	0	0.0914913	0.0914913	19674	2	0.0101657	0	0.0924889	0.0924889	20543	0	0	0	0.139069	0.139069	10786	0	0	0.0631655	0.19852	0.261686	11082	0	0	0.0101657	0	0.00508285	DNA	CCACGCGGACATA--TGTCCATNNN	CCAtGCtGtCATAGGTGTCCtTGAG	chr1	46432608	-	4	2	AGGCCTTCTCTATGGGGTCCCCATGAGCCTCAAGGACACCTATGACAGCATGGT	ACAGCGGGTTACCCAG	tatcttgtggaaaggacgaaacaccAGGCCTTCTCTATGGGGTCCCCATGAGCCTCAAGGACACCTATGACAGCATGGTACAGCGGGTTACCCAGctcgagtactaggatccattaggcg
TS00008	0	0.0241499	0.0241499	20704	0	0	0	0.0041941	0.0041941	23843	0	0	0	0.0674359	0.0674359	13346	0	0	0	0.0500143	0.0500143	13996	0	0	0	0	0	DNA	CCACGCGGACATA--TGTCCATNNN	CCACtCaGACtTATCTGTaCATGGG	chr1	161193058	-	4	2	CTGGAGTCTGGGGCTCGTTTTCCTGATACCCATGTACAGATAAGTCTGAGTGGA	ACAGCGGGTCAGTGCC	tatcttgtggaaaggacgaaacaccCTGGAGTCTGGGGCTCGTTTTCCTGATACCCATGTACAGATAAGTCTGAGTGGAACAGCGGGTCAGTGCCctcgagtactaggatccattaggcg
TS00009	0	0.00194898	0.00194898	51309	0	0	0	0	0	58915	0	0	0	0	0	24113	0	0	0	0	0	26063	2	0.00767371	0	-0.00767371	-0.00383686	DNA	CCACGCGGACATA--TGTCCATNNN	CCcCaCGGACATgAGgGTCCATAGG	chr1	180954614	-	4	2	CCGGAGGGATGGGGAGGAAGTGGGGCGACCTATGGACCCTCATGTCCGTGGGGC	ACAGCGGGTGTTGCAT	tatcttgtggaaaggacgaaacaccCCGGAGGGATGGGGAGGAAGTGGGGCGACCTATGGACCCTCATGTCCGTGGGGCACAGCGGGTGTTGCATctcgagtactaggatccattaggcg
TS00010	0.075643	0	0.075643	1322	0	0	0.15015	0	0.15015	1332	0	0	0.674157	0.299625	0.973783	1335	0	0	0.935204	0.267201	1.2024	1497	1	0.0668003	0	-0.0668003	-0.0334001	DNA	CCACGCGGACATATG--TCCATNNN	CCACtaGGACAaATGCATtCATAGG	chr1	173302157	+	4	2	TATATTTGTGCTTTGCCATTATGTCAGCCCTATGAATGCATTTGTCCTAGTGGA	ACAGCGGGTTTGTTGA	tatcttgtggaaaggacgaaacaccTATATTTGTGCTTTGCCATTATGTCAGCCCTATGAATGCATTTGTCCTAGTGGAACAGCGGGTTTGTTGActcgagtactaggatccattaggcg
TS00011	0	0	0	1891	0	0	0	0	0	2072	0	0	0	0	0	2175	1	0.045977	0	0	0	2379	0	0	-0.045977	0	-0.0229885	DNA	CCACGCGGACATATG--TCCATNNN	CCACGtGaAacTATGATTCCATTAG	chr1	198202593	-	4	2	CTGTATTAGTCTGTTCTGAAAAAGAAGTCTAATGGAATCATAGTTTCACGTGGC	ACAGCGGGTGGGTGAT	tatcttgtggaaaggacgaaacaccCTGTATTAGTCTGTTCTGAAAAAGAAGTCTAATGGAATCATAGTTTCACGTGGCACAGCGGGTGGGTGATctcgagtactaggatccattaggcg
TS00012	0.00392311	0	0.00392311	76470	29	0.0379234	0.00117069	0	0.00117069	85420	39	0.0456568	0.00733855	0	0.00733855	40880	6	0.0146771	0.00760533	0	0.00760533	39446	7	0.0177458	0.0232463	0.027911	0.0255786	DNA	CCACGCGGACATATGTCCA--TNNN	CCACGCGGACAgAgGTCagCGTGAG	chr1	136307	-	4	2	GTGGGAGGGGCCGGTGTGAGGCAAGGGGCTCACGCTGACCTCTGTCCGCGTGGG	ACAGCGGGTTGCTCCT	tatcttgtggaaaggacgaaacaccGTGGGAGGGGCCGGTGTGAGGCAAGGGGCTCACGCTGACCTCTGTCCGCGTGGGACAGCGGGTTGCTCCTctcgagtactaggatccattaggcg
TS00013	0.016592	0.00301673	0.0196087	66297	44	0.066368	0.0135571	0.0122014	0.0257585	73762	49	0.0664299	0.0299182	0.013297	0.0432152	30082	36	0.119673	0.0784101	0.0241262	0.102536	33159	48	0.144757	-0.0533049	-0.0783272	-0.065816	DNA	CCACGCGGACATATGTCCA--TNNN	CCACGCGGACAgAgGTCagCCTGAG	chr1	136599	-	4	2	GTGGGAGGGGCCGGTGTGAGGCAAGGGGCTCAGGCTGACCTCTGTCCGCGTGGG	ACAGCGGGTGGATTAG	tatcttgtggaaaggacgaaacaccGTGGGAGGGGCCGGTGTGAGGCAAGGGGCTCAGGCTGACCTCTGTCCGCGTGGGACAGCGGGTGGATTAGctcgagtactaggatccattaggcg
TS00014	0.00214554	0.0429108	0.0450563	139825	3	0.00214554	0.00187965	0.0319541	0.0338337	159604	3	0.00187965	0.0523569	0.050668	0.103025	59209	9	0.0152004	0.0373385	0.0313643	0.0687029	66955	17	0.0253902	-0.0130549	-0.0235105	-0.0182827	DNA	CCACGCGGACATATGTCCA--TNNN	tCACGCtGACcTcTGTCCACGTGGG	chr1	137088	+	4	2	GTGAGCCCCTTGCCTCACACCGGCCCCTCCCACGTGGACAGAGGTCAGCGTGAG	ACAGCGGGTTTCCAGG	tatcttgtggaaaggacgaaacaccGTGAGCCCCTTGCCTCACACCGGCCCCTCCCACGTGGACAGAGGTCAGCGTGAGACAGCGGGTTTCCAGGctcgagtactaggatccattaggcg
TS00015	0	0.00212085	0.00212085	47151	6	0.0127251	0	0.00383524	0.00383524	52148	3	0.00575286	0.0330346	0	0.0330346	24217	6	0.024776	0.0204282	0.0326851	0.0531133	24476	1	0.00408563	-0.0120509	0.00166722	-0.00519184	DNA	CCACGCGGACATATGTCCA--TNNN	CCACGCGGACAgAgGTCagCGTGAG	chr1	727293	-	4	2	GTGGGAGGGGCCGGTGTGAGACAAGGGGCTCACGCTGACCTCTGTCCGCGTGGG	ACAGCGGGTCATGATC	tatcttgtggaaaggacgaaacaccGTGGGAGGGGCCGGTGTGAGACAAGGGGCTCACGCTGACCTCTGTCCGCGTGGGACAGCGGGTCATGATCctcgagtactaggatccattaggcg
TS00016	0.0248756	0.0781805	0.103056	28140	0	0	0.0225559	0.0257782	0.0483341	31034	0	0	0.0440464	0	0.0440464	13622	7	0.0513875	0.00705816	0	0.00705816	14168	1	0.00705816	-0.0513875	-0.00705816	-0.0292228	DNA	CCACGCGGACATATGTCCA--TNNN	CCACtCGGACAcATGaCaAGGTTAG	chr1	11828852	+	4	2	GCTGCTCGGCAGGGCCACGGTGACCCTTCTAACCTTGTCATGTGTCCGAGTGGC	ACAGCGGGTGAGTCAA	tatcttgtggaaaggacgaaacaccGCTGCTCGGCAGGGCCACGGTGACCCTTCTAACCTTGTCATGTGTCCGAGTGGCACAGCGGGTGAGTCAActcgagtactaggatccattaggcg
TS00017	0	0.0503932	0.0503932	65485	6	0.0091624	0.00132413	0.0556137	0.0569378	75521	21	0.0278068	0.00507627	0.00253813	0.00761441	39399	1	0.00253813	0.0168846	0	0.0168846	41458	4	0.00964832	0.00662427	0.0181585	0.0123914	DNA	CCACGCGGACATATGTCCA--TNNN	tCACGCtGACcTcTGTCCACGTGGG	chr1	492291	+	4	2	TGTGAGCCCTTGCCTCACCCCGGCCCCTCCCACGTGGACAGAGGTCAGCGTGAG	ACAGCGGGTAGCTAAG	tatcttgtggaaaggacgaaacaccTGTGAGCCCTTGCCTCACCCCGGCCCCTCCCACGTGGACAGAGGTCAGCGTGAGACAGCGGGTAGCTAAGctcgagtactaggatccattaggcg
TS00018	0	0.0658653	0.0658653	54657	5	0.00914796	0	0.0845997	0.0845997	62648	4	0.00638488	0	0.181132	0.181132	26500	1	0.00377358	0	0.0921202	0.0921202	28224	3	0.0106293	0.00537437	-0.00424437	0.000565002	DNA	CCACGCGGACATATGTCCA--TNNN	CCACGCGGACAgAgGTCagCGTGAG	chr1	492387	-	4	2	ATGGGAGGGGCCGGTGTGAGGCAAGGGGCTCACGCTGACCTCTGTCCGCGTGGG	ACAGCGGGTCAATGAG	tatcttgtggaaaggacgaaacaccATGGGAGGGGCCGGTGTGAGGCAAGGGGCTCACGCTGACCTCTGTCCGCGTGGGACAGCGGGTCAATGAGctcgagtactaggatccattaggcg
TS00019	0	0	0	7781	0	0	0	0	0	8978	0	0	0	0	0	6893	0	0	0	0	0	7100	1	0.0140845	0	-0.0140845	-0.00704225	DNA	CCACGCGGACATATGTCCA--TNNN	CCAtGCaGACATATGTtCATTgCAG	chr1	2993056	+	4	2	TTCCATGTCTTTGCTGTTTTGAATAGTGCTGCAATGAACATATGTCTGCATGGG	ACAGCGGGTTGTGACT	tatcttgtggaaaggacgaaacaccTTCCATGTCTTTGCTGTTTTGAATAGTGCTGCAATGAACATATGTCTGCATGGGACAGCGGGTTGTGACTctcgagtactaggatccattaggcg
TS00020	0.00876978	0.00350791	0.0122777	57014	11	0.0192935	0.00149211	0	0.00149211	67019	11	0.0164133	0	0	0	32014	6	0.0187418	0.0175218	0	0.0175218	34243	3	0.00876091	0.000551707	0.00765234	0.00410202	DNA	CCACGCGGACATATGTCCA--TNNN	gCACGgGGACAgATGTCCAAAgCAG	chr1	111353682	+	4	2	ACCCCAGAGGCCTTTGTTTCACTCCTCCCTGCTTTGGACATCTGTCCCCGTGCA	ACAGCGGGTATTACTG	tatcttgtggaaaggacgaaacaccACCCCAGAGGCCTTTGTTTCACTCCTCCCTGCTTTGGACATCTGTCCCCGTGCAACAGCGGGTATTACTGctcgagtactaggatccattaggcg
TS00021	0.294474	0.00866101	0.303135	11546	0	0	0.328741	0.0156544	0.344396	12776	0	0	0.181798	0.0227247	0.204522	8801	0	0	0.010008	0.05004	0.060048	9992	0	0	0	0	0	DNA	CCACGCGGACATATGTCCA--TNNN	CCACGtGGACATcTGTCCtGCcAGG	chr1	110479541	+	4	2	GGAGAGTGGGAGTGCCAGCTGCCCAATGCCTGGCAGGACAGATGTCCACGTGGA	ACAGCGGGTACTTATG	tatcttgtggaaaggacgaaacaccGGAGAGTGGGAGTGCCAGCTGCCCAATGCCTGGCAGGACAGATGTCCACGTGGAACAGCGGGTACTTATGctcgagtactaggatccattaggcg
TS00022	0	0	0	2800	0	0	0.0312989	0	0.0312989	3195	0	0	0	0	0	1584	0	0	0	0.239664	0.239664	1669	0	0	0	0	0	DNA	CCACGCGGACATATGTCCA--TNNN	CaACatGGACATATGaCCAGTTAGG	chr1	174334055	-	4	2	ACACTCAGGAGAAACCAGAGAGGGCCTGCCTAACTGGTCATATGTCCATGTTGA	ACAGCGGGTAAGTACG	tatcttgtggaaaggacgaaacaccACACTCAGGAGAAACCAGAGAGGGCCTGCCTAACTGGTCATATGTCCATGTTGAACAGCGGGTAAGTACGctcgagtactaggatccattaggcg
TS00023	0.615812	0	0.615812	5034	0	0	0.325009	0	0.325009	5846	0	0	0.184124	0	0.184124	4888	0	0	0.0982125	0.039285	0.137498	5091	0	0	0	0	0	DNA	CCACGCGGACATATGTCCAT--NNN	aCACGCacACATATGTtCATCACAG	chr1	161799119	+	4	2	TTCCATGTCTTTGCTATTGTGAATAGTTCTGTGATGAACATATGTGTGCGTGTG	ACAGCGGGTTCAATTG	tatcttgtggaaaggacgaaacaccTTCCATGTCTTTGCTATTGTGAATAGTTCTGTGATGAACATATGTGTGCGTGTGACAGCGGGTTCAATTGctcgagtactaggatccattaggcg
TS00024	0.0488325	0	0.0488325	67578	0	0	0.0833278	0	0.0833278	75605	3	0.00396799	0.100711	0.00839255	0.109103	35746	6	0.0167851	0.047134	0	0.047134	38189	3	0.00785566	-0.0167851	-0.00388767	-0.0103364	DNA	CCACGCGGACATATGTC--CATNNN	CCACGCGGACAgAgGTCAGCccGAG	chr1	136892	-	4	2	GTGGGAGGGGCCGGTGTGAGGCAAGGGGCTCGGGCTGACCTCTGTCCGCGTGGG	ACAGCGGGTTTCCTCA	tatcttgtggaaaggacgaaacaccGTGGGAGGGGCCGGTGTGAGGCAAGGGGCTCGGGCTGACCTCTGTCCGCGTGGGACAGCGGGTTTCCTCActcgagtactaggatccattaggcg
TS00025	0	0	0	46806	4	0.00854591	0	0	0	49178	3	0.00610029	0	0	0	22572	1	0.00443027	0.0334912	0.00956892	0.0430601	20901	5	0.0239223	0.00411565	-0.017822	-0.00685318	DNA	CCACGCGGACATATGTC--CATNNN	CCACGtGGACAgAgGTCAGCgTGAG	chr1	137087	-	4	2	GTGGGAGGGGCCGGTGTGAGACAAGGGGCTCACGCTGACCTCTGTCCACGTGGG	ACAGCGGGTGTTACAC	tatcttgtggaaaggacgaaacaccGTGGGAGGGGCCGGTGTGAGACAAGGGGCTCACGCTGACCTCTGTCCACGTGGGACAGCGGGTGTTACACctcgagtactaggatccattaggcg
TS00026	0	0	0	2518	0	0	0	0	0	2784	0	0	0	0	0	2292	0	0	0	0	0	2264	1	0.0441696	0	-0.0441696	-0.0220848	DNA	CCACGCGGACATATGTC--CATNNN	CCtCGtaGACATATGTCAACAcTGG	chr1	102267465	+	4	2	TTTTGGTGTAGTGTACCGTTCTCAATTCCCAGTGTTGACATATGTCTACGAGGT	ACAGCGGGTCGATTAC	tatcttgtggaaaggacgaaacaccTTTTGGTGTAGTGTACCGTTCTCAATTCCCAGTGTTGACATATGTCTACGAGGTACAGCGGGTCGATTACctcgagtactaggatccattaggcg
TS00027	0.00339397	0	0.00339397	29464	8	0.0271518	0.0121069	0	0.0121069	33039	9	0.0272405	0.0798509	0	0.0798509	15028	9	0.0598882	0.0447771	0	0.0447771	15633	9	0.0575705	-0.0327364	-0.03033	-0.0315332	DNA	CCACGCGGACATATGT--CCATNNN	CCACagGGACATcTGTGGCCAcCAG	chr1	10752420	-	4	2	AGGCGGTCCTGGGGAATTGCTCCCCAGCCTGGTGGCCACAGATGTCCCTGTGGG	ACAGCGGGTAGTTACC	tatcttgtggaaaggacgaaacaccAGGCGGTCCTGGGGAATTGCTCCCCAGCCTGGTGGCCACAGATGTCCCTGTGGGACAGCGGGTAGTTACCctcgagtactaggatccattaggcg
TS00028	0	0	0	4193	0	0	0	0	0	4950	0	0	0	0	0	3951	0	0	0	0	0	4154	0	0	0	0	0	DNA	CCACGCGGACATATGT--CCATNNN	CCACcCctACATATaTACCCATCAG	chr1	210153110	-	4	2	TGTCTCTTGATAAACACTGCACTTATTTCTGATGGGTATATATGTAGGGGTGGA	ACAGCGGGTGTAACAG	tatcttgtggaaaggacgaaacaccTGTCTCTTGATAAACACTGCACTTATTTCTGATGGGTATATATGTAGGGGTGGAACAGCGGGTGTAACAGctcgagtactaggatccattaggcg
TS00029	0	0.297872	0.297872	4700	0	0	0	0.0377358	0.0377358	5300	1	0.0188679	0.13052	0.26104	0.39156	4597	0	0	0	0.273224	0.273224	4758	0	0	0	0.0188679	0.00943396	DNA	CCACGCGGACAT--ATGTCCATNNN	CCACGaaGggATGGATGTCCATAGG	chr1	2915081	+	4	2	TATCTCATGTTTGAGCCACGGCTTCAGCCCTATGGACATCCATCCCTTCGTGGA	ACAGCGGGTAACGATG	tatcttgtggaaaggacgaaacaccTATCTCATGTTTGAGCCACGGCTTCAGCCCTATGGACATCCATCCCTTCGTGGAACAGCGGGTAACGATGctcgagtactaggatccattaggcg
TS00030	0	0	0	1443	0	0	0	0	0	1645	0	0	0	0	0	1921	0	0	0	0	0	2247	0	0	0	0	0	DNA	CCACGCGGACAT--ATGTCCATNNN	CCACGgGGtgATGAATGTCCtTGAG	chr1	96572699	-	4	2	TATTTTTCTTCATCTTTTTGCTGTTCAGCTCAAGGACATTCATCACCCCGTGGG	ACAGCGGGTTCCGGGT	tatcttgtggaaaggacgaaacaccTATTTTTCTTCATCTTTTTGCTGTTCAGCTCAAGGACATTCATCACCCCGTGGGACAGCGGGTTCCGGGTctcgagtactaggatccattaggcg
TS00031	0	0.181141	0.181141	19322	1	0.00517545	0	0.119464	0.119464	22601	4	0.0176983	0	0.0197707	0.0197707	15174	5	0.0329511	0	0.165235	0.165235	15130	5	0.0330469	-0.0277757	-0.0153486	-0.0215621	DNA	CCACGCGG--ACATATGTCCATNNN	CCAtGCatGCACATATGTgCATAGG	chr1	11834129	+	4	2	GGGAGGACCTACAGCTCATACTCTTGTGCCTATGCACATATGTGCATGCATGGG	ACAGCGGGTTCCATTT	tatcttgtggaaaggacgaaacaccGGGAGGACCTACAGCTCATACTCTTGTGCCTATGCACATATGTGCATGCATGGGACAGCGGGTTCCATTTctcgagtactaggatccattaggcg
TS00032	0.0336304	0	0.0336304	29735	4	0.0134522	0.0249735	0	0.0249735	32034	9	0.0280951	0	0.0588043	0.0588043	15305	4	0.0261352	0.0697472	0.0639349	0.133682	17205	14	0.0813717	-0.0126831	-0.0532765	-0.0329798	DNA	CCACGCGG--ACATATGTCCATNNN	CCcCctGGGAACATAaGTCCATTGG	chr1	105274654	-	4	2	TGACAGGGATTGGGGTGTGGTTCTCAGGCCAATGGACTTATGTTCCCAGGGGGG	ACAGCGGGTTGACCGC	tatcttgtggaaaggacgaaacaccTGACAGGGATTGGGGTGTGGTTCTCAGGCCAATGGACTTATGTTCCCAGGGGGGACAGCGGGTTGACCGCctcgagtactaggatccattaggcg
TS00033	0	0.0254858	0.0254858	15695	0	0	0	0.0339443	0.0339443	17676	0	0	0	0	0	9702	10	0.103072	0	0.0495491	0.0495491	10091	0	0	-0.103072	0	-0.0515358	DNA	CCACGCGG--ACATATGTCCATNNN	CCACctGGGAACATAacTCCATTGG	chr1	92329301	-	4	2	GTGGGGGTACCATTGTGTGATTCCCAGGCCAATGGAGTTATGTTCCCAGGTGGA	ACAGCGGGTAGCTTAC	tatcttgtggaaaggacgaaacaccGTGGGGGTACCATTGTGTGATTCCCAGGCCAATGGAGTTATGTTCCCAGGTGGAACAGCGGGTAGCTTACctcgagtactaggatccattaggcg
TS00034	0.0103114	0.0154671	0.0257785	19396	6	0.0309342	0.0474654	0.0189861	0.0664515	21068	10	0.0474654	0.0270076	0.018005	0.0450126	11108	3	0.0270076	0.109428	0.00841751	0.117845	11880	7	0.0589226	0.00392665	-0.0114572	-0.00376528	DNA	CCACGCGG--ACATATGTCCATNNN	CCACctGGGAACATAacTCCATTGG	chr1	117715937	+	4	2	CTCTGGGGAATGGGGTGTGGTTCTCAGGCCAATGGAGTTATGTTCCCAGGTGGA	ACAGCGGGTAGCGCTC	tatcttgtggaaaggacgaaacaccCTCTGGGGAATGGGGTGTGGTTCTCAGGCCAATGGAGTTATGTTCCCAGGTGGAACAGCGGGTAGCGCTCctcgagtactaggatccattaggcg
TS00035	0	0	0	387	0	0	0	0	0	437	0	0	0	0	0	795	0	0	0	0	0	893	0	0	0	0	0	DNA	CCACGCG--GACATATGTCCATNNN	CCACtCcTGGAtATATaTCCATTAG	chr1	180451364	+	4	2	GTTTTTGTGTGTACATATATCTTTATTTCTAATGGATATATATCCAGGAGTGGA	ACAGCGGGTTCTCACC	tatcttgtggaaaggacgaaacaccGTTTTTGTGTGTACATATATCTTTATTTCTAATGGATATATATCCAGGAGTGGAACAGCGGGTTCTCACCctcgagtactaggatccattaggcg
TS00036	0	0.451631	0.451631	24799	1	0.00403242	0	0.471239	0.471239	25677	0	0	0	0.492474	0.492474	14417	3	0.0208088	0.0270526	0.36521	0.392263	14786	1	0.00676315	-0.0167763	-0.00676315	-0.0117698	DNA	CCACGC--GGACATATGTCCATNNN	gCACtCCTGGACtTATtTCCATGAG	chr1	91077174	+	4	2	GCCTAGAGATGAGAGAGAGCCTGGGATGCTCATGGAAATAAGTCCAGGAGTGCT	ACAGCGGGTTCCCGTT	tatcttgtggaaaggacgaaacaccGCCTAGAGATGAGAGAGAGCCTGGGATGCTCATGGAAATAAGTCCAGGAGTGCTACAGCGGGTTCCCGTTctcgagtactaggatccattaggcg
TS00037	0	0	0	10874	0	0	0	0	0	12273	0	0	0.0701192	0	0.0701192	9983	1	0.010017	0.154754	0	0.154754	10339	1	0.00967212	-0.010017	-0.00967212	-0.00984457	DNA	CCACGC--GGACATATGTCCATNNN	CCAgGCAGGGACAcgTGaCCATAGG	chr1	86409689	+	4	2	GTTGTGGAATATGGATTCAGGTCTCCACCCTATGGTCACGTGTCCCTGCCTGGA	ACAGCGGGTTAACTGC	tatcttgtggaaaggacgaaacaccGTTGTGGAATATGGATTCAGGTCTCCACCCTATGGTCACGTGTCCCTGCCTGGAACAGCGGGTTAACTGCctcgagtactaggatccattaggcg
TS00038	0	0.0168209	0.0168209	5945	0	0	0	0	0	6899	0	0	0	0.0390092	0.0390092	5127	1	0.0195046	0	0.0354484	0.0354484	5642	0	0	-0.0195046	0	-0.00975229	DNA	CCACGC--GGACATATGTCCATNNN	CCtCGCTTGGACgTATcTCCAcAAG	chr1	153302201	-	4	2	TGCCTTCTTTTCAGAATCTTCCCAACCACTTGTGGAGATACGTCCAAGCGAGGT	ACAGCGGGTTGTTGTA	tatcttgtggaaaggacgaaacaccTGCCTTCTTTTCAGAATCTTCCCAACCACTTGTGGAGATACGTCCAAGCGAGGTACAGCGGGTTGTTGTActcgagtactaggatccattaggcg
TS00039	0	0	0	3	0	0	0	0	0	5	0	0	0	0	0	40	0	0	0	0	0	47	0	0	0	0	0	DNA	CCACGC--GGACATATGTCCATNNN	CCctGCATGcACATATGTtCATGGG	chr1	166597215	+	4	2	ATAAATATTGTTTTATTACAAATTCATCCCCATGAACATATGTGCATGCAGGGT	ACAGCGGGTTAGTTGC	tatcttgtggaaaggacgaaacaccATAAATATTGTTTTATTACAAATTCATCCCCATGAACATATGTGCATGCAGGGTACAGCGGGTTAGTTGCctcgagtactaggatccattaggcg
TS00040	0.0164194	0	0.0164194	66994	2	0.00298534	0.0209614	0	0.0209614	71560	2	0.00279486	0.045614	0	0.045614	28500	0	0	0.066166	0	0.066166	30227	1	0.0033083	0.00298534	-0.000513444	0.00123595	DNA	CCACGC--GGACATATGTCCATNNN	CCAgGCAGGGACAcATGcCCAcAAG	chr1	196536011	+	4	2	GCTGTGGCCTCTGGATCCAGGGTTCCACCTTGTGGGCATGTGTCCCTGCCTGGA	ACAGCGGGTGCGCAAG	tatcttgtggaaaggacgaaacaccGCTGTGGCCTCTGGATCCAGGGTTCCACCTTGTGGGCATGTGTCCCTGCCTGGAACAGCGGGTGCGCAAGctcgagtactaggatccattaggcg
TS00041	0	0	0	22465	0	0	0	0	0	26457	2	0.00755944	0	0	0	10641	6	0.0563857	0	0	0	11328	2	0.0176554	-0.0563857	-0.0100959	-0.0332408	DNA	CCAC--GCGGACATATGTCCATNNN	gCACCTGCGcACAcATGTCCtTTGG	chr1	7551275	-	4	2	CTCCGGAGGTCGGACAAGAGCTGCAGGGCCAAAGGACATGTGTGCGCAGGTGCA	ACAGCGGGTCTTGACG	tatcttgtggaaaggacgaaacaccCTCCGGAGGTCGGACAAGAGCTGCAGGGCCAAAGGACATGTGTGCGCAGGTGCAACAGCGGGTCTTGACGctcgagtactaggatccattaggcg
TS00042	0.0116009	0	0.0116009	8620	0	0	0.0198432	0	0.0198432	10079	1	0.00992162	0.115523	0	0.115523	6925	5	0.0722022	0.117432	0	0.117432	7664	5	0.0652401	-0.0722022	-0.0553185	-0.0637603	DNA	CCAC--GCGGACATATGTCCATNNN	CaACCAGCtGgCATATGgCCATGAG	chr1	52585636	-	4	2	AACATTGTGGTTCTGGGTTTTCTGTCTGCTCATGGCCATATGCCAGCTGGTTGC	ACAGCGGGTGCTCATG	tatcttgtggaaaggacgaaacaccAACATTGTGGTTCTGGGTTTTCTGTCTGCTCATGGCCATATGCCAGCTGGTTGCACAGCGGGTGCTCATGctcgagtactaggatccattaggcg
TS00043	0.149626	0.0299252	0.179551	30075	11	0.0365752	0.206861	0.0172384	0.224099	34806	15	0.043096	0.0657505	0.0591755	0.124926	15209	1	0.00657505	0.176014	0.0728332	0.248847	16476	2	0.0121389	0.0300002	0.0309571	0.0304787	DNA	C--CACGCGGACATATGTCCATNNN	CGTCACGCGGACATgcGTCtcTCAG	chr1	3662487	+	4	2	GAGAGCGGCTCCAGGTAACTCTGATCGCCTGAGAGACGCATGTCCGCGTGACGA	ACAGCGGGTATGGTGA	tatcttgtggaaaggacgaaacaccGAGAGCGGCTCCAGGTAACTCTGATCGCCTGAGAGACGCATGTCCGCGTGACGAACAGCGGGTATGGTGActcgagtactaggatccattaggcg
TS00044	0	0.298063	0.298063	16104	1	0.00620964	0	0.340154	0.340154	19109	0	0	0	0.174297	0.174297	8606	0	0	0	0.145138	0.145138	8268	1	0.0120948	0.00620964	-0.0120948	-0.00294259	DNA	C--CACGCGGACATATGTCCATNNN	CATCtCaCGGcCATATGTgCATGAG	chr1	53541446	+	4	2	CAGGAGGGTGTGATGTGGGCCACTAGGCCTCATGCACATATGGCCGTGAGATGC	ACAGCGGGTTATGGAG	tatcttgtggaaaggacgaaacaccCAGGAGGGTGTGATGTGGGCCACTAGGCCTCATGCACATATGGCCGTGAGATGCACAGCGGGTTATGGAGctcgagtactaggatccattaggcg
TS00045	0	0	0	1398	0	0	0	0	0	1676	0	0	0	0	0	2273	0	0	0	0	0	2626	0	0	0	0	0	DNA	C--CACGCGGACATATGTCCATNNN	CATCACtCcaACATATaTCCATTAG	chr1	98341207	+	4	2	AGTTTGCAATGATCTATTTTTTTAAAAACTAATGGATATATGTTGGAGTGATGT	ACAGCGGGTTTACCGG	tatcttgtggaaaggacgaaacaccAGTTTGCAATGATCTATTTTTTTAAAAACTAATGGATATATGTTGGAGTGATGTACAGCGGGTTTACCGGctcgagtactaggatccattaggcg
TS00046	0	0.0051083	0.0051083	19576	0	0	0	0	0	22434	0	0	0	0.019415	0.019415	15452	0	0	0	0.0492884	0.0492884	16231	0	0	0	0	0	DNA	C--CACGCGGACATATGTCCATNNN	CTTCACatGGtCATATGgCCATCAG	chr1	101165004	-	4	2	AGAGCCTTCTGTTACTCGTGTTTTTATCCTGATGGCCATATGACCATGTGAAGT	ACAGCGGGTCGCATTG	tatcttgtggaaaggacgaaacaccAGAGCCTTCTGTTACTCGTGTTTTTATCCTGATGGCCATATGACCATGTGAAGTACAGCGGGTCGCATTGctcgagtactaggatccattaggcg
TS00047	0.0707464	0	0.0707464	2827	0	0	0.0978474	0	0.0978474	3066	0	0	0	0	0	2200	0	0	0	0.0408998	0.0408998	2445	1	0.0408998	0	-0.0408998	-0.0204499	DNA	C--CACGCGGACATATGTCCATNNN	aGGCACaCaGACATATGTaCATTGG	chr1	97638257	+	4	2	AAATGAGAGCATAACTTCAGGGGATGTGCCAATGTACATATGTCTGTGTGCCTC	ACAGCGGGTGAGTCCC	tatcttgtggaaaggacgaaacaccAAATGAGAGCATAACTTCAGGGGATGTGCCAATGTACATATGTCTGTGTGCCTCACAGCGGGTGAGTCCCctcgagtactaggatccattaggcg
TS00048	0.0615492	0.0461619	0.107711	97483	0	0	0.0772872	0.0720176	0.149305	113861	0	0	0.00668717	0.0334359	0.040123	44862	0	0	0.0526388	0.0389069	0.0915457	43694	2	0.00457729	0	-0.00457729	-0.00228864	DNA	CCACGCGGACA-TATGTCCATNNN	CaACGCGGcCACcATcTCCATCGG	chr1	3732859	+	4	1	CCGCTGGCGCTGCAGTTCCCCTGAGCCGCCGATGGAGATGGTGGCCGCGTTGCT	ACAGCGGGTCTATGAC	tatcttgtggaaaggacgaaacaccCCGCTGGCGCTGCAGTTCCCCTGAGCCGCCGATGGAGATGGTGGCCGCGTTGCTACAGCGGGTCTATGACctcgagtactaggatccattaggcg
TS00049	0	0	0	77	0	0	0	0	0	70	0	0	0	0	0	396	0	0	0	0.402414	0.402414	497	0	0	0	0	0	DNA	CCACGCGGACA-TATGTCCATNNN	CCAaGCtGACAATATtTCtATTAG	chr1	50539503	-	4	1	CTATATTTTCAAATGCAAAGATATTTACTAATAGAAATATTGTCAGCTTGGGTG	ACAGCGGGTAATCGCT	tatcttgtggaaaggacgaaacaccCTATATTTTCAAATGCAAAGATATTTACTAATAGAAATATTGTCAGCTTGGGTGACAGCGGGTAATCGCTctcgagtactaggatccattaggcg
TS00050	0	0	0	12529	0	0	0	0	0	14748	0	0	0	0	0	9427	1	0.0106078	0.0305623	0	0.0305623	9816	1	0.0101874	-0.0106078	-0.0101874	-0.0103976	DNA	CCACGCGGACA-TATGTCCATNNN	aCAgGaGGACATTATGTCaATTAG	chr1	61725651	-	4	1	TTGCCAGATTTCAGATCTATGCTCTTACTAATTGACATAATGTCCTCCTGTAAC	ACAGCGGGTGGCTTCA	tatcttgtggaaaggacgaaacaccTTGCCAGATTTCAGATCTATGCTCTTACTAATTGACATAATGTCCTCCTGTAACACAGCGGGTGGCTTCActcgagtactaggatccattaggcg
TS00051	0	0.088493	0.088493	33901	0	0	0	0.0749412	0.0749412	38697	0	0	0	0.0184775	0.0184775	16236	1	0.00615915	0	0.0226578	0.0226578	17654	1	0.00566444	-0.00615915	-0.00566444	-0.0059118	DNA	CCACGCGGACA-TATGTCCATNNN	tCAtGCGGACATgATaTCCATGGG	chr1	161446564	-	4	1	ACACGCGTTACCACACGTCACAGGAATCCCATGGATATCATGTCCGCATGAAGA	ACAGCGGGTCCTAACG	tatcttgtggaaaggacgaaacaccACACGCGTTACCACACGTCACAGGAATCCCATGGATATCATGTCCGCATGAAGAACAGCGGGTCCTAACGctcgagtactaggatccattaggcg
TS00052	0.00347907	0.0162356	0.0197147	86230	1	0.00115969	0.00722387	0.0185757	0.0257995	96901	1	0.00103198	0.00784375	0.0339896	0.0418333	38247	3	0.00784375	0.0146492	0.0244153	0.0390644	40958	0	0	-0.00668406	0.00103198	-0.00282604	DNA	CCACGCGGACATA-TGTCCATNNN	CCACaCGGACAcAGTcTtCATGGG	chr1	7566887	+	4	1	ACTAGCAGGCAAGGTCCATGAAGACTGGCCCATGAAGACTGTGTCCGTGTGGGC	ACAGCGGGTGCAAGGT	tatcttgtggaaaggacgaaacaccACTAGCAGGCAAGGTCCATGAAGACTGGCCCATGAAGACTGTGTCCGTGTGGGCACAGCGGGTGCAAGGTctcgagtactaggatccattaggcg
TS00053	0	2.52278	2.52278	1427	0	0	0	3.5628	3.5628	1656	0	0	0	0.283688	0.283688	1410	0	0	0	0.246154	0.246154	1625	0	0	0	0	0	DNA	CCACGCGGACATA-TGTCCATNNN	CCACGtGGAgATATTaTCCtTTGG	chr1	112336531	-	4	1	AGATTCCCAAGGTATTATGATACAAAACCAAAGGATAATATCTCCACGTGGGGC	ACAGCGGGTCAACCGC	tatcttgtggaaaggacgaaacaccAGATTCCCAAGGTATTATGATACAAAACCAAAGGATAATATCTCCACGTGGGGCACAGCGGGTCAACCGCctcgagtactaggatccattaggcg
TS00054	0	0.840925	0.840925	4281	0	0	0	0.752037	0.752037	4787	0	0	0	0.395952	0.395952	4546	0	0	0	0.443506	0.443506	4735	0	0	0	0	0	DNA	CCACGCGGACATA-TGTCCATNNN	CaACtgGGACATAGTaTCCATGAG	chr1	115750965	-	4	1	AGATCTCATCTTCGAATGAATAAATGACTCATGGATACTATGTCCCAGTTGTTA	ACAGCGGGTAACCGCC	tatcttgtggaaaggacgaaacaccAGATCTCATCTTCGAATGAATAAATGACTCATGGATACTATGTCCCAGTTGTTAACAGCGGGTAACCGCCctcgagtactaggatccattaggcg
TS00055	0	0	0	6721	0	0	0	0	0	7680	0	0	0	0	0	8109	1	0.012332	0	0	0	8595	0	0	-0.012332	0	-0.00616599	DNA	CCACGCGGACATA-TGTCCATNNN	CCAaGCtGAggTACTGTCCATAGG	chr1	151482066	-	4	1	CCTTAGTCTGAAAAAATTTTTTACTTTCCTATGGACAGTACCTCAGCTTGGTCC	ACAGCGGGTAACAGCA	tatcttgtggaaaggacgaaacaccCCTTAGTCTGAAAAAATTTTTTACTTTCCTATGGACAGTACCTCAGCTTGGTCCACAGCGGGTAACAGCActcgagtactaggatccattaggcg
TS00056	0.0375325	0.0402134	0.0777459	37301	0	0	0.030213	0.0579083	0.0881213	39718	1	0.00251775	0.00437484	0.0612477	0.0656225	22858	0	0	0	0.0331304	0.0331304	24147	1	0.0041413	0	-0.00162355	-0.000811776	DNA	CCACGCGGACATA-TGTCCATNNN	CCAtGCtGACAaACTGcCCATCGG	chr1	157119402	-	4	1	AGGGTGTTCCAGGCAGAAGGGACAGAGCCGATGGGCAGTTTGTCAGCATGGCAG	ACAGCGGGTGAATCGA	tatcttgtggaaaggacgaaacaccAGGGTGTTCCAGGCAGAAGGGACAGAGCCGATGGGCAGTTTGTCAGCATGGCAGACAGCGGGTGAATCGActcgagtactaggatccattaggcg
TS00057	0.0335422	0.00457394	0.0381161	65589	8	0.0121972	0.0391764	0.00870587	0.0478823	68919	2	0.00290196	0.0100881	0	0.0100881	29738	10	0.033627	0	0.00635364	0.00635364	31478	5	0.0158841	-0.0214298	-0.0129822	-0.017206	DNA	CCACGCGGACATA-TGTCCATNNN	CCAgGCaGACAcACTGTCCAgAGG	chr1	180937274	+	4	1	AGGAGCCCTGTTCCCTTGGTCACAGGGTCCTCTGGACAGTGTGTCTGCCTGGCC	ACAGCGGGTCCTCCTG	tatcttgtggaaaggacgaaacaccAGGAGCCCTGTTCCCTTGGTCACAGGGTCCTCTGGACAGTGTGTCTGCCTGGCCACAGCGGGTCCTCCTGctcgagtactaggatccattaggcg
TS00058	0.110367	0.0551833	0.16555	101480	3	0.00295625	0.120976	0.066833	0.187809	118205	3	0.00253796	0.0481319	0.0782143	0.126346	49863	2	0.00401099	0.0240322	0.08211	0.106142	49933	2	0.00400537	-0.00105474	-0.0014674	-0.00126107	DNA	CCACGCGGACATATG-TCCATNNN	CCACtgGGACATAgGCTCCAgGGG	chr1	19452333	+	4	1	GCGACCAAGAACAGCCTCTTCCTTTGCTCCCCTGGAGCCTATGTCCCAGTGGGG	ACAGCGGGTTAGCTAC	tatcttgtggaaaggacgaaacaccGCGACCAAGAACAGCCTCTTCCTTTGCTCCCCTGGAGCCTATGTCCCAGTGGGGACAGCGGGTTAGCTACctcgagtactaggatccattaggcg
TS00059	0.106733	0.00981451	0.116547	81512	1	0.00122681	0.0927261	0.0278178	0.120544	97060	4	0.00412116	0.0980293	0.0169016	0.114931	29583	3	0.010141	0.0612276	0.0275524	0.08878	32665	1	0.00306138	-0.00891415	0.00105978	-0.00392718	DNA	CCACGCGGACATATG-TCCATNNN	CCgCGCGGACATAgGTTCCtgGAG	chr1	29259752	-	4	1	CCCCCATTCCCCCAGGTTAGAGCGCGGCTCCAGGAACCTATGTCCGCGCGGTGT	ACAGCGGGTCTAGCGC	tatcttgtggaaaggacgaaacaccCCCCCATTCCCCCAGGTTAGAGCGCGGCTCCAGGAACCTATGTCCGCGCGGTGTACAGCGGGTCTAGCGCctcgagtactaggatccattaggcg
TS00060	0	0	0	5299	0	0	0	0	0	5736	0	0	0	0	0	4815	0	0	0	0	0	4800	0	0	0	0	0	DNA	CCACGCGGACATATG-TCCATNNN	CCACGaGaAtgTATGATCCATGAG	chr1	55955015	-	4	1	GCAGTGAATAACAACAAGAATTCTGCCCTCATGGATCATACATTCTCGTGGGGA	ACAGCGGGTGAACAAT	tatcttgtggaaaggacgaaacaccGCAGTGAATAACAACAAGAATTCTGCCCTCATGGATCATACATTCTCGTGGGGAACAGCGGGTGAACAATctcgagtactaggatccattaggcg
TS00061	0	0	0	10397	0	0	0	0	0	11964	0	0	0	0	0	4567	0	0	0	0	0	5109	1	0.0195733	0	-0.0195733	-0.00978665	DNA	CCACGCGGACATATG-TCCATNNN	CaACGgGcACATATGGTCaATTAG	chr1	164936873	-	4	1	CCCCTCAACTTAATAGCAGCAAGGTAACTAATTGACCATATGTGCCCGTTGGGT	ACAGCGGGTTTGGCTG	tatcttgtggaaaggacgaaacaccCCCCTCAACTTAATAGCAGCAAGGTAACTAATTGACCATATGTGCCCGTTGGGTACAGCGGGTTTGGCTGctcgagtactaggatccattaggcg
TS00062	0.00356582	0	0.00356582	28044	0	0	0.0215657	0	0.0215657	32459	0	0	0.0178816	0	0.0178816	16777	0	0	0.0897465	0	0.0897465	17828	0	0	0	0	0	DNA	CCACGCGGACATATG-TCCATNNN	CCACaaGGACATtTcTTCCATCAG	chr1	158272064	+	4	1	TTGTTCACTGCGTTAAGCAGTTTCTCCTCTGATGGAAGAAATGTCCTTGTGGCC	ACAGCGGGTTGTGGTT	tatcttgtggaaaggacgaaacaccTTGTTCACTGCGTTAAGCAGTTTCTCCTCTGATGGAAGAAATGTCCTTGTGGCCACAGCGGGTTGTGGTTctcgagtactaggatccattaggcg
TS00063	0	0.142512	0.142512	16139	0	0	0	0.197651	0.197651	17708	0	0	0	0.0749705	0.0749705	9337	1	0.0107101	0	0.0592827	0.0592827	10121	1	0.00988045	-0.0107101	-0.00988045	-0.0102953	DNA	CCACGCGGACATATG-TCCATNNN	CCAgGCtGACcTATGATtCATAGG	chr1	181589676	-	4	1	TTCAAGGCTGCAGTGTGCTATGATTGACCTATGAATCATAGGTCAGCCTGGGCA	ACAGCGGGTGCGTAAA	tatcttgtggaaaggacgaaacaccTTCAAGGCTGCAGTGTGCTATGATTGACCTATGAATCATAGGTCAGCCTGGGCAACAGCGGGTGCGTAAActcgagtactaggatccattaggcg
TS00064	0	0	0	8415	0	0	0	0	0	9862	0	0	0	0	0	5810	0	0	0	0	0	5980	0	0	0	0	0	DNA	CCACGCGGACATATG-TCCATNNN	CtACtaGGAtATATGCTCCATTAG	chr1	193290179	-	4	1	GTGAACAAAACAAACAAAGTTTCTGTGCTAATGGAGCATATATCCTAGTAGGGG	ACAGCGGGTGCTAGCC	tatcttgtggaaaggacgaaacaccGTGAACAAAACAAACAAAGTTTCTGTGCTAATGGAGCATATATCCTAGTAGGGGACAGCGGGTGCTAGCCctcgagtactaggatccattaggcg
TS00065	0	0.0297276	0.0297276	26911	0	0	0	0.0419166	0.0419166	31014	1	0.00322435	0.00537692	0.0268846	0.0322615	18598	11	0.0591461	0	0.0158747	0.0158747	18898	4	0.0211663	-0.0591461	-0.0179419	-0.038544	DNA	CCACGCGGACATATG-TCCATNNN	CCACtaGGACATAaGCTCtATGGG	chr1	214371563	+	4	1	GGTAAACGAGACAGGCACCATCCCTGTCCCCATAGAGCTTATGTCCTAGTGGGA	ACAGCGGGTTAGCGTT	tatcttgtggaaaggacgaaacaccGGTAAACGAGACAGGCACCATCCCTGTCCCCATAGAGCTTATGTCCTAGTGGGAACAGCGGGTTAGCGTTctcgagtactaggatccattaggcg
TS00066	0	0	0	13943	0	0	0	0.00618123	0.00618123	16178	4	0.0247249	0	0	0	12875	7	0.0543689	0.0294161	0	0.0294161	13598	4	0.0294161	-0.0543689	-0.00469116	-0.02953	DNA	CCACGCGGACATATGTCCA-TNNN	aCAgGCaGACAcATGTCCACTTGG	chr1	29575083	+	4	1	CAAAATCTACCTCTGTCTCTGACCTTGGCCAAGTGGACATGTGTCTGCCTGTAA	ACAGCGGGTTATGGCT	tatcttgtggaaaggacgaaacaccCAAAATCTACCTCTGTCTCTGACCTTGGCCAAGTGGACATGTGTCTGCCTGTAAACAGCGGGTTATGGCTctcgagtactaggatccattaggcg
TS00067	0	0.0366435	0.0366435	10916	1	0.00916087	0	0.0271912	0.0271912	11033	1	0.00906372	0	0.0324394	0.0324394	9248	1	0.0108131	0	0.0410172	0.0410172	9752	5	0.0512715	-0.00165228	-0.0422078	-0.02193	DNA	CCACGCGGACATATGTCCA-TNNN	CCAgGCtGACAcATGTCtACTCAG	chr1	36580475	+	4	1	TGTGAGTTACTGATGGGCATGTGTGCCTCTGAGTAGACATGTGTCAGCCTGGGA	ACAGCGGGTGAGGACT	tatcttgtggaaaggacgaaacaccTGTGAGTTACTGATGGGCATGTGTGCCTCTGAGTAGACATGTGTCAGCCTGGGAACAGCGGGTGAGGACTctcgagtactaggatccattaggcg
TS00068	0.0398301	0.0385024	0.0783324	75320	2	0.00265534	0.0504818	0.03702	0.0875018	89141	2	0.00224364	0.0215041	0.0399361	0.0614402	32552	4	0.012288	0.00546747	0.0601422	0.0656096	36580	7	0.0191361	-0.00963269	-0.0168925	-0.0132626	DNA	CCACGCGGACATATGTCCA-TNNN	CCAgGCGGACATtTcTCCAGgAAG	chr1	56532961	-	4	1	GGTGGGGGAGGAGACAGCTACGGAATGCTTCCTGGAGAAATGTCCGCCTGGTGT	ACAGCGGGTGTGCGAG	tatcttgtggaaaggacgaaacaccGGTGGGGGAGGAGACAGCTACGGAATGCTTCCTGGAGAAATGTCCGCCTGGTGTACAGCGGGTGTGCGAGctcgagtactaggatccattaggcg
TS00069	0	0	0	34456	3	0.00870676	0	0	0	40523	16	0.0394837	0	0	0	25130	11	0.0437724	0	0	0	25928	18	0.069423	-0.0350656	-0.0299393	-0.0325024	DNA	CCACGCGGACATATGTCCA-TNNN	CCACGtGGACATcTGTCCtGcCAG	chr1	110479541	+	4	1	GAGAGTGGGAGTGCCAGCTGCCCAATGCCTGGCAGGACAGATGTCCACGTGGAG	ACAGCGGGTGATGCAA	tatcttgtggaaaggacgaaacaccGAGAGTGGGAGTGCCAGCTGCCCAATGCCTGGCAGGACAGATGTCCACGTGGAGACAGCGGGTGATGCAActcgagtactaggatccattaggcg
TS00070	0	0	0	47949	3	0.00625665	0	0	0	55495	8	0.0144157	0	0	0	23342	7	0.0299889	0	0	0	26498	1	0.00377387	-0.0237322	0.0106418	-0.00654519	DNA	CCACGCGGACATATGTCCA-TNNN	CaACatGGACATATGaCCAGTTAG	chr1	174334057	-	4	1	ACTCAGGAGAAACCAGAGAGGGCCTGCCTAACTGGTCATATGTCCATGTTGAGA	ACAGCGGGTTGGCCAC	tatcttgtggaaaggacgaaacaccACTCAGGAGAAACCAGAGAGGGCCTGCCTAACTGGTCATATGTCCATGTTGAGAACAGCGGGTTGGCCACctcgagtactaggatccattaggcg
TS00071	0.0910913	0.163964	0.255056	21956	0	0	0.062718	0.117596	0.180314	25511	1	0.00391988	0.0323311	0.237095	0.269426	9279	0	0	0.102722	0.482794	0.585516	9735	1	0.0102722	0	-0.00635234	-0.00317617	DNA	CCACGCGGACATATGTCCAT-NNN	CCAtGCaGACATATcaCCATCCAG	chr1	162417844	-	4	1	TTCCACACAAGATGGCCCCTGTTTTGTCTGGATGGTGATATGTCTGCATGGGAG	ACAGCGGGTCGAGGCA	tatcttgtggaaaggacgaaacaccTTCCACACAAGATGGCCCCTGTTTTGTCTGGATGGTGATATGTCTGCATGGGAGACAGCGGGTCGAGGCActcgagtactaggatccattaggcg
TS00072	0.0171116	0.0513347	0.0684463	5844	0	0	0.114025	0.0285063	0.142531	7016	0	0	0	0.107325	0.107325	3727	0	0	0.0246853	0.123426	0.148112	4051	0	0	0	0	0	DNA	CCACGCGGACATATGTCCAT-NNN	CaACaCaGACATATGTCCtTCCAG	chr1	185408207	-	4	1	TGGCCATTAAGTAAATTCAGAGGTTATCTGGAAGGACATATGTCTGTGTTGTAT	ACAGCGGGTGCTGTTG	tatcttgtggaaaggacgaaacaccTGGCCATTAAGTAAATTCAGAGGTTATCTGGAAGGACATATGTCTGTGTTGTATACAGCGGGTGCTGTTGctcgagtactaggatccattaggcg
TS00073	0	0.0450415	0.0450415	37743	0	0	0	0.0922118	0.0922118	40125	0	0	0.0181006	0.132738	0.150839	16574	0	0	0	0.123166	0.123166	17862	1	0.00559848	0	-0.00559848	-0.00279924	DNA	CCACGCGGACATATGTCC-ATNNN	CCACtaGtACATgTGTCCCATCAG	chr1	19722980	-	4	1	TGGCCTCATTAGTCAAGCGTGAGGACACTGATGGGACACATGTACTAGTGGGCA	ACAGCGGGTTAACGGA	tatcttgtggaaaggacgaaacaccTGGCCTCATTAGTCAAGCGTGAGGACACTGATGGGACACATGTACTAGTGGGCAACAGCGGGTTAACGGActcgagtactaggatccattaggcg
TS00074	0	0	0	3130	0	0	0	0	0	3500	0	0	0	0	0	2785	0	0	0	0	0	3089	0	0	0	0	0	DNA	CCACGCGGACATATGTCC-ATNNN	CCACagGGAtATATtTCCTATGGG	chr1	164427904	+	4	1	ACTCTTTGTGCTATTCTGACTCACAAATCCCATAGGAAATATATCCCTGTGGAG	ACAGCGGGTAGGTTCT	tatcttgtggaaaggacgaaacaccACTCTTTGTGCTATTCTGACTCACAAATCCCATAGGAAATATATCCCTGTGGAGACAGCGGGTAGGTTCTctcgagtactaggatccattaggcg
TS00075	0	0	0	7812	0	0	0	0	0	7925	0	0	0	0	0	5246	0	0	0	0	0	5989	0	0	0	0	0	DNA	CCACGCGGACATATGTC-CATNNN	CCAgaCaGACATcTGTCTCATTGG	chr1	41314989	-	4	1	TTGAAGGACTTGAGGCTAGAATTGCCCCCAATGAGACAGATGTCTGTCTGGCCC	ACAGCGGGTCAATTCA	tatcttgtggaaaggacgaaacaccTTGAAGGACTTGAGGCTAGAATTGCCCCCAATGAGACAGATGTCTGTCTGGCCCACAGCGGGTCAATTCActcgagtactaggatccattaggcg
TS00076	0.0157729	0	0.0157729	6340	0	0	0.0269942	0	0.0269942	7409	0	0	0.230238	0	0.230238	3909	1	0.025582	0.287288	0	0.287288	4177	0	0	-0.025582	0	-0.012791	DNA	CCACGCGGACATATGTC-CATNNN	CCAtGtGGACATAgaTCACATGAG	chr1	38187361	-	4	1	CCCCAGAGGGGAAGATTTAGAACACTCCTCATGTGATCTATGTCCACATGGCTT	ACAGCGGGTTGTAACC	tatcttgtggaaaggacgaaacaccCCCCAGAGGGGAAGATTTAGAACACTCCTCATGTGATCTATGTCCACATGGCTTACAGCGGGTTGTAACCctcgagtactaggatccattaggcg
TS00077	0	0	0	54494	62	0.113774	0	0	0	60293	41	0.0680013	0	0	0	29386	33	0.112298	0	0	0	32381	56	0.172941	0.00147562	-0.10494	-0.051732	DNA	CCACGCGGACATATGTC-CATNNN	CCACGCGGAtgTcTGgCACATTGG	chr1	109631010	-	4	1	GCCCTGAGGGGAATGACATCCGCCGGACCAATGTGCCAGACATCCGCGTGGGCT	ACAGCGGGTCCTCACT	tatcttgtggaaaggacgaaacaccGCCCTGAGGGGAATGACATCCGCCGGACCAATGTGCCAGACATCCGCGTGGGCTACAGCGGGTCCTCACTctcgagtactaggatccattaggcg
TS00078	0	0	0	74	0	0	0	0	0	83	0	0	0	0	0	607	0	0	0	0	0	609	0	0	0	0	0	DNA	CCACGCGGACATATGT-CCATNNN	CCACtCatACATATaTACCATGAG	chr1	8688733	+	4	1	TCCTATTATATAAGAAAGTGTTGGATATCTCATGGTATATATGTATGAGTGGAT	ACAGCGGGTTGAAGCA	tatcttgtggaaaggacgaaacaccTCCTATTATATAAGAAAGTGTTGGATATCTCATGGTATATATGTATGAGTGGATACAGCGGGTTGAAGCActcgagtactaggatccattaggcg
TS00079	0	0.00192334	0.00192334	51993	1	0.00192334	0	0.0144794	0.0144794	55251	0	0	0	0	0	23848	0	0	0	0	0	26137	0	0	0.00192334	0	0.000961668	DNA	CCACGCGGACATATGT-CCATNNN	CtACGtGGACAgtTGTGCCATTAG	chr1	114460195	-	4	1	ACACTGAACAGGTGCCATGGGAAAAGGCTAATGGCACAACTGTCCACGTAGGCA	ACAGCGGGTGTCCTGA	tatcttgtggaaaggacgaaacaccACACTGAACAGGTGCCATGGGAAAAGGCTAATGGCACAACTGTCCACGTAGGCAACAGCGGGTGTCCTGActcgagtactaggatccattaggcg
TS00080	0	0	0	40260	0	0	0	0	0	48482	2	0.00412524	0	0	0	16644	1	0.00600817	0	0	0	16841	0	0	-0.00600817	0.00412524	-0.000941465	DNA	CCACGCGGACATATGT-CCATNNN	CCACtaGGACgTATGTGCCtTGAG	chr1	165953399	+	4	1	TGAGCCGGACAGACCAGAAATCCATGCTCTCAAGGCACATACGTCCTAGTGGGA	ACAGCGGGTAGGCGCA	tatcttgtggaaaggacgaaacaccTGAGCCGGACAGACCAGAAATCCATGCTCTCAAGGCACATACGTCCTAGTGGGAACAGCGGGTAGGCGCActcgagtactaggatccattaggcg
TS00081	0.19167	0.0228859	0.214555	34956	0	0	0.232394	0.0227342	0.255128	39588	0	0	0.14693	0.14693	0.293861	25182	0	0	0.0942365	0.135701	0.229937	26529	0	0	0	0	0	DNA	CCACGCGGACATATGT-CCATNNN	CCACcCaGACtTATtTGCCATTGG	chr1	181816917	-	4	1	AGGAGGAGCTGAGGCGAAAAATCTTCCCCAATGGCAAATAAGTCTGGGTGGAGC	ACAGCGGGTTACGTAC	tatcttgtggaaaggacgaaacaccAGGAGGAGCTGAGGCGAAAAATCTTCCCCAATGGCAAATAAGTCTGGGTGGAGCACAGCGGGTTACGTACctcgagtactaggatccattaggcg
TS00082	0	0	0	24180	0	0	0	0	0	27902	0	0	0	0	0	14443	0	0	0	0	0	15017	0	0	0	0	0	DNA	CCACGCGGACATAT-GTCCATNNN	CCAgtaGGAtATATAGTCCATGGG	chr1	12806296	+	4	1	CTCACACGATAGATGTTCCCAGATGCTTCCCATGGACTATATATCCTACTGGTG	ACAGCGGGTGCAATAG	tatcttgtggaaaggacgaaacaccCTCACACGATAGATGTTCCCAGATGCTTCCCATGGACTATATATCCTACTGGTGACAGCGGGTGCAATAGctcgagtactaggatccattaggcg
TS00083	0.146515	0.0594986	0.206014	134457	27	0.0200808	0.128645	0.06687	0.195515	157021	21	0.013374	0.16542	0.0209688	0.186389	42921	20	0.0465972	0.180483	0.0410189	0.221502	48758	23	0.0471717	-0.0265165	-0.0337977	-0.0301571	DNA	CCACGCGGACAT-ATGTCCATNNN	CCtCGgGGACATGATGcCCcTGAG	chr1	73152861	-	4	1	CCACAGCTGGAGCTGAAGCCGCTGGGACTCAGGGGCATCATGTCCCCGAGGCTG	ACAGCGGGTAGAGGGA	tatcttgtggaaaggacgaaacaccCCACAGCTGGAGCTGAAGCCGCTGGGACTCAGGGGCATCATGTCCCCGAGGCTGACAGCGGGTAGAGGGActcgagtactaggatccattaggcg
TS00084	0	0	0	3633	0	0	0	0	0	3987	0	0	0	0	0	4170	0	0	0	0	0	4358	0	0	0	0	0	DNA	CCACGCGGAC-ATATGTCCATNNN	CCACaCtGACCATATGcCtATCAG	chr1	76772095	+	4	1	CTTAATCAAACAATGAAAGCCTATGATGCTGATAGGCATATGGTCAGTGTGGAA	ACAGCGGGTAACGTGA	tatcttgtggaaaggacgaaacaccCTTAATCAAACAATGAAAGCCTATGATGCTGATAGGCATATGGTCAGTGTGGAAACAGCGGGTAACGTGActcgagtactaggatccattaggcg
TS00085	0	0.166053	0.166053	49984	3	0.00600192	0	0.187324	0.187324	58188	9	0.0154671	0	0.073793	0.073793	18972	2	0.0105419	0	0.0550523	0.0550523	19981	5	0.0250238	-0.00453993	-0.00955667	-0.0070483	DNA	CCACGCGGA-CATATGTCCATNNN	CCACGaGGATCAaATGTttATCAG	chr1	43850665	+	4	1	CTGGGCTACCAAACAGTCACAGGTTGTTCTGATAAACATTTGATCCTCGTGGAT	ACAGCGGGTGTGCGGA	tatcttgtggaaaggacgaaacaccCTGGGCTACCAAACAGTCACAGGTTGTTCTGATAAACATTTGATCCTCGTGGATACAGCGGGTGTGCGGActcgagtactaggatccattaggcg
TS00086	0	0	0	11889	1	0.00841114	0	0	0	13557	0	0	0	0.180159	0.180159	8326	0	0	0	0.156163	0.156163	8965	0	0	0.00841114	0	0.00420557	DNA	CCACGCGGA-CATATGTCCATNNN	CCcCtgGGAACATAaGTCCATTGG	chr1	105274655	-	4	1	GACAGGGATTGGGGTGTGGTTCTCAGGCCAATGGACTTATGTTCCCAGGGGGGA	ACAGCGGGTAGACAAT	tatcttgtggaaaggacgaaacaccGACAGGGATTGGGGTGTGGTTCTCAGGCCAATGGACTTATGTTCCCAGGGGGGAACAGCGGGTAGACAATctcgagtactaggatccattaggcg
TS00087	0	0	0	13585	0	0	0	0	0	16330	0	0	0	0	0	10426	0	0	0	0	0	10521	0	0	0	0	0	DNA	CCACGCGGA-CATATGTCCATNNN	CttgGCaGAACATATGTCCATGAG	chr1	109189332	-	4	1	TCATGCATTCCCTTGAAAGTTCCACTCCTCATGGACATATGTTCTGCCAAGACA	ACAGCGGGTTACAACC	tatcttgtggaaaggacgaaacaccTCATGCATTCCCTTGAAAGTTCCACTCCTCATGGACATATGTTCTGCCAAGACAACAGCGGGTTACAACCctcgagtactaggatccattaggcg
TS00088	0	0	0	56930	0	0	0	0	0	58046	1	0.00172277	0	0.00615309	0.00615309	16252	0	0	0	0	0	18975	0	0	0	0.00172277	0.000861386	DNA	CCACGCGG-ACATATGTCCATNNN	CCACcCaGCACAaATGTCCAaGGG	chr1	34029212	+	4	1	CTCAGCCCCCTTCCTCCATTGCAGAGTCCCCTTGGACATTTGTGCTGGGTGGCA	ACAGCGGGTGAGGGTT	tatcttgtggaaaggacgaaacaccCTCAGCCCCCTTCCTCCATTGCAGAGTCCCCTTGGACATTTGTGCTGGGTGGCAACAGCGGGTGAGGGTTctcgagtactaggatccattaggcg
TS00089	0.126494	0	0.126494	45852	2	0.00436186	0.0869337	0	0.0869337	49463	3	0.00606514	0.0919963	0	0.0919963	23914	1	0.00418165	0.0810623	0	0.0810623	25906	8	0.0308809	0.000180209	-0.0248157	-0.0123178	DNA	CCACGCGG-ACATATGTCCATNNN	CCACGCGGCAgAgAccTCCATGGG	chr1	58552036	+	4	1	GGGTAGAGGCAGAAGTGGAGCTTCCAGTCCCATGGAGGTCTCTGCCGCGTGGAT	ACAGCGGGTATAGCGA	tatcttgtggaaaggacgaaacaccGGGTAGAGGCAGAAGTGGAGCTTCCAGTCCCATGGAGGTCTCTGCCGCGTGGATACAGCGGGTATAGCGActcgagtactaggatccattaggcg
TS00090	0	0	0	50623	0	0	0	0	0	58744	2	0.0034046	0	0	0	23557	1	0.00424502	0	0	0	24828	4	0.0161108	-0.00424502	-0.0127062	-0.00847563	DNA	CCACGCG-GACATATGTCCATNNN	CCcCGaGTGACATATGTCCtgTGG	chr1	67380035	+	4	1	TTTCACCAGCAGCTGTCAGAGCTGTCATCCACAGGACATATGTCACTCGGGGCT	ACAGCGGGTCATCACG	tatcttgtggaaaggacgaaacaccTTTCACCAGCAGCTGTCAGAGCTGTCATCCACAGGACATATGTCACTCGGGGCTACAGCGGGTCATCACGctcgagtactaggatccattaggcg
TS00091	0.0794807	0.0529872	0.132468	15098	2	0.0132468	0.0525179	0.0875299	0.140048	17137	3	0.017506	0	0.264069	0.264069	17041	2	0.0117364	0.0166463	0.155366	0.172012	18022	3	0.0166463	0.00151039	0.00085966	0.00118502	DNA	CCACGCG-GACATATGTCCATNNN	CCACtCcAGgCAgATGTCCATAGG	chr1	175254531	-	4	1	TGGAAGGTCAAGAAATAAGGAGCTGGGCCTATGGACATCTGCCTGGAGTGGTAG	ACAGCGGGTCGCAATT	tatcttgtggaaaggacgaaacaccTGGAAGGTCAAGAAATAAGGAGCTGGGCCTATGGACATCTGCCTGGAGTGGTAGACAGCGGGTCGCAATTctcgagtactaggatccattaggcg
TS00092	0	0	0	7244	0	0	0	0	0	8476	0	0	0	0	0	6275	0	0	0	0	0	6408	0	0	0	0	0	DNA	CCACGCG-GACATATGTCCATNNN	CCAaGaGAGACAgATGTCCtTAAG	chr1	204483746	+	4	1	CTTTGCTTAGTGTAGACTTAGGTTCTGTCTTAAGGACATCTGTCTCTCTTGGGA	ACAGCGGGTTGAGTCT	tatcttgtggaaaggacgaaacaccCTTTGCTTAGTGTAGACTTAGGTTCTGTCTTAAGGACATCTGTCTCTCTTGGGAACAGCGGGTTGAGTCTctcgagtactaggatccattaggcg
TS00093	0	0.00515836	0.00515836	38772	0	0	0	0.00459316	0.00459316	43543	0	0	0	0.0102759	0.0102759	19463	0	0	0	0.00495098	0.00495098	20198	2	0.00990197	0	-0.00990197	-0.00495098	DNA	CCACGC-GGACATATGTCCATNNN	CCACaCTGGACAgATGTCaAaGAG	chr1	156107326	-	4	1	ACCCATGCCAGTCCCTAAGTGGACCTGCTCTTTGACATCTGTCCAGTGTGGCTG	ACAGCGGGTAACCGTT	tatcttgtggaaaggacgaaacaccACCCATGCCAGTCCCTAAGTGGACCTGCTCTTTGACATCTGTCCAGTGTGGCTGACAGCGGGTAACCGTTctcgagtactaggatccattaggcg
TS00094	0	0	0	2653	0	0	0	0	0	3230	0	0	0	0	0	5162	0	0	0	0	0	5321	1	0.0187935	0	-0.0187935	-0.00939673	DNA	CCACGC-GGACATATGTCCATNNN	CtACGCAGGACAgATGTttATGAG	chr1	192709274	+	4	1	TTGAGAATTTTGACAATGGTATTTGCTGCTCATAAACATCTGTCCTGCGTAGCC	ACAGCGGGTTTCACCC	tatcttgtggaaaggacgaaacaccTTGAGAATTTTGACAATGGTATTTGCTGCTCATAAACATCTGTCCTGCGTAGCCACAGCGGGTTTCACCCctcgagtactaggatccattaggcg
TS00095	0	0.0709451	0.0709451	52153	0	0	0	0.113266	0.113266	57387	0	0	0	0.0458601	0.0458601	23986	0	0	0	0.0664868	0.0664868	25569	0	0	0	0	0	DNA	CCACG-CGGACATATGTCCATNNN	CCACaGCGaACAcATtTCCATCAG	chr1	95593345	+	4	1	TCTGGGCTGTCCATGCACCATGCCTTTACTGATGGAAATGTGTTCGCTGTGGCC	ACAGCGGGTATCGGCC	tatcttgtggaaaggacgaaacaccTCTGGGCTGTCCATGCACCATGCCTTTACTGATGGAAATGTGTTCGCTGTGGCCACAGCGGGTATCGGCCctcgagtactaggatccattaggcg
TS00096	0.103881	0.016621	0.120502	24066	1	0.00415524	0.0162061	0.0283607	0.0445669	24682	2	0.00810307	0.0206996	0.0931484	0.113848	9662	1	0.0103498	0.00979048	0.0783239	0.0881144	10214	2	0.019581	-0.00619458	-0.0114779	-0.00883624	DNA	CCACG-CGGACATATGTCCATNNN	CCACtACtGAtATATaTCCATAGG	chr1	203460025	+	4	1	AGCGGGGGCCACTACACTGATTTCCTTTCCTATGGATATATATCAGTAGTGGAT	ACAGCGGGTTGCAATC	tatcttgtggaaaggacgaaacaccAGCGGGGGCCACTACACTGATTTCCTTTCCTATGGATATATATCAGTAGTGGATACAGCGGGTTGCAATCctcgagtactaggatccattaggcg
TS00097	0.141478	0	0.141478	39582	0	0	0.122842	0	0.122842	43959	0	0	0.10831	0.0295392	0.13785	20312	0	0	0.0140226	0.0186968	0.0327195	21394	1	0.00467421	0	-0.00467421	-0.0023371	DNA	CCAC-GCGGACATATGTCCATNNN	CCcCAGCGGAgAgcTGTCCATCAG	chr1	40757450	+	4	1	TTAGCCACAGAAGCGCAACCCAGGGGGCCTGATGGACAGCTCTCCGCTGGGGTA	ACAGCGGGTCCAAATC	tatcttgtggaaaggacgaaacaccTTAGCCACAGAAGCGCAACCCAGGGGGCCTGATGGACAGCTCTCCGCTGGGGTAACAGCGGGTCCAAATCctcgagtactaggatccattaggcg
TS00098	0	0.373832	0.373832	3745	0	0	0	0.440421	0.440421	4087	0	0	0.0259336	0.622407	0.64834	3856	0	0	0.0240385	0.408654	0.432692	4160	0	0	0	0	0	DNA	CCAC-GCGGACATATGTCCATNNN	CCtCTGCaGAtATtTGTCCATTGG	chr1	112503958	+	4	1	TAGAATGATCTGGAAGTGAGAGTTGTTTCCAATGGACAAATATCTGCAGAGGGC	ACAGCGGGTGGTTAAG	tatcttgtggaaaggacgaaacaccTAGAATGATCTGGAAGTGAGAGTTGTTTCCAATGGACAAATATCTGCAGAGGGCACAGCGGGTGGTTAAGctcgagtactaggatccattaggcg
TS00099	0	0	0	518	0	0	0	0	0	575	0	0	0	0	0	1697	0	0	0	0.1606	0.1606	1868	2	0.107066	0	-0.107066	-0.0535332	DNA	CCAC-GCGGACATATGTCCATNNN	CCACAGtGGAgATATGTCagTCAG	chr1	166559770	+	4	1	TCTTGATTTTATTATTCAGTAGACAGTTCTGACTGACATATCTCCACTGTGGAG	ACAGCGGGTTGTCATA	tatcttgtggaaaggacgaaacaccTCTTGATTTTATTATTCAGTAGACAGTTCTGACTGACATATCTCCACTGTGGAGACAGCGGGTTGTCATActcgagtactaggatccattaggcg
TS00100	0	0	0	18076	0	0	0	0	0	19690	0	0	0	0	0	12626	0	0	0	0	0	13062	0	0	0	0	0	DNA	CCAC-GCGGACATATGTCCATNNN	CCtCTGgGGcCATcTGTCCATGAG	chr1	180218163	-	4	1	AACATGAAGGACAGGAGGGAGCATCTTCTCATGGACAGATGGCCCCAGAGGAGG	ACAGCGGGTAGTCCTG	tatcttgtggaaaggacgaaacaccAACATGAAGGACAGGAGGGAGCATCTTCTCATGGACAGATGGCCCCAGAGGAGGACAGCGGGTAGTCCTGctcgagtactaggatccattaggcg
TS00101	0.0198334	0	0.0198334	5042	0	0	0	0	0	5682	0	0	0.108342	0.0361141	0.144456	2769	0	0	0.17301	0	0.17301	2890	0	0	0	0	0	DNA	CCA-CGCGGACATATGTCCATNNN	gCAGCaCGGACATgTGcCCATCAG	chr1	183553120	+	4	1	ATGGACGACGTCGTGTTTTCTTCTGTGCCTGATGGGCACATGTCCGTGCTGCCT	ACAGCGGGTAAGGTGC	tatcttgtggaaaggacgaaacaccATGGACGACGTCGTGTTTTCTTCTGTGCCTGATGGGCACATGTCCGTGCTGCCTACAGCGGGTAAGGTGCctcgagtactaggatccattaggcg
TS00102	0	0.147852	0.147852	13527	0	0	0	0.191272	0.191272	14116	2	0.0141683	0	0.0291602	0.0291602	10288	1	0.00972006	0	0.0429369	0.0429369	11645	2	0.0171748	-0.00972006	-0.00300643	-0.00636325	DNA	C-CACGCGGACATATGTCCATNNN	gGCACaCaGACATATGTaCATTGG	chr1	97638258	+	4	1	AAATGAGAGCATAACTTCAGGGGATGTGCCAATGTACATATGTCTGTGTGCCTC	ACAGCGGGTCCTGCAA	tatcttgtggaaaggacgaaacaccAAATGAGAGCATAACTTCAGGGGATGTGCCAATGTACATATGTCTGTGTGCCTCACAGCGGGTCCTGCAActcgagtactaggatccattaggcg
TS00103	0	0	0	1471	0	0	0	0	0	1760	0	0	0	0	0	1429	0	0	0	0	0	1564	0	0	0	0	0	DNA	C-CACGCGGACATATGTCCATNNN	CTCACaCaGACcTATGaCCATTGG	chr1	164207967	+	4	1	TTTCATTTCTAGGAACACCATTCATTAGCCAATGGTCATAGGTCTGTGTGAGTC	ACAGCGGGTACTAACC	tatcttgtggaaaggacgaaacaccTTTCATTTCTAGGAACACCATTCATTAGCCAATGGTCATAGGTCTGTGTGAGTCACAGCGGGTACTAACCctcgagtactaggatccattaggcg
TS00104	0	0	0	6794	1	0.0147189	0	0	0	7364	0	0	0	0	0	5718	0	0	0	0	0	5969	1	0.0167532	0.0147189	-0.0167532	-0.00101718	X	CCACGCGGACATATGTCCATNNN	gCACaCaGACATATGTaCATTGG	chr1	97638259	+	4	0	AAATGAGAGCATAACTTCAGGGGATGTGCCAATGTACATATGTCTGTGTGCCTC	ACAGCGGGTTATATCG	tatcttgtggaaaggacgaaacaccAAATGAGAGCATAACTTCAGGGGATGTGCCAATGTACATATGTCTGTGTGCCTCACAGCGGGTTATATCGctcgagtactaggatccattaggcg
TS00105	0	0.320242	0.320242	22483	0	0	0	0.340818	0.340818	24940	1	0.00400962	0.0440189	0.330142	0.374161	9087	2	0.0220095	0.009993	0.209853	0.219846	10007	1	0.009993	-0.0220095	-0.00598338	-0.0139964	X	CCACGCGGACATATGTCCATNNN	CCACtgGGACtTtTGTCCATAGG	chr1	112336750	+	4	0	TTGCCCTCCCTATAGTACCCCTTCCTGTCCTATGGACAAAAGTCCCAGTGGAAA	ACAGCGGGTTTGAGTC	tatcttgtggaaaggacgaaacaccTTGCCCTCCCTATAGTACCCCTTCCTGTCCTATGGACAAAAGTCCCAGTGGAAAACAGCGGGTTTGAGTCctcgagtactaggatccattaggcg
TS00106	0	0	0	3529	0	0	0	0	0	3832	0	0	0	0	0	2536	0	0	0	0	0	2806	0	0	0	0	0	X	CCACGCGGACATATGTCCATNNN	CCACtaGaAaATATGTCCATAGG	chr1	156631624	-	4	0	TTACAGGTGTGAGCCACCGTGCCCAGCCTATGGACATATTTTCTAGTGGCCACC	ACAGCGGGTCAATACC	tatcttgtggaaaggacgaaacaccTTACAGGTGTGAGCCACCGTGCCCAGCCTATGGACATATTTTCTAGTGGCCACCACAGCGGGTCAATACCctcgagtactaggatccattaggcg
TS00107	0	0	0	16731	0	0	0	0	0	19516	0	0	0	0.027416	0.027416	14590	1	0.00685401	0	0	0	15435	1	0.00647878	-0.00685401	-0.00647878	-0.0066664	X	CCACGCGGACATATGTCCATNNN	CCAgGCaGAaATATGTCCAgCAG	chr1	213966924	+	4	0	CAGCATCTTACCTTATTTTTGTTCCTGTCTGCTGGACATATTTCTGCCTGGATG	ACAGCGGGTGACGTAA	tatcttgtggaaaggacgaaacaccCAGCATCTTACCTTATTTTTGTTCCTGTCTGCTGGACATATTTCTGCCTGGATGACAGCGGGTGACGTAActcgagtactaggatccattaggcg
TS00108	0	0.0309272	0.0309272	16167	1	0.00618544	0	0.028734	0.028734	17401	1	0.0057468	0	0.0117275	0.0117275	8527	0	0	0.0223239	0.0223239	0.0446478	8959	3	0.0334859	0.00618544	-0.0277391	-0.0107768	RNA	CCACGCGGACATATGTCCATNNN	C-ACGCGGACATgcGTCtcTCAG	chr1	3662490	+	4	1	GGAGAGCGGCTCCAGGTAACTCTGATCGCCTGAGAGACGCATGTCCGCGTGACG	ACAGCGGGTACAAACG	tatcttgtggaaaggacgaaacaccGGAGAGCGGCTCCAGGTAACTCTGATCGCCTGAGAGACGCATGTCCGCGTGACGACAGCGGGTACAAACGctcgagtactaggatccattaggcg
TS00109	0	0.254809	0.254809	59260	1	0.00168748	0	0.252007	0.252007	64284	4	0.00622239	0	0.227273	0.227273	28600	3	0.0104895	0	0.196153	0.196153	29059	2	0.00688255	-0.00880203	-0.000660161	-0.0047311	RNA	CCACGCGGACATATGTCCATNNN	C-tCaCGGcCATATGTgCATGAG	chr1	53541449	+	4	1	GCAGGAGGGTGTGATGTGGGCCACTAGGCCTCATGCACATATGGCCGTGAGATG	ACAGCGGGTCACACCA	tatcttgtggaaaggacgaaacaccGCAGGAGGGTGTGATGTGGGCCACTAGGCCTCATGCACATATGGCCGTGAGATGACAGCGGGTCACACCActcgagtactaggatccattaggcg
TS00110	0	0.0119389	0.0119389	16752	0	0	0	0.0104937	0.0104937	19059	1	0.00524686	0	0	0	11340	0	0	0	0.0488679	0.0488679	12278	0	0	0	0.00524686	0.00262343	RNA	CCACGCGGACATATGTCCATNNN	C-ACatGGtCATATGgCCATCAG	chr1	101165007	-	4	1	GCCTTCTGTTACTCGTGTTTTTATCCTGATGGCCATATGACCATGTGAAGTTCC	ACAGCGGGTTACGAAG	tatcttgtggaaaggacgaaacaccGCCTTCTGTTACTCGTGTTTTTATCCTGATGGCCATATGACCATGTGAAGTTCCACAGCGGGTTACGAAGctcgagtactaggatccattaggcg
TS00111	0	0	0	1723	0	0	0	0	0	1968	0	0	0	0	0	3204	0	0	0	0	0	3487	0	0	0	0	0	RNA	CCACGCGGACATATGTCCATNNN	C-ACtCcaACATATaTCCATTAG	chr1	98341210	+	4	1	GAGTTTGCAATGATCTATTTTTTTAAAAACTAATGGATATATGTTGGAGTGATG	ACAGCGGGTATTGCGT	tatcttgtggaaaggacgaaacaccGAGTTTGCAATGATCTATTTTTTTAAAAACTAATGGATATATGTTGGAGTGATGACAGCGGGTATTGCGTctcgagtactaggatccattaggcg
TS00112	0	0.391645	0.391645	4596	0	0	0	0.670215	0.670215	5073	1	0.0197122	0	0.242571	0.242571	4947	0	0	0	0.472555	0.472555	5502	1	0.0181752	0	0.00153699	0.000768497	RNA	CCACGCGGACATATGTCCATNNN	C-ACaCaGACATATGTaCATTGG	chr1	97638260	+	3	1	TAAATGAGAGCATAACTTCAGGGGATGTGCCAATGTACATATGTCTGTGTGCCT	ACAGCGGGTAACCTCG	tatcttgtggaaaggacgaaacaccTAAATGAGAGCATAACTTCAGGGGATGTGCCAATGTACATATGTCTGTGTGCCTACAGCGGGTAACCTCGctcgagtactaggatccattaggcg
TS00113	0	0	0	23429	1	0.00426821	0	0	0	24468	0	0	0.0505945	0	0.0505945	11859	0	0	0.00775795	0	0.00775795	12890	0	0	0.00426821	0	0.00213411	RNA	CCACGCGGACATATGTCCATNNN	C-tgGCGGACATtTGTCCtTTGG	chr1	96542877	-	4	1	CAGCTGACGCTGAGCAGGTTCTCTTCCAAAGGACAAATGTCCGCCAGCATATAG	ACAGCGGGTTCATTGA	tatcttgtggaaaggacgaaacaccCAGCTGACGCTGAGCAGGTTCTCTTCCAAAGGACAAATGTCCGCCAGCATATAGACAGCGGGTTCATTGActcgagtactaggatccattaggcg
TS00114	0	0.00618047	0.00618047	16180	0	0	0	0.00521376	0.00521376	19180	0	0	0	0	0	9288	0	0	0	0	0	9957	0	0	0	0	0	RNA	CCACGCGGACATATGTCCATNNN	C-ACtgGGACtTtTGTCCATAGG	chr1	112336751	+	4	1	GTTGCCCTCCCTATAGTACCCCTTCCTGTCCTATGGACAAAAGTCCCAGTGGAA	ACAGCGGGTTTCTCAT	tatcttgtggaaaggacgaaacaccGTTGCCCTCCCTATAGTACCCCTTCCTGTCCTATGGACAAAAGTCCCAGTGGAAACAGCGGGTTTCTCATctcgagtactaggatccattaggcg
TS00115	0	0	0	2319	0	0	0	0	0	2532	0	0	0	0	0	3127	3	0.0959386	0	0	0	3274	0	0	-0.0959386	0	-0.0479693	RNA	CCACGCGGACATATGTCCATNNN	C-ACaCaGACcTATGaCCATTGG	chr1	164207969	+	4	1	GTTTCATTTCTAGGAACACCATTCATTAGCCAATGGTCATAGGTCTGTGTGAGT	ACAGCGGGTCCAATTA	tatcttgtggaaaggacgaaacaccGTTTCATTTCTAGGAACACCATTCATTAGCCAATGGTCATAGGTCTGTGTGAGTACAGCGGGTCCAATTActcgagtactaggatccattaggcg
TS00116	0	0	0	7645	0	0	0	0	0	8824	0	0	0	0	0	6085	0	0	0	0	0	6215	0	0	0	0	0	RNA	CCACGCGGACATATGTCCATNNN	C-ACtaGaAaATATGTCCATAGG	chr1	156631625	-	4	1	TACAGGTGTGAGCCACCGTGCCCAGCCTATGGACATATTTTCTAGTGGCCACCA	ACAGCGGGTTAAAGAC	tatcttgtggaaaggacgaaacaccTACAGGTGTGAGCCACCGTGCCCAGCCTATGGACATATTTTCTAGTGGCCACCAACAGCGGGTTAAAGACctcgagtactaggatccattaggcg
TS00117	0	0	0	259	0	0	0	0	0	248	0	0	0	0	0	876	0	0	0	0	0	969	0	0	0	0	0	RNA	CCACGCGGACATATGTCCATNNN	C-AtGgGaACATATaTCCATGGG	chr1	183237070	-	4	1	CCTATAGAAAAAAAAATTCACAATCCCCATGGATATATGTTCCCATGAATATAT	ACAGCGGGTGGGTGTG	tatcttgtggaaaggacgaaacaccCCTATAGAAAAAAAAATTCACAATCCCCATGGATATATGTTCCCATGAATATATACAGCGGGTGGGTGTGctcgagtactaggatccattaggcg
TS00118	0.219036	0.0278773	0.246914	25110	0	0	0.218554	0.0100871	0.228641	29741	0	0	0.344001	0	0.344001	19186	0	0	0.225182	0.00479111	0.229973	20872	7	0.0335378	0	-0.0335378	-0.0167689	RNA	CCACGCGGACATATGTCCATNNN	C-AgGCaGAaATATGTCCAgCAG	chr1	213966925	+	4	1	ACAGCATCTTACCTTATTTTTGTTCCTGTCTGCTGGACATATTTCTGCCTGGAT	ACAGCGGGTCGGTTTG	tatcttgtggaaaggacgaaacaccACAGCATCTTACCTTATTTTTGTTCCTGTCTGCTGGACATATTTCTGCCTGGATACAGCGGGTCGGTTTGctcgagtactaggatccattaggcg
TS00119	0	0	0	5532	0	0	0	0	0	6194	0	0	0	0.0580608	0.0580608	5167	0	0	0	0.016742	0.016742	5973	1	0.016742	0	-0.016742	-0.008371	RNA	CCACGCGGACATATGTCCATNNN	CCAC-aaGACATggGTCCATGGG	chr1	6826722	-	4	1	TGGCAGCTTATTTATTTTATTTTTTCCCATGGACCCATGTCTTGTGGCAGTTTA	ACAGCGGGTCATAGAG	tatcttgtggaaaggacgaaacaccTGGCAGCTTATTTATTTTATTTTTTCCCATGGACCCATGTCTTGTGGCAGTTTAACAGCGGGTCATAGAGctcgagtactaggatccattaggcg
TS00120	0	0	0	6560	0	0	0	0	0	7774	0	0	0	0	0	7130	0	0	0	0	0	7884	1	0.0126839	0	-0.0126839	-0.00634196	RNA	CCACGCGGACATATGTCCATNNN	CCAC-tGGACAgATGTaCAaGGG	chr1	8422197	-	4	1	CTCCATTTAAGCAATTTATAAGATCCCCTTGTACATCTGTCCAGTGGAAAGTGC	ACAGCGGGTTCACCTC	tatcttgtggaaaggacgaaacaccCTCCATTTAAGCAATTTATAAGATCCCCTTGTACATCTGTCCAGTGGAAAGTGCACAGCGGGTTCACCTCctcgagtactaggatccattaggcg
TS00121	0	0	0	617	0	0	0	0	0	620	0	0	0	0	0	653	0	0	0	0	0	712	0	0	0	0	0	RNA	CCACGCGGACATATGTCCATNNN	CtAC-CtGAaATATGTCCtTTAG	chr1	52047460	-	4	1	GAATCAGAGAAAATAAAAAGGATAGCTAAAGGACATATTTCAGGTAGGAAATGA	ACAGCGGGTGGGTAAC	tatcttgtggaaaggacgaaacaccGAATCAGAGAAAATAAAAAGGATAGCTAAAGGACATATTTCAGGTAGGAAATGAACAGCGGGTGGGTAACctcgagtactaggatccattaggcg
TS00122	0	0	0	63539	0	0	0	0	0	75389	3	0.00397936	0.0123609	0	0.0123609	24270	5	0.0206016	0.00377401	0.00377401	0.00754802	26497	0	0	-0.0206016	0.00397936	-0.0083111	RNA	CCACGCGGACATATGTCCATNNN	CCAg-CGGAgAgcTGTCCATCAG	chr1	40757452	+	4	1	CTTAGCCACAGAAGCGCAACCCAGGGGGCCTGATGGACAGCTCTCCGCTGGGGT	ACAGCGGGTATTCAGC	tatcttgtggaaaggacgaaacaccCTTAGCCACAGAAGCGCAACCCAGGGGGCCTGATGGACAGCTCTCCGCTGGGGTACAGCGGGTATTCAGCctcgagtactaggatccattaggcg
TS00123	0	0	0	8010	0	0	0	0	0	9230	3	0.0325027	0	0	0	7133	8	0.112155	0	0	0	8071	0	0	-0.112155	0.0325027	-0.039826	RNA	CCACGCGGACATATGTCCATNNN	CCAg-CtGgCATATGgCCATGAG	chr1	52585639	-	4	1	ATTGTGGTTCTGGGTTTTCTGTCTGCTCATGGCCATATGCCAGCTGGTTGCATA	ACAGCGGGTACCGGCT	tatcttgtggaaaggacgaaacaccATTGTGGTTCTGGGTTTTCTGTCTGCTCATGGCCATATGCCAGCTGGTTGCATAACAGCGGGTACCGGCTctcgagtactaggatccattaggcg
TS00124	0.0654119	0.0211006	0.0865125	47392	0	0	0.0489245	0.00698922	0.0559138	57231	3	0.00524191	0.12211	0.097688	0.219798	24568	2	0.00814067	0.0969968	0.134303	0.2313	26805	4	0.0149226	-0.00814067	-0.00968067	-0.00891067	RNA	CCACGCGGACATATGTCCATNNN	CCAC-aGGACATATGTCacTCGG	chr1	67380040	-	3	1	CACATCCAATAAACAGCCTGCAGCCCCGAGTGACATATGTCCTGTGGATGACAG	ACAGCGGGTACCTTGG	tatcttgtggaaaggacgaaacaccCACATCCAATAAACAGCCTGCAGCCCCGAGTGACATATGTCCTGTGGATGACAGACAGCGGGTACCTTGGctcgagtactaggatccattaggcg
TS00125	0	0.0336663	0.0336663	8911	0	0	0	0.0593413	0.0593413	10111	0	0	0	0.041806	0.041806	4784	0	0	0	0.114745	0.114745	5229	0	0	0	0	0	RNA	CCACGCGGACATATGTCCATNNN	CCAt-tGGcCATATGTCtATTAG	chr1	76084672	-	4	1	CTGTGTGCATAAATTCAGCGACATGCTAATAGACATATGGCCAATGGTGCTTAG	ACAGCGGGTATTGAGG	tatcttgtggaaaggacgaaacaccCTGTGTGCATAAATTCAGCGACATGCTAATAGACATATGGCCAATGGTGCTTAGACAGCGGGTATTGAGGctcgagtactaggatccattaggcg
TS00126	0	0	0	2800	0	0	0	0	0	3304	0	0	0	0	0	3011	0	0	0	0	0	3116	1	0.0320924	0	-0.0320924	-0.0160462	RNA	CCACGCGGACATATGTCCATNNN	CCAC-tGGACATATtTggATCAG	chr1	98014252	+	4	1	GATTAACTCATAATTCACATGCTTGAGCACTGATCCAAATATGTCCAGTGGTGG	ACAGCGGGTTGTCAGT	tatcttgtggaaaggacgaaacaccGATTAACTCATAATTCACATGCTTGAGCACTGATCCAAATATGTCCAGTGGTGGACAGCGGGTTGTCAGTctcgagtactaggatccattaggcg
TS00127	0	0	0	9363	0	0	0	0	0	10905	0	0	0	0	0	10601	1	0.00943307	0	0	0	11080	0	0	-0.00943307	0	-0.00471654	RNA	CCACGCGGACATATGTCCATNNN	CCAt-CtcACATATGgCCATCAG	chr1	168128808	-	4	1	ATAGCTGAAAGGAGTACATTTTTTTCTGATGGCCATATGTGAGATGGATGCCTC	ACAGCGGGTTTGCTCC	tatcttgtggaaaggacgaaacaccATAGCTGAAAGGAGTACATTTTTTTCTGATGGCCATATGTGAGATGGATGCCTCACAGCGGGTTTGCTCCctcgagtactaggatccattaggcg
TS00128	0.148905	0.023106	0.172011	38951	0	0	0.137989	0.0178051	0.155794	44931	0	0	0.144336	0.0447939	0.18913	20092	0	0	0.0879385	0.0601685	0.148107	21606	0	0	0	0	0	RNA	CCACGCGGACATATGTCCATNNN	CCAC-tGGACAggTGTCCcTGGG	chr1	159171002	+	4	1	AGCCCTGGGGTCCCCCTATCAACAGTGTACCCAGGGACACCTGTCCAGTGGATA	ACAGCGGGTAAACCGA	tatcttgtggaaaggacgaaacaccAGCCCTGGGGTCCCCCTATCAACAGTGTACCCAGGGACACCTGTCCAGTGGATAACAGCGGGTAAACCGActcgagtactaggatccattaggcg
TS00129	0.120013	0	0.120013	89157	4	0.00448647	0.122002	0	0.122002	95900	4	0.00417101	0.164385	0.00538967	0.169775	37108	14	0.0377277	0.197619	0	0.197619	40988	9	0.0219576	-0.0332412	-0.0177866	-0.0255139	RNA	CCACGCGGACATATGTCCATNNN	CCAC-tGGAgAgATGTCCcTGGG	chr1	159171159	+	4	1	AAGCCCTGGGGTCCCCCACCAACCATGTACCCAGGGACATCTCTCCAGTGGATA	ACAGCGGGTTTCCGGA	tatcttgtggaaaggacgaaacaccAAGCCCTGGGGTCCCCCACCAACCATGTACCCAGGGACATCTCTCCAGTGGATAACAGCGGGTTTCCGGActcgagtactaggatccattaggcg
TS00130	0.119704	0	0.119704	19214	1	0.00520454	0.0880526	0	0.0880526	21578	1	0.00463435	0.0669344	0	0.0669344	13446	4	0.0297486	0.0708516	0.0141703	0.085022	14114	6	0.042511	-0.0245441	-0.0378766	-0.0312104	RNA	CCACGCGGACATATGTCCATNNN	CCAC-CaGgCATATGaCCtTAAG	chr1	172226549	+	4	1	GTAGAGAGTAGGGCACAGAGCGACTTACACTTAAGGTCATATGCCTGGTGGCAG	ACAGCGGGTCGGTTCA	tatcttgtggaaaggacgaaacaccGTAGAGAGTAGGGCACAGAGCGACTTACACTTAAGGTCATATGCCTGGTGGCAGACAGCGGGTCGGTTCActcgagtactaggatccattaggcg
TS00131	0	0	0	1836	0	0	0	0	0	2185	0	0	0	0	0	2524	0	0	0	0	0	2640	0	0	0	0	0	RNA	CCACGCGGACATATGTCCATNNN	CaAC-tGGACATgTGaCCATGAG	chr1	199386919	-	4	1	TCAAAGAGGTTTCATGACTTACTTGCTCATGGTCACATGTCCAGTTGAAGTATA	ACAGCGGGTAATCCCG	tatcttgtggaaaggacgaaacaccTCAAAGAGGTTTCATGACTTACTTGCTCATGGTCACATGTCCAGTTGAAGTATAACAGCGGGTAATCCCGctcgagtactaggatccattaggcg
TS00132	0	0.12757	0.12757	20381	0	0	0	0.0932599	0.0932599	23590	0	0	0	0.00669747	0.00669747	14931	0	0	0	0.00665159	0.00665159	15034	0	0	0	0	0	RNA	CCACGCGGACATATGTCCATNNN	aCACGa-GAaATATGaCCATGAG	chr1	24209077	+	4	1	GAAACCAATCTAACAGCAACTTGAAGCTGCTCATGGTCATATTTCTCGTGTTAC	ACAGCGGGTTTGACTA	tatcttgtggaaaggacgaaacaccGAAACCAATCTAACAGCAACTTGAAGCTGCTCATGGTCATATTTCTCGTGTTACACAGCGGGTTTGACTActcgagtactaggatccattaggcg
TS00133	0	0	0	20012	0	0	0	0	0	23172	0	0	0	0	0	12946	2	0.0154488	0	0	0	13415	0	0	-0.0154488	0	-0.00772439	RNA	CCACGCGGACATATGTCCATNNN	tCACGgtGA-ATATGTCCATGGG	chr1	24590281	+	3	1	GACATGGAACAATCATTGGCCAACCCAAACCCATGGACATATTCACCGTGATAC	ACAGCGGGTTCACGCA	tatcttgtggaaaggacgaaacaccGACATGGAACAATCATTGGCCAACCCAAACCCATGGACATATTCACCGTGATACACAGCGGGTTCACGCActcgagtactaggatccattaggcg
TS00134	0	0.0847257	0.0847257	29507	0	0	0	0.134729	0.134729	31916	0	0	0	0.103374	0.103374	10641	2	0.0187952	0	0.00877809	0.00877809	11392	1	0.00877809	-0.0187952	-0.00877809	-0.0137867	RNA	CCACGCGGACATATGTCCATNNN	CCACcCGGA-taAaGTCCATGGG	chr1	2251027	-	4	1	CTTTGGACCCCAAAAGTCCCCTGTCCCCATGGACTTTATCCGGGTGGGCCAGGA	ACAGCGGGTTAAGTGG	tatcttgtggaaaggacgaaacaccCTTTGGACCCCAAAAGTCCCCTGTCCCCATGGACTTTATCCGGGTGGGCCAGGAACAGCGGGTTAAGTGGctcgagtactaggatccattaggcg
TS00135	0	0.0451467	0.0451467	8860	0	0	0	0.0303736	0.0303736	9877	0	0	0	0.0116932	0.0116932	8552	0	0	0.0801282	0.0228938	0.103022	8736	0	0	0	0	0	RNA	CCACGCGGACATATGTCCATNNN	CCAaGCccA-tTATGTCCATCAG	chr1	52055004	+	4	1	CTTCAGTTTCCTGCTCCTCGTCATCTCTTCTGATGGACATAATGGGCTTGGAAA	ACAGCGGGTTTCCAAA	tatcttgtggaaaggacgaaacaccCTTCAGTTTCCTGCTCCTCGTCATCTCTTCTGATGGACATAATGGGCTTGGAAAACAGCGGGTTTCCAAActcgagtactaggatccattaggcg
TS00136	0.167703	0	0.167703	24448	0	0	0.182628	0	0.182628	27378	0	0	0.0939798	0	0.0939798	18089	0	0	0.0572947	0	0.0572947	19199	0	0	0	0	0	RNA	CCACGCGGACATATGTCCATNNN	CCAaGtGGA-ATcTGTCCAaAAG	chr1	54473689	-	4	1	AGTTTGTGTCAGAACTCCTGAATTTCTTTTGGACAGATTCCACTTGGACCCCAG	ACAGCGGGTACTGGCC	tatcttgtggaaaggacgaaacaccAGTTTGTGTCAGAACTCCTGAATTTCTTTTGGACAGATTCCACTTGGACCCCAGACAGCGGGTACTGGCCctcgagtactaggatccattaggcg
TS00137	0	0.432277	0.432277	694	0	0	0	0.132979	0.132979	752	0	0	0	0.0986193	0.0986193	1014	0	0	0	0	0	1241	0	0	0	0	0	RNA	CCACGCGGACATATGTCCATNNN	CCAtGCtGA-AcATGTCtATGGG	chr1	71235967	+	4	1	TTTTTTTCTTCCAGATAAAAAGGGTAGCCCCCATAGACATGTTCAGCATGGTGA	ACAGCGGGTGTTCCTC	tatcttgtggaaaggacgaaacaccTTTTTTTCTTCCAGATAAAAAGGGTAGCCCCCATAGACATGTTCAGCATGGTGAACAGCGGGTGTTCCTCctcgagtactaggatccattaggcg
TS00138	0	0.470035	0.470035	13616	0	0	0	0.393239	0.393239	14495	0	0	0	0.463539	0.463539	8845	0	0	0	0.373333	0.373333	9375	1	0.0106667	0	-0.0106667	-0.00533333	RNA	CCACGCGGACATATGTCCATNNN	gCtgGgGGA-ATATGTCCATCAG	chr1	81042889	-	4	1	TGTATCACCAGATACCCCATCAAGACTGATGGACATATTCCCCCAGCTACAAGT	ACAGCGGGTTCGGTAT	tatcttgtggaaaggacgaaacaccTGTATCACCAGATACCCCATCAAGACTGATGGACATATTCCCCCAGCTACAAGTACAGCGGGTTCGGTATctcgagtactaggatccattaggcg
TS00139	0	0	0	1198	0	0	0	0	0	1202	0	0	0	0	0	2548	0	0	0	0	0	2704	0	0	0	0	0	RNA	CCACGCGGACATATGTCCATNNN	CaACGCacA-AcATGTCCATTGG	chr1	82066441	+	4	1	AAATATAAAGAGCAGATAAGTGGATGGATCCAATGGACATGTTGTGCGTTGAAT	ACAGCGGGTTTGCTGG	tatcttgtggaaaggacgaaacaccAAATATAAAGAGCAGATAAGTGGATGGATCCAATGGACATGTTGTGCGTTGAATACAGCGGGTTTGCTGGctcgagtactaggatccattaggcg
TS00140	0	0	0	9064	0	0	0	0	0	10715	1	0.00933271	0	0	0	6435	0	0	0	0	0	6598	0	0	0	0.00933271	0.00466636	RNA	CCACGCGGACATATGTCCATNNN	CtACGCtGA-AgATGTCCcTTGG	chr1	101169340	-	4	1	GATCTGCTTTCCATATTCTTCAATTCCAAGGGACATCTTCAGCGTAGCTCCTGA	ACAGCGGGTAATTGGG	tatcttgtggaaaggacgaaacaccGATCTGCTTTCCATATTCTTCAATTCCAAGGGACATCTTCAGCGTAGCTCCTGAACAGCGGGTAATTGGGctcgagtactaggatccattaggcg
TS00141	0	0	0	4729	0	0	0	0	0	5434	1	0.0184026	0	0.0212269	0.0212269	4711	0	0	0	0.181258	0.181258	5517	1	0.0181258	0	0.000276857	0.000138428	RNA	CCACGCGGACATATGTCCATNNN	CCtgGaGGA-ATATGTaCATGGG	chr1	113907990	-	4	1	ATTCTTTTGTCTCTGACCTTCTGCCCCCATGTACATATTCCTCCAGGTGATTTT	ACAGCGGGTCGCAACC	tatcttgtggaaaggacgaaacaccATTCTTTTGTCTCTGACCTTCTGCCCCCATGTACATATTCCTCCAGGTGATTTTACAGCGGGTCGCAACCctcgagtactaggatccattaggcg
TS00142	0	0.0197511	0.0197511	5063	1	0.0197511	0	0.0999001	0.0999001	6006	3	0.0499501	0	0.0472032	0.0472032	4237	0	0	0	0.180546	0.180546	4431	0	0	0.0197511	0.0499501	0.0348506	RNA	CCACGCGGACATATGTCCATNNN	CCACGgGGA-AcATaTCCAcAGG	chr1	166384451	-	4	1	CAGCAAGTAAGAACCTAACTTTATTCCTGTGGATATGTTCCCCGTGGTCTTTGG	ACAGCGGGTCCAGCAC	tatcttgtggaaaggacgaaacaccCAGCAAGTAAGAACCTAACTTTATTCCTGTGGATATGTTCCCCGTGGTCTTTGGACAGCGGGTCCAGCACctcgagtactaggatccattaggcg
TS00143	0	0.104822	0.104822	1908	0	0	0	0.0937207	0.0937207	2134	0	0	0	0	0	1876	0	0	0	0	0	1870	0	0	0	0	0	RNA	CCACGCGGACATATGTCCATNNN	CCgCGgGGACA-ATGTCtAaGGG	chr1	18588218	-	4	1	AACTTTGATTGATAGTGCCAAGGTGCCCTTAGACATTGTCCCCGCGGTGACATA	ACAGCGGGTAAGTGGC	tatcttgtggaaaggacgaaacaccAACTTTGATTGATAGTGCCAAGGTGCCCTTAGACATTGTCCCCGCGGTGACATAACAGCGGGTAAGTGGCctcgagtactaggatccattaggcg
TS00144	0	0.316783	0.316783	31883	0	0	0	0.265532	0.265532	36907	0	0	0	0.145068	0.145068	14476	2	0.013816	0	0.380201	0.380201	14203	1	0.00704077	-0.013816	-0.00704077	-0.0104284	RNA	CCACGCGGACATATGTCCATNNN	tCACGCtGACA-tTGgCCATTAG	chr1	13920823	+	4	1	CCACCTAAATCCAGCCCAAAAACATCAGCCTAATGGCCAATGTCAGCGTGACCA	ACAGCGGGTCTGTGCA	tatcttgtggaaaggacgaaacaccCCACCTAAATCCAGCCCAAAAACATCAGCCTAATGGCCAATGTCAGCGTGACCAACAGCGGGTCTGTGCActcgagtactaggatccattaggcg
TS00145	0	0	0	27955	8	0.0286174	0	0	0	32547	3	0.00921744	0	0.015006	0.015006	13328	4	0.030012	0	0	0	14911	0	0	-0.00139458	0.00921744	0.00391143	RNA	CCACGCGGACATATGTCCATNNN	CCACGgGGcCA-ATGTgCAcCAG	chr1	6170477	+	4	1	CCACCTTCCACTGGTGCAAACACCTTCCACTGGTGCACATTGGCCCCGTGGGAT	ACAGCGGGTCTTGAAC	tatcttgtggaaaggacgaaacaccCCACCTTCCACTGGTGCAAACACCTTCCACTGGTGCACATTGGCCCCGTGGGATACAGCGGGTCTTGAACctcgagtactaggatccattaggcg
TS00146	0.083717	0	0.083717	21501	0	0	0.112857	0	0.112857	23924	1	0.0041799	0.00791578	0	0.00791578	12633	0	0	0.03108	0.0543901	0.0854701	12870	0	0	0	0.0041799	0.00208995	RNA	CCACGCGGACATATGTCCATNNN	CCACGCaGACA-cTGcCCAgGGG	chr1	48114615	-	4	1	ATTGGCAACACTACTGCTCCCCTATCCCCTGGGCAGTGTCTGCGTGGCATGGAC	ACAGCGGGTTAGTGCT	tatcttgtggaaaggacgaaacaccATTGGCAACACTACTGCTCCCCTATCCCCTGGGCAGTGTCTGCGTGGCATGGACACAGCGGGTTAGTGCTctcgagtactaggatccattaggcg
TS00147	0	0.00785863	0.00785863	89074	0	0	0	0.0084301	0.0084301	94898	2	0.00210753	0	0.0271879	0.0271879	33103	1	0.00302087	0	0.030503	0.030503	36062	0	0	-0.00302087	0.00210753	-0.000456674	RNA	CCACGCGGACATATGTCCATNNN	CCACtgGGtCA-tTGTCCATAAG	chr1	36801149	+	4	1	TGCACAAACAGAGGCCGCCATTTTGGATTCTTATGGACAATGACCCAGTGGTTC	ACAGCGGGTATCGCTG	tatcttgtggaaaggacgaaacaccTGCACAAACAGAGGCCGCCATTTTGGATTCTTATGGACAATGACCCAGTGGTTCACAGCGGGTATCGCTGctcgagtactaggatccattaggcg
TS00148	0.0716284	0	0.0716284	29318	0	0	0.0508936	0	0.0508936	33403	0	0	0.148451	0	0.148451	16167	0	0	0.155378	0.0115095	0.166887	17377	1	0.00575473	0	-0.00575473	-0.00287737	RNA	CCACGCGGACATATGTCCATNNN	CCACctGtACA-ATGaCCATGGG	chr1	53643518	+	4	1	TAGCACTGAGTCTGCCTCCTTGCTCCCTCCCCATGGTCATTGTACAGGTGGGGA	ACAGCGGGTTACTAGC	tatcttgtggaaaggacgaaacaccTAGCACTGAGTCTGCCTCCTTGCTCCCTCCCCATGGTCATTGTACAGGTGGGGAACAGCGGGTTACTAGCctcgagtactaggatccattaggcg
TS00149	0.0197077	0	0.0197077	30445	0	0	0.0177211	0	0.0177211	33858	0	0	0.00510595	0	0.00510595	19585	0	0	0.0414899	0	0.0414899	21692	0	0	0	0	0	RNA	CCACGCGGACATATGTCCATNNN	CCAtGtGGcCA-AaGTCCATCAG	chr1	32904652	+	4	1	AGAGGCCAAGGCTTGCCAGGTAGCTGGCACTGATGGACTTTGGCCACATGGCAA	ACAGCGGGTGGCTTAT	tatcttgtggaaaggacgaaacaccAGAGGCCAAGGCTTGCCAGGTAGCTGGCACTGATGGACTTTGGCCACATGGCAAACAGCGGGTGGCTTATctcgagtactaggatccattaggcg
TS00150	0	0	0	59747	0	0	0	0	0	67528	0	0	0.00639795	0	0.00639795	31260	0	0	0.0182293	0	0.0182293	32914	1	0.00303822	0	-0.00303822	-0.00151911	RNA	CCACGCGGACATATGTCCATNNN	CCACaaGGACA-AgGTCCtTGAG	chr1	53461071	-	4	1	GAGGACGCGGGTCACATTTCTTGCCCTCAAGGACCTTGTCCTTGTGGGAGGGAC	ACAGCGGGTAGCGGAT	tatcttgtggaaaggacgaaacaccGAGGACGCGGGTCACATTTCTTGCCCTCAAGGACCTTGTCCTTGTGGGAGGGACACAGCGGGTAGCGGATctcgagtactaggatccattaggcg
TS00151	0.0983569	0	0.0983569	17284	0	0	0.0423639	0	0.0423639	18884	1	0.00529549	0.0225759	0	0.0225759	8859	0	0	0.0104047	0	0.0104047	9611	0	0	0	0.00529549	0.00264774	RNA	CCACGCGGACATATGTCCATNNN	CCACGtGGAgA-ATcTCCcTAAG	chr1	68327493	+	4	1	CCCATGCAACTATACCATCATCTAGATGACTTAGGGAGATTCTCCACGTGGTAG	ACAGCGGGTAACGAGC	tatcttgtggaaaggacgaaacaccCCCATGCAACTATACCATCATCTAGATGACTTAGGGAGATTCTCCACGTGGTAGACAGCGGGTAACGAGCctcgagtactaggatccattaggcg
TS00152	0	0	0	12476	0	0	0	0	0	13925	0	0	0	0	0	8648	0	0	0	0	0	8633	0	0	0	0	0	RNA	CCACGCGGACATATGTCCATNNN	CCACaaGGACA-ATGTCtAaCAG	chr1	80848229	-	4	1	CTTGGGGGCTTCTCTGCCCCCTTCCCTGTTAGACATTGTCCTTGTGGCTCTCTG	ACAGCGGGTATTGTCA	tatcttgtggaaaggacgaaacaccCTTGGGGGCTTCTCTGCCCCCTTCCCTGTTAGACATTGTCCTTGTGGCTCTCTGACAGCGGGTATTGTCActcgagtactaggatccattaggcg
TS00153	0	0.0268132	0.0268132	7459	0	0	0	0.0331675	0.0331675	9045	0	0	0	0.017328	0.017328	5771	3	0.0519841	0	0.219706	0.219706	5917	2	0.0338009	-0.0519841	-0.0338009	-0.0428925	RNA	CCACGCGGACATATGTCCATNNN	CCACGgGaACA-AaGTCaATGAG	chr1	101559471	-	4	1	AACCCCTCTCATTTTAGCCTATCTACTCATTGACTTTGTTCCCGTGGGTATCCT	ACAGCGGGTGAGTTTC	tatcttgtggaaaggacgaaacaccAACCCCTCTCATTTTAGCCTATCTACTCATTGACTTTGTTCCCGTGGGTATCCTACAGCGGGTGAGTTTCctcgagtactaggatccattaggcg
TS00154	0	0.0234404	0.0234404	29863	0	0	0	0.0531965	0.0531965	31957	0	0	0	0.0837621	0.0837621	16714	0	0	0	0.0174917	0.0174917	17151	0	0	0	0	0	RNA	CCACGCGGACATATGTCCATNNN	CCACagacACA-ATGTCCATGAG	chr1	60153853	+	4	1	AGCAGTCATGTCAAAAAGAATGACAGTTCCTCATGGACATTGTGTCTGTGGTTG	ACAGCGGGTTGGGTTT	tatcttgtggaaaggacgaaacaccAGCAGTCATGTCAAAAAGAATGACAGTTCCTCATGGACATTGTGTCTGTGGTTGACAGCGGGTTGGGTTTctcgagtactaggatccattaggcg
TS00155	0	0	0	3016	0	0	0	0	0	3469	0	0	0	0	0	3115	0	0	0	0	0	3320	0	0	0	0	0	RNA	CCACGCGGACATATGTCCATNNN	tCACatGGACA-ATGTaCATCAG	chr1	88114540	+	4	1	CTGGTCTAATTTAACATGGGTTTATGCAGCTGATGTACATTGTCCATGTGATAA	ACAGCGGGTATATTCG	tatcttgtggaaaggacgaaacaccCTGGTCTAATTTAACATGGGTTTATGCAGCTGATGTACATTGTCCATGTGATAAACAGCGGGTATATTCGctcgagtactaggatccattaggcg
TS00156	0	0.0203454	0.0203454	88472	0	0	0.001938	0.0300391	0.0319771	103199	2	0.001938	0.0139978	0.0279955	0.0419933	42864	0	0	0	0.00877482	0.00877482	45585	1	0.0021937	0	-0.000255701	-0.000127851	RNA	CCACGCGGACATATGTCCATNNN	CCAgGCtGACA-cTGcCCATGGG	chr1	110216688	-	4	1	GGAGACCCTGGGCCCTTCACCCCCACCCATGGGCAGTGTCAGCCTGGGATGCTG	ACAGCGGGTACACCGC	tatcttgtggaaaggacgaaacaccGGAGACCCTGGGCCCTTCACCCCCACCCATGGGCAGTGTCAGCCTGGGATGCTGACAGCGGGTACACCGCctcgagtactaggatccattaggcg
TS00157	0	0	0	2316	0	0	0	0	0	2521	0	0	0	0	0	2160	0	0	0	0	0	2335	0	0	0	0	0	RNA	CCACGCGGACATATGTCCATNNN	CCtCGCaGACA-ATGgCCATCAG	chr1	182677911	+	3	1	GAGGTGTTTCTTCAGCTTTATTTTTAACCCTGATGGCCATTGTCTGCGAGGCAG	ACAGCGGGTTAATCCA	tatcttgtggaaaggacgaaacaccGAGGTGTTTCTTCAGCTTTATTTTTAACCCTGATGGCCATTGTCTGCGAGGCAGACAGCGGGTTAATCCActcgagtactaggatccattaggcg
TS00158	0.0888383	0.269102	0.357941	115941	158	0.136276	0.0771513	0.285608	0.36276	134800	169	0.125371	0.0235526	0.100634	0.124186	46704	57	0.122045	0.0308858	0.146193	0.177079	48566	102	0.210023	0.014231	-0.0846526	-0.0352108	RNA	CCACGCGGACATATGTCCATNNN	CCAgGCGGACAcA-GgCCcTGGG	chr1	2466242	+	4	1	TCTCACGACCCATTCGGCACAGCCAGGGTCCCAGGGCCTGTGTCCGCCTGGCTG	ACAGCGGGTTTATGGC	tatcttgtggaaaggacgaaacaccTCTCACGACCCATTCGGCACAGCCAGGGTCCCAGGGCCTGTGTCCGCCTGGCTGACAGCGGGTTTATGGCctcgagtactaggatccattaggcg
TS00159	0.109951	0.0109951	0.120946	9095	0	0	0.0384578	0.0480723	0.0865301	10401	1	0.00961446	0.374107	0.102029	0.476136	8821	0	0	0.338517	0.200994	0.539511	9453	0	0	0	0.00961446	0.00480723	RNA	CCACGCGGACATATGTCCATNNN	CCACGCacAgATA-tTCCATGGG	chr1	9803398	+	4	1	TTTTCAGCTTTTCTCAGAATCTGGTTTTACCCATGGAATATCTGTGCGTGGGCC	ACAGCGGGTCACACTG	tatcttgtggaaaggacgaaacaccTTTTCAGCTTTTCTCAGAATCTGGTTTTACCCATGGAATATCTGTGCGTGGGCCACAGCGGGTCACACTGctcgagtactaggatccattaggcg
TS00160	0	0	0	10666	0	0	0	0	0	12500	0	0	0	0	0	11357	0	0	0	0	0	11921	0	0	0	0	0	RNA	CCACGCGGACATATGTCCATNNN	CCACtCaGACAcA-GgCCATGGG	chr1	53264050	-	4	1	GTTGGGGATTAACAAGACTTTCTTCCCCATGGCCTGTGTCTGAGTGGCCCAGAG	ACAGCGGGTAACCTTA	tatcttgtggaaaggacgaaacaccGTTGGGGATTAACAAGACTTTCTTCCCCATGGCCTGTGTCTGAGTGGCCCAGAGACAGCGGGTAACCTTActcgagtactaggatccattaggcg
TS00161	0	0	0	1138	0	0	0	0	0	1193	0	0	0	0	0	2816	0	0	0	0	0	2854	0	0	0	0	0	RNA	CCACGCGGACATATGTCCATNNN	CCACcaGGACATA-tTCCcTGAG	chr1	58841843	-	4	1	ACTTTACAAAATTTATGATGCTAGTCTCAGGGAATATGTCCTGGTGGCAGTAAG	ACAGCGGGTACCGTGC	tatcttgtggaaaggacgaaacaccACTTTACAAAATTTATGATGCTAGTCTCAGGGAATATGTCCTGGTGGCAGTAAGACAGCGGGTACCGTGCctcgagtactaggatccattaggcg
TS00162	0.0188576	0.047144	0.0660016	53029	0	0	0.01715	0.066885	0.0840351	58309	4	0.00686	0.0391402	0.0358785	0.0750188	30659	3	0.00978506	0.0153695	0.0153695	0.030739	32532	0	0	-0.00978506	0.00686	-0.00146253	RNA	CCACGCGGACATATGTCCATNNN	CCAtGgGGACAgA-GcCCATAAG	chr1	111066733	+	4	1	GATGGCAGGTGCAGGAACCAGGGCGAGCACTTATGGGCTCTGTCCCCATGGCAA	ACAGCGGGTGATGAAT	tatcttgtggaaaggacgaaacaccGATGGCAGGTGCAGGAACCAGGGCGAGCACTTATGGGCTCTGTCCCCATGGCAAACAGCGGGTGATGAATctcgagtactaggatccattaggcg
TS00163	0.0124336	0.022795	0.0352286	193025	0	0	0.0190348	0.0231136	0.0421484	220649	1	0.000453208	0.00488202	0.0309194	0.0358015	61450	0	0	0.00306101	0.0382626	0.0413236	65338	6	0.00918302	0	-0.00872981	-0.0043649	RNA	CCACGCGGACATATGTCCATNNN	CCACGCGGcCccA-GTCCcTAAG	chr1	155063185	-	4	1	GGCCGCAACCACCTCATTACTTCGTCTTAGGGACTGGGGCCGCGTGGGCCCCCA	ACAGCGGGTGCAACGG	tatcttgtggaaaggacgaaacaccGGCCGCAACCACCTCATTACTTCGTCTTAGGGACTGGGGCCGCGTGGGCCCCCAACAGCGGGTGCAACGGctcgagtactaggatccattaggcg
TS00164	0	0	0	40292	1	0.00248188	0	0	0	45622	1	0.00219192	0.0216929	0	0.0216929	23049	0	0	0	0	0	24938	0	0	0.00248188	0.00219192	0.0023369	RNA	CCACGCGGACATATGTCCATNNN	CaACGaGGACATA-GgCCtTGAG	chr1	110042041	+	4	1	GGGGTCAGAGAGCCAACAGCCTACTCTGACTCAAGGCCTATGTCCTCGTTGGCT	ACAGCGGGTTCGCTTC	tatcttgtggaaaggacgaaacaccGGGGTCAGAGAGCCAACAGCCTACTCTGACTCAAGGCCTATGTCCTCGTTGGCTACAGCGGGTTCGCTTCctcgagtactaggatccattaggcg
TS00165	0	0	0	5985	0	0	0	0	0	6690	0	0	0.0519278	0	0.0519278	7703	0	0	0.0123503	0	0.0123503	8097	0	0	0	0	0	RNA	CCACGCGGACATATGTCCATNNN	CCAaGCaGAtATA-GTCCAaAAG	chr1	162502556	-	4	1	GAATGAGTTTTGACTGTCTTTGAGCCTTTTGGACTATATCTGCTTGGCCTAGAG	ACAGCGGGTCCGGTTA	tatcttgtggaaaggacgaaacaccGAATGAGTTTTGACTGTCTTTGAGCCTTTTGGACTATATCTGCTTGGCCTAGAGACAGCGGGTCCGGTTActcgagtactaggatccattaggcg
TS00166	0	0	0	3583	0	0	0	0	0	3943	0	0	0	0	0	7158	2	0.0279408	0	0	0	7485	0	0	-0.0279408	0	-0.0139704	RNA	CCACGCGGACATATGTCCATNNN	CtACaCGcACATATG-CCAgAAG	chr1	19126894	+	4	1	GAAAGGTTATTTAATCCTTGCCTCCCTGGCTTCTGGCATATGTGCGTGTAGCAA	ACAGCGGGTTCCTCAC	tatcttgtggaaaggacgaaacaccGAAAGGTTATTTAATCCTTGCCTCCCTGGCTTCTGGCATATGTGCGTGTAGCAAACAGCGGGTTCCTCACctcgagtactaggatccattaggcg
TS00167	0	0	0	12854	0	0	0	0	0	14383	0	0	0	0	0	9064	1	0.0110327	0	0	0	9640	3	0.0311203	-0.0110327	-0.0311203	-0.0210765	RNA	CCACGCGGACATATGTCCATNNN	CaACaaGGACAcATG-CCATTGG	chr1	7260592	-	4	1	CTCCTGTCTAGTGGGGATGGCTGAGCCAATGGCATGTGTCCTTGTTGAGACCAG	ACAGCGGGTTACTTCT	tatcttgtggaaaggacgaaacaccCTCCTGTCTAGTGGGGATGGCTGAGCCAATGGCATGTGTCCTTGTTGAGACCAGACAGCGGGTTACTTCTctcgagtactaggatccattaggcg
TS00168	0.0500016	0	0.0500016	31999	4	0.0125004	0.0335299	0	0.0335299	35789	7	0.0195591	0.0450207	0	0.0450207	22212	4	0.0180083	0.00915248	0	0.00915248	21852	3	0.0137287	-0.00550789	0.00583036	0.000161234	RNA	CCACGCGGACATATGTCCATNNN	CCAtGaGGACAcATG-gCATGGG	chr1	5862678	+	4	1	AGGAGACATGGTGGGGGCCGGTCAGGCAGCCCATGCCATGTGTCCTCATGGAGA	ACAGCGGGTTACAGCT	tatcttgtggaaaggacgaaacaccAGGAGACATGGTGGGGGCCGGTCAGGCAGCCCATGCCATGTGTCCTCATGGAGAACAGCGGGTTACAGCTctcgagtactaggatccattaggcg
TS00169	0.00720331	0.0540249	0.0612282	55530	0	0	0.00762195	0.0365854	0.0442073	65600	1	0.00152439	0.0322802	0.0322802	0.0645604	24783	0	0	0.0756916	0.0605533	0.136245	26423	0	0	0	0.00152439	0.000762195	RNA	CCACGCGGACATATGTCCATNNN	CCcCGgGGACATtTG-gCATCAG	chr1	53529527	+	4	1	CCACTCCCAGTCGCAACAACCAAAACTCTCTGATGCCAAATGTCCCCGGGGGTG	ACAGCGGGTTTACCAA	tatcttgtggaaaggacgaaacaccCCACTCCCAGTCGCAACAACCAAAACTCTCTGATGCCAAATGTCCCCGGGGGTGACAGCGGGTTTACCAActcgagtactaggatccattaggcg
TS00170	0	0	0	17169	0	0	0	0.00494682	0.00494682	20215	0	0	0.04649	0	0.04649	8604	0	0	0	0	0	8988	0	0	0	0	0	RNA	CCACGCGGACATATGTCCATNNN	CaACGgGGACAaATG-CCAgAAG	chr1	68305347	-	4	1	CTGTCCTCTACTCCACTTCTTTTTCCTTCTGGCATTTGTCCCCGTTGTACATAT	ACAGCGGGTGTCACGC	tatcttgtggaaaggacgaaacaccCTGTCCTCTACTCCACTTCTTTTTCCTTCTGGCATTTGTCCCCGTTGTACATATACAGCGGGTGTCACGCctcgagtactaggatccattaggcg
TS00171	0	0	0	22751	0	0	0	0	0	25948	0	0	0	0.0205142	0.0205142	14624	0	0	0	0	0	15450	0	0	0	0	0	RNA	CCACGCGGACATATGTCCATNNN	CCAttgGGtCATATG-CCATTGG	chr1	68327343	+	4	1	ACAACTTTTCAAGCTGCAACAGACATGCTCCAATGGCATATGACCCAATGGCAT	ACAGCGGGTTAGGCGG	tatcttgtggaaaggacgaaacaccACAACTTTTCAAGCTGCAACAGACATGCTCCAATGGCATATGACCCAATGGCATACAGCGGGTTAGGCGGctcgagtactaggatccattaggcg
TS00172	0	0.0317864	0.0317864	6292	0	0	0	0.0418118	0.0418118	7175	0	0	0	0	0	6059	0	0	0	0.0334896	0.0334896	5972	0	0	0	0	0	RNA	CCACGCGGACATATGTCCATNNN	CCAtGaGGAacTATG-CCATGAG	chr1	75036592	+	4	1	CATAGTATCTGGGCTGGATAGCACAGTCCCTCATGGCATAGTTCCTCATGGCTT	ACAGCGGGTTGCTTCC	tatcttgtggaaaggacgaaacaccCATAGTATCTGGGCTGGATAGCACAGTCCCTCATGGCATAGTTCCTCATGGCTTACAGCGGGTTGCTTCCctcgagtactaggatccattaggcg
TS00173	0	0	0	1963	0	0	0	0	0	2095	0	0	0	0	0	6281	1	0.015921	0.0155111	0	0.0155111	6447	0	0	-0.015921	0	-0.00796052	RNA	CCACGCGGACATATGTCCATNNN	aCACGCGGACATgTG-CCcaTGG	chr1	119048653	+	4	1	AAAACAAAAATTTTTCTCCTCGTCTAGGTCCATGGGCACATGTCCGCGTGTGGA	ACAGCGGGTGCTCACA	tatcttgtggaaaggacgaaacaccAAAACAAAAATTTTTCTCCTCGTCTAGGTCCATGGGCACATGTCCGCGTGTGGAACAGCGGGTGCTCACActcgagtactaggatccattaggcg
TS00174	0	0	0	8872	1	0.0112714	0	0	0	9074	3	0.0330615	0	0	0	6281	0	0	0	0	0	7080	2	0.0282486	0.0112714	0.00481291	0.00804216	RNA	CCACGCGGACATATGTCCATNNN	CCAgGaGGACATATG-CagTGAG	chr1	189907712	+	4	1	TGTGATGTGGGTCCCTGATCCCATATCTCCTCACTGCATATGTCCTCCTGGCCT	ACAGCGGGTCCTTTAT	tatcttgtggaaaggacgaaacaccTGTGATGTGGGTCCCTGATCCCATATCTCCTCACTGCATATGTCCTCCTGGCCTACAGCGGGTCCTTTATctcgagtactaggatccattaggcg
TS00175	0	0.0207211	0.0207211	24130	32	0.132615	0	0.0244867	0.0244867	28587	39	0.136426	0	0.109509	0.109509	10958	43	0.392407	0	0.00859624	0.00859624	11633	17	0.146136	-0.259792	-0.00971034	-0.134751	RNA	CCACGCGGACATATGTCCATNNN	CCAtGtGtACATgTGT-CATGGG	chr1	22232431	-	4	1	CTTCCCCAGGGACCAGGTTCTAGAGCCCATGACACATGTACACATGGTGGAGGA	ACAGCGGGTACTAGGA	tatcttgtggaaaggacgaaacaccCTTCCCCAGGGACCAGGTTCTAGAGCCCATGACACATGTACACATGGTGGAGGAACAGCGGGTACTAGGActcgagtactaggatccattaggcg
TS00176	0	0.109379	0.109379	29256	0	0	0	0.113859	0.113859	31618	0	0	0	0.152108	0.152108	13806	0	0	0	0.179533	0.179533	14482	0	0	0	0	0	RNA	CCACGCGGACATATGTCCATNNN	CCAgGCGGgCATATcT-CtTTGG	chr1	25914044	-	4	1	TGTCCCTCCTCACAGTTCCCTGGGTCCAAAGAGATATGCCCGCCTGGAGCCTGT	ACAGCGGGTTAACCAC	tatcttgtggaaaggacgaaacaccTGTCCCTCCTCACAGTTCCCTGGGTCCAAAGAGATATGCCCGCCTGGAGCCTGTACAGCGGGTTAACCACctcgagtactaggatccattaggcg
TS00177	0	0	0	1148	0	0	0	0	0	1391	0	0	0	0	0	1049	0	0	0	0	0	1207	0	0	0	0	0	RNA	CCACGCGGACATATGTCCATNNN	CtACGtGGAtATATcT-CATGAG	chr1	16729487	-	4	1	TTTTTCTCCAGTTACATTCATTATACTCATGAGATATATCCACGTAGTTTCATA	ACAGCGGGTTGTTCCC	tatcttgtggaaaggacgaaacaccTTTTTCTCCAGTTACATTCATTATACTCATGAGATATATCCACGTAGTTTCATAACAGCGGGTTGTTCCCctcgagtactaggatccattaggcg
TS00178	0	0	0	585	0	0	0	0	0	606	0	0	0.485437	0	0.485437	412	0	0	0.422833	0	0.422833	473	0	0	0	0	0	RNA	CCACGCGGACATATGTCCATNNN	CCACtCaGACtcATGT-CATGAG	chr1	87902375	+	4	1	ATTATCAATGCCTGATTCATCAAGTAACACTCATGACATGAGTCTGAGTGGCAC	ACAGCGGGTGAGTAGC	tatcttgtggaaaggacgaaacaccATTATCAATGCCTGATTCATCAAGTAACACTCATGACATGAGTCTGAGTGGCACACAGCGGGTGAGTAGCctcgagtactaggatccattaggcg
TS00179	0	0	0	1538	0	0	0	0	0	1701	0	0	0	0	0	2298	0	0	0	0	0	2197	0	0	0	0	0	RNA	CCACGCGGACATATGTCCATNNN	CCAtGtGaAaATATGT-CATTAG	chr1	97807398	-	4	1	ATCTGTTGTTTTAATTTGCAATTCCCTAATGACATATTTTCACATGGTTATTTG	ACAGCGGGTTAAACGG	tatcttgtggaaaggacgaaacaccATCTGTTGTTTTAATTTGCAATTCCCTAATGACATATTTTCACATGGTTATTTGACAGCGGGTTAAACGGctcgagtactaggatccattaggcg
TS00180	0	0	0	205	0	0	0	0	0	229	0	0	0	0	0	467	0	0	0	0	0	603	0	0	0	0	0	RNA	CCACGCGGACATATGTCCATNNN	CCAgGCaGAaATATGT-aATAAG	chr1	97872557	-	4	1	TTTCTTCTTTTTAGTCAATTATCATCTTATTACATATTTCTGCCTGGAGAATAA	ACAGCGGGTCCTGAGC	tatcttgtggaaaggacgaaacaccTTTCTTCTTTTTAGTCAATTATCATCTTATTACATATTTCTGCCTGGAGAATAAACAGCGGGTCCTGAGCctcgagtactaggatccattaggcg
TS00181	0	0.215517	0.215517	464	0	0	0	0	0	480	0	0	0	0	0	471	0	0	0	0.746269	0.746269	536	0	0	0	0	0	RNA	CCACGCGGACATATGTCCATNNN	CtACGtGGAtATATcT-CATGAG	chr1	121014670	+	4	1	GCCTTTTTTCTGCAGGTATGTTCATTATACTCATGAGATATATCCACGTAGTTT	ACAGCGGGTAGGATCA	tatcttgtggaaaggacgaaacaccGCCTTTTTTCTGCAGGTATGTTCATTATACTCATGAGATATATCCACGTAGTTTACAGCGGGTAGGATCActcgagtactaggatccattaggcg
TS00182	0	0	0	6570	0	0	0.038835	0	0.038835	7725	0	0	0	0	0	5303	0	0	0.0529474	0	0.0529474	5666	0	0	0	0	0	RNA	CCACGCGGACATATGTCCATNNN	aCAtGCtGACAaATGT-CATAAG	chr1	125092647	-	4	1	GGCCAAGGTAAAAGTGTAGGGTCTTCTTATGACATTTGTCAGCATGTGGCTTAA	ACAGCGGGTAAGTCCT	tatcttgtggaaaggacgaaacaccGGCCAAGGTAAAAGTGTAGGGTCTTCTTATGACATTTGTCAGCATGTGGCTTAAACAGCGGGTAAGTCCTctcgagtactaggatccattaggcg
TS00183	0	0.0250784	0.0250784	7975	1	0.0125392	0	0.040531	0.040531	9869	0	0	0	0	0	4357	0	0	0	0	0	4689	0	0	0.0125392	0	0.00626959	RNA	CCACGCGGACATATGTCCATNNN	aCAtGCtGACAaATGT-CATAAG	chr1	121391290	+	4	1	GATCGGCCAAGGTAAAAGTGTAGGGTCTTCTTATGACATTTGTCAGCATGTGGC	ACAGCGGGTGACCTTG	tatcttgtggaaaggacgaaacaccGATCGGCCAAGGTAAAAGTGTAGGGTCTTCTTATGACATTTGTCAGCATGTGGCACAGCGGGTGACCTTGctcgagtactaggatccattaggcg
TS00184	0	0	0	189	0	0	0	0	0	237	0	0	0	0	0	275	0	0	0	0	0	306	0	0	0	0	0	RNA	CCACGCGGACATATGTCCATNNN	CtACGtGGAtATATcT-CATGAG	chr1	145163334	-	4	1	TTTTTCTGCAGGTATGTTCATTATACTCATGAGATATATCCACGTAGTTTCATA	ACAGCGGGTCATTTCT	tatcttgtggaaaggacgaaacaccTTTTTCTGCAGGTATGTTCATTATACTCATGAGATATATCCACGTAGTTTCATAACAGCGGGTCATTTCTctcgagtactaggatccattaggcg
TS00185	0	0	0	5039	2	0.0396904	0	0	0	5714	1	0.0175009	0	0	0	3895	6	0.154044	0	0	0	4411	9	0.204035	-0.114353	-0.186534	-0.150444	RNA	CCACGCGGACATATGTCCATNNN	CCAgGCccACATATGT-CcTTGG	chr1	166063892	-	4	1	AGGATCAACCTGTTTTCTGGGTTAGCCAAGGACATATGTGGGCCTGGAGGCAGA	ACAGCGGGTGCGTACC	tatcttgtggaaaggacgaaacaccAGGATCAACCTGTTTTCTGGGTTAGCCAAGGACATATGTGGGCCTGGAGGCAGAACAGCGGGTGCGTACCctcgagtactaggatccattaggcg
TS00186	0	0	0	8348	0	0	0	0	0	9493	1	0.0105341	0	0	0	5976	0	0	0	0	0	6339	1	0.0157754	0	-0.00524128	-0.00262064	RNA	CCACGCGGACATATGTCCATNNN	CCAaGCaaACAaATGT-CATAAG	chr1	117225877	+	4	1	GTGGCTATTTTTGCAAACAATCTACCACACTTATGACATTTGTTTGCTTGGTTT	ACAGCGGGTATTTGGC	tatcttgtggaaaggacgaaacaccGTGGCTATTTTTGCAAACAATCTACCACACTTATGACATTTGTTTGCTTGGTTTACAGCGGGTATTTGGCctcgagtactaggatccattaggcg
TS00187	0	0.0248262	0.0248262	4028	0	0	0	0.0438308	0.0438308	4563	0	0	0	0	0	4927	0	0	0	0.018943	0.018943	5279	0	0	0	0	0	RNA	CCACGCGGACATATGTCCATNNN	CCAaGCGcACATATcT-aATAAG	chr1	191148392	-	4	1	TCTTAGTATGTGTCCAAGTTTGTTACTTATTAGATATGTGCGCTTGGGCCAGGC	ACAGCGGGTGGTTACT	tatcttgtggaaaggacgaaacaccTCTTAGTATGTGTCCAAGTTTGTTACTTATTAGATATGTGCGCTTGGGCCAGGCACAGCGGGTGGTTACTctcgagtactaggatccattaggcg
TS00188	0	0	0	6	0	0	0	0	0	5	0	0	0	0	0	197	0	0	0	0	0	176	0	0	0	0	0	RNA	CCACGCGGACATATGTCCATNNN	CCACctGGcCATATcT-CATCAG	chr1	199219334	+	4	1	AGAAAAATTTATTTAATGAAATAATAGGGCTGATGAGATATGGCCAGGTGGAAC	ACAGCGGGTGCACGCT	tatcttgtggaaaggacgaaacaccAGAAAAATTTATTTAATGAAATAATAGGGCTGATGAGATATGGCCAGGTGGAACACAGCGGGTGCACGCTctcgagtactaggatccattaggcg
TS00189	0	0	0	534	0	0	0	0	0	618	0	0	0	0.13947	0.13947	717	0	0	0	0.241255	0.241255	829	0	0	0	0	0	RNA	CCACGCGGACATATGTCCATNNN	CaACGCatACATATGT-tATAAG	chr1	207501333	+	4	1	ATGAGTATTTGAAGTGTACAATTCGATTACTTATAACATATGTATGCGTTGTGA	ACAGCGGGTTATGGGA	tatcttgtggaaaggacgaaacaccATGAGTATTTGAAGTGTACAATTCGATTACTTATAACATATGTATGCGTTGTGAACAGCGGGTTATGGGActcgagtactaggatccattaggcg
TS00190	0	0.174428	0.174428	36118	0	0	0	0.149995	0.149995	42668	0	0	0.0205973	0.175077	0.195675	19420	2	0.0102987	0	0.157814	0.157814	20277	6	0.0295902	-0.0102987	-0.0295902	-0.0199444	RNA	CCACGCGGACATATGTCCATNNN	CCACcCaGACATcTGTCC-cCAG	chr1	22135579	-	4	1	GGGCTGTGTTCAGGAGTAAGGGGTGCTGGGGACAGATGTCTGGGTGGTTACGGG	ACAGCGGGTTTAGCGT	tatcttgtggaaaggacgaaacaccGGGCTGTGTTCAGGAGTAAGGGGTGCTGGGGACAGATGTCTGGGTGGTTACGGGACAGCGGGTTTAGCGTctcgagtactaggatccattaggcg
TS00191	0	0.157729	0.157729	36138	39	0.10792	0	0.191239	0.191239	39218	61	0.155541	0	0.131019	0.131019	15265	31	0.203079	0	0.201183	0.201183	16403	39	0.237761	-0.0951593	-0.0822206	-0.0886899	RNA	CCACGCGGACATATGTCCATNNN	CCACGtGcACATgTGTCC-aTGG	chr1	35427207	+	4	1	GCCTCTGAGGAGGTGAAGGCCTCCTCAAACCATGGACACATGTGCACGTGGTGA	ACAGCGGGTTAATCGC	tatcttgtggaaaggacgaaacaccGCCTCTGAGGAGGTGAAGGCCTCCTCAAACCATGGACACATGTGCACGTGGTGAACAGCGGGTTAATCGCctcgagtactaggatccattaggcg
TS00192	0.0225587	0.0852216	0.10778	39896	40	0.100261	0.0277908	0.117577	0.145367	46778	34	0.0726837	0.0213915	0.0534788	0.0748703	18699	20	0.106958	0.025277	0.0337027	0.0589797	23737	10	0.0421283	-0.00669691	0.0305554	0.0119293	RNA	CCACGCGGACATATGTCCATNNN	CCACctaGACcTATGTCC-TGAG	chr1	9843948	+	4	1	CATCTTTGGGCAAGAGGCCAGGCTGCTGACTCAGGACATAGGTCTAGGTGGGCC	ACAGCGGGTCTTAGCG	tatcttgtggaaaggacgaaacaccCATCTTTGGGCAAGAGGCCAGGCTGCTGACTCAGGACATAGGTCTAGGTGGGCCACAGCGGGTCTTAGCGctcgagtactaggatccattaggcg
TS00193	0.153215	0.00845326	0.161669	94638	176	0.185972	0.129644	0.00580495	0.135449	103360	209	0.202206	0.160014	0.00872803	0.168742	34372	61	0.17747	0.22442	0	0.22442	38321	61	0.159182	0.00850177	0.0430242	0.025763	RNA	CCACGCGGACATATGTCCATNNN	CCAgGCGGACAgATcaCC-TGAG	chr1	38803332	+	4	1	GTTGGCCAGTCAGGCGTCGAACTCCTGACCTCAGGTGATCTGTCCGCCTGGGCC	ACAGCGGGTAGTTGGA	tatcttgtggaaaggacgaaacaccGTTGGCCAGTCAGGCGTCGAACTCCTGACCTCAGGTGATCTGTCCGCCTGGGCCACAGCGGGTAGTTGGActcgagtactaggatccattaggcg
TS00194	0	0.0137473	0.0137473	43645	0	0	0	0.0100259	0.0100259	49871	0	0	0	0	0	24731	0	0	0	0.00394306	0.00394306	25361	1	0.00394306	0	-0.00394306	-0.00197153	RNA	CCACGCGGACATATGTCCATNNN	CCgCGCGGACATAgGTtC-cTGG	chr1	29259756	-	4	1	CATTCCCCCAGGTTAGAGCGCGGCTCCAGGAACCTATGTCCGCGCGGTGTAGTA	ACAGCGGGTAGCTGTT	tatcttgtggaaaggacgaaacaccCATTCCCCCAGGTTAGAGCGCGGCTCCAGGAACCTATGTCCGCGCGGTGTAGTAACAGCGGGTAGCTGTTctcgagtactaggatccattaggcg
TS00195	0	0	0	4450	1	0.0224719	0	0	0	5212	2	0.038373	0	0	0	4731	7	0.14796	0.0792236	0	0.0792236	5049	1	0.0198059	-0.125488	0.0185671	-0.0534606	RNA	CCACGCGGACATATGTCCATNNN	CaAaGgGGACATATGgCC-TTGG	chr1	98096171	+	4	1	ATAACAAAAACAAACCCTCACTTTTCCCACCAAGGCCATATGTCCCCTTTGTGC	ACAGCGGGTAAGTGCA	tatcttgtggaaaggacgaaacaccATAACAAAAACAAACCCTCACTTTTCCCACCAAGGCCATATGTCCCCTTTGTGCACAGCGGGTAAGTGCActcgagtactaggatccattaggcg
TS00196	0	0	0	34500	0	0	0	0	0	36942	2	0.00541389	0	0	0	17599	1	0.00568214	0	0	0	19478	0	0	-0.00568214	0.00541389	-0.000134125	RNA	CCACGCGGACATATGTCCATNNN	CCACaaGGACAaATGTCC-aGAG	chr1	100584969	+	4	1	TTGGCCTCTGGGTAATGGGGGTGACTGTGCTCTGGACATTTGTCCTTGTGGAGT	ACAGCGGGTGCAACAA	tatcttgtggaaaggacgaaacaccTTGGCCTCTGGGTAATGGGGGTGACTGTGCTCTGGACATTTGTCCTTGTGGAGTACAGCGGGTGCAACAActcgagtactaggatccattaggcg
TS00197	0	0	0	28007	7	0.0249938	0	0	0	33298	4	0.0120127	0	0.00578135	0.00578135	17297	0	0	0	0.00531096	0.00531096	18829	0	0	0.0249938	0.0120127	0.0185032	RNA	CCACGCGGACATATGTCCATNNN	gCACGgGGACAgATGTCC-aAAG	chr1	111353682	+	4	1	CCCAGAGGCCTTTGTTTCACTCCTCCCTGCTTTGGACATCTGTCCCCGTGCAGC	ACAGCGGGTTAAAGGT	tatcttgtggaaaggacgaaacaccCCCAGAGGCCTTTGTTTCACTCCTCCCTGCTTTGGACATCTGTCCCCGTGCAGCACAGCGGGTTAAAGGTctcgagtactaggatccattaggcg
TS00198	0	0.0328367	0.0328367	24363	0	0	0	0.0824432	0.0824432	27898	0	0	0	0.0459847	0.0459847	23921	0	0	0	0.0199553	0.0199553	25056	0	0	0	0	0	RNA	CCACGCGGACATATGTCCATNNN	CCACGCtGAgAgATcTCC-TTGG	chr1	111884560	+	4	1	GGAATCAGTTTGTCCAGGGGTGCCCTGCTCCAAGGAGATCTCTCAGCGTGGTCT	ACAGCGGGTTATTTGG	tatcttgtggaaaggacgaaacaccGGAATCAGTTTGTCCAGGGGTGCCCTGCTCCAAGGAGATCTCTCAGCGTGGTCTACAGCGGGTTATTTGGctcgagtactaggatccattaggcg
TS00199	0	0.0291081	0.0291081	58403	0	0	0	0.0395889	0.0395889	68201	2	0.00293251	0.0186157	0.0111694	0.0297852	26859	1	0.00372315	0	0.0369508	0.0369508	27063	1	0.00369508	-0.00372315	-0.000762574	-0.00224286	RNA	CCACGCGGACATATGTCCATNNN	CCAgGtGGACATgTGgCC-TCAG	chr1	211694808	-	4	1	GCAGAGGGCAGGAGAATCTGGTGAGCTGAGGCCACATGTCCACCTGGTGTGGCT	ACAGCGGGTTGCGTGC	tatcttgtggaaaggacgaaacaccGCAGAGGGCAGGAGAATCTGGTGAGCTGAGGCCACATGTCCACCTGGTGTGGCTACAGCGGGTTGCGTGCctcgagtactaggatccattaggcg
TS00200	0	0	0	2036	2	0.0982318	0	0	0	2386	0	0	0	0	0	2136	0	0	0	0	0	2169	0	0	0.0982318	0	0.0491159	RNA	CCACGCGGACATATGTCCATNNN	CCAaGCaGAgATAT-TCCcTAGG	chr1	8726487	+	4	1	GATTAGCTAATGTATCAGAATTATATGGCCCTAGGGAATATCTCTGCTTGGTTT	ACAGCGGGTAATCCAC	tatcttgtggaaaggacgaaacaccGATTAGCTAATGTATCAGAATTATATGGCCCTAGGGAATATCTCTGCTTGGTTTACAGCGGGTAATCCACctcgagtactaggatccattaggcg
TS00201	0	0.0616926	0.0616926	27556	0	0	0	0.0706909	0.0706909	32536	1	0.00307352	0	0.0210659	0.0210659	14241	2	0.014044	0	0.0573395	0.0573395	15696	0	0	-0.014044	0.00307352	-0.00548522	RNA	CCACGCGGACATATGTCCATNNN	CtgaGtGGACATAT-TCCATCAG	chr1	36980798	-	4	1	GGCAGAGAATCCCTTCCCAAGGACCCTGATGGAATATGTCCACTCAGCAGATGA	ACAGCGGGTTCTGGCA	tatcttgtggaaaggacgaaacaccGGCAGAGAATCCCTTCCCAAGGACCCTGATGGAATATGTCCACTCAGCAGATGAACAGCGGGTTCTGGCActcgagtactaggatccattaggcg
TS00202	0	0	0	1766	0	0	0	0	0	1762	0	0	0	0	0	1764	0	0	0	0	0	2066	0	0	0	0	0	RNA	CCACGCGGACATATGTCCATNNN	aCACaCacACATAT-TCCATTAG	chr1	48501646	-	4	1	ATTAGGGTTCTCTAGAGGGACGGAACTAATGGAATATGTGTGTGTGTGTGTGTG	ACAGCGGGTTTACTGA	tatcttgtggaaaggacgaaacaccATTAGGGTTCTCTAGAGGGACGGAACTAATGGAATATGTGTGTGTGTGTGTGTGACAGCGGGTTTACTGActcgagtactaggatccattaggcg
TS00203	0.029422	0	0.029422	37387	0	0	0.0310886	0	0.0310886	41816	6	0.0143486	0.0546946	0	0.0546946	21940	3	0.0136737	0.0490276	0	0.0490276	24476	1	0.00408563	-0.0136737	0.0102629	-0.00170536	RNA	CCACGCGGACATATGTCCATNNN	CCAtGCccACATgT-TCCATGGG	chr1	30992481	+	4	1	ACATGGAGTCCCAGAGTGTCCCCTTGGACCCCATGGAACATGTGGGCATGGAGC	ACAGCGGGTCGCATAT	tatcttgtggaaaggacgaaacaccACATGGAGTCCCAGAGTGTCCCCTTGGACCCCATGGAACATGTGGGCATGGAGCACAGCGGGTCGCATATctcgagtactaggatccattaggcg
TS00204	0	0	0	1014	0	0	0	0	0	1124	0	0	0	0	0	2058	0	0	0	0	0	2265	0	0	0	0	0	RNA	CCACGCGGACATATGTCCATNNN	CCACaCaGACtTAT-TCCcTAAG	chr1	84747536	+	4	1	AACAAACTTAATAACAGTTTTCCAGGTCCCTTAGGGAATAAGTCTGTGTGGCAT	ACAGCGGGTCTAATCA	tatcttgtggaaaggacgaaacaccAACAAACTTAATAACAGTTTTCCAGGTCCCTTAGGGAATAAGTCTGTGTGGCATACAGCGGGTCTAATCActcgagtactaggatccattaggcg
TS00205	0.236088	0	0.236088	2965	0	0	0.0835422	0	0.0835422	3591	0	0	0	0	0	2308	0	0	0	0	0	2289	0	0	0	0	0	RNA	CCACGCGGACATATGTCCATNNN	CCAaGgGGAgATgT-TCCATTAG	chr1	108046790	-	4	1	GTTCTAACTGCAGGGAAGACCTCTCCTAATGGAACATCTCCCCTTGGGTATCTC	ACAGCGGGTACGTTTA	tatcttgtggaaaggacgaaacaccGTTCTAACTGCAGGGAAGACCTCTCCTAATGGAACATCTCCCCTTGGGTATCTCACAGCGGGTACGTTTActcgagtactaggatccattaggcg
TS00206	0.180811	0	0.180811	43692	0	0	0.200186	0	0.200186	49454	1	0.00202208	0.0498957	0.0362878	0.0861834	22046	0	0	0.0821963	0.00410981	0.0863061	24332	0	0	0	0.00202208	0.00101104	RNA	CCACGCGGACATATGTCCATNNN	CCcaGCaGACAgAT-TCCATCAG	chr1	151129731	-	4	1	TCAAGTCCCCAAAGCCTTACACAAACTGATGGAATCTGTCTGCTGGGGCCCTGG	ACAGCGGGTTGACTAC	tatcttgtggaaaggacgaaacaccTCAAGTCCCCAAAGCCTTACACAAACTGATGGAATCTGTCTGCTGGGGCCCTGGACAGCGGGTTGACTACctcgagtactaggatccattaggcg
TS00207	0.166159	0.0415397	0.207699	7222	0	0	0.10481	0.0582276	0.163037	8587	0	0	0.289575	0.0804376	0.370013	6216	0	0	0.208862	0.0895122	0.298374	6703	0	0	0	0	0	RNA	CCACGCGGACATATGTCCATNNN	CCcaGaGGAgATAT-TCCATGGG	chr1	175555168	+	4	1	GGGAAGAGCAAAGGGGAGAAAAGCAGGGACCCATGGAATATCTCCTCTGGGCCA	ACAGCGGGTAATCACC	tatcttgtggaaaggacgaaacaccGGGAAGAGCAAAGGGGAGAAAAGCAGGGACCCATGGAATATCTCCTCTGGGCCAACAGCGGGTAATCACCctcgagtactaggatccattaggcg
TS00208	0	0	0	22623	0	0	0	0	0	26880	0	0	0	0	0	8569	0	0	0	0	0	9736	0	0	0	0	0	RNA	CCACGCGGACATATGTCCATNNN	CtACGtGGACAT-TGTgCAgGGG	chr1	11964270	+	4	1	CCCCACCCTGCAGGTACTCACACACGCCGCCCCTGCACAATGTCCACGTAGTCC	ACAGCGGGTCAGTAAG	tatcttgtggaaaggacgaaacaccCCCCACCCTGCAGGTACTCACACACGCCGCCCCTGCACAATGTCCACGTAGTCCACAGCGGGTCAGTAAGctcgagtactaggatccattaggcg
TS00209	0	0.0129271	0.0129271	23207	0	0	0.00386264	0.0579397	0.0618023	25889	0	0	0.0488793	0.0977585	0.146638	14321	1	0.00698275	0.0128601	0.128601	0.141461	15552	0	0	-0.00698275	0	-0.00349138	RNA	CCACGCGGACATATGTCCATNNN	CCACctGGtCAT-TGcCCATTGG	chr1	42011624	+	4	1	ATCGGTGGAGGATTTGATAGGGATAGAGGCCAATGGGCAATGACCAGGTGGAAA	ACAGCGGGTACCGTTG	tatcttgtggaaaggacgaaacaccATCGGTGGAGGATTTGATAGGGATAGAGGCCAATGGGCAATGACCAGGTGGAAAACAGCGGGTACCGTTGctcgagtactaggatccattaggcg
TS00210	0	0.0728453	0.0728453	30201	1	0.00331115	0	0.0484897	0.0484897	35059	1	0.00285234	0	0.0451162	0.0451162	22165	1	0.00451162	0	0.0967373	0.0967373	22742	0	0	-0.00120047	0.00285234	0.000825934	RNA	CCACGCGGACATATGTCCATNNN	CCtCGCaGAgAT-TcTCCATGAG	chr1	69787431	+	4	1	AGGCAGATGTTTGCTGCAGGGGCAGGGCCCTCATGGAGAATCTCTGCGAGGGCA	ACAGCGGGTTACTCCC	tatcttgtggaaaggacgaaacaccAGGCAGATGTTTGCTGCAGGGGCAGGGCCCTCATGGAGAATCTCTGCGAGGGCAACAGCGGGTTACTCCCctcgagtactaggatccattaggcg
TS00211	0	0.139695	0.139695	36508	0	0	0	0.17104	0.17104	42680	0	0	0	0.0518739	0.0518739	15422	0	0	0	0.128213	0.128213	17159	1	0.00582784	0	-0.00582784	-0.00291392	RNA	CCACGCGGACATATGTCCATNNN	CCACGaGcAgAT-TGTaCATTGG	chr1	118396712	+	4	1	AGGCTCCCTGCATAGGCATGGCTGATTACCCAATGTACAATCTGCTCGTGGTGC	ACAGCGGGTAGCCTTG	tatcttgtggaaaggacgaaacaccAGGCTCCCTGCATAGGCATGGCTGATTACCCAATGTACAATCTGCTCGTGGTGCACAGCGGGTAGCCTTGctcgagtactaggatccattaggcg
TS00212	0	0.00841114	0.00841114	11889	0	0	0	0.00714796	0.00714796	13990	0	0	0	0.100686	0.100686	10925	0	0	0	0.0880359	0.0880359	11359	0	0	0	0	0	RNA	CCACGCGGACATATGTCCATNNN	CCACtCtGACAT-TcTCCtTGGG	chr1	154997637	-	4	1	AGTGACAGGTAGAGACTGCCAGTGGCCCAAGGAGAATGTCAGAGTGGGAAAGAG	ACAGCGGGTTACTTAG	tatcttgtggaaaggacgaaacaccAGTGACAGGTAGAGACTGCCAGTGGCCCAAGGAGAATGTCAGAGTGGGAAAGAGACAGCGGGTTACTTAGctcgagtactaggatccattaggcg
TS00213	0.93791	0	0.93791	10662	0	0	1.03864	0	1.03864	12035	1	0.0083091	0.393399	0	0.393399	10422	0	0	0.412101	0.0374637	0.449564	10677	0	0	0	0.0083091	0.00415455	RNA	CCACGCGGACATATGTCCATNNN	aCACaCtGACAT-TGTCCgTGGG	chr1	182795963	-	4	1	AACAGTCTTGTTTGTTCATCAGGGACCCACGGACAATGTCAGTGTGTTCTTCCT	ACAGCGGGTTGAGGGT	tatcttgtggaaaggacgaaacaccAACAGTCTTGTTTGTTCATCAGGGACCCACGGACAATGTCAGTGTGTTCTTCCTACAGCGGGTTGAGGGTctcgagtactaggatccattaggcg
TS00214	0.0183816	0	0.0183816	48962	0	0	0.0277526	0.00185017	0.0296028	54049	1	0.00185017	0.0549915	0	0.0549915	23640	0	0	0.110063	0.00786164	0.117925	25440	8	0.0314465	0	-0.0295964	-0.0147982	RNA	CCACGCGGACATATGTCCATNNN	aCAtGtGGACAT-TGTCaATGAG	chr1	183394907	-	4	1	CAGCTCCTCTAGTGATTTCTGGATGCTCATTGACAATGTCCACATGTCTGCAGG	ACAGCGGGTGGTTCTG	tatcttgtggaaaggacgaaacaccCAGCTCCTCTAGTGATTTCTGGATGCTCATTGACAATGTCCACATGTCTGCAGGACAGCGGGTGGTTCTGctcgagtactaggatccattaggcg
TS00215	0.0259017	0	0.0259017	15443	0	0	0.011735	0	0.011735	17043	0	0	0	0.0221117	0.0221117	9045	0	0	0.020379	0.0101895	0.0305686	9814	0	0	0	0	0	RNA	CCACGCGGACATATGTCCATNNN	CCACaCaGAC-TATcTCCtTGAG	chr1	18783962	-	4	1	CCTACTGGTGGAGTGGTTAGCCAAGCTCAAGGAGATAGTCTGTGTGGAGCCTTC	ACAGCGGGTACGGTTT	tatcttgtggaaaggacgaaacaccCCTACTGGTGGAGTGGTTAGCCAAGCTCAAGGAGATAGTCTGTGTGGAGCCTTCACAGCGGGTACGGTTTctcgagtactaggatccattaggcg
TS00216	0.0233077	0.198115	0.221423	60066	29	0.0482802	0.00994954	0.1464	0.15635	70355	58	0.0824391	0	0.101443	0.101443	34502	49	0.142021	0	0.100817	0.100817	36700	44	0.119891	-0.0937405	-0.0374519	-0.0655962	RNA	CCACGCGGACATATGTCCATNNN	CCACGCaGcC-TcTcTCCATGGG	chr1	6333811	-	4	1	ACAAACAGAACAAGAGACCCCAGAGCCCATGGAGAGAGGCTGCGTGGGGCCCAC	ACAGCGGGTGTCCGTA	tatcttgtggaaaggacgaaacaccACAAACAGAACAAGAGACCCCAGAGCCCATGGAGAGAGGCTGCGTGGGGCCCACACAGCGGGTGTCCGTActcgagtactaggatccattaggcg
TS00217	0	0.00292235	0.00292235	34219	0	0	0	0.00264487	0.00264487	37809	1	0.00264487	0	0.0139831	0.0139831	14303	1	0.00699154	0	0	0	16212	1	0.00616827	-0.00699154	-0.0035234	-0.00525747	RNA	CCACGCGGACATATGTCCATNNN	gCtCGCGGAC-TATccCCATCGG	chr1	40838080	+	4	1	TGCATAACCCGGGGGGTGGTTAGGTGTGACCGATGGGGATAGTCCGCGAGCTAC	ACAGCGGGTAAACCAG	tatcttgtggaaaggacgaaacaccTGCATAACCCGGGGGGTGGTTAGGTGTGACCGATGGGGATAGTCCGCGAGCTACACAGCGGGTAAACCAGctcgagtactaggatccattaggcg
TS00218	0	0.0439635	0.0439635	29570	16	0.0541089	0	0.0381352	0.0381352	31467	23	0.0730924	0	0.0374644	0.0374644	13346	16	0.119886	0	0.00708115	0.00708115	14122	25	0.177029	-0.0657772	-0.103936	-0.0848568	RNA	CCACGCGGACATATGTCCATNNN	CCACctGGAC-TAgGTCCcTAGG	chr1	153516149	+	4	1	ACCTGGAGACAGCTCCAGCTGTCCTGACACCTAGGGACCTAGTCCAGGTGGTGA	ACAGCGGGTTTCTAAG	tatcttgtggaaaggacgaaacaccACCTGGAGACAGCTCCAGCTGTCCTGACACCTAGGGACCTAGTCCAGGTGGTGAACAGCGGGTTTCTAAGctcgagtactaggatccattaggcg
TS00219	0	0	0	8984	1	0.0111309	0	0	0	10530	0	0	0	0	0	6997	1	0.0142918	0	0	0	7388	1	0.0135355	-0.00316094	-0.0135355	-0.0083482	RNA	CCACGCGGACATATGTCCATNNN	CCAaGtGGAC-TATGTgaATGAG	chr1	180634123	-	4	1	GAGAACCACATTGATTCTGGGACTCCTCATTCACATAGTCCACTTGGATACTGT	ACAGCGGGTTAAGGAT	tatcttgtggaaaggacgaaacaccGAGAACCACATTGATTCTGGGACTCCTCATTCACATAGTCCACTTGGATACTGTACAGCGGGTTAAGGATctcgagtactaggatccattaggcg
TS00220	0.0323496	0.0124421	0.0447917	80372	0	0	0.0065814	0.0120659	0.0186473	91166	1	0.0010969	0	0.018558	0.018558	32331	3	0.00927902	0	0.0118203	0.0118203	33840	1	0.00295508	-0.00927902	-0.00185818	-0.0055686	RNA	CCACGCGGACATATGTCCATNNN	CCAgGtGG-CATcTGTCtATGAG	chr1	17392173	+	4	1	TGGAGCCACCTGCCCAGGCGGTTGGGGTCCTCATAGACAGATGCCACCTGGCTG	ACAGCGGGTGGACAAC	tatcttgtggaaaggacgaaacaccTGGAGCCACCTGCCCAGGCGGTTGGGGTCCTCATAGACAGATGCCACCTGGCTGACAGCGGGTGGACAACctcgagtactaggatccattaggcg
TS00221	0.0889184	0.0238885	0.112807	75350	0	0	0.061045	0.0117394	0.0727845	85183	1	0.00117394	0.035158	0.0210948	0.0562529	28443	3	0.0105474	0.00671998	0.01008	0.0167999	29762	2	0.00671998	-0.0105474	-0.00554604	-0.00804672	RNA	CCACGCGGACATATGTCCATNNN	CCACGCtG-CAccgGTCCATCAG	chr1	6211955	+	4	1	TCTCGCCCTCCGCCAGCAGCACCTTGGTGCTGATGGACCGGTGCAGCGTGGGCT	ACAGCGGGTATGGTCT	tatcttgtggaaaggacgaaacaccTCTCGCCCTCCGCCAGCAGCACCTTGGTGCTGATGGACCGGTGCAGCGTGGGCTACAGCGGGTATGGTCTctcgagtactaggatccattaggcg
TS00222	0	0	0	5743	0	0	0	0	0	5744	0	0	0.0490918	0	0.0490918	4074	0	0	0	0	0	4510	0	0	0	0	0	RNA	CCACGCGGACATATGTCCATNNN	CCtgGtGG-CATtTGTCCATTGG	chr1	30369327	+	4	1	CTATTAGATCCCAACGACAGAGGAAATACCCAATGGACAAATGCCACCAGGGAT	ACAGCGGGTATTTACG	tatcttgtggaaaggacgaaacaccCTATTAGATCCCAACGACAGAGGAAATACCCAATGGACAAATGCCACCAGGGATACAGCGGGTATTTACGctcgagtactaggatccattaggcg
TS00223	0	0.370142	0.370142	4863	0	0	0	0.386598	0.386598	5432	1	0.0184094	0	0.123431	0.123431	4861	2	0.0411438	0	0.0207987	0.0207987	4808	1	0.0207987	-0.0411438	-0.00238924	-0.0217665	RNA	CCACGCGGACATATGTCCATNNN	CCACatGG-CATAgGcCCATGAG	chr1	81867414	-	4	1	GTATTCTGACTGCTGTTGCTATGTGCTCATGGGCCTATGCCATGTGGCTCTTTT	ACAGCGGGTGAAACAT	tatcttgtggaaaggacgaaacaccGTATTCTGACTGCTGTTGCTATGTGCTCATGGGCCTATGCCATGTGGCTCTTTTACAGCGGGTGAAACATctcgagtactaggatccattaggcg
TS00224	0	0.302302	0.302302	38703	0	0	0	0.252591	0.252591	46320	0	0	0	0.120905	0.120905	25640	0	0	0.00753182	0.207125	0.214657	26554	1	0.00376591	0	-0.00376591	-0.00188296	RNA	CCACGCGGACATATGTCCATNNN	CCACG-GGACATATtTCtgaAGG	chr1	5866427	-	4	1	ATCTCCGGGCTTGGACCACTGGCCACCTTCAGAAATATGTCCCGTGGTTCCCCG	ACAGCGGGTCACTATA	tatcttgtggaaaggacgaaacaccATCTCCGGGCTTGGACCACTGGCCACCTTCAGAAATATGTCCCGTGGTTCCCCGACAGCGGGTCACTATActcgagtactaggatccattaggcg
TS00225	0.0347841	0.117396	0.152181	22999	0	0	0.0301614	0.128186	0.158347	26524	0	0	0.0456294	0.351998	0.397627	15341	0	0	0.0553642	0.399852	0.455217	16256	0	0	0	0	0	RNA	CCACGCGGACATATGTCCATNNN	CCAaG-GGAaATcTGcCCATGAG	chr1	13120343	-	4	1	TCTGGTACAGTCCCATCCAGTGCTGCTCATGGGCAGATTTCCCTTGGTATCATT	ACAGCGGGTTCAAGCT	tatcttgtggaaaggacgaaacaccTCTGGTACAGTCCCATCCAGTGCTGCTCATGGGCAGATTTCCCTTGGTATCATTACAGCGGGTTCAAGCTctcgagtactaggatccattaggcg
TS00226	0	0	0	19900	0	0	0	0	0	22123	0	0	0	0	0	9423	0	0	0	0	0	10377	0	0	0	0	0	RNA	CCACGCGGACATATGTCCATNNN	CCAaG-GGAaATcTGcCCATGAG	chr1	12901713	-	4	1	CCTGGTATGGTCCCATCCAATGCTGCTCATGGGCAGATTTCCCTTGGTGTCATT	ACAGCGGGTGGTGAAC	tatcttgtggaaaggacgaaacaccCCTGGTATGGTCCCATCCAATGCTGCTCATGGGCAGATTTCCCTTGGTGTCATTACAGCGGGTGGTGAACctcgagtactaggatccattaggcg
TS00227	0	0	0	12419	0	0	0	0	0	13861	0	0	0	0.0640923	0.0640923	6241	0	0	0	0.101567	0.101567	6892	1	0.0145096	0	-0.0145096	-0.00725479	RNA	CCACGCGGACATATGTCCATNNN	CCAaG-GGAaATcTGcCCATGAG	chr1	13300070	+	4	1	GTCACCTGGTATGGTCCCATCCAATGCTGCTCATGGGCAGATTTCCCTTGGTGT	ACAGCGGGTTAGGTTC	tatcttgtggaaaggacgaaacaccGTCACCTGGTATGGTCCCATCCAATGCTGCTCATGGGCAGATTTCCCTTGGTGTACAGCGGGTTAGGTTCctcgagtactaggatccattaggcg
TS00228	0	0	0	599	0	0	0	0	0	663	0	0	0	0	0	1279	0	0	0	0	0	1430	0	0	0	0	0	RNA	CCACGCGGACATATGTCCATNNN	CtACG-GGAaATAaGTCCAaGAG	chr1	67813165	-	4	1	TATCAAATTAGATCAAGAGAACATGCTCTTGGACTTATTTCCCGTAGAAATGCA	ACAGCGGGTCTATCTT	tatcttgtggaaaggacgaaacaccTATCAAATTAGATCAAGAGAACATGCTCTTGGACTTATTTCCCGTAGAAATGCAACAGCGGGTCTATCTTctcgagtactaggatccattaggcg
TS00229	0	0.02151	0.02151	13947	0	0	0	0.0125478	0.0125478	15939	4	0.0250957	0	0.0505817	0.0505817	7908	1	0.0126454	0	0.0459506	0.0459506	8705	2	0.0229753	-0.0126454	0.00212037	-0.00526252	RNA	CCACGCGGACATATGTCCATNNN	CCtgG-GaACATAaGTCCATTGG	chr1	105274657	-	4	1	CAGGGATTGGGGTGTGGTTCTCAGGCCAATGGACTTATGTTCCCAGGGGGGATT	ACAGCGGGTGCGGTTC	tatcttgtggaaaggacgaaacaccCAGGGATTGGGGTGTGGTTCTCAGGCCAATGGACTTATGTTCCCAGGGGGGATTACAGCGGGTGCGGTTCctcgagtactaggatccattaggcg
TS00230	0	0	0	9738	0	0	0	0	0	10876	0	0	0	0	0	5617	0	0	0	0	0	6495	0	0	0	0	0	RNA	CCACGCGGACATATGTCCATNNN	tCAgG-GGACAccTGTCCATGAG	chr1	90336146	+	4	1	TTTGATTCAGAGCTCAGCTCAGATATCACCTCATGGACAGGTGTCCCCTGACCC	ACAGCGGGTTATGTTG	tatcttgtggaaaggacgaaacaccTTTGATTCAGAGCTCAGCTCAGATATCACCTCATGGACAGGTGTCCCCTGACCCACAGCGGGTTATGTTGctcgagtactaggatccattaggcg
TS00231	0.124553	0.038552	0.163105	101162	1	0.000988513	0.149273	0.0440053	0.193278	115895	8	0.0069028	0.147087	0.083257	0.230344	36033	5	0.0138762	0.114011	0.0751989	0.18921	41224	3	0.00727731	-0.0128877	-0.000374514	-0.00663109	RNA	CCACGCGGACATATGTCCATNNN	CCACG-GGAgcTtTGTCaATAAG	chr1	154970100	-	4	1	TGGGATGCAGCCAGCCCCGCGTGGGCTTATTGACAAAGCTCCCGTGGCGGGTCC	ACAGCGGGTCCGTTAG	tatcttgtggaaaggacgaaacaccTGGGATGCAGCCAGCCCCGCGTGGGCTTATTGACAAAGCTCCCGTGGCGGGTCCACAGCGGGTCCGTTAGctcgagtactaggatccattaggcg
TS00232	0	0	0	52882	0	0	0	0	0	61187	0	0	0	0	0	30513	0	0	0	0	0	31401	0	0	0	0	0	RNA	CCACGCGGACATATGTCCATNNN	CCAgG-GGAaAgATGaCCATGGG	chr1	162010661	+	4	1	GAGACCACAGAGAACTGCCAGAATTCTGCCCCATGGTCATCTTTCCCCTGGTCC	ACAGCGGGTGCGATTT	tatcttgtggaaaggacgaaacaccGAGACCACAGAGAACTGCCAGAATTCTGCCCCATGGTCATCTTTCCCCTGGTCCACAGCGGGTGCGATTTctcgagtactaggatccattaggcg
TS00233	0	0	0	11319	0	0	0	0.00751202	0.00751202	13312	0	0	0	0.0320684	0.0320684	9355	2	0.0213789	0	0.0590726	0.0590726	10157	0	0	-0.0213789	0	-0.0106895	RNA	CCACGCGGACATATGTCCATNNN	CCAaG-GGACATtTGaCCcTAAG	chr1	157711872	-	4	1	AGACTTGAAAGTAGCTAAGTTCTGCCTTAGGGTCAAATGTCCCTTGGGAGTCCA	ACAGCGGGTATCCGTG	tatcttgtggaaaggacgaaacaccAGACTTGAAAGTAGCTAAGTTCTGCCTTAGGGTCAAATGTCCCTTGGGAGTCCAACAGCGGGTATCCGTGctcgagtactaggatccattaggcg
TS00234	0.00782575	0.0130429	0.0208687	76670	0	0	0.00968617	0.0084754	0.0181616	82592	1	0.00121077	0.00858124	0.0228833	0.0314645	34960	0	0	0.0241702	0.0295413	0.0537115	37236	1	0.00268557	0	-0.0014748	-0.000737401	RNA	CCACGCGGACATATGTCCATNNN	CCt-GCGcACAcATGTCCtTTGG	chr1	7551278	-	4	1	CGGAGGTCGGACAAGAGCTGCAGGGCCAAAGGACATGTGTGCGCAGGTGCACTG	ACAGCGGGTCAGGCTC	tatcttgtggaaaggacgaaacaccCGGAGGTCGGACAAGAGCTGCAGGGCCAAAGGACATGTGTGCGCAGGTGCACTGACAGCGGGTCAGGCTCctcgagtactaggatccattaggcg
TS00235	0	0	0	43593	15	0.0344092	0	0	0	48553	18	0.0370729	0	0.0204092	0.0204092	19599	10	0.051023	0	0.0187222	0.0187222	21365	11	0.0514861	-0.0166138	-0.0144132	-0.0155135	RNA	CCACGCGGACATATGTCCATNNN	CCt-GaGcACATgTGTCCATGGG	chr1	24959525	-	4	1	CCAGGGATGGCGGGGAGGGGGAGGCCCCATGGACACATGTGCTCAGGGTGACCA	ACAGCGGGTATTCGGT	tatcttgtggaaaggacgaaacaccCCAGGGATGGCGGGGAGGGGGAGGCCCCATGGACACATGTGCTCAGGGTGACCAACAGCGGGTATTCGGTctcgagtactaggatccattaggcg
TS00236	0	0.00983865	0.00983865	30492	0	0	0	0.00875912	0.00875912	34250	0	0	0.0192613	0.0385227	0.057784	20767	0	0	0	0.0589863	0.0589863	22039	1	0.00453741	0	-0.00453741	-0.00226871	RNA	CCACGCGGACATATGTCCATNNN	CCA-GCGGgCgacTGTCCATGGG	chr1	1026829	-	4	1	AGGAAGTGCAGGGCTGAGATATCACCCCATGGACAGTCGCCCGCTGGAGGAGGA	ACAGCGGGTTGCTCTC	tatcttgtggaaaggacgaaacaccAGGAAGTGCAGGGCTGAGATATCACCCCATGGACAGTCGCCCGCTGGAGGAGGAACAGCGGGTTGCTCTCctcgagtactaggatccattaggcg
TS00237	0	0.0284441	0.0284441	10547	0	0	0	0.0318471	0.0318471	12560	0	0	0	0.0218007	0.0218007	9174	0	0	0	0.139054	0.139054	10068	0	0	0	0	0	RNA	CCACGCGGACATATGTCCATNNN	CCA-GCtGACAgtTGgCCATCAG	chr1	33559825	-	4	1	GATCCATTCTTAATTGCTGGGTATACTGATGGCCAACTGTCAGCTGGTTTAGGC	ACAGCGGGTGAGGAAG	tatcttgtggaaaggacgaaacaccGATCCATTCTTAATTGCTGGGTATACTGATGGCCAACTGTCAGCTGGTTTAGGCACAGCGGGTGAGGAAGctcgagtactaggatccattaggcg
TS00238	0	0	0	6878	0	0	0	0	0	7504	3	0.0399787	0	0	0	4950	0	0	0	0	0	5535	2	0.0361337	0	0.00384498	0.00192249	RNA	CCACGCGGACATATGTCCATNNN	CCA-GaGcAtATgTGTCCATTGG	chr1	48582904	-	4	1	TGCTTTTCCAAGGAGAAGAACTGAACCAATGGACACATATGCTCTGGTCTGTGG	ACAGCGGGTTGTTTGA	tatcttgtggaaaggacgaaacaccTGCTTTTCCAAGGAGAAGAACTGAACCAATGGACACATATGCTCTGGTCTGTGGACAGCGGGTTGTTTGActcgagtactaggatccattaggcg
TS00239	0	0.0399219	0.0399219	22544	7	0.0310504	0	0.0151768	0.0151768	26356	9	0.0341478	0	0.060423	0.060423	9930	1	0.0100705	0	0.0313381	0.0313381	9573	0	0	0.0209799	0.0341478	0.0275639	RNA	CCACGCGGACATATGTCCATNNN	gCt-GCaGACATATGTCCAcCAG	chr1	34757713	-	4	1	ACCCCGGCAAGAAGCGGGGTGGGCTCTGGTGGACATATGTCTGCAGCCTAGTGT	ACAGCGGGTAGAGGCT	tatcttgtggaaaggacgaaacaccACCCCGGCAAGAAGCGGGGTGGGCTCTGGTGGACATATGTCTGCAGCCTAGTGTACAGCGGGTAGAGGCTctcgagtactaggatccattaggcg
TS00240	0	0	0	4214	0	0	0	0	0	4802	0	0	0	0	0	4194	0	0	0	0	0	4336	1	0.0230627	0	-0.0230627	-0.0115314	RNA	CCACGCGGACATATGTCCATNNN	CCA-GaGGACATATGcCCcaGGG	chr1	33707752	+	4	1	GTACAGATGATGGATACTCTTGGCCAACCCCCTGGGGCATATGTCCTCTGGGGT	ACAGCGGGTAAACCCT	tatcttgtggaaaggacgaaacaccGTACAGATGATGGATACTCTTGGCCAACCCCCTGGGGCATATGTCCTCTGGGGTACAGCGGGTAAACCCTctcgagtactaggatccattaggcg
TS00241	0	0	0	2440	0	0	0	0	0	2719	0	0	0	0	0	1579	0	0	0	0	0	1528	0	0	0	0	0	RNA	CCACGCGGACATATGTCCATNNN	CCA-GaGtACAcATtTCCATCAG	chr1	38329951	-	4	1	CCTACCTTACAATGCAGGTAAGAAGCTGATGGAAATGTGTACTCTGGAGTCAGC	ACAGCGGGTAGGTTTC	tatcttgtggaaaggacgaaacaccCCTACCTTACAATGCAGGTAAGAAGCTGATGGAAATGTGTACTCTGGAGTCAGCACAGCGGGTAGGTTTCctcgagtactaggatccattaggcg
TS00242	0.0375775	0.0271393	0.0647168	47901	0	0	0.0534336	0.0350082	0.0884418	54273	2	0.00368507	0.00502841	0.130739	0.135767	19887	0	0	0	0.187468	0.187468	21337	1	0.00468669	0	-0.00100162	-0.00050081	RNA	CCACGCGGACATATGTCCATNNN	CCA-GCGGgCATtTGgtCATTGG	chr1	58647250	+	4	1	TGGGCATGCAGTATAACTGAGGGCCTGACCCAATGACCAAATGCCCGCTGGCCT	ACAGCGGGTGGTGCAG	tatcttgtggaaaggacgaaacaccTGGGCATGCAGTATAACTGAGGGCCTGACCCAATGACCAAATGCCCGCTGGCCTACAGCGGGTGGTGCAGctcgagtactaggatccattaggcg
TS00243	0	0.318627	0.318627	8160	0	0	0	0.293224	0.293224	9549	1	0.0104723	0	0.46145	0.46145	5201	1	0.0192271	0	0.593265	0.593265	5731	1	0.017449	-0.0192271	-0.00697666	-0.0131019	RNA	CCACGCGGACATATGTCCATNNN	CCA-GtGGAgATATGTaaATCAG	chr1	98393694	-	4	1	CATCCTATGAGCTTGTGCTGATTTGCTGATTTACATATCTCCACTGGCGAAAAT	ACAGCGGGTTGAGGTA	tatcttgtggaaaggacgaaacaccCATCCTATGAGCTTGTGCTGATTTGCTGATTTACATATCTCCACTGGCGAAAATACAGCGGGTTGAGGTActcgagtactaggatccattaggcg
TS00244	0	0.0356888	0.0356888	2802	0	0	0	0.0288767	0.0288767	3463	0	0	0	0.213163	0.213163	3753	0	0	0	0.0481	0.0481	4158	0	0	0	0	0	RNA	CCACGCGGACATATGTCCATNNN	CCt-GCttACATATGTaCATAGG	chr1	105382933	-	4	1	GGTCTTTTGGCATTGCTTCTATACCCCTATGTACATATGTAAGCAGGTTTTTTA	ACAGCGGGTGCATTTA	tatcttgtggaaaggacgaaacaccGGTCTTTTGGCATTGCTTCTATACCCCTATGTACATATGTAAGCAGGTTTTTTAACAGCGGGTGCATTTActcgagtactaggatccattaggcg
TS00245	0	0	0	23107	0	0	0	0	0	26220	0	0	0	0	0	12839	0	0	0	0	0	13652	0	0	0	0	0	RNA	CCACGCGGACATATGTCCATNNN	aCA-GCGaACAcATtTCCATCAG	chr1	95593347	+	4	1	ATCTGGGCTGTCCATGCACCATGCCTTTACTGATGGAAATGTGTTCGCTGTGGC	ACAGCGGGTCATGAAG	tatcttgtggaaaggacgaaacaccATCTGGGCTGTCCATGCACCATGCCTTTACTGATGGAAATGTGTTCGCTGTGGCACAGCGGGTCATGAAGctcgagtactaggatccattaggcg
TS00246	0	0	0	2842	0	0	0	0	0	3208	0	0	0	0	0	2172	0	0	0	0	0	2295	2	0.087146	0	-0.087146	-0.043573	RNA	CCACGCGGACATATGTCCATNNN	CCA-GCacACATATagCCATGGG	chr1	119546877	-	4	1	CCTTGAAGGTCTGTAGAACACACCTCCCATGGCTATATGTGTGCTGGTCATTCT	ACAGCGGGTAACCTAC	tatcttgtggaaaggacgaaacaccCCTTGAAGGTCTGTAGAACACACCTCCCATGGCTATATGTGTGCTGGTCATTCTACAGCGGGTAACCTACctcgagtactaggatccattaggcg
TS00247	0.00197441	0.0612068	0.0631812	101296	2	0.00197441	0	0.0781003	0.0781003	101152	3	0.00296583	0	0.0529261	0.0529261	39678	0	0	0.0162394	0.0417585	0.0579979	43105	2	0.00463983	0.00197441	-0.001674	0.000150207	RNA	CCACGCGGACATATGTCCATNNN	CCA-GCaGACAgAaGcCCATAGG	chr1	110475635	-	4	1	GCCTGATGAGGTCCTGGTTGACCAGCCTATGGGCTTCTGTCTGCTGGGTGCCGC	ACAGCGGGTGGATTGA	tatcttgtggaaaggacgaaacaccGCCTGATGAGGTCCTGGTTGACCAGCCTATGGGCTTCTGTCTGCTGGGTGCCGCACAGCGGGTGGATTGActcgagtactaggatccattaggcg
TS00248	0	0	0	376	0	0	0	0	0	490	0	0	0	0	0	878	0	0	0	0	0	1038	0	0	0	0	0	RNA	CCACGCGGACATATGTCCATNNN	tCA-GCaGACATATGTCtAaTAG	chr1	144244657	-	4	1	CTTTATATCTTACTTAGCAAGTTCTCTATTAGACATATGTCTGCTGAATGAAAC	ACAGCGGGTGGTTAGA	tatcttgtggaaaggacgaaacaccCTTTATATCTTACTTAGCAAGTTCTCTATTAGACATATGTCTGCTGAATGAAACACAGCGGGTGGTTAGActcgagtactaggatccattaggcg
TS00249	0	0	0	2179	0	0	0	0	0	2607	0	0	0	0	0	3139	0	0	0	0	0	3410	0	0	0	0	0	RNA	CCACGCGGACATATGTCCATNNN	tCA-GCaGACATATGTCtAaTAG	chr1	144721699	+	4	1	CATCCTTTATATCTTACTTAGCAAGTTCTCTATTAGACATATGTCTGCTGAATG	ACAGCGGGTTTGTAGC	tatcttgtggaaaggacgaaacaccCATCCTTTATATCTTACTTAGCAAGTTCTCTATTAGACATATGTCTGCTGAATGACAGCGGGTTTGTAGCctcgagtactaggatccattaggcg
TS00250	0.02244	0.00747999	0.02992	13369	0	0	0.0137137	0.041141	0.0548546	14584	0	0	0.129143	0.107619	0.236763	9292	0	0	0.128573	0.0791217	0.207695	10111	1	0.00989022	0	-0.00989022	-0.00494511	RNA	CCACGCGGACATATGTCCATNNN	CCA-GtGGACATATGTgatTTGG	chr1	198911386	-	4	1	CAGAGTGATCCTTTTAATTCTAGAGCCAAATCACATATGTCCACTGGTCAGATC	ACAGCGGGTTGGCGGA	tatcttgtggaaaggacgaaacaccCAGAGTGATCCTTTTAATTCTAGAGCCAAATCACATATGTCCACTGGTCAGATCACAGCGGGTTGGCGGActcgagtactaggatccattaggcg
TS00251	0	0	0	13490	0	0	0	0	0	15528	0	0	0	0	0	11523	0	0	0	0	0	12254	0	0	0	0	0	RNA	CCACGCGGACATATGTCCATNNN	CCA-GCGGACAaAgGcCCAgAAG	chr1	203052785	-	4	1	ACTCTTCTGTTCTCCACCCTCCCCTCTTCTGGGCCTTTGTCCGCTGGATAGGTT	ACAGCGGGTTCATTCT	tatcttgtggaaaggacgaaacaccACTCTTCTGTTCTCCACCCTCCCCTCTTCTGGGCCTTTGTCCGCTGGATAGGTTACAGCGGGTTCATTCTctcgagtactaggatccattaggcg
TS00252	0	0	0	40196	0	0	0	0	0	47331	0	0	0.0575632	0	0.0575632	15635	0	0	0.0347041	0	0.0347041	17289	0	0	0	0	0	RNA	CCACGCGGACATATGTCCATNNN	CCA-GCtGAtAaATGTCCtTAAG	chr1	213616487	+	4	1	TGCTCAGCTAGGCTCTGGATTTTAAATTCCTTAAGGACATTTATCAGCTGGGCA	ACAGCGGGTAACCGGG	tatcttgtggaaaggacgaaacaccTGCTCAGCTAGGCTCTGGATTTTAAATTCCTTAAGGACATTTATCAGCTGGGCAACAGCGGGTAACCGGGctcgagtactaggatccattaggcg
TS00253	0	0	0	6907	1	0.0144781	0	0	0	7266	2	0.0275255	0	0.023596	0.023596	8476	6	0.0707881	0	0	0	8951	1	0.0111719	-0.05631	0.0163535	-0.0199783	RNA	CCACGCGGACATATGTCCATNNN	CCA-GCtGACAccTGTCaATTGG	chr1	210632000	+	4	1	TAGTACAGAGAAAAATGGCCCAACTAGGCCCAATTGACAGGTGTCAGCTGGAAG	ACAGCGGGTTGCAAGA	tatcttgtggaaaggacgaaacaccTAGTACAGAGAAAAATGGCCCAACTAGGCCCAATTGACAGGTGTCAGCTGGAAGACAGCGGGTTGCAAGActcgagtactaggatccattaggcg
TS00254	0	5.31401	5.31401	207	0	0	0	5.26316	5.26316	209	0	0	0	0.486618	0.486618	411	0	0	0	0	0	445	0	0	0	0	0	RNA	CCACGCGGACATATGTCCATNNN	CCA-GaGaAtATAaGTCCATTAG	chr1	214075545	-	4	1	ATATCAACAAAGCATTATTAAATAGCTAATGGACTTATATTCTCTGGAGGAACA	ACAGCGGGTGAGCATA	tatcttgtggaaaggacgaaacaccATATCAACAAAGCATTATTAAATAGCTAATGGACTTATATTCTCTGGAGGAACAACAGCGGGTGAGCATActcgagtactaggatccattaggcg
TS00255	0.0161332	0	0.0161332	30992	0	0	0.00827039	0	0.00827039	36274	0	0	0	0	0	19043	1	0.00525127	0.00489285	0.00489285	0.00978569	20438	0	0	-0.00525127	0	-0.00262564	RNA	CCACGCGGACATATGTCCATNNN	CC-CGCGaACAcATcTCCAcCGG	chr1	2275171	-	4	1	AGAGATGGTGGCCAGCCTTGGGGGCCCGGTGGAGATGTGTTCGCGGGGTCCTGG	ACAGCGGGTACGCACC	tatcttgtggaaaggacgaaacaccAGAGATGGTGGCCAGCCTTGGGGGCCCGGTGGAGATGTGTTCGCGGGGTCCTGGACAGCGGGTACGCACCctcgagtactaggatccattaggcg
TS00256	0	0	0	182	0	0	0	0	0	203	0	0	0	0	0	484	0	0	0	1.14504	1.14504	524	0	0	0	0	0	RNA	CCACGCGGACATATGTCCATNNN	CC-CtCtGACATATtcCCATCAG	chr1	40420313	-	4	1	ATATAAGTAATGGAATGCTATAAGTCTGATGGGAATATGTCAGAGGGACGCATG	ACAGCGGGTTACGCCA	tatcttgtggaaaggacgaaacaccATATAAGTAATGGAATGCTATAAGTCTGATGGGAATATGTCAGAGGGACGCATGACAGCGGGTTACGCCActcgagtactaggatccattaggcg
TS00257	0	0	0	25509	0	0	0	0.0103598	0.0103598	28958	0	0	0	0.0358873	0.0358873	16719	0	0	0	0.0873261	0.0873261	17177	0	0	0	0	0	RNA	CCACGCGGACATATGTCCATNNN	CC-CtCGGACcTcTGgCCATCAG	chr1	54378110	+	4	1	AATGGGAACTCTGGCACCTTGTTTCTAAGCTGATGGCCAGAGGTCCGAGGGCAT	ACAGCGGGTCACGCAC	tatcttgtggaaaggacgaaacaccAATGGGAACTCTGGCACCTTGTTTCTAAGCTGATGGCCAGAGGTCCGAGGGCATACAGCGGGTCACGCACctcgagtactaggatccattaggcg
TS00258	0.242424	0	0.242424	5775	0	0	0.131119	0	0.131119	6864	0	0	0.369382	0	0.369382	4873	0	0	0.620248	0	0.620248	4998	0	0	0	0	0	RNA	CCACGCGGACATATGTCCATNNN	CC-CaaGGtCATATGTgCATGAG	chr1	61530711	-	4	1	TTCATCTCTCAGACCTGACATTTAGCTCATGCACATATGACCTTGGGCCCTTGA	ACAGCGGGTTAACACC	tatcttgtggaaaggacgaaacaccTTCATCTCTCAGACCTGACATTTAGCTCATGCACATATGACCTTGGGCCCTTGAACAGCGGGTTAACACCctcgagtactaggatccattaggcg
TS00259	0	0.0177242	0.0177242	5642	0	0	0	0	0	6400	0	0	0	0.116257	0.116257	5161	0	0	0	0.073692	0.073692	5428	1	0.018423	0	-0.018423	-0.0092115	RNA	CCACGCGGACATATGTCCATNNN	CC-CtCGccCATATGTaCATAGG	chr1	82190926	-	4	1	GTAATCAAGAACACCAAACAGCAATCCTATGTACATATGGGCGAGGGGCTTCAG	ACAGCGGGTATGTTTG	tatcttgtggaaaggacgaaacaccGTAATCAAGAACACCAAACAGCAATCCTATGTACATATGGGCGAGGGGCTTCAGACAGCGGGTATGTTTGctcgagtactaggatccattaggcg
TS00260	0	0	0	11447	2	0.0174718	0	0	0	13743	1	0.00727643	0	0	0	7064	9	0.127407	0	0	0	7680	3	0.0390625	-0.109935	-0.0317861	-0.0708604	RNA	CCACGCGGACATATGTCCATNNN	CC-CGaGaACATAacTCCATTGG	chr1	90155044	-	4	1	GAGAGATGGGGGTGTAGTTCCCAGGCCAATGGAGTTATGTTCTCGGGGGATTAT	ACAGCGGGTTTGGTGT	tatcttgtggaaaggacgaaacaccGAGAGATGGGGGTGTAGTTCCCAGGCCAATGGAGTTATGTTCTCGGGGGATTATACAGCGGGTTTGGTGTctcgagtactaggatccattaggcg
TS00261	0.0296778	0.251712	0.28139	90977	1	0.00109918	0.034029	0.268451	0.30248	105792	4	0.003781	0.0192849	0.175493	0.194778	51854	4	0.00771397	0	0.183662	0.183662	51181	3	0.00586155	-0.00661479	-0.00208055	-0.00434767	RNA	CCACGCGGACATATGTCCATNNN	CC-CGCcGAgAaAcGTCCATGAG	chr1	109269799	-	4	1	CAACCACATGACGAGCTTCGCTGTGCTCATGGACGTTTCTCGGCGGGAGGTCGG	ACAGCGGGTCCTGACA	tatcttgtggaaaggacgaaacaccCAACCACATGACGAGCTTCGCTGTGCTCATGGACGTTTCTCGGCGGGAGGTCGGACAGCGGGTCCTGACActcgagtactaggatccattaggcg
TS00262	0	0.00301869	0.00301869	33127	5	0.0150934	0	0.00271614	0.00271614	36817	3	0.00814841	0	0.0564143	0.0564143	26589	1	0.00376095	0	0.0595061	0.0595061	26888	1	0.00371913	0.0113325	0.00442928	0.00788088	RNA	CCACGCGGACATATGTCCATNNN	CC-CGaGGACAcgTGTCCAcCAG	chr1	157490384	+	4	1	GGAAGGTGCTGGTCAGCGCAGAAGCGAGGCTGGTGGACACGTGTCCTCGGGGCA	ACAGCGGGTTCCAGAT	tatcttgtggaaaggacgaaacaccGGAAGGTGCTGGTCAGCGCAGAAGCGAGGCTGGTGGACACGTGTCCTCGGGGCAACAGCGGGTTCCAGATctcgagtactaggatccattaggcg
TS00263	0	0	0	80851	4	0.00494737	0	0	0	92330	4	0.00433229	0.0587089	0	0.0587089	42583	2	0.00469671	0.0429573	0	0.0429573	44230	2	0.00452182	0.000250662	-0.000189532	3.0565e-05	RNA	CCACGCGGACATATGTCCATNNN	CC-CGaGGACAcATGcCCAcCAG	chr1	157376591	-	4	1	GGCGCTGGTCAGCGCAGAAGCGAGGCTGGTGGGCATGTGTCCTCGGGGCAGGGT	ACAGCGGGTTTACTAG	tatcttgtggaaaggacgaaacaccGGCGCTGGTCAGCGCAGAAGCGAGGCTGGTGGGCATGTGTCCTCGGGGCAGGGTACAGCGGGTTTACTAGctcgagtactaggatccattaggcg
TS00264	0.0315195	0.00450278	0.0360222	44417	0	0	0.0157629	0.00394073	0.0197037	50752	0	0	0.0672465	0	0.0672465	22306	0	0	0.0588384	0	0.0588384	23794	1	0.00420274	0	-0.00420274	-0.00210137	RNA	CCACGCGGACATATGTCCATNNN	tCACGC--ACATgTGTCCtgTGG	chr1	23787908	+	4	2	AGCAGGAGACTCCTGTCCTTCTAGCTATAACCACAGGACACATGTGCGTGACAG	ACAGCGGGTGAACCGG	tatcttgtggaaaggacgaaacaccAGCAGGAGACTCCTGTCCTTCTAGCTATAACCACAGGACACATGTGCGTGACAGACAGCGGGTGAACCGGctcgagtactaggatccattaggcg
TS00265	0	0	0	26421	0	0	0	0	0	28352	0	0	0	0.0248756	0.0248756	12060	0	0	0	0	0	13318	0	0	0	0	0	RNA	CCACGCGGACATATGTCCATNNN	CCAgGC--ACATgTGcCCAgCAG	chr1	3945880	-	4	2	CCTTGCTCCCCTCCCTATGGGGTCCTGCTGGGCACATGTGCCTGGCCCACCTGT	ACAGCGGGTGATTCTA	tatcttgtggaaaggacgaaacaccCCTTGCTCCCCTCCCTATGGGGTCCTGCTGGGCACATGTGCCTGGCCCACCTGTACAGCGGGTGATTCTActcgagtactaggatccattaggcg
TS00266	0	0	0	2708	0	0	0	0	0	3154	0	0	0	0	0	2439	0	0	0	0	0	2650	0	0	0	0	0	RNA	CCACGCGGACATATGTCCATNNN	CCAgtC--ACATATGTCCtaAGG	chr1	25111455	-	4	2	TCTTATGCATCATTGAGTCTCTGCCCTTAGGACATATGTGACTGGCACATAGTA	ACAGCGGGTATAGCTC	tatcttgtggaaaggacgaaacaccTCTTATGCATCATTGAGTCTCTGCCCTTAGGACATATGTGACTGGCACATAGTAACAGCGGGTATAGCTCctcgagtactaggatccattaggcg
TS00267	0	0	0	6618	0	0	0	0	0	7619	0	0	0	0	0	5242	0	0	0	0	0	5819	1	0.0171851	0	-0.0171851	-0.00859254	RNA	CCACGCGGACATATGTCCATNNN	aCttGC--ACATATGTCCAaAGG	chr1	6755671	-	4	2	TATTTTTGCCTTCATCAACACAAACCTTTGGACATATGTGCAAGTAACTACAAG	ACAGCGGGTTGCTCAG	tatcttgtggaaaggacgaaacaccTATTTTTGCCTTCATCAACACAAACCTTTGGACATATGTGCAAGTAACTACAAGACAGCGGGTTGCTCAGctcgagtactaggatccattaggcg
TS00268	0.0156733	0	0.0156733	114845	39	0.0339588	0.0136641	0	0.0136641	139051	38	0.0273281	0.0114795	0.00918358	0.0206631	43556	20	0.0459179	0.00880456	0	0.00880456	45431	13	0.0286148	-0.0119591	-0.00128672	-0.0066229	RNA	CCACGCGGACATATGTCCATNNN	CCcCGC--ACATgTGaCCgTGAG	chr1	1738155	+	4	2	GGTGCCCACACTGGCAGTGCCTTCACTTCTCTCACGGTCACATGTGCGGGGGTG	ACAGCGGGTGGATGCG	tatcttgtggaaaggacgaaacaccGGTGCCCACACTGGCAGTGCCTTCACTTCTCTCACGGTCACATGTGCGGGGGTGACAGCGGGTGGATGCGctcgagtactaggatccattaggcg
TS00269	0	0	0	11394	0	0	0	0	0	12902	0	0	0	0	0	9912	0	0	0	0.0287687	0.0287687	10428	0	0	0	0	0	RNA	CCACGCGGACATATGTCCATNNN	CtgCGC--ACAcATGTCCtTTGG	chr1	7551279	-	4	2	GGAGGTCGGACAAGAGCTGCAGGGCCAAAGGACATGTGTGCGCAGGTGCACTGA	ACAGCGGGTACCTTAA	tatcttgtggaaaggacgaaacaccGGAGGTCGGACAAGAGCTGCAGGGCCAAAGGACATGTGTGCGCAGGTGCACTGAACAGCGGGTACCTTAActcgagtactaggatccattaggcg
TS00270	0	0	0	341	0	0	0	0	0	319	0	0	0	0.215983	0.215983	926	0	0	0	0.306748	0.306748	978	0	0	0	0	0	RNA	CCACGCGGACATATGTCCATNNN	CCAgGa--ACATATtTaCATGAG	chr1	22504302	+	4	2	AGTAATTACCTTTTTTTTCTGTTTCCAGTCCTCATGTAAATATGTTCCTGGTTA	ACAGCGGGTGCAGTAA	tatcttgtggaaaggacgaaacaccAGTAATTACCTTTTTTTTCTGTTTCCAGTCCTCATGTAAATATGTTCCTGGTTAACAGCGGGTGCAGTAActcgagtactaggatccattaggcg
TS00271	0	0.201012	0.201012	15422	0	0	0	0.140433	0.140433	17090	0	0	0	0.124438	0.124438	10447	0	0	0	0.150334	0.150334	10643	2	0.0187917	0	-0.0187917	-0.00939585	RNA	CCACGCGGACATATGTCCATNNN	CCACGC--cCAgATaTtCATAGG	chr1	8300147	+	4	2	GAAGGTCCTGCATCACAGACTGCTCCCTTCCCTATGAATATCTGGGCGTGGGTA	ACAGCGGGTTAGTACC	tatcttgtggaaaggacgaaacaccGAAGGTCCTGCATCACAGACTGCTCCCTTCCCTATGAATATCTGGGCGTGGGTAACAGCGGGTTAGTACCctcgagtactaggatccattaggcg
TS00272	0	0.029249	0.029249	41027	0	0	0	0.0428352	0.0428352	44356	2	0.00450897	0.0389294	0	0.0389294	20550	0	0	0.0569909	0.0142477	0.0712386	21056	0	0	0	0.00450897	0.00225449	RNA	CCACGCGGACATATGTCCATNNN	gCcCaC--ACtTATGTCCATTGG	chr1	17969446	+	4	2	GATCACCAAAGCTGCTTTGCTGACCTGCGGCCAATGGACATAAGTGTGGGCCCT	ACAGCGGGTATAGTGG	tatcttgtggaaaggacgaaacaccGATCACCAAAGCTGCTTTGCTGACCTGCGGCCAATGGACATAAGTGTGGGCCCTACAGCGGGTATAGTGGctcgagtactaggatccattaggcg
TS00273	0	0.00655308	0.00655308	15260	0	0	0	0	0	18088	0	0	0.0481278	0	0.0481278	10389	0	0	0.0189268	0	0.0189268	10567	1	0.00946342	0	-0.00946342	-0.00473171	RNA	CCACGCGGACATATGTCCATNNN	aCACaC--gCATATGTCgATAAG	chr1	18876837	-	4	2	TCCATGTACATGCGTGTGGGTGGACTTATCGACATATGCGTGTGTGTGCTTATG	ACAGCGGGTTGACCAT	tatcttgtggaaaggacgaaacaccTCCATGTACATGCGTGTGGGTGGACTTATCGACATATGCGTGTGTGTGCTTATGACAGCGGGTTGACCATctcgagtactaggatccattaggcg
TS00274	0	0.017962	0.017962	55673	7	0.0125734	0	0.0204973	0.0204973	63423	12	0.0189206	0	0.041188	0.041188	21851	9	0.041188	0	0.055991	0.055991	25004	12	0.0479923	-0.0286146	-0.0290717	-0.0288432	RNA	CCACGCGGACATATGTCCATNNN	CtgaGC--ACATgTGTCCATGGG	chr1	24959526	-	4	2	CAGGGATGGCGGGGAGGGGGAGGCCCCATGGACACATGTGCTCAGGGTGACCAG	ACAGCGGGTATGTTGC	tatcttgtggaaaggacgaaacaccCAGGGATGGCGGGGAGGGGGAGGCCCCATGGACACATGTGCTCAGGGTGACCAGACAGCGGGTATGTTGCctcgagtactaggatccattaggcg
TS00275	0	0	0	9083	0	0	0	0	0	10559	0	0	0	0	0	5875	0	0	0	0	0	6012	0	0	0	0	0	RNA	CCACGCGGACATATGTCCATNNN	gCAtGC--ACATATGTgCATAGG	chr1	11834133	+	3	2	TGGGGAGGACCTACAGCTCATACTCTTGTGCCTATGCACATATGTGCATGCATG	ACAGCGGGTAAATAGC	tatcttgtggaaaggacgaaacaccTGGGGAGGACCTACAGCTCATACTCTTGTGCCTATGCACATATGTGCATGCATGACAGCGGGTAAATAGCctcgagtactaggatccattaggcg
TS00276	0.0177765	0	0.0177765	28127	1	0.0035553	0.0094038	0	0.0094038	31902	2	0.0062692	0.0450281	0	0.0450281	13325	2	0.0150094	0.134551	0	0.134551	14121	0	0	-0.0114541	0.0062692	-0.00259244	RNA	CCACGCGGACATATGTCCATNNN	gCAaGa--ACATATtTCCATGGG	chr1	21386341	-	4	2	GTGGTGCTGTATTGGACAACACAGCCCATGGAAATATGTTCTTGCATTTTGCTG	ACAGCGGGTCCCTCTG	tatcttgtggaaaggacgaaacaccGTGGTGCTGTATTGGACAACACAGCCCATGGAAATATGTTCTTGCATTTTGCTGACAGCGGGTCCCTCTGctcgagtactaggatccattaggcg
TS00277	0	0	0	8521	0	0	0	0.0101781	0.0101781	9825	0	0	0	0.0298374	0.0298374	6703	0	0	0	0.0425773	0.0425773	7046	0	0	0	0	0	RNA	CCACGCGGACATATGTCCATNNN	CtAgGC--ACATATaTCCAaCAG	chr1	24679372	-	4	2	TCTGTGTGGGCATGTGCTTTGACGCTGTTGGATATATGTGCCTAGGATTTGGAA	ACAGCGGGTTTATTCC	tatcttgtggaaaggacgaaacaccTCTGTGTGGGCATGTGCTTTGACGCTGTTGGATATATGTGCCTAGGATTTGGAAACAGCGGGTTTATTCCctcgagtactaggatccattaggcg
TS00278	0	0.00346548	0.00346548	28856	0	0	0	0	0	31598	2	0.00632951	0	0.00662427	0.00662427	15096	2	0.0132485	0	0	0	16031	2	0.0124758	-0.0132485	-0.00614631	-0.00969743	RNA	CCACGCGGACATATGTCCATNNN	CCAaGC--ACAgATGTCaAgAGG	chr1	22652007	+	4	2	GATGACTAGCAAGCACCAGGAGCTGGAGGCCCTCTTGACATCTGTGCTTGGAGA	ACAGCGGGTTTGCAGT	tatcttgtggaaaggacgaaacaccGATGACTAGCAAGCACCAGGAGCTGGAGGCCCTCTTGACATCTGTGCTTGGAGAACAGCGGGTTTGCAGTctcgagtactaggatccattaggcg
TS00279	0.180741	0	0.180741	9959	0	0	0.278655	0	0.278655	10766	0	0	0	0	0	5083	1	0.0196734	0.0703359	0	0.0703359	5687	1	0.017584	-0.0196734	-0.017584	-0.0186287	RNA	CCACGCGGACATATGTCCATNNN	CCACcC--ACcTgTGTCCAgAGG	chr1	1937867	+	4	2	TGTGTATACACGCATGCTGTGCAGGGCACCCCTCTGGACACAGGTGGGTGGACC	ACAGCGGGTGAACGGT	tatcttgtggaaaggacgaaacaccTGTGTATACACGCATGCTGTGCAGGGCACCCCTCTGGACACAGGTGGGTGGACCACAGCGGGTGAACGGTctcgagtactaggatccattaggcg
TS00280	0.00841114	0	0.00841114	23778	0	0	0	0	0	26017	0	0	0.0304013	0	0.0304013	9868	0	0	0	0	0	10848	1	0.00921829	0	-0.00921829	-0.00460915	RNA	CCACGCGGACATATGTCCATNNN	CCACcC--ACATtTGgCaATGGG	chr1	2247531	-	4	2	CCTGTCACGTTCCTCCCTTTGGAACCCATTGCCAAATGTGGGTGGTGTGGTGGA	ACAGCGGGTAGACTAG	tatcttgtggaaaggacgaaacaccCCTGTCACGTTCCTCCCTTTGGAACCCATTGCCAAATGTGGGTGGTGTGGTGGAACAGCGGGTAGACTAGctcgagtactaggatccattaggcg
TS00281	0	0	0	66611	2	0.00300251	0	0	0	78616	8	0.010176	0	0	0	32195	2	0.00621214	0	0	0	33458	7	0.0209218	-0.00320964	-0.0107457	-0.00697767	RNA	CCACGCGGACATATGTCCATNNN	CCACcC--ACATcaGTCCtTCAG	chr1	37483377	+	4	2	GCCAGCCCCTGGGCTCTGCACTGGGGGCTCCTGAAGGACTGATGTGGGTGGGGG	ACAGCGGGTCACGATT	tatcttgtggaaaggacgaaacaccGCCAGCCCCTGGGCTCTGCACTGGGGGCTCCTGAAGGACTGATGTGGGTGGGGGACAGCGGGTCACGATTctcgagtactaggatccattaggcg
TS00282	0	0	0	21659	0	0	0	0	0	25067	0	0	0.0223347	0	0.0223347	13432	0	0	0.0210231	0	0.0210231	14270	1	0.00700771	0	-0.00700771	-0.00350385	RNA	CCACGCGGACATATGTCCATNNN	CCAgcC--cCAgATGTCCATAGG	chr1	34618388	+	4	2	GGTCCAGTTCAGGGCTTCTTAAACTCTCAACCTATGGACATCTGGGGCTGGATA	ACAGCGGGTCGGTTAT	tatcttgtggaaaggacgaaacaccGGTCCAGTTCAGGGCTTCTTAAACTCTCAACCTATGGACATCTGGGGCTGGATAACAGCGGGTCGGTTATctcgagtactaggatccattaggcg
TS00283	0.0751517	0	0.0751517	51895	0	0	0.0647824	0	0.0647824	54027	1	0.00185093	0.054306	0	0.054306	22097	0	0	0.0514867	0	0.0514867	23307	0	0	0	0.00185093	0.000925463	RNA	CCACGCGGACATATGTCCATNNN	CCAgGC--ACAgcTGcCCATTAG	chr1	3283212	+	4	2	GGCACCTCCATTGCAGGGACAGCCCCGCCTCTAATGGGCAGCTGTGCCTGGGAT	ACAGCGGGTGTTACTA	tatcttgtggaaaggacgaaacaccGGCACCTCCATTGCAGGGACAGCCCCGCCTCTAATGGGCAGCTGTGCCTGGGATACAGCGGGTGTTACTActcgagtactaggatccattaggcg
TS00284	0	0.217702	0.217702	16077	0	0	0	0.258217	0.258217	18589	0	0	0	0.109589	0.109589	9125	1	0.0109589	0	0.258746	0.258746	9662	0	0	-0.0109589	0	-0.00547945	RNA	CCACGCGGACATATGTCCATNNN	CatCGC--cCATtTGTCCATAGG	chr1	48189539	+	4	2	GTACCTGGTGAGACTGGTTCATTCCAGAACCCTATGGACAAATGGGCGATGACC	ACAGCGGGTGCACCAC	tatcttgtggaaaggacgaaacaccGTACCTGGTGAGACTGGTTCATTCCAGAACCCTATGGACAAATGGGCGATGACCACAGCGGGTGCACCACctcgagtactaggatccattaggcg
TS00285	0	0	0	10690	0	0	0	0	0	12862	0	0	0	0	0	5129	1	0.019497	0	0	0	5914	0	0	-0.019497	0	-0.00974849	RNA	CCACGCGGACATATGTCCATNNN	tCctGC--ACcTATGTCCATTGG	chr1	27362028	-	4	2	TGGCTCAGGGTTCAGTCTAGCATGCCAATGGACATAGGTGCAGGAGCTGACAGC	ACAGCGGGTAATAAGC	tatcttgtggaaaggacgaaacaccTGGCTCAGGGTTCAGTCTAGCATGCCAATGGACATAGGTGCAGGAGCTGACAGCACAGCGGGTAATAAGCctcgagtactaggatccattaggcg
TS00286	0	0	0	20257	0	0	0	0	0	22143	2	0.0090322	0	0	0	13975	4	0.0286225	0	0	0	15971	2	0.0125227	-0.0286225	-0.0034905	-0.0160565	RNA	CCACGCGGACATATGTCCATNNN	aCACaC--ACAcAgGTCCATAGG	chr1	36954938	+	4	2	TCTCAAAGGAATAGGCCCTTACCCAGGGCTCCTATGGACCTGTGTGTGTGTGTT	ACAGCGGGTCCTCCCA	tatcttgtggaaaggacgaaacaccTCTCAAAGGAATAGGCCCTTACCCAGGGCTCCTATGGACCTGTGTGTGTGTGTTACAGCGGGTCCTCCCActcgagtactaggatccattaggcg
TS00287	0.0278072	0.114705	0.142512	57539	0	0	0.0311079	0.128876	0.159983	67507	0	0	0.033006	0.0742636	0.10727	24238	1	0.00412575	0.00392326	0.145161	0.149084	25489	1	0.00392326	-0.00412575	-0.00392326	-0.00402451	RNA	CCACGCGGACATATGTCCATNNN	CCcaGC--ACAaATGTCCAaGGG	chr1	34029215	+	4	2	AGCTCAGCCCCCTTCCTCCATTGCAGAGTCCCCTTGGACATTTGTGCTGGGTGG	ACAGCGGGTAAGGCCG	tatcttgtggaaaggacgaaacaccAGCTCAGCCCCCTTCCTCCATTGCAGAGTCCCCTTGGACATTTGTGCTGGGTGGACAGCGGGTAAGGCCGctcgagtactaggatccattaggcg
TS00288	0	0.0274359	0.0274359	25514	0	0	0	0.021344	0.021344	28111	1	0.00355733	0	0.0463908	0.0463908	10778	0	0	0	0.0255145	0.0255145	11758	1	0.00850485	0	-0.00494752	-0.00247376	RNA	CCACGCGGACATATGTCCATNNN	CCACcC--ACgcATGcCCATAAG	chr1	9644073	-	4	2	AGTGGCTGCCCTGTGATAACCCTTCTTATGGGCATGCGTGGGTGGTGGTGGTGA	ACAGCGGGTACAATGG	tatcttgtggaaaggacgaaacaccAGTGGCTGCCCTGTGATAACCCTTCTTATGGGCATGCGTGGGTGGTGGTGGTGAACAGCGGGTACAATGGctcgagtactaggatccattaggcg
TS00289	0	0.0238834	0.0238834	25122	0	0	0	0.00352846	0.00352846	28341	0	0	0	0.0357398	0.0357398	11192	1	0.00893495	0	0.0318142	0.0318142	12573	1	0.00795355	-0.00893495	-0.00795355	-0.00844425	RNA	CCACGCGGACATATGTCCATNNN	CCACaC--AtAcATGTaCATAAG	chr1	19545464	-	4	2	ATGTTCCCGCATTTGGGGGACTAGCTTATGTACATGTATGTGTGGTCACCTTTT	ACAGCGGGTCATGCCA	tatcttgtggaaaggacgaaacaccATGTTCCCGCATTTGGGGGACTAGCTTATGTACATGTATGTGTGGTCACCTTTTACAGCGGGTCATGCCActcgagtactaggatccattaggcg
TS00290	0.084473	0	0.084473	49720	0	0	0.0648617	0	0.0648617	53961	0	0	0.05494	0	0.05494	21842	0	0	0.211435	0.004315	0.21575	23175	0	0	0	0	0	RNA	CCACGCGGACATATGTCCATNNN	CCAtGC--ACgcATGcCCATGAG	chr1	6012864	+	4	2	CTCACAGGGCGTGTGTGGAGAGCCAGGCATCTCATGGGCATGCGTGCATGGGTG	ACAGCGGGTGGACATA	tatcttgtggaaaggacgaaacaccCTCACAGGGCGTGTGTGGAGAGCCAGGCATCTCATGGGCATGCGTGCATGGGTGACAGCGGGTGGACATActcgagtactaggatccattaggcg
TS00291	0	0	0	13739	0	0	0	0	0	15348	0	0	0	0	0	9613	0	0	0	0	0	10097	0	0	0	0	0	RNA	CCACGCGGACATATGTCCATNNN	CCACGC--tgAcATGTCCcTGAG	chr1	3055907	-	4	2	CATTCTTAAAGGTCGCCCCCATGTCTCAGGGACATGTCAGCGTGGTGATAAGCA	ACAGCGGGTAGGAGGA	tatcttgtggaaaggacgaaacaccCATTCTTAAAGGTCGCCCCCATGTCTCAGGGACATGTCAGCGTGGTGATAAGCAACAGCGGGTAGGAGGActcgagtactaggatccattaggcg
TS00292	0	0	0	37	0	0	0	0	0	74	0	0	0	0	0	294	2	0.680272	0	0	0	419	0	0	-0.680272	0	-0.340136	RNA	CCACGCGGACATATGTCCATNNN	CCACaC--ACATtTGcCCAcAGG	chr1	23252858	-	4	2	AAATAAAAATAAAAAAGGTTGCAACCTGTGGGCAAATGTGTGTGGGGAGGGACA	ACAGCGGGTGCTTTAA	tatcttgtggaaaggacgaaacaccAAATAAAAATAAAAAAGGTTGCAACCTGTGGGCAAATGTGTGTGGGGAGGGACAACAGCGGGTGCTTTAActcgagtactaggatccattaggcg
TS00293	0	0	0	12286	1	0.00813935	0	0	0	13946	1	0.00717051	0	0.012089	0.012089	8272	1	0.012089	0	0.0112082	0.0112082	8922	0	0	-0.00394963	0.00717051	0.00161044	RNA	CCACGCGGACATATGTCCATNNN	CCACaC--AtAcATGTaCATAAG	chr1	20001545	-	4	2	ACATTCCCTCGTTTGGGAGACTAGCTTATGTACATGTATGTGTGGTCACGTTTT	ACAGCGGGTTCTTTGT	tatcttgtggaaaggacgaaacaccACATTCCCTCGTTTGGGAGACTAGCTTATGTACATGTATGTGTGGTCACGTTTTACAGCGGGTTCTTTGTctcgagtactaggatccattaggcg
TS00294	0	0	0	13684	0	0	0	0	0	16214	0	0	0	0	0	9061	3	0.0331089	0	0	0	9246	1	0.0108155	-0.0331089	-0.0108155	-0.0219622	RNA	CCACGCGGACATATGTCCATNNN	aCACaC--gCATATGTtCATAAG	chr1	2818831	-	4	2	GCAAAAGTGCAATGCACACATGTACTTATGAACATATGCGTGTGTGCCTATACA	ACAGCGGGTCCCAGAC	tatcttgtggaaaggacgaaacaccGCAAAAGTGCAATGCACACATGTACTTATGAACATATGCGTGTGTGCCTATACAACAGCGGGTCCCAGACctcgagtactaggatccattaggcg
TS00295	0	0	0	24228	1	0.00412746	0	0.00359919	0.00359919	27784	1	0.00359919	0	0	0	13116	0	0	0	0	0	14345	0	0	0.00412746	0.00359919	0.00386332	RNA	CCACGCGGACATATGTCCATNNN	CCtCcC--AgATATGTCCcTCAG	chr1	28896961	-	4	2	AATGGGGCCCACTGGGGTCTCTGGCTGAGGGACATATCTGGGAGGAGGAGGCAG	ACAGCGGGTGCAAGTA	tatcttgtggaaaggacgaaacaccAATGGGGCCCACTGGGGTCTCTGGCTGAGGGACATATCTGGGAGGAGGAGGCAGACAGCGGGTGCAAGTActcgagtactaggatccattaggcg
TS00296	0.0493888	0	0.0493888	16198	3	0.0185208	0.0221263	0	0.0221263	18078	0	0	0.197095	0	0.197095	9640	4	0.0414938	0.0280951	0	0.0280951	10678	1	0.00936505	-0.022973	-0.00936505	-0.016169	RNA	CCACGCGGACATATGTCCATNNN	CCAgGC--ACATgTGTCCAcAGG	chr1	30263200	-	3	2	CAGGTGTGGAGCCTTATACGTGTGCCTGTGGACACATGTGCCTGGGGTTCTGTC	ACAGCGGGTTCTTAAG	tatcttgtggaaaggacgaaacaccCAGGTGTGGAGCCTTATACGTGTGCCTGTGGACACATGTGCCTGGGGTTCTGTCACAGCGGGTTCTTAAGctcgagtactaggatccattaggcg
TS00297	0.309609	0.202584	0.512193	26162	1	0.00382234	0.258672	0.242091	0.500763	30154	2	0.00663262	0.0440044	0.110011	0.154015	18180	0	0	0.153056	0.114792	0.267847	18294	1	0.00546627	0.00382234	0.00116635	0.00249434	RNA	CCACGCGGACATATGTCCATNNN	CCACaC--ACAaATGcCCAgAGG	chr1	27963472	-	4	2	GAATTCACAGGACACTAACCTGGCCCTCTGGGCATTTGTGTGTGGTGCCTAGGT	ACAGCGGGTCACCATG	tatcttgtggaaaggacgaaacaccGAATTCACAGGACACTAACCTGGCCCTCTGGGCATTTGTGTGTGGTGCCTAGGTACAGCGGGTCACCATGctcgagtactaggatccattaggcg
TS00298	0	0	0	15756	0	0	0	0	0	18173	1	0.00550267	0	0	0	14357	5	0.0348262	0	0	0	14714	1	0.00679625	-0.0348262	-0.00129358	-0.0180599	RNA	CCACGCGGACATATGTCCATNNN	CCAgGC--ACAgATGTCCAgGGG	chr1	37129062	+	3	2	TCCCAATTTCTAATCCATATCTTCCACTGGCCCCTGGACATCTGTGCCTGGATG	ACAGCGGGTCTTGGAT	tatcttgtggaaaggacgaaacaccTCCCAATTTCTAATCCATATCTTCCACTGGCCCCTGGACATCTGTGCCTGGATGACAGCGGGTCTTGGATctcgagtactaggatccattaggcg
TS00299	0	0	0	9157	13	0.141968	0	0	0	10600	32	0.301887	0	0.043592	0.043592	9176	0	0	0	0	0	9475	0	0	0.141968	0.301887	0.221927	RNA	CCACGCGGACATATGTCCATNNN	CCACat--ACAcATGTCCcTCGG	chr1	30106843	+	4	2	AGAGGCTTTGGAGAGGCGAGGAGAGGGTCACCGAGGGACATGTGTATGTGGGCC	ACAGCGGGTAAAGGTT	tatcttgtggaaaggacgaaacaccAGAGGCTTTGGAGAGGCGAGGAGAGGGTCACCGAGGGACATGTGTATGTGGGCCACAGCGGGTAAAGGTTctcgagtactaggatccattaggcg
TS00300	0.0249221	0.101469	0.126391	56175	2	0.0035603	0.0262609	0.0804241	0.106685	60927	3	0.00492393	0.0903832	0.0723066	0.16269	22128	2	0.00903832	0.0658653	0.00823316	0.0740985	24292	0	0	-0.00547802	0.00492393	-0.000277047	RNA	CCACGCGGACATATGTCCATNNN	tCAaGC--ACATATGgCCcTGAG	chr1	53535440	+	4	2	CCCCAAGGTGGGCTGGCCATGTGCCAGCAACTCAGGGCCATATGTGCTTGAGGC	ACAGCGGGTTGCGCGT	tatcttgtggaaaggacgaaacaccCCCCAAGGTGGGCTGGCCATGTGCCAGCAACTCAGGGCCATATGTGCTTGAGGCACAGCGGGTTGCGCGTctcgagtactaggatccattaggcg
TS00301	0	0.0898357	0.0898357	23376	0	0	0	0.126629	0.126629	26850	0	0	0	0.024855	0.024855	12070	0	0	0	0.0384763	0.0384763	12995	0	0	0	0	0	RNA	CCACGCGGACATATGTCCATNNN	tCACGg--cCATATGTgCATGAG	chr1	53541450	+	4	2	TGCAGGAGGGTGTGATGTGGGCCACTAGGCCTCATGCACATATGGCCGTGAGAT	ACAGCGGGTAGTCATC	tatcttgtggaaaggacgaaacaccTGCAGGAGGGTGTGATGTGGGCCACTAGGCCTCATGCACATATGGCCGTGAGATACAGCGGGTAGTCATCctcgagtactaggatccattaggcg
TS00302	0	0.0253287	0.0253287	43429	1	0.00230261	0	0.0322338	0.0322338	46535	0	0	0	0.0161455	0.0161455	18581	1	0.00538184	0	0.0197814	0.0197814	20221	1	0.00494535	-0.00307923	-0.00494535	-0.00401229	RNA	CCACGCGGACATATGTCCATNNN	tCAtGC--ACATATGgCCgTGAG	chr1	53541453	-	4	2	GGTGGGCTGGCCCTGTGCTGGCATCTCACGGCCATATGTGCATGAGGCCTAGTG	ACAGCGGGTCTAACCG	tatcttgtggaaaggacgaaacaccGGTGGGCTGGCCCTGTGCTGGCATCTCACGGCCATATGTGCATGAGGCCTAGTGACAGCGGGTCTAACCGctcgagtactaggatccattaggcg
TS00303	0	0	0	6949	0	0	0	0	0	7697	1	0.0129921	0	0	0	6097	0	0	0	0	0	6106	0	0	0	0.0129921	0.00649604	RNA	CCACGCGGACATATGTCCATNNN	tCAtGC--ACATATGaCCtTGGG	chr1	61530709	+	4	2	TAGTGTGTCTGAAGAAGGGGCTGTCAAGGGCCCAAGGTCATATGTGCATGAGCT	ACAGCGGGTAGCTTTA	tatcttgtggaaaggacgaaacaccTAGTGTGTCTGAAGAAGGGGCTGTCAAGGGCCCAAGGTCATATGTGCATGAGCTACAGCGGGTAGCTTTActcgagtactaggatccattaggcg
TS00304	0.114963	0.0707464	0.185709	11308	1	0.0088433	0.152184	0.0760919	0.228276	13142	1	0.00760919	0.335043	0	0.335043	9551	0	0	0.204439	0.0681464	0.272586	10272	1	0.0097352	0.0088433	-0.00212601	0.00335864	RNA	CCACGCGGACATATGTCCATNNN	CCAaGg--tCATATGTgCATGAG	chr1	61530712	-	4	2	TCATCTCTCAGACCTGACATTTAGCTCATGCACATATGACCTTGGGCCCTTGAC	ACAGCGGGTCATCATA	tatcttgtggaaaggacgaaacaccTCATCTCTCAGACCTGACATTTAGCTCATGCACATATGACCTTGGGCCCTTGACACAGCGGGTCATCATActcgagtactaggatccattaggcg
TS00305	0	1.00825	1.00825	1091	0	0	0	1.86999	1.86999	1123	0	0	0	0.268998	0.268998	1487	0	0	0	0	0	1516	0	0	0	0	0	RNA	CCACGCGGACATATGTCCATNNN	gCACaa--ACATATGTaCATAGG	chr1	74265870	+	4	2	TATGTGTGTATTTTCCCTTCCATTCTTTGTCCTATGTACATATGTTTGTGCAAC	ACAGCGGGTGTGATGA	tatcttgtggaaaggacgaaacaccTATGTGTGTATTTTCCCTTCCATTCTTTGTCCTATGTACATATGTTTGTGCAACACAGCGGGTGTGATGActcgagtactaggatccattaggcg
TS00306	0	0	0	7035	0	0	0	0	0	7234	0	0	0	0	0	6956	0	0	0	0	0	7432	0	0	0	0	0	RNA	CCACGCGGACATATGTCCATNNN	CCAtGC--ACAaATcTtCATCAG	chr1	74331360	-	4	2	AGTTGTGTTTTAGGGTGGCAACTCCTGATGAAGATTTGTGCATGGTGGTTGTAA	ACAGCGGGTGCACAAA	tatcttgtggaaaggacgaaacaccAGTTGTGTTTTAGGGTGGCAACTCCTGATGAAGATTTGTGCATGGTGGTTGTAAACAGCGGGTGCACAAActcgagtactaggatccattaggcg
TS00307	0	0	0	268	0	0	0	0	0	320	0	0	0	0	0	1304	0	0	0	0	0	1537	0	0	0	0	0	RNA	CCACGCGGACATATGTCCATNNN	CCAaGC--ACATtTGTagATTAG	chr1	61607899	-	4	2	GTGTTGTTATAAAAATTAAATAAACTAATCTACAAATGTGCTTGGCATAGAGTC	ACAGCGGGTGTACCGC	tatcttgtggaaaggacgaaacaccGTGTTGTTATAAAAATTAAATAAACTAATCTACAAATGTGCTTGGCATAGAGTCACAGCGGGTGTACCGCctcgagtactaggatccattaggcg
TS00308	0.0497965	0.00711379	0.0569103	70286	2	0.00284552	0.0828326	0.00657402	0.0894066	76057	0	0	0.142366	0.0277787	0.170145	28799	1	0.00347234	0.107593	0.0293437	0.136937	30671	1	0.00326041	-0.000626826	-0.00326041	-0.00194362	RNA	CCACGCGGACATATGTCCATNNN	CCAtGC--AgAcATGgCCATGGG	chr1	36614482	+	4	2	CTGTGCCATCAAGCTCAGCTCACGCCAGGGCCCATGGCCATGTCTGCATGGAGC	ACAGCGGGTTAGGCTT	tatcttgtggaaaggacgaaacaccCTGTGCCATCAAGCTCAGCTCACGCCAGGGCCCATGGCCATGTCTGCATGGAGCACAGCGGGTTAGGCTTctcgagtactaggatccattaggcg
TS00309	0.214718	0.507515	0.722233	5123	0	0	0.122292	0.751223	0.873515	5724	0	0	0.0268097	0.120643	0.147453	7460	1	0.0134048	0.0125235	0	0.0125235	7985	0	0	-0.0134048	0	-0.00670241	RNA	CCACGCGGACATATGTCCATNNN	CCAtGt--cCATtTGTCCATAGG	chr1	61686979	+	4	2	ACTCATAATTTTGGGTTCCATACTCTGTTGCCTATGGACAAATGGACATGGTCA	ACAGCGGGTGCCGGAA	tatcttgtggaaaggacgaaacaccACTCATAATTTTGGGTTCCATACTCTGTTGCCTATGGACAAATGGACATGGTCAACAGCGGGTGCCGGAActcgagtactaggatccattaggcg
TS00310	0	0.316206	0.316206	1265	0	0	0	0.312012	0.312012	1282	0	0	0	0.412371	0.412371	1455	0	0	0	0.236827	0.236827	1689	0	0	0	0	0	RNA	CCACGCGGACATATGTCCATNNN	CCAgGC--AtATATGagCATCAG	chr1	39191060	+	4	2	ATTTTTTCCCTACCTATAATCCTTGGGTCTCTGATGCTCATATATGCCTGGGAA	ACAGCGGGTGTAACCT	tatcttgtggaaaggacgaaacaccATTTTTTCCCTACCTATAATCCTTGGGTCTCTGATGCTCATATATGCCTGGGAAACAGCGGGTGTAACCTctcgagtactaggatccattaggcg
TS00311	0	0	0	24314	0	0	0	0	0	28341	0	0	0	0.0310405	0.0310405	16108	0	0	0	0	0	16766	0	0	0	0	0	RNA	CCACGCGGACATATGTCCATNNN	CCACtC--tCATATaTCCAaTGG	chr1	39224020	-	4	2	GATGAGCATGGAAGTTTTAGGAGGCCATTGGATATATGAGAGTGGTAAAGGCCT	ACAGCGGGTTCCTGGA	tatcttgtggaaaggacgaaacaccGATGAGCATGGAAGTTTTAGGAGGCCATTGGATATATGAGAGTGGTAAAGGCCTACAGCGGGTTCCTGGActcgagtactaggatccattaggcg
TS00312	0	0	0	207	0	0	0	0	0	239	0	0	0	0	0	422	0	0	0	0	0	506	0	0	0	0	0	RNA	CCACGCGGACATATGTCCATNNN	CttCGC--AtAgATGTCCATCAG	chr1	87367007	+	4	2	ACAAAAAAAGAAAATTTCAGGTCAATATCCCTGATGGACATCTATGCGAAGATC	ACAGCGGGTAAAGCAT	tatcttgtggaaaggacgaaacaccACAAAAAAAGAAAATTTCAGGTCAATATCCCTGATGGACATCTATGCGAAGATCACAGCGGGTAAAGCATctcgagtactaggatccattaggcg
TS00313	0	0.0206825	0.0206825	4835	0	0	0	0	0	5635	0	0	0	0.0309502	0.0309502	3231	0	0	0	0	0	3358	0	0	0	0	0	RNA	CCACGCGGACATATGTCCATNNN	CCtaGa--ACATtTGTCCATAAG	chr1	73700266	+	4	2	ATAATGCTCTTGCCTCTCTTGCAATTGACTCTTATGGACAAATGTTCTAGGTGT	ACAGCGGGTTGTGCGC	tatcttgtggaaaggacgaaacaccATAATGCTCTTGCCTCTCTTGCAATTGACTCTTATGGACAAATGTTCTAGGTGTACAGCGGGTTGTGCGCctcgagtactaggatccattaggcg
TS00314	0	0.0862447	0.0862447	73048	0	0	0	0.0803705	0.0803705	78387	1	0.00127572	0	0.056382	0.056382	23057	0	0	0	0.0614675	0.0614675	26030	0	0	0	0.00127572	0.000637861	RNA	CCACGCGGACATATGTCCATNNN	CCAaGa--ACAaATGTtCATTGG	chr1	55727179	+	4	2	AGCCACCCCAGGGGCCATTCGCTAAAACACCCAATGAACATTTGTTCTTGGGGA	ACAGCGGGTTTGAGGA	tatcttgtggaaaggacgaaacaccAGCCACCCCAGGGGCCATTCGCTAAAACACCCAATGAACATTTGTTCTTGGGGAACAGCGGGTTTGAGGActcgagtactaggatccattaggcg
TS00315	0	0.0332152	0.0332152	72256	1	0.00138397	0	0.0231895	0.0231895	86246	1	0.00115947	0	0.044582	0.044582	38132	10	0.0262247	0	0.0529902	0.0529902	39630	12	0.0302801	-0.0248407	-0.0291206	-0.0269807	RNA	CCACGCGGACATATGTCCATNNN	CCACcC--ACAaATGTgCAcCAG	chr1	101509606	-	4	2	GCCTCCCCTGCTTCCCTGCTGGCTCTGGTGCACATTTGTGGGTGGTTCATCATG	ACAGCGGGTCCTAAGT	tatcttgtggaaaggacgaaacaccGCCTCCCCTGCTTCCCTGCTGGCTCTGGTGCACATTTGTGGGTGGTTCATCATGACAGCGGGTCCTAAGTctcgagtactaggatccattaggcg
TS00316	0.0119768	0	0.0119768	16699	1	0.00598838	0.0214362	0	0.0214362	18660	0	0	0.0663405	0	0.0663405	12059	1	0.00829256	0.0383289	0	0.0383289	13045	0	0	-0.00230418	0	-0.00115209	RNA	CCACGCGGACATATGTCCATNNN	CCAtGC--AgATATaTaCATAAG	chr1	97863429	+	4	2	TGTGACCGTAAACCTCTCTGTATATATCTTCTTATGTATATATCTGCATGGTTC	ACAGCGGGTCCCGGAT	tatcttgtggaaaggacgaaacaccTGTGACCGTAAACCTCTCTGTATATATCTTCTTATGTATATATCTGCATGGTTCACAGCGGGTCCCGGATctcgagtactaggatccattaggcg
TS00317	0	0.173943	0.173943	5749	0	0	0	0.151217	0.151217	6613	0	0	0.0713267	0	0.0713267	4206	0	0	0	0	0	4574	0	0	0	0	0	RNA	CCACGCGGACATATGTCCATNNN	aCACaC--AtATATtTCCATTAG	chr1	56723879	+	4	2	TTACCCTGATCAGTTGTTTGACAATTTGCTCTAATGGAAATATATGTGTGTATT	ACAGCGGGTGCCTTTC	tatcttgtggaaaggacgaaacaccTTACCCTGATCAGTTGTTTGACAATTTGCTCTAATGGAAATATATGTGTGTATTACAGCGGGTGCCTTTCctcgagtactaggatccattaggcg
TS00318	0	0	0	3118	0	0	0	0	0	3541	0	0	0	0.0619771	0.0619771	3227	1	0.0309885	0	0	0	3591	0	0	-0.0309885	0	-0.0154943	RNA	CCACGCGGACATATGTCCATNNN	aCACaC--ACATATaTCCtTAGG	chr1	76611084	+	4	2	AGATGGATTAAAAAGCAGACACATTTAGTGCCTAAGGATATATGTGTGTGTGTA	ACAGCGGGTCACTCAG	tatcttgtggaaaggacgaaacaccAGATGGATTAAAAAGCAGACACATTTAGTGCCTAAGGATATATGTGTGTGTGTAACAGCGGGTCACTCAGctcgagtactaggatccattaggcg
TS00319	0	0	0	16	0	0	0	0	0	22	0	0	0	0	0	223	0	0	0	0	0	263	0	0	0	0	0	RNA	CCACGCGGACATATGTCCATNNN	CCcCcC--AaATATGTCCATCGG	chr1	85102318	+	3	2	CTTTACTTTTTATTTTTTATTGATGCATAGCCGATGGACATATTTGGGGGGTAT	ACAGCGGGTGTGAGTA	tatcttgtggaaaggacgaaacaccCTTTACTTTTTATTTTTTATTGATGCATAGCCGATGGACATATTTGGGGGGTATACAGCGGGTGTGAGTActcgagtactaggatccattaggcg
TS00320	0	0.0379867	0.0379867	26325	6	0.022792	0	0.0255656	0.0255656	31292	9	0.0287613	0	0.00511692	0.00511692	19543	3	0.0153508	0	0.00499575	0.00499575	20017	9	0.0449618	0.00744126	-0.0162004	-0.00437959	RNA	CCACGCGGACATATGTCCATNNN	CCACaC--ACAgAaGTaCATTAG	chr1	65752415	+	4	2	GAAGCTGGAAAGGCCTCCTTCTTCCAGAACCTAATGTACTTCTGTGTGTGGCTC	ACAGCGGGTTAAGTCC	tatcttgtggaaaggacgaaacaccGAAGCTGGAAAGGCCTCCTTCTTCCAGAACCTAATGTACTTCTGTGTGTGGCTCACAGCGGGTTAAGTCCctcgagtactaggatccattaggcg
TS00321	0	0	0	2736	0	0	0	0	0	3049	0	0	0	0	0	2206	0	0	0	0	0	2095	1	0.0477327	0	-0.0477327	-0.0238663	RNA	CCACGCGGACATATGTCCATNNN	CCtCGC--cCATATGTaCATAGG	chr1	82190927	-	3	2	TAATCAAGAACACCAAACAGCAATCCTATGTACATATGGGCGAGGGGCTTCAGT	ACAGCGGGTACGTAAG	tatcttgtggaaaggacgaaacaccTAATCAAGAACACCAAACAGCAATCCTATGTACATATGGGCGAGGGGCTTCAGTACAGCGGGTACGTAAGctcgagtactaggatccattaggcg
TS00322	0.0746826	0	0.0746826	1339	0	0	0	0	0	1480	0	0	0	0	0	2242	0	0	0	0	0	2413	0	0	0	0	0	RNA	CCACGCGGACATATGTCCATNNN	gCAaGt--ACATcTGTCCATTGG	chr1	73502391	-	4	2	TACCTCAAAAAAAAAATGGTAATTCCAATGGACAGATGTACTTGCAGAGAATTA	ACAGCGGGTTTGTCTT	tatcttgtggaaaggacgaaacaccTACCTCAAAAAAAAAATGGTAATTCCAATGGACAGATGTACTTGCAGAGAATTAACAGCGGGTTTGTCTTctcgagtactaggatccattaggcg
TS00323	0	0	0	3283	0	0	0	0	0	3741	0	0	0	0	0	3587	0	0	0	0	0	4091	1	0.0244439	0	-0.0244439	-0.012222	RNA	CCACGCGGACATATGTCCATNNN	aCACag--ACATATGTaCATTGG	chr1	97638261	+	4	2	ATAAATGAGAGCATAACTTCAGGGGATGTGCCAATGTACATATGTCTGTGTGCC	ACAGCGGGTCAGTGAA	tatcttgtggaaaggacgaaacaccATAAATGAGAGCATAACTTCAGGGGATGTGCCAATGTACATATGTCTGTGTGCCACAGCGGGTCAGTGAActcgagtactaggatccattaggcg
TS00324	0	0	0	2195	0	0	0	0	0	2453	0	0	0	0	0	2238	0	0	0	0	0	2205	0	0	0	0	0	RNA	CCACGCGGACATATGTCCATNNN	CCAttC--ACATATtTCtATGAG	chr1	97012516	-	4	2	GATCATTTGTGAAAACATGTCAGTCTCATAGAAATATGTGAATGGAATAGAAAT	ACAGCGGGTTTGAGCT	tatcttgtggaaaggacgaaacaccGATCATTTGTGAAAACATGTCAGTCTCATAGAAATATGTGAATGGAATAGAAATACAGCGGGTTTGAGCTctcgagtactaggatccattaggcg
TS00325	0.0537823	0.0444289	0.0982112	42765	0	0	0.0402212	0.032177	0.0723982	49725	0	0	0	0.146543	0.146543	25931	0	0	0.0324816	0.104663	0.137145	27708	2	0.00721813	0	-0.00721813	-0.00360907	RNA	CCACGCGGACATATGTCCATNNN	CCACaC--ACAcATGTCaAaGGG	chr1	83399123	-	4	2	GGCTCTTCAGAAATGCTGCCTTTTCCCTTTGACATGTGTGTGTGGTGTAACTTT	ACAGCGGGTTGCTGGC	tatcttgtggaaaggacgaaacaccGGCTCTTCAGAAATGCTGCCTTTTCCCTTTGACATGTGTGTGTGGTGTAACTTTACAGCGGGTTGCTGGCctcgagtactaggatccattaggcg
TS00326	0	0	0	3046	0	0	0	0	0	3414	0	0	0	0.11308	0.11308	2653	0	0	0.221566	0	0.221566	2708	0	0	0	0	0	RNA	CCACGCGGACATATGTCCATNNN	gaACGC--ACATcTGTtCATTAG	chr1	83194589	-	4	2	ATTGTTGAACACTATGATGATACCCTAATGAACAGATGTGCGTTCTGACTCACT	ACAGCGGGTTATTGTG	tatcttgtggaaaggacgaaacaccATTGTTGAACACTATGATGATACCCTAATGAACAGATGTGCGTTCTGACTCACTACAGCGGGTTATTGTGctcgagtactaggatccattaggcg
TS00327	0	0	0	2920	0	0	0	0	0	2886	0	0	0	0	0	2309	1	0.0433088	0	0	0	2446	1	0.0408831	-0.0433088	-0.0408831	-0.0420959	RNA	CCACGCGGACATATGTCCATNNN	CCACtC--ACATtTcTtCATAGG	chr1	107827421	-	4	2	AGGGTGTATCTCTCCCACCTAGATCCTATGAAGAAATGTGAGTGGGATATAGTT	ACAGCGGGTTTAACCA	tatcttgtggaaaggacgaaacaccAGGGTGTATCTCTCCCACCTAGATCCTATGAAGAAATGTGAGTGGGATATAGTTACAGCGGGTTTAACCActcgagtactaggatccattaggcg
TS00328	0	0	0	20204	0	0	0	0	0	21477	0	0	0.0337781	0.0253336	0.0591116	11842	0	0	0	0.0159008	0.0159008	12578	0	0	0	0	0	RNA	CCACGCGGACATATGTCCATNNN	tCACtC--ACAaATtTCCATTAG	chr1	85937336	-	4	2	GCTTGAGGTTAGAATAGGTACAGACTAATGGAAATTTGTGAGTGACCTGGCTGG	ACAGCGGGTGATCCTG	tatcttgtggaaaggacgaaacaccGCTTGAGGTTAGAATAGGTACAGACTAATGGAAATTTGTGAGTGACCTGGCTGGACAGCGGGTGATCCTGctcgagtactaggatccattaggcg
TS00329	0	0	0	2419	0	0	0	0	0	2620	0	0	0.0681508	0	0.0681508	4402	0	0	0	0	0	4625	0	0	0	0	0	RNA	CCACGCGGACATATGTCCATNNN	CCAaGC--AaATATcaCCATGAG	chr1	117464994	+	4	2	TACAGAGATGAAGGCTTTACTATGTTTTCTCTCATGGTGATATTTGCTTGGAAT	ACAGCGGGTACTGACT	tatcttgtggaaaggacgaaacaccTACAGAGATGAAGGCTTTACTATGTTTTCTCTCATGGTGATATTTGCTTGGAATACAGCGGGTACTGACTctcgagtactaggatccattaggcg
TS00330	0	0	0	139	0	0	0	0	0	125	0	0	0	0	0	218	0	0	0	0	0	243	0	0	0	0	0	RNA	CCACGCGGACATATGTCCATNNN	CCACcC--AaATATaTCCtTCAG	chr1	112924895	+	4	2	TTAATAATATAGGCATGGAACCAAGTAATTCTGAAGGATATATTTGGGTGGGTT	ACAGCGGGTGAGCGAT	tatcttgtggaaaggacgaaacaccTTAATAATATAGGCATGGAACCAAGTAATTCTGAAGGATATATTTGGGTGGGTTACAGCGGGTGAGCGATctcgagtactaggatccattaggcg
TS00331	0	0.0405022	0.0405022	7407	0	0	0	0.0341452	0.0341452	8786	0	0	0	0.24527	0.24527	5708	0	0	0	0.209373	0.209373	6209	0	0	0	0	0	RNA	CCACGCGGACATATGTCCATNNN	aCACaC--ACAcATtTCCATTAG	chr1	83320491	-	4	2	GGGGTACATTTCACAATTTCACACCTAATGGAAATGTGTGTGTGTGCTGCAAAA	ACAGCGGGTTATCCGG	tatcttgtggaaaggacgaaacaccGGGGTACATTTCACAATTTCACACCTAATGGAAATGTGTGTGTGTGCTGCAAAAACAGCGGGTTATCCGGctcgagtactaggatccattaggcg
TS00332	0.0173145	0.00216431	0.0194788	46204	1	0.00216431	0.0595356	0	0.0595356	50390	2	0.00396904	0	0.0142119	0.0142119	21109	5	0.0236866	0	0.0429535	0.0429535	23281	3	0.012886	-0.0215223	-0.008917	-0.0152196	RNA	CCACGCGGACATATGTCCATNNN	tCAgGC--ACAcATtTCCATTGG	chr1	143377587	-	4	2	GGGGCAGGGACATGCCACCAGCAGCCAATGGAAATGTGTGCCTGAGAGAAAGCT	ACAGCGGGTTTATGTG	tatcttgtggaaaggacgaaacaccGGGGCAGGGACATGCCACCAGCAGCCAATGGAAATGTGTGCCTGAGAGAAAGCTACAGCGGGTTTATGTGctcgagtactaggatccattaggcg
TS00333	0	0	0	67301	0	0	0	0	0	71268	2	0.00280631	0	0	0	24517	1	0.0040788	0	0	0	26056	2	0.00767578	-0.0040788	-0.00486947	-0.00447413	RNA	CCACGCGGACATATGTCCATNNN	tCAgGC--ACAcATtTCCATTGG	chr1	144763178	+	4	2	CTCCCTGGGGCAGGGACATGCCACCAGCAGCCAATGGAAATGTGTGCCTGAGAG	ACAGCGGGTTAGCTCG	tatcttgtggaaaggacgaaacaccCTCCCTGGGGCAGGGACATGCCACCAGCAGCCAATGGAAATGTGTGCCTGAGAGACAGCGGGTTAGCTCGctcgagtactaggatccattaggcg
TS00334	0	0	0	7476	1	0.0133761	0	0	0	8830	2	0.0226501	0	0	0	3911	2	0.0511378	0	0	0	4144	0	0	-0.0377617	0.0226501	-0.00755581	RNA	CCACGCGGACATATGTCCATNNN	CCAgGa--ACATAacTCCATTGG	chr1	165982674	-	4	2	CTGCTGTGGGGTGTGGCTCTCAGGCCAATGGAGTTATGTTCCTGGGGGGATTAT	ACAGCGGGTCATAACC	tatcttgtggaaaggacgaaacaccCTGCTGTGGGGTGTGGCTCTCAGGCCAATGGAGTTATGTTCCTGGGGGGATTATACAGCGGGTCATAACCctcgagtactaggatccattaggcg
TS00335	0.315586	0.0407208	0.356307	9823	0	0	0.289776	0.0633886	0.353165	11043	0	0	0.171772	0.0668003	0.238572	10479	0	0	0.126904	0.00906454	0.135968	11032	0	0	0	0	0	RNA	CCACGCGGACATATGTCCATNNN	CCAgGC--tCATcTGTCCAgCGG	chr1	110189180	+	4	2	TAAGACATCTAAAATGAAATGCCAAGTGGTCCGCTGGACAGATGAGCCTGGAGC	ACAGCGGGTCACAGGG	tatcttgtggaaaggacgaaacaccTAAGACATCTAAAATGAAATGCCAAGTGGTCCGCTGGACAGATGAGCCTGGAGCACAGCGGGTCACAGGGctcgagtactaggatccattaggcg
TS00336	0	0	0	17599	0	0	0	0	0	19871	0	0	0	0.062901	0.062901	7949	0	0	0	0.0705716	0.0705716	8502	0	0	0	0	0	RNA	CCACGCGGACATATGTCCATNNN	CCACaC--ACAgATGgCCAgAGG	chr1	154781323	-	4	2	CACCACTAGGGATAGAGCATCCCACCTCTGGCCATCTGTGTGTGGCAAGTCTCT	ACAGCGGGTAGGTTAG	tatcttgtggaaaggacgaaacaccCACCACTAGGGATAGAGCATCCCACCTCTGGCCATCTGTGTGTGGCAAGTCTCTACAGCGGGTAGGTTAGctcgagtactaggatccattaggcg
TS00337	0	0.067228	0.067228	62474	0	0	0	0.0800917	0.0800917	72417	0	0	0.00687805	0.0687805	0.0756586	29078	1	0.00343903	0	0.0785212	0.0785212	30565	0	0	-0.00343903	0	-0.00171951	RNA	CCACGCGGACATATGTCCATNNN	CCAaGa--ACATgaGTCCATCAG	chr1	114042260	-	4	2	TCCTGCTGCTTTCAACACCTGCTGCTGATGGACTCATGTTCTTGGGTTTCCCAG	ACAGCGGGTTGGGCCT	tatcttgtggaaaggacgaaacaccTCCTGCTGCTTTCAACACCTGCTGCTGATGGACTCATGTTCTTGGGTTTCCCAGACAGCGGGTTGGGCCTctcgagtactaggatccattaggcg
TS00338	0	0	0	50093	1	0.00199629	0	0	0	57466	0	0	0	0	0	20878	2	0.00957946	0	0	0	22303	0	0	-0.00758318	0	-0.00379159	RNA	CCACGCGGACATATGTCCATNNN	CCAaGC--AggTAgGTCCATGGG	chr1	152128694	-	4	2	CCCCACGCCTTTTGTCAATTCCTTCCCATGGACCTACCTGCTTGGAAATCAGTT	ACAGCGGGTAATGGTG	tatcttgtggaaaggacgaaacaccCCCCACGCCTTTTGTCAATTCCTTCCCATGGACCTACCTGCTTGGAAATCAGTTACAGCGGGTAATGGTGctcgagtactaggatccattaggcg
TS00339	0	0	0	8940	0	0	0	0	0	9969	0	0	0	0	0	4623	0	0	0	0	0	5101	0	0	0	0	0	RNA	CCACGCGGACATATGTCCATNNN	CCACaC--caATAaGTCCATTAG	chr1	116791841	+	4	2	CTTGTCTCTTCCTGTCCAGGTTTGCCTCTCCTAATGGACTTATTGGTGTGGGGT	ACAGCGGGTCACCAGC	tatcttgtggaaaggacgaaacaccCTTGTCTCTTCCTGTCCAGGTTTGCCTCTCCTAATGGACTTATTGGTGTGGGGTACAGCGGGTCACCAGCctcgagtactaggatccattaggcg
TS00340	0	0	0	9585	0	0	0	0	0	11044	0	0	0	0.115099	0.115099	9557	1	0.0104635	0	0.00932923	0.00932923	10719	0	0	-0.0104635	0	-0.00523177	RNA	CCACGCGGACATATGTCCATNNN	CatCtC--ACATATGgCCATCAG	chr1	168128809	-	4	2	TAGCTGAAAGGAGTACATTTTTTTCTGATGGCCATATGTGAGATGGATGCCTCA	ACAGCGGGTAGTAGCA	tatcttgtggaaaggacgaaacaccTAGCTGAAAGGAGTACATTTTTTTCTGATGGCCATATGTGAGATGGATGCCTCAACAGCGGGTAGTAGCActcgagtactaggatccattaggcg
TS00341	0	0	0	5425	0	0	0	0.0163773	0.0163773	6106	0	0	0	0.19861	0.19861	4028	0	0	0	0	0	4387	1	0.0227946	0	-0.0227946	-0.0113973	RNA	CCACGCGGACATATGTCCATNNN	aCACaC--ACATtTGTCtATGGG	chr1	152225293	+	4	2	AAGGAGCTCATAGCCTAGAAATGAAATAAGCCCATAGACAAATGTGTGTGTCTG	ACAGCGGGTCCAAGTT	tatcttgtggaaaggacgaaacaccAAGGAGCTCATAGCCTAGAAATGAAATAAGCCCATAGACAAATGTGTGTGTCTGACAGCGGGTCCAAGTTctcgagtactaggatccattaggcg
TS00342	0	0	0	356	0	0	0	0	0	374	0	0	0	0	0	599	0	0	0	0	0	611	0	0	0	0	0	RNA	CCACGCGGACATATGTCCATNNN	CCACaC--ACATAcaTaCATAGG	chr1	172733672	-	4	2	TTGTGTTATTTTAAGCATACAGATCCTATGTATGTATGTGTGTGGTATCAAATA	ACAGCGGGTGAGGTAC	tatcttgtggaaaggacgaaacaccTTGTGTTATTTTAAGCATACAGATCCTATGTATGTATGTGTGTGGTATCAAATAACAGCGGGTGAGGTACctcgagtactaggatccattaggcg
TS00343	0	0.0441443	0.0441443	22653	0	0	0	0.0800976	0.0800976	26218	1	0.00381417	0.0134953	0.0607287	0.074224	14820	0	0	0	0.0128296	0.0128296	15589	0	0	0	0.00381417	0.00190709	RNA	CCACGCGGACATATGTCCATNNN	CCcaGC--AaATgTGTCCATGAG	chr1	175895496	+	4	2	TTACAGACCTGCTTCCATCTGTAACTCCTGCTCATGGACACATTTGCTGGGCAC	ACAGCGGGTACTTCGG	tatcttgtggaaaggacgaaacaccTTACAGACCTGCTTCCATCTGTAACTCCTGCTCATGGACACATTTGCTGGGCACACAGCGGGTACTTCGGctcgagtactaggatccattaggcg
TS00344	0	0	0	14351	0	0	0	0.00619157	0.00619157	16151	0	0	0	0.0564546	0.0564546	10628	3	0.0282273	0	0.0376187	0.0376187	10633	5	0.0470234	-0.0282273	-0.0470234	-0.0376254	RNA	CCACGCGGACATATGTCCATNNN	CCAtGC--ACtTATtTCCATGGG	chr1	156492925	-	3	2	ATGGTTAGATCAGGGGAGGGACTTCCCATGGAAATAAGTGCATGGGGTAATGAG	ACAGCGGGTTCCGGAC	tatcttgtggaaaggacgaaacaccATGGTTAGATCAGGGGAGGGACTTCCCATGGAAATAAGTGCATGGGGTAATGAGACAGCGGGTTCCGGACctcgagtactaggatccattaggcg
TS00345	0	0	0	15966	0	0	0	0	0	18766	0	0	0.0211521	0	0.0211521	14183	2	0.0141014	0	0	0	14464	0	0	-0.0141014	0	-0.0070507	RNA	CCACGCGGACATATGTCCATNNN	CCAgGC--ACAgATGcCCAgTAG	chr1	181348764	-	4	2	AGCCATATTCTGCTTTCAGCTGCTCTACTGGGCATCTGTGCCTGGAGACATCGA	ACAGCGGGTCATTATG	tatcttgtggaaaggacgaaacaccAGCCATATTCTGCTTTCAGCTGCTCTACTGGGCATCTGTGCCTGGAGACATCGAACAGCGGGTCATTATGctcgagtactaggatccattaggcg
TS00346	0	0	0	27221	0	0	0	0	0	31507	0	0	0	0	0	12842	0	0	0	0	0	13630	1	0.00733676	0	-0.00733676	-0.00366838	RNA	CCACGCGGACATATGTCCATNNN	CCACaC--AtAcATGTaCATAAG	chr1	178556177	+	4	2	TCACACATGTTCCCTCATTTGGGAGACTAGCTTATGTACATGTATGTGTGGACA	ACAGCGGGTTGCGAGG	tatcttgtggaaaggacgaaacaccTCACACATGTTCCCTCATTTGGGAGACTAGCTTATGTACATGTATGTGTGGACAACAGCGGGTTGCGAGGctcgagtactaggatccattaggcg
TS00347	0.0675858	0	0.0675858	7398	0	0	0.0687916	0	0.0687916	8722	0	0	0	0	0	3273	0	0	0	0	0	3375	0	0	0	0	0	RNA	CCACGCGGACATATGTCCATNNN	aCACaC--ACATATGTgtATGGG	chr1	160832848	-	4	2	TTCCATACCCACATACACCTAAAACCCATACACATATGTGTGTGTGTGTGTATA	ACAGCGGGTTAGTTTG	tatcttgtggaaaggacgaaacaccTTCCATACCCACATACACCTAAAACCCATACACATATGTGTGTGTGTGTGTATAACAGCGGGTTAGTTTGctcgagtactaggatccattaggcg
TS00348	0	0	0	247	0	0	0	0	0	278	0	0	0	0	0	538	0	0	0	0	0	553	0	0	0	0	0	RNA	CCACGCGGACATATGTCCATNNN	aCACaC--ACATATGaaCATAAG	chr1	189433098	+	4	2	TAGGTGGTAAGTAAATGTGGTATAAATTTCCTTATGTTCATATGTGTGTGTGTG	ACAGCGGGTGAGTTAG	tatcttgtggaaaggacgaaacaccTAGGTGGTAAGTAAATGTGGTATAAATTTCCTTATGTTCATATGTGTGTGTGTGACAGCGGGTGAGTTAGctcgagtactaggatccattaggcg
TS00349	0.091824	0.1359	0.227723	27226	0	0	0.116045	0.136523	0.252568	29299	0	0	0.27526	0.20141	0.47667	14895	0	0	0.114796	0.153061	0.267857	15680	0	0	0	0	0	RNA	CCACGCGGACATATGTCCATNNN	CCACaa--ACcTgTGTCCATGGG	chr1	177936084	-	4	2	ATCAGCTCAGTTGCTCCCTCTCTCCCCATGGACACAGGTTTGTGGGGCTGAGCG	ACAGCGGGTGCTTCTC	tatcttgtggaaaggacgaaacaccATCAGCTCAGTTGCTCCCTCTCTCCCCATGGACACAGGTTTGTGGGGCTGAGCGACAGCGGGTGCTTCTCctcgagtactaggatccattaggcg
TS00350	0	0.0159885	0.0159885	25018	0	0	0	0.00394851	0.00394851	25326	0	0	0	0.014758	0.014758	13552	1	0.00737899	0	0.0398063	0.0398063	15073	0	0	-0.00737899	0	-0.00368949	RNA	CCACGCGGACATATGTCCATNNN	CCAgGC--ACATcTGgCCtTGGG	chr1	179076177	+	4	2	AAAACTGGCCTTCCCCTGTAGGATGAGTTTCCCAAGGCCAGATGTGCCTGGCTC	ACAGCGGGTTTGGTTA	tatcttgtggaaaggacgaaacaccAAAACTGGCCTTCCCCTGTAGGATGAGTTTCCCAAGGCCAGATGTGCCTGGCTCACAGCGGGTTTGGTTActcgagtactaggatccattaggcg
TS00351	0	0	0	11932	0	0	0	0.0150818	0.0150818	13261	0	0	0	0	0	10355	0	0	0	0	0	11251	0	0	0	0	0	RNA	CCACGCGGACATATGTCCATNNN	CCACtC--AtATtTcTCCATGAG	chr1	178657615	-	4	2	ACATTTTGGACCTTTAGCCCTGCTCTCATGGAGAAATATGAGTGGTCTCAGGAA	ACAGCGGGTGCTTCCT	tatcttgtggaaaggacgaaacaccACATTTTGGACCTTTAGCCCTGCTCTCATGGAGAAATATGAGTGGTCTCAGGAAACAGCGGGTGCTTCCTctcgagtactaggatccattaggcg
TS00352	0	0	0	26	0	0	0	0	0	21	0	0	0	0	0	150	0	0	0	0	0	159	0	0	0	0	0	RNA	CCACGCGGACATATGTCCATNNN	gCAtGC--ACATATGTtCATGGG	chr1	166597219	+	3	2	GAATAAATATTGTTTTATTACAAATTCATCCCCATGAACATATGTGCATGCAGG	ACAGCGGGTCGTAATC	tatcttgtggaaaggacgaaacaccGAATAAATATTGTTTTATTACAAATTCATCCCCATGAACATATGTGCATGCAGGACAGCGGGTCGTAATCctcgagtactaggatccattaggcg
TS00353	0	0.466926	0.466926	10280	0	0	0	0.267824	0.267824	10828	0	0	0	0.174216	0.174216	8036	0	0	0	0.175016	0.175016	9142	0	0	0	0	0	RNA	CCACGCGGACATATGTCCATNNN	tCACaC--ACAaATGTCCtTGGG	chr1	173926478	-	4	2	TTGGATGTGTCTGGGAGGGTGTTTCCCAAGGACATTTGTGTGTGAGTCTGAGTG	ACAGCGGGTTTATCCT	tatcttgtggaaaggacgaaacaccTTGGATGTGTCTGGGAGGGTGTTTCCCAAGGACATTTGTGTGTGAGTCTGAGTGACAGCGGGTTTATCCTctcgagtactaggatccattaggcg
TS00354	0	0	0	5781	0	0	0	0	0	6849	0	0	0	0	0	4091	0	0	0	0	0	4592	0	0	0	0	0	RNA	CCACGCGGACATATGTCCATNNN	CCACaC--AtAcATGTaCATAAG	chr1	154051731	-	4	2	ATGTTCCCTCATTTGGGAGACTAGCTTATGTACATGTATGTGTGGACACCTTTT	ACAGCGGGTTATGTCA	tatcttgtggaaaggacgaaacaccATGTTCCCTCATTTGGGAGACTAGCTTATGTACATGTATGTGTGGACACCTTTTACAGCGGGTTATGTCActcgagtactaggatccattaggcg
TS00355	0	0	0	20409	0	0	0	0	0	23542	0	0	0	0	0	17990	2	0.0111173	0	0	0	18830	2	0.0106213	-0.0111173	-0.0106213	-0.0108693	RNA	CCACGCGGACATATGTCCATNNN	gCACGg--ACATgTGcCCATCAG	chr1	183553123	+	4	2	AAATGGACGACGTCGTGTTTTCTTCTGTGCCTGATGGGCACATGTCCGTGCTGC	ACAGCGGGTCATTACA	tatcttgtggaaaggacgaaacaccAAATGGACGACGTCGTGTTTTCTTCTGTGCCTGATGGGCACATGTCCGTGCTGCACAGCGGGTCATTACActcgagtactaggatccattaggcg
TS00356	0	0	0	520	0	0	0	0	0	565	0	0	0	0.0733676	0.0733676	1363	0	0	0	0	0	1457	0	0	0	0	0	RNA	CCACGCGGACATATGTCCATNNN	aCACaC--ACATATGaCCAaGAG	chr1	198536900	-	4	2	ACATATTTTTCTGATTCTTACAACCTCTTGGTCATATGTGTGTGTGTGTGCGTG	ACAGCGGGTGCTCCTT	tatcttgtggaaaggacgaaacaccACATATTTTTCTGATTCTTACAACCTCTTGGTCATATGTGTGTGTGTGTGCGTGACAGCGGGTGCTCCTTctcgagtactaggatccattaggcg
TS00357	0	0	0	3418	0	0	0	0	0	3881	0	0	0.220994	0	0.220994	3620	0	0	0.138313	0	0.138313	3615	0	0	0	0	0	RNA	CCACGCGGACATATGTCCATNNN	CaAatC--ACATATGTCCAcTGG	chr1	198911384	+	4	2	TGAGTGTGATGGAAAACCATTGGGATCTGACCAGTGGACATATGTGATTTGGCT	ACAGCGGGTGAGACTA	tatcttgtggaaaggacgaaacaccTGAGTGTGATGGAAAACCATTGGGATCTGACCAGTGGACATATGTGATTTGGCTACAGCGGGTGAGACTActcgagtactaggatccattaggcg
TS00358	0	0	0	1901	0	0	0	0	0	2234	0	0	0	0	0	2421	0	0	0	0	0	2660	2	0.075188	0	-0.075188	-0.037594	RNA	CCACGCGGACATATGTCCATNNN	CCAgtC--AtATATGTCCcTCAG	chr1	202533645	+	4	2	AATCATGAGAAAACACTGAATAAACCTAAACTGAGGGACATATATGACTGGCCT	ACAGCGGGTCCATTAA	tatcttgtggaaaggacgaaacaccAATCATGAGAAAACACTGAATAAACCTAAACTGAGGGACATATATGACTGGCCTACAGCGGGTCCATTAActcgagtactaggatccattaggcg
TS00359	0.0245889	0.150607	0.175196	32535	10	0.0307361	0.0269804	0.134902	0.161882	37064	17	0.0458666	0.11647	0.148234	0.264704	18889	18	0.0952936	0.0837356	0.226579	0.310314	20302	34	0.167471	-0.0645574	-0.121605	-0.093081	RNA	CCACGCGGACATATGTCCATNNN	CCACaC--ACAcATtTCCAgAGG	chr1	208045551	-	4	2	GATGGACAGTGCCAGGGACTGTGACCTCTGGAAATGTGTGTGTGGGCTCCTGTG	ACAGCGGGTACTGATC	tatcttgtggaaaggacgaaacaccGATGGACAGTGCCAGGGACTGTGACCTCTGGAAATGTGTGTGTGGGCTCCTGTGACAGCGGGTACTGATCctcgagtactaggatccattaggcg
TS00360	0.0267437	0.0106975	0.0374412	18696	0	0	0.0249252	0	0.0249252	20060	0	0	0.0224542	0.0112271	0.0336814	8907	0	0	0	0	0	9970	0	0	0	0	0	RNA	CCACGCGGACATATGTCCATNNN	CCACtC--ACAgATtTCCAaCAG	chr1	201536953	-	4	2	TGTTTGCCTACACATACAGGTTCACTGTTGGAAATCTGTGAGTGGGACATTTTT	ACAGCGGGTGTCCGGT	tatcttgtggaaaggacgaaacaccTGTTTGCCTACACATACAGGTTCACTGTTGGAAATCTGTGAGTGGGACATTTTTACAGCGGGTGTCCGGTctcgagtactaggatccattaggcg
TS00361	0.265001	0	0.265001	5283	0	0	0.270088	0	0.270088	5924	0	0	0.0434688	0.0652032	0.108672	4601	0	0	0.0190006	0	0.0190006	5263	0	0	0	0	0	RNA	CCACGCGGACATATGTCCATNNN	CCACtg--ACATATtTCCtTGGG	chr1	209083042	-	4	2	AATTTCTTCCCTTCCTTCTTCAATCCCAAGGAAATATGTCAGTGGATGCTGTCA	ACAGCGGGTCCTTGAG	tatcttgtggaaaggacgaaacaccAATTTCTTCCCTTCCTTCTTCAATCCCAAGGAAATATGTCAGTGGATGCTGTCAACAGCGGGTCCTTGAGctcgagtactaggatccattaggcg
TS00362	0	0.00270504	0.00270504	36968	1	0.00270504	0	0	0	38779	0	0	0	0	0	17176	0	0	0	0	0	17282	0	0	0.00270504	0	0.00135252	RNA	CCACGCGGACATATGTCCATNNN	gCACGC--ACAcATGTgCAgCAG	chr1	200991600	+	4	2	CTCACTCGAGGGGCTGGCGAGGCCCTGGCCCTGCTGCACATGTGTGCGTGCATG	ACAGCGGGTCAGTACT	tatcttgtggaaaggacgaaacaccCTCACTCGAGGGGCTGGCGAGGCCCTGGCCCTGCTGCACATGTGTGCGTGCATGACAGCGGGTCAGTACTctcgagtactaggatccattaggcg
TS00363	0.0315184	0	0.0315184	12691	0	0	0.0472303	0	0.0472303	14821	0	0	0.0372625	0	0.0372625	8051	0	0	0.124745	0	0.124745	8818	0	0	0	0	0	RNA	CCACGCGGACATATGTCCATNNN	aCAtGC--ACATgTGTgCATGGG	chr1	204157696	+	4	2	TGCACAAAATAACATATGCACACCTACACACCCATGCACACATGTGCATGTGTG	ACAGCGGGTTGGGTAA	tatcttgtggaaaggacgaaacaccTGCACAAAATAACATATGCACACCTACACACCCATGCACACATGTGCATGTGTGACAGCGGGTTGGGTAActcgagtactaggatccattaggcg
TS00364	0	0	0	21691	0	0	0	0	0	25133	1	0.00397883	0	0	0	9791	1	0.0102135	0	0	0	10265	0	0	-0.0102135	0.00397883	-0.00311731	RNA	CCACGCGGACATATGTCCATNNN	CCACcC--ACAcATtTCCAcAGG	chr1	200519853	-	4	2	GCTGCTCACCTGAACACATCCTATCCTGTGGAAATGTGTGGGTGGTGGCCAAGC	ACAGCGGGTGTTAACC	tatcttgtggaaaggacgaaacaccGCTGCTCACCTGAACACATCCTATCCTGTGGAAATGTGTGGGTGGTGGCCAAGCACAGCGGGTGTTAACCctcgagtactaggatccattaggcg
TS00365	0.0206058	0.0171715	0.0377773	29118	0	0	0.0120828	0.00604138	0.0181241	33105	0	0	0.0795322	0	0.0795322	21375	2	0.00935672	0.159599	0	0.159599	21930	1	0.00455996	-0.00935672	-0.00455996	-0.00695835	RNA	CCACGCGGACATATGTCCATNNN	CCACGC--ACAgATtgCCAcCAG	chr1	206454236	-	4	2	CCCTCTGTTGATAGCATCGCAAACCTGGTGGCAATCTGTGCGTGGACAGGACCC	ACAGCGGGTACTTACA	tatcttgtggaaaggacgaaacaccCCCTCTGTTGATAGCATCGCAAACCTGGTGGCAATCTGTGCGTGGACAGGACCCACAGCGGGTACTTACActcgagtactaggatccattaggcg
TS00366	0	0.11936	0.11936	12567	0	0	0	0.364662	0.364662	14534	0	0	0	0	0	6322	0	0	0	0	0	7001	1	0.0142837	0	-0.0142837	-0.00714184	RNA	CCACGCGGACATATGTCCATNNN	CCAtGC--ACATATGaCtAaTGG	chr1	208756310	-	4	2	GCTAGGATGGGCTTTCTGTAAGGGCCATTAGTCATATGTGCATGGCACATACTG	ACAGCGGGTAAGGGCT	tatcttgtggaaaggacgaaacaccGCTAGGATGGGCTTTCTGTAAGGGCCATTAGTCATATGTGCATGGCACATACTGACAGCGGGTAAGGGCTctcgagtactaggatccattaggcg
TS00367	0	0.0103018	0.0103018	9707	2	0.0206037	0.00902527	0.00902527	0.0180505	11080	1	0.00902527	0.0407581	0	0.0407581	9814	2	0.020379	0.00885269	0	0.00885269	11296	2	0.0177054	0.000224638	-0.00868011	-0.00422774	RNA	CCACGCGGACATATGTCCATNNN	CCcCGC--ACATgTGaCCAcCAG	chr1	213918817	+	4	2	CATATTAGGAAGAGCCACATGTTAAAGGTCCTGGTGGTCACATGTGCGGGGCCC	ACAGCGGGTTGGTGAA	tatcttgtggaaaggacgaaacaccCATATTAGGAAGAGCCACATGTTAAAGGTCCTGGTGGTCACATGTGCGGGGCCCACAGCGGGTTGGTGAActcgagtactaggatccattaggcg
TS00368	0	0.211977	0.211977	3774	0	0	0	0.201884	0.201884	4458	0	0	0	0.0347705	0.0347705	2876	0	0	0	0.101798	0.101798	2947	0	0	0	0	0	RNA	CCACGCGGACATATGTCCATNNN	CCACtC--gCAgATGTCCAgTAG	chr1	199294848	-	4	2	AGGAAATCCAAGAAACCCCTTATACTACTGGACATCTGCGAGTGGATGTACTAT	ACAGCGGGTGATGGAC	tatcttgtggaaaggacgaaacaccAGGAAATCCAAGAAACCCCTTATACTACTGGACATCTGCGAGTGGATGTACTATACAGCGGGTGATGGACctcgagtactaggatccattaggcg
TS00369	0	0.217254	0.217254	33141	3	0.00905223	0	0.242446	0.242446	38359	1	0.00260695	0	0.12987	0.12987	20020	0	0	0	0.0413318	0.0413318	21775	0	0	0.00905223	0.00260695	0.00582959	RNA	CCACGCGGACATATGTCCATNNN	CCAgGC--ACATATcaCCAcCAG	chr1	210924709	+	4	2	GTGGTTCCACTGGTCATGGTGACAGCATTGCTGGTGGTGATATGTGCCTGGTAG	ACAGCGGGTCAATTGC	tatcttgtggaaaggacgaaacaccGTGGTTCCACTGGTCATGGTGACAGCATTGCTGGTGGTGATATGTGCCTGGTAGACAGCGGGTCAATTGCctcgagtactaggatccattaggcg
TS00370	0	0.443097	0.443097	4288	0	0	0	0.753411	0.753411	4911	0	0	0	0.757712	0.757712	5543	0	0	0	0.665383	0.665383	5711	0	0	0	0	0	RNA	CCACGCGGACATATGTCCATNNN	CtACaC--ACATATcTCCAgGGG	chr1	211633956	+	4	2	TTCCATTTATTGATGCCAGAGGAAAAGTCTCCCCTGGAGATATGTGTGTAGGTG	ACAGCGGGTTGGTTTA	tatcttgtggaaaggacgaaacaccTTCCATTTATTGATGCCAGAGGAAAAGTCTCCCCTGGAGATATGTGTGTAGGTGACAGCGGGTTGGTTTActcgagtactaggatccattaggcg
TS00371													0	0	0	5	0	0	0	0	0	3	0	0	0	0	0	RNA	CCACGCGGACATATGTCCATNNN	gCACaC--ACATATGTaCATGGG	chr1	208328774	+	3	2	TTATTTATATATATATTCCCCTGTGGAATCCCCATGTACATATGTGTGTGCATG	ACAGCGGGTAGCAGGT	tatcttgtggaaaggacgaaacaccTTATTTATATATATATTCCCCTGTGGAATCCCCATGTACATATGTGTGTGCATGACAGCGGGTAGCAGGTctcgagtactaggatccattaggcg
TS00372	0	0.122454	0.122454	8983	0	0	0	0.128016	0.128016	10155	0	0	0	0.145843	0.145843	8228	0	0	0	0.114995	0.114995	8696	0	0	0	0	0	RNA	CCACGCGGACATATGTCCATNNN	CCAtGg--cCATATtTCCATAGG	chr1	212241683	+	4	2	GCTAAGTTCATCTCTGGTGATAGAAACTGTCCTATGGAAATATGGCCATGGAAA	ACAGCGGGTCATTGAC	tatcttgtggaaaggacgaaacaccGCTAAGTTCATCTCTGGTGATAGAAACTGTCCTATGGAAATATGGCCATGGAAAACAGCGGGTCATTGACctcgagtactaggatccattaggcg
TS00373	0	0.074441	0.074441	73884	0	0	0	0.0803233	0.0803233	78433	0	0	0	0.158201	0.158201	29077	0	0	0	0.0954257	0.0954257	32486	0	0	0	0	0	RNA	CCACGCGGACATATGTCCATNNN	CtACGCG--CAggTGaCCATGAG	chr1	14980469	+	4	2	TCCAGGGGGGCAGGTGGGCCCCAAGGCTGCCTCATGGTCACCTGCGCGTAGCAC	ACAGCGGGTGTGATTC	tatcttgtggaaaggacgaaacaccTCCAGGGGGGCAGGTGGGCCCCAAGGCTGCCTCATGGTCACCTGCGCGTAGCACACAGCGGGTGTGATTCctcgagtactaggatccattaggcg
TS00374	0	0.0348591	0.0348591	37293	0	0	0	0.0630979	0.0630979	39621	0	0	0	0	0	21417	2	0.00933838	0	0	0	22646	3	0.0132474	-0.00933838	-0.0132474	-0.0112929	RNA	CCACGCGGACATATGTCCATNNN	tCACGCG--gtTATtTCCATGGG	chr1	15329838	-	4	2	GCTGTTTAACCTCCAAGGCATTTTCCCATGGAAATAACCGCGTGATTCCAGGCA	ACAGCGGGTGTCCACA	tatcttgtggaaaggacgaaacaccGCTGTTTAACCTCCAAGGCATTTTCCCATGGAAATAACCGCGTGATTCCAGGCAACAGCGGGTGTCCACActcgagtactaggatccattaggcg
TS00375	0.0117293	0.222856	0.234586	25577	2	0.00781953	0.0203452	0.237361	0.257706	29491	1	0.00339086	0.0540443	0.0840689	0.138113	16653	3	0.0180148	0.011426	0.0399909	0.0514168	17504	1	0.00571298	-0.0101952	-0.00232212	-0.00625868	RNA	CCACGCGGACATATGTCCATNNN	CCACaCG--aATAaGTCCAgGAG	chr1	11304195	-	4	2	TGGGTGGCCAATTTGGGCTGGGCTCTCCTGGACTTATTCGTGTGGCTGCAGTTG	ACAGCGGGTTTAATCG	tatcttgtggaaaggacgaaacaccTGGGTGGCCAATTTGGGCTGGGCTCTCCTGGACTTATTCGTGTGGCTGCAGTTGACAGCGGGTTTAATCGctcgagtactaggatccattaggcg
TS00376	0	0.102459	0.102459	4880	0	0	0	0.0800961	0.0800961	4994	0	0	0	0.186776	0.186776	2677	0	0	0	0.172533	0.172533	2898	0	0	0	0	0	RNA	CCACGCGGACATATGTCCATNNN	aCACatG--CATATGTgCATGGG	chr1	5788004	-	4	2	TGTGCATATATGTACACACATGCACCCATGCACATATGCATGTGTGTACATGCA	ACAGCGGGTCCTTAGG	tatcttgtggaaaggacgaaacaccTGTGCATATATGTACACACATGCACCCATGCACATATGCATGTGTGTACATGCAACAGCGGGTCCTTAGGctcgagtactaggatccattaggcg
TS00377	0	0	0	27491	0	0	0	0	0	29206	0	0	0	0	0	8189	0	0	0	0	0	9521	0	0	0	0	0	RNA	CCACGCGGACATATGTCCATNNN	CCACctG--CATAgGgCCATCAG	chr1	11863991	+	4	2	ACCTGCATGTCTGCCACAGCTGTGAAGGGCCTGATGGCCCTATGCAGGTGGTTT	ACAGCGGGTGTAATGG	tatcttgtggaaaggacgaaacaccACCTGCATGTCTGCCACAGCTGTGAAGGGCCTGATGGCCCTATGCAGGTGGTTTACAGCGGGTGTAATGGctcgagtactaggatccattaggcg
TS00378	0.00314159	0.0973893	0.100531	31831	0	0	0.0144171	0.0778524	0.0922695	34681	0	0	0.0406725	0.101681	0.142354	14752	0	0	0.0180668	0.0481783	0.0662451	16605	0	0	0	0	0	RNA	CCACGCGGACATATGTCCATNNN	gCACGCG--CcTATGaCtATAGG	chr1	9920892	-	4	2	GCTGGGATTACAGGCACGCAACCTCCTATAGTCATAGGCGCGTGCCACCACACC	ACAGCGGGTTAGCCAT	tatcttgtggaaaggacgaaacaccGCTGGGATTACAGGCACGCAACCTCCTATAGTCATAGGCGCGTGCCACCACACCACAGCGGGTTAGCCATctcgagtactaggatccattaggcg
TS00379	0	0	0	17445	0	0	0	0	0	19122	0	0	0	0.0127584	0.0127584	7838	0	0	0	0.0344353	0.0344353	8712	0	0	0	0	0	RNA	CCACGCGGACATATGTCCATNNN	CCACGtG--CATATcTCCtgCAG	chr1	33774674	-	4	2	TTTCCTAGTGAGGCCCCACCATTGCTGCAGGAGATATGCACGTGGGGTACATGT	ACAGCGGGTGCTTCGA	tatcttgtggaaaggacgaaacaccTTTCCTAGTGAGGCCCCACCATTGCTGCAGGAGATATGCACGTGGGGTACATGTACAGCGGGTGCTTCGActcgagtactaggatccattaggcg
TS00380	0	0	0	500	0	0	0	0	0	499	0	0	0	0.0837521	0.0837521	1194	0	0	0	0	0	1349	0	0	0	0	0	RNA	CCACGCGGACATATGTCCATNNN	CCctGtG--CATATGTCaATTGG	chr1	72702378	+	4	2	ATCTATAAATGGAAGCATTTATCTAGATGTCCAATTGACATATGCACAGGGTTT	ACAGCGGGTTAAAGCG	tatcttgtggaaaggacgaaacaccATCTATAAATGGAAGCATTTATCTAGATGTCCAATTGACATATGCACAGGGTTTACAGCGGGTTAAAGCGctcgagtactaggatccattaggcg
TS00381	0	0	0	791	0	0	0	0	0	833	0	0	0	0	0	2038	0	0	0	0	0	2305	0	0	0	0	0	RNA	CCACGCGGACATATGTCCATNNN	CCACaaG--CATATGgCCAcTGG	chr1	70208244	-	4	2	AAAGAGTAATTCTGAAAAAAAATCCCAGTGGCCATATGCTTGTGGTAAACTCCA	ACAGCGGGTCACCAAT	tatcttgtggaaaggacgaaacaccAAAGAGTAATTCTGAAAAAAAATCCCAGTGGCCATATGCTTGTGGTAAACTCCAACAGCGGGTCACCAATctcgagtactaggatccattaggcg
TS00382	0	0	0	5892	0	0	0	0	0	6821	2	0.0293212	0	0	0	6916	2	0.0289184	0	0	0	7627	0	0	-0.0289184	0.0293212	0.000201382	RNA	CCACGCGGACATATGTCCATNNN	CCAtGaG--CAcATGaCCATGGG	chr1	55843255	-	4	2	CCATATGGAATAGTACCAGTAAGCCCCATGGTCATGTGCTCATGGCCAGCCTAG	ACAGCGGGTTCACTTT	tatcttgtggaaaggacgaaacaccCCATATGGAATAGTACCAGTAAGCCCCATGGTCATGTGCTCATGGCCAGCCTAGACAGCGGGTTCACTTTctcgagtactaggatccattaggcg
TS00383	0	0.00255905	0.00255905	39077	4	0.0102362	0	0	0	43985	5	0.0113675	0	0	0	21427	8	0.0373361	0	0.0132002	0.0132002	22727	5	0.0220003	-0.0270999	-0.0106328	-0.0188663	RNA	CCACGCGGACATATGTCCATNNN	CCACtCG--CAcATGTagATCAG	chr1	56805202	+	4	2	CAGTGACAGAAGCACAAGTGAAAAGAAAATCTGATCTACATGTGCGAGTGGGGT	ACAGCGGGTGCGGTAG	tatcttgtggaaaggacgaaacaccCAGTGACAGAAGCACAAGTGAAAAGAAAATCTGATCTACATGTGCGAGTGGGGTACAGCGGGTGCGGTAGctcgagtactaggatccattaggcg
TS00384	0	0	0	2445	0	0	0	0	0	2778	0	0	0	0	0	2362	0	0	0	0	0	2350	0	0	0	0	0	RNA	CCACGCGGACATATGTCCATNNN	CCACagG--CATATtTaCATTAG	chr1	102741442	-	4	2	GAGAAAACAGAAAGTGACAAGGCCCTAATGTAAATATGCCTGTGGTATTTAAAG	CATTTAGGTGTGTTAC	tatcttgtggaaaggacgaaacaccGAGAAAACAGAAAGTGACAAGGCCCTAATGTAAATATGCCTGTGGTATTTAAAGCATTTAGGTGTGTTACctcgagtactaggatccattaggcg
TS00385	0	0	0	302	0	0	0	0	0	387	0	0	0	0	0	267	0	0	0	0	0	352	0	0	0	0	0	RNA	CCACGCGGACATATGTCCATNNN	CCAtGgG--CATATGTgCcTCAG	chr1	111006737	-	4	2	CTATTACCAAGACTCTCTGAAGGCCTGAGGCACATATGCCCATGGTAAGAACTA	CATTTAGGTTGTTCTT	tatcttgtggaaaggacgaaacaccCTATTACCAAGACTCTCTGAAGGCCTGAGGCACATATGCCCATGGTAAGAACTACATTTAGGTTGTTCTTctcgagtactaggatccattaggcg
TS00386	0	0	0	18585	0	0	0.00907894	0	0.00907894	22029	2	0.00907894	0.149283	0	0.149283	10048	0	0	0.158154	0	0.158154	10749	1	0.00930319	0	-0.00022425	-0.000112125	RNA	CCACGCGGACATATGTCCATNNN	CCACGaG--CATcTtaCCATGGG	chr1	114177952	+	4	2	GCGGGTCTGCTCATCGTAGTCACCCTGGGGCCCATGGTAAGATGCTCGTGGAGC	CATTTAGGTAACAGGC	tatcttgtggaaaggacgaaacaccGCGGGTCTGCTCATCGTAGTCACCCTGGGGCCCATGGTAAGATGCTCGTGGAGCCATTTAGGTAACAGGCctcgagtactaggatccattaggcg
TS00387	0	0.0185219	0.0185219	32394	0	0	0	0.0410657	0.0410657	38962	0	0	0	0.0057107	0.0057107	17511	4	0.0228428	0	0.0162593	0.0162593	18451	0	0	-0.0228428	0	-0.0114214	RNA	CCACGCGGACATATGTCCATNNN	gCACGtG--aAgATGTCCATCAG	chr1	112065048	-	4	2	TCAAGGGCAGGGTCTTTGTCTCTTCTGATGGACATCTTCACGTGCTATTAATGT	CATTTAGGTGCGCGAA	tatcttgtggaaaggacgaaacaccTCAAGGGCAGGGTCTTTGTCTCTTCTGATGGACATCTTCACGTGCTATTAATGTCATTTAGGTGCGCGAActcgagtactaggatccattaggcg
TS00388	0	0	0	571	0	0	0	0	0	596	0	0	0	0	0	607	0	0	0	0	0	704	0	0	0	0	0	RNA	CCACGCGGACATATGTCCATNNN	CaAtGgG--CATATGaCCATGGG	chr1	112100983	+	4	2	AGGTGGAGATGATGGGTAAGAGCAATAAATCCCATGGTCATATGCCCATTGTTA	CATTTAGGTCCTCCAT	tatcttgtggaaaggacgaaacaccAGGTGGAGATGATGGGTAAGAGCAATAAATCCCATGGTCATATGCCCATTGTTACATTTAGGTCCTCCATctcgagtactaggatccattaggcg
TS00389	0.198151	0	0.198151	13626	0	0	0.228367	0	0.228367	16202	0	0	0.305998	0	0.305998	8170	2	0.0244798	0.226271	0	0.226271	8397	0	0	-0.0244798	0	-0.0122399	RNA	CCACGCGGACATATGTCCATNNN	CCACtgG--tATATtTCCATAGG	chr1	143737200	+	4	2	TGCTGGAACAACTGCTCTCCAGGCCTCCACCCTATGGAAATATACCAGTGGCCA	CATTTAGGTCATGGTT	tatcttgtggaaaggacgaaacaccTGCTGGAACAACTGCTCTCCAGGCCTCCACCCTATGGAAATATACCAGTGGCCACATTTAGGTCATGGTTctcgagtactaggatccattaggcg
TS00390	0	0	0	4071	0	0	0	0	0	4761	0	0	0	0	0	2299	0	0	0	0	0	2458	0	0	0	0	0	RNA	CCACGCGGACATATGTCCATNNN	CtACctG--CtTATGTCCATGAG	chr1	155248045	+	4	2	GGAAAGCCCCAGACCCCAGTGGGACTGGAGCTCATGGACATAAGCAGGTAGGAA	CATTTAGGTAGGTGAC	tatcttgtggaaaggacgaaacaccGGAAAGCCCCAGACCCCAGTGGGACTGGAGCTCATGGACATAAGCAGGTAGGAACATTTAGGTAGGTGACctcgagtactaggatccattaggcg
TS00391	0.00970026	0.17703	0.18673	41236	0	0	0.0103014	0.140099	0.150401	48537	0	0	0.0128337	0.175394	0.188227	23376	2	0.00855578	0.0199976	0.159981	0.179978	25003	0	0	-0.00855578	0	-0.00427789	RNA	CCACGCGGACATATGTCCATNNN	CCAgGCG--CATtTaTCCAaGAG	chr1	169764712	+	4	2	CCTAAGCTCCGGAACGTTGCTTCCAACTGCCTCTTGGATAAATGCGCCTGGATG	CATTTAGGTTACCCAG	tatcttgtggaaaggacgaaacaccCCTAAGCTCCGGAACGTTGCTTCCAACTGCCTCTTGGATAAATGCGCCTGGATGCATTTAGGTTACCCAGctcgagtactaggatccattaggcg
TS00392	0	0	0	6232	0	0	0	0	0	7170	1	0.013947	0	0	0	4491	0	0	0	0	0	4378	1	0.0228415	0	-0.00889448	-0.00444724	RNA	CCACGCGGACATATGTCCATNNN	CCAaGtG--CATgTcTCCATCGG	chr1	156811003	+	4	2	GATTTCCACAGTATATCTGCAGTACACCTCCCGATGGAGACATGCACTTGGTGG	CATTTAGGTCAGTGCC	tatcttgtggaaaggacgaaacaccGATTTCCACAGTATATCTGCAGTACACCTCCCGATGGAGACATGCACTTGGTGGCATTTAGGTCAGTGCCctcgagtactaggatccattaggcg
TS00393	0	0	0	5680	0	0	0	0	0	6521	0	0	0	0	0	3873	1	0.0258198	0	0	0	4082	0	0	-0.0258198	0	-0.0129099	RNA	CCACGCGGACATATGTCCATNNN	CCAgGgG--tATgTGTCCATGAG	chr1	166923528	+	4	2	TTCCATACTTCCAAAATGCTGGCCTAGCCACTCATGGACACATACCCCTGGAAA	CATTTAGGTGTTGCAT	tatcttgtggaaaggacgaaacaccTTCCATACTTCCAAAATGCTGGCCTAGCCACTCATGGACACATACCCCTGGAAACATTTAGGTGTTGCATctcgagtactaggatccattaggcg
TS00394	0	0	0	4717	0	0	0	0	0	5112	0	0	0	0.0553199	0.0553199	5423	0	0	0	0.134161	0.134161	5963	0	0	0	0	0	RNA	CCACGCGGACATATGTCCATNNN	CCAaGtG--CATtTGTCCtTTAG	chr1	209683108	+	4	2	TCATTGAGATTTTCTCACCAGGCAGCAGATCTAAAGGACAAATGCACTTGGGCA	CATTTAGGTTTGTTGA	tatcttgtggaaaggacgaaacaccTCATTGAGATTTTCTCACCAGGCAGCAGATCTAAAGGACAAATGCACTTGGGCACATTTAGGTTTGTTGActcgagtactaggatccattaggcg
TS00395	0	0	0	1423	2	0.140548	0	0	0	1476	2	0.135501	0	0	0	1118	3	0.268336	0	0	0	1200	4	0.333333	-0.127788	-0.197832	-0.16281	RNA	CCACGCGGACATATGTCCATNNN	CCACtgG--CATATaTCCAcTAG	chr1	199684836	+	4	2	GTAAATTGATGCTAACTGCATGACTGACACCTAGTGGATATATGCCAGTGGTGC	CATTTAGGTGGGTGAT	tatcttgtggaaaggacgaaacaccGTAAATTGATGCTAACTGCATGACTGACACCTAGTGGATATATGCCAGTGGTGCCATTTAGGTGGGTGATctcgagtactaggatccattaggcg
TS00396	0	0	0	3	0	0	0	0	0	1	0	0	0	0	0	162	0	0	0	0	0	139	0	0	0	0	0	RNA	CCACGCGGACATATGTCCATNNN	CCACaCtGAaATA--TaCATTAG	chr1	14150867	-	4	2	AATAATTGTAATCTAATTGAATAACTAATGTATATTTCAGTGTGGGAAATTTGG	CATTTAGGTTGCTCCT	tatcttgtggaaaggacgaaacaccAATAATTGTAATCTAATTGAATAACTAATGTATATTTCAGTGTGGGAAATTTGGCATTTAGGTTGCTCCTctcgagtactaggatccattaggcg
TS00397	0	0.0188795	0.0188795	21187	0	0	0	0.00450349	0.00450349	22205	0	0	0	0	0	9051	13	0.143631	0	0.0101225	0.0101225	9879	3	0.0303674	-0.143631	-0.0303674	-0.086999	RNA	CCACGCGGACATATGTCCATNNN	aCACGCGGAttTA--TCCAcGAG	chr1	7464256	+	4	2	CTTTTCACTGCAGGGAGCCACATTCCGGGGCTCGTGGATAAATCCGCGTGTGAG	CATTTAGGTGGATTAG	tatcttgtggaaaggacgaaacaccCTTTTCACTGCAGGGAGCCACATTCCGGGGCTCGTGGATAAATCCGCGTGTGAGCATTTAGGTGGATTAGctcgagtactaggatccattaggcg
TS00398	0	0	0	10081	0	0	0	0	0	11573	0	0	0	0	0	7158	1	0.0139704	0	0	0	7241	0	0	-0.0139704	0	-0.00698519	RNA	CCACGCGGACATATGTCCATNNN	CCACaCtGACccA--TCCATGAG	chr1	25711418	-	4	2	TCAGACATCTCTAAAGTCAAATCGCTCATGGATGGGTCAGTGTGGGAGAAAGAA	CATTTAGGTTTCCAGG	tatcttgtggaaaggacgaaacaccTCAGACATCTCTAAAGTCAAATCGCTCATGGATGGGTCAGTGTGGGAGAAAGAACATTTAGGTTTCCAGGctcgagtactaggatccattaggcg
TS00399	0	0	0	23962	1	0.00417327	0	0	0	25922	0	0	0	0.00777424	0.00777424	12863	1	0.00777424	0.0204848	0	0.0204848	14645	0	0	-0.00360096	0	-0.00180048	RNA	CCACGCGGACATATGTCCATNNN	CCAtGtGGACtTc--TCCATAGG	chr1	20540520	+	4	2	GTGGCCATGTCATGAGGATACTCAAGCCGTCCTATGGAGAAGTCCACATGGCAA	CATTTAGGTCATGATC	tatcttgtggaaaggacgaaacaccGTGGCCATGTCATGAGGATACTCAAGCCGTCCTATGGAGAAGTCCACATGGCAACATTTAGGTCATGATCctcgagtactaggatccattaggcg
TS00400	0	0.0195542	0.0195542	5114	0	0	0.0526685	0.0175562	0.0702247	5696	0	0	0.0784621	0	0.0784621	2549	0	0	0.0373972	0.149589	0.186986	2674	0	0	0	0	0	RNA	CCACGCGGACATATGTCCATNNN	CCAgGCGGcCATA--cCCAgCGG	chr1	967228	-	4	2	CCCTGGGTGTCCCGCAGGAAGTTGCCGCTGGGTATGGCCGCCTGGTCCACAGCA	CATTTAGGTGAGTCAA	tatcttgtggaaaggacgaaacaccCCCTGGGTGTCCCGCAGGAAGTTGCCGCTGGGTATGGCCGCCTGGTCCACAGCACATTTAGGTGAGTCAActcgagtactaggatccattaggcg
TS00401	0	0.165119	0.165119	59351	2	0.00336978	0	0.129358	0.129358	64163	1	0.00155853	0	0.219522	0.219522	26421	0	0	0	0.195299	0.195299	28162	0	0	0.00336978	0.00155853	0.00246416	RNA	CCACGCGGACATATGTCCATNNN	CCcCGCGGACcTg--cCCATGGG	chr1	25183875	+	4	2	GGCAGGACAGGCCTGGGCTGGAGCAGGAGGCCCATGGGCAGGTCCGCGGGGCTG	CATTTAGGTAGCTAAG	tatcttgtggaaaggacgaaacaccGGCAGGACAGGCCTGGGCTGGAGCAGGAGGCCCATGGGCAGGTCCGCGGGGCTGCATTTAGGTAGCTAAGctcgagtactaggatccattaggcg
TS00402	0	0.0265767	0.0265767	37627	3	0.007973	0	0.0172456	0.0172456	40590	5	0.0123183	0.0127494	0.191241	0.203991	15687	9	0.0573723	0.0164808	0.170302	0.186782	18203	7	0.0384552	-0.0493993	-0.0261369	-0.0377681	RNA	CCACGCGGACATATGTCCATNNN	CCAgGCtGtCcTA--TCCATCAG	chr1	5527982	+	4	2	TGCTGGGTGGCACTGGTGCAGCACAGCCGGCTGATGGATAGGACAGCCTGGCAC	CATTTAGGTCAATGAG	tatcttgtggaaaggacgaaacaccTGCTGGGTGGCACTGGTGCAGCACAGCCGGCTGATGGATAGGACAGCCTGGCACCATTTAGGTCAATGAGctcgagtactaggatccattaggcg
TS00403	0	0.106109	0.106109	6597	0	0	0	0.245566	0.245566	7330	0	0	0	0.0702988	0.0702988	2845	0	0	0	0.15456	0.15456	3235	0	0	0	0	0	RNA	CCACGCGGACATATGTCCATNNN	CCACcCaGcCAcA--TCCATTAG	chr1	10737175	+	4	2	CCCAGCCAGCAGGTTGTGGGAACGAGGGGCCTAATGGATGTGGCTGGGTGGGGA	CATTTAGGTTGTGACT	tatcttgtggaaaggacgaaacaccCCCAGCCAGCAGGTTGTGGGAACGAGGGGCCTAATGGATGTGGCTGGGTGGGGACATTTAGGTTGTGACTctcgagtactaggatccattaggcg
TS00404	0.216799	0.0805253	0.297324	16144	1	0.00619425	0.111385	0.0293118	0.140696	17058	0	0	0.0587751	0.0235101	0.0822852	8507	1	0.011755	0.116909	0.116909	0.233819	9409	0	0	-0.00556077	0	-0.00278039	RNA	CCACGCGGACATATGTCCATNNN	CCAgGCGGACAgA--cCCcTCGG	chr1	1124996	-	4	2	GCAGCCGCTGAGCGGCTGTGGAGGCCGAGGGGTCTGTCCGCCTGGGGGAGGCAG	CATTTAGGTATTACTG	tatcttgtggaaaggacgaaacaccGCAGCCGCTGAGCGGCTGTGGAGGCCGAGGGGTCTGTCCGCCTGGGGGAGGCAGCATTTAGGTATTACTGctcgagtactaggatccattaggcg
TS00405	0	0	0	1319	0	0	0	0	0	1517	0	0	0	0	0	1055	0	0	0	0	0	1114	0	0	0	0	0	RNA	CCACGCGGACATATGTCCATNNN	CCACatGGgCATc--TCCATAGG	chr1	41731637	-	4	2	GAAGCCATCTGCCATGTCAAACAGCCTATGGAGATGCCCATGTGGGGAAGAATG	CATTTAGGTACTTATG	tatcttgtggaaaggacgaaacaccGAAGCCATCTGCCATGTCAAACAGCCTATGGAGATGCCCATGTGGGGAAGAATGCATTTAGGTACTTATGctcgagtactaggatccattaggcg
TS00406	0	0	0	864	0	0	0	0	0	889	0	0	0	0	0	467	0	0	0	0	0	471	0	0	0	0	0	RNA	CCACGCGGACATATGTCCATNNN	CCtCGgGGACtcA--TCCATGAG	chr1	30546460	-	4	2	CAGGGACACTAGCAGGAGGCTACACTCATGGATGAGTCCCCGAGGACAGAGACA	CATTTAGGTAAGTACG	tatcttgtggaaaggacgaaacaccCAGGGACACTAGCAGGAGGCTACACTCATGGATGAGTCCCCGAGGACAGAGACACATTTAGGTAAGTACGctcgagtactaggatccattaggcg
TS00407	0	0	0	35146	1	0.00284527	0	0	0	40383	1	0.00247629	0	0	0	22313	4	0.0179268	0	0	0	22525	1	0.00443951	-0.0150815	-0.00196322	-0.00852236	RNA	CCACGCGGACATATGTCCATNNN	ggAtGgGGACATA--TCCATGGG	chr1	35611154	-	4	2	TCAGCGGGTAGTAAGCAGGCCTTGCCCATGGATATGTCCCCATCCCTAAATTTG	CATTTAGGTTCAATTG	tatcttgtggaaaggacgaaacaccTCAGCGGGTAGTAAGCAGGCCTTGCCCATGGATATGTCCCCATCCCTAAATTTGCATTTAGGTTCAATTGctcgagtactaggatccattaggcg
TS00408	0	0	0	1503	0	0	0	0	0	1766	0	0	0	0	0	2280	0	0	0	0	0	2535	0	0	0	0	0	RNA	CCACGCGGACATATGTCCATNNN	aCAtGgGGACATt--TCCATTGG	chr1	64923508	+	4	2	CTCTAATTTGTGACATAGTCACCACAGCAACCAATGGAAATGTCCCCATGTGAT	CATTTAGGTTTCCTCA	tatcttgtggaaaggacgaaacaccCTCTAATTTGTGACATAGTCACCACAGCAACCAATGGAAATGTCCCCATGTGATCATTTAGGTTTCCTCActcgagtactaggatccattaggcg
TS00409	0	0	0	6268	0	0	0	0.0151999	0.0151999	6579	0	0	0	0	0	4237	1	0.0236016	0	0	0	4499	0	0	-0.0236016	0	-0.0118008	RNA	CCACGCGGACATATGTCCATNNN	CCACGtGGcCcTc--TCCATAGG	chr1	53047178	+	4	2	TGAATGAGCTCACTGCTATGTTGTGGACTTCCTATGGAGAGGGCCACGTGGCAG	CATTTAGGTGTTACAC	tatcttgtggaaaggacgaaacaccTGAATGAGCTCACTGCTATGTTGTGGACTTCCTATGGAGAGGGCCACGTGGCAGCATTTAGGTGTTACACctcgagtactaggatccattaggcg
TS00410	0.106895	0	0.106895	13097	0	0	0.0773595	0	0.0773595	15512	0	0	0.138081	0	0.138081	10139	3	0.0295887	0.0404245	0	0.0404245	9895	0	0	-0.0295887	0	-0.0147944	RNA	CCACGCGGACATATGTCCATNNN	CCACatGGACcTc--TCCATAGG	chr1	45800717	+	4	2	TGACAAAGCAAGCTGTCATTCTCTGAACTGCCTATGGAGAGGTCCATGTGGCAG	CATTTAGGTCGATTAC	tatcttgtggaaaggacgaaacaccTGACAAAGCAAGCTGTCATTCTCTGAACTGCCTATGGAGAGGTCCATGTGGCAGCATTTAGGTCGATTACctcgagtactaggatccattaggcg
TS00411	0	0	0	3020	0	0	0	0	0	3275	0	0	0	0	0	2079	0	0	0	0	0	2338	0	0	0	0	0	RNA	CCACGCGGACATATGTCCATNNN	CCtCatGGACATc--TCCATCAG	chr1	57183581	-	4	2	TTGATCCTTGTCCCATGTCACATTCTGATGGAGATGTCCATGAGGAAACTGGAT	CATTTAGGTAGTTACC	tatcttgtggaaaggacgaaacaccTTGATCCTTGTCCCATGTCACATTCTGATGGAGATGTCCATGAGGAAACTGGATCATTTAGGTAGTTACCctcgagtactaggatccattaggcg
TS00412	0	0	0	11004	0	0	0	0	0	11867	0	0	0	0	0	6092	1	0.016415	0	0	0	7133	0	0	-0.016415	0	-0.00820749	RNA	CCACGCGGACATATGTCCATNNN	CCACGCtGAgATA--cCCAgGGG	chr1	91713586	+	4	2	ATTCAAAGCCCCATGTGATGTCAGGGGTTTCCCCTGGGTATCTCAGCGTGGAAA	CATTTAGGTGTAACAG	tatcttgtggaaaggacgaaacaccATTCAAAGCCCCATGTGATGTCAGGGGTTTCCCCTGGGTATCTCAGCGTGGAAACATTTAGGTGTAACAGctcgagtactaggatccattaggcg
TS00413	0	0	0	5169	0	0	0.0347584	0	0.0347584	5754	0	0	0.0938673	0	0.0938673	3196	1	0.0312891	0.0315956	0	0.0315956	3165	0	0	-0.0312891	0	-0.0156446	RNA	CCACGCGGACATATGTCCATNNN	CCACtCaGgCtTA--TCCATAAG	chr1	99579526	+	4	2	TCACAGCTACCACGTAGTGATGGGAAAATCCTTATGGATAAGCCTGAGTGGAAA	CATTTAGGTAACGATG	tatcttgtggaaaggacgaaacaccTCACAGCTACCACGTAGTGATGGGAAAATCCTTATGGATAAGCCTGAGTGGAAACATTTAGGTAACGATGctcgagtactaggatccattaggcg
TS00414	0	0	0	5017	0	0	0	0	0	5998	1	0.0166722	0	0	0	3779	0	0	0	0	0	4060	0	0	0	0.0166722	0.00833611	RNA	CCACGCGGACATATGTCCATNNN	CCACatGGACcTt--TCCATAGG	chr1	95672956	-	4	2	TACCATGTCATGAGGATACTCACTCCTATGGAAAGGTCCATGTGGTAATGAACT	CATTTAGGTTCCGGGT	tatcttgtggaaaggacgaaacaccTACCATGTCATGAGGATACTCACTCCTATGGAAAGGTCCATGTGGTAATGAACTCATTTAGGTTCCGGGTctcgagtactaggatccattaggcg
TS00415	0	0.0859107	0.0859107	1164	0	0	0	0.456969	0.456969	1313	0	0	0	0	0	1716	0	0	0	0	0	1774	0	0	0	0	0	RNA	CCACGCGGACATATGTCCATNNN	CtACaCtGACAcA--TCCATTAG	chr1	102730505	-	4	2	GATAGTAGGCAAAATGAATGTGTGCTAATGGATGTGTCAGTGTAGACTCAGAAG	CATTTAGGTTCCATTT	tatcttgtggaaaggacgaaacaccGATAGTAGGCAAAATGAATGTGTGCTAATGGATGTGTCAGTGTAGACTCAGAAGCATTTAGGTTCCATTTctcgagtactaggatccattaggcg
TS00416	0	0	0	8474	0	0	0	0	0	9735	2	0.0205444	0	0	0	8143	0	0	0	0	0	9222	0	0	0	0.0205444	0.0102722	RNA	CCACGCGGACATATGTCCATNNN	CaAaGCaGACATA--gCCATAAG	chr1	87180455	-	4	2	TCTTATGGCTATGTCTGCTTTCATCTTATGGCTATGTCTGCTTTGGACTCACCT	CATTTAGGTTGACCGC	tatcttgtggaaaggacgaaacaccTCTTATGGCTATGTCTGCTTTCATCTTATGGCTATGTCTGCTTTGGACTCACCTCATTTAGGTTGACCGCctcgagtactaggatccattaggcg
TS00417	0	0	0	4085	0	0	0	0	0	4903	0	0	0	0	0	2745	0	0	0	0	0	2687	0	0	0	0	0	RNA	CCACGCGGACATATGTCCATNNN	CgAtGgGGACATA--TCaATAAG	chr1	121303417	-	4	2	GTCCCTTCAAGCTGGCTTCTGTGTCTTATTGATATGTCCCCATCGTTCTTTGAG	CATTTAGGTAGCTTAC	tatcttgtggaaaggacgaaacaccGTCCCTTCAAGCTGGCTTCTGTGTCTTATTGATATGTCCCCATCGTTCTTTGAGCATTTAGGTAGCTTACctcgagtactaggatccattaggcg
TS00418	0	0.08201	0.08201	26826	0	0	0	0.0615146	0.0615146	30887	0	0	0	0	0	15518	1	0.00644413	0	0.0120576	0.0120576	16587	0	0	-0.00644413	0	-0.00322207	RNA	CCACGCGGACATATGTCCATNNN	CCACatGGACtTc--TCCATAGG	chr1	114552420	+	4	2	GATGAAGCAAGCTGCCATGTTGTGAACTGCCCTATGGAGAAGTCCATGTGGCAA	CATTTAGGTAGCGCTC	tatcttgtggaaaggacgaaacaccGATGAAGCAAGCTGCCATGTTGTGAACTGCCCTATGGAGAAGTCCATGTGGCAACATTTAGGTAGCGCTCctcgagtactaggatccattaggcg
TS00419	0	0	0	8778	0	0	0	0	0	9707	1	0.0103018	0.0124875	0	0.0124875	8008	1	0.0124875	0.195033	0	0.195033	7691	0	0	-0.0124875	0.0103018	-0.00109283	RNA	CCACGCGGACATATGTCCATNNN	CCACaCtGgCATA--TCCAcTAG	chr1	96413953	+	4	2	TCTGATCTATGCTTCTGCAAGCCATACTGCCTAGTGGATATGCCAGTGTGGCTG	CATTTAGGTTCTCACC	tatcttgtggaaaggacgaaacaccTCTGATCTATGCTTCTGCAAGCCATACTGCCTAGTGGATATGCCAGTGTGGCTGCATTTAGGTTCTCACCctcgagtactaggatccattaggcg
TS00420	0	0	0	11741	0	0	0	0	0	13224	0	0	0	0	0	7477	1	0.0133743	0	0	0	8049	1	0.0124239	-0.0133743	-0.0124239	-0.0128991	RNA	CCACGCGGACATATGTCCATNNN	CCAtGtGGACcTt--TCCATAAG	chr1	92754641	+	4	2	AGTTGCCACAAGGTGAAGATACTCAGCAGTCTTATGGAAAGGTCCACATGGTGA	CATTTAGGTTCCCGTT	tatcttgtggaaaggacgaaacaccAGTTGCCACAAGGTGAAGATACTCAGCAGTCTTATGGAAAGGTCCACATGGTGACATTTAGGTTCCCGTTctcgagtactaggatccattaggcg
TS00421	0	0	0	13222	0	0	0	0	0	16103	1	0.00621002	0	0.0278914	0.0278914	10756	1	0.00929714	0	0	0	11533	2	0.0173415	-0.00929714	-0.0111315	-0.0102143	RNA	CCACGCGGACATATGTCCATNNN	CgAtGgGGACATA--TCaATAAG	chr1	144976667	+	4	2	AATGGAGTCCCTTCAAGCTGGCTTCTGTGTCTTATTGATATGTCCCCATCGTTC	CATTTAGGTTAACTGC	tatcttgtggaaaggacgaaacaccAATGGAGTCCCTTCAAGCTGGCTTCTGTGTCTTATTGATATGTCCCCATCGTTCCATTTAGGTTAACTGCctcgagtactaggatccattaggcg
TS00422	0	0	0	4158	0	0	0	0	0	4905	0	0	0	0	0	4246	0	0	0	0	0	4147	0	0	0	0	0	RNA	CCACGCGGACATATGTCCATNNN	CCAtGgtGACATA--TaCATCAG	chr1	159490513	-	4	2	TGAGCTCCTTTAGAGATAATGCTTCTGATGTATATGTCACCATGGTAACAATTG	CATTTAGGTTGTTGTA	tatcttgtggaaaggacgaaacaccTGAGCTCCTTTAGAGATAATGCTTCTGATGTATATGTCACCATGGTAACAATTGCATTTAGGTTGTTGTActcgagtactaggatccattaggcg
TS00423	0	0.039974	0.039974	20013	0	0	0	0.0629089	0.0629089	23844	1	0.00419393	0	0	0	13583	0	0	0	0.00740193	0.00740193	13510	0	0	0	0.00419393	0.00209696	RNA	CCACGCGGACATATGTCCATNNN	gCAaatGGACATA--TCCATAGG	chr1	154557559	+	4	2	GTAGCAGTTCTGCCACTCCCCTGCCTGTTCCCTATGGATATGTCCATTTGCCCT	CATTTAGGTTAGTTGC	tatcttgtggaaaggacgaaacaccGTAGCAGTTCTGCCACTCCCCTGCCTGTTCCCTATGGATATGTCCATTTGCCCTCATTTAGGTTAGTTGCctcgagtactaggatccattaggcg
TS00424	0	0.0709304	0.0709304	8459	0	0	0	0.052843	0.052843	9462	0	0	0	0.180766	0.180766	5532	0	0	0	0.246349	0.246349	5683	0	0	0	0	0	RNA	CCACGCGGACATATGTCCATNNN	CCACagGGACAcA--TCCcTGGG	chr1	156711666	+	4	2	AAATTCAGGAGCTGCTGGCTCCTTTGATCCCCCAGGGATGTGTCCCTGTGGATC	CATTTAGGTGCGCAAG	tatcttgtggaaaggacgaaacaccAAATTCAGGAGCTGCTGGCTCCTTTGATCCCCCAGGGATGTGTCCCTGTGGATCCATTTAGGTGCGCAAGctcgagtactaggatccattaggcg
TS00425	0.049298	0.0964527	0.145751	46655	25	0.0535848	0.0533439	0.0849551	0.138299	50615	37	0.0731009	0.00872258	0.0436129	0.0523355	22929	26	0.113394	0.00787464	0.0275612	0.0354359	25398	38	0.149618	-0.0598087	-0.0765172	-0.068163	RNA	CCACGCGGACATATGTCCATNNN	CCAaGCaGcCATA--TCCAcAGG	chr1	172353087	+	4	2	GAAACAGGGCAGAGGATGGTGCACCTGTGGCCTGTGGATATGGCTGCTTGGTGG	CATTTAGGTCTTGACG	tatcttgtggaaaggacgaaacaccGAAACAGGGCAGAGGATGGTGCACCTGTGGCCTGTGGATATGGCTGCTTGGTGGCATTTAGGTCTTGACGctcgagtactaggatccattaggcg
TS00426	0	0	0	12001	2	0.0166653	0	0	0	13655	3	0.02197	0	0	0	6492	4	0.0616143	0	0	0	7274	3	0.0412428	-0.044949	-0.0192728	-0.0321109	RNA	CCACGCGGACATATGTCCATNNN	CCAaGCaGcaATA--TCCATAGG	chr1	176774344	-	4	2	CCATAAGGCCCATAAGACCAACTGCCTATGGATATTGCTGCTTGGATATCGTGT	CATTTAGGTGCTCATG	tatcttgtggaaaggacgaaacaccCCATAAGGCCCATAAGACCAACTGCCTATGGATATTGCTGCTTGGATATCGTGTCATTTAGGTGCTCATGctcgagtactaggatccattaggcg
TS00427	0	0.0790014	0.0790014	31645	0	0	0	0.0604193	0.0604193	33102	6	0.0181258	0	0.0354139	0.0354139	11295	3	0.0265604	0	0	0	12418	0	0	-0.0265604	0.0181258	-0.00421732	RNA	CCACGCGGACATATGTCCATNNN	CCACtgtGACATA--TCCAaGGG	chr1	179705748	+	4	2	TGCCCATGCTCGCATGTCTGAGGGATAAAACCCTTGGATATGTCACAGTGGCTG	CATTTAGGTATGGTGA	tatcttgtggaaaggacgaaacaccTGCCCATGCTCGCATGTCTGAGGGATAAAACCCTTGGATATGTCACAGTGGCTGCATTTAGGTATGGTGActcgagtactaggatccattaggcg
TS00428	0	0	0	4678	1	0.0213767	0	0	0	5394	0	0	0	0	0	2913	2	0.0686577	0	0	0	3079	0	0	-0.0472811	0	-0.0236405	RNA	CCACGCGGACATATGTCCATNNN	CCAgGtGGAgATA--TCCcTCAG	chr1	159975930	+	4	2	ACAGATCCTGAAGTTACATATAGACTTTAACTGAGGGATATCTCCACCTGGCCA	CATTTAGGTTATGGAG	tatcttgtggaaaggacgaaacaccACAGATCCTGAAGTTACATATAGACTTTAACTGAGGGATATCTCCACCTGGCCACATTTAGGTTATGGAGctcgagtactaggatccattaggcg
TS00429	0	0	0	10434	0	0	0	0	0	11995	0	0	0	0	0	7785	2	0.0256904	0	0	0	8130	0	0	-0.0256904	0	-0.0128452	RNA	CCACGCGGACATATGTCCATNNN	CCAgGCtGACATA--TaCAaGAG	chr1	157558319	+	4	2	GAGAAGTGATACAGGGGCATTTCATGTCTGCTCTTGTATATGTCAGCCTGGAAA	CATTTAGGTTTACCGG	tatcttgtggaaaggacgaaacaccGAGAAGTGATACAGGGGCATTTCATGTCTGCTCTTGTATATGTCAGCCTGGAAACATTTAGGTTTACCGGctcgagtactaggatccattaggcg
TS00430	0	0.11197	0.11197	8931	0	0	0	0.182002	0.182002	9890	0	0	0.0313529	0.0313529	0.0627058	6379	0	0	0	0.0893522	0.0893522	6715	1	0.014892	0	-0.014892	-0.00744602	RNA	CCACGCGGACATATGTCCATNNN	aCACGtGGACATt--TCCtTTAG	chr1	189581121	+	4	2	TTGTCCTTTGGGAAGCATGAGTTTAAATTCCTAAAGGAAATGTCCACGTGTTTT	CATTTAGGTCGCATTG	tatcttgtggaaaggacgaaacaccTTGTCCTTTGGGAAGCATGAGTTTAAATTCCTAAAGGAAATGTCCACGTGTTTTCATTTAGGTCGCATTGctcgagtactaggatccattaggcg
TS00431	0.0374883	0	0.0374883	5335	0	0	0.0167926	0	0.0167926	5955	0	0	0.023116	0	0.023116	4326	0	0	0.0939408	0	0.0939408	4258	1	0.0234852	0	-0.0234852	-0.0117426	RNA	CCACGCGGACATATGTCCATNNN	CCAtGaGGtCATA--TCCcTGGG	chr1	177815622	-	4	2	AGATATGGCGAGCCCTTGAAGCTGCCCAGGGATATGACCTCATGGGTAATTTAG	CATTTAGGTGAGTCCC	tatcttgtggaaaggacgaaacaccAGATATGGCGAGCCCTTGAAGCTGCCCAGGGATATGACCTCATGGGTAATTTAGCATTTAGGTGAGTCCCctcgagtactaggatccattaggcg
TS00432	0	0	0	460	0	0	0	0	0	555	0	0	0	0.265604	0.265604	753	0	0	0	0.118343	0.118343	845	0	0	0	0	0	RNA	CCACGCGGACATATGTCCATNNN	CaAaGCtGACATA--TCtATGAG	chr1	193061365	-	4	2	GTTTCTTTACATTTGTCATGCACTCTCATAGATATGTCAGCTTTGACTTCATTT	CATTTAGGTCTATGAC	tatcttgtggaaaggacgaaacaccGTTTCTTTACATTTGTCATGCACTCTCATAGATATGTCAGCTTTGACTTCATTTCATTTAGGTCTATGACctcgagtactaggatccattaggcg
TS00433	0	0	0	11141	1	0.00897585	0	0	0	13102	2	0.0152648	0	0	0	6054	0	0	0	0.0918133	0.0918133	6535	2	0.0306044	0.00897585	-0.0153396	-0.00318187	RNA	CCACGCGGACATATGTCCATNNN	CCACaCaGACATA--TgaATGAG	chr1	201994986	-	4	2	CATGAGCCACCAGGCCCAGCCAGTCTCATTCATATGTCTGTGTGGAAAAGCAGT	CATTTAGGTAATCGCT	tatcttgtggaaaggacgaaacaccCATGAGCCACCAGGCCCAGCCAGTCTCATTCATATGTCTGTGTGGAAAAGCAGTCATTTAGGTAATCGCTctcgagtactaggatccattaggcg
TS00434	0	0	0	1540	0	0	0	0	0	1578	0	0	0	0	0	1200	0	0	0	0	0	1387	0	0	0	0	0	RNA	CCACGCGGACATATGTCCATNNN	CtACcttGACATA--TCCATTGG	chr1	201080197	+	4	2	ATGGTGAGTTTGATGTGCCTTTGAGACATCCCAATGGATATGTCAAGGTAGCAG	CATTTAGGTGGCTTCA	tatcttgtggaaaggacgaaacaccATGGTGAGTTTGATGTGCCTTTGAGACATCCCAATGGATATGTCAAGGTAGCAGCATTTAGGTGGCTTCActcgagtactaggatccattaggcg
TS00435	0	0	0	94	0	0	0	0	0	95	0	0	0	0	0	25	0	0	3.22581	0	3.22581	31	0	0	0	0	0	RNA	CCACGCGGACATATGTCCATNNN	CCAaGCGGcCATA--cCCAgCAG	chr1	202629837	+	4	2	CCGTACCACCCCCCCCCCCCCACCAGCTGCCTGCTGGGTATGGCCGCTTGGCTG	CATTTAGGTCCTAACG	tatcttgtggaaaggacgaaacaccCCGTACCACCCCCCCCCCCCCACCAGCTGCCTGCTGGGTATGGCCGCTTGGCTGCATTTAGGTCCTAACGctcgagtactaggatccattaggcg
TS00436	0	0	0	26200	0	0	0	0	0	30455	0	0	0	0	0	15113	0	0	0	0	0	15659	0	0	0	0	0	RNA	CCACGCGGACATATGTCCATNNN	aCgCaCGGACAcATG--CATTGG	chr1	14342023	-	4	2	AATCGGCCCCAGTGTTTGTTGCTCCCAATGCATGTGTCCGTGCGTTCTCATCAT	CATTTAGGTGCAAGGT	tatcttgtggaaaggacgaaacaccAATCGGCCCCAGTGTTTGTTGCTCCCAATGCATGTGTCCGTGCGTTCTCATCATCATTTAGGTGCAAGGTctcgagtactaggatccattaggcg
TS00437	0	0.0256113	0.0256113	66377	2	0.00301309	0	0.0224232	0.0224232	80274	7	0.00872013	0	0.0238057	0.0238057	25204	1	0.00396762	0.0321842	0.0178801	0.0500644	27964	3	0.0107281	-0.000954532	-0.00200795	-0.00148124	RNA	CCACGCGGACATATGTCCATNNN	CCgCGgGGACATgTG--CAcAGG	chr1	3511584	+	4	2	CCATGGCTGCAGCCACACCAGTGCTGGGCCCCTGTGCACATGTCCCCGCGGCTA	CATTTAGGTCAACCGC	tatcttgtggaaaggacgaaacaccCCATGGCTGCAGCCACACCAGTGCTGGGCCCCTGTGCACATGTCCCCGCGGCTACATTTAGGTCAACCGCctcgagtactaggatccattaggcg
TS00438	0	0	0	11642	0	0	0	0	0	13296	0	0	0	0	0	5688	0	0	0	0	0	5893	0	0	0	0	0	RNA	CCACGCGGACATATGTCCATNNN	CCACGCtGACcTcTG--gATAGG	chr1	1063127	-	4	2	CAGGGTGGAGGCGGAGAAGCTGTTCCTATCCAGAGGTCAGCGTGGGGACTTCCT	CATTTAGGTAACCGCC	tatcttgtggaaaggacgaaacaccCAGGGTGGAGGCGGAGAAGCTGTTCCTATCCAGAGGTCAGCGTGGGGACTTCCTCATTTAGGTAACCGCCctcgagtactaggatccattaggcg
TS00439	0	0	0	8173	0	0	0	0	0	9333	1	0.0107147	0	0	0	3921	0	0	0	0	0	4171	2	0.0479501	0	-0.0372355	-0.0186177	RNA	CCACGCGGACATATGTCCATNNN	aCACatGGACATATG--tATCAG	chr1	14525089	+	4	2	CACACGTCCATACATATACATGGGACAACCCTGATACATATGTCCATGTGTCAT	CATTTAGGTAACAGCA	tatcttgtggaaaggacgaaacaccCACACGTCCATACATATACATGGGACAACCCTGATACATATGTCCATGTGTCATCATTTAGGTAACAGCActcgagtactaggatccattaggcg
TS00440	0	0.0119671	0.0119671	33425	0	0	0	0.00257321	0.00257321	38862	3	0.00771962	0	0	0	17324	4	0.0230894	0	0	0	18420	2	0.0108578	-0.0230894	-0.00313814	-0.0131137	RNA	CCACGCGGACATATGTCCATNNN	aCACGCGcACAcATG--CAgAGG	chr1	44513780	-	4	2	CCCAGGGCATGTTTCATGGGTCATCCTCTGCATGTGTGCGCGTGTGTCTGTGTG	CATTTAGGTGAATCGA	tatcttgtggaaaggacgaaacaccCCCAGGGCATGTTTCATGGGTCATCCTCTGCATGTGTGCGCGTGTGTCTGTGTGCATTTAGGTGAATCGActcgagtactaggatccattaggcg
TS00441	0	0.312145	0.312145	10572	0	0	0	0.319097	0.319097	12222	0	0	0	0.264427	0.264427	6429	0	0	0	0.352382	0.352382	6527	2	0.0306419	0	-0.0306419	-0.015321	RNA	CCACGCGGACATATGTCCATNNN	CCtCtCccACATATG--CATAGG	chr1	48197220	+	4	2	ATCAGCTTGAGGAGCAGTATTCTATTCAAACCTATGCATATGTGGGAGAGGAAA	CATTTAGGTCCTCCTG	tatcttgtggaaaggacgaaacaccATCAGCTTGAGGAGCAGTATTCTATTCAAACCTATGCATATGTGGGAGAGGAAACATTTAGGTCCTCCTGctcgagtactaggatccattaggcg
TS00442	0	0.0285334	0.0285334	10514	0	0	0	0.0322165	0.0322165	12416	0	0	0.0323572	0.0647144	0.0970717	6181	2	0.0323572	0	0.0617665	0.0617665	6476	3	0.0463249	-0.0323572	-0.0463249	-0.0393411	RNA	CCACGCGGACATATGTCCATNNN	aCAtGCaGACAaATG--CATGGG	chr1	12807626	-	4	2	CTCCAACCCTGCTTCTTCTAAAGTCCCATGCATTTGTCTGCATGTGAGTGCCCC	CATTTAGGTTAGCTAC	tatcttgtggaaaggacgaaacaccCTCCAACCCTGCTTCTTCTAAAGTCCCATGCATTTGTCTGCATGTGAGTGCCCCCATTTAGGTTAGCTACctcgagtactaggatccattaggcg
TS00443	0	0	0	21221	0	0	0	0	0	24832	0	0	0	0.0329634	0.0329634	9101	0	0	0	0.0420212	0.0420212	9519	0	0	0	0	0	RNA	CCACGCGGACATATGTCCATNNN	aCACcaGGACATATG--CAgTAG	chr1	36421888	-	4	2	GGACCTAATGGCACTGGTACTACGCTACTGCATATGTCCTGGTGTGTGGTTCCT	CATTTAGGTCTAGCGC	tatcttgtggaaaggacgaaacaccGGACCTAATGGCACTGGTACTACGCTACTGCATATGTCCTGGTGTGTGGTTCCTCATTTAGGTCTAGCGCctcgagtactaggatccattaggcg
TS00444	0	0	0	2788	0	0	0	0	0	3330	0	0	0	0	0	2371	0	0	0	0	0	2527	0	0	0	0	0	RNA	CCACGCGGACATATGTCCATNNN	CCACttGcACATATG--CAaAAG	chr1	50299907	-	4	2	GTTCGGAGTGATACAGATAAATAGCTTTTGCATATGTGCAAGTGGGTATTTGAT	CATTTAGGTGAACAAT	tatcttgtggaaaggacgaaacaccGTTCGGAGTGATACAGATAAATAGCTTTTGCATATGTGCAAGTGGGTATTTGATCATTTAGGTGAACAATctcgagtactaggatccattaggcg
TS00445	0	0.0488224	0.0488224	43013	1	0.00232488	0	0.0439297	0.0439297	50080	3	0.00599041	0	0.0626138	0.0626138	17568	1	0.00569217	0	0.073984	0.073984	18923	1	0.00528457	-0.00336729	0.000705841	-0.00133072	RNA	CCACGCGGACATATGTCCATNNN	gCAtGtGGACAcATG--CATGGG	chr1	29249201	+	4	2	GTCTCCCTGGTGGGAGGGGCTCCACACCTCCCCATGCATGTGTCCACATGCAGG	CATTTAGGTTTGGCTG	tatcttgtggaaaggacgaaacaccGTCTCCCTGGTGGGAGGGGCTCCACACCTCCCCATGCATGTGTCCACATGCAGGCATTTAGGTTTGGCTGctcgagtactaggatccattaggcg
TS00446	0	0	0	23415	0	0	0	0	0	26951	1	0.00371044	0	0.0722834	0.0722834	12451	3	0.0240944	0	0	0	13660	0	0	-0.0240944	0.00371044	-0.010192	RNA	CCACGCGGACATATGTCCATNNN	aCACatGGACATATG--CAgGGG	chr1	70722422	-	4	2	CAACAGGCTCCAATGTGTGTTTTTCCCCTGCATATGTCCATGTGTTCTCATTGT	CATTTAGGTTGTGGTT	tatcttgtggaaaggacgaaacaccCAACAGGCTCCAATGTGTGTTTTTCCCCTGCATATGTCCATGTGTTCTCATTGTCATTTAGGTTGTGGTTctcgagtactaggatccattaggcg
TS00447	0	0	0	901	0	0	0	0	0	1068	0	0	0	0	0	838	0	0	0	0	0	901	0	0	0	0	0	RNA	CCACGCGGACATATGTCCATNNN	CCcCcCaGACATcTG--CATGGG	chr1	53645174	+	4	2	GTGTGAATCAAGATCCGAAATATGGAAGGACCCATGCAGATGTCTGGGGGGGAG	CATTTAGGTGCGTAAA	tatcttgtggaaaggacgaaacaccGTGTGAATCAAGATCCGAAATATGGAAGGACCCATGCAGATGTCTGGGGGGGAGCATTTAGGTGCGTAAActcgagtactaggatccattaggcg
TS00448	0	0.0330524	0.0330524	6051	0	0	0	0.0738662	0.0738662	6769	0	0	0	0.112003	0.112003	5357	0	0	0	0.159688	0.159688	5636	0	0	0	0	0	RNA	CCACGCGGACATATGTCCATNNN	CCACctGGACAaATG--CAgTAG	chr1	43503005	+	4	2	AGAAGCTCATTATGCCAAAAAACAGGGTAGCTACTGCATTTGTCCAGGTGGCAC	CATTTAGGTGCTAGCC	tatcttgtggaaaggacgaaacaccAGAAGCTCATTATGCCAAAAAACAGGGTAGCTACTGCATTTGTCCAGGTGGCACCATTTAGGTGCTAGCCctcgagtactaggatccattaggcg
TS00449	0	0	0	21865	0	0	0	0	0	24764	0	0	0	0	0	12015	1	0.00832293	0	0	0	12496	0	0	-0.00832293	0	-0.00416146	RNA	CCACGCGGACATATGTCCATNNN	CCACGaaGACAgAgG--CATCAG	chr1	64681315	+	4	2	ACATTCTGCAGCAAGGCAGCTGAATACTCACTGATGCCTCTGTCTTCGTGGCTG	CATTTAGGTTAGCGTT	tatcttgtggaaaggacgaaacaccACATTCTGCAGCAAGGCAGCTGAATACTCACTGATGCCTCTGTCTTCGTGGCTGCATTTAGGTTAGCGTTctcgagtactaggatccattaggcg
TS00450	0	0	0	5217	0	0	0	0	0	5994	0	0	0.377907	0	0.377907	3440	0	0	0.544465	0	0.544465	3857	0	0	0	0	0	RNA	CCACGCGGACATATGTCCATNNN	CCACaCaGACAacTG--CATAAG	chr1	64699633	-	4	2	GTCTGTTTCCTAAAATCCTGCCCCCTTATGCAGTTGTCTGTGTGGTTCTCCACA	CATTTAGGTTATGGCT	tatcttgtggaaaggacgaaacaccGTCTGTTTCCTAAAATCCTGCCCCCTTATGCAGTTGTCTGTGTGGTTCTCCACACATTTAGGTTATGGCTctcgagtactaggatccattaggcg
TS00451	0	0	0	455	0	0	0	0	0	510	0	0	0	0	0	415	0	0	0	0	0	493	0	0	0	0	0	RNA	CCACGCGGACATATGTCCATNNN	CCAgGaGGACAgATG--CtTTGG	chr1	59978380	+	4	2	ATTATTATCATCACCACCATCATCATTCACCCAAAGCATCTGTCCTCCTGGTCT	CATTTAGGTGAGGACT	tatcttgtggaaaggacgaaacaccATTATTATCATCACCACCATCATCATTCACCCAAAGCATCTGTCCTCCTGGTCTCATTTAGGTGAGGACTctcgagtactaggatccattaggcg
TS00452	0	0	0	5898	4	0.0678196	0	0	0	7093	11	0.155082	0	0	0	5403	7	0.129558	0	0	0	5773	6	0.103932	-0.0617381	0.0511504	-0.00529384	RNA	CCACGCGGACATATGTCCATNNN	CCAtcaGGACATAgG--CATGGG	chr1	75857364	-	4	2	GGTGTTTTAGACATGAAGTCTTTGCCCATGCCTATGTCCTGATGGTATTGCCCA	CATTTAGGTGTGCGAG	tatcttgtggaaaggacgaaacaccGGTGTTTTAGACATGAAGTCTTTGCCCATGCCTATGTCCTGATGGTATTGCCCACATTTAGGTGTGCGAGctcgagtactaggatccattaggcg
TS00453	0	0.0745813	0.0745813	14749	1	0.00678012	0	0.0996236	0.0996236	18068	0	0	0.0270636	0.0541272	0.0811908	11085	2	0.0180424	0	0.118453	0.118453	11819	2	0.0169219	-0.0112623	-0.0169219	-0.0140921	RNA	CCACGCGGACATATGTCCATNNN	CCAtGtGGACAaATG--CtTGAG	chr1	73475556	+	4	2	AAAGCTGCTCAGTGAGCTGTGACTTGTGAGCTCAAGCATTTGTCCACATGGTTT	CATTTAGGTGATGCAA	tatcttgtggaaaggacgaaacaccAAAGCTGCTCAGTGAGCTGTGACTTGTGAGCTCAAGCATTTGTCCACATGGTTTCATTTAGGTGATGCAActcgagtactaggatccattaggcg
TS00454	0	0	0	7054	0	0	0	0	0	7425	2	0.026936	0	0	0	4212	2	0.0474834	0	0	0	4849	0	0	-0.0474834	0.026936	-0.0102737	RNA	CCACGCGGACATATGTCCATNNN	aCACatGGACATcTG--CATAAG	chr1	117660429	-	4	2	TATAAGGAGCCACCATCACATGTGCTTATGCAGATGTCCATGTGTGAGTGTGCA	CATTTAGGTTGGCCAC	tatcttgtggaaaggacgaaacaccTATAAGGAGCCACCATCACATGTGCTTATGCAGATGTCCATGTGTGAGTGTGCACATTTAGGTTGGCCACctcgagtactaggatccattaggcg
TS00455	0	0.0822791	0.0822791	9723	0	0	0	0.118365	0.118365	10983	1	0.00910498	0	0.0674127	0.0674127	7417	0	0	0	0.0132591	0.0132591	7542	0	0	0	0.00910498	0.00455249	RNA	CCACGCGGACATATGTCCATNNN	CCACaaGaACATATG--aATGAG	chr1	115324947	-	4	2	AATAAACACAGCAAAGTTCCTGCCCTCATTCATATGTTCTTGTGGAGGAGACAG	CATTTAGGTCGAGGCA	tatcttgtggaaaggacgaaacaccAATAAACACAGCAAAGTTCCTGCCCTCATTCATATGTTCTTGTGGAGGAGACAGCATTTAGGTCGAGGCActcgagtactaggatccattaggcg
TS00456	0.223776	0	0.223776	7150	0	0	0.127833	0	0.127833	8605	0	0	0.270869	0	0.270869	4061	0	0	0.507951	0	0.507951	4528	0	0	0	0	0	RNA	CCACGCGGACATATGTCCATNNN	CtAtGtGGAaATATG--CATTAG	chr1	83061411	-	4	2	TAGAAGCACACACACACATGACCACTAATGCATATTTCCACATAGCTTGCAAAT	CATTTAGGTGCTGTTG	tatcttgtggaaaggacgaaacaccTAGAAGCACACACACACATGACCACTAATGCATATTTCCACATAGCTTGCAAATCATTTAGGTGCTGTTGctcgagtactaggatccattaggcg
TS00457	0.117568	0	0.117568	53586	10	0.0186616	0.12076	0	0.12076	63763	7	0.0109782	0.0702905	0	0.0702905	25608	6	0.0234302	0.0799593	0.00363451	0.0835938	27514	3	0.0109035	-0.00476859	7.4613e-05	-0.00234699	RNA	CCACGCGGACATATGTCCATNNN	CCACGCGGACcccTG--CgTGGG	chr1	118986270	-	4	2	AGCCCTGGGTGCCTTTCTGGAATGCCCACGCAGGGGTCCGCGTGGACAAGCACT	CATTTAGGTTAACGGA	tatcttgtggaaaggacgaaacaccAGCCCTGGGTGCCTTTCTGGAATGCCCACGCAGGGGTCCGCGTGGACAAGCACTCATTTAGGTTAACGGActcgagtactaggatccattaggcg
TS00458	0	0	0	933	0	0	0	0	0	1161	0	0	0	0	0	1159	0	0	0	0	0	1282	0	0	0	0	0	RNA	CCACGCGGACATATGTCCATNNN	CCAaGtaGACtTATG--CATTGG	chr1	147798939	+	4	2	AAACATACAGAGTATGTGGCCTTTGTGACCCCAATGCATAAGTCTACTTGGAAA	CATTTAGGTAGGTTCT	tatcttgtggaaaggacgaaacaccAAACATACAGAGTATGTGGCCTTTGTGACCCCAATGCATAAGTCTACTTGGAAACATTTAGGTAGGTTCTctcgagtactaggatccattaggcg
TS00459	0	0	0	11979	0	0	0	0	0	13398	0	0	0	0	0	7050	1	0.0141844	0	0	0	7899	1	0.0126598	-0.0141844	-0.0126598	-0.0134221	RNA	CCACGCGGACATATGTCCATNNN	CCACagaGACATATG--CAaAAG	chr1	83246925	+	4	2	CCTGAGGAGGTCCAGCATAAAAGATGTGAACTTTTGCATATGTCTCTGTGGGGT	CATTTAGGTCAATTCA	tatcttgtggaaaggacgaaacaccCCTGAGGAGGTCCAGCATAAAAGATGTGAACTTTTGCATATGTCTCTGTGGGGTCATTTAGGTCAATTCActcgagtactaggatccattaggcg
TS00460	0	0.702028	0.702028	2564	0	0	0	0.432612	0.432612	3005	0	0	0	0.314465	0.314465	2862	0	0	0	0.389455	0.389455	3338	0	0	0	0	0	RNA	CCACGCGGACATATGTCCATNNN	CCAtGCGGgCcTtTG--CATGAG	chr1	119296800	+	4	2	TGAAAAAAGGGCATTTTAGCCAGAGAAAGGCTCATGCAAAGGCCCGCATGGGAC	CATTTAGGTTGTAACC	tatcttgtggaaaggacgaaacaccTGAAAAAAGGGCATTTTAGCCAGAGAAAGGCTCATGCAAAGGCCCGCATGGGACCATTTAGGTTGTAACCctcgagtactaggatccattaggcg
TS00461	0.20885	0	0.20885	15322	0	0	0.0795726	0	0.0795726	17594	2	0.0113675	0.0112854	0	0.0112854	8861	0	0	0.0693825	0	0.0693825	10089	0	0	0	0.0113675	0.00568376	RNA	CCACGCGGACATATGTCCATNNN	CCAtGaGGACAaATG--CtTTAG	chr1	165998199	+	4	2	CCATCAGATCCCATCCTTGCCTGCGTCAAACTAAAGCATTTGTCCTCATGGATT	CATTTAGGTCCTCACT	tatcttgtggaaaggacgaaacaccCCATCAGATCCCATCCTTGCCTGCGTCAAACTAAAGCATTTGTCCTCATGGATTCATTTAGGTCCTCACTctcgagtactaggatccattaggcg
TS00462	0	0	0	1948	0	0	0	0	0	2279	0	0	0	0	0	4216	0	0	0	0	0	4517	0	0	0	0	0	RNA	CCACGCGGACATATGTCCATNNN	CCACGCGGAacTgTG--aATCAG	chr1	195532277	+	4	2	ACTGGGTAATTTATAAAGAAAGAGGTTTAACTGATTCACAGTTCCGCGTGGGTG	CATTTAGGTTGAAGCA	tatcttgtggaaaggacgaaacaccACTGGGTAATTTATAAAGAAAGAGGTTTAACTGATTCACAGTTCCGCGTGGGTGCATTTAGGTTGAAGCActcgagtactaggatccattaggcg
TS00463	0	0	0	6012	0	0	0	0	0	6818	0	0	0.124172	0	0.124172	4832	2	0.0413907	0.101276	0	0.101276	4937	0	0	-0.0413907	0	-0.0206954	RNA	CCACGCGGACATATGTCCATNNN	CCACcCaGACcTATG--aATCAG	chr1	185667040	-	4	2	TGGGATCTTGCTAAAATGCAGATTCTGATTCATAGGTCTGGGTGGACCCTAATA	CATTTAGGTGTCCTGA	tatcttgtggaaaggacgaaacaccTGGGATCTTGCTAAAATGCAGATTCTGATTCATAGGTCTGGGTGGACCCTAATACATTTAGGTGTCCTGActcgagtactaggatccattaggcg
TS00464	0	0	0	26216	0	0	0	0	0	30407	0	0	0	0	0	11455	0	0	0	0	0	12578	1	0.00795039	0	-0.00795039	-0.00397519	RNA	CCACGCGGACATATGTCCATNNN	CCACctGGACAagTG--CATTGG	chr1	164240190	-	4	2	TTCCAGCGAGCAAAGCCACATTCTCCAATGCACTTGTCCAGGTGGGATCGTGTA	CATTTAGGTAGGCGCA	tatcttgtggaaaggacgaaacaccTTCCAGCGAGCAAAGCCACATTCTCCAATGCACTTGTCCAGGTGGGATCGTGTACATTTAGGTAGGCGCActcgagtactaggatccattaggcg
TS00465	0	0.00938527	0.00938527	31965	0	0	0	0.0110534	0.0110534	36188	0	0	0	0.035545	0.035545	16880	2	0.0118483	0	0.0167804	0.0167804	17878	4	0.0223739	-0.0118483	-0.0223739	-0.0171111	RNA	CCACGCGGACATATGTCCATNNN	CCAgGCaGACATAgG--CAgCGG	chr1	156656346	-	4	2	ATGCTTGGAGGAGGAGGAAGGGGTCCGCTGCCTATGTCTGCCTGGCTATGGGGG	CATTTAGGTTACGTAC	tatcttgtggaaaggacgaaacaccATGCTTGGAGGAGGAGGAAGGGGTCCGCTGCCTATGTCTGCCTGGCTATGGGGGCATTTAGGTTACGTACctcgagtactaggatccattaggcg
TS00466	0	0	0	14118	1	0.00708316	0	0	0	16455	0	0	0	0.0110668	0.0110668	9036	0	0	0	0	0	8982	0	0	0.00708316	0	0.00354158	RNA	CCACGCGGACATATGTCCATNNN	CCACttGGAaATATG--CtTCAG	chr1	179774011	-	4	2	TGACTGCAGTGAGAGCAGGAAGTACTGAAGCATATTTCCAAGTGGTTTTTAAAG	CATTTAGGTGCAATAG	tatcttgtggaaaggacgaaacaccTGACTGCAGTGAGAGCAGGAAGTACTGAAGCATATTTCCAAGTGGTTTTTAAAGCATTTAGGTGCAATAGctcgagtactaggatccattaggcg
TS00467	0	0	0	9332	0	0	0	0	0	11381	1	0.00878657	0	0	0	8881	0	0	0	0	0	9791	0	0	0	0.00878657	0.00439329	RNA	CCACGCGGACATATGTCCATNNN	CCAgGCtGACATcTG--aATAGG	chr1	175405266	+	4	2	AGCAACAAGAAGTTATTAACAATAAAAGCACCTATTCAGATGTCAGCCTGGCTT	CATTTAGGTAGAGGGA	tatcttgtggaaaggacgaaacaccAGCAACAAGAAGTTATTAACAATAAAAGCACCTATTCAGATGTCAGCCTGGCTTCATTTAGGTAGAGGGActcgagtactaggatccattaggcg
TS00468	0	0	0	2751	0	0	0	0	0	3289	0	0	0	0	0	2443	0	0	0	0	0	2528	1	0.039557	0	-0.039557	-0.0197785	RNA	CCACGCGGACATATGTCCATNNN	CCAgtgGGACATAgG--CATTAG	chr1	202686503	-	4	2	TCTTTCCTTCTTGAAGGTGGATCCCTAATGCCTATGTCCCACTGGCCTGAGAAA	CATTTAGGTAACGTGA	tatcttgtggaaaggacgaaacaccTCTTTCCTTCTTGAAGGTGGATCCCTAATGCCTATGTCCCACTGGCCTGAGAAACATTTAGGTAACGTGActcgagtactaggatccattaggcg
TS00469	0	0.020677	0.020677	33854	0	0	0	0.0251775	0.0251775	39718	0	0	0	0.00649561	0.00649561	15395	0	0	0	0.0881446	0.0881446	15883	0	0	0	0	0	RNA	CCACGCGGACATATGTCCATNNN	aCACaCGGAgATAaG--CATGAG	chr1	204511174	+	4	2	TTTGCCGTTGCAAACAATGCTGTTATCATTCTCATGCTTATCTCCGTGTGTACT	CATTTAGGTGTGCGGA	tatcttgtggaaaggacgaaacaccTTTGCCGTTGCAAACAATGCTGTTATCATTCTCATGCTTATCTCCGTGTGTACTCATTTAGGTGTGCGGActcgagtactaggatccattaggcg
TS00470	0	0	0	4650	0	0	0	0	0	5300	0	0	0	0	0	3063	0	0	0	0	0	3170	0	0	0	0	0	RNA	CCACGCGGACATATGTCCATNNN	aCACGCaGACAcATG--tATGGG	chr1	206731327	+	4	2	CACAGTTACACCACGCACATGAGATGGAGGCCCATACATGTGTCTGCGTGTACA	CATTTAGGTAGACAAT	tatcttgtggaaaggacgaaacaccCACAGTTACACCACGCACATGAGATGGAGGCCCATACATGTGTCTGCGTGTACACATTTAGGTAGACAATctcgagtactaggatccattaggcg
TS00471	0	0	0	18661	55	0.294732	0	0	0	21669	69	0.318427	0	0.00724165	0.00724165	13809	47	0.340358	0	0.0136715	0.0136715	14629	88	0.601545	-0.0456254	-0.283118	-0.164372	RNA	CCACGCGGACATATGTCCATNNN	CCAaGCaGcCATgTG--CATAGG	chr1	210181303	-	4	2	TGTCAGCTGGAACCTTAGCTGGAGCCTATGCACATGGCTGCTTGGATTCCTCAC	CATTTAGGTTACAACC	tatcttgtggaaaggacgaaacaccTGTCAGCTGGAACCTTAGCTGGAGCCTATGCACATGGCTGCTTGGATTCCTCACCATTTAGGTTACAACCctcgagtactaggatccattaggcg
TS00472	0.277804	0.0191589	0.296963	10439	0	0	0.107911	0.00830082	0.116212	12047	0	0	0.408998	0.167317	0.576315	5379	1	0.0185908	0.43573	0.145243	0.580973	5508	0	0	-0.0185908	0	-0.00929541	RNA	CCACGCGGACATATGTCCATNNN	CCAgGtaGgCATATG--CATAGG	chr1	208382124	+	4	2	TGCCTAAGTACACATTCCTTTCCCCTCTACCCTATGCATATGCCTACCTGGGAA	CATTTAGGTGAGGGTT	tatcttgtggaaaggacgaaacaccTGCCTAAGTACACATTCCTTTCCCCTCTACCCTATGCATATGCCTACCTGGGAACATTTAGGTGAGGGTTctcgagtactaggatccattaggcg
TS00473	0	0	0	22184	10	0.0450775	0.022353	0	0.022353	26842	6	0.022353	0	0	0	12146	1	0.00823316	0.0155569	0	0.0155569	12856	6	0.0466708	0.0368444	-0.0243178	0.00626329	RNA	CCACGCGGACATATGTCCATNNN	CCAaGaGGAtATATtT--ATTAG	chr1	8159056	+	4	2	CACATGAGCCAATTCCTCAGAAGACATCTCCTAATAAATATATCCTCTTGGTTC	CATTTAGGTATAGCGA	tatcttgtggaaaggacgaaacaccCACATGAGCCAATTCCTCAGAAGACATCTCCTAATAAATATATCCTCTTGGTTCCATTTAGGTATAGCGActcgagtactaggatccattaggcg
TS00474	0	0	0	3230	0	0	0	0	0	3724	0	0	0	0	0	3287	0	0	0	0	0	3465	0	0	0	0	0	RNA	CCACGCGGACATATGTCCATNNN	aCACGCGcACAcAaGT--ATAAG	chr1	10180997	+	4	2	TGTTAAGTAGGGAGCAGTAATACAAAAAGTCTTATACTTGTGTGCGCGTGTGGC	CATTTAGGTCATCACG	tatcttgtggaaaggacgaaacaccTGTTAAGTAGGGAGCAGTAATACAAAAAGTCTTATACTTGTGTGCGCGTGTGGCCATTTAGGTCATCACGctcgagtactaggatccattaggcg
TS00475	0	0	0	9558	0	0	0	0	0	11733	0	0	0	0	0	7161	0	0	0	0	0	8073	0	0	0	0	0	RNA	CCACGCGGACATATGTCCATNNN	CCAgtCttACATATGT--ATTGG	chr1	12306490	+	4	2	ACATCCCAAATCACTTCTTAAAGGCATCCACCAATACATATGTAAGACTGGCCT	CATTTAGGTCGCAATT	tatcttgtggaaaggacgaaacaccACATCCCAAATCACTTCTTAAAGGCATCCACCAATACATATGTAAGACTGGCCTCATTTAGGTCGCAATTctcgagtactaggatccattaggcg
TS00476	0	0.108607	0.108607	3683	0	0	0	0.0471254	0.0471254	4244	0	0	0	0.283798	0.283798	3876	3	0.0773994	0	0.321146	0.321146	4048	1	0.0247036	-0.0773994	-0.0247036	-0.0510515	RNA	CCACGCGGACATATGTCCATNNN	gCACGCtGtCAcATGT--ATAAG	chr1	15686089	+	4	2	AAGTGAATCTCTGCCTTCAAAAGACTCATGCTTATACATGTGACAGCGTGCCCC	CATTTAGGTTGAGTCT	tatcttgtggaaaggacgaaacaccAAGTGAATCTCTGCCTTCAAAAGACTCATGCTTATACATGTGACAGCGTGCCCCCATTTAGGTTGAGTCTctcgagtactaggatccattaggcg
TS00477	0	0	0	2588	0	0	0	0	0	2814	0	0	0	0	0	2110	0	0	0	0.333056	0.333056	2402	0	0	0	0	0	RNA	CCACGCGGACATATGTCCATNNN	CCAtGaGGcCATATaT--ATGGG	chr1	27673656	+	4	2	CAACTCTGTTTCTCTGGGTTTTCTCTTTGACCCATATATATGGCCTCATGGAGT	CATTTAGGTAACCGTT	tatcttgtggaaaggacgaaacaccCAACTCTGTTTCTCTGGGTTTTCTCTTTGACCCATATATATGGCCTCATGGAGTCATTTAGGTAACCGTTctcgagtactaggatccattaggcg
TS00478	0	0	0	1247	0	0	0	0	0	1370	0	0	0	0	0	1603	0	0	0	0.179211	0.179211	1674	0	0	0	0	0	RNA	CCACGCGGACATATGTCCATNNN	CCACaaaGAaATATGT--ATAGG	chr1	37549232	+	4	2	ATCAGTGGTTGTAGTTTTCAGCTTATAAATCCTATACATATTTCTTTGTGGAAT	CATTTAGGTTTCACCC	tatcttgtggaaaggacgaaacaccATCAGTGGTTGTAGTTTTCAGCTTATAAATCCTATACATATTTCTTTGTGGAATCATTTAGGTTTCACCCctcgagtactaggatccattaggcg
TS00479	0	0.0364352	0.0364352	41169	1	0.00242901	0	0.0348918	0.0348918	45856	4	0.00872296	0	0	0	22452	0	0	0	0.0261609	0.0261609	22935	0	0	0.00242901	0.00872296	0.00557599	RNA	CCACGCGGACATATGTCCATNNN	aCACGaGcACAgATGT--ATCAG	chr1	57344670	-	4	2	CGCAGTTCATGATGGCACTGTACACTGATACATCTGTGCTCGTGTGTAATTCTG	CATTTAGGTATCGGCC	tatcttgtggaaaggacgaaacaccCGCAGTTCATGATGGCACTGTACACTGATACATCTGTGCTCGTGTGTAATTCTGCATTTAGGTATCGGCCctcgagtactaggatccattaggcg
TS00480	0	0	0	4318	0	0	0	0	0	4867	0	0	0	0	0	5081	0	0	0	0.132551	0.132551	5281	0	0	0	0	0	RNA	CCACGCGGACATATGTCCATNNN	CCACcCaGACATgTGT--cTTAG	chr1	36834887	+	4	2	AAGAATGAGGAAGAGATGTCCCAGACAGGTCTAAGACACATGTCTGGGTGGATG	CATTTAGGTTGCAATC	tatcttgtggaaaggacgaaacaccAAGAATGAGGAAGAGATGTCCCAGACAGGTCTAAGACACATGTCTGGGTGGATGCATTTAGGTTGCAATCctcgagtactaggatccattaggcg
TS00481	0	0	0	85	0	0	0	0	0	113	0	0	0	0	0	288	0	0	0	0	0	271	0	0	0	0	0	RNA	CCACGCGGACATATGTCCATNNN	gCACaCatACATATGT--ATTGG	chr1	35975597	+	4	2	GATATTAAAAGTCATAAAAGAAATGACTGACCAATACATATGTATGTGTGCACA	CATTTAGGTCCAAATC	tatcttgtggaaaggacgaaacaccGATATTAAAAGTCATAAAAGAAATGACTGACCAATACATATGTATGTGTGCACACATTTAGGTCCAAATCctcgagtactaggatccattaggcg
TS00482	0	0	0	1074	0	0	0	0	0	1326	0	0	0	0	0	1126	0	0	0	0	0	1244	0	0	0	0	0	RNA	CCACGCGGACATATGTCCATNNN	CCACcCGaACATATtT--gTTAG	chr1	32180947	-	4	2	TGATGCTTTACATACTTTTATGATCTAACAAATATGTTCGGGTGGTAGTGAGAA	CATTTAGGTGGTTAAG	tatcttgtggaaaggacgaaacaccTGATGCTTTACATACTTTTATGATCTAACAAATATGTTCGGGTGGTAGTGAGAACATTTAGGTGGTTAAGctcgagtactaggatccattaggcg
TS00483	0	0	0	4400	0	0	0	0	0	4946	0	0	0	0	0	5277	0	0	0	0	0	5680	0	0	0	0	0	RNA	CCACGCGGACATATGTCCATNNN	CCAgGCtGACAcATGT--AgAAG	chr1	94035904	+	4	2	CCAAAATTCCTGTGGATTCTAGAAGTCTCTCTTCTACATGTGTCAGCCTGGGCA	CATTTAGGTTGTCATA	tatcttgtggaaaggacgaaacaccCCAAAATTCCTGTGGATTCTAGAAGTCTCTCTTCTACATGTGTCAGCCTGGGCACATTTAGGTTGTCATActcgagtactaggatccattaggcg
TS00484	0	0	0	4621	0	0	0	0.0543577	0.0543577	5519	0	0	0	0.0170126	0.0170126	5878	0	0	0	0	0	6430	0	0	0	0	0	RNA	CCACGCGGACATATGTCCATNNN	CCAaaCtGACAaATGT--ATAGG	chr1	79340461	-	4	2	AATAATACGGAGGACTCAACTTTTCCTATACATTTGTCAGTTTGGTCTTCTTTT	CATTTAGGTAGTCCTG	tatcttgtggaaaggacgaaacaccAATAATACGGAGGACTCAACTTTTCCTATACATTTGTCAGTTTGGTCTTCTTTTCATTTAGGTAGTCCTGctcgagtactaggatccattaggcg
TS00485	0	0	0	5038	1	0.0198491	0	0	0	5965	0	0	0	0	0	3425	2	0.0583942	0	0	0	3634	0	0	-0.038545	0	-0.0192725	RNA	CCACGCGGACATATGTCCATNNN	CCtCGCaGACATgTGT--AgTAG	chr1	76904220	-	4	2	CCAGATGGTAAGAAGGGTGAAAGTCTACTACACATGTCTGCGAGGTCGGTAAGG	CATTTAGGTAAGGTGC	tatcttgtggaaaggacgaaacaccCCAGATGGTAAGAAGGGTGAAAGTCTACTACACATGTCTGCGAGGTCGGTAAGGCATTTAGGTAAGGTGCctcgagtactaggatccattaggcg
TS00486	0.140883	0	0.140883	29812	0	0	0.187193	0	0.187193	30984	0	0	0.115192	0	0.115192	14758	1	0.00677599	0.183878	0	0.183878	16859	1	0.00593155	-0.00677599	-0.00593155	-0.00635377	RNA	CCACGCGGACATATGTCCATNNN	CCACGtGGACAccTGT--AcCAG	chr1	56451043	-	4	2	TGAAGGCAGGGACCAGGGAAGAGGCTGGTACAGGTGTCCACGTGGAAGGGGTGT	CATTTAGGTCCTGCAA	tatcttgtggaaaggacgaaacaccTGAAGGCAGGGACCAGGGAAGAGGCTGGTACAGGTGTCCACGTGGAAGGGGTGTCATTTAGGTCCTGCAActcgagtactaggatccattaggcg
TS00487	0	0	0	164	0	0	0	0	0	193	0	0	0	0	0	448	0	0	0	0	0	503	0	0	0	0	0	RNA	CCACGCGGACATATGTCCATNNN	aCACaCtGACATgTGT--ATTAG	chr1	81057261	-	4	2	GTAATTTTCTACATGAAAAACATCCTAATACACATGTCAGTGTGTCTAATACAT	CATTTAGGTACTAACC	tatcttgtggaaaggacgaaacaccGTAATTTTCTACATGAAAAACATCCTAATACACATGTCAGTGTGTCTAATACATCATTTAGGTACTAACCctcgagtactaggatccattaggcg
TS00488	0	0	0	651	0	0	0	0	0	644	0	0	0	0.204918	0.204918	976	0	0	0	0.093985	0.093985	1064	0	0	0	0	0	RNA	CCACGCGGACATATGTCCATNNN	CCACctGGAgAaATGT--ATTAG	chr1	81404720	-	4	2	ATAGTCATTTCAAATTTCCTCAGACTAATACATTTCTCCAGGTGGAGATTTAGA	CATTTAGGTTATATCG	tatcttgtggaaaggacgaaacaccATAGTCATTTCAAATTTCCTCAGACTAATACATTTCTCCAGGTGGAGATTTAGACATTTAGGTTATATCGctcgagtactaggatccattaggcg
TS00489	0	0.0360778	0.0360778	38805	0	0	0	0.0199238	0.0199238	45172	0	0	0	0.0233481	0.0233481	17132	0	0	0	0.0369296	0.0369296	18955	0	0	0	0	0	RNA	CCACGCGGACATATGTCCATNNN	CCAgGgGGACATgaGT--ATAGG	chr1	96158047	-	4	2	CGTGTGGGGGGGCATGTCTGAAGACCTATACTCATGTCCCCCTGGGCTGCATTC	CATTTAGGTTTGAGTC	tatcttgtggaaaggacgaaacaccCGTGTGGGGGGGCATGTCTGAAGACCTATACTCATGTCCCCCTGGGCTGCATTCCATTTAGGTTTGAGTCctcgagtactaggatccattaggcg
TS00490	0	0	0	843	0	0	0	0	0	1034	0	0	0	0	0	1341	0	0	0	0	0	1219	0	0	0	0	0	RNA	CCACGCGGACATATGTCCATNNN	CCAtGCaGACATATtT--cTAGG	chr1	102874604	-	4	2	TCCATTTAAGACCCTGGGAGGTCTCCTAGAAATATGTCTGCATGGTCATATTAT	CATTTAGGTCAATACC	tatcttgtggaaaggacgaaacaccTCCATTTAAGACCCTGGGAGGTCTCCTAGAAATATGTCTGCATGGTCATATTATCATTTAGGTCAATACCctcgagtactaggatccattaggcg
TS00491	0	0	0	14	0	0	0	0	0	14	0	0	0	0	0	85	0	0	0	0	0	114	0	0	0	0	0	RNA	CCACGCGGACATATGTCCATNNN	CCAtGaaaACATATGT--ATAAG	chr1	86169117	+	4	2	TAGAAATATAATAACACTGTAATTATCATCCTTATACATATGTTTTCATGGGCA	CATTTAGGTGACGTAA	tatcttgtggaaaggacgaaacaccTAGAAATATAATAACACTGTAATTATCATCCTTATACATATGTTTTCATGGGCACATTTAGGTGACGTAActcgagtactaggatccattaggcg
TS00492	0	2.48733	2.48733	2171	0	0	0.0388651	2.17645	2.21531	2573	0	0	0.102197	0.459888	0.562085	1957	0	0	0	1.29066	1.29066	1937	0	0	0	0	0	RNA	CCACGCGGACATATGTCCATNNN	CCAtGttGtCATATGT--ATCAG	chr1	121409101	-	4	2	CTACTCAGCAATAAAGAAAAACTACTGATACATATGACAACATGGACAAATCTC	CATTTAGGTACAAACG	tatcttgtggaaaggacgaaacaccCTACTCAGCAATAAAGAAAAACTACTGATACATATGACAACATGGACAAATCTCCATTTAGGTACAAACGctcgagtactaggatccattaggcg
TS00493	0	0.105014	0.105014	40947	0	0	0	0.0894715	0.0894715	48060	0	0	0	0.0644976	0.0644976	27908	2	0.0071664	0	0.151073	0.151073	28463	1	0.00351333	-0.0071664	-0.00351333	-0.00533987	RNA	CCACGCGGACATATGTCCATNNN	CCAaGCcGACATcTGT--cTGGG	chr1	153488722	+	4	2	GAGGAGGGTGCTGGAGGGCAGTGCCATCTACCCAGACAGATGTCGGCTTGGTCT	CATTTAGGTCACACCA	tatcttgtggaaaggacgaaacaccGAGGAGGGTGCTGGAGGGCAGTGCCATCTACCCAGACAGATGTCGGCTTGGTCTCATTTAGGTCACACCActcgagtactaggatccattaggcg
TS00494	0	0	0	10265	0	0	0	0	0	11704	1	0.00854409	0	0	0	6763	0	0	0	0	0	7347	0	0	0	0.00854409	0.00427204	RNA	CCACGCGGACATATGTCCATNNN	aCACctGGACAgATGT--ATCAG	chr1	176702613	+	4	2	TTCTCCTCCAGCTTCAGCTAGAACTTGGTACTGATACATCTGTCCAGGTGTGAC	CATTTAGGTTACGAAG	tatcttgtggaaaggacgaaacaccTTCTCCTCCAGCTTCAGCTAGAACTTGGTACTGATACATCTGTCCAGGTGTGACCATTTAGGTTACGAAGctcgagtactaggatccattaggcg
TS00495	0	0	0	1496	0	0	0	0	0	1709	0	0	0	0.0502008	0.0502008	1992	0	0	0	0	0	2138	0	0	0	0	0	RNA	CCACGCGGACATATGTCCATNNN	tCAaGgGGACAcATGT--ATTGG	chr1	169555072	-	4	2	TTTACAAAAAGACTTGAATAGAAACCAATACATGTGTCCCCTTGAGAGCTGTGA	CATTTAGGTATTGCGT	tatcttgtggaaaggacgaaacaccTTTACAAAAAGACTTGAATAGAAACCAATACATGTGTCCCCTTGAGAGCTGTGACATTTAGGTATTGCGTctcgagtactaggatccattaggcg
TS00496	0	0	0	195	0	0	0	0	0	253	0	0	0	0	0	421	0	0	0	0	0	476	1	0.210084	0	-0.210084	-0.105042	RNA	CCACGCGGACATATGTCCATNNN	aCAaGCtGACATATGT--AaGGG	chr1	194615021	+	4	2	TATGTAATTATGCGTTTTATCTCTCTATAACCCTTACATATGTCAGCTTGTTAT	CATTTAGGTAACCTCG	tatcttgtggaaaggacgaaacaccTATGTAATTATGCGTTTTATCTCTCTATAACCCTTACATATGTCAGCTTGTTATCATTTAGGTAACCTCGctcgagtactaggatccattaggcg
TS00497	0	3.25407	3.25407	799	0	0	0	2.7088	2.7088	886	0	0	0	0.110865	0.110865	902	0	0	0	0.56444	0.56444	1063	0	0	0	0	0	RNA	CCACGCGGACATATGTCCATNNN	CCACaCacACATATGT--AcAGG	chr1	214664366	-	4	2	TTTTAGACATCTTTGCTTATGAAACCTGTACATATGTGTGTGTGGGTATGTGTT	CATTTAGGTTCATTGA	tatcttgtggaaaggacgaaacaccTTTTAGACATCTTTGCTTATGAAACCTGTACATATGTGTGTGTGGGTATGTGTTCATTTAGGTTCATTGActcgagtactaggatccattaggcg
TS00498	0.0558503	0	0.0558503	7162	0	0	0.0398777	0	0.0398777	7523	0	0	0.114767	0	0.114767	5228	0	0	0.0355999	0	0.0355999	5618	0	0	0	0	0	RNA	CCACGCGGACATATGTCCATNNN	CCAtcCtGACAaATGTC--TAGG	chr1	7449221	-	4	2	GCTGATAAAGCGAGGAGATGTAGGCCTAGACATTTGTCAGGATGGGGCTAGGGC	CATTTAGGTTTCTCAT	tatcttgtggaaaggacgaaacaccGCTGATAAAGCGAGGAGATGTAGGCCTAGACATTTGTCAGGATGGGGCTAGGGCCATTTAGGTTTCTCATctcgagtactaggatccattaggcg
TS00499	0	0	0	8662	0	0	0	0	0	8993	0	0	0	0	0	6768	0	0	0	0	0	7464	0	0	0	0	0	RNA	CCACGCGGACATATGTCCATNNN	CCACGgGGACAcATGgC--cGAG	chr1	3373820	+	4	2	TGTGGATGCTTTCTGGCAGGACGTCCCAGGCTCGGCCATGTGTCCCCGTGGGGA	CATTTAGGTCCAATTA	tatcttgtggaaaggacgaaacaccTGTGGATGCTTTCTGGCAGGACGTCCCAGGCTCGGCCATGTGTCCCCGTGGGGACATTTAGGTCCAATTActcgagtactaggatccattaggcg
TS00500	0	0	0	5922	0	0	0	0	0	7037	0	0	0	0	0	5493	0	0	0	0	0	5517	0	0	0	0	0	RNA	CCACGCGGACATATGTCCATNNN	CCACcaGGcCATtTGTC--TGGG	chr1	11443710	+	4	2	GGTATCCATCTCCCCGCTACCAGATTTGGGCCCAGACAAATGGCCTGGTGGGCC	CATTTAGGTTAAAGAC	tatcttgtggaaaggacgaaacaccGGTATCCATCTCCCCGCTACCAGATTTGGGCCCAGACAAATGGCCTGGTGGGCCCATTTAGGTTAAAGACctcgagtactaggatccattaggcg
TS00501	0	0.0328551	0.0328551	9131	0	0	0	0.116527	0.116527	10298	3	0.0291319	0	0	0	4262	0	0	0	0	0	4249	1	0.0235349	0	0.00559692	0.00279846	RNA	CCACGCGGACATATGTCCATNNN	gCACGtGGAaATAgGTC--TCAG	chr1	14604133	+	4	2	TGCTACTCACCCTAATATGCAGCCCAAACACTGAGACCTATTTCCACGTGCAAC	CATTTAGGTGGGTGTG	tatcttgtggaaaggacgaaacaccTGCTACTCACCCTAATATGCAGCCCAAACACTGAGACCTATTTCCACGTGCAACCATTTAGGTGGGTGTGctcgagtactaggatccattaggcg
TS00502	0	0	0	2637	0	0	0	0	0	3162	0	0	0	0	0	2511	0	0	0	0	0	2342	0	0	0	0	0	RNA	CCACGCGGACATATGTCCATNNN	CCACGCtGtCtgATGTC--TAAG	chr1	13529272	+	4	2	GGACAGGAAAGGACAGAAAAGGTGAGTGGGCTTAGACATCAGACAGCGTGGAGA	CATTTAGGTCGGTTTG	tatcttgtggaaaggacgaaacaccGGACAGGAAAGGACAGAAAAGGTGAGTGGGCTTAGACATCAGACAGCGTGGAGACATTTAGGTCGGTTTGctcgagtactaggatccattaggcg
TS00503	0.0611094	0.0027777	0.0638871	36001	0	0	0.023347	0.00933881	0.0326858	42832	3	0.00700411	0.0567634	0.0227053	0.0794687	17617	1	0.00567634	0.0903036	0	0.0903036	17718	3	0.0169319	-0.00567634	-0.00992782	-0.00780208	RNA	CCACGCGGACATATGTCCATNNN	CCACtCGGACAcATGaC--aAGG	chr1	11828852	+	4	2	TGCTCGGCAGGGCCACGGTGACCCTTCTAACCTTGTCATGTGTCCGAGTGGCCA	CATTTAGGTCATAGAG	tatcttgtggaaaggacgaaacaccTGCTCGGCAGGGCCACGGTGACCCTTCTAACCTTGTCATGTGTCCGAGTGGCCACATTTAGGTCATAGAGctcgagtactaggatccattaggcg
TS00504	0	0	0	37982	1	0.00263283	0	0	0	44300	0	0	0	0	0	19429	0	0	0	0	0	19019	0	0	0.00263283	0	0.00131641	RNA	CCACGCGGACATATGTCCATNNN	CCACGgGGACAcActTC--TAGG	chr1	2434941	-	4	2	TGAGCCCGCACGGGAAGGCAGGCCCCTAGAAGTGTGTCCCCGTGGCCCAGAGCT	CATTTAGGTTCACCTC	tatcttgtggaaaggacgaaacaccTGAGCCCGCACGGGAAGGCAGGCCCCTAGAAGTGTGTCCCCGTGGCCCAGAGCTCATTTAGGTTCACCTCctcgagtactaggatccattaggcg
TS00505	0	0	0	346	0	0	0	0	0	398	0	0	0	0.313972	0.313972	637	0	0	0	0	0	583	0	0	0	0	0	RNA	CCACGCGGACATATGTCCATNNN	CCAaGaGGAaATAaGTC--TTAG	chr1	5626779	+	4	2	GAATATTTGTACACAAGTCTTCATGTGCACCTAAGACTTATTTCCTCTTGGGTA	CATTTAGGTGGGTAAC	tatcttgtggaaaggacgaaacaccGAATATTTGTACACAAGTCTTCATGTGCACCTAAGACTTATTTCCTCTTGGGTACATTTAGGTGGGTAACctcgagtactaggatccattaggcg
TS00506	0	0	0	92542	0	0	0.00184221	0.000921107	0.00276332	108565	0	0	0.0136459	0.0109167	0.0245626	36641	0	0	0.0151012	0.0327192	0.0478204	39732	1	0.00251686	0	-0.00251686	-0.00125843	RNA	CCACGCGGACATATGTCCATNNN	CCcCGCGGACActTGgC--TGGG	chr1	15171486	-	4	2	CAGCCAGCCGTTGTCTGGTCCATCCCCAGCCAAGTGTCCGCGGGGGGGCCTGGG	CATTTAGGTATTCAGC	tatcttgtggaaaggacgaaacaccCAGCCAGCCGTTGTCTGGTCCATCCCCAGCCAAGTGTCCGCGGGGGGGCCTGGGCATTTAGGTATTCAGCctcgagtactaggatccattaggcg
TS00507	0	0.0287472	0.0287472	17393	0	0	0	0.0442022	0.0442022	20361	0	0	0	0.0204207	0.0204207	9794	0	0	0	0.0371885	0.0371885	10756	0	0	0	0	0	RNA	CCACGCGGACATATGTCCATNNN	CCACGCtGcCcTATGTC--aGAG	chr1	47193260	-	4	2	ACAGCATACAGGGAGTGCTCAGGGCTCTGACATAGGGCAGCGTGGTGGACTACA	CATTTAGGTACCGGCT	tatcttgtggaaaggacgaaacaccACAGCATACAGGGAGTGCTCAGGGCTCTGACATAGGGCAGCGTGGTGGACTACACATTTAGGTACCGGCTctcgagtactaggatccattaggcg
TS00508	0.234652	0.00879946	0.243452	34093	0	0	0.271414	0.00747012	0.278884	40160	0	0	0.0809249	0.0867052	0.16763	17300	0	0	0.103876	0.0492045	0.153081	18291	1	0.00546717	0	-0.00546717	-0.00273359	RNA	CCACGCGGACATATGTCCATNNN	CCACGaGGcCcTtTGTC--TCAG	chr1	38534450	+	4	2	CAGACCTCGAAGCTGCTTCCATACCAAGTCCTGAGACAAAGGGCCTCGTGGTAA	CATTTAGGTACCTTGG	tatcttgtggaaaggacgaaacaccCAGACCTCGAAGCTGCTTCCATACCAAGTCCTGAGACAAAGGGCCTCGTGGTAACATTTAGGTACCTTGGctcgagtactaggatccattaggcg
TS00509	0	0	0	1251	0	0	0	0	0	1241	0	0	0.387812	0	0.387812	1805	0	0	0.789596	0	0.789596	2153	0	0	0	0	0	RNA	CCACGCGGACATATGTCCATNNN	aaACGCtGACATtTGTC--TTGG	chr1	30528702	+	4	2	GGTATAGTAATTCCACTCCGAGGAATTTATCCAAGACAAATGTCAGCGTTTGTC	CATTTAGGTATTGAGG	tatcttgtggaaaggacgaaacaccGGTATAGTAATTCCACTCCGAGGAATTTATCCAAGACAAATGTCAGCGTTTGTCCATTTAGGTATTGAGGctcgagtactaggatccattaggcg
TS00510	0	0	0	13674	0	0	0	0	0	14869	0	0	0	0	0	7019	1	0.014247	0	0	0	7839	1	0.0127567	-0.014247	-0.0127567	-0.0135019	RNA	CCACGCGGACATATGTCCATNNN	CCAaGaGaACAaATGTC--TCAG	chr1	23429757	+	4	2	GCTGGGACTTGAGCTCACAAAACTGGGGAGCTGAGACATTTGTTCTCTTGGATC	CATTTAGGTTGTCAGT	tatcttgtggaaaggacgaaacaccGCTGGGACTTGAGCTCACAAAACTGGGGAGCTGAGACATTTGTTCTCTTGGATCCATTTAGGTTGTCAGTctcgagtactaggatccattaggcg
TS00511	0.0776256	0	0.0776256	43800	3	0.00684931	0.0517413	0	0.0517413	50250	1	0.00199005	0.0806657	0	0.0806657	23554	3	0.0127367	0.0159065	0	0.0159065	25147	0	0	-0.00588738	0.00199005	-0.00194866	RNA	CCACGCGGACATATGTCCATNNN	CCACcgGGACAgATGaC--TGGG	chr1	36872155	-	4	2	ACGTGGGAGAAGTGGCCAGCAGACCCCAGTCATCTGTCCCGGTGGCCAGCACTC	CATTTAGGTTTGCTCC	tatcttgtggaaaggacgaaacaccACGTGGGAGAAGTGGCCAGCAGACCCCAGTCATCTGTCCCGGTGGCCAGCACTCCATTTAGGTTTGCTCCctcgagtactaggatccattaggcg
TS00512	0	0	0	1788	0	0	0	0	0	2054	0	0	0	0	0	2523	0	0	0	0	0	2734	0	0	0	0	0	RNA	CCACGCGGACATATGTCCATNNN	CCACcaGGACAgATGTC--aGAG	chr1	36873927	+	4	2	GATCATTAGGACTTCTTTGCTACTTGTTCTCTCTGACATCTGTCCTGGTGGAAT	CATTTAGGTAAACCGA	tatcttgtggaaaggacgaaacaccGATCATTAGGACTTCTTTGCTACTTGTTCTCTCTGACATCTGTCCTGGTGGAATCATTTAGGTAAACCGActcgagtactaggatccattaggcg
TS00513	0	0	0	2235	0	0	0	0	0	2528	0	0	0	0	0	2471	0	0	0	0	0	2720	0	0	0	0	0	RNA	CCACGCGGACATATGTCCATNNN	CCtCGtGGAtATATaTC--TAGG	chr1	45833526	+	4	2	ACAGTTATCATATGACTCAGCAACTTCTCTCCTAGATATATATCCACGAGGAAT	CATTTAGGTTTCCGGA	tatcttgtggaaaggacgaaacaccACAGTTATCATATGACTCAGCAACTTCTCTCCTAGATATATATCCACGAGGAATCATTTAGGTTTCCGGActcgagtactaggatccattaggcg
TS00514	0	0	0	3516	0	0	0	0	0	3782	0	0	0	0	0	2221	0	0	0	0	0	2354	0	0	0	0	0	RNA	CCACGCGGACATATGTCCATNNN	CCAgGCGGACATtTcTC--cAGG	chr1	56532967	-	4	2	GGAGGAGACAGCTACGGAATGCTTCCTGGAGAAATGTCCGCCTGGTGTTTAAGT	CATTTAGGTCGGTTCA	tatcttgtggaaaggacgaaacaccGGAGGAGACAGCTACGGAATGCTTCCTGGAGAAATGTCCGCCTGGTGTTTAAGTCATTTAGGTCGGTTCActcgagtactaggatccattaggcg
TS00515	0	0	0	1146	5	0.4363	0	0	0	1388	4	0.288184	0	0.117994	0.117994	1695	7	0.412979	0	0	0	1908	3	0.157233	0.0233208	0.130952	0.0771363	RNA	CCACGCGGACATATGTCCATNNN	aCACaCGcACAaATGTC--TAAG	chr1	79748957	-	4	2	AAGAATTTACAAATGGACTGAGTTCTTAGACATTTGTGCGTGTGTGTGTGTGTT	CATTTAGGTAATCCCG	tatcttgtggaaaggacgaaacaccAAGAATTTACAAATGGACTGAGTTCTTAGACATTTGTGCGTGTGTGTGTGTGTTCATTTAGGTAATCCCGctcgagtactaggatccattaggcg
TS00516	0	0	0	1296	0	0	0	0	0	1505	0	0	0	0	0	1873	0	0	0	0	0	1904	1	0.052521	0	-0.052521	-0.0262605	RNA	CCACGCGGACATATGTCCATNNN	CCACGtGtACcTATGaC--TCAG	chr1	84649214	-	4	2	GATCAGAGTTAATAATTGCTGAACCTGAGTCATAGGTACACGTGGGTTCACGAT	CATTTAGGTTTGACTA	tatcttgtggaaaggacgaaacaccGATCAGAGTTAATAATTGCTGAACCTGAGTCATAGGTACACGTGGGTTCACGATCATTTAGGTTTGACTActcgagtactaggatccattaggcg
TS00517	0	0.341686	0.341686	1756	0	0	0	0.554995	0.554995	1982	0	0	0	0.0574383	0.0574383	1741	0	0	0	0.2079	0.2079	1924	0	0	0	0	0	RNA	CCACGCGGACATATGTCCATNNN	CtACGtGGACtcATGTC--TAGG	chr1	164991548	+	4	2	TTTTATGTATAGCACTGTCTCAGACTGGGTCCTAGACATGAGTCCACGTAGCTA	CATTTAGGTTCACGCA	tatcttgtggaaaggacgaaacaccTTTTATGTATAGCACTGTCTCAGACTGGGTCCTAGACATGAGTCCACGTAGCTACATTTAGGTTCACGCActcgagtactaggatccattaggcg
TS00518	0.191905	0	0.191905	5732	0	0	0.193741	0	0.193741	6710	0	0	0	0	0	5176	0	0	0.0170387	0	0.0170387	5869	0	0	0	0	0	RNA	CCACGCGGACATATGTCCATNNN	CCAaGaGGAgATATGaC--TTGG	chr1	162690416	-	4	2	AAATGTCAACATGTGTGACACTGGCCAAGTCATATCTCCTCTTGGGTTCTCATT	CATTTAGGTTAAGTGG	tatcttgtggaaaggacgaaacaccAAATGTCAACATGTGTGACACTGGCCAAGTCATATCTCCTCTTGGGTTCTCATTCATTTAGGTTAAGTGGctcgagtactaggatccattaggcg
TS00519	0	0	0	2690	0	0	0	0	0	3144	0	0	0	0	0	3061	0	0	0	0.123115	0.123115	3249	0	0	0	0	0	RNA	CCACGCGGACATATGTCCATNNN	gCACctGGACATATcTC--TCAG	chr1	161729637	-	4	2	ATCTCAGTGGATCTTTGCTTAACTCTGAGAGATATGTCCAGGTGCCTATAATTC	CATTTAGGTTTCCAAA	tatcttgtggaaaggacgaaacaccATCTCAGTGGATCTTTGCTTAACTCTGAGAGATATGTCCAGGTGCCTATAATTCCATTTAGGTTTCCAAActcgagtactaggatccattaggcg
TS00520	0	0.143153	0.143153	6287	0	0	0	0.0679532	0.0679532	7358	0	0	0	0.115496	0.115496	5195	0	0	0	0.18031	0.18031	5546	0	0	0	0	0	RNA	CCACGCGGACATATGTCCATNNN	tCAaatGGACATATGTC--TAGG	chr1	165453986	-	4	2	ATCAGAATCTGGGGCTTGATTGTGCCTAGACATATGTCCATTTGACAAGCTCCA	CATTTAGGTACTGGCC	tatcttgtggaaaggacgaaacaccATCAGAATCTGGGGCTTGATTGTGCCTAGACATATGTCCATTTGACAAGCTCCACATTTAGGTACTGGCCctcgagtactaggatccattaggcg
TS00521	0	0	0	19093	0	0	0	0	0	22672	1	0.00441073	0.00912326	0	0.00912326	10961	0	0	0	0	0	12007	0	0	0	0.00441073	0.00220536	RNA	CCACGCGGACATATGTCCATNNN	CCAgGtGGtCATATGaC--TTAG	chr1	163178883	-	4	2	CTAGCAACCAGCTGTTTTGGATAACTAAGTCATATGACCACCTGGATCTGTCCA	CATTTAGGTGTTCCTC	tatcttgtggaaaggacgaaacaccCTAGCAACCAGCTGTTTTGGATAACTAAGTCATATGACCACCTGGATCTGTCCACATTTAGGTGTTCCTCctcgagtactaggatccattaggcg
TS00522	0.164018	0	0.164018	9755	0	0	0.240599	0	0.240599	11222	0	0	0.27951	0	0.27951	9302	1	0.0107504	0.655807	0	0.655807	9454	0	0	-0.0107504	0	-0.00537519	RNA	CCACGCGGACATATGTCCATNNN	CCACaCaGACATATGgC--aCAG	chr1	151157982	+	4	2	TCTTACAGCTACCATTTTTGGACACTGACTCTGTGCCATATGTCTGTGTGGCAT	CATTTAGGTTCGGTAT	tatcttgtggaaaggacgaaacaccTCTTACAGCTACCATTTTTGGACACTGACTCTGTGCCATATGTCTGTGTGGCATCATTTAGGTTCGGTATctcgagtactaggatccattaggcg
TS00523	0	0.103052	0.103052	12615	0	0	0	0.082378	0.082378	14567	0	0	0	0.323712	0.323712	7414	0	0	0	0.152226	0.152226	7883	0	0	0	0	0	RNA	CCACGCGGACATATGTCCATNNN	CCAtatGGcCATATGTC--TAGG	chr1	167196253	-	4	2	TGAAATCAGGGTGCCCTGGAACATCCTAGACATATGGCCATATGGCTTCCAAAC	CATTTAGGTTTGCTGG	tatcttgtggaaaggacgaaacaccTGAAATCAGGGTGCCCTGGAACATCCTAGACATATGGCCATATGGCTTCCAAACCATTTAGGTTTGCTGGctcgagtactaggatccattaggcg
TS00524	0	0	0	1328	0	0	0	0	0	1308	0	0	0	0	0	1013	0	0	0	0	0	1203	0	0	0	0	0	RNA	CCACGCGGACATATGTCCATNNN	CCAgGCcaACAaATGTC--TTAG	chr1	192324832	+	4	2	CAATTAAGCTTCTGAATGATTACCATGTTACTAAGACATTTGTTGGCCTGGGAT	CATTTAGGTAATTGGG	tatcttgtggaaaggacgaaacaccCAATTAAGCTTCTGAATGATTACCATGTTACTAAGACATTTGTTGGCCTGGGATCATTTAGGTAATTGGGctcgagtactaggatccattaggcg
TS00525	0	0.00440228	0.00440228	45431	0	0	0	0.00562356	0.00562356	53347	0	0	0	0.00881251	0.00881251	22695	0	0	0	0	0	23580	0	0	0	0	0	RNA	CCACGCGGACATATGTCCATNNN	tCACGgGGACtTgTGTC--TGGG	chr1	153463677	-	4	2	ATGCTGCCACAGCCCAGAAGCAGCCCCAGACACAAGTCCCCGTGAATGATGATG	CATTTAGGTCGCAACC	tatcttgtggaaaggacgaaacaccATGCTGCCACAGCCCAGAAGCAGCCCCAGACACAAGTCCCCGTGAATGATGATGCATTTAGGTCGCAACCctcgagtactaggatccattaggcg
TS00526	0	0.10715	0.10715	10266	0	0	0	0.12044	0.12044	11624	0	0	0	0.0117343	0.0117343	8522	0	0	0	0.0433182	0.0433182	9234	0	0	0	0	0	RNA	CCACGCGGACATATGTCCATNNN	CtAgGCaGACcTATGTC--TGGG	chr1	175678268	-	4	2	GTGGAATGATGGAATTTTGTGCTCCCCAGACATAGGTCTGCCTAGTGGGTGGGT	CATTTAGGTCCAGCAC	tatcttgtggaaaggacgaaacaccGTGGAATGATGGAATTTTGTGCTCCCCAGACATAGGTCTGCCTAGTGGGTGGGTCATTTAGGTCCAGCACctcgagtactaggatccattaggcg
TS00527	0	0	0	2472	0	0	0	0	0	2700	0	0	0	0	0	2467	0	0	0	0.105374	0.105374	2847	0	0	0	0	0	RNA	CCACGCGGACATATGTCCATNNN	gCACcCaGACATtTGTC--TAGG	chr1	193099310	+	4	2	CAAACAAAAACAAAACAAAACAAAAAAAAACCTAGACAAATGTCTGGGTGCTAA	CATTTAGGTAAGTGGC	tatcttgtggaaaggacgaaacaccCAAACAAAAACAAAACAAAACAAAAAAAAACCTAGACAAATGTCTGGGTGCTAACATTTAGGTAAGTGGCctcgagtactaggatccattaggcg
TS00528	0.304599	0	0.304599	3283	0	0	0.187567	0	0.187567	3732	0	0	0.142857	0	0.142857	3500	0	0	0.0266667	0	0.0266667	3750	0	0	0	0	0	RNA	CCACGCGGACATATGTCCATNNN	CCAtGCcaACATcTGTC--TGGG	chr1	183732393	-	4	2	TGGAATGAAATGATCCTCTTTCCCCCCAGACAGATGTTGGCATGGATTTCATAT	CATTTAGGTCTGTGCA	tatcttgtggaaaggacgaaacaccTGGAATGAAATGATCCTCTTTCCCCCCAGACAGATGTTGGCATGGATTTCATATCATTTAGGTCTGTGCActcgagtactaggatccattaggcg
TS00529	0	0	0	9552	0	0	0	0	0	10999	0	0	0	0	0	6529	0	0	0	0	0	7216	0	0	0	0	0	RNA	CCACGCGGACATATGTCCATNNN	CCAtGCaGACtTtTGTC--TCAG	chr1	205911992	+	4	2	TCTTAGCCTGATTCCCCCTGGATGCAGAACCTGAGACAAAAGTCTGCATGGGCT	CATTTAGGTCTTGAAC	tatcttgtggaaaggacgaaacaccTCTTAGCCTGATTCCCCCTGGATGCAGAACCTGAGACAAAAGTCTGCATGGGCTCATTTAGGTCTTGAACctcgagtactaggatccattaggcg
TS00530	0	0.0605205	0.0605205	4957	0	0	0	0.10084	0.10084	5950	0	0	0	0.370142	0.370142	3242	0	0	0	0.536108	0.536108	3171	0	0	0	0	0	RNA	CCACGCGGACATATGTCCATNNN	CCAgGtGGcCATtTGTC--TGGG	chr1	203163178	+	4	2	TTGCCTGAGCTCTTCTTACCCCTCCAAGCTCCCAGACAAATGGCCACCTGGAAA	CATTTAGGTTAGTGCT	tatcttgtggaaaggacgaaacaccTTGCCTGAGCTCTTCTTACCCCTCCAAGCTCCCAGACAAATGGCCACCTGGAAACATTTAGGTTAGTGCTctcgagtactaggatccattaggcg
TS00531	0	0	0	24057	0	0	0	0	0	27871	4	0.0143518	0	0.0307196	0.0307196	13021	1	0.0076799	0	0.0366569	0.0366569	13640	0	0	-0.0076799	0.0143518	0.00333597	RNA	CCACGCGGACATATGTCCATNNN	CCctGCGGACAcATGaC--TGGG	chr1	201199061	+	4	2	CAACCTAAGCATCATCTCATGCAGGGGAGGCCCAGTCATGTGTCCGCAGGGGCC	CATTTAGGTATCGCTG	tatcttgtggaaaggacgaaacaccCAACCTAAGCATCATCTCATGCAGGGGAGGCCCAGTCATGTGTCCGCAGGGGCCCATTTAGGTATCGCTGctcgagtactaggatccattaggcg
TS00532	0	0	0	16140	0	0	0	0	0	18984	0	0	0.0463017	0	0.0463017	8639	0	0	0.0101327	0	0.0101327	9869	0	0	0	0	0	RNA	CCACGCGGACATATGTCCATNNN	CCACattGACATtTGTC--TTGG	chr1	203206405	-	4	2	ACCCTGAGCAAAATGAGGCGAGGCCCAAGACAAATGTCAATGTGGGCCTTTGGA	CATTTAGGTTACTAGC	tatcttgtggaaaggacgaaacaccACCCTGAGCAAAATGAGGCGAGGCCCAAGACAAATGTCAATGTGGGCCTTTGGACATTTAGGTTACTAGCctcgagtactaggatccattaggcg
TS00533	0.106567	0.37552	0.482087	19706	0	0	0.0565734	0.426476	0.48305	22979	0	0	0.20568	0.158215	0.363895	12641	11	0.0870184	0.103543	0.214481	0.318024	13521	14	0.103543	-0.0870184	-0.103543	-0.0952805	RNA	CCACGCGGACATATGTCCATNNN	CCcaGgGGACAgATGTC--TTGG	chr1	200891502	+	4	2	GCATTTGCAGCATCCCAAATGTTAAAGATCCCAAGACATCTGTCCCCTGGGGCA	CATTTAGGTGGCTTAT	tatcttgtggaaaggacgaaacaccGCATTTGCAGCATCCCAAATGTTAAAGATCCCAAGACATCTGTCCCCTGGGGCACATTTAGGTGGCTTATctcgagtactaggatccattaggcg
TS00534	0	0	0	49313	0	0	0	0	0	58793	1	0.00170088	0	0	0	23058	0	0	0	0	0	23564	0	0	0	0.00170088	0.000850442	RNA	CCACGCGGACATATGTCCATNNN	CCACtaGGAC--AgGcCCATGGG	chr1	930838	-	4	2	GCTGAGGCCAGGAGCTGGCTTTGGCCCATGGGCCTGTCCTAGTGGGAGGCCCCA	CATTTAGGTAGCGGAT	tatcttgtggaaaggacgaaacaccGCTGAGGCCAGGAGCTGGCTTTGGCCCATGGGCCTGTCCTAGTGGGAGGCCCCACATTTAGGTAGCGGATctcgagtactaggatccattaggcg
TS00535	0	0.0257898	0.0257898	7755	0	0	0	0.112524	0.112524	8887	0	0	0.113225	0.0452899	0.158514	4416	0	0	0.129618	0.0864118	0.216029	4629	0	0	0	0	0	RNA	CCACGCGGACATATGTCCATNNN	CCAgGCtGAa--ATGcCCATGGG	chr1	23561856	+	4	2	CACAGCATCCTTCTGCCTTATGTCACACAGCCCATGGGCATTTCAGCCTGGAAG	CATTTAGGTAACGAGC	tatcttgtggaaaggacgaaacaccCACAGCATCCTTCTGCCTTATGTCACACAGCCCATGGGCATTTCAGCCTGGAAGCATTTAGGTAACGAGCctcgagtactaggatccattaggcg
TS00536	0	0	0	16149	0	0	0	0	0	16936	1	0.00590458	0.0477441	0	0.0477441	8378	0	0	0	0	0	9511	0	0	0	0.00590458	0.00295229	RNA	CCACGCGGACATATGTCCATNNN	CCAtGCaGtC--ATGTCCAgTGG	chr1	17902271	-	4	2	TGATGACCTTACCCTCAGGGGTGGCCACTGGACATGACTGCATGGGGAAGGGTG	CATTTAGGTATTGTCA	tatcttgtggaaaggacgaaacaccTGATGACCTTACCCTCAGGGGTGGCCACTGGACATGACTGCATGGGGAAGGGTGCATTTAGGTATTGTCActcgagtactaggatccattaggcg
TS00537	0	0	0	2918	0	0	0	0	0	2913	0	0	0	0	0	1586	0	0	0	0	0	1707	0	0	0	0	0	RNA	CCACGCGGACATATGTCCATNNN	aCACGaGGcC--ATGgCCATTGG	chr1	9262545	-	4	2	GGTGCCCTCAGGGCGAAGGACATCCCAATGGCCATGGCCTCGTGTCAGCCCCAG	CATTTAGGTGAGTTTC	tatcttgtggaaaggacgaaacaccGGTGCCCTCAGGGCGAAGGACATCCCAATGGCCATGGCCTCGTGTCAGCCCCAGCATTTAGGTGAGTTTCctcgagtactaggatccattaggcg
TS00538	0.00842446	0.111203	0.119627	59351	8	0.0134791	0	0.0847924	0.0847924	67223	9	0.0133883	0.0677069	0.0646293	0.132336	32493	8	0.0246207	0.034253	0.0404808	0.0747338	32114	7	0.0217973	-0.0111416	-0.00840907	-0.00977531	RNA	CCACGCGGACATATGTCCATNNN	CCACGaGGAg--tTGTCCcTGGG	chr1	10641839	+	4	2	ATCCCCGAGACTAGAGAGCGTGGTCTCCATCCCAGGGACAACTCCTCGTGGCTC	CATTTAGGTTGGGTTT	tatcttgtggaaaggacgaaacaccATCCCCGAGACTAGAGAGCGTGGTCTCCATCCCAGGGACAACTCCTCGTGGCTCCATTTAGGTTGGGTTTctcgagtactaggatccattaggcg
TS00539	0	0	0	30102	0	0	0	0	0	34996	1	0.00285747	0	0	0	18329	3	0.0163675	0	0	0	20418	0	0	-0.0163675	0.00285747	-0.00675502	RNA	CCACGCGGACATATGTCCATNNN	CCAaGaGGAC--ATGTCacTCAG	chr1	24047376	-	4	2	CAATTCCCAGGAGGAGGGCCTGCTCTGAGTGACATGTCCTCTTGGTTCTGTGGA	CATTTAGGTATATTCG	tatcttgtggaaaggacgaaacaccCAATTCCCAGGAGGAGGGCCTGCTCTGAGTGACATGTCCTCTTGGTTCTGTGGACATTTAGGTATATTCGctcgagtactaggatccattaggcg
TS00540	0.0544535	0.00194477	0.0563983	51420	2	0.00388954	0.0281952	0.00331708	0.0315123	60294	0	0	0.0712314	0	0.0712314	22462	1	0.00445196	0.151881	0	0.151881	22386	0	0	-0.000562426	0	-0.000281213	RNA	CCACGCGGACATATGTCCATNNN	CaACGCaGAC--ATGcCCAcCAG	chr1	27342755	+	4	2	GCCCTGTTGTGTGGCTGTGTGGGTCCGAGTCTGGTGGGCATGTCTGCGTTGCGT	CATTTAGGTACACCGC	tatcttgtggaaaggacgaaacaccGCCCTGTTGTGTGGCTGTGTGGGTCCGAGTCTGGTGGGCATGTCTGCGTTGCGTCATTTAGGTACACCGCctcgagtactaggatccattaggcg
TS00541	0	0	0	9965	1	0.0100351	0	0	0	11762	0	0	0	0.10407	0.10407	8648	0	0	0	0.0230734	0.0230734	8668	0	0	0.0100351	0	0.00501756	RNA	CCACGCGGACATATGTCCATNNN	CCACGgGGAC--ATGaaCAgAAG	chr1	19865711	-	4	2	AGGCCTGGATGATGACACACGTCACTTCTGTTCATGTCCCCGTGGCAGAAATTA	CATTTAGGTTAATCCA	tatcttgtggaaaggacgaaacaccAGGCCTGGATGATGACACACGTCACTTCTGTTCATGTCCCCGTGGCAGAAATTACATTTAGGTTAATCCActcgagtactaggatccattaggcg
TS00542	0.00325129	0.0390155	0.0422668	30757	0	0	0	0.0489623	0.0489623	36763	1	0.00272013	0.0296758	0.00741895	0.0370947	13479	0	0	0.0792079	0.00660066	0.0858086	15150	0	0	0	0.00272013	0.00136006	RNA	CCACGCGGACATATGTCCATNNN	CCAaatGGAC--ATGTCCtTTGG	chr1	44586225	+	4	2	CCTGAATGCCCACACCGAATTGTCAACTGCCCAAAGGACATGTCCATTTGGACT	CATTTAGGTTTATGGC	tatcttgtggaaaggacgaaacaccCCTGAATGCCCACACCGAATTGTCAACTGCCCAAAGGACATGTCCATTTGGACTCATTTAGGTTTATGGCctcgagtactaggatccattaggcg
TS00543	0	0	0	30492	0	0	0	0	0	33146	0	0	0	0	0	11572	0	0	0	0	0	13128	0	0	0	0	0	RNA	CCACGCGGACATATGTCCATNNN	CCAgcCtGAC--AaGTCCATCAG	chr1	44644282	-	4	2	GCCTTAGCCAGCCTGTTCTCTCCTCTGATGGACTTGTCAGGCTGGATAATGGGG	CATTTAGGTCACACTG	tatcttgtggaaaggacgaaacaccGCCTTAGCCAGCCTGTTCTCTCCTCTGATGGACTTGTCAGGCTGGATAATGGGGCATTTAGGTCACACTGctcgagtactaggatccattaggcg
TS00544	0	0	0	11681	1	0.00856091	0	0	0	13335	0	0	0	0.0211461	0.0211461	9458	1	0.0105731	0	0.0209139	0.0209139	9563	1	0.010457	-0.00201215	-0.010457	-0.00623456	RNA	CCACGCGGACATATGTCCATNNN	CCACaCGGtg--cTGTCCATCGG	chr1	41721831	+	4	2	CACCTCTGTTAGGGAAGGCAGTTCTGTGCACCGATGGACAGCACCGTGTGGGGT	CATTTAGGTAACCTTA	tatcttgtggaaaggacgaaacaccCACCTCTGTTAGGGAAGGCAGTTCTGTGCACCGATGGACAGCACCGTGTGGGGTCATTTAGGTAACCTTActcgagtactaggatccattaggcg
TS00545	0	0	0	13288	0	0	0	0	0	15598	2	0.0128222	0	0	0	5952	0	0	0	0	0	6469	0	0	0	0.0128222	0.00641108	RNA	CCACGCGGACATATGTCCATNNN	CaAaGtGGAg--ATGTCCATCAG	chr1	33906710	+	4	2	CTGAGCCAGTCAAACTGTAGAGCCAGCTACCTGATGGACATCTCCACTTTGATG	CATTTAGGTACCGTGC	tatcttgtggaaaggacgaaacaccCTGAGCCAGTCAAACTGTAGAGCCAGCTACCTGATGGACATCTCCACTTTGATGCATTTAGGTACCGTGCctcgagtactaggatccattaggcg
TS00546	0	0	0	10162	0	0	0	0	0	11974	1	0.00835143	0.0831169	0	0.0831169	9625	0	0	0.0296179	0	0.0296179	10129	0	0	0	0.00835143	0.00417571	RNA	CCACGCGGACATATGTCCATNNN	CCACcCGGcC--ATGctCATGAG	chr1	53696612	+	4	2	GAGGGAAGGAGAGAAATAAAGTTGGAGGGCCTCATGAGCATGGCCGGGTGGGGT	CATTTAGGTGATGAAT	tatcttgtggaaaggacgaaacaccGAGGGAAGGAGAGAAATAAAGTTGGAGGGCCTCATGAGCATGGCCGGGTGGGGTCATTTAGGTGATGAATctcgagtactaggatccattaggcg
TS00547	0	0	0	1019	0	0	0	0	0	1105	0	0	0	0	0	485	0	0	0	0	0	567	0	0	0	0	0	RNA	CCACGCGGACATATGTCCATNNN	CCACctGGAC--cTGTCCtTAGG	chr1	64847267	+	4	2	CCCTCCCTTCCACCCCCAACCCCCACCTTTCCTAAGGACAGGTCCAGGTGGCTG	CATTTAGGTGCAACGG	tatcttgtggaaaggacgaaacaccCCCTCCCTTCCACCCCCAACCCCCACCTTTCCTAAGGACAGGTCCAGGTGGCTGCATTTAGGTGCAACGGctcgagtactaggatccattaggcg
TS00548	0	0	0	6394	0	0	0	0	0	7787	0	0	0	0.0108519	0.0108519	9215	0	0	0	0.0425487	0.0425487	9401	0	0	0	0	0	RNA	CCACGCGGACATATGTCCATNNN	CCACGCGGAg--cTGcaCATGGG	chr1	39499769	-	4	2	TTCAGAAAGTAACCTTTTCTGCCTCCCATGTGCAGCTCCGCGTGGATAGCATTG	CATTTAGGTTCGCTTC	tatcttgtggaaaggacgaaacaccTTCAGAAAGTAACCTTTTCTGCCTCCCATGTGCAGCTCCGCGTGGATAGCATTGCATTTAGGTTCGCTTCctcgagtactaggatccattaggcg
TS00549	0	0	0	8864	5	0.0564079	0	0	0	11093	5	0.0450735	0	0.0156986	0.0156986	6370	0	0	0	0.030955	0.030955	6461	1	0.0154775	0.0564079	0.029596	0.043002	RNA	CCACGCGGACATATGTCCATNNN	aCACGaGGcC--ATGTCCAgAAG	chr1	60401348	-	4	2	TCCAGAGACGGACAACATCCATCTCTTCTGGACATGGCCTCGTGTTCTTCAAAA	CATTTAGGTCCGGTTA	tatcttgtggaaaggacgaaacaccTCCAGAGACGGACAACATCCATCTCTTCTGGACATGGCCTCGTGTTCTTCAAAACATTTAGGTCCGGTTActcgagtactaggatccattaggcg
TS00550	0	0.0705675	0.0705675	34010	1	0.00294031	0	0.119898	0.119898	40034	1	0.00249788	0	0.0211416	0.0211416	14190	0	0	0	0.111264	0.111264	15279	0	0	0.00294031	0.00249788	0.00271909	RNA	CCACGCGGACATATGTCCATNNN	CCACaCGGAa--ATGTaCtTCGG	chr1	46132046	+	4	2	TGGCCGGACTGGTACTGGCCGTTGGAAAACCCGAAGTACATTTCCGTGTGGAAC	CATTTAGGTTCCTCAC	tatcttgtggaaaggacgaaacaccTGGCCGGACTGGTACTGGCCGTTGGAAAACCCGAAGTACATTTCCGTGTGGAACCATTTAGGTTCCTCACctcgagtactaggatccattaggcg
TS00551	0	0.0880217	0.0880217	13633	0	0	0	0.077587	0.077587	20622	0	0	0	0	0	13852	0	0	0	0.0273038	0.0273038	14650	0	0	0	0	0	RNA	CCACGCGGACATATGTCCATNNN	CCAgGaGGAC--ATGTtCtTAAG	chr1	46442344	-	4	2	GAGCCTGGACTCCTCTCCCCTGACCTTAAGAACATGTCCTCCTGGGTCCCCCGA	CATTTAGGTTACTTCT	tatcttgtggaaaggacgaaacaccGAGCCTGGACTCCTCTCCCCTGACCTTAAGAACATGTCCTCCTGGGTCCCCCGACATTTAGGTTACTTCTctcgagtactaggatccattaggcg
TS00552	0.00661507	0.191837	0.198452	15117	0	0	0	0.175102	0.175102	17704	0	0	0.0527704	0.137203	0.189974	9475	0	0	0.0728029	0.0832033	0.156006	9615	0	0	0	0	0	RNA	CCACGCGGACATATGTCCATNNN	CCAgGtGGAC--cTGTCCtTAAG	chr1	60807134	+	4	2	ATTCTCAGCCTGCTGCTACCATTACTGAGGCTTAAGGACAGGTCCACCTGGGAT	CATTTAGGTTACAGCT	tatcttgtggaaaggacgaaacaccATTCTCAGCCTGCTGCTACCATTACTGAGGCTTAAGGACAGGTCCACCTGGGATCATTTAGGTTACAGCTctcgagtactaggatccattaggcg
TS00553	0	0	0	23039	0	0	0	0	0	26507	2	0.00754518	0	0	0	16801	4	0.0238081	0	0	0	16475	1	0.0060698	-0.0238081	0.00147537	-0.0111664	RNA	CCACGCGGACATATGTCCATNNN	CCACaCGGgC--ATGgCCgTGGG	chr1	53142589	-	4	2	AGTTGCTAAACACCAGTCGCCAGCCCCACGGCCATGCCCGTGTGGCCGCCTTAG	CATTTAGGTTTACCAA	tatcttgtggaaaggacgaaacaccAGTTGCTAAACACCAGTCGCCAGCCCCACGGCCATGCCCGTGTGGCCGCCTTAGCATTTAGGTTTACCAActcgagtactaggatccattaggcg
TS00554	0	0.0428816	0.0428816	2332	0	0	0	0	0	2752	0	0	0	0	0	1979	0	0	0	0.295712	0.295712	2029	0	0	0	0	0	RNA	CCACGCGGACATATGTCCATNNN	CCACaCtGAC--tTGTaCATAGG	chr1	59093318	+	4	2	CTCATTTGAGTCTTTTACTATGTTTTCGTACCTATGTACAAGTCAGTGTGGACC	CATTTAGGTGTCACGC	tatcttgtggaaaggacgaaacaccCTCATTTGAGTCTTTTACTATGTTTTCGTACCTATGTACAAGTCAGTGTGGACCCATTTAGGTGTCACGCctcgagtactaggatccattaggcg
TS00555	0	0.15391	0.15391	16893	0	0	0	0.12345	0.12345	19441	0	0	0	0.0850903	0.0850903	10577	0	0	0	0.0177164	0.0177164	11289	1	0.00885818	0	-0.00885818	-0.00442909	RNA	CCACGCGGACATATGTCCATNNN	CCAgGttGAC--ATGTCCtTTGG	chr1	104286261	+	4	2	TCTACTTCTCCTGGAGCAAAAGTCACAAGGCCAAAGGACATGTCAACCTGGATC	CATTTAGGTTAGGCGG	tatcttgtggaaaggacgaaacaccTCTACTTCTCCTGGAGCAAAAGTCACAAGGCCAAAGGACATGTCAACCTGGATCCATTTAGGTTAGGCGGctcgagtactaggatccattaggcg
TS00556	0	0	0	1691	0	0	0	0	0	1919	0	0	0	0	0	3161	0	0	0	0.0274198	0.0274198	3647	0	0	0	0	0	RNA	CCACGCGGACATATGTCCATNNN	CCACatGGtC--ATGTCaATAGG	chr1	91936014	-	4	2	AATTTTATCAAATGCTGTTTTTAACCTATTGACATGACCATGTGGTTTTTATCC	CATTTAGGTTGCTTCC	tatcttgtggaaaggacgaaacaccAATTTTATCAAATGCTGTTTTTAACCTATTGACATGACCATGTGGTTTTTATCCCATTTAGGTTGCTTCCctcgagtactaggatccattaggcg
TS00557	0	0	0	968	0	0	0	0	0	1230	0	0	0	0	0	563	0	0	0	0	0	513	0	0	0	0	0	RNA	CCACGCGGACATATGTCCATNNN	gCAgGaGGAa--ATGTCCATAAG	chr1	89726220	-	4	2	TTTCCACCTCCCACCTCCAACTGCCTTATGGACATTTCCTCCTGCCTGTCATCT	CATTTAGGTGCTCACA	tatcttgtggaaaggacgaaacaccTTTCCACCTCCCACCTCCAACTGCCTTATGGACATTTCCTCCTGCCTGTCATCTCATTTAGGTGCTCACActcgagtactaggatccattaggcg
TS00558	0	0.0640889	0.0640889	4681	2	0.0427259	0	0.0598922	0.0598922	5009	5	0.0998203	0.149611	0.149611	0.299222	3342	0	0	0.0847697	0.0565131	0.141283	3539	0	0	0.0427259	0.0998203	0.0712731	RNA	CCACGCGGACATATGTCCATNNN	CCAaGCaGAC--ATGTaCAcAAG	chr1	107319694	-	4	2	TAACCCAAACGCGTCTCACATTCACTTGTGTACATGTCTGCTTGGCATGTAGCT	CATTTAGGTCCTTTAT	tatcttgtggaaaggacgaaacaccTAACCCAAACGCGTCTCACATTCACTTGTGTACATGTCTGCTTGGCATGTAGCTCATTTAGGTCCTTTATctcgagtactaggatccattaggcg
TS00559	0	0	0	4516	0	0	0	0	0	5039	1	0.0198452	0.023872	0	0.023872	4189	0	0	0.135808	0	0.135808	4418	0	0	0	0.0198452	0.0099226	RNA	CCACGCGGACATATGTCCATNNN	CCACtgGGAC--ATGTCCccTAG	chr1	114146429	+	4	2	TTTGAAGGCTATTTGTGCACCTGTGATTTCCTAGGGGACATGTCCCAGTGGGTT	CATTTAGGTACTAGGA	tatcttgtggaaaggacgaaacaccTTTGAAGGCTATTTGTGCACCTGTGATTTCCTAGGGGACATGTCCCAGTGGGTTCATTTAGGTACTAGGActcgagtactaggatccattaggcg
TS00560	0	0.00800128	0.00800128	12498	0	0	0	0.00685119	0.00685119	14596	5	0.034256	0	0.168525	0.168525	7714	3	0.0388903	0	0.0592839	0.0592839	8434	4	0.0474271	-0.0388903	-0.0131711	-0.0260307	RNA	CCACGCGGACATATGTCCATNNN	CCACctGGAC--ATGcaCATCAG	chr1	144759282	+	4	2	GAGCCAGTCCAGAGGCCCCAGCTGCAGGTGCTGATGTGCATGTCCAGGTGGAGT	CATTTAGGTTAACCAC	tatcttgtggaaaggacgaaacaccGAGCCAGTCCAGAGGCCCCAGCTGCAGGTGCTGATGTGCATGTCCAGGTGGAGTCATTTAGGTTAACCACctcgagtactaggatccattaggcg
TS00561	0	0.187963	0.187963	28197	0	0	0	0.19594	0.19594	32663	1	0.00306157	0	0.194371	0.194371	12862	0	0	0	0.084063	0.084063	14275	0	0	0	0.00306157	0.00153078	RNA	CCACGCGGACATATGTCCATNNN	CCACctGGAC--ATGcaCATCAG	chr1	143381484	-	4	2	GTCCAGAGGCCCCAGCTGCAGGTGCTGATGTGCATGTCCAGGTGGAGTGGGCTC	CATTTAGGTTGTTCCC	tatcttgtggaaaggacgaaacaccGTCCAGAGGCCCCAGCTGCAGGTGCTGATGTGCATGTCCAGGTGGAGTGGGCTCCATTTAGGTTGTTCCCctcgagtactaggatccattaggcg
TS00562	0	0	0	939	0	0	0	0	0	1045	0	0	0.675676	0	0.675676	740	0	0	0.731707	0	0.731707	820	0	0	0	0	0	RNA	CCACGCGGACATATGTCCATNNN	CCAtGtGGgC--ATGTCCAaTAG	chr1	168764319	-	4	2	GCTTCTAGCCATCATTCCAGTGGACTATTGGACATGCCCACATGGGTGTCCTGT	CATTTAGGTGAGTAGC	tatcttgtggaaaggacgaaacaccGCTTCTAGCCATCATTCCAGTGGACTATTGGACATGCCCACATGGGTGTCCTGTCATTTAGGTGAGTAGCctcgagtactaggatccattaggcg
TS00563	0	0.0920034	0.0920034	39129	2	0.0051113	0	0.111284	0.111284	43133	3	0.00695523	0	0.105684	0.105684	21763	6	0.0275697	0	0.0842908	0.0842908	22541	1	0.00443636	-0.0224584	0.00251887	-0.00996978	RNA	CCACGCGGACATATGTCCATNNN	CCACctGGAC--AaGTCCAgCAG	chr1	110339698	+	4	2	CCGGTATCATACTCGCGGCTGCCACCTCGACTGCTGGACTTGTCCAGGTGGAGA	CATTTAGGTTAAACGG	tatcttgtggaaaggacgaaacaccCCGGTATCATACTCGCGGCTGCCACCTCGACTGCTGGACTTGTCCAGGTGGAGACATTTAGGTTAAACGGctcgagtactaggatccattaggcg
TS00564	0	0.0426904	0.0426904	21082	3	0.0142301	0	0.0206484	0.0206484	24215	1	0.00412967	0.0081586	0	0.0081586	12257	2	0.0163172	0	0.0881187	0.0881187	13618	0	0	-0.00208706	0.00412967	0.00102131	RNA	CCACGCGGACATATGTCCATNNN	CCACcaGGAC--AgGTCCAcAGG	chr1	159861802	-	4	2	ACAATGTCCAAACTTGAGCCCTGCCCTGTGGACCTGTCCTGGTGGGGTGAGAAG	CATTTAGGTCCTGAGC	tatcttgtggaaaggacgaaacaccACAATGTCCAAACTTGAGCCCTGCCCTGTGGACCTGTCCTGGTGGGGTGAGAAGCATTTAGGTCCTGAGCctcgagtactaggatccattaggcg
TS00565	0	0	0	3766	0	0	0	0	0	4210	0	0	0	0	0	2516	0	0	0	0	0	2456	0	0	0	0	0	RNA	CCACGCGGACATATGTCCATNNN	tCACGaGGAg--gTGTCCATCAG	chr1	162671712	-	4	2	CTCTTGTCTGGAATCTCTAGCTCCCTGATGGACACCTCCTCGTGAAAGCCCTCA	CATTTAGGTAGGATCA	tatcttgtggaaaggacgaaacaccCTCTTGTCTGGAATCTCTAGCTCCCTGATGGACACCTCCTCGTGAAAGCCCTCACATTTAGGTAGGATCActcgagtactaggatccattaggcg
TS00566	0	0	0	803	0	0	0	0	0	928	0	0	0	0	0	634	0	0	0	0	0	718	0	0	0	0	0	RNA	CCACGCGGACATATGTCCATNNN	CCAgGtGGAg--ATGTCCAgAAG	chr1	166931920	+	4	2	TTTGCTCCTCAATACCGTATATCCAACTGTCTTCTGGACATCTCCACCTGGGTG	CATTTAGGTAAGTCCT	tatcttgtggaaaggacgaaacaccTTTGCTCCTCAATACCGTATATCCAACTGTCTTCTGGACATCTCCACCTGGGTGCATTTAGGTAAGTCCTctcgagtactaggatccattaggcg
TS00567	0	0.0729409	0.0729409	49355	0	0	0	0.0718748	0.0718748	54261	0	0	0	0.0355098	0.0355098	22529	0	0	0	0.0359942	0.0359942	25004	0	0	0	0	0	RNA	CCACGCGGACATATGTCCATNNN	CCAgGgGGtC--ATGTCCtTTGG	chr1	156674853	-	4	2	TGCAATGCCTCCTTTCCGTGGCTGCCAAAGGACATGACCCCCTGGGTGCGGGCA	CATTTAGGTGACCTTG	tatcttgtggaaaggacgaaacaccTGCAATGCCTCCTTTCCGTGGCTGCCAAAGGACATGACCCCCTGGGTGCGGGCACATTTAGGTGACCTTGctcgagtactaggatccattaggcg
TS00568	0	0	0	1195	0	0	0	0	0	1498	0	0	0	0	0	1669	0	0	0	0	0	1788	0	0	0	0	0	RNA	CCACGCGGACATATGTCCATNNN	CCAtGgGGAa--cTGTCCATAGG	chr1	181025428	-	4	2	TAATGTTCAGAATAGTGGACGCTTCCTATGGACAGTTCCCCATGGGGACTGAGG	CATTTAGGTCATTTCT	tatcttgtggaaaggacgaaacaccTAATGTTCAGAATAGTGGACGCTTCCTATGGACAGTTCCCCATGGGGACTGAGGCATTTAGGTCATTTCTctcgagtactaggatccattaggcg
TS00569	0	0.0650548	0.0650548	9223	0	0	0	0.0373378	0.0373378	10713	0	0	0.180552	0.335311	0.515863	3877	1	0.0257931	0.0207857	0.228643	0.249428	4811	1	0.0207857	-0.0257931	-0.0207857	-0.0232894	RNA	CCACGCGGACATATGTCCATNNN	CCAgGCctcC--ATGTCCATGAG	chr1	203030463	-	4	2	ATGCAGGGGGGTGACCCCAGAAATCTCATGGACATGGAGGCCTGGGCTTGGGAG	CATTTAGGTGCGTACC	tatcttgtggaaaggacgaaacaccATGCAGGGGGGTGACCCCAGAAATCTCATGGACATGGAGGCCTGGGCTTGGGAGCATTTAGGTGCGTACCctcgagtactaggatccattaggcg
TS00570	0	0.00622394	0.00622394	48201	18	0.0373436	0	0.0144988	0.0144988	55177	32	0.0579952	0	0.0188872	0.0188872	26473	1	0.00377743	0	0.0175939	0.0175939	28419	1	0.00351877	0.0335662	0.0544764	0.0440213	RNA	CCACGCGGACATATGTCCATNNN	CCACGCaGAC--cTGTCaAaCGG	chr1	206427647	+	4	2	TCAAGTGCGATGGGTCTGTGTAGCTTCTGCCCGTTTGACAGGTCTGCGTGGATC	CATTTAGGTATTTGGC	tatcttgtggaaaggacgaaacaccTCAAGTGCGATGGGTCTGTGTAGCTTCTGCCCGTTTGACAGGTCTGCGTGGATCCATTTAGGTATTTGGCctcgagtactaggatccattaggcg
TS00571	0.143686	0	0.143686	17399	0	0	0.102654	0	0.102654	20457	0	0	0.0893744	0	0.0893744	10070	0	0	0.159744	0	0.159744	10642	1	0.00939673	0	-0.00939673	-0.00469837	RNA	CCACGCGGACATATGTCCATNNN	CCAgGaGGAa--ATGTCCAgGAG	chr1	202651418	+	4	2	TCTGAACCCCAGGCCCACATTTCTAGGGGCCTCCTGGACATTTCCTCCTGGATA	CATTTAGGTGGTTACT	tatcttgtggaaaggacgaaacaccTCTGAACCCCAGGCCCACATTTCTAGGGGCCTCCTGGACATTTCCTCCTGGATACATTTAGGTGGTTACTctcgagtactaggatccattaggcg
TS00572	0	0.0117302	0.0117302	34100	1	0.00293255	0	0.0052082	0.0052082	38401	0	0	0	0.0363306	0.0363306	22020	0	0	0	0.00429	0.00429	23310	0	0	0.00293255	0	0.00146628	RNA	CCACGCGGACATATGTCCATNNN	CCACcCtGAC--ATGTaCAgTGG	chr1	204962138	+	4	2	GGTTACTCCCAAGGTTACCGCTGCGACTCACCACTGTACATGTCAGGGTGGTTT	CATTTAGGTGCACGCT	tatcttgtggaaaggacgaaacaccGGTTACTCCCAAGGTTACCGCTGCGACTCACCACTGTACATGTCAGGGTGGTTTCATTTAGGTGCACGCTctcgagtactaggatccattaggcg
TS00573	0.0404506	0.0560085	0.096459	32138	0	0	0.0427122	0.0613988	0.104111	37460	0	0	0.0249237	0.0249237	0.0498473	16049	0	0	0.0818092	0.0934962	0.175305	17113	0	0	0	0	0	RNA	CCACGCGGACATATGTCCATNNN	CCACGaGGAC--AaGgCCtTCAG	chr1	211730345	-	4	2	CAAGCCCTGTGTCTGCTCTTCTCTCTGAAGGCCTTGTCCTCGTGGCCACCAGCA	CATTTAGGTTATGGGA	tatcttgtggaaaggacgaaacaccCAAGCCCTGTGTCTGCTCTTCTCTCTGAAGGCCTTGTCCTCGTGGCCACCAGCACATTTAGGTTATGGGActcgagtactaggatccattaggcg
TS00574	0	0	0	41756	0	0	0	0	0	44553	0	0	0	0	0	17264	1	0.0057924	0	0	0	19255	3	0.0155804	-0.0057924	-0.0155804	-0.0106864	RNA	CCACGCGGACATATGTCCATNNN	CCACaCGG--gTcTGTCCcTGGG	chr1	1165422	+	4	2	AGGCTGAGGGGCACACGGCAGAGGCTGGGACCCAGGGACAGACCCGTGTGGCAG	CATTTAGGTTTAGCGT	tatcttgtggaaaggacgaaacaccAGGCTGAGGGGCACACGGCAGAGGCTGGGACCCAGGGACAGACCCGTGTGGCAGCATTTAGGTTTAGCGTctcgagtactaggatccattaggcg
TS00575	0	0	0	41701	27	0.0647466	0	0	0	48898	41	0.083848	0	0	0	19143	4	0.0208954	0	0	0	20580	1	0.00485909	0.0438513	0.0789889	0.0614201	RNA	CCACGCGGACATATGTCCATNNN	CCAaGgGG--ATgTGTCCAgAGG	chr1	18221457	-	4	2	CCCTGGGGCCAGGCCTGAGCCAGCCCTCTGGACACATCCCCTTGGAGCTGGGAA	CATTTAGGTTAATCGC	tatcttgtggaaaggacgaaacaccCCCTGGGGCCAGGCCTGAGCCAGCCCTCTGGACACATCCCCTTGGAGCTGGGAACATTTAGGTTAATCGCctcgagtactaggatccattaggcg
TS00576	0	0	0	22516	0	0	0	0	0	26966	0	0	0	0	0	12960	4	0.0308642	0	0	0	14096	2	0.0141884	-0.0308642	-0.0141884	-0.0225263	RNA	CCACGCGGACATATGTCCATNNN	tgACGgGG--ATATGTaCATCAG	chr1	25801101	+	4	2	TTCTCAGCAATGGGTTTGAACTCCTCAGGGCTGATGTACATATCCCCGTCAGTG	CATTTAGGTCTTAGCG	tatcttgtggaaaggacgaaacaccTTCTCAGCAATGGGTTTGAACTCCTCAGGGCTGATGTACATATCCCCGTCAGTGCATTTAGGTCTTAGCGctcgagtactaggatccattaggcg
TS00577	0.00888573	0	0.00888573	22508	0	0	0.0115808	0	0.0115808	25905	0	0	0	0.0622388	0.0622388	11247	0	0	0.0171615	0.0171615	0.034323	11654	0	0	0	0	0	RNA	CCACGCGGACATATGTCCATNNN	gCACGCtG--ATtgGTCCATGGG	chr1	12631038	-	4	2	CTTTTCCGGGCCCACCTATGGCCACCCATGGACCAATCAGCGTGCAATTCTTCC	CATTTAGGTAGTTGGA	tatcttgtggaaaggacgaaacaccCTTTTCCGGGCCCACCTATGGCCACCCATGGACCAATCAGCGTGCAATTCTTCCCATTTAGGTAGTTGGActcgagtactaggatccattaggcg
TS00578	0	0	0	7049	0	0	0	0	0	8280	0	0	0	0	0	5201	0	0	0	0	0	5536	0	0	0	0	0	RNA	CCACGCGGACATATGTCCATNNN	CCtgGtGG--ATgTGTCCATGGG	chr1	48571741	-	4	2	GAGCAAGCAAATTAAAATAACTGGCCCATGGACACATCCACCAGGATGTCATGT	CATTTAGGTAGCTGTT	tatcttgtggaaaggacgaaacaccGAGCAAGCAAATTAAAATAACTGGCCCATGGACACATCCACCAGGATGTCATGTCATTTAGGTAGCTGTTctcgagtactaggatccattaggcg
TS00579	0	0	0	1182	0	0	0	0	0	1264	0	0	0	0	0	758	0	0	0	0.103093	0.103093	970	0	0	0	0	0	RNA	CCACGCGGACATATGTCCATNNN	CCAgGCtG--cTcTGTCCATGGG	chr1	9716104	+	4	2	TGACTGAGGAGTTTCACAGAGGAAGTGCTCCCCATGGACAGAGCAGCCTGGATG	CATTTAGGTAAGTGCA	tatcttgtggaaaggacgaaacaccTGACTGAGGAGTTTCACAGAGGAAGTGCTCCCCATGGACAGAGCAGCCTGGATGCATTTAGGTAAGTGCActcgagtactaggatccattaggcg
TS00580	0	0.280636	0.280636	1069	0	0	0	0.786713	0.786713	1144	0	0	0	0	0	1364	0	0	0	0	0	1527	0	0	0	0	0	RNA	CCACGCGGACATATGTCCATNNN	CaACaCtG--ATATGTtCATGGG	chr1	34546031	+	4	2	TTGTATAAACTCTGAAGTCCTAGCTGGAGTCCCATGAACATATCAGTGTTGGAG	CATTTAGGTGCAACAA	tatcttgtggaaaggacgaaacaccTTGTATAAACTCTGAAGTCCTAGCTGGAGTCCCATGAACATATCAGTGTTGGAGCATTTAGGTGCAACAActcgagtactaggatccattaggcg
TS00581	0	0	0	832	0	0	0	0	0	882	0	0	0	0	0	1041	0	0	0	0	0	1171	0	0	0	0	0	RNA	CCACGCGGACATATGTCCATNNN	CCACGtGG--ATgTcaCCATAGG	chr1	71606248	-	4	2	ACTAATACTGGATTAAGCTCGTCGCCTATGGTGACATCCACGTGGCAATTAACT	CATTTAGGTTAAAGGT	tatcttgtggaaaggacgaaacaccACTAATACTGGATTAAGCTCGTCGCCTATGGTGACATCCACGTGGCAATTAACTCATTTAGGTTAAAGGTctcgagtactaggatccattaggcg
TS00582	0	0	0	38043	1	0.0026286	0	0	0	41200	1	0.00242718	0.0340503	0	0.0340503	17621	1	0.00567505	0.0209721	0	0.0209721	19073	2	0.010486	-0.00304644	-0.00805884	-0.00555264	RNA	CCACGCGGACATATGTCCATNNN	ggACGCGG--gTgTGTCCATAGG	chr1	43545575	+	4	2	GGGTGGCTCCCGCTTTTGACCCTCCTTGGGCCTATGGACACACCCGCGTCCTGG	CATTTAGGTTATTTGG	tatcttgtggaaaggacgaaacaccGGGTGGCTCCCGCTTTTGACCCTCCTTGGGCCTATGGACACACCCGCGTCCTGGCATTTAGGTTATTTGGctcgagtactaggatccattaggcg
TS00583	0	0	0	36102	0	0	0	0	0	41573	0	0	0	0	0	17039	1	0.00586889	0	0	0	18497	0	0	-0.00586889	0	-0.00293444	RNA	CCACGCGGACATATGTCCATNNN	CCACGCtG--ATcaGTCCAgCAG	chr1	68881968	+	4	2	TGATGCTGGGTCTTACCTCAGTGTTGATGTCTGCTGGACTGATCAGCGTGGTGG	CATTTAGGTTGCGTGC	tatcttgtggaaaggacgaaacaccTGATGCTGGGTCTTACCTCAGTGTTGATGTCTGCTGGACTGATCAGCGTGGTGGCATTTAGGTTGCGTGCctcgagtactaggatccattaggcg
TS00584	0	0	0	7895	0	0	0	0	0	9043	0	0	0	0	0	5089	0	0	0	0	0	5152	0	0	0	0	0	RNA	CCACGCGGACATATGTCCATNNN	CCACGCtG--gTcTGTCCAgGGG	chr1	87279593	-	4	2	AAGGGCACAGGAAAGAGGCTTCCGCCCCTGGACAGACCAGCGTGGTGGGCAGTA	CATTTAGGTAATCCAC	tatcttgtggaaaggacgaaacaccAAGGGCACAGGAAAGAGGCTTCCGCCCCTGGACAGACCAGCGTGGTGGGCAGTACATTTAGGTAATCCACctcgagtactaggatccattaggcg
TS00585	0	0	0	184	0	0	0	0	0	194	0	0	0	0	0	262	0	0	0	0	0	306	0	0	0	0	0	RNA	CCACGCGGACATATGTCCATNNN	CCACtaGG--ATATtTaCATAAG	chr1	66770246	+	4	2	TGAAGTTTTCTCAGAAAATTTCAAGTAAGTCTTATGTAAATATCCTAGTGGCAT	CATTTAGGTTCTGGCA	tatcttgtggaaaggacgaaacaccTGAAGTTTTCTCAGAAAATTTCAAGTAAGTCTTATGTAAATATCCTAGTGGCATCATTTAGGTTCTGGCActcgagtactaggatccattaggcg
TS00586	0	0	0	130	0	0	0	0	0	135	0	0	0	0	0	309	0	0	0	0	0	340	0	0	0	0	0	RNA	CCACGCGGACATATGTCCATNNN	CCACaaGG--ATAgGgCCATAGG	chr1	89827631	+	4	2	TTATTAGAATAAAGTGAACTATCAAGGCTGCCTATGGCCCTATCCTTGTGGTTT	CATTTAGGTTTACTGA	tatcttgtggaaaggacgaaacaccTTATTAGAATAAAGTGAACTATCAAGGCTGCCTATGGCCCTATCCTTGTGGTTTCATTTAGGTTTACTGActcgagtactaggatccattaggcg
TS00587	0	0	0	4502	0	0	0	0	0	5288	0	0	0	0	0	3578	0	0	0	0	0	4061	0	0	0	0	0	RNA	CCACGCGGACATATGTCCATNNN	gCAtGCtG--ATtTGTCCATGAG	chr1	100316086	+	4	2	GCCAATCAAATGGTGTTTCTTCCAGGCTCACTCATGGACAAATCAGCATGCACT	CATTTAGGTCGCATAT	tatcttgtggaaaggacgaaacaccGCCAATCAAATGGTGTTTCTTCCAGGCTCACTCATGGACAAATCAGCATGCACTCATTTAGGTCGCATATctcgagtactaggatccattaggcg
TS00588	0.0217061	0	0.0217061	32249	0	0	0.00801154	0	0.00801154	37446	0	0	0.0259718	0	0.0259718	23102	1	0.00432863	0.0545668	0	0.0545668	23824	1	0.00419745	-0.00432863	-0.00419745	-0.00426304	RNA	CCACGCGGACATATGTCCATNNN	CCACtgGG--ATgTGcCCATGAG	chr1	182088425	-	4	2	GCAGCTCTTCCGTCTTGGCTCATCCTCATGGGCACATCCCAGTGGTGTTCCCTG	CATTTAGGTCTAATCA	tatcttgtggaaaggacgaaacaccGCAGCTCTTCCGTCTTGGCTCATCCTCATGGGCACATCCCAGTGGTGTTCCCTGCATTTAGGTCTAATCActcgagtactaggatccattaggcg
TS00589	0	0	0	1358	0	0	0	0	0	1525	0	0	0	0.221484	0.221484	903	0	0	0	0	0	1096	0	0	0	0	0	RNA	CCACGCGGACATATGTCCATNNN	CCACaCtG--ATtgGTCCATGGG	chr1	154098680	+	4	2	TGATGCCTTTTCCAGACCCACCCATGGCTGCCCATGGACCAATCAGTGTGGACT	CATTTAGGTACGTTTA	tatcttgtggaaaggacgaaacaccTGATGCCTTTTCCAGACCCACCCATGGCTGCCCATGGACCAATCAGTGTGGACTCATTTAGGTACGTTTActcgagtactaggatccattaggcg
TS00590	0	0	0	12746	1	0.0078456	0	0	0	15123	1	0.00661244	0	0	0	9397	1	0.0106417	0	0	0	10302	1	0.00970685	-0.0027961	-0.00309441	-0.00294525	RNA	CCACGCGGACATATGTCCATNNN	CCAtGCtG--ATAgGTCCAgGGG	chr1	204752609	-	4	2	CCTCTTCTGGGCTGCCATTGGCCACCCCTGGACCTATCAGCATGGACGCACTTC	CATTTAGGTTGACTAC	tatcttgtggaaaggacgaaacaccCCTCTTCTGGGCTGCCATTGGCCACCCCTGGACCTATCAGCATGGACGCACTTCCATTTAGGTTGACTACctcgagtactaggatccattaggcg
TS00591	0	0	0	5552	0	0	0	0	0	6144	0	0	0	0.0274348	0.0274348	3645	0	0	0	0	0	3801	0	0	0	0	0	RNA	CCACGCGGACATATGTCCATNNN	CCAgGCGG--ATtTcTCCAaAAG	chr1	194364354	+	4	2	CTCAGGCGAAGATAAAGGTTAATACTAGACCTTTTGGAGAAATCCGCCTGGCTT	CATTTAGGTAATCACC	tatcttgtggaaaggacgaaacaccCTCAGGCGAAGATAAAGGTTAATACTAGACCTTTTGGAGAAATCCGCCTGGCTTCATTTAGGTAATCACCctcgagtactaggatccattaggcg
TS00592	0	0	0	297	0	0	0	0	0	362	0	0	0	0	0	410	0	0	0	0	0	407	0	0	0	0	0	RNA	CCACGCGGACATATGTCCATNNN	CCAtGaGG--ATATcTCCAgAAG	chr1	194379590	-	4	2	GTCTACTGATTAAAATGCTAATTTCTTCTGGAGATATCCTCATGGACACATAAA	CATTTAGGTCAGTAAG	tatcttgtggaaaggacgaaacaccGTCTACTGATTAAAATGCTAATTTCTTCTGGAGATATCCTCATGGACACATAAACATTTAGGTCAGTAAGctcgagtactaggatccattaggcg
TS00593	0	0	0	14383	0	0	0	0	0	14956	1	0.00668628	0	0.102652	0.102652	5845	0	0	0	0.0453378	0.0453378	6617	0	0	0	0.00668628	0.00334314	RNA	CCACGCGGACATATGTCCATNNN	CaAaGCtG--ATtTGTCCATTAG	chr1	212140966	+	4	2	CAGGAGCCCTTGGTGCTAAGTTTCCTCTGCCTAATGGACAAATCAGCTTTGGTG	CATTTAGGTACCGTTG	tatcttgtggaaaggacgaaacaccCAGGAGCCCTTGGTGCTAAGTTTCCTCTGCCTAATGGACAAATCAGCTTTGGTGCATTTAGGTACCGTTGctcgagtactaggatccattaggcg
TS00594	0	0.0964539	0.0964539	17625	0	0	0	0.0428062	0.0428062	21025	2	0.00951248	0	0.152439	0.152439	10496	0	0	0.0178939	0.152098	0.169992	11177	2	0.0178939	0	-0.0083814	-0.0041907	RNA	CCACGCGGACATATGTCCATNNN	CCACGtGG--ATtTtgCCATAGG	chr1	207453049	-	4	2	ACACTCAACACACAAGCAGCGAGCCCTATGGCAAAATCCACGTGGTGAAGAATG	CATTTAGGTTACTCCC	tatcttgtggaaaggacgaaacaccACACTCAACACACAAGCAGCGAGCCCTATGGCAAAATCCACGTGGTGAAGAATGCATTTAGGTTACTCCCctcgagtactaggatccattaggcg
TS00595	0	0	0	2050	0	0	0	0	0	2458	0	0	0	0	0	1997	0	0	0	0	0	2275	0	0	0	0	0	RNA	CCACGCGGACATATGTCCATNNN	aaA--aGGACATATtTCCATTAG	chr1	14578540	-	4	2	AAAGGTCATCTAGTTGAGAGTCTACTAATGGAAATATGTCCTTTTAGATTCTGG	CATTTAGGTAGCCTTG	tatcttgtggaaaggacgaaacaccAAAGGTCATCTAGTTGAGAGTCTACTAATGGAAATATGTCCTTTTAGATTCTGGCATTTAGGTAGCCTTGctcgagtactaggatccattaggcg
TS00596	0	0	0	3201	0	0	0	0	0	3705	0	0	0	0	0	3464	0	0	0	0	0	3484	0	0	0	0	0	RNA	CCACGCGGACATATGTCCATNNN	ggA--aGGACAcATGTCCATGGG	chr1	22197136	-	4	2	CTTTGTGGTTCTCTGATGAGGCATCCCATGGACATGTGTCCTTCCTTCCTGATG	CATTTAGGTTACTTAG	tatcttgtggaaaggacgaaacaccCTTTGTGGTTCTCTGATGAGGCATCCCATGGACATGTGTCCTTCCTTCCTGATGCATTTAGGTTACTTAGctcgagtactaggatccattaggcg
TS00597	0	0.0159962	0.0159962	25006	0	0	0	0.0251238	0.0251238	27862	0	0	0	0.0413779	0.0413779	9667	0	0	0	0.0560538	0.0560538	10704	0	0	0	0	0	RNA	CCACGCGGACATATGTCCATNNN	CCA--CGGcCcTgTGTCCcTAAG	chr1	7592562	-	4	2	CCTCTGATGACCAGGGCAGGGACTCTTAGGGACACAGGGCCGTGGGAAAGACCT	CATTTAGGTTGAGGGT	tatcttgtggaaaggacgaaacaccCCTCTGATGACCAGGGCAGGGACTCTTAGGGACACAGGGCCGTGGGAAAGACCTCATTTAGGTTGAGGGTctcgagtactaggatccattaggcg
TS00598	0.00416945	0	0.00416945	23984	0	0	0.0110775	0	0.0110775	27082	0	0	0	0	0	11387	0	0	0.0558036	0	0.0558036	12544	0	0	0	0	0	RNA	CCACGCGGACATATGTCCATNNN	CCt--CGGAagaATGTCCATGGG	chr1	20317901	+	4	2	CCTCTAGGAGAGAACCAAGGGCCACCATTCCCCATGGACATTCTTCCGAGGAAG	CATTTAGGTGGTTCTG	tatcttgtggaaaggacgaaacaccCCTCTAGGAGAGAACCAAGGGCCACCATTCCCCATGGACATTCTTCCGAGGAAGCATTTAGGTGGTTCTGctcgagtactaggatccattaggcg
TS00599	0.0891266	0	0.0891266	15708	0	0	0.0494478	0	0.0494478	18201	0	0	0.248502	0	0.248502	6841	0	0	0.0642343	0	0.0642343	7784	0	0	0	0	0	RNA	CCACGCGGACATATGTCCATNNN	CCA--CaGACATATaTCttTAGG	chr1	25477569	+	4	2	GTCACAGCCCATACCCATTCCAGAAAACCACCTAAAGATATATGTCTGTGGGCT	CATTTAGGTACGGTTT	tatcttgtggaaaggacgaaacaccGTCACAGCCCATACCCATTCCAGAAAACCACCTAAAGATATATGTCTGTGGGCTCATTTAGGTACGGTTTctcgagtactaggatccattaggcg
TS00600	0	0	0	14247	0	0	0	0	0	16748	0	0	0	0	0	8839	0	0	0	0	0	9291	0	0	0	0	0	RNA	CCACGCGGACATATGTCCATNNN	CtA--CaGcCATcTGTCCATGAG	chr1	4477341	-	4	2	GTCCAGTGTCTTTTCTGCCTCTCTCTCATGGACAGATGGCTGTAGCTTCCCTTC	CATTTAGGTGTCCGTA	tatcttgtggaaaggacgaaacaccGTCCAGTGTCTTTTCTGCCTCTCTCTCATGGACAGATGGCTGTAGCTTCCCTTCCATTTAGGTGTCCGTActcgagtactaggatccattaggcg
TS00601	0	0.170087	0.170087	8819	0	0	0	0.17196	0.17196	9886	0	0	0	0	0	6285	0	0	0	0.0431655	0.0431655	6950	0	0	0	0	0	RNA	CCACGCGGACATATGTCCATNNN	CCA--CaGAaATgTcTCCATCAG	chr1	20386210	+	4	2	ACCAAAGAGTGAGGTCATGCAAAGTCACTACTGATGGAGACATTTCTGTGGGGG	CATTTAGGTAAACCAG	tatcttgtggaaaggacgaaacaccACCAAAGAGTGAGGTCATGCAAAGTCACTACTGATGGAGACATTTCTGTGGGGGCATTTAGGTAAACCAGctcgagtactaggatccattaggcg
TS00602	0	0.0270621	0.0270621	18476	0	0	0.0046729	0.046729	0.0514019	21400	0	0	0.0397377	0.0463607	0.0860984	15099	0	0	0.0319468	0.0191681	0.0511149	15651	0	0	0	0	0	RNA	CCACGCGGACATATGTCCATNNN	CCA--aGGAgAgtTGTCCATGGG	chr1	7054233	-	4	2	GGGGAGTGGTGGCTTCCCTGCTGGCCCATGGACAACTCTCCTTGGGGACAGCTC	CATTTAGGTTTCTAAG	tatcttgtggaaaggacgaaacaccGGGGAGTGGTGGCTTCCCTGCTGGCCCATGGACAACTCTCCTTGGGGACAGCTCCATTTAGGTTTCTAAGctcgagtactaggatccattaggcg
TS00603	0.0315756	0	0.0315756	3167	0	0	0.0281215	0	0.0281215	3556	0	0	0.127779	0	0.127779	3913	0	0	0.123487	0	0.123487	4049	0	0	0	0	0	RNA	CCACGCGGACATATGTCCATNNN	CCA--gcGACAgAaGTCCATGGG	chr1	26945620	+	4	2	TGTTTCTTCTGTTCGTCTGAAGTTGGCAGCCCCATGGACTTCTGTCGCTGGTCA	CATTTAGGTTAAGGAT	tatcttgtggaaaggacgaaacaccTGTTTCTTCTGTTCGTCTGAAGTTGGCAGCCCCATGGACTTCTGTCGCTGGTCACATTTAGGTTAAGGATctcgagtactaggatccattaggcg
TS00604	0	0	0	7161	0	0	0	0	0	8013	0	0	0	0	0	4170	4	0.0959233	0	0	0	4967	0	0	-0.0959233	0	-0.0479616	RNA	CCACGCGGACATATGTCCATNNN	CCA--CtGACATATcTgCcTCAG	chr1	38585816	+	4	2	CCTACTATGTGCCAGGCACTATTCTGGATTCTGAGGCAGATATGTCAGTGGTGA	CATTTAGGTGGACAAC	tatcttgtggaaaggacgaaacaccCCTACTATGTGCCAGGCACTATTCTGGATTCTGAGGCAGATATGTCAGTGGTGACATTTAGGTGGACAACctcgagtactaggatccattaggcg
TS00605	0.0512821	0.193294	0.244576	25350	4	0.0157791	0.0897547	0.13297	0.222725	30082	9	0.0299182	0.0708027	0.274361	0.345163	11299	0	0	0.123153	0.180624	0.303777	12180	0	0	0.0157791	0.0299182	0.0228487	RNA	CCACGCGGACATATGTCCATNNN	Ctg--CaGACATATGTCCAcCAG	chr1	34757714	-	4	2	CCCCGGCAAGAAGCGGGGTGGGCTCTGGTGGACATATGTCTGCAGCCTAGTGTT	CATTTAGGTATGGTCT	tatcttgtggaaaggacgaaacaccCCCCGGCAAGAAGCGGGGTGGGCTCTGGTGGACATATGTCTGCAGCCTAGTGTTCATTTAGGTATGGTCTctcgagtactaggatccattaggcg
TS00606	0	0	0	9728	1	0.0102796	0	0	0	11498	1	0.00869716	0	0	0	7029	0	0	0	0	0	7337	3	0.0408886	0.0102796	-0.0321915	-0.0109559	RNA	CCACGCGGACATATGTCCATNNN	CCA--CaGACATATtTtgATCGG	chr1	31881644	+	4	2	AGTGCAAGAGGAGTTGTCTGGCTTAATAGTCCGATCAAAATATGTCTGTGGATG	CATTTAGGTATTTACG	tatcttgtggaaaggacgaaacaccAGTGCAAGAGGAGTTGTCTGGCTTAATAGTCCGATCAAAATATGTCTGTGGATGCATTTAGGTATTTACGctcgagtactaggatccattaggcg
TS00607	0	0	0	92	0	0	0	0	0	94	0	0	0	0	0	185	0	0	0	0	0	248	0	0	0	0	0	RNA	CCACGCGGACATATGTCCATNNN	CCt--CtGACATATtcCCATCAG	chr1	40420314	-	4	2	TATAAGTAATGGAATGCTATAAGTCTGATGGGAATATGTCAGAGGGACGCATGA	CATTTAGGTGAAACAT	tatcttgtggaaaggacgaaacaccTATAAGTAATGGAATGCTATAAGTCTGATGGGAATATGTCAGAGGGACGCATGACATTTAGGTGAAACATctcgagtactaggatccattaggcg
TS00608	0	0	0	254	0	0	0	0	0	253	0	0	0	0	0	701	0	0	0	0	0	764	0	0	0	0	0	RNA	CCACGCGGACATATGTCCATNNN	CCA--CaGAtATATaTCCAgAAG	chr1	39362145	+	4	2	ATATGCATATACTATGACTTGGCAGTTTTACTTCTGGATATATATCTGTGGTAG	CATTTAGGTCACTATA	tatcttgtggaaaggacgaaacaccATATGCATATACTATGACTTGGCAGTTTTACTTCTGGATATATATCTGTGGTAGCATTTAGGTCACTATActcgagtactaggatccattaggcg
TS00609	0	0	0	9856	0	0	0	0	0	11664	0	0	0.0613622	0	0.0613622	9778	0	0	0	0	0	10453	0	0	0	0	0	RNA	CCACGCGGACATATGTCCATNNN	CCA--CtGACAgATGggCATGAG	chr1	42314650	+	4	2	CCAAATGAGTTGGCTGACTTTCTGCAGCCCCTCATGCCCATCTGTCAGTGGGAC	CATTTAGGTTCAAGCT	tatcttgtggaaaggacgaaacaccCCAAATGAGTTGGCTGACTTTCTGCAGCCCCTCATGCCCATCTGTCAGTGGGACCATTTAGGTTCAAGCTctcgagtactaggatccattaggcg
TS00610	0	0	0	8443	0	0	0	0	0	9434	0	0	0	0	0	5637	1	0.0177399	0	0	0	6083	0	0	-0.0177399	0	-0.00886997	RNA	CCACGCGGACATATGTCCATNNN	CCt--CGGACcTcTGgCCATCAG	chr1	54378111	+	4	2	AAATGGGAACTCTGGCACCTTGTTTCTAAGCTGATGGCCAGAGGTCCGAGGGCA	CATTTAGGTGGTGAAC	tatcttgtggaaaggacgaaacaccAAATGGGAACTCTGGCACCTTGTTTCTAAGCTGATGGCCAGAGGTCCGAGGGCACATTTAGGTGGTGAACctcgagtactaggatccattaggcg
TS00611	0	0	0	14894	0	0	0	0	0	16895	1	0.00591891	0	0.0149566	0.0149566	6686	0	0	0	0	0	7138	1	0.0140095	0	-0.00809062	-0.00404531	RNA	CCACGCGGACATATGTCCATNNN	CCA--CtGACcTtTGTCCAcTGG	chr1	42738168	-	4	2	TCCCCACTTCCCCCGCCAGGTGATCCAGTGGACAAAGGTCAGTGGCCCCAGAGG	CATTTAGGTTAGGTTC	tatcttgtggaaaggacgaaacaccTCCCCACTTCCCCCGCCAGGTGATCCAGTGGACAAAGGTCAGTGGCCCCAGAGGCATTTAGGTTAGGTTCctcgagtactaggatccattaggcg
TS00612	0	0	0	3316	0	0	0	0	0	4034	0	0	0	0	0	4321	0	0	0	0	0	4434	0	0	0	0	0	RNA	CCACGCGGACATATGTCCATNNN	CCA--aaGAtATATGTCCtTCAG	chr1	68222572	-	4	2	TCAGATGATCTTCACACTGAAACTCTGAAGGACATATATCTTTGGGGCACTGAG	CATTTAGGTCTATCTT	tatcttgtggaaaggacgaaacaccTCAGATGATCTTCACACTGAAACTCTGAAGGACATATATCTTTGGGGCACTGAGCATTTAGGTCTATCTTctcgagtactaggatccattaggcg
TS00613	0	0	0	10728	0	0	0	0	0	11627	3	0.025802	0	0	0	7776	0	0	0	0	0	8189	0	0	0	0.025802	0.012901	RNA	CCACGCGGACATATGTCCATNNN	gCA--gGGACAcATGcCCATAGG	chr1	64192375	-	4	2	TGAGCTATGGATTCAGGGCTCCGCCCTATGGGCATGTGTCCCTGCCCAGAGGAT	CATTTAGGTGCGGTTC	tatcttgtggaaaggacgaaacaccTGAGCTATGGATTCAGGGCTCCGCCCTATGGGCATGTGTCCCTGCCCAGAGGATCATTTAGGTGCGGTTCctcgagtactaggatccattaggcg
TS00614	0	0	0	38501	0	0	0	0	0	42786	0	0	0	0	0	18264	0	0	0	0.0256003	0.0256003	19531	0	0	0	0	0	RNA	CCACGCGGACATATGTCCATNNN	CCA--CGGACATcgGcaCATTGG	chr1	55063882	-	4	2	GTGCTCGGGTGCTGCCAGCTGCTCCCAATGTGCCGATGTCCGTGGGCAGAATGA	CATTTAGGTTATGTTG	tatcttgtggaaaggacgaaacaccGTGCTCGGGTGCTGCCAGCTGCTCCCAATGTGCCGATGTCCGTGGGCAGAATGACATTTAGGTTATGTTGctcgagtactaggatccattaggcg
TS00615	0	0.60778	0.60778	4936	0	0	0	0.553688	0.553688	5057	0	0	0	0.789963	0.789963	2152	0	0	0	0.417014	0.417014	2398	0	0	0	0	0	RNA	CCACGCGGACATATGTCCATNNN	CCA--gGGcCATtTaTCCATTAG	chr1	67130892	-	4	2	TCTTTGGCAATGTGCCAATGGTGCCTAATGGATAAATGGCCCTGGGAAAAAGTG	CATTTAGGTCCGTTAG	tatcttgtggaaaggacgaaacaccTCTTTGGCAATGTGCCAATGGTGCCTAATGGATAAATGGCCCTGGGAAAAAGTGCATTTAGGTCCGTTAGctcgagtactaggatccattaggcg
TS00616	0.144628	0	0.144628	4840	0	0	0.52691	0	0.52691	5314	0	0	0.0947867	0	0.0947867	3165	0	0	0.0824629	0	0.0824629	3638	0	0	0	0	0	RNA	CCACGCGGACATATGTCCATNNN	CCA--tGGACAaATGcCCAcAAG	chr1	58612495	-	4	2	TTTGGTGAGTCAAGCCTAGAGCCCCTTGTGGGCATTTGTCCATGGCTCAGTGCC	CATTTAGGTGCGATTT	tatcttgtggaaaggacgaaacaccTTTGGTGAGTCAAGCCTAGAGCCCCTTGTGGGCATTTGTCCATGGCTCAGTGCCCATTTAGGTGCGATTTctcgagtactaggatccattaggcg
TS00617	0	0.0368876	0.0368876	43375	0	0	0	0.0174598	0.0174598	51547	1	0.00193998	0	0.0466483	0.0466483	21437	0	0	0	0.00915835	0.00915835	21838	0	0	0	0.00193998	0.000969989	RNA	CCACGCGGACATATGTCCATNNN	CCA--CGGACAgATcTCagTGAG	chr1	55380863	-	4	2	GACCCCGTGAACTCCTCCTCCCTCCTCACTGAGATCTGTCCGTGGGCCATGGAG	CATTTAGGTATCCGTG	tatcttgtggaaaggacgaaacaccGACCCCGTGAACTCCTCCTCCCTCCTCACTGAGATCTGTCCGTGGGCCATGGAGCATTTAGGTATCCGTGctcgagtactaggatccattaggcg
TS00618	0	0	0	175	0	0	0	0	0	210	0	0	0	0	0	610	0	0	0	0	0	668	0	0	0	0	0	RNA	CCACGCGGACATATGTCCATNNN	gCA--CaGAaATATGTCCAaAAG	chr1	63150817	-	4	2	ATATTGAAGTATCAGTATTCTTCTCTTTTGGACATATTTCTGTGCATGAAAAGA	CATTTAGGTCAGGCTC	tatcttgtggaaaggacgaaacaccATATTGAAGTATCAGTATTCTTCTCTTTTGGACATATTTCTGTGCATGAAAAGACATTTAGGTCAGGCTCctcgagtactaggatccattaggcg
TS00619	0.084079	0	0.084079	16651	0	0	0.106197	0	0.106197	18833	0	0	0.0934191	0	0.0934191	9634	0	0	0.0291064	0	0.0291064	10307	0	0	0	0	0	RNA	CCACGCGGACATATGTCCATNNN	CCA--gGGcCATcTcTCCATAGG	chr1	90792016	+	4	2	TAGGACCAACCCAATAGGTTGAACCTGTCCCCTATGGAGAGATGGCCCTGGCCC	CATTTAGGTATTCGGT	tatcttgtggaaaggacgaaacaccTAGGACCAACCCAATAGGTTGAACCTGTCCCCTATGGAGAGATGGCCCTGGCCCCATTTAGGTATTCGGTctcgagtactaggatccattaggcg
TS00620	0	0	0	5566	0	0	0	0	0	6510	0	0	0	0	0	5088	0	0	0	0	0	5776	0	0	0	0	0	RNA	CCACGCGGACATATGTCCATNNN	aCA--tGGtCATATGgCCATCAG	chr1	101165008	-	4	2	CCTTCTGTTACTCGTGTTTTTATCCTGATGGCCATATGACCATGTGAAGTTCCA	CATTTAGGTTGCTCTC	tatcttgtggaaaggacgaaacaccCCTTCTGTTACTCGTGTTTTTATCCTGATGGCCATATGACCATGTGAAGTTCCACATTTAGGTTGCTCTCctcgagtactaggatccattaggcg
TS00621	0	0	0	683	0	0	0	0	0	755	0	0	0	0	0	734	0	0	0	0	0	784	0	0	0	0	0	RNA	CCACGCGGACATATGTCCATNNN	tCA--CaGAgATATtTCCATAGG	chr1	91067323	+	4	2	TCTAGTATTCACTCACTGATATATTCTGAGCCTATGGAAATATCTCTGTGAGAT	CATTTAGGTGAGGAAG	tatcttgtggaaaggacgaaacaccTCTAGTATTCACTCACTGATATATTCTGAGCCTATGGAAATATCTCTGTGAGATCATTTAGGTGAGGAAGctcgagtactaggatccattaggcg
TS00622	0	0	0	7205	0	0	0	0	0	8592	0	0	0	0	0	5353	0	0	0	0	0	5686	0	0	0	0	0	RNA	CCACGCGGACATATGTCCATNNN	CCA--CtGAtATtTGTtCATCAG	chr1	66284860	+	4	2	CAAGAAGCACTGCTTTGATAATGTATTTCCCTGATGAACAAATATCAGTGGCTC	CATTTAGGTTGTTTGA	tatcttgtggaaaggacgaaacaccCAAGAAGCACTGCTTTGATAATGTATTTCCCTGATGAACAAATATCAGTGGCTCCATTTAGGTTGTTTGActcgagtactaggatccattaggcg
TS00623	0	0.295348	0.295348	8126	0	0	0.0355114	0.390625	0.426136	8448	0	0	0.201664	0	0.201664	7934	0	0	0.100364	0	0.100364	7971	0	0	0	0	0	RNA	CCACGCGGACATATGTCCATNNN	CCA--tGGcCATtTGTCCtTAAG	chr1	56821567	-	4	2	TAAACAAGAGTCTGGCAGCGTTGGCTTAAGGACAAATGGCCATGGGAAAATCTC	CATTTAGGTAGAGGCT	tatcttgtggaaaggacgaaacaccTAAACAAGAGTCTGGCAGCGTTGGCTTAAGGACAAATGGCCATGGGAAAATCTCCATTTAGGTAGAGGCTctcgagtactaggatccattaggcg
TS00624	0	0.0953062	0.0953062	4197	0	0	0	0.139082	0.139082	5033	0	0	0	0.349275	0.349275	3722	1	0.0268673	0	0.122549	0.122549	4080	0	0	-0.0268673	0	-0.0134336	RNA	CCACGCGGACATATGTCCATNNN	CCA--CaGACATActTgCATTAG	chr1	85315971	-	4	2	ACATTCCGATTAGCCAACAGTTTCCTAATGCAAGTATGTCTGTGGCACAGCCAT	CATTTAGGTAAACCCT	tatcttgtggaaaggacgaaacaccACATTCCGATTAGCCAACAGTTTCCTAATGCAAGTATGTCTGTGGCACAGCCATCATTTAGGTAAACCCTctcgagtactaggatccattaggcg
TS00625	0	0	0	1153	0	0	0	0	0	1387	0	0	0	0	0	1984	0	0	0	0	0	2281	0	0	0	0	0	RNA	CCACGCGGACATATGTCCATNNN	CCA--CGGACAcATtTtCcTAAG	chr1	82976979	+	4	2	TCACAAATTCTAACTCTTTTAGAGATTATACTTAGGAAAATGTGTCCGTGGGTA	CATTTAGGTAGGTTTC	tatcttgtggaaaggacgaaacaccTCACAAATTCTAACTCTTTTAGAGATTATACTTAGGAAAATGTGTCCGTGGGTACATTTAGGTAGGTTTCctcgagtactaggatccattaggcg
TS00626	0	0	0	43241	0	0	0	0	0	46954	0	0	0	0	0	12480	0	0	0	0.0140776	0.0140776	14207	0	0	0	0	0	RNA	CCACGCGGACATATGTCCATNNN	CCA--aGGAgATATGaCCtTGAG	chr1	92870775	-	4	2	GCCCTCAGCTAGAGTACAGCCTTGCTCAAGGTCATATCTCCTTGGCATGGATCG	CATTTAGGTGGTGCAG	tatcttgtggaaaggacgaaacaccGCCCTCAGCTAGAGTACAGCCTTGCTCAAGGTCATATCTCCTTGGCATGGATCGCATTTAGGTGGTGCAGctcgagtactaggatccattaggcg
TS00627	0	0	0	4968	0	0	0	0	0	5706	0	0	0	0	0	3726	0	0	0	0	0	4274	0	0	0	0	0	RNA	CCACGCGGACATATGTCCATNNN	tCA--CaGACATATcTtCATTAG	chr1	118942141	-	4	2	CAAGTCCAGGGATTTTTTCTGGGCCTAATGAAGATATGTCTGTGAGATGCAAAG	CATTTAGGTTGAGGTA	tatcttgtggaaaggacgaaacaccCAAGTCCAGGGATTTTTTCTGGGCCTAATGAAGATATGTCTGTGAGATGCAAAGCATTTAGGTTGAGGTActcgagtactaggatccattaggcg
TS00628	0	0	0	3267	0	0	0	0	0	3616	0	0	0	0	0	2586	0	0	0	0	0	2856	0	0	0	0	0	RNA	CCACGCGGACATATGTCCATNNN	gaA--aGGACATATcTCCATCAG	chr1	119448121	+	4	2	CCTCATCTCTCTTCAATCACTCCTTGCTGACTGATGGAGATATGTCCTTTCCCT	CATTTAGGTGCATTTA	tatcttgtggaaaggacgaaacaccCCTCATCTCTCTTCAATCACTCCTTGCTGACTGATGGAGATATGTCCTTTCCCTCATTTAGGTGCATTTActcgagtactaggatccattaggcg
TS00629	0	0	0	1730	0	0	0	0	0	2073	0	0	0	0	0	1673	0	0	0	0	0	1715	0	0	0	0	0	RNA	CCACGCGGACATATGTCCATNNN	CCA--atGACAggTGTCCATAAG	chr1	107589330	+	4	2	TTCTGTGTGTATCATTGTCCCTTCTTTTCTCTTATGGACACCTGTCATTGGATT	CATTTAGGTCATGAAG	tatcttgtggaaaggacgaaacaccTTCTGTGTGTATCATTGTCCCTTCTTTTCTCTTATGGACACCTGTCATTGGATTCATTTAGGTCATGAAGctcgagtactaggatccattaggcg
TS00630	0	0	0	10477	0	0	0	0	0	12639	0	0	0	0	0	7348	0	0	0	0	0	7359	0	0	0	0	0	RNA	CCACGCGGACATATGTCCATNNN	CCc--CaGAaAcATGTCCATGAG	chr1	116007986	+	4	2	GGCCCAGGCAGAGTCGATCTTCACCCTGTTCTCATGGACATGTTTCTGGGGCTG	CATTTAGGTAACCTAC	tatcttgtggaaaggacgaaacaccGGCCCAGGCAGAGTCGATCTTCACCCTGTTCTCATGGACATGTTTCTGGGGCTGCATTTAGGTAACCTACctcgagtactaggatccattaggcg
TS00631	0	0	0	13948	1	0.00716949	0	0.0065083	0.0065083	15365	0	0	0	0	0	10956	1	0.00912742	0	0.024215	0.024215	12389	0	0	-0.00195793	0	-0.000978966	RNA	CCACGCGGACATATGTCCATNNN	CCA--aaGACAcATtTCCATCAG	chr1	116021615	-	4	2	ATGGGAAACAGGTTGACCGTGTGACTGATGGAAATGTGTCTTTGGGAGGATCTA	CATTTAGGTGGATTGA	tatcttgtggaaaggacgaaacaccATGGGAAACAGGTTGACCGTGTGACTGATGGAAATGTGTCTTTGGGAGGATCTACATTTAGGTGGATTGActcgagtactaggatccattaggcg
TS00632	0.242114	0.0403524	0.282467	14869	0	0	0.329003	0.0226899	0.351693	17629	1	0.00567247	0.246675	0.010725	0.2574	9324	0	0	0.212701	0.0810291	0.29373	9873	0	0	0	0.00567247	0.00283624	RNA	CCACGCGGACATATGTCCATNNN	gCA--gGGACAcATGTCCAgTGG	chr1	118202863	+	4	2	AAGTCAGTCCAGTCCCAGAAGCATGACTGTCCACTGGACATGTGTCCCTGCCCA	CATTTAGGTGGTTAGA	tatcttgtggaaaggacgaaacaccAAGTCAGTCCAGTCCCAGAAGCATGACTGTCCACTGGACATGTGTCCCTGCCCACATTTAGGTGGTTAGActcgagtactaggatccattaggcg
TS00633	0	0	0	14529	0	0	0	0	0	16737	0	0	0	0	0	6464	0	0	0	0	0	7734	1	0.0129299	0	-0.0129299	-0.00646496	RNA	CCACGCGGACATATGTCCATNNN	CCA--CaGtCcTcTGTCCATCAG	chr1	152022027	-	4	2	CACTTGGTGGGCCTGTGAAGTCCCCTGATGGACAGAGGACTGTGGGACAAGTTT	CATTTAGGTTTGTAGC	tatcttgtggaaaggacgaaacaccCACTTGGTGGGCCTGTGAAGTCCCCTGATGGACAGAGGACTGTGGGACAAGTTTCATTTAGGTTTGTAGCctcgagtactaggatccattaggcg
TS00634	0	0.0579647	0.0579647	27603	0	0	0	0.0531839	0.0531839	28204	3	0.0106368	0	0.0283094	0.0283094	17662	2	0.0113237	0	0.0869802	0.0869802	18395	8	0.0434901	-0.0113237	-0.0328533	-0.0220885	RNA	CCACGCGGACATATGTCCATNNN	CCA--CGGAgcTtTGTCCAcAGG	chr1	168438394	-	4	2	CTAATGAGAGAGGTGGCCCAGATGCCTGTGGACAAAGCTCCGTGGATGGGACCT	CATTTAGGTTGGCGGA	tatcttgtggaaaggacgaaacaccCTAATGAGAGAGGTGGCCCAGATGCCTGTGGACAAAGCTCCGTGGATGGGACCTCATTTAGGTTGGCGGActcgagtactaggatccattaggcg
TS00635	0	0	0	979	0	0	0	0	0	1094	0	0	0	0	0	1735	0	0	0	0	0	1939	0	0	0	0	0	RNA	CCACGCGGACATATGTCCATNNN	CCA--gGGACAccTGTCCAgTGG	chr1	159171006	-	4	2	AAAATGATGAGAGTTAGCAATTATCCACTGGACAGGTGTCCCTGGGTACACTGT	CATTTAGGTTCATTCT	tatcttgtggaaaggacgaaacaccAAAATGATGAGAGTTAGCAATTATCCACTGGACAGGTGTCCCTGGGTACACTGTCATTTAGGTTCATTCTctcgagtactaggatccattaggcg
TS00636	0	0	0	12384	0	0	0	0	0	14488	0	0	0	0	0	8788	0	0	0	0	0	9858	0	0	0	0	0	RNA	CCACGCGGACATATGTCCATNNN	CCA--gGGACATcTcTCCAgTGG	chr1	159171163	-	4	2	AGAAGGCTGAGAGTTAGTAGTTATCCACTGGAGAGATGTCCCTGGGTACATGGT	CATTTAGGTAACCGGG	tatcttgtggaaaggacgaaacaccAGAAGGCTGAGAGTTAGTAGTTATCCACTGGAGAGATGTCCCTGGGTACATGGTCATTTAGGTAACCGGGctcgagtactaggatccattaggcg
TS00637	0	0	0	1914	0	0	0	0	0	2215	0	0	0.0924214	0	0.0924214	2164	0	0	0.041632	0	0.041632	2402	0	0	0	0	0	RNA	CCACGCGGACATATGTCCATNNN	CCA--CGGACAatatTCCATGAG	chr1	164498187	+	4	2	CTTAGGTTCTTATCAGAGGAAGGAAGGAAACTCATGGAATATTGTCCGTGGGCC	CATTTAGGTTGCAAGA	tatcttgtggaaaggacgaaacaccCTTAGGTTCTTATCAGAGGAAGGAAGGAAACTCATGGAATATTGTCCGTGGGCCCATTTAGGTTGCAAGActcgagtactaggatccattaggcg
TS00638	0.236701	0	0.236701	8027	0	0	0.208582	0	0.208582	10068	0	0	0.200803	0	0.200803	5478	2	0.0365097	0.159886	0	0.159886	5629	1	0.0177651	-0.0365097	-0.0177651	-0.0271374	RNA	CCACGCGGACATATGTCCATNNN	CCA--gGGACcTAaGTCCAgGAG	chr1	158323827	+	4	2	CTCCTCCCACATCTGAGCCAATGAGACAGGCTCCTGGACTTAGGTCCCTGGCCA	CATTTAGGTGAGCATA	tatcttgtggaaaggacgaaacaccCTCCTCCCACATCTGAGCCAATGAGACAGGCTCCTGGACTTAGGTCCCTGGCCACATTTAGGTGAGCATActcgagtactaggatccattaggcg
TS00639	0	0	0	1746	0	0	0	0	0	2058	1	0.0485909	0	0.0790826	0.0790826	2529	0	0	0	0.0377644	0.0377644	2648	2	0.0755287	0	-0.0269378	-0.0134689	RNA	CCACGCGGACATATGTCCATNNN	aCA--ttGACATATGTCCAcAGG	chr1	191773994	+	4	2	TGAGTCATATTTTCCTGTTTGTTTTTGATGCCTGTGGACATATGTCAATGTCTT	CATTTAGGTACGCACC	tatcttgtggaaaggacgaaacaccTGAGTCATATTTTCCTGTTTGTTTTTGATGCCTGTGGACATATGTCAATGTCTTCATTTAGGTACGCACCctcgagtactaggatccattaggcg
TS00640	0.0299904	0	0.0299904	16672	0	0	0.00514165	0	0.00514165	19449	0	0	0	0	0	8762	0	0	0	0	0	9513	0	0	0	0	0	RNA	CCACGCGGACATATGTCCATNNN	CCA--tGGAaATAaGTgCATGGG	chr1	156492922	+	4	2	CTTTGGCCAGGGGCCCACACTCCTCATTACCCCATGCACTTATTTCCATGGGAA	CATTTAGGTTACGCCA	tatcttgtggaaaggacgaaacaccCTTTGGCCAGGGGCCCACACTCCTCATTACCCCATGCACTTATTTCCATGGGAACATTTAGGTTACGCCActcgagtactaggatccattaggcg
TS00641	0.0114325	0	0.0114325	17494	0	0	0	0	0	20013	1	0.00499675	0	0	0	9488	0	0	0	0	0	9646	0	0	0	0.00499675	0.00249838	RNA	CCACGCGGACATATGTCCATNNN	CCA--CaGACAatTtTCCATGAG	chr1	157160768	-	4	2	GGCCTGGGAAATAGAGCTGATTATCTCATGGAAAATTGTCTGTGGGTGCAGACT	CATTTAGGTCACGCAC	tatcttgtggaaaggacgaaacaccGGCCTGGGAAATAGAGCTGATTATCTCATGGAAAATTGTCTGTGGGTGCAGACTCATTTAGGTCACGCACctcgagtactaggatccattaggcg
TS00642	0	0	0	7790	0	0	0	0	0	8643	1	0.0115701	0	0	0	5560	1	0.0179856	0	0.0168435	0.0168435	5937	0	0	-0.0179856	0.0115701	-0.00320778	RNA	CCACGCGGACATATGTCCATNNN	aCA--tGGACATATGgCCAaTGG	chr1	192274238	+	4	2	CACAGTATGAGCGGGATGCAGCCCCTCTGGCCATTGGCCATATGTCCATGTAGA	CATTTAGGTTAACACC	tatcttgtggaaaggacgaaacaccCACAGTATGAGCGGGATGCAGCCCCTCTGGCCATTGGCCATATGTCCATGTAGACATTTAGGTTAACACCctcgagtactaggatccattaggcg
TS00643	0.324281	0	0.324281	2467	0	0	0.374532	0	0.374532	2670	0	0	0.12848	0	0.12848	2335	0	0	0.0793966	0	0.0793966	2519	0	0	0	0	0	RNA	CCACGCGGACATATGTCCATNNN	aCA--CaGACcTATGaCCATTGG	chr1	164207970	+	4	2	TGTTTCATTTCTAGGAACACCATTCATTAGCCAATGGTCATAGGTCTGTGTGAG	CATTTAGGTATGTTTG	tatcttgtggaaaggacgaaacaccTGTTTCATTTCTAGGAACACCATTCATTAGCCAATGGTCATAGGTCTGTGTGAGCATTTAGGTATGTTTGctcgagtactaggatccattaggcg
TS00644	0	0	0	527	0	0	0	0	0	571	0	0	0	0	0	840	0	0	0	0	0	988	0	0	0	0	0	RNA	CCACGCGGACATATGTCCATNNN	CCA--CtGACtTATtTtCATAGG	chr1	181856067	-	4	2	TATTTAGCTCTATAGATACAAAGTCCTATGAAAATAAGTCAGTGGGCTATCGTG	CATTTAGGTTTGGTGT	tatcttgtggaaaggacgaaacaccTATTTAGCTCTATAGATACAAAGTCCTATGAAAATAAGTCAGTGGGCTATCGTGCATTTAGGTTTGGTGTctcgagtactaggatccattaggcg
TS00645	0.218739	0.109369	0.328108	2743	0	0	0.302847	0.211993	0.514839	3302	0	0	0.234412	0.843882	1.07829	2133	0	0	0.480769	1.25	1.73077	2080	0	0	0	0	0	RNA	CCACGCGGACATATGTCCATNNN	CCA--CGGtCATgTGTaCcTGAG	chr1	183529457	+	4	2	CGAAGAGGGCTCAACTTTTCCAAGCTCTTACTCAGGTACACATGACCGTGGAAT	CATTTAGGTCCTGACA	tatcttgtggaaaggacgaaacaccCGAAGAGGGCTCAACTTTTCCAAGCTCTTACTCAGGTACACATGACCGTGGAATCATTTAGGTCCTGACActcgagtactaggatccattaggcg
TS00646	0	0.00510582	0.00510582	39171	1	0.00255291	0	0.0128977	0.0128977	46520	1	0.00214961	0	0.061617	0.061617	22721	3	0.0132036	0	0.103821	0.103821	25043	1	0.00399313	-0.0106507	-0.00184352	-0.00624713	RNA	CCACGCGGACATATGTCCATNNN	CCA--gGGACATggGTCCAgAGG	chr1	195805516	+	4	2	GCCCGAAAGGAGTCTTCTGGAGACTACCCCCCTCTGGACCCATGTCCCTGGCTC	CATTTAGGTTCCAGAT	tatcttgtggaaaggacgaaacaccGCCCGAAAGGAGTCTTCTGGAGACTACCCCCCTCTGGACCCATGTCCCTGGCTCCATTTAGGTTCCAGATctcgagtactaggatccattaggcg
TS00647	0.0228676	0	0.0228676	8746	0	0	0.0882515	0.0110314	0.099283	9065	0	0	0.169082	0.217391	0.386473	4140	0	0	0.0198255	0.0594766	0.0793021	5044	0	0	0	0	0	RNA	CCACGCGGACATATGTCCATNNN	CtA--CtGAtATATaTCCATAGG	chr1	203460028	+	4	2	TAAGCGGGGGCCACTACACTGATTTCCTTTCCTATGGATATATATCAGTAGTGG	CATTTAGGTTTACTAG	tatcttgtggaaaggacgaaacaccTAAGCGGGGGCCACTACACTGATTTCCTTTCCTATGGATATATATCAGTAGTGGCATTTAGGTTTACTAGctcgagtactaggatccattaggcg
TS00648	0	0	0	1533	0	0	0	0	0	1765	0	0	0	0	0	2768	0	0	0	0	0	2931	0	0	0	0	0	RNA	CCACGCGGACATATGTCCATNNN	CCA--CtGAgAgcTGTCCATAGG	chr1	187267384	+	4	2	TACAGTATTCTCTATAACCTTTTGTTCCTTCCTATGGACAGCTCTCAGTGGTGT	CATTTAGGTGAACCGG	tatcttgtggaaaggacgaaacaccTACAGTATTCTCTATAACCTTTTGTTCCTTCCTATGGACAGCTCTCAGTGGTGTCATTTAGGTGAACCGGctcgagtactaggatccattaggcg
TS00649	0	0.022205	0.022205	9007	0	0	0	0.0101885	0.0101885	9815	0	0	0	0.144509	0.144509	4152	0	0	0	0.0422297	0.0422297	4736	0	0	0	0	0	RNA	CCACGCGGACATATGTCCATNNN	C--CGtGGACtTAcaTCCATCAG	chr1	3473517	-	4	2	CAGCGGGTGACCCGGCTGCCCCTCCTGATGGATGTAAGTCCACGGCCTGAGGGT	CATTTAGGTGATTCTA	tatcttgtggaaaggacgaaacaccCAGCGGGTGACCCGGCTGCCCCTCCTGATGGATGTAAGTCCACGGCCTGAGGGTCATTTAGGTGATTCTActcgagtactaggatccattaggcg
TS00650	0.00514986	0.00514986	0.0102997	19418	1	0.00514986	0.0266762	0.0133381	0.0400142	22492	0	0	0.21602	0.0345632	0.250583	11573	8	0.0691264	0.121888	0.0174125	0.1393	11486	0	0	-0.0639766	0	-0.0319883	RNA	CCACGCGGACATATGTCCATNNN	C--CGaGGcgATgTGTCCATGAG	chr1	3617825	+	4	2	GCAGCTCCAGCAACCCCCGGTTCCCCTTGGCTCATGGACACATCGCCTCGGTCT	CATTTAGGTATAGCTC	tatcttgtggaaaggacgaaacaccGCAGCTCCAGCAACCCCCGGTTCCCCTTGGCTCATGGACACATCGCCTCGGTCTCATTTAGGTATAGCTCctcgagtactaggatccattaggcg
TS00651	0.0126513	0	0.0126513	47426	3	0.00632564	0.0242664	0	0.0242664	53572	2	0.00373329	0.0038463	0	0.0038463	25999	6	0.0230778	0.0177626	0	0.0177626	28149	3	0.0106576	-0.0167522	-0.00692428	-0.0118382	RNA	CCACGCGGACATATGTCCATNNN	C--CGCGaACAcATcTCCAcCGG	chr1	2275172	-	4	2	GAGATGGTGGCCAGCCTTGGGGGCCCGGTGGAGATGTGTTCGCGGGGTCCTGGT	CATTTAGGTTGCTCAG	tatcttgtggaaaggacgaaacaccGAGATGGTGGCCAGCCTTGGGGGCCCGGTGGAGATGTGTTCGCGGGGTCCTGGTCATTTAGGTTGCTCAGctcgagtactaggatccattaggcg
TS00652	0.113857	0.0900845	0.203941	79925	3	0.00375352	0.130843	0.119329	0.250173	95534	4	0.00418699	0.0337776	0.0337776	0.0675551	32566	1	0.00307069	0.0602461	0.043033	0.103279	34857	2	0.00573773	0.000682832	-0.00155074	-0.000433953	RNA	CCACGCGGACATATGTCCATNNN	g--CGgGGACATATGcCCAaGAG	chr1	6451304	+	4	2	TGCCTGGAGGCCCCTGGGAGTTCATGGTGGCTCTTGGGCATATGTCCCCGCCCA	CATTTAGGTGGATGCG	tatcttgtggaaaggacgaaacaccTGCCTGGAGGCCCCTGGGAGTTCATGGTGGCTCTTGGGCATATGTCCCCGCCCACATTTAGGTGGATGCGctcgagtactaggatccattaggcg
TS00653	0.0773139	0	0.0773139	18108	7	0.0386569	0.111613	0	0.111613	20607	4	0.0194109	0	0	0	10779	7	0.0649411	0	0.0246528	0.0246528	12169	5	0.041088	-0.0262841	-0.0216771	-0.0239806	RNA	CCACGCGGACATATGTCCATNNN	C--aGCGGAgAgcTGTCCATCAG	chr1	40757453	+	4	2	ACTTAGCCACAGAAGCGCAACCCAGGGGGCCTGATGGACAGCTCTCCGCTGGGG	CATTTAGGTACCTTAA	tatcttgtggaaaggacgaaacaccACTTAGCCACAGAAGCGCAACCCAGGGGGCCTGATGGACAGCTCTCCGCTGGGGCATTTAGGTACCTTAActcgagtactaggatccattaggcg
TS00654	0	0	0	3251	1	0.0307598	0	0	0	3775	1	0.0264901	0.0293513	0	0.0293513	3407	2	0.0587027	0	0	0	3805	0	0	-0.0279429	0.0264901	-0.000726419	RNA	CCACGCGGACATATGTCCATNNN	C--aGCtGgCATATGgCCATGAG	chr1	52585640	-	4	2	TTGTGGTTCTGGGTTTTCTGTCTGCTCATGGCCATATGCCAGCTGGTTGCATAA	CATTTAGGTGCAGTAA	tatcttgtggaaaggacgaaacaccTTGTGGTTCTGGGTTTTCTGTCTGCTCATGGCCATATGCCAGCTGGTTGCATAACATTTAGGTGCAGTAActcgagtactaggatccattaggcg
TS00655	0	0	0	1591	0	0	0	0	0	1845	0	0	0	0	0	1303	0	0	0	0.205903	0.205903	1457	0	0	0	0	0	RNA	CCACGCGGACATATGTCCATNNN	C--CGCctACATcTGTCaATAGG	chr1	67506874	+	4	2	GGCTGTTCATATTTCCCAGAATACATTCTTCCTATTGACAGATGTAGGCGGTAA	CATTTAGGTTAGTACC	tatcttgtggaaaggacgaaacaccGGCTGTTCATATTTCCCAGAATACATTCTTCCTATTGACAGATGTAGGCGGTAACATTTAGGTTAGTACCctcgagtactaggatccattaggcg
TS00656	0	0.116959	0.116959	5985	3	0.0501253	0	0.110707	0.110707	6323	0	0	0	0.0212404	0.0212404	4708	1	0.0212404	0	0.134383	0.134383	5209	2	0.0383951	0.0288849	-0.0383951	-0.00475511	RNA	CCACGCGGACATATGTCCATNNN	C--tGgGaACATAaGTCCATTGG	chr1	105274658	-	4	2	AGGGATTGGGGTGTGGTTCTCAGGCCAATGGACTTATGTTCCCAGGGGGGATTT	CATTTAGGTATAGTGG	tatcttgtggaaaggacgaaacaccAGGGATTGGGGTGTGGTTCTCAGGCCAATGGACTTATGTTCCCAGGGGGGATTTCATTTAGGTATAGTGGctcgagtactaggatccattaggcg
TS00657	0	0	0	2756	0	0	0	0	0	3257	0	0	0	0	0	2715	0	0	0	0	0	2864	0	0	0	0	0	RNA	CCACGCGGACATATGTCCATNNN	C--tGCttACATATGTaCATAGG	chr1	105382934	-	4	2	GTCTTTTGGCATTGCTTCTATACCCCTATGTACATATGTAAGCAGGTTTTTTAT	CATTTAGGTTGACCAT	tatcttgtggaaaggacgaaacaccGTCTTTTGGCATTGCTTCTATACCCCTATGTACATATGTAAGCAGGTTTTTTATCATTTAGGTTGACCATctcgagtactaggatccattaggcg
TS00658	0	0	0	854	0	0	0	0	0	1033	0	0	0	0	0	489	0	0	0	0	0	530	0	0	0	0	0	RNA	CCACGCGGACATATGTCCATNNN	C--tGgGGgaATATGTCCATCAG	chr1	81042890	-	4	2	GTATCACCAGATACCCCATCAAGACTGATGGACATATTCCCCCAGCTACAAGTA	CATTTAGGTATGTTGC	tatcttgtggaaaggacgaaacaccGTATCACCAGATACCCCATCAAGACTGATGGACATATTCCCCCAGCTACAAGTACATTTAGGTATGTTGCctcgagtactaggatccattaggcg
TS00659	0	0	0	1237	0	0	0	0	0	1458	0	0	0	0	0	2190	0	0	0	0	0	2206	0	0	0	0	0	RNA	CCACGCGGACATATGTCCATNNN	C--CGtGGAgAcATGaCCATAGG	chr1	59501714	+	4	2	AATTCAGTTTTCTAGCACAAAAAGTTTCTCCCTATGGTCATGTCTCCACGGCAT	CATTTAGGTAAATAGC	tatcttgtggaaaggacgaaacaccAATTCAGTTTTCTAGCACAAAAAGTTTCTCCCTATGGTCATGTCTCCACGGCATCATTTAGGTAAATAGCctcgagtactaggatccattaggcg
TS00660	0	0	0	19084	0	0	0	0	0	21554	0	0	0	0	0	9662	0	0	0	0	0	10864	0	0	0	0	0	RNA	CCACGCGGACATATGTCCATNNN	t--gGCGGACATtTGTCCtTTGG	chr1	96542878	-	4	2	AGCTGACGCTGAGCAGGTTCTCTTCCAAAGGACAAATGTCCGCCAGCATATAGT	CATTTAGGTCCCTCTG	tatcttgtggaaaggacgaaacaccAGCTGACGCTGAGCAGGTTCTCTTCCAAAGGACAAATGTCCGCCAGCATATAGTCATTTAGGTCCCTCTGctcgagtactaggatccattaggcg
TS00661	0.0974026	0.0681818	0.165584	30800	4	0.012987	0.100452	0.0697584	0.17021	35838	3	0.008371	0.162537	0.0144477	0.176985	27686	0	0	0.207228	0.00727114	0.214499	27506	0	0	0.012987	0.008371	0.010679	RNA	CCACGCGGACATATGTCCATNNN	C--CGCGGcCAagTGTCgATGGG	chr1	87334760	+	4	2	GGAGGGAGAGGAGGCAGAAGCCCAGCTCTGCCCATCGACACTTGGCCGCGGAGG	CATTTAGGTTTATTCC	tatcttgtggaaaggacgaaacaccGGAGGGAGAGGAGGCAGAAGCCCAGCTCTGCCCATCGACACTTGGCCGCGGAGGCATTTAGGTTTATTCCctcgagtactaggatccattaggcg
TS00662	0	0	0	18054	0	0	0	0	0	20170	0	0	0.0348351	0	0.0348351	8612	0	0	0	0	0	9131	1	0.0109517	0	-0.0109517	-0.00547585	RNA	CCACGCGGACATATGTCCATNNN	C--aGCGaACAcATtTCCATCAG	chr1	95593348	+	4	2	CATCTGGGCTGTCCATGCACCATGCCTTTACTGATGGAAATGTGTTCGCTGTGG	CATTTAGGTTTGCAGT	tatcttgtggaaaggacgaaacaccCATCTGGGCTGTCCATGCACCATGCCTTTACTGATGGAAATGTGTTCGCTGTGGCATTTAGGTTTGCAGTctcgagtactaggatccattaggcg
TS00663	0	0.377644	0.377644	5296	0	0	0	0.230529	0.230529	6073	0	0	0	0.883838	0.883838	3168	0	0	0	0.435323	0.435323	3216	0	0	0	0	0	RNA	CCACGCGGACATATGTCCATNNN	C--tGtGGACATATGTaCgTTGG	chr1	108943553	-	4	2	TAAAACACGTCTCAACTGAGTGTACCAACGTACATATGTCCACAGCTCAGTAGC	CATTTAGGTGAACGGT	tatcttgtggaaaggacgaaacaccTAAAACACGTCTCAACTGAGTGTACCAACGTACATATGTCCACAGCTCAGTAGCCATTTAGGTGAACGGTctcgagtactaggatccattaggcg
TS00664	0	0.146771	0.146771	4088	0	0	0	0.0479501	0.0479501	4171	0	0	0.0358038	0.0716076	0.107411	2793	2	0.0716076	0.543848	0.169952	0.7138	2942	0	0	-0.0716076	0	-0.0358038	RNA	CCACGCGGACATATGTCCATNNN	C--CGaGaACATAacTCCATTGG	chr1	90155045	-	4	2	AGAGATGGGGGTGTAGTTCCCAGGCCAATGGAGTTATGTTCTCGGGGGATTATG	CATTTAGGTAGACTAG	tatcttgtggaaaggacgaaacaccAGAGATGGGGGTGTAGTTCCCAGGCCAATGGAGTTATGTTCTCGGGGGATTATGCATTTAGGTAGACTAGctcgagtactaggatccattaggcg
TS00665	0.0107963	0.136034	0.14683	46312	0	0	0	0.145726	0.145726	52839	0	0	0.00906262	0.0120835	0.0211461	33103	0	0	0	0.0402029	0.0402029	32336	1	0.00309253	0	-0.00309253	-0.00154626	RNA	CCACGCGGACATATGTCCATNNN	C--CGCcGAgAaAcGTCCATGAG	chr1	109269800	-	4	2	AACCACATGACGAGCTTCGCTGTGCTCATGGACGTTTCTCGGCGGGAGGTCGGG	CATTTAGGTCACGATT	tatcttgtggaaaggacgaaacaccAACCACATGACGAGCTTCGCTGTGCTCATGGACGTTTCTCGGCGGGAGGTCGGGCATTTAGGTCACGATTctcgagtactaggatccattaggcg
TS00666	0	0	0	1999	0	0	0	0	0	2295	0	0	0	0	0	2512	0	0	0	0.0713521	0.0713521	2803	0	0	0	0	0	RNA	CCACGCGGACATATGTCCATNNN	C--tGCaGAtATtTGTCCATTGG	chr1	112503961	+	4	2	CCTAGAATGATCTGGAAGTGAGAGTTGTTTCCAATGGACAAATATCTGCAGAGG	CATTTAGGTCGGTTAT	tatcttgtggaaaggacgaaacaccCCTAGAATGATCTGGAAGTGAGAGTTGTTTCCAATGGACAAATATCTGCAGAGGCATTTAGGTCGGTTATctcgagtactaggatccattaggcg
TS00667	0	0.100637	0.100637	2981	0	0	0	0.29654	0.29654	3035	0	0	0	0.328272	0.328272	2437	0	0	0	0.214669	0.214669	2795	0	0	0	0	0	RNA	CCACGCGGACATATGTCCATNNN	C--aGgGGACAccTGTCCATGAG	chr1	90336147	+	4	2	GTTTGATTCAGAGCTCAGCTCAGATATCACCTCATGGACAGGTGTCCCCTGACC	CATTTAGGTGTTACTA	tatcttgtggaaaggacgaaacaccGTTTGATTCAGAGCTCAGCTCAGATATCACCTCATGGACAGGTGTCCCCTGACCCATTTAGGTGTTACTActcgagtactaggatccattaggcg
TS00668	0	0	0	255	0	0	0	0	0	267	0	0	0	0	0	319	0	0	0	0	0	379	0	0	0	0	0	RNA	CCACGCGGACATATGTCCATNNN	C--aGCaGACATATGTCtAaTAG	chr1	144244658	-	4	2	TTTATATCTTACTTAGCAAGTTCTCTATTAGACATATGTCTGCTGAATGAAACT	CATTTAGGTGCACCAC	tatcttgtggaaaggacgaaacaccTTTATATCTTACTTAGCAAGTTCTCTATTAGACATATGTCTGCTGAATGAAACTCATTTAGGTGCACCACctcgagtactaggatccattaggcg
TS00669	0	0	0	566	0	0	0	0	0	725	0	0	0	0	0	1090	0	0	0	0	0	1271	0	0	0	0	0	RNA	CCACGCGGACATATGTCCATNNN	C--aGCaGACATATGTCtAaTAG	chr1	144721700	+	4	2	TCATCCTTTATATCTTACTTAGCAAGTTCTCTATTAGACATATGTCTGCTGAAT	CATTTAGGTAATAAGC	tatcttgtggaaaggacgaaacaccTCATCCTTTATATCTTACTTAGCAAGTTCTCTATTAGACATATGTCTGCTGAATCATTTAGGTAATAAGCctcgagtactaggatccattaggcg
TS00670	0	0.048443	0.048443	51607	2	0.00387544	0	0.0329827	0.0329827	54574	4	0.0073295	0	0.0368584	0.0368584	32557	1	0.00307154	0	0.0437739	0.0437739	34267	7	0.0204278	0.000803907	-0.0130983	-0.00614721	RNA	CCACGCGGACATATGTCCATNNN	C--CGaGGACAcgTGTCCAcCAG	chr1	157490385	+	4	2	TGGAAGGTGCTGGTCAGCGCAGAAGCGAGGCTGGTGGACACGTGTCCTCGGGGC	CATTTAGGTCCTCCCA	tatcttgtggaaaggacgaaacaccTGGAAGGTGCTGGTCAGCGCAGAAGCGAGGCTGGTGGACACGTGTCCTCGGGGCCATTTAGGTCCTCCCActcgagtactaggatccattaggcg
TS00671	0	0	0	34055	0	0	0	0	0	37558	5	0.0133127	0	0	0	13661	1	0.00732011	0	0	0	15036	0	0	-0.00732011	0.0133127	0.00299632	RNA	CCACGCGGACATATGTCCATNNN	C--CGaGGACAcATGcCCAcCAG	chr1	157376592	-	4	2	GCGCTGGTCAGCGCAGAAGCGAGGCTGGTGGGCATGTGTCCTCGGGGCAGGGTC	CATTTAGGTAAGGCCG	tatcttgtggaaaggacgaaacaccGCGCTGGTCAGCGCAGAAGCGAGGCTGGTGGGCATGTGTCCTCGGGGCAGGGTCCATTTAGGTAAGGCCGctcgagtactaggatccattaggcg
TS00672	0	0	0	4458	0	0	0	0	0	5067	0	0	0	0	0	2951	0	0	0	0	0	3094	0	0	0	0	0	RNA	CCACGCGGACATATGTCCATNNN	C--tGgGGcCATcTGTCCATGAG	chr1	180218166	-	4	2	ATGAAGGACAGGAGGGAGCATCTTCTCATGGACAGATGGCCCCAGAGGAGGGCC	CATTTAGGTACAATGG	tatcttgtggaaaggacgaaacaccATGAAGGACAGGAGGGAGCATCTTCTCATGGACAGATGGCCCCAGAGGAGGGCCCATTTAGGTACAATGGctcgagtactaggatccattaggcg
TS00673	0	0	0	6844	0	0	0	0	0	7627	0	0	0	0	0	4018	0	0	0	0	0	4509	0	0	0	0	0	RNA	CCACGCGGACATATGTCCATNNN	C--CGtGGAgAgATGaCCATCAG	chr1	214520616	-	4	2	TGAAACTCACCCATAACCACTGCACTGATGGTCATCTCTCCACGGTAGGAAGAG	CATTTAGGTCATGCCA	tatcttgtggaaaggacgaaacaccTGAAACTCACCCATAACCACTGCACTGATGGTCATCTCTCCACGGTAGGAAGAGCATTTAGGTCATGCCActcgagtactaggatccattaggcg
TS00674	0.00477829	0.0238914	0.0286697	20928	0	0	0.0177636	0.00444089	0.0222045	22518	0	0	0.145945	0	0.145945	10963	0	0	0.372547	0	0.372547	12079	0	0	0	0	0	DNA	CCACGCGGACA--TATGTCCATNNN	CCAgGCtGACAGTTAgcTCCATCAG	chr10	71029503	+	4	2	CGTGGTGACTGGCCCATTCATTGACTGACTGATGGAGCTAACTGTCAGCCTGGG	CATTTAGGTGGACATA	tatcttgtggaaaggacgaaacaccCGTGGTGACTGGCCCATTCATTGACTGACTGATGGAGCTAACTGTCAGCCTGGGCATTTAGGTGGACATActcgagtactaggatccattaggcg
TS00675	0	0	0	3541	0	0	0	0	0	4165	0	0	0	0	0	1918	0	0	0	0	0	2356	0	0	0	0	0	DNA	CCACGCGGACA--TATGTCCATNNN	CCACGtGGAaAGGTATGTgCAaAAG	chr10	59690365	+	4	2	TTGTATGGCACCCAATCGTGTACGTACTCTTTTGCACATACCTTTCCACGTGGA	CATTTAGGTAGGAGGA	tatcttgtggaaaggacgaaacaccTTGTATGGCACCCAATCGTGTACGTACTCTTTTGCACATACCTTTCCACGTGGACATTTAGGTAGGAGGActcgagtactaggatccattaggcg
TS00676	0	0	0	2052	1	0.0487329	0	0	0	2308	0	0	0	0.183284	0.183284	2728	0	0	0	0	0	2996	0	0	0.0487329	0	0.0243665	DNA	CCACGCGGACA--TATGTCCATNNN	CCACGtGGAacTGTAaGTCCATTAG	chr10	94541475	-	4	2	GACTGGGTAATTTATAAAGAAAAAGAGGCTAATGGACTTACAGTTCCACGTGGC	CATTTAGGTGCTTTAA	tatcttgtggaaaggacgaaacaccGACTGGGTAATTTATAAAGAAAAAGAGGCTAATGGACTTACAGTTCCACGTGGCCATTTAGGTGCTTTAActcgagtactaggatccattaggcg
TS00677	0	0	0	16434	0	0	0	0	0	19121	0	0	0	0	0	13234	0	0	0	0	0	14173	1	0.00705567	0	-0.00705567	-0.00352783	DNA	CCACGCGGACA--TATGTCCATNNN	CCAgGtGGACATCTgTGTgCATCGG	chr10	95242059	-	4	2	CAGAGCTGGGACTATTCATCGCTGGGAACCGATGCACACAGATGTCCACCTGGC	CATTTAGGTTCTTTGT	tatcttgtggaaaggacgaaacaccCAGAGCTGGGACTATTCATCGCTGGGAACCGATGCACACAGATGTCCACCTGGCCATTTAGGTTCTTTGTctcgagtactaggatccattaggcg
TS00678	0	0	0	789	0	0	0	0	0	1007	0	0	0	0	0	975	0	0	0	0	0	983	0	0	0	0	0	DNA	CCACGCGGACA--TATGTCCATNNN	aCACGtaGACACAcATGTCCATTAG	chr10	107032182	+	4	2	CTGTTAATTGTTGCAACAAGAGTTCTTACTAATGGACATGTGTGTCTACGTGTC	CATTTAGGTCCCAGAC	tatcttgtggaaaggacgaaacaccCTGTTAATTGTTGCAACAAGAGTTCTTACTAATGGACATGTGTGTCTACGTGTCCATTTAGGTCCCAGACctcgagtactaggatccattaggcg
TS00679	0	0	0	6988	2	0.0286205	0	0	0	7875	3	0.0380952	0	0	0	4835	0	0	0	0	0	4858	4	0.0823384	0.0286205	-0.0442432	-0.00781134	DNA	CCACGCGGACA--TATGTCCATNNN	aCAtGCtcACAGGTATGTCCATGGG	chr11	19395137	-	4	2	GACCAATGAGGAAGAGTGAGACTGTGTTCCCATGGACATACCTGTGAGCATGTG	CATTTAGGTGCAAGTA	tatcttgtggaaaggacgaaacaccGACCAATGAGGAAGAGTGAGACTGTGTTCCCATGGACATACCTGTGAGCATGTGCATTTAGGTGCAAGTActcgagtactaggatccattaggcg
TS00680	0.0498815	0	0.0498815	8019	0	0	0.119177	0	0.119177	9230	0	0	0.189166	0	0.189166	5815	0	0	0.189892	0	0.189892	6846	1	0.0146071	0	-0.0146071	-0.00730353	DNA	CCACGCGGACA--TATGTCCATNNN	aCACaCaGACACATATGTCCtTAAG	chr11	29450036	+	4	2	GAAGGCAGGATTGCCTGATGCCTTTGTCCTTAAGGACATATGTGTCTGTGTGTC	CATTTAGGTTCTTAAG	tatcttgtggaaaggacgaaacaccGAAGGCAGGATTGCCTGATGCCTTTGTCCTTAAGGACATATGTGTCTGTGTGTCCATTTAGGTTCTTAAGctcgagtactaggatccattaggcg
TS00681	0	0.0312647	0.0312647	12794	8	0.0625293	0	0.00660982	0.00660982	15129	5	0.0330491	0	0.0206526	0.0206526	9684	18	0.185874	0	0.0198985	0.0198985	10051	12	0.119391	-0.123344	-0.086342	-0.104843	DNA	CCACGCGGACATA--TGTCCATNNN	CCACcCGGACAgAGCTGgCCAgAGG	chr1	225465117	+	4	2	CCTTCTTTCCTTGTGGCCCATGCACAGGCCTCTGGCCAGCTCTGTCCGGGTGGC	CATTTAGGTCACCATG	tatcttgtggaaaggacgaaacaccCCTTCTTTCCTTGTGGCCCATGCACAGGCCTCTGGCCAGCTCTGTCCGGGTGGCCATTTAGGTCACCATGctcgagtactaggatccattaggcg
TS00682	0	0	0	1001	0	0	0	0	0	1137	0	0	0	0	0	1715	0	0	0	0	0	1889	0	0	0	0	0	DNA	CCACGCGGACATATG--TCCATNNN	CCAtcCtGACATAcGCATCCATTGG	chr1	219780751	-	4	2	TCTCTCTCTTTCTTTTTTTAACCATGTCCCAATGGATGCGTATGTCAGGATGGA	CATTTAGGTCTTGGAT	tatcttgtggaaaggacgaaacaccTCTCTCTCTTTCTTTTTTTAACCATGTCCCAATGGATGCGTATGTCAGGATGGACATTTAGGTCTTGGATctcgagtactaggatccattaggcg
TS00683	0	0	0	36	0	0	0	0	0	46	0	0	0	0	0	159	0	0	0	0	0	191	0	0	0	0	0	DNA	CCACGCGGACATATG--TCCATNNN	CaAaGCGGcCATATaCATCCATTGG	chr10	20778012	-	4	2	TAAGTAAATAATAACCCTATAATTTGTGCCAATGGATGTATATGGCCGCTTTGT	CATTTAGGTAAAGGTT	tatcttgtggaaaggacgaaacaccTAAGTAAATAATAACCCTATAATTTGTGCCAATGGATGTATATGGCCGCTTTGTCATTTAGGTAAAGGTTctcgagtactaggatccattaggcg
TS00684													0	0	0	92	0	0	0	0	0	106	0	0	0	0	0	DNA	CCACGCGGACATATG--TCCATNNN	aCACaCGcACATATGTCTgCATAGG	chr10	94736546	+	4	2	ATGTGTATATATTATATGTAAATATACACCTATGCAGACATATGTGCGTGTGTG	CATTTAGGTTGCGCGT	tatcttgtggaaaggacgaaacaccATGTGTATATATTATATGTAAATATACACCTATGCAGACATATGTGCGTGTGTGCATTTAGGTTGCGCGTctcgagtactaggatccattaggcg
TS00685	2.20215	0	2.20215	1771	0	0	1.43488	0	1.43488	1812	1	0.0551876	0.21322	0	0.21322	1407	1	0.0710732	0	0	0	1726	0	0	-0.0710732	0.0551876	-0.00794278	DNA	CCACGCGGACATATG--TCCATNNN	CCACGCtGcCATtTtCTTCCATAGG	chr10	111861852	-	4	2	TTTTCCCTAAGTGTGATTAACTTACAGGCCTATGGAAGAAAATGGCAGCGTGGT	CATTTAGGTAGTCATC	tatcttgtggaaaggacgaaacaccTTTTCCCTAAGTGTGATTAACTTACAGGCCTATGGAAGAAAATGGCAGCGTGGTCATTTAGGTAGTCATCctcgagtactaggatccattaggcg
TS00686	0	0	0	13036	0	0	0	0	0	15549	0	0	0	0	0	10808	0	0	0	0	0	11282	0	0	0	0	0	DNA	CCACGCGGACATATG--TCCATNNN	CCAaGCccACATATGCTTCCcTTGG	chr11	35536141	+	4	2	GAGAAAGGGTAAAGCAGGTTTGCAGAGCCCAAGGGAAGCATATGTGGGCTTGGA	CATTTAGGTCTAACCG	tatcttgtggaaaggacgaaacaccGAGAAAGGGTAAAGCAGGTTTGCAGAGCCCAAGGGAAGCATATGTGGGCTTGGACATTTAGGTCTAACCGctcgagtactaggatccattaggcg
TS00687	0	0	0	7473	0	0	0	0	0	8800	0	0	0.0406614	0	0.0406614	7378	0	0	0.0499251	0	0.0499251	8012	0	0	0	0	0	DNA	CCACGCGGACATATGTCCA--TNNN	CCgCGCGGgaATATGaCCATGTAGG	chr10	13302335	+	4	2	GTAGAGTCCTTGAGAGCCCCGGGTTACTCCTACATGGTCATATTCCCGCGCGGG	CATTTAGGTAGCTTTA	tatcttgtggaaaggacgaaacaccGTAGAGTCCTTGAGAGCCCCGGGTTACTCCTACATGGTCATATTCCCGCGCGGGCATTTAGGTAGCTTTActcgagtactaggatccattaggcg
TS00688	0	0.0167157	0.0167157	29912	2	0.00668628	0	0.0117831	0.0117831	33947	5	0.0147288	0	0.0215785	0.0215785	18537	0	0	0	0.0674589	0.0674589	19271	2	0.0103783	0.00668628	0.00435055	0.00551842	DNA	CCACGCGGACATATGTCCA--TNNN	CCACGCGGACAgAgGTCagCGTGAG	chr1	243054807	-	4	2	CCCTCACGGTGGCCTGTTGAGGCAAGGGCTCACGCTGACCTCTGTCCGCGTGGG	CATTTAGGTCATCATA	tatcttgtggaaaggacgaaacaccCCCTCACGGTGGCCTGTTGAGGCAAGGGCTCACGCTGACCTCTGTCCGCGTGGGCATTTAGGTCATCATActcgagtactaggatccattaggcg
TS00689	0	0	0	2150	0	0	0	0	0	2406	0	0	0	0	0	3159	0	0	0	0	0	3556	1	0.0281215	0	-0.0281215	-0.0140607	DNA	CCACGCGGACATATGTCCA--TNNN	CCAtGCttACATATtTCCAAATGAG	chr10	45515133	+	4	2	TGCAGAAAATTGACTTCTTTAGATATGACTCATTTGGAAATATGTAAGCATGGA	CATTTAGGTGTGATGA	tatcttgtggaaaggacgaaacaccTGCAGAAAATTGACTTCTTTAGATATGACTCATTTGGAAATATGTAAGCATGGACATTTAGGTGTGATGActcgagtactaggatccattaggcg
TS00690	0	0	0	19537	0	0	0	0.00422422	0.00422422	23673	0	0	0	0	0	9834	0	0	0	0	0	10220	0	0	0	0	0	DNA	CCACGCGGACATATGTCCA--TNNN	CCtCGgGGcCAgATGTCCAGATCAG	chr10	70116948	-	4	2	CCCTCAGTCCACTCTATGCCCCACAAAGCTGATCTGGACATCTGGCCCCGAGGG	CATTTAGGTGCACAAA	tatcttgtggaaaggacgaaacaccCCCTCAGTCCACTCTATGCCCCACAAAGCTGATCTGGACATCTGGCCCCGAGGGCATTTAGGTGCACAAActcgagtactaggatccattaggcg
TS00691	0	0.0108631	0.0108631	18411	0	0	0	0.0189627	0.0189627	21094	0	0	0	0.025421	0.025421	15735	0	0	0	0.0382044	0.0382044	15705	6	0.0382044	0	-0.0382044	-0.0191022	DNA	CCACGCGGACATATGTCCA--TNNN	gCAaGCGGACATATGagCAGATAGG	chr10	131422031	-	4	2	AGGAATAAGCTCCGTCACTGTTGCCTTGCCTATCTGCTCATATGTCCGCTTGCC	CATTTAGGTGTACCGC	tatcttgtggaaaggacgaaacaccAGGAATAAGCTCCGTCACTGTTGCCTTGCCTATCTGCTCATATGTCCGCTTGCCCATTTAGGTGTACCGCctcgagtactaggatccattaggcg
TS00692	0	0	0	8811	0	0	0	0	0	9823	0	0	0	0	0	5282	0	0	0	0	0	5855	0	0	0	0	0	DNA	CCACGCGGACATATGTCCA--TNNN	CCAtGaGGctATATGTCCACTTTAG	chr11	23773771	-	4	2	ATATGATGCAGAAGGCCCTGTTGGGACCCTAAAGTGGACATATAGCCTCATGGG	CATTTAGGTTAGGCTT	tatcttgtggaaaggacgaaacaccATATGATGCAGAAGGCCCTGTTGGGACCCTAAAGTGGACATATAGCCTCATGGGCATTTAGGTTAGGCTTctcgagtactaggatccattaggcg
TS00693	0	0	0	1114	0	0	0	0	0	1386	0	0	0	0	0	1770	0	0	0	0	0	2025	1	0.0493827	0	-0.0493827	-0.0246914	DNA	CCACGCGGACATATGTCCAT--NNN	aCACaCGtACATATGTaCATACAGG	chr1	219462772	+	4	2	AGTGATATAGAAAGTCAAAAATCTCACCCCTGTATGTACATATGTACGTGTGTG	CATTTAGGTGCCGGAA	tatcttgtggaaaggacgaaacaccAGTGATATAGAAAGTCAAAAATCTCACCCCTGTATGTACATATGTACGTGTGTGCATTTAGGTGCCGGAActcgagtactaggatccattaggcg
TS00694	0	0.0273411	0.0273411	7315	0	0	0	0.0493888	0.0493888	8099	0	0	0	0.180832	0.180832	4977	1	0.0200924	0	0.11064	0.11064	5423	1	0.01844	-0.0200924	-0.01844	-0.0192662	DNA	CCACGCGGACATATGTCCAT--NNN	CCAgGgGGACATATGTtCcTGCAGG	chr1	234851934	-	4	2	TTTGCTTGCACAGAGAAGGAACCTATAGCCTGCAGGAACATATGTCCCCCTGGG	CATTTAGGTGTAACCT	tatcttgtggaaaggacgaaacaccTTTGCTTGCACAGAGAAGGAACCTATAGCCTGCAGGAACATATGTCCCCCTGGGCATTTAGGTGTAACCTctcgagtactaggatccattaggcg
TS00695	0	0.0405778	0.0405778	12322	0	0	0	0.0134309	0.0134309	14891	1	0.00671547	0	0	0	7548	0	0	0	0	0	8311	0	0	0	0.00671547	0.00335773	DNA	CCACGCGGACATATGTCCAT--NNN	aCACGCacACATATGTtCATCGCAG	chr1	244277991	-	4	2	CTCCATGTCTTCACTATTCTGAATAGTGCTGCGATGAACATATGTGTGCGTGTG	CATTTAGGTTCCTGGA	tatcttgtggaaaggacgaaacaccCTCCATGTCTTCACTATTCTGAATAGTGCTGCGATGAACATATGTGTGCGTGTGCATTTAGGTTCCTGGActcgagtactaggatccattaggcg
TS00696	0	0	0	1857	0	0	0	0	0	2055	0	0	0	0	0	2023	0	0	0	0	0	2309	0	0	0	0	0	DNA	CCACGCGGACATATGTCCAT--NNN	CCtCcCtGACcTATGTCCATAATGG	chr10	60838855	-	4	2	CCAAAAAATGTAGCGGGGAAAGAAAAAGCCATTATGGACATAGGTCAGGGAGGA	CATTTAGGTAAAGCAT	tatcttgtggaaaggacgaaacaccCCAAAAAATGTAGCGGGGAAAGAAAAAGCCATTATGGACATAGGTCAGGGAGGACATTTAGGTAAAGCATctcgagtactaggatccattaggcg
TS00697	0.201207	0	0.201207	4473	0	0	0.0790514	0.0197628	0.0988142	5060	1	0.0197628	0.153374	0	0.153374	3260	0	0	0.0281215	0	0.0281215	3556	1	0.0281215	0	-0.00835864	-0.00417932	DNA	CCACGCGGACATATGTCCAT--NNN	aCAtGCGcACATATGTtCATTGCAG	chr10	54499984	+	4	2	TTCCATTTCTTTGCTGTAGTGAATACTGCTGCAATGAACATATGTGCGCATGTG	CATTTAGGTTGTGCGC	tatcttgtggaaaggacgaaacaccTTCCATTTCTTTGCTGTAGTGAATACTGCTGCAATGAACATATGTGCGCATGTGCATTTAGGTTGTGCGCctcgagtactaggatccattaggcg
TS00698	0	0.00975229	0.00975229	10254	0	0	0	0.00909587	0.00909587	10994	0	0	0	0	0	5658	0	0	0	0	0	6346	1	0.015758	0	-0.015758	-0.00787898	DNA	CCACGCGGACATATGTCCAT--NNN	aCACGCaGgCATATGTtCATTGCAG	chr10	104459897	-	4	2	TTCCATGTCGTTGCTATTGTGAATAGTGCTGCAATGAACATATGCCTGCGTGTA	CATTTAGGTTTGAGGA	tatcttgtggaaaggacgaaacaccTTCCATGTCGTTGCTATTGTGAATAGTGCTGCAATGAACATATGCCTGCGTGTACATTTAGGTTTGAGGActcgagtactaggatccattaggcg
TS00699	0	0.137127	0.137127	2917	0	0	0	0.0289519	0.0289519	3454	0	0	0	0.114943	0.114943	2610	0	0	0	0.715421	0.715421	2516	0	0	0	0	0	DNA	CCACGCGGACATATGTCCAT--NNN	aCACGCatACATATGTtCATTGCAG	chr11	38467304	+	4	2	TTCTGTGTCCTTGCTATTGTTAATAGTGCTGCAATGAACATATGTATGCGTGTG	CATTTAGGTCCTAAGT	tatcttgtggaaaggacgaaacaccTTCTGTGTCCTTGCTATTGTTAATAGTGCTGCAATGAACATATGTATGCGTGTGCATTTAGGTCCTAAGTctcgagtactaggatccattaggcg
TS00700	0	0	0	1758	0	0	0	0	0	2021	0	0	0	0	0	2663	0	0	0	0	0	2813	0	0	0	0	0	DNA	CCACGCGGACATATGTCC--ATNNN	CCACGCGGgCATgTGTtCTCAaAGG	chr10	48462047	-	4	2	GTATAAAACCTGAAAGGTGAAGACTCTTCCTTTGAGAACACATGCCCGCGTGGG	CATTTAGGTCCCGGAT	tatcttgtggaaaggacgaaacaccGTATAAAACCTGAAAGGTGAAGACTCTTCCTTTGAGAACACATGCCCGCGTGGGCATTTAGGTCCCGGATctcgagtactaggatccattaggcg
TS00701	0.106289	0	0.106289	5645	0	0	0.177505	0	0.177505	6197	0	0	0	0	0	3204	0	0	0	0	0	3574	0	0	0	0	0	DNA	CCACGCGGACATATGTCC--ATNNN	CCACtCaGACtTgTGTCCTTATGAG	chr10	120784343	+	4	2	ACCTCCTTTTGTGTCCAAATTTCATCTTCTCATAAGGACACAAGTCTGAGTGGA	CATTTAGGTGCCTTTC	tatcttgtggaaaggacgaaacaccACCTCCTTTTGTGTCCAAATTTCATCTTCTCATAAGGACACAAGTCTGAGTGGACATTTAGGTGCCTTTCctcgagtactaggatccattaggcg
TS00702	0.0723066	0	0.0723066	8298	4	0.0482044	0.0643501	0	0.0643501	9324	3	0.032175	0.0717978	0	0.0717978	6964	5	0.0717978	0.116942	0	0.116942	6841	8	0.116942	-0.0235934	-0.0847669	-0.0541802	DNA	CCACGCGGACATATGTCC--ATNNN	CCACGtGGgCATtTGTCaCGATCAG	chr10	122489488	-	4	2	GTCTGGGTTTATTGTGTCGGAAGATGGACTGATCGTGACAAATGCCCACGTGGT	CATTTAGGTCACTCAG	tatcttgtggaaaggacgaaacaccGTCTGGGTTTATTGTGTCGGAAGATGGACTGATCGTGACAAATGCCCACGTGGTCATTTAGGTCACTCAGctcgagtactaggatccattaggcg
TS00703	0	0	0	4280	0	0	0	0	0	5129	0	0	0	0	0	3128	2	0.0639386	0	0	0	3321	0	0	-0.0639386	0	-0.0319693	DNA	CCACGCGGACATATGTCC--ATNNN	tCACagGGACAgATGTCCCCATAGG	chr11	23491716	+	4	2	GAACTCACTCATCATCAACAGAACAGCACCTATGGGGACATCTGTCCCTGTGAT	CATTTAGGTGTGAGTA	tatcttgtggaaaggacgaaacaccGAACTCACTCATCATCAACAGAACAGCACCTATGGGGACATCTGTCCCTGTGATCATTTAGGTGTGAGTActcgagtactaggatccattaggcg
TS00704	0	0	0	2009	0	0	0	0	0	2409	1	0.041511	0	0	0	2190	0	0	0	0	0	2244	0	0	0	0.041511	0.0207555	DNA	CCACGCGGACATATGTCC--ATNNN	CCACcaGGAtATATGaCCTAATAAG	chr11	23649284	+	4	2	GACTTTGTATCTCTATCATGTGATGCTCCTTATTAGGTCATATATCCTGGTGGA	CATTTAGGTTAAGTCC	tatcttgtggaaaggacgaaacaccGACTTTGTATCTCTATCATGTGATGCTCCTTATTAGGTCATATATCCTGGTGGACATTTAGGTTAAGTCCctcgagtactaggatccattaggcg
TS00705	0.310238	0	0.310238	967	0	0	0.438982	0	0.438982	1139	0	0	0.126263	0	0.126263	792	0	0	0	0	0	948	1	0.105485	0	-0.105485	-0.0527426	DNA	CCACGCGGACATATGTC--CATNNN	CtACtCaGACAcATGTCACCATAGG	chr10	16816229	-	4	2	AAATAATCTGGCACATTGGGCCAACATTCCTATGGTGACATGTGTCTGAGTAGC	CATTTAGGTACGTAAG	tatcttgtggaaaggacgaaacaccAAATAATCTGGCACATTGGGCCAACATTCCTATGGTGACATGTGTCTGAGTAGCCATTTAGGTACGTAAGctcgagtactaggatccattaggcg
TS00706	0.01514	0.00757002	0.0227101	39630	57	0.14383	0.0235264	0.00641629	0.0299427	46756	58	0.124048	0.0403616	0.00807233	0.048434	24776	16	0.0645786	0.0277513	0.0237869	0.0515382	25224	32	0.126863	0.0792518	-0.00281505	0.0382184	DNA	CCACGCGGACATATGTC--CATNNN	CCACGCtGACAgAgGTCAGCcTGAG	chr10	38449531	+	4	2	GTGGGAGGGGCCGGTGTGAGGCAAGGGGCTCAGGCTGACCTCTGTCAGCGTGGG	CATTTAGGTTTGTCTT	tatcttgtggaaaggacgaaacaccGTGGGAGGGGCCGGTGTGAGGCAAGGGGCTCAGGCTGACCTCTGTCAGCGTGGGCATTTAGGTTTGTCTTctcgagtactaggatccattaggcg
TS00707	0.0398332	0.0796665	0.1195	37657	0	0	0.0480252	0.0754682	0.123493	43727	1	0.00228692	0.0126141	0.00420468	0.0168187	23783	0	0	0.00812051	0.0609038	0.0690243	24629	0	0	0	0.00228692	0.00114346	DNA	CCACGCGGACATATGTC--CATNNN	CCACGCtGACAgAgGTCAGCcTGAG	chr10	38449580	+	4	2	GAGGGAGGGGCCGGTGTGACGCAAGGGGCTCAGGCTGACCTCTGTCAGCGTGGG	CATTTAGGTCAGTGAA	tatcttgtggaaaggacgaaacaccGAGGGAGGGGCCGGTGTGACGCAAGGGGCTCAGGCTGACCTCTGTCAGCGTGGGCATTTAGGTCAGTGAActcgagtactaggatccattaggcg
TS00708	0.0989764	0.0724218	0.171398	41424	17	0.041039	0.0748005	0.0976562	0.172457	48128	27	0.0561004	0.0359813	0.00799584	0.0439771	25013	9	0.0359813	0.070296	0.070296	0.140592	25606	6	0.023432	0.00505772	0.0326684	0.0188631	DNA	CCACGCGGACATATGTC--CATNNN	CCACGCtGACAgAaGTCAGCcTGAG	chr10	38449727	+	4	2	GAGGGAGGGGCCGGTGTGAGGCAAGGGGCTCAGGCTGACTTCTGTCAGCGTGGG	CATTTAGGTTTGAGCT	tatcttgtggaaaggacgaaacaccGAGGGAGGGGCCGGTGTGAGGCAAGGGGCTCAGGCTGACTTCTGTCAGCGTGGGCATTTAGGTTTGAGCTctcgagtactaggatccattaggcg
TS00709	0	0	0	77013	15	0.0194772	0.00115506	0	0.00115506	86576	8	0.00924044	0.0987242	0.0113913	0.110115	26336	9	0.0341738	0.0626959	0.00348311	0.066179	28710	15	0.0522466	-0.0146965	-0.0430062	-0.0288513	DNA	CCACGCGGACATATGTC--CATNNN	CCACGCtGACAgAgGTCAGCcTGAG	chr10	38449923	+	4	2	GTGGGAGGGGCCGGTGTGACGCAAGGGGCTCAGGCTGACCTCTGTCAGCGTGGG	CATTTAGGTTGCTGGC	tatcttgtggaaaggacgaaacaccGTGGGAGGGGCCGGTGTGACGCAAGGGGCTCAGGCTGACCTCTGTCAGCGTGGGCATTTAGGTTGCTGGCctcgagtactaggatccattaggcg
TS00710	0	0	0	53322	21	0.0393834	0	0	0	61489	37	0.0601734	0.00784252	0	0.00784252	25502	49	0.192142	0	0	0	27725	39	0.140667	-0.152758	-0.0804939	-0.116626	DNA	CCACGCGGACATATGTC--CATNNN	CCACGCtGACAgAgGTCAGCAgGAG	chr10	38450021	+	4	2	GTGGGAGGGGCCGGTGTGAGGCTAGGGGCTCCTGCTGACCTCTGTCAGCGTGGG	CATTTAGGTTATTGTG	tatcttgtggaaaggacgaaacaccGTGGGAGGGGCCGGTGTGAGGCTAGGGGCTCCTGCTGACCTCTGTCAGCGTGGGCATTTAGGTTATTGTGctcgagtactaggatccattaggcg
TS00711	0	0.0208954	0.0208954	38286	12	0.031343	0	0.0565816	0.0565816	44184	18	0.0407387	0	0.0132316	0.0132316	22673	20	0.0882106	0	0	0	23327	17	0.0728769	-0.0568676	-0.0321382	-0.0445029	DNA	CCACGCGGACATATGTC--CATNNN	CCACGCtGACAgAgGTCAGCAgGAG	chr10	38450070	+	4	2	GTGGGAGGAGCCGGTGTGAGGCAAGGGGCTCCTGCTGACCTCTGTCAGCGTGGG	CATTTAGGTTTAACCA	tatcttgtggaaaggacgaaacaccGTGGGAGGAGCCGGTGTGAGGCAAGGGGCTCCTGCTGACCTCTGTCAGCGTGGGCATTTAGGTTTAACCActcgagtactaggatccattaggcg
TS00712	0	0.0358245	0.0358245	86533	2	0.00231126	0	0.0268296	0.0268296	100635	3	0.00298107	0	0.177496	0.177496	44508	2	0.00449357	0	0.0822831	0.0822831	46182	1	0.00216535	-0.00218232	0.000815724	-0.000683297	DNA	CCACGCGGACATATGTC--CATNNN	tCACGCtGACcTcTGTCAGCATGGG	chr10	38450314	-	4	2	GGGAGCCCCTTGCCTCACACCGGCCCCTCCCATGCTGACAGAGGTCAGCGTGAG	CATTTAGGTGATCCTG	tatcttgtggaaaggacgaaacaccGGGAGCCCCTTGCCTCACACCGGCCCCTCCCATGCTGACAGAGGTCAGCGTGAGCATTTAGGTGATCCTGctcgagtactaggatccattaggcg
TS00713	0	0.127397	0.127397	43957	13	0.0295744	0	0.0995151	0.0995151	47229	13	0.0275255	0	0.0536414	0.0536414	24235	19	0.078399	0	0.0780166	0.0780166	23072	3	0.0130028	-0.0488247	0.0145227	-0.017151	DNA	CCACGCGGACATATGTC--CATNNN	CCACGCGGAgAgAgGTCAGCgTGAG	chr11	128473	-	4	2	GTGGGAGGGGCCGGGGTGAGGCAAGGGGCTCACGCTGACCTCTCTCCGCGTGGG	CATTTAGGTACTGACT	tatcttgtggaaaggacgaaacaccGTGGGAGGGGCCGGGGTGAGGCAAGGGGCTCACGCTGACCTCTCTCCGCGTGGGCATTTAGGTACTGACTctcgagtactaggatccattaggcg
TS00714	0	0.108696	0.108696	1840	0	0	0	0.234962	0.234962	2128	0	0	0	0	0	1999	0	0	0	0.146915	0.146915	2042	0	0	0	0	0	DNA	CCACGCGGACATAT--GTCCATNNN	CCAaGCaGcCATATTGGcCCATCAG	chr10	121358658	-	4	2	AAGAAGGATGTGGCTTCTGTTCTGGAAGCTGATGGGCCAATATGGCTGCTTGGG	CATTTAGGTGAGCGAT	tatcttgtggaaaggacgaaacaccAAGAAGGATGTGGCTTCTGTTCTGGAAGCTGATGGGCCAATATGGCTGCTTGGGCATTTAGGTGAGCGATctcgagtactaggatccattaggcg
TS00715	0	0	0	23344	0	0	0	0	0	27645	2	0.00723458	0.0574713	0	0.0574713	19140	0	0	0.0663885	0	0.0663885	21088	1	0.00474203	0	0.00249255	0.00124627	DNA	CCACGCGGACAT--ATGTCCATNNN	CCcCaCtGACATGCATGTCCtTCAG	chr10	36004070	-	4	2	CAGAAAAAGGCTGAAGTTTGCTGCTCCCCTGAAGGACATGCATGTCAGTGGGGC	CATTTAGGTTATCCGG	tatcttgtggaaaggacgaaacaccCAGAAAAAGGCTGAAGTTTGCTGCTCCCCTGAAGGACATGCATGTCAGTGGGGCCATTTAGGTTATCCGGctcgagtactaggatccattaggcg
TS00716	0	0	0	6342	1	0.0157679	0	0	0	7278	2	0.0274801	0	0	0	5394	1	0.0185391	0	0	0	5540	2	0.0361011	-0.00277122	-0.00862101	-0.00569611	DNA	CCACGCGGACAT--ATGTCCATNNN	CCAaGgGGACATGGATGTgaATGAG	chr10	34118262	-	4	2	CAATAGATGGCACTTATCCCCATGGAGACTCATTCACATCCATGTCCCCTTGGC	CATTTAGGTTTATGTG	tatcttgtggaaaggacgaaacaccCAATAGATGGCACTTATCCCCATGGAGACTCATTCACATCCATGTCCCCTTGGCCATTTAGGTTTATGTGctcgagtactaggatccattaggcg
TS00717	0	0	0	6719	0	0	0	0	0	8005	1	0.0124922	0	0	0	5198	0	0	0	0	0	5586	0	0	0	0.0124922	0.0062461	DNA	CCACGCGGACAT--ATGTCCATNNN	CaACGCtGACATGCATaTtCATTGG	chr10	80957006	-	4	2	TGTTTGCTAAATCACTTTGCTACAAAAACCAATGAATATGCATGTCAGCGTTGC	CATTTAGGTTAGCTCG	tatcttgtggaaaggacgaaacaccTGTTTGCTAAATCACTTTGCTACAAAAACCAATGAATATGCATGTCAGCGTTGCCATTTAGGTTAGCTCGctcgagtactaggatccattaggcg
TS00718	0	0	0	1701	0	0	0	0	0	1882	0	0	0	0	0	1674	1	0.0597372	0	0	0	1579	0	0	-0.0597372	0	-0.0298686	DNA	CCACGCGGACAT--ATGTCCATNNN	tCACGtGGACATGCATGaCaATGAG	chr10	99265363	+	4	2	GTCATTTCCCTCCATGTGTACGTGCATTCTCATTGTCATGCATGTCCACGTGAA	CATTTAGGTCATAACC	tatcttgtggaaaggacgaaacaccGTCATTTCCCTCCATGTGTACGTGCATTCTCATTGTCATGCATGTCCACGTGAACATTTAGGTCATAACCctcgagtactaggatccattaggcg
TS00719	0	0	0	5692	0	0	0	0	0	6140	0	0	0	0.0550206	0.0550206	3635	1	0.0275103	0	0.0764526	0.0764526	3924	0	0	-0.0275103	0	-0.0137552	DNA	CCACGCGGACAT--ATGTCCATNNN	gCACaCatACATGCATGTCCATTAG	chr11	7626005	-	4	2	TGCATATGTGCTTGTGTGTGTAGCCATGCTAATGGACATGCATGTATGTGTGCA	CATTTAGGTCACAGGG	tatcttgtggaaaggacgaaacaccTGCATATGTGCTTGTGTGTGTAGCCATGCTAATGGACATGCATGTATGTGTGCACATTTAGGTCACAGGGctcgagtactaggatccattaggcg
TS00720	0	0	0	9897	0	0	0	0	0	11451	0	0	0	0	0	6286	0	0	0	0	0	6863	0	0	0	0	0	DNA	CCACGCGGA--CATATGTCCATNNN	CCcCGtGGAAACATAacTCCATCAG	chr1	248496877	-	4	2	TGTGTGGGATTGGGGTGTGGTCCTCAGACTGATGGAGTTATGTTTCCACGGGGA	CATTTAGGTAGGTTAG	tatcttgtggaaaggacgaaacaccTGTGTGGGATTGGGGTGTGGTCCTCAGACTGATGGAGTTATGTTTCCACGGGGACATTTAGGTAGGTTAGctcgagtactaggatccattaggcg
TS00721	0.143928	0	0.143928	13201	0	0	0.110926	0	0.110926	14424	0	0	0	0	0	5468	0	0	0	0	0	6516	0	0	0	0	0	DNA	CCACGCGGA--CATATGTCCATNNN	CCACatGGAGACAcATGTCCAaGAG	chr10	83957884	-	4	2	ATCACCAGGACTCTGAGTAGGTCAAGCCCTCTTGGACATGTGTCTCCATGTGGT	CATTTAGGTTGGGCCT	tatcttgtggaaaggacgaaacaccATCACCAGGACTCTGAGTAGGTCAAGCCCTCTTGGACATGTGTCTCCATGTGGTCATTTAGGTTGGGCCTctcgagtactaggatccattaggcg
TS00722	0	0	0	17413	0	0	0	0	0	19712	0	0	0	0	0	8622	0	0	0	0	0	9532	0	0	0	0	0	DNA	CCACGCGGA--CATATGTCCATNNN	CCACGaGGAAACAaATGaCCAgTGG	chr10	113017359	+	4	2	GCACATGGGATGCTGAGCTCCCGCTCCACCACTGGTCATTTGTTTCCTCGTGGG	CATTTAGGTAATGGTG	tatcttgtggaaaggacgaaacaccGCACATGGGATGCTGAGCTCCCGCTCCACCACTGGTCATTTGTTTCCTCGTGGGCATTTAGGTAATGGTGctcgagtactaggatccattaggcg
TS00723	0	0	0	1902	1	0.0525762	0	0	0	2056	1	0.0486381	0	0	0	1688	1	0.0592417	0	0	0	1746	1	0.0572738	-0.00666547	-0.00863564	-0.00765055	DNA	CCACGCGG--ACATATGTCCATNNN	CCACtaGGCTACATgTGgCCATGAG	chr10	86816144	+	4	2	TTAATTAGGACTAGCCACATTTCAAGTGCTCATGGCCACATGTAGCCTAGTGGC	CATTTAGGTCACCAGC	tatcttgtggaaaggacgaaacaccTTAATTAGGACTAGCCACATTTCAAGTGCTCATGGCCACATGTAGCCTAGTGGCCATTTAGGTCACCAGCctcgagtactaggatccattaggcg
TS00724	0	0	0	4992	1	0.0200321	0	0	0	5839	0	0	0	0	0	4143	0	0	0	0	0	4242	0	0	0.0200321	0	0.010016	DNA	CCACGCGG--ACATATGTCCATNNN	CCACcaGGGAACATAacTCCATTGG	chr11	5910660	-	4	2	TGTGGGGAATAGGGGTGTGATTCCCAGTCCAATGGAGTTATGTTCCCTGGTGGA	CATTTAGGTAGTAGCA	tatcttgtggaaaggacgaaacaccTGTGGGGAATAGGGGTGTGATTCCCAGTCCAATGGAGTTATGTTCCCTGGTGGACATTTAGGTAGTAGCActcgagtactaggatccattaggcg
TS00725	0.078283	0	0.078283	15329	0	0	0.0584385	0	0.0584385	17112	3	0.0175316	0.2079	0	0.2079	7696	1	0.0129938	0.148741	0	0.148741	8740	1	0.0114416	-0.0129938	0.00608991	-0.00345193	DNA	CCACGC--GGACATATGTCCATNNN	tCACtCTGGGACATATGgCCcTGGG	chr10	8096119	-	4	2	CGTCGGTGGCCTGGTGGCAGTTTATAGGCCCAGGGCCATATGTCCCAGAGTGAC	CATTTAGGTCCAAGTT	tatcttgtggaaaggacgaaacaccCGTCGGTGGCCTGGTGGCAGTTTATAGGCCCAGGGCCATATGTCCCAGAGTGACCATTTAGGTCCAAGTTctcgagtactaggatccattaggcg
TS00726	0	0	0	388	0	0	0	0	0	454	0	0	0	0	0	744	0	0	0	0	0	726	0	0	0	0	0	DNA	CCACGC--GGACATATGTCCATNNN	CCAtGCCTGGcCATtTtTCCATTAG	chr10	14516172	-	4	2	GTAGGAAAGTGTTTTTAAAAGTATAAAACTAATGGAAAAATGGCCAGGCATGGT	CATTTAGGTGAGGTAC	tatcttgtggaaaggacgaaacaccGTAGGAAAGTGTTTTTAAAAGTATAAAACTAATGGAAAAATGGCCAGGCATGGTCATTTAGGTGAGGTACctcgagtactaggatccattaggcg
TS00727	0	0	0	1961	0	0	0	0	0	2308	0	0	0	0	0	3139	0	0	0	0	0	3232	0	0	0	0	0	DNA	CCACGC--GGACATATGTCCATNNN	CCACttCTGGAaATcTGTCCATCAG	chr10	267244	+	4	2	AGTGTATTTCATAATTGGCCAAGCGTATCTGATGGACAGATTTCCAGAAGTGGG	CATTTAGGTACTTCGG	tatcttgtggaaaggacgaaacaccAGTGTATTTCATAATTGGCCAAGCGTATCTGATGGACAGATTTCCAGAAGTGGGCATTTAGGTACTTCGGctcgagtactaggatccattaggcg
TS00728	0.140154	0	0.140154	1427	0	0	0.114613	0	0.114613	1745	0	0	0.349162	0	0.349162	1432	0	0	0.315856	0	0.315856	1583	0	0	0	0	0	DNA	CCACGC--GGACATATGTCCATNNN	CCACtCCAGaACATATGaCCAaAAG	chr10	35952740	-	4	2	TTTCTCTAGTCCTATAAAGTGGATTTATCTTTTGGTCATATGTTCTGGAGTGGA	CATTTAGGTTCCGGAC	tatcttgtggaaaggacgaaacaccTTTCTCTAGTCCTATAAAGTGGATTTATCTTTTGGTCATATGTTCTGGAGTGGACATTTAGGTTCCGGACctcgagtactaggatccattaggcg
TS00729	0.349528	0	0.349528	2861	0	0	0.512048	0	0.512048	3320	0	0	0.0899281	0	0.0899281	2224	0	0	0.12848	0	0.12848	2335	0	0	0	0	0	DNA	CCACGC--GGACATATGTCCATNNN	CtACtCTTGGgCATATGTCCAaAAG	chr10	79819150	-	4	2	GTAACTCTACCACATCCTGATTTCCATTCTTTTGGACATATGCCCAAGAGTAGG	CATTTAGGTCATTATG	tatcttgtggaaaggacgaaacaccGTAACTCTACCACATCCTGATTTCCATTCTTTTGGACATATGCCCAAGAGTAGGCATTTAGGTCATTATGctcgagtactaggatccattaggcg
TS00730	0	0.389321	0.389321	7192	0	0	0	0.553817	0.553817	8306	0	0	0	0.410456	0.410456	4629	0	0	0	0.466744	0.466744	5142	0	0	0	0	0	DNA	CCACGC--GGACATATGTCCATNNN	CCACttCTGGgCATATGTCCAaAAG	chr10	72889426	+	4	2	GTGTACACGTTTGTCCCTACTTTCAATTCTTTTGGACATATGCCCAGAAGTGGA	CATTTAGGTTGCGAGG	tatcttgtggaaaggacgaaacaccGTGTACACGTTTGTCCCTACTTTCAATTCTTTTGGACATATGCCCAGAAGTGGACATTTAGGTTGCGAGGctcgagtactaggatccattaggcg
TS00731	0.0836995	0	0.0836995	4779	0	0	0.0354108	0	0.0354108	5648	0	0	0.0860585	0	0.0860585	3486	0	0	0.411184	0	0.411184	3648	1	0.0274123	0	-0.0274123	-0.0137061	DNA	CCACGC--GGACATATGTCCATNNN	CtACtCTTGGgCATATGTCCAaAAG	chr10	79656395	+	4	2	GTAACTCTACCACATCCTGATTTCCATTCTTTTGGACATATGCCCAAGAGTAGG	CATTTAGGTTAGTTTG	tatcttgtggaaaggacgaaacaccGTAACTCTACCACATCCTGATTTCCATTCTTTTGGACATATGCCCAAGAGTAGGCATTTAGGTTAGTTTGctcgagtactaggatccattaggcg
TS00732	0	0.0143287	0.0143287	6979	0	0	0	0.0125534	0.0125534	7966	1	0.0125534	0	0.0580046	0.0580046	3448	0	0	0	0	0	3609	0	0	0	0.0125534	0.00627668	DNA	CCACGC--GGACATATGTCCATNNN	CCtCaCCAGGACATATGTtCAaAAG	chr10	104847281	-	4	2	TCCACTGCTCGAGGTTATTAAATCTTTACTTTTGAACATATGTCCTGGTGAGGA	CATTTAGGTGAGTTAG	tatcttgtggaaaggacgaaacaccTCCACTGCTCGAGGTTATTAAATCTTTACTTTTGAACATATGTCCTGGTGAGGACATTTAGGTGAGTTAGctcgagtactaggatccattaggcg
TS00733	0	0	0	120	0	0	0	0	0	142	0	0	0	0	0	628	0	0	0	0	0	705	0	0	0	0	0	DNA	CCACGC--GGACATATGTCCATNNN	CCACtgCTGGACATATaTCCAaAAG	chr10	115191216	-	4	2	ATATCTCTTTGATATACAGATTTTCTTTCTTTTGGATATATGTCCAGCAGTGGT	CATTTAGGTGCTTCTC	tatcttgtggaaaggacgaaacaccATATCTCTTTGATATACAGATTTTCTTTCTTTTGGATATATGTCCAGCAGTGGTCATTTAGGTGCTTCTCctcgagtactaggatccattaggcg
TS00734	0	0.381791	0.381791	3405	0	0	0	0.586585	0.586585	3921	0	0	0.142755	0.107066	0.249822	2802	0	0	0.0607718	0.182315	0.243087	3291	0	0	0	0	0	DNA	CCACGC--GGACATATGTCCATNNN	CCACGtCTGGAtATATaTCCAaAAG	chr11	9708140	-	4	2	ATGTCTCATTAAGGTCCTGTTTGCAGGTCTTTTGGATATATATCCAGACGTGGG	CATTTAGGTTTGGTTA	tatcttgtggaaaggacgaaacaccATGTCTCATTAAGGTCCTGTTTGCAGGTCTTTTGGATATATATCCAGACGTGGGCATTTAGGTTTGGTTActcgagtactaggatccattaggcg
TS00735	0	0.338983	0.338983	295	0	0	0	0	0	324	0	0	0	0.963855	0.963855	415	0	0	0	0.38835	0.38835	515	0	0	0	0	0	DNA	CCACGC--GGACATATGTCCATNNN	CCACtCCTGGAtATATaTCCAaAAG	chr11	43467161	+	4	2	ATATTTCTTTGGAATTCTGCTTTCAATTCTTTTGGATATATATCCAGGAGTGGA	CATTTAGGTGCTTCCT	tatcttgtggaaaggacgaaacaccATATTTCTTTGGAATTCTGCTTTCAATTCTTTTGGATATATATCCAGGAGTGGACATTTAGGTGCTTCCTctcgagtactaggatccattaggcg
TS00736	0	0	0	100	0	0	0	0	0	97	0	0	0	0	0	274	0	0	0	0	0	302	0	0	0	0	0	DNA	CCACGC--GGACATATGTCCATNNN	CCACagAAGGACATAatTCCATAGG	chr11	41908684	-	4	2	ATTTTTGTATTATTCCCAAAGACTGGATCCTATGGAATTATGTCCTTCTGTGGA	CATTTAGGTCGTAATC	tatcttgtggaaaggacgaaacaccATTTTTGTATTATTCCCAAAGACTGGATCCTATGGAATTATGTCCTTCTGTGGACATTTAGGTCGTAATCctcgagtactaggatccattaggcg
TS00737	0	0	0	122	0	0	0	0	0	144	0	0	0	0	0	169	0	0	0	0	0	181	0	0	0	0	0	DNA	CCAC--GCGGACATATGTCCATNNN	CCACTTGCtcACAcATGTCCtTGAG	chr1	218819207	+	4	2	CTATGATTTAGAGCAAGTAAGTAACTATCTCAAGGACATGTGTGAGCAAGTGGT	CATTTAGGTTTATCCT	tatcttgtggaaaggacgaaacaccCTATGATTTAGAGCAAGTAAGTAACTATCTCAAGGACATGTGTGAGCAAGTGGTCATTTAGGTTTATCCTctcgagtactaggatccattaggcg
TS00738	0	0	0	3555	0	0	0	0	0	4041	0	0	0	0	0	3111	0	0	0	0	0	3612	0	0	0	0	0	DNA	CCAC--GCGGACATATGTCCATNNN	CCcCAAGgGGACATtTGTCCAaAAG	chr10	3158645	-	4	2	AAAAGCTGTCTTTGTGCTGGGTGTTTTTCTTTTGGACAAATGTCCCCTTGGGGG	CATTTAGGTTATGTCA	tatcttgtggaaaggacgaaacaccAAAAGCTGTCTTTGTGCTGGGTGTTTTTCTTTTGGACAAATGTCCCCTTGGGGGCATTTAGGTTATGTCActcgagtactaggatccattaggcg
TS00739	0	0	0	186	0	0	0	0	0	189	0	0	0	0	0	386	0	0	0	0	0	438	0	0	0	0	0	DNA	CCAC--GCGGACATATGTCCATNNN	CCACTAGtGGgCATATaTCCAaAGG	chr10	72872763	-	4	2	ATATAGCTTTAACATACTGATTTCCTTTCCTTTGGATATATGCCCACTAGTGGG	CATTTAGGTCATTACA	tatcttgtggaaaggacgaaacaccATATAGCTTTAACATACTGATTTCCTTTCCTTTGGATATATGCCCACTAGTGGGCATTTAGGTCATTACActcgagtactaggatccattaggcg
TS00740	0	0.320513	0.320513	5304	0	0	0	0.20897	0.20897	6221	0	0	0	0.130787	0.130787	3823	0	0	0	0.171485	0.171485	4082	0	0	0	0	0	DNA	CCAC--GCGGACATATGTCCATNNN	CCACCTGaGGAatTATcTCCATTAG	chr10	98861072	-	4	2	GTTGGCTCCTGATATTAAACAAAACATTCTAATGGAGATAATTCCTCAGGTGGT	CATTTAGGTGCTCCTT	tatcttgtggaaaggacgaaacaccGTTGGCTCCTGATATTAAACAAAACATTCTAATGGAGATAATTCCTCAGGTGGTCATTTAGGTGCTCCTTctcgagtactaggatccattaggcg
TS00741	0	0	0	371	0	0	0	0	0	464	0	0	0	0.572246	0.572246	699	0	0	0	0.669344	0.669344	747	0	0	0	0	0	DNA	CCAC--GCGGACATATGTCCATNNN	CCACTTGtGGgtATATGTCCAaAGG	chr11	44211265	+	4	2	CTATCTCTTCAATATACTGATTTCAATTCCTTTGGACATATACCCACAAGTGGG	CATTTAGGTGAGACTA	tatcttgtggaaaggacgaaacaccCTATCTCTTCAATATACTGATTTCAATTCCTTTGGACATATACCCACAAGTGGGCATTTAGGTGAGACTActcgagtactaggatccattaggcg
TS00742	0	0	0	5569	0	0	0	0	0	6685	0	0	0	0	0	4431	0	0	0	0	0	4657	0	0	0	0	0	DNA	CCA--CGCGGACATATGTCCATNNN	CCAATCaCaGACATATGTCttTGAG	chr10	3533338	-	4	2	ATGCTCAAGACAGGAGGACCTGGAATTCCTCAAAGACATATGTCTGTGATTGGA	CATTTAGGTCCATTAA	tatcttgtggaaaggacgaaacaccATGCTCAAGACAGGAGGACCTGGAATTCCTCAAAGACATATGTCTGTGATTGGACATTTAGGTCCATTAActcgagtactaggatccattaggcg
TS00743	0	0.0242287	0.0242287	12382	0	0	0	0.0289331	0.0289331	13825	4	0.0289331	0	0	0	7021	3	0.042729	0	0.0415685	0.0415685	7217	0	0	-0.042729	0.0289331	-0.00689793	DNA	C--CACGCGGACATATGTCCATNNN	CACCAgGCaGACAcATGTCaATAAG	chr1	238104947	+	4	2	CACCTCTGTGTGGCCACAGTCTTTAGGGCTTATTGACATGTGTCTGCCTGGTGG	CATTTAGGTACTGATC	tatcttgtggaaaggacgaaacaccCACCTCTGTGTGGCCACAGTCTTTAGGGCTTATTGACATGTGTCTGCCTGGTGGCATTTAGGTACTGATCctcgagtactaggatccattaggcg
TS00744	0	0	0	747	0	0	0	0	0	756	0	0	0	0	0	715	0	0	0	0	0	895	1	0.111732	0	-0.111732	-0.0558659	DNA	C--CACGCGGACATATGTCCATNNN	aTACACGtGcACATATGTgCATGAG	chr10	85480354	+	4	2	TTTTCTTATGTGTGTGTATGTGTGCACACTCATGCACATATGTGCACGTGTATA	CATTTAGGTGTCCGGT	tatcttgtggaaaggacgaaacaccTTTTCTTATGTGTGTGTATGTGTGCACACTCATGCACATATGTGCACGTGTATACATTTAGGTGTCCGGTctcgagtactaggatccattaggcg
TS00745	0.222514	0.111257	0.333772	29661	0	0	0.252877	0.0823981	0.335275	35195	1	0.00284131	0.125523	0.083682	0.209205	11950	0	0	0.0859241	0.0624902	0.148414	12802	2	0.0156226	0	-0.0127812	-0.00639062	DNA	C--CACGCGGACATATGTCCATNNN	CAACACGCtGACAgAgGTCCAgTAG	chr10	90527814	-	4	2	CACTGCCTGCAACACTTATATGTGTTGCCTACTGGACCTCTGTCAGCGTGTTGA	CATTTAGGTCCTTGAG	tatcttgtggaaaggacgaaacaccCACTGCCTGCAACACTTATATGTGTTGCCTACTGGACCTCTGTCAGCGTGTTGACATTTAGGTCCTTGAGctcgagtactaggatccattaggcg
TS00746	0	0.0659805	0.0659805	7578	0	0	0	0.0477612	0.0477612	8375	2	0.0238806	0	0	0	4415	1	0.0226501	0	0	0	4678	1	0.0213767	-0.0226501	0.00250394	-0.0100731	DNA	C--CACGCGGACATATGTCCATNNN	CAGCACGCGtAgcTATGTCCAgGGG	chr11	3047906	-	4	2	CGTCCACGTCTGCCTGGGACAGTGAGTACCCCTGGACATAGCTACGCGTGCTGA	CATTTAGGTCAGTACT	tatcttgtggaaaggacgaaacaccCGTCCACGTCTGCCTGGGACAGTGAGTACCCCTGGACATAGCTACGCGTGCTGACATTTAGGTCAGTACTctcgagtactaggatccattaggcg
TS00747	0	0.0143699	0.0143699	13918	2	0.0143699	0	0.0180029	0.0180029	16664	1	0.00600096	0	0.073551	0.073551	6798	2	0.0294204	0	0	0	7625	2	0.0262295	-0.0150505	-0.0202285	-0.0176395	DNA	C--CACGCGGACATATGTCCATNNN	aACCAtGtGGACATATGTCCgTTGG	chr11	33434495	+	4	2	TGCACTTGGGCCATATGACCCAGCAGATCCAACGGACATATGTCCACATGGTTT	CATTTAGGTTGGGTAA	tatcttgtggaaaggacgaaacaccTGCACTTGGGCCATATGACCCAGCAGATCCAACGGACATATGTCCACATGGTTTCATTTAGGTTGGGTAActcgagtactaggatccattaggcg
TS00748	0	0.97491	0.97491	6975	0	0	0	0.867017	0.867017	8189	0	0	0	0.28314	0.28314	7770	0	0	0.0124688	0.63591	0.648379	8020	0	0	0	0	0	DNA	CCACGCGGACA-TATGTCCATNNN	CCACGtGGACgTTATGaCCAcGAG	chr10	35598816	-	4	1	AAGAGAGCAGGAATTCATCAGGGAGGGCTCGTGGTCATAACGTCCACGTGGCTG	CATTTAGGTGTTAACC	tatcttgtggaaaggacgaaacaccAAGAGAGCAGGAATTCATCAGGGAGGGCTCGTGGTCATAACGTCCACGTGGCTGCATTTAGGTGTTAACCctcgagtactaggatccattaggcg
TS00749	0	0	0	815	0	0	0	0	0	920	0	0	0	0	0	1313	0	0	0	0	0	1357	0	0	0	0	0	DNA	CCACGCGGACA-TATGTCCATNNN	CCAgGtGGACAATATtTgCATTAG	chr10	82060653	-	4	1	TTCTAGCATAAATGAGTACAGTAATTTCTAATGCAAATATTGTCCACCTGGGTT	CATTTAGGTACTTACA	tatcttgtggaaaggacgaaacaccTTCTAGCATAAATGAGTACAGTAATTTCTAATGCAAATATTGTCCACCTGGGTTCATTTAGGTACTTACActcgagtactaggatccattaggcg
TS00750	0	0	0	506	0	0	0	0	0	590	0	0	0	0	0	759	0	0	0	0	0	800	0	0	0	0	0	DNA	CCACGCGGACATA-TGTCCATNNN	tCcCGCGGACtTAATGTCCAgCAG	chr1	229322704	+	4	1	GAATATTGAAGCAATATTGTCTAGCACTCTGCTGGACATTAAGTCCGCGGGAGG	CATTTAGGTAAGGGCT	tatcttgtggaaaggacgaaacaccGAATATTGAAGCAATATTGTCTAGCACTCTGCTGGACATTAAGTCCGCGGGAGGCATTTAGGTAAGGGCTctcgagtactaggatccattaggcg
TS00751	0	0	0	8205	0	0	0	0	0	9328	0	0	0	0	0	4764	0	0	0.0779575	0	0.0779575	5131	0	0	0	0	0	DNA	CCACGCGGACATA-TGTCCATNNN	CCAtGaGGACATAActTCCATGAG	chr10	44419849	-	4	1	TCCATGACCTGTATTTGGGCTGCTGGTCTCATGGAAGTTATGTCCTCATGGAGA	CATTTAGGTTGGTGAA	tatcttgtggaaaggacgaaacaccTCCATGACCTGTATTTGGGCTGCTGGTCTCATGGAAGTTATGTCCTCATGGAGACATTTAGGTTGGTGAActcgagtactaggatccattaggcg
TS00752	0	0	0	4581	0	0	0	0	0	5268	0	0	0	0	0	4185	0	0	0	0	0	4299	4	0.0930449	0	-0.0930449	-0.0465224	DNA	CCACGCGGACATA-TGTCCATNNN	CCAtGtGGtCATAGTaTCCATCGG	chr10	92746959	+	4	1	GATCTTAAAGACTTGCCCACTAGGTCTTCCGATGGATACTATGACCACATGGCC	CATTTAGGTGATGGAC	tatcttgtggaaaggacgaaacaccGATCTTAAAGACTTGCCCACTAGGTCTTCCGATGGATACTATGACCACATGGCCCATTTAGGTGATGGACctcgagtactaggatccattaggcg
TS00753	0.0815405	0	0.0815405	15943	0	0	0.0260811	0	0.0260811	19171	0	0	0.26862	0.02442	0.29304	8190	0	0	0.147075	0.0339405	0.181016	8839	0	0	0	0	0	DNA	CCACGCGGACATA-TGTCCATNNN	CCAgGCtGACAcATTGTCCcTGAG	chr10	128546921	-	4	1	CTACTACCTCCTGGCTCAGTGCCTGTCCTCAGGGACAATGTGTCAGCCTGGGGG	CATTTAGGTCAATTGC	tatcttgtggaaaggacgaaacaccCTACTACCTCCTGGCTCAGTGCCTGTCCTCAGGGACAATGTGTCAGCCTGGGGGCATTTAGGTCAATTGCctcgagtactaggatccattaggcg
TS00754	0	0	0	1135	0	0	0	0	0	1338	0	0	0	0	0	1096	0	0	0	0	0	1124	0	0	0	0	0	DNA	CCACGCGGACATATG-TCCATNNN	CCACGCGGgCATcTcCTCCAgAGG	chr1	223302766	-	4	1	GAAGAAAAGCACATCCAAACTAACCTGCCTCTGGAGGAGATGCCCGCGTGGGCC	CATTTAGGTTGGTTTA	tatcttgtggaaaggacgaaacaccGAAGAAAAGCACATCCAAACTAACCTGCCTCTGGAGGAGATGCCCGCGTGGGCCCATTTAGGTTGGTTTActcgagtactaggatccattaggcg
TS00755	0	0	0	20948	0	0	0	0	0	22566	0	0	0	0	0	8486	0	0	0	0	0	8950	0	0	0	0	0	DNA	CCACGCGGACATATG-TCCATNNN	CCAgGgGGACATATGTTCCtgCAG	chr1	234851936	-	4	1	TGCTTGCACAGAGAAGGAACCTATAGCCTGCAGGAACATATGTCCCCCTGGGGC	CATTTAGGTAGCAGGT	tatcttgtggaaaggacgaaacaccTGCTTGCACAGAGAAGGAACCTATAGCCTGCAGGAACATATGTCCCCCTGGGGCCATTTAGGTAGCAGGTctcgagtactaggatccattaggcg
TS00756	0	0	0	3242	0	0	0	0	0	3643	0	0	0	0	0	3093	0	0	0	0	0	3327	0	0	0	0	0	DNA	CCACGCGGACATATG-TCCATNNN	CCACatGGcCATATGAcCCATCAG	chr10	111582245	-	4	1	ATGGACATTTTACAAACACCATTGGATCTGATGGGTCATATGGCCATGTGGCAG	CATTTAGGTCATTGAC	tatcttgtggaaaggacgaaacaccATGGACATTTTACAAACACCATTGGATCTGATGGGTCATATGGCCATGTGGCAGCATTTAGGTCATTGACctcgagtactaggatccattaggcg
TS00757	0	0	0	2605	1	0.0383877	0	0	0	2639	1	0.0378931	0	0	0	1812	0	0	0	0	0	2094	1	0.0477555	0.0383877	-0.00986235	0.0142627	DNA	CCACGCGGACATATG-TCCATNNN	CCACtCGaAtATAaGCTCCATGAG	chr11	30362036	+	4	1	AGGATACAGCAGTGTATAAAATACTGTCCTCATGGAGCTTATATTCGAGTGGAG	CATTTAGGTGTGATTC	tatcttgtggaaaggacgaaacaccAGGATACAGCAGTGTATAAAATACTGTCCTCATGGAGCTTATATTCGAGTGGAGCATTTAGGTGTGATTCctcgagtactaggatccattaggcg
TS00758	0	0	0	23286	0	0	0	0	0	27692	1	0.00361115	0	0	0	12957	2	0.0154357	0	0	0	14234	1	0.00702543	-0.0154357	-0.00341428	-0.00942498	DNA	CCACGCGGACATATGTCCA-TNNN	CCAgGtGGACAgATGTgCACTTAG	chr10	15349262	-	4	1	CCTGCAGACAGGTGTTCTACAACAAGGCTAAGTGCACATCTGTCCACCTGGAAC	CATTTAGGTGTCCACA	tatcttgtggaaaggacgaaacaccCCTGCAGACAGGTGTTCTACAACAAGGCTAAGTGCACATCTGTCCACCTGGAACCATTTAGGTGTCCACActcgagtactaggatccattaggcg
TS00759	0	0	0	6376	0	0	0	0	0	7217	0	0	0	0	0	6337	0	0	0	0	0	6967	0	0	0	0	0	DNA	CCACGCGGACATATGTCCA-TNNN	CCAaGgGGgCATcTGTCCACTAGG	chr10	13416541	-	4	1	AAACAAAAGTGATGCCCCTGCACATTTCCTAGTGGACAGATGCCCCCTTGGTAC	CATTTAGGTTTAATCG	tatcttgtggaaaggacgaaacaccAAACAAAAGTGATGCCCCTGCACATTTCCTAGTGGACAGATGCCCCCTTGGTACCATTTAGGTTTAATCGctcgagtactaggatccattaggcg
TS00760	0	0	0	6953	0	0	0	0.0134716	0.0134716	7423	0	0	0	0.0779018	0.0779018	3851	1	0.0259673	0	0.0697999	0.0697999	4298	1	0.0232666	-0.0259673	-0.0232666	-0.024617	DNA	CCACGCGGACATATGTCCA-TNNN	gCACGCaGAtAaATGTCCATTTAG	chr10	34876122	-	4	1	GGTGAGACTCCTTGACTTGAGACCTTGCTAAATGGACATTTATCTGCGTGCTCC	CATTTAGGTCCTTAGG	tatcttgtggaaaggacgaaacaccGGTGAGACTCCTTGACTTGAGACCTTGCTAAATGGACATTTATCTGCGTGCTCCCATTTAGGTCCTTAGGctcgagtactaggatccattaggcg
TS00761	0	0	0	5301	0	0	0	0	0	5721	0	0	0	0.0958773	0.0958773	3129	0	0	0	0	0	3283	0	0	0	0	0	DNA	CCACGCGGACATATGTCCA-TNNN	tCAtGaaGACATATGTCCACTAAG	chr10	76876114	-	4	1	ATTTTGCCTACGCTGGTAATTGGAGTACTTAGTGGACATATGTCTTCATGATGA	CATTTAGGTGTAATGG	tatcttgtggaaaggacgaaacaccATTTTGCCTACGCTGGTAATTGGAGTACTTAGTGGACATATGTCTTCATGATGACATTTAGGTGTAATGGctcgagtactaggatccattaggcg
TS00762	0	0	0	159	0	0	0	0	0	235	1	0.425532	0	0	0	601	0	0	0	0	0	660	2	0.30303	0	0.122502	0.0612508	DNA	CCACGCGGACATATGTCCA-TNNN	CaAtGttGACATATGTCCACTTAG	chr10	66634774	-	4	1	TCATTAAAGATGAAAATATTCATTTGTCTAAGTGGACATATGTCAACATTGTTC	CATTTAGGTTAGCCAT	tatcttgtggaaaggacgaaacaccTCATTAAAGATGAAAATATTCATTTGTCTAAGTGGACATATGTCAACATTGTTCCATTTAGGTTAGCCATctcgagtactaggatccattaggcg
TS00763	0.307449	0.198246	0.505695	59522	0	0	0.33561	0.140454	0.476064	67638	4	0.00591384	0.298578	0.0758294	0.374408	21100	1	0.00473934	0.298831	0.0866176	0.385448	23090	0	0	-0.00473934	0.00591384	0.00058725	DNA	CCACGCGGACATATGTCCA-TNNN	aCACGCtGACAgAgGTCCAGTAGG	chr10	90527814	-	4	1	CACTGCCTGCAACACTTATATGTGTTGCCTACTGGACCTCTGTCAGCGTGTTGA	CATTTAGGTGCTTCGA	tatcttgtggaaaggacgaaacaccCACTGCCTGCAACACTTATATGTGTTGCCTACTGGACCTCTGTCAGCGTGTTGACATTTAGGTGCTTCGActcgagtactaggatccattaggcg
TS00764	0.0935185	0.179843	0.273362	13901	1	0.00719373	0.0657148	0.209093	0.274807	16739	1	0.00597407	0.153777	0.162822	0.316599	11055	1	0.00904568	0.158267	0.0832986	0.241566	12005	3	0.0249896	-0.00185195	-0.0190155	-0.0104337	DNA	CCACGCGGACATATGTCCA-TNNN	CCAgcCGGACATATGTCCAGaAAG	chr11	45823785	-	3	1	GGAAAAGCCCTTTGTTTGGGGCTCAGACTTTCTGGACATATGTCCGGCTGGGCC	CATTTAGGTTAAAGCG	tatcttgtggaaaggacgaaacaccGGAAAAGCCCTTTGTTTGGGGCTCAGACTTTCTGGACATATGTCCGGCTGGGCCCATTTAGGTTAAAGCGctcgagtactaggatccattaggcg
TS00765	0.287081	0	0.287081	1045	0	0	0.277521	0	0.277521	1081	1	0.0925069	0.0693963	0	0.0693963	1441	0	0	0.409117	0	0.409117	1711	0	0	0	0.0925069	0.0462535	DNA	CCACGCGGACATATGTCCAT-NNN	aCACaCGtACATATGTaCATACAG	chr1	219462772	+	4	1	GTGATATAGAAAGTCAAAAATCTCACCCCTGTATGTACATATGTACGTGTGTGT	CATTTAGGTCACCAAT	tatcttgtggaaaggacgaaacaccGTGATATAGAAAGTCAAAAATCTCACCCCTGTATGTACATATGTACGTGTGTGTCATTTAGGTCACCAATctcgagtactaggatccattaggcg
TS00766	0.0114956	0	0.0114956	8699	1	0.0114956	0	0	0	10003	5	0.049985	0	0.0260451	0.0260451	7679	2	0.0260451	0.0686263	0.0686263	0.137253	8743	1	0.0114377	-0.0145495	0.0385473	0.0119989	DNA	CCACGCGGACATATGTCCAT-NNN	CCgCGCGGgaATATGaCCATGTAG	chr10	13302335	+	4	1	TAGAGTCCTTGAGAGCCCCGGGTTACTCCTACATGGTCATATTCCCGCGCGGGA	CATTTAGGTTCACTTT	tatcttgtggaaaggacgaaacaccTAGAGTCCTTGAGAGCCCCGGGTTACTCCTACATGGTCATATTCCCGCGCGGGACATTTAGGTTCACTTTctcgagtactaggatccattaggcg
TS00767	0	0	0	20380	0	0	0	0	0	23260	2	0.00859845	0	0	0	10948	3	0.0274023	0	0	0	10503	4	0.0380844	-0.0274023	-0.0294859	-0.0284441	DNA	CCACGCGGACATATGTCC-ATNNN	CCACcCGcACATcTGTCCCAcTGG	chr1	233659276	+	4	1	CATGCGTGTTACTGCCCCTGAAGACCTTCCAGTGGGACAGATGTGCGGGTGGAA	CATTTAGGTGCGGTAG	tatcttgtggaaaggacgaaacaccCATGCGTGTTACTGCCCCTGAAGACCTTCCAGTGGGACAGATGTGCGGGTGGAACATTTAGGTGCGGTAGctcgagtactaggatccattaggcg
TS00768	0	0	0	2506	0	0	0	0	0	2802	0	0	0	0	0	3002	0	0	0	0	0	3017	0	0	0	0	0	DNA	CCACGCGGACATATGTCC-ATNNN	CattGCaGACATATGTCCCATAGG	chr10	45100331	+	4	1	AAAACCTTATTTGCACCAATCCAAACAGCCTATGGGACATATGTCTGCAATGCT	CTTTATCGTGTGTTAC	tatcttgtggaaaggacgaaacaccAAAACCTTATTTGCACCAATCCAAACAGCCTATGGGACATATGTCTGCAATGCTCTTTATCGTGTGTTACctcgagtactaggatccattaggcg
TS00769	0	0.0684932	0.0684932	2920	0	0	0	0.116077	0.116077	3446	0	0	0	0	0	3085	0	0	0	0.122063	0.122063	3277	0	0	0	0	0	DNA	CCACGCGGACATATGTCC-ATNNN	CCACcCGGACATATtaCCTAaGAG	chr11	14358184	+	4	1	TGTGTGTTACGCTCTTTTTATAAGTACTCTCTTAGGTAATATGTCCGGGTGGGA	CTTTATCGTTGTTCTT	tatcttgtggaaaggacgaaacaccTGTGTGTTACGCTCTTTTTATAAGTACTCTCTTAGGTAATATGTCCGGGTGGGACTTTATCGTTGTTCTTctcgagtactaggatccattaggcg
TS00770	0.0108849	0.41907	0.429955	18374	0	0	0	0.502793	0.502793	21480	0	0	0.0266525	0.266525	0.293177	7504	0	0	0.0474608	0.29663	0.344091	8428	0	0	0	0	0	DNA	CCACGCGGACATATGT-CCATNNN	CCACtCacACATATGTGCCAgCAG	chr10	42247334	+	4	1	ACACATGCATACCTGCTGTGTGCTGCTGCTGCTGGCACATATGTGTGAGTGGGG	CTTTATCGTAACAGGC	tatcttgtggaaaggacgaaacaccACACATGCATACCTGCTGTGTGCTGCTGCTGCTGGCACATATGTGTGAGTGGGGCTTTATCGTAACAGGCctcgagtactaggatccattaggcg
TS00771	0.262501	0.226853	0.489354	30857	1	0.00324076	0.316004	0.219829	0.535832	36392	0	0	0.208398	0.200679	0.409077	12956	0	0	0.303994	0.205019	0.509014	14145	0	0	0.00324076	0	0.00162038	DNA	CCACGCGGACATATGT-CCATNNN	CCACtCacACATATGTGCCAgCAG	chr10	38675689	-	4	1	CACAAGCATACCTGCTCTGTGCTGCTGCTGCTGGCACATATGTGTGAGTGGGGA	CTTTATCGTGCGCGAA	tatcttgtggaaaggacgaaacaccCACAAGCATACCTGCTCTGTGCTGCTGCTGCTGGCACATATGTGTGAGTGGGGACTTTATCGTGCGCGAActcgagtactaggatccattaggcg
TS00772	0	0.0117405	0.0117405	17035	0	0	0	0.0110381	0.0110381	18119	3	0.0165572	0	0.0814001	0.0814001	9828	0	0	0.0184536	0.119948	0.138402	10838	5	0.046134	0	-0.0295768	-0.0147884	DNA	CCACGCGGACATATGT-CCATNNN	CCtCGCaGcCAaATGTGCCATAGG	chr10	129349952	+	4	1	AACCAAGGGCTTTGTCCTGAGTACCTGCCCTATGGCACATTTGGCTGCGAGGGG	CTTTATCGTCCTCCAT	tatcttgtggaaaggacgaaacaccAACCAAGGGCTTTGTCCTGAGTACCTGCCCTATGGCACATTTGGCTGCGAGGGGCTTTATCGTCCTCCATctcgagtactaggatccattaggcg
TS00773	0.0413231	0	0.0413231	53239	1	0.00187832	0.0351837	0	0.0351837	62529	0	0	0.0900597	0	0.0900597	35532	1	0.00281437	0.0729743	0	0.0729743	35629	1	0.0028067	-0.000936043	-0.0028067	-0.00187137	DNA	CCACGCGGACAT-ATGTCCATNNN	CCAgGaGGACATGAgGTCCAgAGG	chr10	63979454	+	4	1	GGCAAGAGCAAGACGCCGGTCTCTCCATCCTCTGGACCTCATGTCCTCCTGGGT	CTTTATCGTCATGGTT	tatcttgtggaaaggacgaaacaccGGCAAGAGCAAGACGCCGGTCTCTCCATCCTCTGGACCTCATGTCCTCCTGGGTCTTTATCGTCATGGTTctcgagtactaggatccattaggcg
TS00774	0	0	0	13796	2	0.014497	0	0	0	16455	0	0	0	0	0	9011	6	0.0665853	0	0	0	9304	4	0.0429923	-0.0520883	-0.0429923	-0.0475403	DNA	CCACGCGGACAT-ATGTCCATNNN	ttACGaGGACATCATGTCCAcCAG	chr10	88778064	-	4	1	CCATGAAAGTGCCTACTGCTATTTGGGCTGGTGGACATGATGTCCTCGTAACAC	CTTTATCGTAGGTGAC	tatcttgtggaaaggacgaaacaccCCATGAAAGTGCCTACTGCTATTTGGGCTGGTGGACATGATGTCCTCGTAACACCTTTATCGTAGGTGACctcgagtactaggatccattaggcg
TS00775	0	0.147218	0.147218	10189	0	0	0	0.11154	0.11154	11655	0	0	0	0.0138773	0.0138773	7206	0	0	0	0.0976426	0.0976426	7169	0	0	0	0	0	DNA	CCACGCGGA-CATATGTCCATNNN	CCctGaGGAGCAcATGTCCATGAG	chr10	17956282	-	4	1	TTATGTCCCAGGAAGATCTCTGTGGATCTCATGGACATGTGCTCCTCAGGGAGA	CTTTATCGTTACCCAG	tatcttgtggaaaggacgaaacaccTTATGTCCCAGGAAGATCTCTGTGGATCTCATGGACATGTGCTCCTCAGGGAGACTTTATCGTTACCCAGctcgagtactaggatccattaggcg
TS00776	0	0	0	18610	0	0	0	0	0	21275	0	0	0	0.0287811	0.0287811	13898	1	0.00719528	0	0.0883783	0.0883783	13578	0	0	-0.00719528	0	-0.00359764	DNA	CCACGCGGA-CATATGTCCATNNN	CCAgGCGGAACATgTGTCacTGAG	chr10	91741153	-	4	1	GTACTGGTCTTCCTGATGTTTCAGTCCCTCAGTGACACATGTTCCGCCTGGCTG	CTTTATCGTCAGTGCC	tatcttgtggaaaggacgaaacaccGTACTGGTCTTCCTGATGTTTCAGTCCCTCAGTGACACATGTTCCGCCTGGCTGCTTTATCGTCAGTGCCctcgagtactaggatccattaggcg
TS00777	0	0	0	5566	0	0	0	0	0	6650	0	0	0	0	0	4966	0	0	0	0.491063	0.491063	5091	0	0	0	0	0	DNA	CCACGCGGA-CATATGTCCATNNN	CCACaCaGgGCATATGTCgATAAG	chr10	79308067	-	4	1	AGCATTCACTTCTCATTCTGTTTCACACTTATCGACATATGCCCTGTGTGGCTG	CTTTATCGTGTTGCAT	tatcttgtggaaaggacgaaacaccAGCATTCACTTCTCATTCTGTTTCACACTTATCGACATATGCCCTGTGTGGCTGCTTTATCGTGTTGCATctcgagtactaggatccattaggcg
TS00778	0	0	0	6312	0	0	0	0	0	7017	0	0	0	0.0322789	0.0322789	6196	1	0.0161394	0	0.0141044	0.0141044	7090	1	0.0141044	-0.0161394	-0.0141044	-0.0151219	DNA	CCACGCGGA-CATATGTCCATNNN	CCAtGtGGAACtTAaGTCCATTAG	chr11	37957845	-	4	1	CTGGAAAATTCATACAGGAAAAAGGGTCTAATGGACTTAAGTTCCACATGGCTG	CTTTATCGTTTGTTGA	tatcttgtggaaaggacgaaacaccCTGGAAAATTCATACAGGAAAAAGGGTCTAATGGACTTAAGTTCCACATGGCTGCTTTATCGTTTGTTGActcgagtactaggatccattaggcg
TS00779	0	0.0420569	0.0420569	35666	0	0	0	0.0241624	0.0241624	37248	1	0.00268471	0	0.0141935	0.0141935	14091	0	0	0	0.0595671	0.0595671	15109	0	0	0	0.00268471	0.00134235	DNA	CCACGCGG-ACATATGTCCATNNN	CCACtgGGCACAggTGTCCATCAG	chr10	127092085	-	4	1	CAGTCACCCTACCTGTATTTCAAGTGCCTGATGGACACCTGTGCCCAGTGGTGA	CTTTATCGTGGGTGAT	tatcttgtggaaaggacgaaacaccCAGTCACCCTACCTGTATTTCAAGTGCCTGATGGACACCTGTGCCCAGTGGTGACTTTATCGTGGGTGATctcgagtactaggatccattaggcg
TS00780	0	0	0	1359	0	0	0	0	0	1518	0	0	0	0	0	1212	0	0	0	0	0	1335	0	0	0	0	0	DNA	CCACGCG-GACATATGTCCATNNN	CaACtCGAGACATATaTCCAaTAG	chr1	239037640	+	4	1	ATGTCTTCTGGTAAATGTGAATTCATTTCTATTGGATATATGTCTCGAGTTGGA	CTTTATCGTTGCTCCT	tatcttgtggaaaggacgaaacaccATGTCTTCTGGTAAATGTGAATTCATTTCTATTGGATATATGTCTCGAGTTGGACTTTATCGTTGCTCCTctcgagtactaggatccattaggcg
TS00781	0	0	0	110	0	0	0	0	0	112	0	0	0	2.91262	2.91262	103	0	0	0	0	0	146	0	0	0	0	0	DNA	CCACGCG-GACATATGTCCATNNN	CCACGCcCGgCcTATGTCaATAAG	chr10	68017776	+	4	1	TAATTTTTTCATTTTGCCTAATTTTAGACTTATTGACATAGGCCGGGCGTGGTG	CTTTATCGTGGATTAG	tatcttgtggaaaggacgaaacaccTAATTTTTTCATTTTGCCTAATTTTAGACTTATTGACATAGGCCGGGCGTGGTGCTTTATCGTGGATTAGctcgagtactaggatccattaggcg
TS00782	0	0	0	3339	0	0	0	0	0	3861	0	0	0	0	0	3264	0	0	0	0	0	3755	0	0	0	0	0	DNA	CCACGC-GGACATATGTCCATNNN	aCgCGCTGGACATtTaTCCATTAG	chr1	239460154	+	4	1	ATACATACTCCTTACACTTTCTTACAAGCTAATGGATAAATGTCCAGCGCGTCT	CTTTATCGTTTCCAGG	tatcttgtggaaaggacgaaacaccATACATACTCCTTACACTTTCTTACAAGCTAATGGATAAATGTCCAGCGCGTCTCTTTATCGTTTCCAGGctcgagtactaggatccattaggcg
TS00783	0.0293083	0	0.0293083	10236	0	0	0.0250815	0	0.0250815	11961	0	0	0.085923	0	0.085923	6983	1	0.0143205	0.122133	0	0.122133	7369	0	0	-0.0143205	0	-0.00716025	DNA	CCACGC-GGACATATGTCCATNNN	CtcCGCTGGAgAaATGTCCATAAG	chr1	245669521	-	4	1	ACCCAGTTCACAAATGGGCAGAGGAATCTTATGGACATTTCTCCAGCGGAGATA	CTTTATCGTCATGATC	tatcttgtggaaaggacgaaacaccACCCAGTTCACAAATGGGCAGAGGAATCTTATGGACATTTCTCCAGCGGAGATACTTTATCGTCATGATCctcgagtactaggatccattaggcg
TS00784	0	0.225634	0.225634	18171	0	0	0	0.212174	0.212174	21209	1	0.00471498	0	0.0237643	0.0237643	8416	0	0	0	0.350691	0.350691	9410	3	0.031881	0	-0.027166	-0.013583	DNA	CCACGC-GGACATATGTCCATNNN	CCcCGCTGGcCcTgTGTCCATGGG	chr10	46877339	+	4	1	CCCATGCAAACGTAGGGAGGTAAGAAGGCCCATGGACACAGGGCCAGCGGGGCT	CTTTATCGTGAGTCAA	tatcttgtggaaaggacgaaacaccCCCATGCAAACGTAGGGAGGTAAGAAGGCCCATGGACACAGGGCCAGCGGGGCTCTTTATCGTGAGTCAActcgagtactaggatccattaggcg
TS00785	0	0	0	12284	0	0	0	0	0	14358	0	0	0	0	0	7659	0	0	0	0.0254453	0.0254453	7860	1	0.0127226	0	-0.0127226	-0.00636132	DNA	CCACGC-GGACATATGTCCATNNN	CCcCGCTGGcCcTgTGTCCATGGG	chr10	48174509	-	4	1	CTATGCAAACGTAGGGAGGTAAGAAGGCCCATGGACACAGGGCCAGCGGGGCTG	CTTTATCGTAGCTAAG	tatcttgtggaaaggacgaaacaccCTATGCAAACGTAGGGAGGTAAGAAGGCCCATGGACACAGGGCCAGCGGGGCTGCTTTATCGTAGCTAAGctcgagtactaggatccattaggcg
TS00786	0	0.0889042	0.0889042	34869	0	0	0	0.122646	0.122646	41583	0	0	0	0.139966	0.139966	18576	0	0	0	0.101572	0.101572	20675	0	0	0	0	0	DNA	CCACGC-GGACATATGTCCATNNN	CCAgGCTGGACcTcTGgCCATGAG	chr10	117647712	+	4	1	GCCAAGTTTCAGGAAAACAGGGGTGAGACTCATGGCCAGAGGTCCAGCCTGGGT	CTTTATCGTCAATGAG	tatcttgtggaaaggacgaaacaccGCCAAGTTTCAGGAAAACAGGGGTGAGACTCATGGCCAGAGGTCCAGCCTGGGTCTTTATCGTCAATGAGctcgagtactaggatccattaggcg
TS00787	0	0	0	1833	0	0	0	0	0	2194	0	0	0	0	0	2301	0	0	0	0	0	2093	0	0	0	0	0	DNA	CCACG-CGGACATATGTCCATNNN	CCAttTCGGACATtTGTaCATCAG	chr10	52251005	+	4	1	TATGAAAACAGATCCGAGAAGCTGAGAACTGATGTACAAATGTCCGAAATGGAT	CTTTATCGTTGTGACT	tatcttgtggaaaggacgaaacaccTATGAAAACAGATCCGAGAAGCTGAGAACTGATGTACAAATGTCCGAAATGGATCTTTATCGTTGTGACTctcgagtactaggatccattaggcg
TS00788	0	0.0434098	0.0434098	18429	0	0	0	0.034958	0.034958	20024	0	0	0	0.0464166	0.0464166	10772	0	0	0	0.0722469	0.0722469	9689	0	0	0	0	0	DNA	CCACG-CGGACATATGTCCATNNN	CCACGTCGGgagTAgGTCCATGAG	chr11	2519170	-	4	1	CCCTGAAGGGCTGGGGTGCTAGGGAGCCTCATGGACCTACTCCCGACGTGGCAG	CTTTATCGTATTACTG	tatcttgtggaaaggacgaaacaccCCCTGAAGGGCTGGGGTGCTAGGGAGCCTCATGGACCTACTCCCGACGTGGCAGCTTTATCGTATTACTGctcgagtactaggatccattaggcg
TS00789	0	0.0319387	0.0319387	3131	0	0	0	0.13344	0.13344	3747	0	0	0	0.231238	0.231238	4757	0	0	0	0.119332	0.119332	5028	0	0	0	0	0	DNA	CCAC-GCGGACATATGTCCATNNN	CCACTGCGcACAgcTGTCCtTCAG	chr1	222952561	-	4	1	TGACAAAAATAAAATCCCTTCAAAAACCTGAAGGACAGCTGTGCGCAGTGGCTC	CTTTATCGTACTTATG	tatcttgtggaaaggacgaaacaccTGACAAAAATAAAATCCCTTCAAAAACCTGAAGGACAGCTGTGCGCAGTGGCTCCTTTATCGTACTTATGctcgagtactaggatccattaggcg
TS00790	0	0	0	11085	0	0	0	0.0164325	0.0164325	12171	0	0	0	0	0	5075	0	0	0	0.0183722	0.0183722	5443	1	0.0183722	0	-0.0183722	-0.00918611	DNA	CCAC-GCGGACATATGTCCATNNN	CCcCTGCtGACATAgGTCCcTGGG	chr10	69345732	-	4	1	TGGGCCCTGCTCTCAAGCCAGCTGTGTCCCAGGGACCTATGTCAGCAGGGGTGC	CTTTATCGTAAGTACG	tatcttgtggaaaggacgaaacaccTGGGCCCTGCTCTCAAGCCAGCTGTGTCCCAGGGACCTATGTCAGCAGGGGTGCCTTTATCGTAAGTACGctcgagtactaggatccattaggcg
TS00791	0	0	0	1728	0	0	0	0	0	2093	0	0	0.196464	0	0.196464	2036	1	0.0491159	0	0	0	2224	0	0	-0.0491159	0	-0.024558	DNA	CCAC-GCGGACATATGTCCATNNN	CCACAGCtGACAcATGTCttTAGG	chr10	111851765	+	4	1	ATTATGTTTGCGTTCGCCTTTTCTGTTACCTAAAGACATGTGTCAGCTGTGGCC	CTTTATCGTTCAATTG	tatcttgtggaaaggacgaaacaccATTATGTTTGCGTTCGCCTTTTCTGTTACCTAAAGACATGTGTCAGCTGTGGCCCTTTATCGTTCAATTGctcgagtactaggatccattaggcg
TS00792	0	0	0	13062	2	0.0153116	0	0	0	14412	0	0	0	0	0	9495	2	0.0210637	0	0	0	10376	6	0.0578258	-0.00575213	-0.0578258	-0.0317889	DNA	CCAC-GCGGACATATGTCCATNNN	CCcCTGaGaACATATcTCCATTGG	chr10	129983989	+	4	1	CTGTGGAAGACGGGTTATGGTTCTCAGGCCAATGGAGATATGTTCTCAGGGGTA	CTTTATCGTTTCCTCA	tatcttgtggaaaggacgaaacaccCTGTGGAAGACGGGTTATGGTTCTCAGGCCAATGGAGATATGTTCTCAGGGGTACTTTATCGTTTCCTCActcgagtactaggatccattaggcg
TS00793	0	0	0	5059	0	0	0	0	0	5778	0	0	0.160846	0	0.160846	4352	0	0	0.0646552	0	0.0646552	4640	0	0	0	0	0	DNA	CC-ACGCGGACATATGTCCATNNN	CCCAaGgGGACATtTGTCCAaAAG	chr10	3158646	-	4	1	AAAGCTGTCTTTGTGCTGGGTGTTTTTCTTTTGGACAAATGTCCCCTTGGGGGG	CTTTATCGTGTTACAC	tatcttgtggaaaggacgaaacaccAAAGCTGTCTTTGTGCTGGGTGTTTTTCTTTTGGACAAATGTCCCCTTGGGGGGCTTTATCGTGTTACACctcgagtactaggatccattaggcg
TS00794	0	0	0	180	0	0	0	0	0	241	0	0	0	0	0	236	0	0	0	0	0	243	0	0	0	0	0	DNA	CC-ACGCGGACATATGTCCATNNN	tCTACGCaGACATATaTtCATTAG	chr10	60300882	-	4	1	TTAATTTCCTTCTCTGTATTAGCTTTTCTAATGAATATATGTCTGCGTAGACAT	CTTTATCGTCGATTAC	tatcttgtggaaaggacgaaacaccTTAATTTCCTTCTCTGTATTAGCTTTTCTAATGAATATATGTCTGCGTAGACATCTTTATCGTCGATTACctcgagtactaggatccattaggcg
TS00795	0	0	0	8376	0	0	0	0	0	9690	0	0	0	0	0	5124	2	0.039032	0	0	0	5317	1	0.0188076	-0.039032	-0.0188076	-0.0289198	DNA	CC-ACGCGGACATATGTCCATNNN	aCCAtGtGGACATATGTCCgTTGG	chr11	33434496	+	4	1	TGCACTTGGGCCATATGACCCAGCAGATCCAACGGACATATGTCCACATGGTTT	CTTTATCGTAGTTACC	tatcttgtggaaaggacgaaacaccTGCACTTGGGCCATATGACCCAGCAGATCCAACGGACATATGTCCACATGGTTTCTTTATCGTAGTTACCctcgagtactaggatccattaggcg
TS00796	0	0	0	893	0	0	0	0.41876	0.41876	1194	0	0	0	0	0	2413	1	0.0414422	0	0	0	2666	0	0	-0.0414422	0	-0.0207211	DNA	C-CACGCGGACATATGTCCATNNN	CTCAtGCGGAaATATGTtaATTAG	chr10	54624102	+	4	1	ACTTCGATGGAGAAACAATATTATAAAACTAATTAACATATTTCCGCATGAGCA	CTTTATCGTGTAACAG	tatcttgtggaaaggacgaaacaccACTTCGATGGAGAAACAATATTATAAAACTAATTAACATATTTCCGCATGAGCACTTTATCGTGTAACAGctcgagtactaggatccattaggcg
TS00797	0	0	0	1026	0	0	0.0891266	0	0.0891266	1122	0	0	0.246457	0	0.246457	1623	0	0	0.500278	0	0.500278	1799	2	0.111173	0	-0.111173	-0.0555864	DNA	C-CACGCGGACATATGTCCATNNN	CTCAtGaGGtCATATGgCCATGAG	chr10	65890054	+	4	1	ATATTGAAGATCAGAAAACATAAGAAAACTCATGGCCATATGACCTCATGAGTT	CTTTATCGTAACGATG	tatcttgtggaaaggacgaaacaccATATTGAAGATCAGAAAACATAAGAAAACTCATGGCCATATGACCTCATGAGTTCTTTATCGTAACGATGctcgagtactaggatccattaggcg
TS00798	0	0	0	762	0	0	0	0	0	858	0	0	0	0	0	664	0	0	0	0	0	745	0	0	0	0	0	DNA	C-CACGCGGACATATGTCCATNNN	tACACGtGcACATATGTgCATGAG	chr10	85480355	+	4	1	TTTTCTTATGTGTGTGTATGTGTGCACACTCATGCACATATGTGCACGTGTATA	CTTTATCGTTCCGGGT	tatcttgtggaaaggacgaaacaccTTTTCTTATGTGTGTGTATGTGTGCACACTCATGCACATATGTGCACGTGTATACTTTATCGTTCCGGGTctcgagtactaggatccattaggcg
TS00799	0	0	0	1470	0	0	0	0	0	1661	0	0	0	0	0	1582	0	0	0	0	0	1576	0	0	0	0	0	DNA	C-CACGCGGACATATGTCCATNNN	CTCACGtaGACAgATGTCCAcCAG	chr10	100329205	+	4	1	GAGGGAGCTGTTGGTATATATTGTGTTCCTGGTGGACATCTGTCTACGTGAGTA	CTTTATCGTTCCATTT	tatcttgtggaaaggacgaaacaccGAGGGAGCTGTTGGTATATATTGTGTTCCTGGTGGACATCTGTCTACGTGAGTACTTTATCGTTCCATTTctcgagtactaggatccattaggcg
TS00800	0	0	0	17523	0	0	0	0	0	21391	0	0	0	0	0	7832	0	0	0	0	0	8717	0	0	0	0	0	DNA	C-CACGCGGACATATGTCCATNNN	CTCACcaGGACATATGTtCAaAAG	chr10	104847282	-	4	1	CCACTGCTCGAGGTTATTAAATCTTTACTTTTGAACATATGTCCTGGTGAGGAT	CTTTATCGTTGACCGC	tatcttgtggaaaggacgaaacaccCCACTGCTCGAGGTTATTAAATCTTTACTTTTGAACATATGTCCTGGTGAGGATCTTTATCGTTGACCGCctcgagtactaggatccattaggcg
TS00801	0	0	0	569	0	0	0	0	0	662	0	0	0	0	0	848	0	0	0	0	0	887	0	0	0	0	0	DNA	C-CACGCGGACATATGTCCATNNN	CTCAtctGGACATATcTCCATAAG	chr11	13478673	-	4	1	CATATTTTCTAATGACCTGTGGAGCCTCTTATGGAGATATGTCCAGATGAGACC	CTTTATCGTAGCTTAC	tatcttgtggaaaggacgaaacaccCATATTTTCTAATGACCTGTGGAGCCTCTTATGGAGATATGTCCAGATGAGACCCTTTATCGTAGCTTACctcgagtactaggatccattaggcg
TS00802	0	0.0441618	0.0441618	11322	1	0.00883236	0	0.096382	0.096382	13488	3	0.022242	0	0.111954	0.111954	8039	1	0.0124394	0	0.190771	0.190771	8387	1	0.0119232	-0.003607	0.0103188	0.00335589	X	CCACGCGGACATATGTCCATNNN	CCAtGaGGACATATtTCaATAGG	chr1	231711665	+	4	0	GCTGGTACTAGGTTAATTTGTGTCTCTGCCTATTGAAATATGTCCTCATGGCCG	CTTTATCGTAGCGCTC	tatcttgtggaaaggacgaaacaccGCTGGTACTAGGTTAATTTGTGTCTCTGCCTATTGAAATATGTCCTCATGGCCGCTTTATCGTAGCGCTCctcgagtactaggatccattaggcg
TS00803	0	0.024241	0.024241	16501	1	0.00606024	0	0.0150466	0.0150466	19938	5	0.0250777	0	0	0	8869	1	0.0112752	0	0.0207147	0.0207147	9655	1	0.0103573	-0.00521499	0.0147204	0.00475271	X	CCACGCGGACATATGTCCATNNN	CCAgGCaGACAcATGTCaATAAG	chr1	238104949	+	4	0	CACCTCTGTGTGGCCACAGTCTTTAGGGCTTATTGACATGTGTCTGCCTGGTGG	CTTTATCGTTCTCACC	tatcttgtggaaaggacgaaacaccCACCTCTGTGTGGCCACAGTCTTTAGGGCTTATTGACATGTGTCTGCCTGGTGGCTTTATCGTTCTCACCctcgagtactaggatccattaggcg
TS00804	0.107383	0.0268456	0.134228	7450	0	0	0.146502	0.0366256	0.183128	8191	0	0	0.59754	0	0.59754	5690	0	0	0.323206	0	0.323206	6188	0	0	0	0	0	X	CCACGCGGACATATGTCCATNNN	CCAaGgGGACATtTGTCCAaAAG	chr10	3158647	-	4	0	AAGCTGTCTTTGTGCTGGGTGTTTTTCTTTTGGACAAATGTCCCCTTGGGGGGA	CTTTATCGTTCCCGTT	tatcttgtggaaaggacgaaacaccAAGCTGTCTTTGTGCTGGGTGTTTTTCTTTTGGACAAATGTCCCCTTGGGGGGACTTTATCGTTCCCGTTctcgagtactaggatccattaggcg
TS00805	0	0	0	363	0	0	0	0	0	483	0	0	0	0	0	620	0	0	0	0	0	670	0	0	0	0	0	X	CCACGCGGACATATGTCCATNNN	CtACGCaGACATATaTtCATTAG	chr10	60300883	-	4	0	TAATTTCCTTCTCTGTATTAGCTTTTCTAATGAATATATGTCTGCGTAGACATG	CTTTATCGTTAACTGC	tatcttgtggaaaggacgaaacaccTAATTTCCTTCTCTGTATTAGCTTTTCTAATGAATATATGTCTGCGTAGACATGCTTTATCGTTAACTGCctcgagtactaggatccattaggcg
TS00806	0	0	0	217	0	0	0.408163	0	0.408163	245	0	0	1.14943	0	1.14943	261	0	0	2.34604	0	2.34604	341	0	0	0	0	0	X	CCACGCGGACATATGTCCATNNN	aCACGtGcACATATGTgCATGAG	chr10	85480356	+	4	0	TTTTCTTATGTGTGTGTATGTGTGCACACTCATGCACATATGTGCACGTGTATA	CTTTATCGTTGTTGTA	tatcttgtggaaaggacgaaacaccTTTTCTTATGTGTGTGTATGTGTGCACACTCATGCACATATGTGCACGTGTATACTTTATCGTTGTTGTActcgagtactaggatccattaggcg
TS00807	0	0.0228781	0.0228781	13113	1	0.00762602	0	0	0	15280	1	0.0065445	0	0	0	6110	0	0	0	0	0	6663	2	0.0300165	0.00762602	-0.023472	-0.00792299	X	CCACGCGGACATATGTCCATNNN	CCAtGtGGACATATGTCCgTTGG	chr11	33434497	+	3	0	TGCACTTGGGCCATATGACCCAGCAGATCCAACGGACATATGTCCACATGGTTT	CTTTATCGTTAGTTGC	tatcttgtggaaaggacgaaacaccTGCACTTGGGCCATATGACCCAGCAGATCCAACGGACATATGTCCACATGGTTTCTTTATCGTTAGTTGCctcgagtactaggatccattaggcg
TS00808	0	0	0	7107	0	0	0	0	0	8667	1	0.011538	0	0	0	5607	1	0.0178348	0	0	0	6092	1	0.016415	-0.0178348	-0.00487695	-0.0113559	RNA	CCACGCGGACATATGTCCATNNN	C-AtGaGGACATATtTCaATAGG	chr1	231711666	+	4	1	AGCTGGTACTAGGTTAATTTGTGTCTCTGCCTATTGAAATATGTCCTCATGGCC	CTTTATCGTGCGCAAG	tatcttgtggaaaggacgaaacaccAGCTGGTACTAGGTTAATTTGTGTCTCTGCCTATTGAAATATGTCCTCATGGCCCTTTATCGTGCGCAAGctcgagtactaggatccattaggcg
TS00809	0	0	0	21049	3	0.0142525	0	0	0	24150	2	0.00828157	0	0	0	8899	3	0.0337117	0	0	0	9479	4	0.0421985	-0.0194592	-0.033917	-0.0266881	RNA	CCACGCGGACATATGTCCATNNN	C-AgGCaGACAcATGTCaATAAG	chr1	238104950	+	4	1	CCACCTCTGTGTGGCCACAGTCTTTAGGGCTTATTGACATGTGTCTGCCTGGTG	CTTTATCGTCTTGACG	tatcttgtggaaaggacgaaacaccCCACCTCTGTGTGGCCACAGTCTTTAGGGCTTATTGACATGTGTCTGCCTGGTGCTTTATCGTCTTGACGctcgagtactaggatccattaggcg
TS00810	0	0	0	12670	0	0	0	0	0	14207	0	0	0	0	0	7707	0	0	0	0	0	8856	0	0	0	0	0	RNA	CCACGCGGACATATGTCCATNNN	C-AaGgGGACATtTGTCCAaAAG	chr10	3158648	-	4	1	AGCTGTCTTTGTGCTGGGTGTTTTTCTTTTGGACAAATGTCCCCTTGGGGGGAC	CTTTATCGTGCTCATG	tatcttgtggaaaggacgaaacaccAGCTGTCTTTGTGCTGGGTGTTTTTCTTTTGGACAAATGTCCCCTTGGGGGGACCTTTATCGTGCTCATGctcgagtactaggatccattaggcg
TS00811	0	0	0	643	0	0	0	0	0	604	0	0	0	0	0	615	0	0	0	0	0	694	0	0	0	0	0	RNA	CCACGCGGACATATGTCCATNNN	C-AtGCaGACATATaTaCATCAG	chr1	242545135	+	4	1	TATGTGTTTTGTATGCATCCATATATACACTGATGTATATATGTCTGCATGTTT	CTTTATCGTATGGTGA	tatcttgtggaaaggacgaaacaccTATGTGTTTTGTATGCATCCATATATACACTGATGTATATATGTCTGCATGTTTCTTTATCGTATGGTGActcgagtactaggatccattaggcg
TS00812	0	0	0	617	0	0	0	0	0	721	0	0	0	0	0	1912	2	0.104603	0	0	0	1873	0	0	-0.104603	0	-0.0523013	RNA	CCACGCGGACATATGTCCATNNN	C-AtGCGGAaATATGTtaATTAG	chr10	54624104	+	4	1	TACTTCGATGGAGAAACAATATTATAAAACTAATTAACATATTTCCGCATGAGC	CTTTATCGTTATGGAG	tatcttgtggaaaggacgaaacaccTACTTCGATGGAGAAACAATATTATAAAACTAATTAACATATTTCCGCATGAGCCTTTATCGTTATGGAGctcgagtactaggatccattaggcg
TS00813	0	0	0	932	0	0	0	0	0	991	0	0	0	0	0	1276	1	0.0783699	0	0	0	1363	0	0	-0.0783699	0	-0.039185	RNA	CCACGCGGACATATGTCCATNNN	C-AtGaGGtCATATGgCCATGAG	chr10	65890056	+	4	1	TATATTGAAGATCAGAAAACATAAGAAAACTCATGGCCATATGACCTCATGAGT	CTTTATCGTTTACCGG	tatcttgtggaaaggacgaaacaccTATATTGAAGATCAGAAAACATAAGAAAACTCATGGCCATATGACCTCATGAGTCTTTATCGTTTACCGGctcgagtactaggatccattaggcg
TS00814	0	0	0	1536	0	0	0	0	0	1775	0	0	0	0	0	1796	0	0	0	0	0	1795	0	0	0	0	0	RNA	CCACGCGGACATATGTCCATNNN	t-ACGCaGACATATaTtCATTAG	chr10	60300884	-	4	1	AATTTCCTTCTCTGTATTAGCTTTTCTAATGAATATATGTCTGCGTAGACATGT	CTTTATCGTCGCATTG	tatcttgtggaaaggacgaaacaccAATTTCCTTCTCTGTATTAGCTTTTCTAATGAATATATGTCTGCGTAGACATGTCTTTATCGTCGCATTGctcgagtactaggatccattaggcg
TS00815	0	0	0	483	0	0	0	0	0	571	0	0	0	0.955414	0.955414	628	0	0	0	0	0	668	0	0	0	0	0	RNA	CCACGCGGACATATGTCCATNNN	C-ACGtGcACATATGTgCATGAG	chr10	85480357	+	3	1	CTTTTCTTATGTGTGTGTATGTGTGCACACTCATGCACATATGTGCACGTGTAT	CTTTATCGTGAGTCCC	tatcttgtggaaaggacgaaacaccCTTTTCTTATGTGTGTGTATGTGTGCACACTCATGCACATATGTGCACGTGTATCTTTATCGTGAGTCCCctcgagtactaggatccattaggcg
TS00816	0	0.0360198	0.0360198	22210	1	0.00450248	0	0.042435	0.042435	25922	0	0	0	0.0538165	0.0538165	11149	0	0	0	0.087222	0.087222	11465	3	0.0261666	0.00450248	-0.0261666	-0.0108321	RNA	CCACGCGGACATATGTCCATNNN	C-ACGCtGACAgAgGTCCAgTAG	chr10	90527817	-	4	1	TGCCTGCAACACTTATATGTGTTGCCTACTGGACCTCTGTCAGCGTGTTGAACT	CTTTATCGTCTATGAC	tatcttgtggaaaggacgaaacaccTGCCTGCAACACTTATATGTGTTGCCTACTGGACCTCTGTCAGCGTGTTGAACTCTTTATCGTCTATGACctcgagtactaggatccattaggcg
TS00817	0	0	0	4194	0	0	0	0	0	4762	0	0	0.0486145	0	0.0486145	4114	0	0	0	0	0	4113	0	0	0	0	0	RNA	CCACGCGGACATATGTCCATNNN	C-ACGtaGACAgATGTCCAcCAG	chr10	100329207	+	4	1	TGAGGGAGCTGTTGGTATATATTGTGTTCCTGGTGGACATCTGTCTACGTGAGT	CTTTATCGTAATCGCT	tatcttgtggaaaggacgaaacaccTGAGGGAGCTGTTGGTATATATTGTGTTCCTGGTGGACATCTGTCTACGTGAGTCTTTATCGTAATCGCTctcgagtactaggatccattaggcg
TS00818	0	0	0	4051	0	0	0	0	0	4976	0	0	0	0	0	2822	0	0	0	0	0	3323	0	0	0	0	0	RNA	CCACGCGGACATATGTCCATNNN	C-ACcaGGACATATGTtCAaAAG	chr10	104847284	-	4	1	ACTGCTCGAGGTTATTAAATCTTTACTTTTGAACATATGTCCTGGTGAGGATTT	CTTTATCGTGGCTTCA	tatcttgtggaaaggacgaaacaccACTGCTCGAGGTTATTAAATCTTTACTTTTGAACATATGTCCTGGTGAGGATTTCTTTATCGTGGCTTCActcgagtactaggatccattaggcg
TS00819	0	0	0	1388	0	0	0	0.0664894	0.0664894	1504	0	0	0	0	0	1608	0	0	0	0	0	1456	0	0	0	0	0	RNA	CCACGCGGACATATGTCCATNNN	C-ACGCttACATATGgCCtTCAG	chr10	119619380	-	4	1	AACAGAGATCTGAATCTGTTCTCTTCTGAAGGCCATATGTAAGCGTGCATGAAG	CTTTATCGTCCTAACG	tatcttgtggaaaggacgaaacaccAACAGAGATCTGAATCTGTTCTCTTCTGAAGGCCATATGTAAGCGTGCATGAAGCTTTATCGTCCTAACGctcgagtactaggatccattaggcg
TS00820	0	0	0	42766	2	0.00467661	0	0	0	50865	0	0	0	0	0	19455	3	0.0154202	0	0	0	20979	0	0	-0.0107436	0	-0.00537179	RNA	CCACGCGGACATATGTCCATNNN	C-ACGCacACAgATGTCCAcCAG	chr10	130623484	-	4	1	CCTGGGGCTGCAGGAGACCCAGCTGCTGGTGGACATCTGTGTGCGTGTCTGTAG	CTTTATCGTGCAAGGT	tatcttgtggaaaggacgaaacaccCCTGGGGCTGCAGGAGACCCAGCTGCTGGTGGACATCTGTGTGCGTGTCTGTAGCTTTATCGTGCAAGGTctcgagtactaggatccattaggcg
TS00821	0	0	0	1333	0	0	0	0	0	1603	0	0	0	0	0	1387	0	0	0	0	0	1620	0	0	0	0	0	RNA	CCACGCGGACATATGTCCATNNN	C-AtctGGACATATcTCCATAAG	chr11	13478675	-	4	1	TATTTTCTAATGACCTGTGGAGCCTCTTATGGAGATATGTCCAGATGAGACCAC	CTTTATCGTCAACCGC	tatcttgtggaaaggacgaaacaccTATTTTCTAATGACCTGTGGAGCCTCTTATGGAGATATGTCCAGATGAGACCACCTTTATCGTCAACCGCctcgagtactaggatccattaggcg
TS00822	0	0	0	13474	0	0	0	0	0	15156	0	0	0	0	0	6839	0	0	0	0	0	7742	0	0	0	0	0	RNA	CCACGCGGACATATGTCCATNNN	C-ACGCGtAgcTATGTCCAgGGG	chr11	3047909	-	4	1	CCACGTCTGCCTGGGACAGTGAGTACCCCTGGACATAGCTACGCGTGCTGAGGT	CTTTATCGTAACCGCC	tatcttgtggaaaggacgaaacaccCCACGTCTGCCTGGGACAGTGAGTACCCCTGGACATAGCTACGCGTGCTGAGGTCTTTATCGTAACCGCCctcgagtactaggatccattaggcg
TS00823	0	0	0	12940	35	0.270479	0	0	0	15551	28	0.180053	0	0	0	7069	7	0.0990239	0	0	0	8098	4	0.0493949	0.171455	0.130658	0.151057	RNA	CCACGCGGACATATGTCCATNNN	C-AtGtGGACATATGTCCgTTGG	chr11	33434498	+	3	1	CTGCACTTGGGCCATATGACCCAGCAGATCCAACGGACATATGTCCACATGGTT	CTTTATCGTAACAGCA	tatcttgtggaaaggacgaaacaccCTGCACTTGGGCCATATGACCCAGCAGATCCAACGGACATATGTCCACATGGTTCTTTATCGTAACAGCActcgagtactaggatccattaggcg
TS00824	0	0	0	4247	0	0	0	0	0	4955	0	0	0	0	0	4224	0	0	0	0	0	4232	0	0	0	0	0	RNA	CCACGCGGACATATGTCCATNNN	C-AtGCctACATATGTtCATGAG	chr11	46662028	-	4	1	GTTTGAGAATTGTCATTCCCCTGCTCTCATGAACATATGTAGGCATGAATGTCA	CTTTATCGTGAATCGA	tatcttgtggaaaggacgaaacaccGTTTGAGAATTGTCATTCCCCTGCTCTCATGAACATATGTAGGCATGAATGTCACTTTATCGTGAATCGActcgagtactaggatccattaggcg
TS00825	0	0.107496	0.107496	31629	2	0.00632331	0	0.0838767	0.0838767	36959	0	0	0	0.0682845	0.0682845	19038	1	0.00525265	0	0.0863475	0.0863475	20846	1	0.00479708	0.00107066	-0.00479708	-0.00186321	RNA	CCACGCGGACATATGTCCATNNN	CCAC-taGACATATtTCCAcTAG	chr1	221082600	-	4	1	TCATTGGAACGCCTGGCTCTTCTTACTAGTGGAAATATGTCTAGTGGTCTCATC	CTTTATCGTCCTCCTG	tatcttgtggaaaggacgaaacaccTCATTGGAACGCCTGGCTCTTCTTACTAGTGGAAATATGTCTAGTGGTCTCATCCTTTATCGTCCTCCTGctcgagtactaggatccattaggcg
TS00826	0	0.388229	0.388229	17773	0	0	0	0.345829	0.345829	21687	0	0	0	0.497512	0.497512	10854	1	0.00921319	0	0.350849	0.350849	12256	0	0	-0.00921319	0	-0.0046066	RNA	CCACGCGGACATATGTCCATNNN	CCAa-CGGACATATGaaCAaAAG	chr1	238854982	+	4	1	GCATTCCCCTAATGACCAGTGATGATGAGCTTTTGTTCATATGTCCGTTGGCTG	CTTTATCGTTAGCTAC	tatcttgtggaaaggacgaaacaccGCATTCCCCTAATGACCAGTGATGATGAGCTTTTGTTCATATGTCCGTTGGCTGCTTTATCGTTAGCTACctcgagtactaggatccattaggcg
TS00827	0.148059	0.0301601	0.178219	36472	0	0	0.105473	0.0160503	0.121523	43613	0	0	0.102644	0.0244391	0.127083	20459	0	0	0.20413	0.00949442	0.213624	21065	1	0.00474721	0	-0.00474721	-0.00237361	RNA	CCACGCGGACATATGTCCATNNN	tCAC-CaGACAcATGTCtATAGG	chr1	231288383	-	4	1	GGAACCATATGAGGCGCTGCCAGATCCTATAGACATGTGTCTGGTGATGCCTCA	CTTTATCGTCTAGCGC	tatcttgtggaaaggacgaaacaccGGAACCATATGAGGCGCTGCCAGATCCTATAGACATGTGTCTGGTGATGCCTCACTTTATCGTCTAGCGCctcgagtactaggatccattaggcg
TS00828	0.209534	0	0.209534	5727	0	0	0.269139	0	0.269139	6688	0	0	0.475813	0	0.475813	5044	0	0	0.508259	0	0.508259	5509	1	0.0181521	0	-0.0181521	-0.00907606	RNA	CCACGCGGACATATGTCCATNNN	CCgC-tGGAgAaATGTCCATAAG	chr1	245669523	-	4	1	CCAGTTCACAAATGGGCAGAGGAATCTTATGGACATTTCTCCAGCGGAGATATA	CTTTATCGTGAACAAT	tatcttgtggaaaggacgaaacaccCCAGTTCACAAATGGGCAGAGGAATCTTATGGACATTTCTCCAGCGGAGATATACTTTATCGTGAACAATctcgagtactaggatccattaggcg
TS00829	0.0244374	0.0183281	0.0427655	49105	3	0.00610936	0.0178361	0.00891806	0.0267542	56066	1	0.00178361	0.00552212	0.0331327	0.0386548	18109	0	0	0	0.0405433	0.0405433	19732	4	0.0202716	0.00610936	-0.018488	-0.00618934	RNA	CCACGCGGACATATGTCCATNNN	CCAC-CtttCATATGTCCAcTAG	chr10	8924959	-	4	1	ATATGGCAGCCACCGGCCACCTGTGCTAGTGGACATATGAAAGGTGGCTAGTCT	CTTTATCGTTTGGCTG	tatcttgtggaaaggacgaaacaccATATGGCAGCCACCGGCCACCTGTGCTAGTGGACATATGAAAGGTGGCTAGTCTCTTTATCGTTTGGCTGctcgagtactaggatccattaggcg
TS00830	0	0	0	7922	0	0	0	0.0104723	0.0104723	9549	1	0.0104723	0	0.0132961	0.0132961	7521	0	0	0	0.0391747	0.0391747	7658	0	0	0	0.0104723	0.00523615	RNA	CCACGCGGACATATGTCCATNNN	CCAC-aGGACATgTGTgaATAGG	chr10	11360133	-	4	1	CAGTTCTAGGAATCTCTCCAACACCCCTATTCACACATGTCCTGTGGCAGTTGT	CTTTATCGTTGTGGTT	tatcttgtggaaaggacgaaacaccCAGTTCTAGGAATCTCTCCAACACCCCTATTCACACATGTCCTGTGGCAGTTGTCTTTATCGTTGTGGTTctcgagtactaggatccattaggcg
TS00831	0	0	0	72	0	0	0	0	0	88	0	0	0	0	0	131	0	0	0	0	0	139	0	0	0	0	0	RNA	CCACGCGGACATATGTCCATNNN	CCtC-CGGAtcTgTGTCCATCAG	chr10	29944715	-	4	1	TACATAATTGTTAACATAAGTGTAACTGATGGACACAGATCCGGAGGTAAACAC	CTTTATCGTGCGTAAA	tatcttgtggaaaggacgaaacaccTACATAATTGTTAACATAAGTGTAACTGATGGACACAGATCCGGAGGTAAACACCTTTATCGTGCGTAAActcgagtactaggatccattaggcg
TS00832	0	0	0	3260	0	0	0.140213	0	0.140213	3566	0	0	0.0372787	0	0.0372787	5365	0	0	0	0.0359971	0.0359971	5556	0	0	0	0	0	RNA	CCACGCGGACATATGTCCATNNN	CCAC-CaGtgATATGTCCtTGGG	chr10	46281439	-	4	1	GATACAGAATTCTATTTTTGAGGCACCCAAGGACATATCACTGGTGGCTGTGGC	CTTTATCGTGCTAGCC	tatcttgtggaaaggacgaaacaccGATACAGAATTCTATTTTTGAGGCACCCAAGGACATATCACTGGTGGCTGTGGCCTTTATCGTGCTAGCCctcgagtactaggatccattaggcg
TS00833	0	0	0	6397	0	0	0	0	0	7528	0	0	0	0	0	6113	0	0	0	0	0	6238	0	0	0	0	0	RNA	CCACGCGGACATATGTCCATNNN	gCAC-CcaACATATGTCCAgTGG	chr10	83424478	+	4	1	GAGGGAAAGGAAGAACATCTAATGAATATCCACTGGACATATGTTGGGTGCCTT	CTTTATCGTTAGCGTT	tatcttgtggaaaggacgaaacaccGAGGGAAAGGAAGAACATCTAATGAATATCCACTGGACATATGTTGGGTGCCTTCTTTATCGTTAGCGTTctcgagtactaggatccattaggcg
TS00834	0	0	0	179	0	0	0	0	0	200	0	0	0	0	0	357	0	0	0	0	0	350	0	0	0	0	0	RNA	CCACGCGGACATATGTCCATNNN	gCAC-CaGAaAaATGTCCATAAG	chr10	61961017	-	4	1	TTAATAACATATAGAATCCCAGGTGCTTATGGACATTTTTCTGGTGCCATAAAG	CTTTATCGTTATGGCT	tatcttgtggaaaggacgaaacaccTTAATAACATATAGAATCCCAGGTGCTTATGGACATTTTTCTGGTGCCATAAAGCTTTATCGTTATGGCTctcgagtactaggatccattaggcg
TS00835	0	0	0	12172	0	0	0	0	0	14597	1	0.00685072	0	0	0	7982	0	0	0	0.0115154	0.0115154	8684	1	0.0115154	0	-0.00466471	-0.00233235	RNA	CCACGCGGACATATGTCCATNNN	CCAt-CtGACATAaaTCCATAGG	chr10	78260372	+	4	1	AAAACCGCTCGCGGTAAACAAACCTGGAACCTATGGATTTATGTCAGATGGCTC	CTTTATCGTGAGGACT	tatcttgtggaaaggacgaaacaccAAAACCGCTCGCGGTAAACAAACCTGGAACCTATGGATTTATGTCAGATGGCTCCTTTATCGTGAGGACTctcgagtactaggatccattaggcg
TS00836	0	0	0	11202	0	0	0	0	0	13425	0	0	0	0	0	7510	1	0.0133156	0	0	0	7903	0	0	-0.0133156	0	-0.00665779	RNA	CCACGCGGACATATGTCCATNNN	aCAC-aGGgCATATGTCgATAAG	chr10	79308069	-	4	1	CATTCACTTCTCATTCTGTTTCACACTTATCGACATATGCCCTGTGTGGCTGAG	CTTTATCGTGTGCGAG	tatcttgtggaaaggacgaaacaccCATTCACTTCTCATTCTGTTTCACACTTATCGACATATGCCCTGTGTGGCTGAGCTTTATCGTGTGCGAGctcgagtactaggatccattaggcg
TS00837	0	0	0	14577	0	0	0	0	0	16914	0	0	0	0	0	11288	0	0	0	0	0	11483	0	0	0	0	0	RNA	CCACGCGGACATATGTCCATNNN	CCAC-gGGAaATgTGTCCATTGG	chr10	77989029	-	3	1	GGAATGACATAGCTCAGCTTTCACCCCAATGGACACATTTCCCGTGGGTTTGCT	CTTTATCGTGATGCAA	tatcttgtggaaaggacgaaacaccGGAATGACATAGCTCAGCTTTCACCCCAATGGACACATTTCCCGTGGGTTTGCTCTTTATCGTGATGCAActcgagtactaggatccattaggcg
TS00838	0	0.0242906	0.0242906	45285	0	0	0	0.032172	0.032172	52841	0	0	0	0.0155489	0.0155489	19294	0	0	0	0.0707414	0.0707414	21204	1	0.00471609	0	-0.00471609	-0.00235805	RNA	CCACGCGGACATATGTCCATNNN	CCAa-CGGACcTATGTCCtgTGG	chr10	120711877	+	4	1	CTATGCAAGTGCCCAGAGCCTTGGTGGGCCCACAGGACATAGGTCCGTTGGGGA	CTTTATCGTTGGCCAC	tatcttgtggaaaggacgaaacaccCTATGCAAGTGCCCAGAGCCTTGGTGGGCCCACAGGACATAGGTCCGTTGGGGACTTTATCGTTGGCCACctcgagtactaggatccattaggcg
TS00839	0.00270735	0.109648	0.112355	73873	10	0.0135367	0.00116054	0.104448	0.105609	86167	17	0.0197291	0	0.0445066	0.0445066	31456	8	0.0254323	0.00308223	0.120207	0.123289	32444	10	0.0308223	-0.0118956	-0.0110932	-0.0114944	RNA	CCACGCGGACATATGTCCATNNN	CCAC-aGGACATAgGTCCgTTGG	chr10	120711880	-	3	1	GGCCTGGCTGGCAGAATGGCTGTCCCCAACGGACCTATGTCCTGTGGGCCCACC	CTTTATCGTCGAGGCA	tatcttgtggaaaggacgaaacaccGGCCTGGCTGGCAGAATGGCTGTCCCCAACGGACCTATGTCCTGTGGGCCCACCCTTTATCGTCGAGGCActcgagtactaggatccattaggcg
TS00840	0.384986	0	0.384986	1039	0	0	0.267618	0	0.267618	1121	0	0	0.712106	0.508647	1.22075	983	0	0	0.255537	0.596252	0.851789	1174	0	0	0	0	0	RNA	CCACGCGGACATATGTCCATNNN	CCtC-tGGACATATaTCCAaAAG	chr10	99473663	-	4	1	TTTTTGATATTGCTTGGCCTAGATTCTTTTGGATATATGTCCAGAGGAGGAATT	CTTTATCGTGCTGTTG	tatcttgtggaaaggacgaaacaccTTTTTGATATTGCTTGGCCTAGATTCTTTTGGATATATGTCCAGAGGAGGAATTCTTTATCGTGCTGTTGctcgagtactaggatccattaggcg
TS00841	0	0	0	1251	0	0	0	0	0	1559	0	0	0	0	0	1700	0	0	0	0	0	1679	0	0	0	0	0	RNA	CCACGCGGACATATGTCCATNNN	CCAC-CtGggATATGTCCATAAG	chr10	107674102	-	3	1	AGTAACTCAATAATACTGCTCCCCCCTTATGGACATATCCCAGGTGGATAGGGT	CTTTATCGTTAACGGA	tatcttgtggaaaggacgaaacaccAGTAACTCAATAATACTGCTCCCCCCTTATGGACATATCCCAGGTGGATAGGGTCTTTATCGTTAACGGActcgagtactaggatccattaggcg
TS00842	0	0	0	1185	0	0	0	0	0	1413	0	0	0	0	0	1434	0	0	0	0	0	1648	0	0	0	0	0	RNA	CCACGCGGACATATGTCCATNNN	tCAC-aGGACATATGTCCAgCAG	chr10	125082901	+	3	1	TTTTCTGGAGTAGAAGGTAATGCCGAGGCCTGCTGGACATATGTCCTGTGAAAA	CTTTATCGTAGGTTCT	tatcttgtggaaaggacgaaacaccTTTTCTGGAGTAGAAGGTAATGCCGAGGCCTGCTGGACATATGTCCTGTGAAAACTTTATCGTAGGTTCTctcgagtactaggatccattaggcg
TS00843	0	0	0	4594	0	0	0	0	0	4971	0	0	0	0	0	5383	0	0	0	0	0	6100	0	0	0	0	0	RNA	CCACGCGGACATATGTCCATNNN	CCAC-CaGACAcAcGTCCtTCAG	chr11	9008472	-	4	1	ATGGAAAGAAAACAAACACCAGTATCTGAAGGACGTGTGTCTGGTGGAAGTGGG	CTTTATCGTCAATTCA	tatcttgtggaaaggacgaaacaccATGGAAAGAAAACAAACACCAGTATCTGAAGGACGTGTGTCTGGTGGAAGTGGGCTTTATCGTCAATTCActcgagtactaggatccattaggcg
TS00844	0.00331071	0.00993213	0.0132428	60410	0	0	0.00144388	0.00433163	0.00577551	69258	1	0.00144388	0.00321719	0.0193032	0.0225203	31083	0	0	0.0187518	0.0156265	0.0343782	31997	0	0	0	0.00144388	0.000721939	RNA	CCACGCGGACATATGTCCATNNN	CCAC-gGGACgaAaGTCCATCAG	chr10	130969853	+	4	1	AGGCCCCGCCCCCGCCGCAGCCCGCCGTGCTGATGGACTTTCGTCCCGTGGCCC	CTTTATCGTTGTAACC	tatcttgtggaaaggacgaaacaccAGGCCCCGCCCCCGCCGCAGCCCGCCGTGCTGATGGACTTTCGTCCCGTGGCCCCTTTATCGTTGTAACCctcgagtactaggatccattaggcg
TS00845	0	0.00212008	0.00212008	47168	0	0	0	0.00403812	0.00403812	49528	2	0.00403812	0	0.00498902	0.00498902	20044	2	0.00997805	0	0	0	21450	0	0	-0.00997805	0.00403812	-0.00296996	RNA	CCACGCGGACATATGTCCATNNN	CCAC-CGGACATtTGTggAgGGG	chr11	1024790	+	4	1	GGGCACCGGGCACGAGGGCTGTGCGCCTGCCCCTCCACAAATGTCCGGTGGGGG	CTTTATCGTCCTCACT	tatcttgtggaaaggacgaaacaccGGGCACCGGGCACGAGGGCTGTGCGCCTGCCCCTCCACAAATGTCCGGTGGGGGCTTTATCGTCCTCACTctcgagtactaggatccattaggcg
TS00846	0	0	0	10112	0	0	0	0	0	11713	0	0	0	0	0	6111	1	0.0163639	0	0	0	6710	0	0	-0.0163639	0	-0.00818197	RNA	CCACGCGGACATATGTCCATNNN	tCAC-aGGACATAgGcCCATAAG	chr11	7423668	-	4	1	ACATTCTGAGGGGCTGCTGTGTGTCCTTATGGGCCTATGTCCTGTGAAGAAATA	CTTTATCGTTGAAGCA	tatcttgtggaaaggacgaaacaccACATTCTGAGGGGCTGCTGTGTGTCCTTATGGGCCTATGTCCTGTGAAGAAATACTTTATCGTTGAAGCActcgagtactaggatccattaggcg
TS00847	0	0.0322902	0.0322902	74326	5	0.00672712	0	0.0201141	0.0201141	84518	3	0.00354954	0.00575705	0.0402994	0.0460564	34740	1	0.00287853	0	0.0162167	0.0162167	36999	1	0.00270278	0.00384859	0.000846764	0.00234768	RNA	CCACGCGGACATATGTCCATNNN	tCAC-CGGACcTATGgCCAgCAG	chr10	131842964	+	4	1	ATCCACGAGTGAGGTCTGAGCTCCCTGCCCTGCTGGCCATAGGTCCGGTGAGCT	CTTTATCGTGTCCTGA	tatcttgtggaaaggacgaaacaccATCCACGAGTGAGGTCTGAGCTCCCTGCCCTGCTGGCCATAGGTCCGGTGAGCTCTTTATCGTGTCCTGActcgagtactaggatccattaggcg
TS00848	0	0.151417	0.151417	4623	0	0	0	0.0940734	0.0940734	5315	0	0	0	0.0380807	0.0380807	2626	0	0	0	0	0	2725	0	0	0	0	0	RNA	CCACGCGGACATATGTCCATNNN	CCAC-CtGACAgATGaCCAgGAG	chr11	44435057	-	4	1	GGGGTGAAGCCAAGTTGAGGACCAGCTCCTGGTCATCTGTCAGGTGGGATAATC	CTTTATCGTAGGCGCA	tatcttgtggaaaggacgaaacaccGGGGTGAAGCCAAGTTGAGGACCAGCTCCTGGTCATCTGTCAGGTGGGATAATCCTTTATCGTAGGCGCActcgagtactaggatccattaggcg
TS00849	0	0.271712	0.271712	30547	1	0.00327364	0	0.249615	0.249615	34453	1	0.00290251	0	0.0687758	0.0687758	18902	0	0	0	0.132585	0.132585	19610	2	0.0101989	0.00327364	-0.00729637	-0.00201137	RNA	CCACGCGGACATATGTCCATNNN	CCACGt-ttCAaATGTCCATCAG	chr10	43306653	-	4	1	TACCATGACCAAGAGACACAGGCAGCTGATGGACATTTGAAACGTGGCTGGCCC	CTTTATCGTTACGTAC	tatcttgtggaaaggacgaaacaccTACCATGACCAAGAGACACAGGCAGCTGATGGACATTTGAAACGTGGCTGGCCCCTTTATCGTTACGTACctcgagtactaggatccattaggcg
TS00850	0	0	0	749	0	0	0	0	0	855	0	0	0	0	0	1043	0	0	0	0	0	1170	0	0	0	0	0	RNA	CCACGCGGACATATGTCCATNNN	CCAtGa-GAaATATGTCCtTGGG	chr10	104774940	-	4	1	TTTAGGCTTGTTTTATGTTCTAATTCCCAAGGACATATTTCTCATGGACTGTAC	CTTTATCGTGCAATAG	tatcttgtggaaaggacgaaacaccTTTAGGCTTGTTTTATGTTCTAATTCCCAAGGACATATTTCTCATGGACTGTACCTTTATCGTGCAATAGctcgagtactaggatccattaggcg
TS00851	0	0	0	20083	0	0	0	0	0	24055	1	0.00415714	0	0	0	10162	0	0	0	0	0	11162	0	0	0	0.00415714	0.00207857	RNA	CCACGCGGACATATGTCCATNNN	tCAgGC-aACATATtTCCATTAG	chr10	121865665	-	4	1	TACAGAGCCACCCGAAATTAGGGATCTAATGGAAATATGTTGCCTGACTTGACG	CTTTATCGTAGAGGGA	tatcttgtggaaaggacgaaacaccTACAGAGCCACCCGAAATTAGGGATCTAATGGAAATATGTTGCCTGACTTGACGCTTTATCGTAGAGGGActcgagtactaggatccattaggcg
TS00852	0	0.00951565	0.00951565	10509	1	0.00951565	0	0.0578321	0.0578321	12104	0	0	0	0.0401016	0.0401016	7481	1	0.0133672	0	0.0504286	0.0504286	7932	1	0.0126072	-0.00385154	-0.0126072	-0.00822935	RNA	CCACGCGGACATATGTCCATNNN	CCACtCatA-ATATGcCCATTGG	chr1	225846310	-	4	1	AGAGAGGCTGGATCTTAACTGTGGTCCAATGGGCATATTATGAGTGGTCCTTGT	CTTTATCGTAACGTGA	tatcttgtggaaaggacgaaacaccAGAGAGGCTGGATCTTAACTGTGGTCCAATGGGCATATTATGAGTGGTCCTTGTCTTTATCGTAACGTGActcgagtactaggatccattaggcg
TS00853	0	0	0	4120	0	0	0	0	0	4376	0	0	0	0	0	5412	0	0	0	0.0166889	0.0166889	5992	1	0.0166889	0	-0.0166889	-0.00834446	RNA	CCACGCGGACATATGTCCATNNN	CCACtCccA-ATATaTCCATGGG	chr10	43535116	-	4	1	TCCATTAGTATGGATTTTTGAAGATCCCATGGATATATTGGGAGTGGGCAAGGA	CTTTATCGTGTGCGGA	tatcttgtggaaaggacgaaacaccTCCATTAGTATGGATTTTTGAAGATCCCATGGATATATTGGGAGTGGGCAAGGACTTTATCGTGTGCGGActcgagtactaggatccattaggcg
TS00854	0.198691	0.0116877	0.210379	8556	1	0.0116877	0.173487	0.0102051	0.183692	9799	0	0	0.212134	0	0.212134	7071	0	0	0.249204	0	0.249204	7223	0	0	0.0116877	0	0.00584385	RNA	CCACGCGGACATATGTCCATNNN	CCACtgtGA-ATATGTgCATGGG	chr10	49312207	-	4	1	AAGGCTACAGGGCACTACCAGTTCACCCATGCACATATTCACAGTGGGCATGGC	CTTTATCGTAGACAAT	tatcttgtggaaaggacgaaacaccAAGGCTACAGGGCACTACCAGTTCACCCATGCACATATTCACAGTGGGCATGGCCTTTATCGTAGACAATctcgagtactaggatccattaggcg
TS00855	0	0	0	7203	0	0	0	0	0	8588	2	0.0232883	0	0	0	7229	0	0	0	0	0	7542	1	0.0132591	0	0.0100292	0.00501461	RNA	CCACGCGGACATATGTCCATNNN	CCACGtGGA-AgATGcaCATTAG	chr10	58210935	+	4	1	GGGAGGAAGATGGTGGATGGGAGGCAGGGCTAATGTGCATCTTCCACGTGGATG	CTTTATCGTTACAACC	tatcttgtggaaaggacgaaacaccGGGAGGAAGATGGTGGATGGGAGGCAGGGCTAATGTGCATCTTCCACGTGGATGCTTTATCGTTACAACCctcgagtactaggatccattaggcg
TS00856	0.015757	0.00315139	0.0189084	31732	10	0.0315139	0.0193061	0.00827404	0.0275801	36258	3	0.00827404	0.0563698	0	0.0563698	23062	1	0.00433614	0.095408	0	0.095408	24107	14	0.0580744	0.0271778	-0.0498004	-0.0113113	RNA	CCACGCGGACATATGTCCATNNN	CCACtCGGA-AgATGcCCcTGGG	chr10	84208767	-	4	1	CAAATTCAACTTGCAGCTGGTGGGACCCAGGGGCATCTTCCGAGTGGTTCCACA	CTTTATCGTGAGGGTT	tatcttgtggaaaggacgaaacaccCAAATTCAACTTGCAGCTGGTGGGACCCAGGGGCATCTTCCGAGTGGTTCCACACTTTATCGTGAGGGTTctcgagtactaggatccattaggcg
TS00857	0.0794407	0	0.0794407	6294	0	0	0.0425773	0	0.0425773	7046	0	0	0.0712589	0	0.0712589	4210	0	0	0.0228571	0	0.0228571	4375	0	0	0	0	0	RNA	CCACGCGGACATATGTCCATNNN	CCAgGCGGA-AcATtTtCATTGG	chr10	106275270	-	4	1	ATTGACAGTGAGTCTCCACCGCTAACCAATGAAAATGTTCCGCCTGGCATTCAA	CTTTATCGTATAGCGA	tatcttgtggaaaggacgaaacaccATTGACAGTGAGTCTCCACCGCTAACCAATGAAAATGTTCCGCCTGGCATTCAACTTTATCGTATAGCGActcgagtactaggatccattaggcg
TS00858	0.151876	0	0.151876	42798	0	0	0.185257	0	0.185257	51820	1	0.00192976	0.120773	0	0.120773	23184	0	0	0.0912977	0	0.0912977	24097	0	0	0	0.00192976	0.000964879	RNA	CCACGCGGACATATGTCCATNNN	CCAtGCacA-AaATGTCCATAAG	chr10	108886585	+	4	1	GCAACTGCAGACTACTTAGATTTTCTTAACTTATGGACATTTTGTGCATGGTGG	CTTTATCGTCATCACG	tatcttgtggaaaggacgaaacaccGCAACTGCAGACTACTTAGATTTTCTTAACTTATGGACATTTTGTGCATGGTGGCTTTATCGTCATCACGctcgagtactaggatccattaggcg
TS00859	0.125218	0.029657	0.154875	30347	0	0	0.151153	0.0272076	0.178361	33079	0	0	0.216341	0.025156	0.241497	19876	0	0	0.0899408	0.0473373	0.137278	21125	0	0	0	0	0	RNA	CCACGCGGACATATGTCCATNNN	CCAgGCGGA-gTATGcCCcTCAG	chr10	129958217	+	4	1	TTCCAGGCTACAGTAGCAGGCCGCATACTCTGAGGGGCATACTCCGCCTGGCTA	CTTTATCGTCGCAATT	tatcttgtggaaaggacgaaacaccTTCCAGGCTACAGTAGCAGGCCGCATACTCTGAGGGGCATACTCCGCCTGGCTACTTTATCGTCGCAATTctcgagtactaggatccattaggcg
TS00860	0.00922509	0.0107626	0.0199877	130080	1	0.000768758	0.0209369	0.0135077	0.0344446	148064	3	0.00202615	0.00209736	0.0104868	0.0125842	47679	0	0	0	0.00755587	0.00755587	52939	0	0	0.000768758	0.00202615	0.00139745	RNA	CCACGCGGACATATGTCCATNNN	CCACGCcGgCA-cTGTCCtTGAG	chr1	241519209	+	4	1	GCGCAGGCCCCCAGCCCCGGGGCGCTGCCCTCAAGGACAGTGCCGGCGTGGGCG	CTTTATCGTTGAGTCT	tatcttgtggaaaggacgaaacaccGCGCAGGCCCCCAGCCCCGGGGCGCTGCCCTCAAGGACAGTGCCGGCGTGGGCGCTTTATCGTTGAGTCTctcgagtactaggatccattaggcg
TS00861	0	0	0	27661	0	0	0	0	0	32983	0	0	0.116588	0	0.116588	15439	0	0	0.0306204	0	0.0306204	16329	2	0.0122481	0	-0.0122481	-0.00612407	RNA	CCACGCGGACATATGTCCATNNN	CCACcaGGACA-ATGTCgcTAAG	chr1	226453440	+	4	1	TCACCCTCTCTTCCCCTGCAGCCCAAGGTCTTAGCGACATTGTCCTGGTGGGCC	CTTTATCGTAACCGTT	tatcttgtggaaaggacgaaacaccTCACCCTCTCTTCCCCTGCAGCCCAAGGTCTTAGCGACATTGTCCTGGTGGGCCCTTTATCGTAACCGTTctcgagtactaggatccattaggcg
TS00862	0	0	0	47930	26	0.0542458	0	0	0	56404	25	0.0443231	0	0.0130804	0.0130804	30580	3	0.00981033	0	0	0	31441	3	0.00954168	0.0444354	0.0347814	0.0396084	RNA	CCACGCGGACATATGTCCATNNN	CCACGCGaACc-gTGTCCAcTGG	chr1	243427521	-	4	1	ATGCACGATGATAGCAGCCACCCTTCCAGTGGACACGGTTCGCGTGGCCTCCAG	CTTTATCGTTTCACCC	tatcttgtggaaaggacgaaacaccATGCACGATGATAGCAGCCACCCTTCCAGTGGACACGGTTCGCGTGGCCTCCAGCTTTATCGTTTCACCCctcgagtactaggatccattaggcg
TS00863	0.0255698	0.0267321	0.0523019	86039	1	0.00116226	0.0305577	0.0254647	0.0560224	98175	2	0.00203718	0.0273718	0.0301089	0.0574807	36534	0	0	0.0125783	0.0427662	0.0553445	39751	0	0	0.00116226	0.00203718	0.00159972	RNA	CCACGCGGACATATGTCCATNNN	CCACtCGGgCA-ATGcCCAgGAG	chr10	43838545	-	4	1	CTGCAGCAGCTCTGTCCTCACACTTCTCCTGGGCATTGCCCGAGTGGAGGCTCT	CTTTATCGTATCGGCC	tatcttgtggaaaggacgaaacaccCTGCAGCAGCTCTGTCCTCACACTTCTCCTGGGCATTGCCCGAGTGGAGGCTCTCTTTATCGTATCGGCCctcgagtactaggatccattaggcg
TS00864	0	0	0	1526	0	0	0	0	0	1667	0	0	0	0.0639386	0.0639386	3128	0	0	0	0.0297619	0.0297619	3360	0	0	0	0	0	RNA	CCACGCGGACATATGTCCATNNN	CCAtGaGGACA-ATGTCCtTGGG	chr10	29966253	+	3	1	GAAAGAAAAAAAAAAACTGTTTTCTTTTCCCCAAGGACATTGTCCTCATGGTGG	CTTTATCGTTGCAATC	tatcttgtggaaaggacgaaacaccGAAAGAAAAAAAAAAACTGTTTTCTTTTCCCCAAGGACATTGTCCTCATGGTGGCTTTATCGTTGCAATCctcgagtactaggatccattaggcg
TS00865	0	0	0	345	0	0	0	0	0	389	0	0	0	0	0	561	0	0	0	0	0	708	0	0	0	0	0	RNA	CCACGCGGACATATGTCCATNNN	tCACaaGGACA-AaGTCCATAAG	chr10	32882033	+	4	1	AATTTTTCTTTAGCATTATGAGACTGGCTCTTATGGACTTTGTCCTTGTGATGG	CTTTATCGTCCAAATC	tatcttgtggaaaggacgaaacaccAATTTTTCTTTAGCATTATGAGACTGGCTCTTATGGACTTTGTCCTTGTGATGGCTTTATCGTCCAAATCctcgagtactaggatccattaggcg
TS00866	0	0	0	851	0	0	0	0	0	984	0	0	0	0	0	929	0	0	0	0	0	955	0	0	0	0	0	RNA	CCACGCGGACATATGTCCATNNN	CCACttGtACA-ATGTCtATGGG	chr10	61557173	+	4	1	TTTTTTGTAATGACTGCACCGTCTACATTCCCATAGACATTGTACAAGTGGTCT	CTTTATCGTGGTTAAG	tatcttgtggaaaggacgaaacaccTTTTTTGTAATGACTGCACCGTCTACATTCCCATAGACATTGTACAAGTGGTCTCTTTATCGTGGTTAAGctcgagtactaggatccattaggcg
TS00867	0	0	0	1721	0	0	0	0	0	2036	0	0	0.0969619	0	0.0969619	3094	0	0	0.277008	0	0.277008	3249	0	0	0	0	0	RNA	CCACGCGGACATATGTCCATNNN	CCAgGCaGACA-ATGcaCATTGG	chr10	113556976	-	4	1	TACTATCTAGAACTCTTCCTCTTGACCAATGTGCATTGTCTGCCTGGTTCTGCC	CTTTATCGTTGTCATA	tatcttgtggaaaggacgaaacaccTACTATCTAGAACTCTTCCTCTTGACCAATGTGCATTGTCTGCCTGGTTCTGCCCTTTATCGTTGTCATActcgagtactaggatccattaggcg
TS00868	0.0508425	0.144583	0.195426	125879	1	0.000794414	0.0526016	0.15132	0.203921	138779	1	0.00072057	0.0878977	0.0979432	0.185841	39819	1	0.00251136	0.129254	0.072852	0.202106	42552	0	0	-0.00171695	0.00072057	-0.00049819	RNA	CCACGCGGACATATGTCCATNNN	CCAgGtGcACc-ATGTCCATGGG	chr10	113604736	+	4	1	CGACCAGCAGCCAAGCCCAGTTCCATCTGCCCATGGACATGGTGCACCTGGTCC	CTTTATCGTAGTCCTG	tatcttgtggaaaggacgaaacaccCGACCAGCAGCCAAGCCCAGTTCCATCTGCCCATGGACATGGTGCACCTGGTCCCTTTATCGTAGTCCTGctcgagtactaggatccattaggcg
TS00869	0	0	0	15661	1	0.00638529	0	0	0	18253	0	0	0	0	0	9959	0	0	0	0	0	10336	0	0	0.00638529	0	0.00319264	RNA	CCACGCGGACATATGTCCATNNN	gCACGCtGACA-tTtTCCATGAG	chr10	77519174	+	4	1	CCTCTGAGCATTTCACTGGCTGATGTGGACTCATGGAAAATGTCAGCGTGCTGG	CTTTATCGTAAGGTGC	tatcttgtggaaaggacgaaacaccCCTCTGAGCATTTCACTGGCTGATGTGGACTCATGGAAAATGTCAGCGTGCTGGCTTTATCGTAAGGTGCctcgagtactaggatccattaggcg
TS00870	0	0	0	39897	0	0	0	0	0	44322	0	0	0	0	0	16736	4	0.0239006	0.0106061	0	0.0106061	18857	5	0.0265154	-0.0239006	-0.0265154	-0.025208	RNA	CCACGCGGACATATGTCCATNNN	CCACGaGGAgA-cTGTCCcTAAG	chr10	113647988	-	4	1	CAGCCAGATGTACTTTAAGACCCAGCTTAGGGACAGTCTCCTCGTGGAAGTCCC	CTTTATCGTCCTGCAA	tatcttgtggaaaggacgaaacaccCAGCCAGATGTACTTTAAGACCCAGCTTAGGGACAGTCTCCTCGTGGAAGTCCCCTTTATCGTCCTGCAActcgagtactaggatccattaggcg
TS00871	0.0713776	0.0713776	0.142755	1401	0	0	0.126103	0.0630517	0.189155	1586	0	0	0	0.088968	0.088968	1124	0	0	0	0.856031	0.856031	1285	0	0	0	0	0	RNA	CCACGCGGACATATGTCCATNNN	CCACcttGACA-ATcTCCATCAG	chr10	103821499	+	4	1	ACAGATCTCCCACTTGTGTCTGGAGCTGGCTGATGGAGATTGTCAAGGTGGGGA	CTTTATCGTACTAACC	tatcttgtggaaaggacgaaacaccACAGATCTCCCACTTGTGTCTGGAGCTGGCTGATGGAGATTGTCAAGGTGGGGACTTTATCGTACTAACCctcgagtactaggatccattaggcg
TS00872	0	0	0	9718	0	0	0	0	0	11259	0	0	0	0	0	7591	0	0	0	0	0	8117	0	0	0	0	0	RNA	CCACGCGGACATATGTCCATNNN	CCACtCaGACA-ATtTCCAcAGG	chr10	118409399	-	4	1	AGGATGGAGGGAGGCAGGGAGGTTCCCTGTGGAAATTGTCTGAGTGGTTAAAAA	CTTTATCGTTATATCG	tatcttgtggaaaggacgaaacaccAGGATGGAGGGAGGCAGGGAGGTTCCCTGTGGAAATTGTCTGAGTGGTTAAAAACTTTATCGTTATATCGctcgagtactaggatccattaggcg
TS00873	0	0.0871232	0.0871232	11478	0	0	0	0.0467071	0.0467071	12846	2	0.015569	0.0330907	0.099272	0.132363	9066	0	0	0.0102386	0.0819085	0.092147	9767	0	0	0	0.015569	0.00778452	RNA	CCACGCGGACATATGTCCATNNN	CCACGgGGACc-ATGTCCcaGGG	chr10	127417221	-	4	1	AGGAGCAAAGTTATTGCTGAGGTCACCCTGGGACATGGTCCCCGTGGCCCAGTG	CTTTATCGTTTGAGTC	tatcttgtggaaaggacgaaacaccAGGAGCAAAGTTATTGCTGAGGTCACCCTGGGACATGGTCCCCGTGGCCCAGTGCTTTATCGTTTGAGTCctcgagtactaggatccattaggcg
TS00874	0	0	0	4243	0	0	0	0	0	5170	0	0	0	0	0	3717	0	0	0	0	0	3781	2	0.0528961	0	-0.0528961	-0.026448	RNA	CCACGCGGACATATGTCCATNNN	CCAtGCaGAgA-ATGgCCATGAG	chr11	17796242	+	4	1	CCAATAGGACCATCATCCTCATAGCCATTCTCATGGCCATTCTCTGCATGGCCT	CTTTATCGTCAATACC	tatcttgtggaaaggacgaaacaccCCAATAGGACCATCATCCTCATAGCCATTCTCATGGCCATTCTCTGCATGGCCTCTTTATCGTCAATACCctcgagtactaggatccattaggcg
TS00875	0.268508	0	0.268508	10428	0	0	0.117057	0.0167224	0.133779	11960	0	0	0.0627058	0.0156764	0.0783822	6379	0	0	0.0728438	0.145688	0.218531	6864	0	0	0	0	0	RNA	CCACGCGGACATATGTCCATNNN	CCACGCaGACA-cTGgCCtTGGG	chr10	132478392	-	4	1	GGAGCGGGTCAGAGAGGTGGGTGCTCCCAAGGCCAGTGTCTGCGTGGTCCTCGA	CTTTATCGTGACGTAA	tatcttgtggaaaggacgaaacaccGGAGCGGGTCAGAGAGGTGGGTGCTCCCAAGGCCAGTGTCTGCGTGGTCCTCGACTTTATCGTGACGTAActcgagtactaggatccattaggcg
TS00876	0.274277	0	0.274277	40470	23	0.0568322	0.366999	0	0.366999	47684	23	0.0482342	0.127473	0	0.127473	21181	1	0.00472121	0.0525888	0	0.0525888	20917	0	0	0.052111	0.0482342	0.0501726	RNA	CCACGCGGACATATGTCCATNNN	CCACGgGGACc-ATGgCCAcAGG	chr11	44611769	-	4	1	GCATCAGCTCCAAGCTGAACCAGCCCCTGTGGCCATGGTCCCCGTGGCCCAGGT	CTTTATCGTACAAACG	tatcttgtggaaaggacgaaacaccGCATCAGCTCCAAGCTGAACCAGCCCCTGTGGCCATGGTCCCCGTGGCCCAGGTCTTTATCGTACAAACGctcgagtactaggatccattaggcg
TS00877	0	0	0	9549	0	0	0	0	0	10015	0	0	0	0	0	5282	0	0	0	0	0	5955	1	0.0167926	0	-0.0167926	-0.00839631	RNA	CCACGCGGACATATGTCCATNNN	CCACtaGGAtA-ATGTCCAgTGG	chr11	28770517	+	4	1	TTCTCTGTGGTGGCTTTGATCCTGTAGTTCCACTGGACATTATCCTAGTGGGGG	CTTTATCGTCACACCA	tatcttgtggaaaggacgaaacaccTTCTCTGTGGTGGCTTTGATCCTGTAGTTCCACTGGACATTATCCTAGTGGGGGCTTTATCGTCACACCActcgagtactaggatccattaggcg
TS00878	0	0.0399308	0.0399308	7513	16	0.212964	0	0.0117827	0.0117827	8487	14	0.164958	0	0.0769527	0.0769527	5198	6	0.115429	0	0.0364631	0.0364631	5485	6	0.109389	0.0975352	0.0555689	0.0765521	RNA	CCACGCGGACATATGTCCATNNN	CCAaGCaaACA-ATGTCCAgCAG	chr11	36991337	+	4	1	AAGTGACACTGTTGGCCCACACTAAATCTCTGCTGGACATTGTTTGCTTGGTTG	CTTTATCGTTACGAAG	tatcttgtggaaaggacgaaacaccAAGTGACACTGTTGGCCCACACTAAATCTCTGCTGGACATTGTTTGCTTGGTTGCTTTATCGTTACGAAGctcgagtactaggatccattaggcg
TS00879	0	0	0	31477	0	0	0	0	0	37541	0	0	0	0.0492161	0.0492161	14223	0	0	0	0	0	15436	0	0	0	0	0	RNA	CCACGCGGACATATGTCCATNNN	CCAgtCGGgCATA-GTgCATCAG	chr1	227579651	+	4	1	TCCTGGGGGCCCACACTGTAGCTTTTGCACTGATGCACTATGCCCGACTGGTGA	CTTTATCGTATTGCGT	tatcttgtggaaaggacgaaacaccTCCTGGGGGCCCACACTGTAGCTTTTGCACTGATGCACTATGCCCGACTGGTGACTTTATCGTATTGCGTctcgagtactaggatccattaggcg
TS00880	0	0	0	1825	0	0	0	0	0	2006	0	0	0	0	0	3015	1	0.0331675	0	0	0	3431	1	0.029146	-0.0331675	-0.029146	-0.0311568	RNA	CCACGCGGACATATGTCCATNNN	CCACGCatAaATA-GTCaATTGG	chr10	22783334	-	4	1	TGGTACTTTTATTGAAAACTGAAAACCAATTGACTATTTATGCGTGGGCCTATT	CTTTATCGTAACCTCG	tatcttgtggaaaggacgaaacaccTGGTACTTTTATTGAAAACTGAAAACCAATTGACTATTTATGCGTGGGCCTATTCTTTATCGTAACCTCGctcgagtactaggatccattaggcg
TS00881	0	0	0	1928	0	0	0	0	0	2069	0	0	0	0	0	2430	0	0	0	0	0	2712	0	0	0	0	0	RNA	CCACGCGGACATATGTCCATNNN	gCACtgGGAgATA-GTCCATGGG	chr10	42284875	-	4	1	TTTCTGTTTTTCCTCACTTTTCAAGCCCATGGACTATCTCCCAGTGCTGTTCAT	CTTTATCGTTCATTGA	tatcttgtggaaaggacgaaacaccTTTCTGTTTTTCCTCACTTTTCAAGCCCATGGACTATCTCCCAGTGCTGTTCATCTTTATCGTTCATTGActcgagtactaggatccattaggcg
TS00882	0	0	0	20474	0	0	0	0	0	24241	0	0	0	0	0	15549	0	0	0	0	0	15642	0	0	0	0	0	RNA	CCACGCGGACATATGTCCATNNN	CCACGCaGACAgA-GTaCAgTGG	chr10	63269154	-	4	1	ATCCATCAGCTGGAGAAAGCCTTTCCCACTGTACTCTGTCTGCGTGGAAACACA	CTTTATCGTTTCTCAT	tatcttgtggaaaggacgaaacaccATCCATCAGCTGGAGAAAGCCTTTCCCACTGTACTCTGTCTGCGTGGAAACACACTTTATCGTTTCTCATctcgagtactaggatccattaggcg
TS00883	0	0	0	1074	0	0	0	0	0	1245	0	0	0	0	0	1537	0	0	0	0	0	1718	0	0	0	0	0	RNA	CCACGCGGACATATGTCCATNNN	CCAaGtGcACATA-cTCCATGGG	chr10	78530558	+	4	1	TTTGGTTTCTTACGATTACTCTGAACCTTCCCATGGAGTATGTGCACTTGGGCA	CTTTATCGTCCAATTA	tatcttgtggaaaggacgaaacaccTTTGGTTTCTTACGATTACTCTGAACCTTCCCATGGAGTATGTGCACTTGGGCACTTTATCGTCCAATTActcgagtactaggatccattaggcg
TS00884	0.401857	0.214786	0.616642	14433	0	0	0.509517	0.193265	0.702782	17075	0	0	0.0769625	0.384813	0.461775	7796	0	0	0.216502	0.276642	0.493144	8314	0	0	0	0	0	RNA	CCACGCGGACATATGTCCATNNN	CCtgGaGGACATA-tTCCATAGG	chr10	98248686	+	4	1	GCTCTGGGCCTGCCCCTAAGGGCCTGTGGCCTATGGAATATGTCCTCCAGGCTT	CTTTATCGTTAAAGAC	tatcttgtggaaaggacgaaacaccGCTCTGGGCCTGCCCCTAAGGGCCTGTGGCCTATGGAATATGTCCTCCAGGCTTCTTTATCGTTAAAGACctcgagtactaggatccattaggcg
TS00885	0	0	0	31995	1	0.00312549	0	0	0	34217	0	0	0	0	0	12669	0	0	0	0	0	14185	0	0	0.00312549	0	0.00156274	RNA	CCACGCGGACATATGTCCATNNN	CCtCtCGGACAcA-GTCCAgTGG	chr10	116488579	+	4	1	ACACTGTTCTGCAATTGACCCAGTTAGGGCCACTGGACTGTGTCCGAGAGGAGC	CTTTATCGTGGGTGTG	tatcttgtggaaaggacgaaacaccACACTGTTCTGCAATTGACCCAGTTAGGGCCACTGGACTGTGTCCGAGAGGAGCCTTTATCGTGGGTGTGctcgagtactaggatccattaggcg
TS00886	0	0	0	9269	0	0	0	0	0	10604	0	0	0	0	0	6654	0	0	0	0.0421644	0.0421644	7115	0	0	0	0	0	RNA	CCACGCGGACATATGTCCATNNN	CCACcCGGACATA-tTaCcTAAG	chr11	14358184	+	4	1	GTGTGTTACGCTCTTTTTATAAGTACTCTCTTAGGTAATATGTCCGGGTGGGAG	CTTTATCGTCGGTTTG	tatcttgtggaaaggacgaaacaccGTGTGTTACGCTCTTTTTATAAGTACTCTCTTAGGTAATATGTCCGGGTGGGAGCTTTATCGTCGGTTTGctcgagtactaggatccattaggcg
TS00887	0	0	0	23259	18	0.0773894	0	0.00370604	0.00370604	26983	24	0.0889449	0	0.00683807	0.00683807	14624	11	0.0752188	0	0	0	15369	1	0.0065066	0.00217058	0.0824383	0.0423044	RNA	CCACGCGGACATATGTCCATNNN	CCACGgGtgCATA-GTCCtTGAG	chr11	1853236	+	4	1	GGCACCTCAGTTCTCCACCCTCCATGCAGCTCAAGGACTATGCACCCGTGGACA	CTTTATCGTCATAGAG	tatcttgtggaaaggacgaaacaccGGCACCTCAGTTCTCCACCCTCCATGCAGCTCAAGGACTATGCACCCGTGGACACTTTATCGTCATAGAGctcgagtactaggatccattaggcg
TS00888	0	0.135787	0.135787	14729	0	0	0	0.0567151	0.0567151	17632	0	0	0	0.181039	0.181039	10495	0	0	0	0.159222	0.159222	11305	0	0	0	0	0	RNA	CCACGCGGACATATGTCCATNNN	CCACaaGGAtATA-GTCtATGAG	chr11	43852701	-	4	1	CGGAGATCTCACCCTAGTGTGTGCTCTCATAGACTATATCCTTGTGGCAAAATG	CTTTATCGTTCACCTC	tatcttgtggaaaggacgaaacaccCGGAGATCTCACCCTAGTGTGTGCTCTCATAGACTATATCCTTGTGGCAAAATGCTTTATCGTTCACCTCctcgagtactaggatccattaggcg
TS00889	0	0	0	831	0	0	0	0	0	943	0	0	0.0808407	0	0.0808407	1237	0	0	0	0	0	1232	0	0	0	0	0	RNA	CCACGCGGACATATGTCCATNNN	aCAttaGGACATATG-CCATGAG	chr1	239212178	+	4	1	TTTTTACTTGATGGCTATGGGATGAAATACTCATGGCATATGTCCTAATGTTTT	CTTTATCGTGGGTAAC	tatcttgtggaaaggacgaaacaccTTTTTACTTGATGGCTATGGGATGAAATACTCATGGCATATGTCCTAATGTTTTCTTTATCGTGGGTAACctcgagtactaggatccattaggcg
TS00890	0	0	0	2407	0	0	0	0	0	3031	0	0	0	0	0	2880	0	0	0	0	0	3168	0	0	0	0	0	RNA	CCACGCGGACATATGTCCATNNN	tCACGCaGACATAcG-CaATAAG	chr1	237405507	-	4	1	AACTTCTATCCTAAATGTTCAAGTTCTTATTGCGTATGTCTGCGTGAATTTCAC	CTTTATCGTATTCAGC	tatcttgtggaaaggacgaaacaccAACTTCTATCCTAAATGTTCAAGTTCTTATTGCGTATGTCTGCGTGAATTTCACCTTTATCGTATTCAGCctcgagtactaggatccattaggcg
TS00891	0	0	0	1625	0	0	0	0	0	1733	0	0	0	0	0	2030	0	0	0	0	0	2367	0	0	0	0	0	RNA	CCACGCGGACATATGTCCATNNN	CCtCtCaGACATATc-CCATAGG	chr1	235049678	+	4	1	ATTTTAATAGAGGCTTCAAGCAACAATTACCTATGGGATATGTCTGAGAGGCAC	CTTTATCGTACCGGCT	tatcttgtggaaaggacgaaacaccATTTTAATAGAGGCTTCAAGCAACAATTACCTATGGGATATGTCTGAGAGGCACCTTTATCGTACCGGCTctcgagtactaggatccattaggcg
TS00892	0	0	0	3	0	0	0	0	0	2	0	0							0	0	0	4	0	0	0	0	0	RNA	CCACGCGGACATATGTCCATNNN	CCACGatcAtATATG-CCATCAG	chr10	8798546	+	4	1	GTGCCACATAGCAATATTTCAGCCAACAACTGATGGCATATATGATCGTGGTCC	CTTTATCGTACCTTGG	tatcttgtggaaaggacgaaacaccGTGCCACATAGCAATATTTCAGCCAACAACTGATGGCATATATGATCGTGGTCCCTTTATCGTACCTTGGctcgagtactaggatccattaggcg
TS00893	0	0	0	1304	0	0	0	0	0	1441	0	0	0	0	0	1452	0	0	0	0	0	1559	0	0	0	0	0	RNA	CCACGCGGACATATGTCCATNNN	CCAtaCaGACATATG-CCAaAAG	chr10	9817712	-	4	1	AGAATAGCATTGATTCTGTACATTGCTTTTGGCATATGTCTGTATGGACAGAAA	CTTTATCGTATTGAGG	tatcttgtggaaaggacgaaacaccAGAATAGCATTGATTCTGTACATTGCTTTTGGCATATGTCTGTATGGACAGAAACTTTATCGTATTGAGGctcgagtactaggatccattaggcg
TS00894	0	0.0110284	0.0110284	18135	8	0.0441136	0	0	0	20628	7	0.0339345	0	0	0	14666	20	0.13637	0	0	0	15463	15	0.0970058	-0.0922562	-0.0630713	-0.0776638	RNA	CCACGCGGACATATGTCCATNNN	CCACGCtGtCATgTG-gCATGAG	chr1	246697008	+	4	1	GGGTGTGTGACTGTGGTTGTGAGAGTGTCCTCATGCCACATGACAGCGTGGGAA	CTTTATCGTTGTCAGT	tatcttgtggaaaggacgaaacaccGGGTGTGTGACTGTGGTTGTGAGAGTGTCCTCATGCCACATGACAGCGTGGGAACTTTATCGTTGTCAGTctcgagtactaggatccattaggcg
TS00895	0	0	0	40464	1	0.00247133	0	0.00841043	0.00841043	47560	4	0.00841043	0	0	0	23875	5	0.0209424	0	0.0115669	0.0115669	25936	5	0.0192782	-0.0184711	-0.0108678	-0.0146694	RNA	CCACGCGGACATATGTCCATNNN	CCACGCGGAgAaAaG-CaATAGG	chr10	11823114	-	4	1	CTCTTGCAAGCTTCAGACACACATCCCTATTGCTTTTCTCCGCGTGGGTCGCTC	CTTTATCGTTTGCTCC	tatcttgtggaaaggacgaaacaccCTCTTGCAAGCTTCAGACACACATCCCTATTGCTTTTCTCCGCGTGGGTCGCTCCTTTATCGTTTGCTCCctcgagtactaggatccattaggcg
TS00896	0	0.0505732	0.0505732	11864	2	0.0168577	0	0.0509573	0.0509573	13737	1	0.00727961	0	0.285997	0.285997	9091	3	0.0329997	0	0.219918	0.219918	9549	2	0.0209446	-0.0161419	-0.013665	-0.0149035	RNA	CCACGCGGACATATGTCCATNNN	CCACGCtGctATATa-CCATGAG	chr10	23150311	-	4	1	AAGACTGACATTGACCCTCCCCGGTCTCATGGTATATAGCAGCGTGGCTAAAAG	CTTTATCGTAAACCGA	tatcttgtggaaaggacgaaacaccAAGACTGACATTGACCCTCCCCGGTCTCATGGTATATAGCAGCGTGGCTAAAAGCTTTATCGTAAACCGActcgagtactaggatccattaggcg
TS00897	0	0	0	444	0	0	0	0	0	544	0	0	0	0	0	960	0	0	0	0	0	979	0	0	0	0	0	RNA	CCACGCGGACATATGTCCATNNN	CCAaatGGACATATa-CCATTAG	chr10	56922675	+	4	1	CAGGTAAGAAAGATTTGTTCCCGGATGACCTAATGGTATATGTCCATTTGGTGG	CTTTATCGTTTCCGGA	tatcttgtggaaaggacgaaacaccCAGGTAAGAAAGATTTGTTCCCGGATGACCTAATGGTATATGTCCATTTGGTGGCTTTATCGTTTCCGGActcgagtactaggatccattaggcg
TS00898	0	0.0285121	0.0285121	24551	1	0.00407315	0	0.00690799	0.00690799	28952	5	0.01727	0.0086103	0	0.0086103	11614	1	0.0086103	0	0	0	13210	1	0.00757002	-0.00453714	0.00969994	0.0025814	RNA	CCACGCGGACATATGTCCATNNN	tgACGgGGACAaATG-CCATGGG	chr10	79181792	-	4	1	CTTCCTCTACCCACAACCCACAGTCCCCATGGCATTTGTCCCCGTCATTGACCT	CTTTATCGTCGGTTCA	tatcttgtggaaaggacgaaacaccCTTCCTCTACCCACAACCCACAGTCCCCATGGCATTTGTCCCCGTCATTGACCTCTTTATCGTCGGTTCActcgagtactaggatccattaggcg
TS00899	0	0	0	34496	0	0	0	0	0	41480	2	0.0048216	0	0	0	17893	0	0	0	0	0	19038	0	0	0	0.0048216	0.0024108	RNA	CCACGCGGACATATGTCCATNNN	CCAtGgGGAaATATG-CCAcAAG	chr10	82376649	-	4	1	AGCACCAATGCTACCACTAACACCGCTTGTGGCATATTTCCCCATGGCTACATG	CTTTATCGTAATCCCG	tatcttgtggaaaggacgaaacaccAGCACCAATGCTACCACTAACACCGCTTGTGGCATATTTCCCCATGGCTACATGCTTTATCGTAATCCCGctcgagtactaggatccattaggcg
TS00900	0.028806	0	0.028806	41658	1	0.0024005	0.0348246	0	0.0348246	48816	0	0	0.128798	0	0.128798	26398	0	0	0.0763664	0	0.0763664	27499	2	0.00727299	0.0024005	-0.00727299	-0.00243625	RNA	CCACGCGGACATATGTCCATNNN	CCAgGaGaAgATATG-CCATCAG	chr10	82820652	+	4	1	GCAGCCAATAGGCAGCAGAGGATACTTAACTGATGGCATATCTTCTCCTGGACA	CTTTATCGTTTGACTA	tatcttgtggaaaggacgaaacaccGCAGCCAATAGGCAGCAGAGGATACTTAACTGATGGCATATCTTCTCCTGGACACTTTATCGTTTGACTActcgagtactaggatccattaggcg
TS00901	0	0.0900225	0.0900225	6665	3	0.0450113	0	0.054802	0.054802	7299	0	0	0	0.282038	0.282038	5673	4	0.0705094	0	0.426369	0.426369	6098	0	0	-0.0254982	0	-0.0127491	RNA	CCACGCGGACATATGTCCATNNN	CtACGtGGAgAaATG-CCATTGG	chr11	5685117	-	4	1	AGGAAAGTGAAAGATAAACTATGGGCCAATGGCATTTCTCCACGTAGGGCCTGG	CTTTATCGTTCACGCA	tatcttgtggaaaggacgaaacaccAGGAAAGTGAAAGATAAACTATGGGCCAATGGCATTTCTCCACGTAGGGCCTGGCTTTATCGTTCACGCActcgagtactaggatccattaggcg
TS00902	0	0	0	2346	0	0	0	0	0	2663	0	0	0	0	0	3301	0	0	0	0.027533	0.027533	3632	0	0	0	0	0	RNA	CCACGCGGACATATGTCCATNNN	CCACtCaGAaATATG-CCtTTAG	chr11	25876044	-	4	1	GGATTATTCCCAATTCAGTTTTGGACTAAAGGCATATTTCTGAGTGGATACTCA	CTTTATCGTTAAGTGG	tatcttgtggaaaggacgaaacaccGGATTATTCCCAATTCAGTTTTGGACTAAAGGCATATTTCTGAGTGGATACTCACTTTATCGTTAAGTGGctcgagtactaggatccattaggcg
TS00903	0	0	0	1663	0	0	0	0	0	1935	0	0	0	0	0	2215	0	0	0	0	0	2222	0	0	0	0	0	RNA	CCACGCGGACATATGTCCATNNN	aCACcCaGACATATGT-aATAGG	chr1	221821787	-	4	1	ATCTTAAACGAGGCTGATCTATAATCCTATTACATATGTCTGGGTGTCTATCAG	CTTTATCGTTTCCAAA	tatcttgtggaaaggacgaaacaccATCTTAAACGAGGCTGATCTATAATCCTATTACATATGTCTGGGTGTCTATCAGCTTTATCGTTTCCAAActcgagtactaggatccattaggcg
TS00904	0	0	0	702	0	0	0	0	0	819	0	0	0	0	0	1065	1	0.0938967	0.35057	0	0.35057	1141	3	0.262927	-0.0938967	-0.262927	-0.178412	RNA	CCACGCGGACATATGTCCATNNN	tCACGCccACAaATGT-CATTGG	chr10	7747338	+	4	1	ATGTTATGGTTTAATTAAGTATGTCAAAGCCAATGACATTTGTGGGCGTGAAGA	CTTTATCGTACTGGCC	tatcttgtggaaaggacgaaacaccATGTTATGGTTTAATTAAGTATGTCAAAGCCAATGACATTTGTGGGCGTGAAGACTTTATCGTACTGGCCctcgagtactaggatccattaggcg
TS00905	0	0.418897	0.418897	4297	0	0	0	0.179104	0.179104	5025	0	0	0	0.566826	0.566826	3352	0	0	0	0.674487	0.674487	3410	0	0	0	0	0	RNA	CCACGCGGACATATGTCCATNNN	CCAaGCaGACATtaGT-CATTAG	chr10	7811198	+	4	1	GAGTGCTATACTAGCGTAGCTAACTGCATCTAATGACTAATGTCTGCTTGGATG	CTTTATCGTGTTCCTC	tatcttgtggaaaggacgaaacaccGAGTGCTATACTAGCGTAGCTAACTGCATCTAATGACTAATGTCTGCTTGGATGCTTTATCGTGTTCCTCctcgagtactaggatccattaggcg
TS00906	0	0	0	3598	0	0	0	0	0	4408	0	0	0	0	0	3072	0	0	0	0	0	3115	0	0	0	0	0	RNA	CCACGCGGACATATGTCCATNNN	gCAaGCaGAaATATGT-CATGAG	chr10	25645313	+	4	1	ACAGCTTGAGAAAGCTTTAAAAATTATATCTCATGACATATTTCTGCTTGCTTA	CTTTATCGTTCGGTAT	tatcttgtggaaaggacgaaacaccACAGCTTGAGAAAGCTTTAAAAATTATATCTCATGACATATTTCTGCTTGCTTACTTTATCGTTCGGTATctcgagtactaggatccattaggcg
TS00907	0.0342532	0.00744635	0.0416996	67147	1	0.00148927	0.0453621	0.0129606	0.0583226	77157	2	0.00259212	0.0591058	0.00347681	0.0625826	28762	0	0	0.0406091	0.00676819	0.0473773	29550	0	0	0.00148927	0.00259212	0.00204069	RNA	CCACGCGGACATATGTCCATNNN	CCACGCtGACAgAgGT-CAgCGG	chr10	38449825	+	4	1	GGGAGGGGCCGGTGTGAGGCAAGGGGCTCCCGCTGACCTCTGTCAGCGTGGGAG	CTTTATCGTTTGCTGG	tatcttgtggaaaggacgaaacaccGGGAGGGGCCGGTGTGAGGCAAGGGGCTCCCGCTGACCTCTGTCAGCGTGGGAGCTTTATCGTTTGCTGGctcgagtactaggatccattaggcg
TS00908	0	0.0068188	0.0068188	43996	0	0	0	0	0	51305	0	0	0	0	0	20532	0	0	0	0.00912909	0.00912909	21908	0	0	0	0	0	RNA	CCACGCGGACATATGTCCATNNN	CCACGCtGACAgAgGT-CAgCAG	chr10	38450021	+	4	1	GGGAGGGGCCGGTGTGAGGCTAGGGGCTCCTGCTGACCTCTGTCAGCGTGGGAG	CTTTATCGTAATTGGG	tatcttgtggaaaggacgaaacaccGGGAGGGGCCGGTGTGAGGCTAGGGGCTCCTGCTGACCTCTGTCAGCGTGGGAGCTTTATCGTAATTGGGctcgagtactaggatccattaggcg
TS00909	0.226524	0	0.226524	48560	0	0	0.252125	0	0.252125	55528	0	0	0.129291	0.0068048	0.136096	29391	1	0.0034024	0.146863	0.0204925	0.167355	29279	0	0	-0.0034024	0	-0.0017012	RNA	CCACGCGGACATATGTCCATNNN	CCACGCtGACAgAgGT-CAgCAG	chr10	38450070	+	4	1	GGGAGGAGCCGGTGTGAGGCAAGGGGCTCCTGCTGACCTCTGTCAGCGTGGGAG	CTTTATCGTCGCAACC	tatcttgtggaaaggacgaaacaccGGGAGGAGCCGGTGTGAGGCAAGGGGCTCCTGCTGACCTCTGTCAGCGTGGGAGCTTTATCGTCGCAACCctcgagtactaggatccattaggcg
TS00910	0.0984307	0.0742873	0.172718	53845	5	0.00928591	0.110391	0.0569201	0.167311	57976	4	0.00689941	0.064356	0.114921	0.179277	21754	5	0.0229843	0.0569198	0.0609855	0.117905	24596	9	0.0365913	-0.0136984	-0.0296919	-0.0216951	RNA	CCACGCGGACATATGTCCATNNN	CCACGCtGACAgAgGT-CAgCGG	chr10	38450558	+	4	1	GGGAGGGGCTGGCGTGAGGCTAGGGGCTCCCGCTGACCTCTGTCAGCGTGGGAG	CTTTATCGTCCAGCAC	tatcttgtggaaaggacgaaacaccGGGAGGGGCTGGCGTGAGGCTAGGGGCTCCCGCTGACCTCTGTCAGCGTGGGAGCTTTATCGTCCAGCACctcgagtactaggatccattaggcg
TS00911	0.216043	0.00213904	0.218182	46750	1	0.00213904	0.270713	0.00368317	0.274396	54301	0	0	0.125156	0.0178795	0.143036	22372	0	0	0.084814	0.0212035	0.106018	23581	0	0	0.00213904	0	0.00106952	RNA	CCACGCGGACATATGTCCATNNN	CCACGCtGACAgAgGT-CAgCGG	chr10	38450607	+	4	1	GGAAGGGGCCGGTGTGAGGCAAGGGGCTCCCGCTGACCTCTGTCAGCGTGGGAG	CTTTATCGTAAGTGGC	tatcttgtggaaaggacgaaacaccGGAAGGGGCCGGTGTGAGGCAAGGGGCTCCCGCTGACCTCTGTCAGCGTGGGAGCTTTATCGTAAGTGGCctcgagtactaggatccattaggcg
TS00912	0	0	0	33955	1	0.00294507	0	0	0	41285	0	0	0.116815	0.0194691	0.136284	15409	0	0	0.091638	0.0229095	0.114548	17460	0	0	0.00294507	0	0.00147254	RNA	CCACGCGGACATATGTCCATNNN	CCACttGGgCAcATGT-CATTAG	chr10	29441516	-	4	1	ACCTGTGACACAGTCTCACGAGGTCCTAATGACATGTGCCCAAGTGGTCAGAGC	CTTTATCGTCTGTGCA	tatcttgtggaaaggacgaaacaccACCTGTGACACAGTCTCACGAGGTCCTAATGACATGTGCCCAAGTGGTCAGAGCCTTTATCGTCTGTGCActcgagtactaggatccattaggcg
TS00913	0	0	0	1201	0	0	0	0	0	1322	0	0	0	0	0	2020	0	0	0	0	0	2040	0	0	0	0	0	RNA	CCACGCGGACATATGTCCATNNN	CCACaaGGACATATaT-CtTTGG	chr10	44647794	+	4	1	CTAAGTCCAAATTTATTAGTCTTGGTTCCCCAAAGATATATGTCCTTGTGGAAA	CTTTATCGTCTTGAAC	tatcttgtggaaaggacgaaacaccCTAAGTCCAAATTTATTAGTCTTGGTTCCCCAAAGATATATGTCCTTGTGGAAACTTTATCGTCTTGAACctcgagtactaggatccattaggcg
TS00914	0	0.0662092	0.0662092	16614	0	0	0	0.102333	0.102333	19544	0	0	0	0.0896682	0.0896682	10037	0	0	0	0	0	10029	1	0.00997108	0	-0.00997108	-0.00498554	RNA	CCACGCGGACATATGTCCATNNN	CCAgatGGAaATATGT-CATAGG	chr10	116967211	-	4	1	TTCCCTGCTACGGTCTGACCCTTTGCCTATGACATATTTCCATCTGGTCCCTCT	CTTTATCGTTAGTGCT	tatcttgtggaaaggacgaaacaccTTCCCTGCTACGGTCTGACCCTTTGCCTATGACATATTTCCATCTGGTCCCTCTCTTTATCGTTAGTGCTctcgagtactaggatccattaggcg
TS00915	0	0	0	20408	0	0	0	0	0	24178	0	0	0	0	0	12443	0	0	0	0	0	13105	0	0	0	0	0	RNA	CCACGCGGACATATGTCCATNNN	CCAgGaaGgCATATGT-CATGGG	chr10	128775340	+	4	1	GAAGGCCTTGGCTATGATATATTCCTTCCCCCATGACATATGCCTTCCTGGACT	CTTTATCGTATCGCTG	tatcttgtggaaaggacgaaacaccGAAGGCCTTGGCTATGATATATTCCTTCCCCCATGACATATGCCTTCCTGGACTCTTTATCGTATCGCTGctcgagtactaggatccattaggcg
TS00916	0	0	0	803	0	0	0	0	0	930	0	0	0.320256	0	0.320256	1249	0	0	0.3003	0	0.3003	1332	0	0	0	0	0	RNA	CCACGCGGACATATGTCCATNNN	CCtCGgGGACATtTGT-CAaAAG	chr11	13023494	-	4	1	GATGTTAGATAATTGTCTGTAGTTGCTTTTGACAAATGTCCCCGAGGAAAAAGC	CTTTATCGTTACTAGC	tatcttgtggaaaggacgaaacaccGATGTTAGATAATTGTCTGTAGTTGCTTTTGACAAATGTCCCCGAGGAAAAAGCCTTTATCGTTACTAGCctcgagtactaggatccattaggcg
TS00917	0	0.0139392	0.0139392	7174	0	0	0	0	0	8282	0	0	0	0.0630616	0.0630616	6343	0	0	0	0.101996	0.101996	6863	0	0	0	0	0	RNA	CCACGCGGACATATGTCCATNNN	CCACGgaGACATcTtT-CATTAG	chr11	32413008	-	4	1	CCATTGTAACACTGCTCCCTGACATCTAATGAAAGATGTCTCCGTGGACTTGCT	CTTTATCGTGGCTTAT	tatcttgtggaaaggacgaaacaccCCATTGTAACACTGCTCCCTGACATCTAATGAAAGATGTCTCCGTGGACTTGCTCTTTATCGTGGCTTATctcgagtactaggatccattaggcg
TS00918	0	0	0	41	0	0	0	0	0	77	0	0	0	0	0	228	0	0	0	0	0	224	0	0	0	0	0	RNA	CCACGCGGACATATGTCCATNNN	CCACGCttACAaATGT-gATTGG	chr11	33033517	-	4	1	AGAATAAATTATGTATCCTAAATATCCAATCACATTTGTAAGCGTGGAAGCTCT	CTTTATCGTAGCGGAT	tatcttgtggaaaggacgaaacaccAGAATAAATTATGTATCCTAAATATCCAATCACATTTGTAAGCGTGGAAGCTCTCTTTATCGTAGCGGATctcgagtactaggatccattaggcg
TS00919	0	0	0	1571	0	0	0	0	0	1590	0	0	0	0	0	2076	0	0	0	0	0	2183	0	0	0	0	0	RNA	CCACGCGGACATATGTCCATNNN	CCtCttGGACAaATGT-CATTGG	chr11	34642574	-	4	1	AAATTTACTCTGTGATCTGCACTTTCCAATGACATTTGTCCAAGAGGCACTGAC	CTTTATCGTAACGAGC	tatcttgtggaaaggacgaaacaccAAATTTACTCTGTGATCTGCACTTTCCAATGACATTTGTCCAAGAGGCACTGACCTTTATCGTAACGAGCctcgagtactaggatccattaggcg
TS00920	0.051456	0.181049	0.232505	52472	1	0.00190578	0.0482759	0.15	0.198276	58000	0	0	0.0173634	0.20402	0.221383	23037	0	0	0.0297026	0.13154	0.161242	23567	0	0	0.00190578	0	0.000952889	RNA	CCACGCGGACATATGTCCATNNN	CCAtGtGGACATAgcTCC-TTGG	chr1	229007313	+	4	1	GCCCCAGTGCCGAGGAGACCCTAGGAAACCCAAGGAGCTATGTCCACATGGGGC	CTTTATCGTATTGTCA	tatcttgtggaaaggacgaaacaccGCCCCAGTGCCGAGGAGACCCTAGGAAACCCAAGGAGCTATGTCCACATGGGGCCTTTATCGTATTGTCActcgagtactaggatccattaggcg
TS00921	0	0	0	5326	0	0	0	0	0	5740	0	0	0	0	0	5211	0	0	0	0	0	5524	0	0	0	0	0	RNA	CCACGCGGACATATGTCCATNNN	CCAgGCtGAaATATGTgC-TGAG	chr10	4939492	+	4	1	TTTACTTTGCTCAAGGGAAGGCTGCTGATCTCAGCACATATTTCAGCCTGGGCA	CTTTATCGTGAGTTTC	tatcttgtggaaaggacgaaacaccTTTACTTTGCTCAAGGGAAGGCTGCTGATCTCAGCACATATTTCAGCCTGGGCACTTTATCGTGAGTTTCctcgagtactaggatccattaggcg
TS00922	0.152282	0.103159	0.25544	40714	0	0	0.195057	0.107174	0.302231	46653	2	0.00428697	0.120147	0.120147	0.240295	24137	3	0.0124291	0.0351384	0.0780853	0.113224	25613	11	0.0429469	-0.0124291	-0.03866	-0.0255445	RNA	CCACGCGGACATATGTCCATNNN	CCcCGCGGggAaATGTCC-TCAG	chr10	697472	-	4	1	CCTGGAACGCCTCTCTGGATGCTCACTGAGGACATTTCCCCGCGGGGCCTTCAT	CTTTATCGTTGGGTTT	tatcttgtggaaaggacgaaacaccCCTGGAACGCCTCTCTGGATGCTCACTGAGGACATTTCCCCGCGGGGCCTTCATCTTTATCGTTGGGTTTctcgagtactaggatccattaggcg
TS00923	0.00738607	0	0.00738607	27078	1	0.00369303	0.0175568	0	0.0175568	28479	0	0	0.0383524	0	0.0383524	13037	0	0	0.0508518	0	0.0508518	15732	0	0	0.00369303	0	0.00184652	RNA	CCACGCGGACATATGTCCATNNN	CCACtCGcACAcAgGTCC-TCGG	chr10	3649546	+	4	1	CACATGAGCAGAGGAGAGGACCAAAGATACCGAGGACCTGTGTGCGAGTGGGGG	CTTTATCGTATATTCG	tatcttgtggaaaggacgaaacaccCACATGAGCAGAGGAGAGGACCAAAGATACCGAGGACCTGTGTGCGAGTGGGGGCTTTATCGTATATTCGctcgagtactaggatccattaggcg
TS00924	0.00106018	0.0137823	0.0148425	94324	2	0.00212035	0.00540731	0.00540731	0.0108146	110961	2	0.00180244	0	0.0319505	0.0319505	40688	3	0.00737318	0	0.0452887	0.0452887	39745	0	0	-0.00525283	0.00180244	-0.0017252	RNA	CCACGCGGACATATGTCCATNNN	CaAgGCGGgCATATGaCC-TGAG	chr10	28239380	-	4	1	GCCAGGCTGGTCTTGAACTCCTGACCTCAGGTCATATGCCCGCCTTGGCCTCTC	CTTTATCGTACACCGC	tatcttgtggaaaggacgaaacaccGCCAGGCTGGTCTTGAACTCCTGACCTCAGGTCATATGCCCGCCTTGGCCTCTCCTTTATCGTACACCGCctcgagtactaggatccattaggcg
TS00925	0	0.2331	0.2331	1716	0	0	0	0.234962	0.234962	2128	0	0	0	0.62448	0.62448	2402	0	0	0	0.321543	0.321543	2488	0	0	0	0	0	RNA	CCACGCGGACATATGTCCATNNN	CCACaCaaAaATATGTCC-TGGG	chr10	34553330	+	4	1	AATCTAAAACATTGCTGGCAATCACAGTACCCAGGACATATTTTTGTGTGGCTT	CTTTATCGTTAATCCA	tatcttgtggaaaggacgaaacaccAATCTAAAACATTGCTGGCAATCACAGTACCCAGGACATATTTTTGTGTGGCTTCTTTATCGTTAATCCActcgagtactaggatccattaggcg
TS00926	0	0.109646	0.109646	76610	31	0.0404647	0	0.0818439	0.0818439	90416	71	0.0785259	0	0.0931727	0.0931727	31125	10	0.0321285	0.00290723	0.0581446	0.0610518	34397	19	0.0552374	0.00833618	0.0232886	0.0158124	RNA	CCACGCGGACATATGTCCATNNN	CaAgGCGGgCAgATGTCC-TGAG	chr10	27084632	+	4	1	TTGGCCAGGCTGATCTTGGAACTCCTGAACTCAGGACATCTGCCCGCCTTGGCC	CTTTATCGTTTATGGC	tatcttgtggaaaggacgaaacaccTTGGCCAGGCTGATCTTGGAACTCCTGAACTCAGGACATCTGCCCGCCTTGGCCCTTTATCGTTTATGGCctcgagtactaggatccattaggcg
TS00927	0	0.0823336	0.0823336	42510	0	0	0	0.0625807	0.0625807	51134	0	0	0	0.0121056	0.0121056	24782	0	0	0	0.0780305	0.0780305	25631	0	0	0	0	0	RNA	CCACGCGGACATATGTCCATNNN	CgACGgtGACATAgGTCC-TGGG	chr10	70170826	+	4	1	GTGGAGGGCCCCAAGGTCAACTCATCTTTCCCAGGACCTATGTCACCGTCGGTA	CTTTATCGTCACACTG	tatcttgtggaaaggacgaaacaccGTGGAGGGCCCCAAGGTCAACTCATCTTTCCCAGGACCTATGTCACCGTCGGTACTTTATCGTCACACTGctcgagtactaggatccattaggcg
TS00928	0.0177294	0.0413687	0.0590982	16921	0	0	0.0153752	0.0717507	0.0871259	19512	0	0	0.0163514	0.103559	0.119911	18347	9	0.0490543	0.0455143	0.0960858	0.1416	19774	0	0	-0.0490543	0	-0.0245272	RNA	CCACGCGGACATATGTCCATNNN	CCACcaGGACAgATGTCC-gAGG	chr10	72073204	+	4	1	AGAAGCTCTGTTCCTACGCAGCATGGGCACCTCGGACATCTGTCCTGGTGGTGG	CTTTATCGTAACCTTA	tatcttgtggaaaggacgaaacaccAGAAGCTCTGTTCCTACGCAGCATGGGCACCTCGGACATCTGTCCTGGTGGTGGCTTTATCGTAACCTTActcgagtactaggatccattaggcg
TS00929	0.0158441	0	0.0158441	12623	0	0	0.0203887	0	0.0203887	14714	0	0	0.0278267	0	0.0278267	10781	0	0	0.157116	0	0.157116	10820	0	0	0	0	0	RNA	CCACGCGGACATATGTCCATNNN	CCAgGtGGACAgtTGTCC-TAGG	chr10	70753651	+	4	1	AGTGGGTTTGGGTTTCAGAATGTTTGAGGCCTAGGACAACTGTCCACCTGGCTC	CTTTATCGTACCGTGC	tatcttgtggaaaggacgaaacaccAGTGGGTTTGGGTTTCAGAATGTTTGAGGCCTAGGACAACTGTCCACCTGGCTCCTTTATCGTACCGTGCctcgagtactaggatccattaggcg
TS00930	0	0	0	18	0	0	0	0	0	42	0	0	0	0	0	192	0	0	0	0	0	178	0	0	0	0	0	RNA	CCACGCGGACATATGTCCATNNN	CCACtCaGACtTATGTaC-TTGG	chr10	95900523	-	4	1	CTTTAAGTAATTAATGTAATATAGTCCAAGTACATAAGTCTGAGTGGTCCAGCT	CTTTATCGTGATGAAT	tatcttgtggaaaggacgaaacaccCTTTAAGTAATTAATGTAATATAGTCCAAGTACATAAGTCTGAGTGGTCCAGCTCTTTATCGTGATGAATctcgagtactaggatccattaggcg
TS00931	0	0.256016	0.256016	3906	0	0	0	0.151778	0.151778	4612	0	0	0	0.102076	0.102076	2939	0	0	0	0.103128	0.103128	2909	0	0	0	0	0	RNA	CCACGCGGACATATGTCCATNNN	CaAaGaGGACAcATGTCC-TGGG	chr10	103423425	-	4	1	TTTCCCTAATTATGGCCCGTATGGACCCAGGACATGTGTCCTCTTTGCTTTTTT	CTTTATCGTGCAACGG	tatcttgtggaaaggacgaaacaccTTTCCCTAATTATGGCCCGTATGGACCCAGGACATGTGTCCTCTTTGCTTTTTTCTTTATCGTGCAACGGctcgagtactaggatccattaggcg
TS00932	0	0	0	272	0	0	0	0	0	319	0	0	0	0	0	403	0	0	0	0	0	527	0	0	0	0	0	RNA	CCACGCGGACATATGTCCATNNN	CCACGtGGAaATgTGTtC-TGGG	chr10	117915620	+	4	1	AATTTTTTTTTCCTGAGTTTACTGTTTTCCCCAGAACACATTTCCACGTGGACT	CTTTATCGTTCGCTTC	tatcttgtggaaaggacgaaacaccAATTTTTTTTTCCTGAGTTTACTGTTTTCCCCAGAACACATTTCCACGTGGACTCTTTATCGTTCGCTTCctcgagtactaggatccattaggcg
TS00933	0	0.0766381	0.0766381	31316	14	0.0447056	0	0.152314	0.152314	34140	27	0.0790861	0	0.0607451	0.0607451	14816	1	0.00674946	0	0.0121751	0.0121751	16427	3	0.0182626	0.0379561	0.0608235	0.0493898	RNA	CCACGCGGACATATGTCCATNNN	CCAtGCtGACATtTtTCC-TGGG	chr10	104766126	-	4	1	GCATTCAGCAGGGTTCCCCAAATGACCCAGGAAAAATGTCAGCATGGGAGAGAG	CTTTATCGTCCGGTTA	tatcttgtggaaaggacgaaacaccGCATTCAGCAGGGTTCCCCAAATGACCCAGGAAAAATGTCAGCATGGGAGAGAGCTTTATCGTCCGGTTActcgagtactaggatccattaggcg
TS00934	0.048391	0.0096782	0.0580692	20665	0	0	0.0245238	0.0122619	0.0367857	24466	1	0.00408731	0.135709	0.0236016	0.159311	16948	0	0	0.105436	0.0117151	0.117151	17072	0	0	0	0.00408731	0.00204365	RNA	CCACGCGGACATATGTCCATNNN	CCACGCGGtgtTAaGTCC-TGGG	chr10	126747232	-	4	1	AGTCTGTCTCCATAACTTCTGCACGCCCAGGACTTAACACCGCGTGGCCTTTAG	CTTTATCGTTCCTCAC	tatcttgtggaaaggacgaaacaccAGTCTGTCTCCATAACTTCTGCACGCCCAGGACTTAACACCGCGTGGCCTTTAGCTTTATCGTTCCTCACctcgagtactaggatccattaggcg
TS00935	0	0	0	4916	0	0	0	0	0	5739	0	0	0	0	0	6253	4	0.0639693	0	0	0	6150	1	0.0162602	-0.0639693	-0.0162602	-0.0401147	RNA	CCACGCGGACATATGTCCATNNN	gCACGgGGgCAaATGTCC-TGGG	chr10	129568397	+	4	1	AATGTCTGATTCACGCTTGCCTCTCCAATCCCAGGACATTTGCCCCCGTGCAGG	CTTTATCGTTACTTCT	tatcttgtggaaaggacgaaacaccAATGTCTGATTCACGCTTGCCTCTCCAATCCCAGGACATTTGCCCCCGTGCAGGCTTTATCGTTACTTCTctcgagtactaggatccattaggcg
TS00936	0	0.00351605	0.00351605	28441	0	0	0	0	0	33160	0	0	0	0.0174528	0.0174528	22919	0	0	0	0.0213265	0.0213265	23445	2	0.0085306	0	-0.0085306	-0.0042653	RNA	CCACGCGGACATATGTCCATNNN	CCAgGCGGACATcTGTgC-aCAG	chr11	1437245	-	4	1	GAGGTGTCCCTGTCACCTGCAGGCGCTGTGCACAGATGTCCGCCTGGGAGGGAA	CTTTATCGTTACAGCT	tatcttgtggaaaggacgaaacaccGAGGTGTCCCTGTCACCTGCAGGCGCTGTGCACAGATGTCCGCCTGGGAGGGAACTTTATCGTTACAGCTctcgagtactaggatccattaggcg
TS00937	0.0573762	0.00337507	0.0607513	59258	0	0	0.0627711	0.00570646	0.0684775	70096	0	0	0.0692909	0.0131983	0.0824892	30307	0	0	0.0895309	0.0179062	0.107437	33508	0	0	0	0	0	RNA	CCACGCGGACATATGTCCATNNN	gCACGgcGACATAT-TCCcTGGG	chr1	230058277	+	4	1	CCCGCTGTGTAACCCTCTCATCTCAGGCTCCCAGGGAATATGTCGCCGTGCCGC	CTTTATCGTTTACCAA	tatcttgtggaaaggacgaaacaccCCCGCTGTGTAACCCTCTCATCTCAGGCTCCCAGGGAATATGTCGCCGTGCCGCCTTTATCGTTTACCAActcgagtactaggatccattaggcg
TS00938	0	0.00728332	0.00728332	13730	0	0	0	0	0	15162	2	0.0131909	0	0.0579576	0.0579576	8627	0	0	0	0.0106191	0.0106191	9417	0	0	0	0.0131909	0.00659544	RNA	CCACGCGGACATATGTCCATNNN	CCACaCtGcCATgT-TCCATTAG	chr1	226783514	+	4	1	ACAAAAACCTCACTATGGGAGGTAGATGGCTAATGGAACATGGCAGTGTGGAGA	CTTTATCGTGTCACGC	tatcttgtggaaaggacgaaacaccACAAAAACCTCACTATGGGAGGTAGATGGCTAATGGAACATGGCAGTGTGGAGACTTTATCGTGTCACGCctcgagtactaggatccattaggcg
TS00939	0	0	0	21296	0	0	0	0	0	25616	0	0	0	0	0	12721	0	0	0	0	0	14347	0	0	0	0	0	RNA	CCACGCGGACATATGTCCATNNN	CCtCGaGGAaATAT-TCCAgAAG	chr10	61072984	-	4	1	TCATCTCCTATGATAACAATGCCTTCTTCTGGAATATTTCCTCGAGGACCTGCC	CTTTATCGTTAGGCGG	tatcttgtggaaaggacgaaacaccTCATCTCCTATGATAACAATGCCTTCTTCTGGAATATTTCCTCGAGGACCTGCCCTTTATCGTTAGGCGGctcgagtactaggatccattaggcg
TS00940	0	0	0	17332	7	0.0403877	0	0	0	20256	10	0.0493681	0	0	0	12780	24	0.187793	0	0	0	13168	16	0.121507	-0.147406	-0.0721386	-0.109772	RNA	CCACGCGGACATATGTCCATNNN	CCAaGaGaACATcT-TCCATTAG	chr10	105771456	-	4	1	AGCAAACAGCAGAATAAACTGGATTCTAATGGAAGATGTTCTCTTGGCTTAATG	CTTTATCGTTGCTTCC	tatcttgtggaaaggacgaaacaccAGCAAACAGCAGAATAAACTGGATTCTAATGGAAGATGTTCTCTTGGCTTAATGCTTTATCGTTGCTTCCctcgagtactaggatccattaggcg
TS00941	0	0	0	7570	0	0	0	0	0	8541	1	0.0117082	0	0	0	6364	1	0.0157134	0	0	0	6670	0	0	-0.0157134	0.0117082	-0.00200258	RNA	CCACGCGGACATATGTCCATNNN	CCACcCaGACcTAT-TCCAcCAG	chr11	15219157	-	4	1	AGATTCTCAAGCCTCTCTGGCAATTCTGGTGGAATAGGTCTGGGTGGGATACAG	CTTTATCGTGCTCACA	tatcttgtggaaaggacgaaacaccAGATTCTCAAGCCTCTCTGGCAATTCTGGTGGAATAGGTCTGGGTGGGATACAGCTTTATCGTGCTCACActcgagtactaggatccattaggcg
TS00942	0	0	0	991	0	0	0	0	0	1108	0	0	0	0	0	1341	0	0	0	0	0	1524	0	0	0	0	0	RNA	CCACGCGGACATATGTCCATNNN	aCcCGtGaACATAT-TCCATTGG	chr11	27028575	-	4	1	GCTTATACTGTGTATAAATTACCAGCCAATGGAATATGTTCACGGGTGACAACT	CTTTATCGTCCTTTAT	tatcttgtggaaaggacgaaacaccGCTTATACTGTGTATAAATTACCAGCCAATGGAATATGTTCACGGGTGACAACTCTTTATCGTCCTTTATctcgagtactaggatccattaggcg
TS00943	0.0873362	0	0.0873362	1145	0	0	0.14782	0	0.14782	1353	0	0	0.402685	0	0.402685	1490	0	0	0	0	0	1595	0	0	0	0	0	RNA	CCACGCGGACATATGTCCATNNN	CCACcCtGACATcT-TCCcTTAG	chr11	41997979	-	4	1	AAAGTGACTATTATTCCTGCTATTTCTAAGGGAAGATGTCAGGGTGGAGGGGAA	CTTTATCGTACTAGGA	tatcttgtggaaaggacgaaacaccAAAGTGACTATTATTCCTGCTATTTCTAAGGGAAGATGTCAGGGTGGAGGGGAACTTTATCGTACTAGGActcgagtactaggatccattaggcg
TS00944	0.99353	0	0.99353	12984	0	0	1.14973	0	1.14973	14873	1	0.00672359	0.238845	0.0868527	0.325698	9211	0	0	0.352219	0.0402536	0.392473	9937	0	0	0	0.00672359	0.0033618	RNA	CCACGCGGACATATGTCCATNNN	CCAtGgctACAT-TGTCCATGGG	chr1	223723488	+	4	1	CCAGAAGAGAAGCCGAGGGGACATGATGGCCCATGGACAATGTAGCCATGGACA	CTTTATCGTTAACCAC	tatcttgtggaaaggacgaaacaccCCAGAAGAGAAGCCGAGGGGACATGATGGCCCATGGACAATGTAGCCATGGACACTTTATCGTTAACCACctcgagtactaggatccattaggcg
TS00945																			0	0	0	2	0	0	0	0	0	RNA	CCACGCGGACATATGTCCATNNN	CCACGtttcCAT-TGTCCATCAG	chr10	15023237	+	4	1	ATAAATAAATAAATAAATAAATAAAGGAGCTGATGGACAATGGAAACGTGGCAT	CTTTATCGTTGTTCCC	tatcttgtggaaaggacgaaacaccATAAATAAATAAATAAATAAATAAAGGAGCTGATGGACAATGGAAACGTGGCATCTTTATCGTTGTTCCCctcgagtactaggatccattaggcg
TS00946	0	0	0	26010	0	0	0	0	0	31238	0	0	0.00713419	0	0.00713419	14017	1	0.00713419	0.00669747	0	0.00669747	14931	1	0.00669747	-0.00713419	-0.00669747	-0.00691584	RNA	CCACGCGGACATATGTCCATNNN	CCACGaGaACAT-TccCCATAAG	chr10	30797114	+	4	1	GGTGCAATGTGCCACCATTTGTCCTTTATCTTATGGGGAATGTTCTCGTGGGAG	CTTTATCGTGAGTAGC	tatcttgtggaaaggacgaaacaccGGTGCAATGTGCCACCATTTGTCCTTTATCTTATGGGGAATGTTCTCGTGGGAGCTTTATCGTGAGTAGCctcgagtactaggatccattaggcg
TS00947	0.0252663	0	0.0252663	47494	61	0.128437	0.0519276	0	0.0519276	55847	61	0.109227	0	0.0445236	0.0445236	22460	29	0.129118	0	0	0	25826	53	0.20522	-0.000681157	-0.0959926	-0.0483369	RNA	CCACGCGGACATATGTCCATNNN	CCAtGCaGACcT-TGTCCcTGGG	chr10	42983287	+	4	1	AGTTGCTGCAGCTGGGCCAGAGGGAGGGCCCCAGGGACAAGGTCTGCATGGAGG	CTTTATCGTTAAACGG	tatcttgtggaaaggacgaaacaccAGTTGCTGCAGCTGGGCCAGAGGGAGGGCCCCAGGGACAAGGTCTGCATGGAGGCTTTATCGTTAAACGGctcgagtactaggatccattaggcg
TS00948	0	0	0	20959	0	0	0	0	0	24909	0	0	0	0	0	10906	0	0	0	0.0164231	0.0164231	12178	0	0	0	0	0	RNA	CCACGCGGACATATGTCCATNNN	CCACcaGGtCAT-TGTCtATTGG	chr10	52185558	-	4	1	GGGTGGAAGTCCCCTTCCTATAGCTCCAATAGACAATGACCTGGTGGGGACTCT	CTTTATCGTCCTGAGC	tatcttgtggaaaggacgaaacaccGGGTGGAAGTCCCCTTCCTATAGCTCCAATAGACAATGACCTGGTGGGGACTCTCTTTATCGTCCTGAGCctcgagtactaggatccattaggcg
TS00949	0	0.0155304	0.0155304	12878	0	0	0	0	0	15828	1	0.00631792	0	0.0449085	0.0449085	8907	1	0.0112271	0	0.0100583	0.0100583	9942	1	0.0100583	-0.0112271	-0.00374042	-0.00748377	RNA	CCACGCGGACATATGTCCATNNN	CCtaGCaGACAT-TcTCCATGAG	chr10	62351716	+	4	1	AGGCAGAAATTTGCTGCAGGGGAGGGGCCCTCATGGAGAATGTCTGCTAGGGCA	CTTTATCGTAGGATCA	tatcttgtggaaaggacgaaacaccAGGCAGAAATTTGCTGCAGGGGAGGGGCCCTCATGGAGAATGTCTGCTAGGGCACTTTATCGTAGGATCActcgagtactaggatccattaggcg
TS00950	0	0	0	2122	0	0	0	0	0	2413	0	0	0	0	0	2305	0	0	0	0	0	2365	0	0	0	0	0	RNA	CCACGCGGACATATGTCCATNNN	CCACGgGGACcT-TGgCCcTTGG	chr10	80731110	+	4	1	AATCTTCATTGCCTTGTGTGGACAACAGCCCAAGGGCCAAGGTCCCCGTGGGCT	CTTTATCGTAAGTCCT	tatcttgtggaaaggacgaaacaccAATCTTCATTGCCTTGTGTGGACAACAGCCCAAGGGCCAAGGTCCCCGTGGGCTCTTTATCGTAAGTCCTctcgagtactaggatccattaggcg
TS00951	0	1.4218	1.4218	211	0	0	0	0.664452	0.664452	301	0	0	0	0.232829	0.232829	859	0	0	0	0.49456	0.49456	1011	0	0	0	0	0	RNA	CCACGCGGACATATGTCCATNNN	tCAgGCtGACAT-TGTaCATTGG	chr11	4811138	+	4	1	AAAAGAAAAATAATTTGAAGCCAGAAATTCCAATGTACAATGTCAGCCTGATCT	CTTTATCGTGACCTTG	tatcttgtggaaaggacgaaacaccAAAAGAAAAATAATTTGAAGCCAGAAATTCCAATGTACAATGTCAGCCTGATCTCTTTATCGTGACCTTGctcgagtactaggatccattaggcg
TS00952	0	0.042204	0.042204	21325	0	0	0	0.0590855	0.0590855	22002	0	0	0.0130259	0.00651296	0.0195389	15354	1	0.00651296	0	0	0	16400	1	0.00609756	-0.00651296	-0.00609756	-0.00630526	RNA	CCACGCGGACATATGTCCATNNN	CCtgGCaGACAT-TcTCCATGAG	chr11	42026884	+	4	1	AGGCAGAGGTGTGCTGCTGTAGTGAAGCCCTCATGGAGAATGTCTGCCAGGGCA	CTTTATCGTCATTTCT	tatcttgtggaaaggacgaaacaccAGGCAGAGGTGTGCTGCTGTAGTGAAGCCCTCATGGAGAATGTCTGCCAGGGCACTTTATCGTCATTTCTctcgagtactaggatccattaggcg
TS00953	0.0160671	0.00714094	0.0232081	56015	2	0.00357047	0.027312	0	0.027312	65905	9	0.013656	0.0180558	0.0216669	0.0397227	27692	7	0.0252781	0.0102645	0.0171075	0.027372	29227	11	0.0376364	-0.0217076	-0.0239804	-0.022844	RNA	CCACGCGGACATATGTCCATNNN	CCAgGCaGAC-TATGTtCAcAGG	chr10	113991944	-	4	1	AGCCAGGTGGAGGAGGGAGGAGAGGCCTGTGAACATAGTCTGCCTGGGGAAGGG	CTTTATCGTGCGTACC	tatcttgtggaaaggacgaaacaccAGCCAGGTGGAGGAGGGAGGAGAGGCCTGTGAACATAGTCTGCCTGGGGAAGGGCTTTATCGTGCGTACCctcgagtactaggatccattaggcg
TS00954	0	0	0	929	0	0	0	0	0	930	0	0	0	0	0	1406	0	0	0	0	0	1494	0	0	0	0	0	RNA	CCACGCGGACATATGTCCATNNN	CCAtGgGaAC-TATGTaCATTAG	chr10	106673674	-	4	1	AAGATTAGACTTCTAGGTTATCTTGCTAATGTACATAGTTCCCATGGTTTCCAT	CTTTATCGTATTTGGC	tatcttgtggaaaggacgaaacaccAAGATTAGACTTCTAGGTTATCTTGCTAATGTACATAGTTCCCATGGTTTCCATCTTTATCGTATTTGGCctcgagtactaggatccattaggcg
TS00955	0	0	0	28746	0	0	0	0	0	33900	0	0	0	0	0	25319	0	0	0	0	0	25976	1	0.00384971	0	-0.00384971	-0.00192485	RNA	CCACGCGGACATATGTCCATNNN	gCACGCaGAC-TcTGTCCtTTGG	chr10	130224351	+	4	1	GAGCAATGGCTGAGCTCAATCACTTGCTTCCAAAGGACAGAGTCTGCGTGCGGG	CTTTATCGTGGTTACT	tatcttgtggaaaggacgaaacaccGAGCAATGGCTGAGCTCAATCACTTGCTTCCAAAGGACAGAGTCTGCGTGCGGGCTTTATCGTGGTTACTctcgagtactaggatccattaggcg
TS00956	0	0	0	31097	0	0	0	0	0	34419	0	0	0.0126159	0.0126159	0.0252318	15853	0	0	0.0592839	0	0.0592839	16868	0	0	0	0	0	RNA	CCACGCGGACATATGTCCATNNN	CCtCtaGGAC-TcTGTCCATTGG	chr10	101768767	-	4	1	GGGTTGCTCCCTACCCCAGGAGATGCCAATGGACAGAGTCCTAGAGGAGCGAGG	CTTTATCGTGCACGCT	tatcttgtggaaaggacgaaacaccGGGTTGCTCCCTACCCCAGGAGATGCCAATGGACAGAGTCCTAGAGGAGCGAGGCTTTATCGTGCACGCTctcgagtactaggatccattaggcg
TS00957	0.199092	0	0.199092	41187	1	0.00242795	0.15814	0	0.15814	48691	0	0	0	0.00502513	0.00502513	19900	0	0	0.046834	0.0093668	0.0562008	21352	0	0	0.00242795	0	0.00121398	RNA	CCACGCGGACATATGTCCATNNN	CCACtCGGcC-TATcTCCAaAAG	chr10	112988530	-	4	1	TCTACCTGCCTCCCATCTGTGGTTCCTTTTGGAGATAGGCCGAGTGGGCCACTC	CTTTATCGTTATGGGA	tatcttgtggaaaggacgaaacaccTCTACCTGCCTCCCATCTGTGGTTCCTTTTGGAGATAGGCCGAGTGGGCCACTCCTTTATCGTTATGGGActcgagtactaggatccattaggcg
TS00958	0	0	0	1461	0	0	0	0	0	1692	0	0	0	0	0	2008	0	0	0	0	0	2336	0	0	0	0	0	RNA	CCACGCGGACATATGTCCATNNN	CCAgGCaaAC-TATtTCCATGAG	chr11	44115647	-	4	1	GTTGTATTTGGTTTGAGAAATGGGTCTCATGGAAATAGTTTGCCTGGAGACCAT	CTTTATCGTTTAGCGT	tatcttgtggaaaggacgaaacaccGTTGTATTTGGTTTGAGAAATGGGTCTCATGGAAATAGTTTGCCTGGAGACCATCTTTATCGTTTAGCGTctcgagtactaggatccattaggcg
TS00959	0	0	0	5981	23	0.384551	0	0	0	6641	25	0.376449	0	0	0	5806	25	0.430589	0	0	0	6313	23	0.364328	-0.046038	0.0121218	-0.0169581	RNA	CCACGCGGACATATGTCCATNNN	CCcCGCtG-CtTATGTCCcTAAG	chr1	230592452	-	4	1	AGGTAGAAGGTTAGAAGACCGGCAGCTTAGGGACATAAGCAGCGGGGCTCTTGC	CTTTATCGTTAATCGC	tatcttgtggaaaggacgaaacaccAGGTAGAAGGTTAGAAGACCGGCAGCTTAGGGACATAAGCAGCGGGGCTCTTGCCTTTATCGTTAATCGCctcgagtactaggatccattaggcg
TS00960	0	0	0	2887	0	0	0	0	0	3363	0	0	0	0	0	3125	1	0.032	0	0	0	3634	0	0	-0.032	0	-0.016	RNA	CCACGCGGACATATGTCCATNNN	CCACGaGG-CAaATGaaCATCAG	chr1	239726470	-	4	1	AATCTTGATTTACCTTTGAAAAAACCTGATGTTCATTTGCCTCGTGGCTGGGTT	CTTTATCGTCTTAGCG	tatcttgtggaaaggacgaaacaccAATCTTGATTTACCTTTGAAAAAACCTGATGTTCATTTGCCTCGTGGCTGGGTTCTTTATCGTCTTAGCGctcgagtactaggatccattaggcg
TS00961	0	0.0136426	0.0136426	29320	0	0	0	0.00294395	0.00294395	33968	0	0	0.0254453	0.127226	0.152672	11790	0	0	0	0.0158341	0.0158341	12631	0	0	0	0	0	RNA	CCACGCGGACATATGTCCATNNN	CtAgGCGG-CAgAgGTCCATCAG	chr1	218081073	-	4	1	AGCTGCCATCTGCCAAGGTAGCAGTCTGATGGACCTCTGCCGCCTAGATGATGC	CTTTATCGTAGTTGGA	tatcttgtggaaaggacgaaacaccAGCTGCCATCTGCCAAGGTAGCAGTCTGATGGACCTCTGCCGCCTAGATGATGCCTTTATCGTAGTTGGActcgagtactaggatccattaggcg
TS00962	0	0	0	901	0	0	0	0	0	1001	0	0	0	0	0	1725	0	0	0	0	0	1568	0	0	0	0	0	RNA	CCACGCGGACATATGTCCATNNN	CCAatCtG-CATATGTCCtTCAG	chr10	33405197	+	4	1	ACAATTTGAATGAAATCTGTTCTGAGTATCTGAAGGACATATGCAGATTGGAAT	CTTTATCGTAGCTGTT	tatcttgtggaaaggacgaaacaccACAATTTGAATGAAATCTGTTCTGAGTATCTGAAGGACATATGCAGATTGGAATCTTTATCGTAGCTGTTctcgagtactaggatccattaggcg
TS00963	0	0	0	1126	0	0	0	0	0	1450	0	0	0	0	0	794	0	0	0	0	0	918	0	0	0	0	0	RNA	CCACGCGGACATATGTCCATNNN	CCACaCaG-CAgATGTCgATTGG	chr10	20930910	-	4	1	TCCATTTGCAATCTGGAACATCTAACCAATCGACATCTGCTGTGTGGACAGTCA	CTTTATCGTAAGTGCA	tatcttgtggaaaggacgaaacaccTCCATTTGCAATCTGGAACATCTAACCAATCGACATCTGCTGTGTGGACAGTCACTTTATCGTAAGTGCActcgagtactaggatccattaggcg
TS00964	0	0.295967	0.295967	5406	0	0	0	0.162285	0.162285	6162	0	0	0	0.125112	0.125112	5595	0	0	0	0.250459	0.250459	5989	0	0	0	0	0	RNA	CCACGCGGACATATGTCCATNNN	CCAaGaGG-CATAgGTgCATAGG	chr10	67380415	+	4	1	CTTTTATACACAACCCATGAAAGGAGCCACCTATGCACCTATGCCTCTTGGAAG	CTTTATCGTGCAACAA	tatcttgtggaaaggacgaaacaccCTTTTATACACAACCCATGAAAGGAGCCACCTATGCACCTATGCCTCTTGGAAGCTTTATCGTGCAACAActcgagtactaggatccattaggcg
TS00965	0	0	0	8878	0	0	0	0	0	10380	0	0	0	0	0	7414	0	0	0	0	0	7992	0	0	0	0	0	RNA	CCACGCGGACATATGTCCATNNN	CCACttGG-CAcATGTCCAaTAG	chr10	76281760	-	4	1	CTAAATCCTCCCAATGCTGCCTCCACTATTGGACATGTGCCAAGTGGCTTGCAA	CTTTATCGTTAAAGGT	tatcttgtggaaaggacgaaacaccCTAAATCCTCCCAATGCTGCCTCCACTATTGGACATGTGCCAAGTGGCTTGCAACTTTATCGTTAAAGGTctcgagtactaggatccattaggcg
TS00966	0.0345943	0	0.0345943	124298	50	0.0402259	0.0288084	0	0.0288084	145791	84	0.0576167	0.00355164	0	0.00355164	56312	30	0.0532746	0.029268	0.00516493	0.0344329	58084	41	0.0705874	-0.0130487	-0.0129707	-0.0130097	RNA	CCACGCGGACATATGTCCATNNN	CCACGCGG-CAgAgGTgCcTGGG	chr11	8083170	+	4	1	ACCGGAGTCCACTCAGCCCACAAGCACCGCCCAGGCACCTCTGCCGCGTGGCTA	CTTTATCGTTATTTGG	tatcttgtggaaaggacgaaacaccACCGGAGTCCACTCAGCCCACAAGCACCGCCCAGGCACCTCTGCCGCGTGGCTACTTTATCGTTATTTGGctcgagtactaggatccattaggcg
TS00967	0	0	0	27563	1	0.00362805	0	0	0	31544	2	0.00634035	0	0	0	14916	2	0.0134084	0	0	0	15504	1	0.00644995	-0.00978037	-0.000109598	-0.00494498	RNA	CCACGCGGACATATGTCCATNNN	CCACGCtG-CAcATGTCagTTAG	chr10	129761403	-	4	1	CCTTTTGCTGTAAGGACAAGCTCCACTAACTGACATGTGCAGCGTGGCAGCACC	CTTTATCGTTGCGTGC	tatcttgtggaaaggacgaaacaccCCTTTTGCTGTAAGGACAAGCTCCACTAACTGACATGTGCAGCGTGGCAGCACCCTTTATCGTTGCGTGCctcgagtactaggatccattaggcg
TS00968	0	0	0	2754	0	0	0	0	0	3457	0	0	0	0	0	3295	0	0	0	0	0	3431	0	0	0	0	0	RNA	CCACGCGGACATATGTCCATNNN	aCAaG-GGACATtTGaCCATGGG	chr10	9808491	-	4	1	GCTGTATATGTTAGGACCAATAAGTCCCATGGTCAAATGTCCCTTGTTTCATCT	CTTTATCGTAATCCAC	tatcttgtggaaaggacgaaacaccGCTGTATATGTTAGGACCAATAAGTCCCATGGTCAAATGTCCCTTGTTTCATCTCTTTATCGTAATCCACctcgagtactaggatccattaggcg
TS00969	0	0	0	1533	0	0	0	0	0	1821	0	0	0	0	0	2607	0	0	0	0	0	2846	0	0	0	0	0	RNA	CCACGCGGACATATGTCCATNNN	CCACG-GGAttTcaGTCCATAAG	chr10	21203421	-	4	1	TTGCTTTTATAAAAAAGTTCTCCAACTTATGGACTGAAATCCCGTGGGTGTTTA	CTTTATCGTTCTGGCA	tatcttgtggaaaggacgaaacaccTTGCTTTTATAAAAAAGTTCTCCAACTTATGGACTGAAATCCCGTGGGTGTTTACTTTATCGTTCTGGCActcgagtactaggatccattaggcg
TS00970	0	0	0	1001	0	0	0	0	0	1352	0	0	0	0	0	1802	0	0	0	0	0	1895	0	0	0	0	0	RNA	CCACGCGGACATATGTCCATNNN	gCAaG-GaACATATtTCCATCAG	chr10	36583515	+	4	1	AGAAAGTGAAGAAGTGAGCATAAGAATATCTGATGGAAATATGTTCCTTGCAAA	CTTTATCGTTTACTGA	tatcttgtggaaaggacgaaacaccAGAAAGTGAAGAAGTGAGCATAAGAATATCTGATGGAAATATGTTCCTTGCAAACTTTATCGTTTACTGActcgagtactaggatccattaggcg
TS00971	0	0	0	1953	0	0	0	0	0	2452	0	0	0	0	0	3036	0	0	0	0.063593	0.063593	3145	1	0.0317965	0	-0.0317965	-0.0158983	RNA	CCACGCGGACATATGTCCATNNN	CCttG-GaAtATATGTCCATAAG	chr10	57183496	-	4	1	ACTACCATTTGATTTAGCAGTTTTACTTATGGACATATATTCCAAGGAATTGAA	CTTTATCGTCGCATAT	tatcttgtggaaaggacgaaacaccACTACCATTTGATTTAGCAGTTTTACTTATGGACATATATTCCAAGGAATTGAACTTTATCGTCGCATATctcgagtactaggatccattaggcg
TS00972	0	0	0	2325	0	0	0	0	0	2562	0	0	0	0	0	2744	0	0	0	0	0	2693	0	0	0	0	0	RNA	CCACGCGGACATATGTCCATNNN	tCAgG-GGcCAcATGTCCATGAG	chr10	57513349	+	4	1	CTTGTTTTAGACCCTAAGCGTCCACCTCCCTCATGGACATGTGGCCCCTGAAAA	CTTTATCGTCTAATCA	tatcttgtggaaaggacgaaacaccCTTGTTTTAGACCCTAAGCGTCCACCTCCCTCATGGACATGTGGCCCCTGAAAACTTTATCGTCTAATCActcgagtactaggatccattaggcg
TS00973	0	0.25781	0.25781	6594	0	0	0	0.221932	0.221932	7660	0	0	0.111768	0.0319336	0.143701	6263	0	0	0.0905797	0.0905797	0.181159	6624	0	0	0	0	0	RNA	CCACGCGGACATATGTCCATNNN	CCAaG-GGcCAaATGTCCcTAAG	chr10	77318746	+	4	1	AAAACCTTCCTCAACTCTTCTCACCTGTGCTTAGGGACATTTGGCCCTTGGTGA	CTTTATCGTACGTTTA	tatcttgtggaaaggacgaaacaccAAAACCTTCCTCAACTCTTCTCACCTGTGCTTAGGGACATTTGGCCCTTGGTGACTTTATCGTACGTTTActcgagtactaggatccattaggcg
TS00974	0	0	0	12932	0	0	0	0	0	15460	0	0	0	0	0	9836	0	0	0	0	0	9793	1	0.0102114	0	-0.0102114	-0.00510569	RNA	CCACGCGGACATATGTCCATNNN	CCAgG-GaACATAacTCCATTGG	chr10	80996840	-	4	1	GTGAGATGGTGGCGTGGTTCCCAGGCCAATGGAGTTATGTTCCCTGGAGGATTA	CTTTATCGTTGACTAC	tatcttgtggaaaggacgaaacaccGTGAGATGGTGGCGTGGTTCCCAGGCCAATGGAGTTATGTTCCCTGGAGGATTACTTTATCGTTGACTACctcgagtactaggatccattaggcg
TS00975	0	0	0	9578	0	0	0	0	0	11476	0	0	0	0	0	8574	0	0	0	0	0	8133	0	0	0	0	0	RNA	CCACGCGGACATATGTCCATNNN	gCACG-GGAtgTcTGTCCATTAG	chr11	6020440	+	4	1	CTGCTCAAAGAAATCAGAGGAGATACAAACTAATGGACAGACATCCCGTGCTCA	CTTTATCGTAATCACC	tatcttgtggaaaggacgaaacaccCTGCTCAAAGAAATCAGAGGAGATACAAACTAATGGACAGACATCCCGTGCTCACTTTATCGTAATCACCctcgagtactaggatccattaggcg
TS00976	0	0.206398	0.206398	969	0	0	0	0	0	1182	0	0	0	0	0	2551	0	0	0	0.0725689	0.0725689	2756	0	0	0	0	0	RNA	CCACGCGGACATATGTCCATNNN	CCACG-GGACATgTGggaATGAG	chr11	13955216	-	4	1	GGAATATATATCATCTCACACATTCCTCATTCCCACATGTCCCGTGGGTTCTCT	CTTTATCGTCAGTAAG	tatcttgtggaaaggacgaaacaccGGAATATATATCATCTCACACATTCCTCATTCCCACATGTCCCGTGGGTTCTCTCTTTATCGTCAGTAAGctcgagtactaggatccattaggcg
TS00977	0.00699472	0	0.00699472	28593	0	0	0.0029274	0	0.0029274	34160	0	0	0.0608828	0	0.0608828	13140	0	0	0.0221223	0	0.0221223	13561	0	0	0	0	0	RNA	CCACGCGGACATATGTCCATNNN	CCtgG-GGACATATGTCtgTCAG	chr10	129498195	+	4	1	ACCCAGTGACCAAGCTAACATCACAGTAACTGACAGACATATGTCCCCAGGACA	CTTTATCGTACCGTTG	tatcttgtggaaaggacgaaacaccACCCAGTGACCAAGCTAACATCACAGTAACTGACAGACATATGTCCCCAGGACACTTTATCGTACCGTTGctcgagtactaggatccattaggcg
TS00978	0	0.0517732	0.0517732	3863	0	0	0	0.022007	0.022007	4544	0	0	0	0	0	4070	0	0	0	0.0219539	0.0219539	4555	6	0.131723	0	-0.131723	-0.0658617	RNA	CCACGCGGACATATGTCCATNNN	CCAgG-GaACATAacTCCATTGG	chr11	5910663	-	4	1	GGGGAATAGGGGTGTGATTCCCAGTCCAATGGAGTTATGTTCCCTGGTGGATTG	CTTTATCGTTACTCCC	tatcttgtggaaaggacgaaacaccGGGGAATAGGGGTGTGATTCCCAGTCCAATGGAGTTATGTTCCCTGGTGGATTGCTTTATCGTTACTCCCctcgagtactaggatccattaggcg
TS00979	0	0.0318167	0.0318167	25144	0	0	0	0.0310516	0.0310516	28984	0	0	0	0.0763577	0.0763577	10477	0	0	0	0	0	10953	2	0.0182598	0	-0.0182598	-0.00912992	RNA	CCACGCGGACATATGTCCATNNN	CCAaG-GGACATATGaatATAAG	chr11	45455087	+	4	1	GTCCCACCTCGAGGCAAGGGGAGGAGCCTCTTATATTCATATGTCCCTTGGACA	CTTTATCGTAGCCTTG	tatcttgtggaaaggacgaaacaccGTCCCACCTCGAGGCAAGGGGAGGAGCCTCTTATATTCATATGTCCCTTGGACACTTTATCGTAGCCTTGctcgagtactaggatccattaggcg
TS00980	0	0	0	115	0	0	0	0	0	153	0	0	0	0	0	167	0	0	0	0.526316	0.526316	190	0	0	0	0	0	RNA	CCACGCGGACATATGTCCATNNN	CCt-GCtGcCATATGcCCATCAG	chr1	215467997	-	4	1	TTAAATATTGAACAATACTTACAGACTGATGGGCATATGGCAGCAGGAAAATGC	CTTTATCGTTACTTAG	tatcttgtggaaaggacgaaacaccTTAAATATTGAACAATACTTACAGACTGATGGGCATATGGCAGCAGGAAAATGCCTTTATCGTTACTTAGctcgagtactaggatccattaggcg
TS00981	0	0	0	15994	0	0	0	0	0	18468	0	0	0	0.368284	0.368284	9232	0	0	0	0.22158	0.22158	10380	0	0	0	0	0	RNA	CCACGCGGACATATGTCCATNNN	gCA-GtGGACATATGcCCtTAAG	chr1	237141878	+	4	1	TGTAGTGTGACAGGTCCCCCATCAGGTTACTTAAGGGCATATGTCCACTGCTTG	CTTTATCGTTGAGGGT	tatcttgtggaaaggacgaaacaccTGTAGTGTGACAGGTCCCCCATCAGGTTACTTAAGGGCATATGTCCACTGCTTGCTTTATCGTTGAGGGTctcgagtactaggatccattaggcg
[truncated: 17,004 more rows]
