# Supplementary material for: Prime editing-installed suppressor tRNAs for disease-agnostic genome editing
Source: Nature. 2025 Nov 19;648(8092):191–202. doi: 10.1038/s41586-025-09732-2 (PMC12675287; doi:10.1038/s41586-025-09732-2)
Supplement: Supplementary file 14 — Evaluation of first and second stop codons for each protein in the human proteome. [file 41586_2025_9732_MOESM14_ESM.xlsx]

## Sheet: Column_Descriptions
Column_Name	Description
gene_symbol	Gene symbol for the indicated protein-coding gene
transcript_id	Transcript ID used to identify the position of the stop codon
strand	Strand of the gene
natural_stop_genomic_range(0-based)	Genomic range of the natural stop codon for that gene (0-based index)
next_stop_genomic_range(0-based)	Genomic range of the second in-frame stop codon for that gene (0-based index)
first_stop_codon	Type of first stop codon, either "TAG", "TGA", or "TAA"
second_stop_codon	Type of second stop codon, either "TAG", "TGA", or "TAA"
number_aa_after_first_stop	Number of amino acids between the first and second stop codons
Sheet_Name	Description
Column_Descriptions	Descriptions of the columns that are in the sheet "Proteome_stop_codon_analysis"
Proteome_stop_codon_analysis	Analysis of first and second stop codons for genes in the human genome

## Sheet: Proteome_stop_codon_analysis
gene_symbol	transcript_id	strand	natural_stop_genomic_range(0-based)	next_stop_genomic_range(0-based)	first_stop_codon	second_stop_codon	number_aa_after_first_stop
PRDM16	ENST00000270722.10	+	3433808-3433810	3434123-3434125	TGA	TGA	104
PEX10	ENST00000447513.7	-	2405765-2405767	2405702-2405704	TGA	TAG	20
PEX14	ENST00000356607.9	+	10629984-10629986	10630011-10630013	TAG	TGA	8
PLCH2	ENST00000378486.8	+	2505210-2505212	2505507-2505509	TGA	TAA	98
SPSB1	ENST00000328089.11	+	9367572-9367574	9367623-9367625	TGA	TGA	16
SLC2A5	ENST00000377424.9	-	9037585-9037587	9037504-9037506	TGA	TGA	26
NMNAT1	ENST00000377205.6	+	9982698-9982700	9982743-9982745	TAG	TGA	14
DISP3	ENST00000294484.7	+	11536683-11536685	11536764-11536766	TAG	TAG	26
MMEL1	ENST00000378412.8	-	2590989-2590991	2590917-2590919	TAG	TAG	23
TMEM51	ENST00000376008.3	+	15219740-15219742	15219968-15219970	TGA	TGA	75
RER1	ENST00000605895.6	+	2403121-2403123	2403133-2403135	TAG	TGA	3
PANK4	ENST00000378466.9	-	2508846-2508848	2508702-2508704	TGA	TGA	47
VPS13D	ENST00000620676.6	+	12509021-12509023	12509096-12509098	TGA	TGA	24
RBP7	ENST00000294435.8	+	10015829-10015831	10015964-10015966	TGA	TGA	44
GPR157	ENST00000377411.5	-	9104418-9104420	9104244-9104246	TGA	TAG	57
ZBTB40	ENST00000375647.5	+	22526393-22526395	22526561-22526563	TGA	TAG	55
NPHP4	ENST00000378156.9	-	5863264-5863266	5863144-5863146	TGA	TGA	39
HES5	ENST00000378453.4	-	2529468-2529470	2529237-2529239	TGA	TGA	76
PHACTR4	ENST00000373839.8	+	28496546-28496548	28496624-28496626	TGA	TAG	25
SLC9A1	ENST00000263980.8	-	27100306-27100308	27100018-27100020	TAA	TAG	95
PAFAH2	ENST00000374282.8	-	25961988-25961990	25961844-25961846	TAG	TAA	47
AJAP1	ENST00000378191.5	+	4774496-4774498	4774559-4774561	TGA	TAG	20
PTAFR	ENST00000373857.8	-	28149992-28149994	28149956-28149958	TAG	TGA	11
SLC25A33	ENST00000302692.7	+	9582498-9582500	9582573-9582575	TAA	TAG	24
GJB3	ENST00000373366.3	+	34785572-34785574	34785662-34785664	TGA	TGA	29
KAZN	ENST00000376030.7	+	15114632-15114634	15114974-15114976	TAA	TAA	113
TNFRSF1B	ENST00000376259.7	+	12207017-12207019	12207122-12207124	TAA	TGA	34
UBE4B	ENST00000343090.11	+	10179953-10179955	10179980-10179982	TAA	TAG	8
PLA2G5	ENST00000375108.4	+	20090689-20090691	20090755-20090757	TAG	TGA	21
PTPRU	ENST00000373779.8	+	29325658-29325660	29326027-29326029	TAG	TGA	122
GJB5	ENST00000338513.1	+	34758149-34758151	34758200-34758202	TGA	TAG	16
AGO4	ENST00000373210.4	+	35853602-35853604	35853761-35853763	TGA	TGA	52
ZBTB8B	ENST00000609129.2	+	32485415-32485417	32485421-32485423	TAG	TAA	1
CASZ1	ENST00000377022.8	-	10638941-10638943	10638494-10638496	TAG	TAG	148
DNALI1	ENST00000652629.1	+	37565058-37565060	37565061-37565063	TGA	TAA	0
RRAGC	ENST00000373001.4	-	38839552-38839554	38839423-38839425	TAG	TAG	42
GRIK3	ENST00000373091.8	-	36801850-36801852	36801448-36801450	TAG	TGA	133
PLA2G2D	ENST00000375105.8	-	20114113-20114115	20114050-20114052	TAG	TAA	20
GUCA2B	ENST00000372581.2	+	42155593-42155595	42155761-42155763	TGA	TAG	55
RCC2	ENST00000375436.9	-	17409089-17409091	17408963-17408965	TGA	TAG	41
PSMB2	ENST00000373237.4	-	35603266-35603268	35603224-35603226	TAA	TGA	13
PADI6	ENST00000619609.1	+	17401435-17401437	17401654-17401656	TAG	TGA	72
PADI4	ENST00000375448.4	+	17363752-17363754	17363833-17363835	TGA	TGA	26
RHBDL2	ENST00000372990.6	-	38886503-38886505	38886452-38886454	TGA	TAA	16
CFAP144	ENST00000335282.5	+	43156310-43156312	43156325-43156327	TAG	TGA	4
ZMYM4	ENST00000314607.11	+	35419674-35419676	35419773-35419775	TAA	TGA	32
C1orf216	ENST00000270815.5	-	35715631-35715633	35715565-35715567	TAA	TAG	21
ACTL8	ENST00000375406.2	+	17826516-17826518	17826606-17826608	TGA	TGA	29
RLF	ENST00000372771.5	+	40240444-40240446	40240462-40240464	TAA	TAG	5
CLSPN	ENST00000318121.8	-	35736495-35736497	35736465-35736467	TAA	TGA	9
GNL2	ENST00000373062.8	-	37566854-37566856	37566833-37566835	TAA	TAA	6
GJA4	ENST00000342280.5	+	34795212-34795214	34795365-34795367	TAG	TGA	50
MORN1	ENST00000378531.8	-	2321382-2321384	2321274-2321276	TGA	TGA	35
TTC22	ENST00000371276.9	-	54781242-54781244	54781146-54781148	TAG	TGA	31
MYCBP	ENST00000397572.5	-	38864669-38864671	38864642-38864644	TAG	TGA	8
RIMS3	ENST00000372684.8	-	40626516-40626518	40626360-40626362	TAA	TAG	51
SMIM12	ENST00000521580.3	-	34855698-34855700	34855116-34855118	TAA	TGA	193
CZIB	ENST00000294360.5	-	53214658-53214660	53214631-53214633	TGA	TAA	8
FAM151A	ENST00000302250.7	-	54609267-54609269	54609108-54609110	TGA	TAG	52
OSBPL9	ENST00000428468.6	+	51787786-51787788	51787813-51787815	TAG	TGA	8
PARS2	ENST00000371279.4	-	54757733-54757735	54757682-54757684	TAA	TAA	16
ZYG11B	ENST00000294353.7	+	52821626-52821628	52821629-52821631	TGA	TAG	0
TTC4	ENST00000371281.4	+	54741510-54741512	54741795-54741797	TGA	TGA	94
PLPP3	ENST00000371250.4	-	56496550-56496552	56496532-56496534	TAG	TGA	5
SNIP1	ENST00000296215.8	-	37537747-37537749	37537723-37537725	TAG	TGA	7
CPT2	ENST00000371486.4	+	53213592-53213594	53213607-53213609	TAA	TGA	4
FOXJ3	ENST00000361346.6	-	42179709-42179711	42179679-42179681	TAG	TAA	9
TUT4	ENST00000257177.9	-	52423934-52423936	52423817-52423819	TAA	TAA	38
MAGOH	ENST00000371470.8	-	53227044-53227046	53226960-53226962	TAG	TAA	27
CDKN2C	ENST00000371761.4	+	50974267-50974269	50974315-50974317	TAA	TGA	15
C1orf87	ENST00000371201.3	-	59990672-59990674	59990669-59990671	TGA	TAA	0
ZSWIM5	ENST00000359600.6	-	45018453-45018455	45018441-45018443	TGA	TAG	3
OMA1	ENST00000371226.8	-	58480964-58480966	58480934-58480936	TGA	TGA	9
SLC35D1	ENST00000235345.6	-	67004339-67004341	67004318-67004320	TGA	TGA	6
LRP8	ENST00000306052.12	-	53247017-53247019	53246765-53246767	TGA	TGA	83
TCEANC2	ENST00000234827.6	+	54096470-54096472	54096545-54096547	TGA	TGA	24
USP1	ENST00000339950.5	+	62450978-62450980	62451059-62451061	TAG	TAG	26
AK5	ENST00000354567.7	+	77558667-77558669	77558712-77558714	TGA	TAA	14
GIPC2	ENST00000370759.4	+	78135740-78135742	78135797-78135799	TGA	TAA	18
ANGPTL3	ENST00000371129.4	+	62604814-62604816	62604868-62604870	TGA	TAA	17
DNAJC6	ENST00000371069.5	+	65413022-65413024	65413061-65413063	TAA	TAA	12
AK4	ENST00000327299.8	+	65226174-65226176	65226264-65226266	TGA	TGA	29
LEPROT	ENST00000371065.9	+	65431916-65431918	65431943-65431945	TAG	TGA	8
CACHD1	ENST00000651257.2	+	64691558-64691560	64691633-64691635	TAA	TAA	24
MCOLN2	ENST00000370608.8	-	84926684-84926686	84926663-84926665	TAA	TAA	6
ST6GALNAC5	ENST00000477717.6	+	77063203-77063205	77063263-77063265	TAA	TGA	19
ATG4C	ENST00000317868.9	+	62864156-62864158	62864210-62864212	TAA	TGA	17
ADGRL4	ENST00000370742.4	-	78891153-78891155	78891147-78891149	TAA	TAG	1
GJA9	ENST00000357771.5	-	38874550-38874552	38874532-38874534	TAA	TAG	5
TTLL7	ENST00000260505.13	-	83869961-83869963	83869880-83869882	TGA	TGA	26
ZNHIT6	ENST00000370574.4	-	85654057-85654059	85653937-85653939	TGA	TGA	39
MROH7	ENST00000421030.7	+	54710184-54710186	54710193-54710195	TGA	TGA	2
PTGFR	ENST00000370757.8	+	78536684-78536686	78536753-78536755	TAG	TAG	22
PRPF38A	ENST00000257181.10	+	52416687-52416689	52416732-52416734	TAA	TAA	14
PIGK	ENST00000370812.8	-	77092373-77092375	77092367-77092369	TAG	TGA	1
GUCA2A	ENST00000357001.3	-	42162905-42162907	42162761-42162763	TAG	TGA	47
DOCK7	ENST00000635253.2	-	62455413-62455415	62455230-62455232	TAA	TAA	60
NEGR1	ENST00000357731.10	-	71407445-71407447	71407418-71407420	TAA	TAA	8
SHISAL2A	ENST00000517870.2	+	52657037-52657039	52657223-52657225	TAA	TGA	61
DNTTIP2	ENST00000436063.7	-	93869850-93869852	93869766-93869768	TAA	TAA	27
COL24A1	ENST00000370571.7	-	85730545-85730547	85730536-85730538	TAA	TGA	2
GPX7	ENST00000361314.5	+	52608422-52608424	52608518-52608520	TAA	TGA	31
SLC44A3	ENST00000271227.11	+	94894919-94894921	94894931-94894933	TAG	TAG	3
PKN2	ENST00000370521.8	+	88833445-88833447	88833493-88833495	TAA	TAA	15
ABCD3	ENST00000370214.9	+	94517126-94517128	94517180-94517182	TAG	TAG	17
ZZZ3	ENST00000370801.8	-	77565639-77565641	77565597-77565599	TGA	TAG	13
GJB4	ENST00000339480.3	+	34762052-34762054	34762214-34762216	TAA	TAG	53
DMRTA2	ENST00000404795.4	-	50418664-50418666	50418364-50418366	TAG	TGA	99
HIVEP3	ENST00000372583.6	-	41510450-41510452	41510261-41510263	TAG	TAA	62
BCAR3	ENST00000260502.11	-	93562240-93562242	93562237-93562239	TGA	TAA	0
BARHL2	ENST00000370445.5	-	90712311-90712313	90712221-90712223	TGA	TAG	29
CNN3	ENST00000370206.9	-	94897741-94897743	94897639-94897641	TAG	TAA	33
VAV3	ENST00000370056.9	-	107573330-107573332	107573276-107573278	TAA	TAG	17
TLCD4	ENST00000370203.9	+	95191865-95191867	95191955-95191957	TAA	TAA	29
LRRC8D	ENST00000337338.9	+	89935642-89935644	89935666-89935668	TAA	TGA	7
S1PR1	ENST00000305352.7	+	101240130-101240132	101240301-101240303	TAG	TAG	56
ARHGAP29	ENST00000260526.11	-	94173868-94173870	94173769-94173771	TAG	TAG	32
IGSF21	ENST00000251296.4	+	18378323-18378325	18378413-18378415	TGA	TAG	29
COA7	ENST00000371538.5	-	52687719-52687721	52687659-52687661	TAA	TGA	19
OLFML3	ENST00000320334.5	+	113981766-113981768	113982030-113982032	TGA	TAA	87
GCLM	ENST00000370238.8	-	93888989-93888991	93888980-93888982	TAA	TAG	2
PHTF1	ENST00000369604.6	-	113697704-113697706	113697695-113697697	TAA	TAA	2
F3	ENST00000334047.12	-	94530459-94530461	94530414-94530416	TAA	TGA	14
MAN1A2	ENST00000356554.7	+	117522954-117522956	117523017-117523019	TGA	TAG	20
LPAR3	ENST00000370611.4	-	84813845-84813847	84813746-84813748	TAA	TGA	32
CTTNBP2NL	ENST00000271277.11	+	112457409-112457411	112457436-112457438	TAG	TGA	8
CIMAP3	ENST00000369738.9	+	111351324-111351326	111351378-111351380	TGA	TGA	17
TSPAN2	ENST00000369516.7	-	115050489-115050491	115050459-115050461	TGA	TAA	9
SLC35A3	ENST00000533028.8	+	100022473-100022475	100022515-100022517	TAG	TAG	13
AGL	ENST00000361915.8	+	99921648-99921650	99921822-99921824	TAG	TAG	57
SLC6A17	ENST00000331565.5	+	110198441-110198443	110198516-110198518	TGA	TGA	24
RNPC3	ENST00000423855.7	+	103551777-103551779	103551810-103551812	TAA	TAA	10
SNX7	ENST00000306121.8	+	98760128-98760130	98760137-98760139	TAA	TGA	2
SEC22B	ENST00000578049.4	-	120157037-120157039	120157013-120157015	TGA	TAA	7
PTGFRN	ENST00000393203.3	+	116986964-116986966	116986985-116986987	TAG	TGA	6
ZNF326	ENST00000340281.9	+	90027698-90027700	90027704-90027706	TAA	TAA	1
TRIM45	ENST00000256649.9	-	117112304-117112306	117112259-117112261	TGA	TGA	14
TENT5C	ENST00000369448.4	+	117624041-117624043	117624047-117624049	TAA	TGA	1
SYCP1	ENST00000369522.8	+	114995016-114995018	114995121-114995123	TAA	TAA	34
GDAP2	ENST00000369443.10	-	117870568-117870570	117870502-117870504	TGA	TGA	21
TSHB	ENST00000256592.3	+	115034224-115034226	115034227-115034229	TAA	TAG	0
WDR3	ENST00000349139.6	+	117959444-117959446	117959450-117959452	TAG	TGA	1
SCNM1	ENST00000368905.9	+	151169082-151169084	151169127-151169129	TGA	TGA	14
SRGAP2C	ENST00000367123.8	+	121387852-121387854	121387933-121387935	TAA	TGA	26
TTF2	ENST00000369466.9	+	117101521-117101523	117101548-117101550	TAA	TAG	8
MAGI3	ENST00000307546.14	+	113684011-113684013	113684023-113684025	TAA	TAA	3
GABPB2	ENST00000368918.8	+	151118253-151118255	151118301-151118303	TAA	TAA	15
LYSMD1	ENST00000368908.10	-	151160881-151160883	151160866-151160868	TGA	TGA	4
CD2	ENST00000369478.4	+	116768780-116768782	116768789-116768791	TAA	TAG	2
GPR89A	ENST00000313835.14	+	145670037-145670039	145670043-145670045	TGA	TAA	1
CSF1	ENST00000329608.11	+	109925186-109925188	109925198-109925200	TAG	TAA	3
TNFAIP8L2	ENST00000368910.4	+	151159249-151159251	151159258-151159260	TGA	TGA	2
MPC2	ENST00000271373.9	-	167918322-167918324	167918310-167918312	TAA	TGA	3
FIRRM	ENST00000359326.9	+	169852984-169852986	169853110-169853112	TGA	TGA	41
LAMC1	ENST00000258341.5	+	183142787-183142789	183142796-183142798	TAG	TAG	2
NME7	ENST00000367811.8	-	169132784-169132786	169132769-169132771	TAG	TAA	4
RCSD1	ENST00000367854.8	+	167704693-167704695	167704750-167704752	TGA	TAG	18
XCL2	ENST00000367819.3	-	168540951-168540953	168540948-168540950	TAG	TAG	0
POU2F1	ENST00000367866.7	+	167415807-167415809	167415855-167415857	TGA	TGA	15
RXRG	ENST00000359842.10	-	165401262-165401264	165401145-165401147	TGA	TGA	38
TPR	ENST00000367478.9	-	186313970-186313972	186313952-186313954	TAA	TAA	5
METTL18	ENST00000310392.5	-	169792576-169792578	169792549-169792551	TAA	TGA	8
CHIA	ENST00000369740.6	+	111320463-111320465	111320469-111320471	TAA	TGA	1
NIBAN1	ENST00000367511.4	-	184794976-184794978	184794958-184794960	TGA	TGA	5
LAMC2	ENST00000264144.5	+	183243397-183243399	183243469-183243471	TGA	TGA	23
GPA33	ENST00000367868.4	-	167054333-167054335	167054297-167054299	TGA	TAG	11
XCL1	ENST00000367818.4	+	168581217-168581219	168581220-168581222	TAG	TAG	0
NUF2	ENST00000271452.8	+	163355466-163355468	163355493-163355495	TGA	TAA	8
NR5A2	ENST00000367362.8	+	200174207-200174209	200174336-200174338	TAA	TAA	42
SCYL3	ENST00000367771.11	-	169853712-169853714	169853706-169853708	TGA	TAG	1
NMNAT2	ENST00000287713.7	-	183252640-183252642	183252520-183252522	TAG	TAA	39
TARBP1	ENST00000040877.2	-	234391576-234391578	234391531-234391533	TGA	TAA	14
TFB2M	ENST00000366514.5	-	246541030-246541032	246540979-246540981	TAG	TGA	16
LYPLAL1	ENST00000366928.10	+	219211725-219211727	219211740-219211742	TGA	TGA	4
MPZL1	ENST00000359523.7	+	167787918-167787920	167787930-167787932	TAA	TAG	3
INTS7	ENST00000366994.8	-	211941823-211941825	211941745-211941747	TAA	TAA	25
CATSPERE	ENST00000366534.9	+	244640078-244640080	244640087-244640089	TAG	TGA	2
EDARADD	ENST00000334232.9	+	236482646-236482648	236482685-236482687	TAG	TGA	12
BRINP3	ENST00000367462.5	-	190098017-190098019	190098011-190098013	TAA	TAA	1
LMX1A	ENST00000342310.7	-	165203879-165203881	165203867-165203869	TGA	TAG	3
ADCY10	ENST00000367851.9	-	167809677-167809679	167809653-167809655	TAA	TAA	7
SELE	ENST00000333360.12	-	169725743-169725745	169725698-169725700	TAA	TGA	14
GPATCH2	ENST00000366935.8	-	217431144-217431146	217431075-217431077	TAA	TGA	22
SELL	ENST00000236147.6	-	169691783-169691785	169691747-169691749	TAA	TAA	11
CAPN8	ENST00000366872.10	-	223541835-223541837	223541622-223541624	TGA	TGA	70
RHOU	ENST00000366691.4	+	228743737-228743739	228743824-228743826	TGA	TAG	28
RGS5	ENST00000313961.10	-	163147341-163147343	163147338-163147340	TAG	TAA	0
PRRX1	ENST00000239461.11	+	170736183-170736185	170736210-170736212	TGA	TAA	8
DTL	ENST00000366991.5	+	212102937-212102939	212102949-212102951	TAG	TGA	3
SOAT1	ENST00000367619.8	+	179353638-179353640	179353689-179353691	TAG	TGA	16
CNST	ENST00000366513.9	+	246665902-246665904	246665959-246665961	TAG	TAA	18
NID1	ENST00000264187.7	-	235977866-235977868	235977812-235977814	TGA	TGA	17
ZNF678	ENST00000343776.10	+	227655825-227655827	227655855-227655857	TAA	TAA	9
SLC26A9	ENST00000367135.8	-	205915356-205915358	205915299-205915301	TGA	TAA	18
ILDR2	ENST00000271417.8	-	166919354-166919356	166919330-166919332	TGA	TAA	7
KIF26B	ENST00000407071.7	+	245702603-245702605	245702705-245702707	TAG	TGA	33
RRP15	ENST00000366932.4	+	218331088-218331090	218331151-218331153	TAA	TGA	20
PTPN14	ENST00000366956.10	-	214357921-214357923	214357702-214357704	TAA	TAA	72
NEK2	ENST00000366999.9	-	211663425-211663427	211663365-211663367	TAG	TGA	19
C1orf53	ENST00000367393.8	+	197907217-197907219	197907268-197907270	TGA	TAA	16
TOMM20	ENST00000366607.5	-	235112063-235112065	235112018-235112020	TGA	TAA	14
TADA1	ENST00000367874.5	-	166857566-166857568	166857554-166857556	TAA	TGA	3
DHX9	ENST00000367549.4	+	182887431-182887433	182887467-182887469	TAA	TAA	11
BTF3L4	ENST00000313334.13	+	52086755-52086757	52086851-52086853	TAA	TAG	31
COP1	ENST00000367669.8	-	175945152-175945154	175945065-175945067	TGA	TGA	28
RGS18	ENST00000367460.4	+	192184551-192184553	192184602-192184604	TAA	TAA	16
GNPAT	ENST00000366647.9	+	231277539-231277541	231277542-231277544	TAA	TAA	0
TGFB2	ENST00000366930.9	+	218441359-218441361	218441476-218441478	TAA	TAA	38
ODR4	ENST00000287859.11	+	186419073-186419075	186419097-186419099	TAG	TGA	7
FMO4	ENST00000367749.4	+	171341836-171341838	171341842-171341844	TGA	TGA	1
NSL1	ENST00000366977.8	-	212738407-212738409	212738380-212738382	TGA	TGA	8
HFM1	ENST00000370425.8	-	91261289-91261291	91261199-91261201	TAA	TAA	29
GALNT2	ENST00000366672.5	+	230279455-230279457	230279512-230279514	TAG	TGA	18
FMO1	ENST00000617670.6	+	171285541-171285543	171285577-171285579	TAA	TAG	11
SPRTN	ENST00000295050.12	+	231353358-231353360	231353511-231353513	TGA	TAA	50
EGLN1	ENST00000366641.4	-	231366410-231366412	231366401-231366403	TAG	TGA	2
GNG4	ENST00000391854.7	-	235552108-235552110	235552096-235552098	TAA	TGA	3
PAPPA2	ENST00000367662.5	+	176842451-176842453	176842550-176842552	TAA	TGA	32
PPP2R5A	ENST00000261461.7	+	212360767-212360769	212360863-212360865	TAA	TAA	31
SPMIP3	ENST00000308105.5	+	244389066-244389068	244389117-244389119	TAA	TAG	16
SPATA45	ENST00000332912.3	-	212830241-212830243	212830181-212830183	TAA	TAA	19
PLA2G4A	ENST00000367466.4	+	186988505-186988507	186988562-186988564	TAG	TGA	18
SHCBP1L	ENST00000367547.8	-	182899982-182899984	182899973-182899975	TAA	TGA	2
LPGAT1	ENST00000366997.9	-	211749898-211749900	211749844-211749846	TAG	TAA	17
TATDN3	ENST00000366974.9	+	212815153-212815155	212815240-212815242	TAG	TGA	28
CAMK1G	ENST00000361322.3	+	209612872-209612874	209612914-209612916	TGA	TAG	13
ZNF672	ENST00000306562.8	+	248848630-248848632	248848648-248848650	TAG	TGA	5
LAMB3	ENST00000356082.9	-	209615270-209615272	209615102-209615104	TGA	TGA	55
ARHGEF10L	ENST00000361221.8	+	17697377-17697379	17697527-17697529	TAG	TAA	49
NOS1AP	ENST00000361897.10	+	162367464-162367466	162367533-162367535	TAG	TAG	22
ANGEL2	ENST00000366962.8	-	212995040-212995042	212995019-212995021	TGA	TAA	6
EXOC8	ENST00000366645.1	-	231335567-231335569	231335489-231335491	TAA	TAG	25
BRINP2	ENST00000361539.5	+	177281525-177281527	177281567-177281569	TAA	TGA	13
PGBD5	ENST00000391860.7	-	230323424-230323426	230323193-230323195	TGA	TGA	76
ZNF695	ENST00000339986.8	-	246986966-246986968	246986789-246986791	TGA	TAG	58
RPS6KC1	ENST00000366960.8	+	213272631-213272633	213272637-213272639	TGA	TAA	1
NUP133	ENST00000261396.6	-	229441903-229441905	229441840-229441842	TAA	TAG	20
RGS21	ENST00000417209.2	+	192366121-192366123	192366130-192366132	TGA	TAA	2
RGS1	ENST00000367459.8	+	192579319-192579321	192579334-192579336	TGA	TGA	4
PGBD2	ENST00000329291.6	+	248918360-248918362	248918390-248918392	TGA	TAA	9
FLVCR1	ENST00000366971.9	+	212895287-212895289	212895419-212895421	TGA	TGA	43
USH2A	ENST00000307340.8	-	215625780-215625782	215625756-215625758	TAA	TAA	7
ZNF670	ENST00000366503.3	-	247037448-247037450	247037343-247037345	TAA	TAG	34
ADSS2	ENST00000366535.4	-	244409585-244409587	244409582-244409584	TAA	TGA	0
PLD5	ENST00000536534.7	-	242089853-242089855	242089757-242089759	TAA	TAG	31
XPR1	ENST00000367590.9	+	180884063-180884065	180884072-180884074	TGA	TGA	2
STYXL2	ENST00000361200.7	+	167128605-167128607	167128734-167128736	TGA	TGA	42
COLGALT2	ENST00000361927.9	-	183938760-183938762	183938658-183938660	TGA	TAG	33
SDCCAG8	ENST00000366541.8	+	243499782-243499784	243499806-243499808	TGA	TAA	7
SLC35F3	ENST00000366618.8	+	234323240-234323242	234323267-234323269	TAA	TAA	8
ZNF281	ENST00000367353.2	-	200407017-200407019	200406978-200406980	TAA	TAA	12
MAEL	ENST00000367872.9	+	167021852-167021854	167021855-167021857	TAA	TGA	0
ARID4B	ENST00000264183.9	-	235168524-235168526	235168482-235168484	TGA	TGA	13
SH3BP5L	ENST00000366472.6	-	248811899-248811901	248811611-248811613	TAG	TGA	95
WNT2B	ENST00000369684.5	+	112520506-112520508	112520644-112520646	TGA	TAG	45
FYB2	ENST00000343433.7	-	56719670-56719672	56719538-56719540	TAG	TGA	43
CDC7	ENST00000234626.11	+	91524432-91524434	91524435-91524437	TGA	TAA	0
GPR52	ENST00000367685.5	+	174449194-174449196	174449227-174449229	TGA	TGA	10
SMYD3	ENST00000490107.6	-	245749562-245749564	245749520-245749522	TAA	TGA	13
KCTD3	ENST00000259154.9	+	215620615-215620617	215620657-215620659	TGA	TGA	13
ZC3H12A	ENST00000373087.7	+	37483608-37483610	37483860-37483862	TAA	TAG	83
HHAT	ENST00000261458.8	+	210674376-210674378	210674463-210674465	TAA	TAA	28
RBM34	ENST00000408888.8	-	235131712-235131714	235131670-235131672	TAA	TAA	13
HMCN1	ENST00000271588.9	+	186189875-186189877	186189917-186189919	TAA	TAA	13
PDC	ENST00000391997.3	-	186443978-186443980	186443930-186443932	TGA	TGA	15
CAMK2N1	ENST00000375078.4	-	20483648-20483650	20483630-20483632	TAA	TGA	5
MUL1	ENST00000264198.5	-	20500689-20500691	20500686-20500688	TAA	TAG	0
FAM43B	ENST00000332947.6	+	20553960-20553962	20554407-20554409	TGA	TAG	148
CDA	ENST00000375071.4	+	20618565-20618567	20618592-20618594	TGA	TAA	8
PINK1	ENST00000321556.5	+	20650688-20650690	20650718-20650720	TGA	TAA	9
B3GALT2	ENST00000367434.5	-	193180293-193180295	193180248-193180250	TAG	TAA	14
LRRC40	ENST00000370952.4	-	70145799-70145801	70145781-70145783	TAA	TAA	5
ANKRD13C	ENST00000370944.9	-	70262716-70262718	70262662-70262664	TAA	TAG	17
CTH	ENST00000370938.8	+	70439124-70439126	70439160-70439162	TAG	TGA	11
E2F2	ENST00000361729.3	-	23509879-23509881	23509711-23509713	TGA	TGA	55
ID3	ENST00000374561.6	-	23558959-23558961	23558815-23558817	TGA	TGA	47
RPL11	ENST00000643754.2	+	23696370-23696372	23696442-23696444	TAA	TGA	23
PITHD1	ENST00000246151.9	+	23787373-23787375	23787412-23787414	TAA	TGA	12
GALE	ENST00000617979.5	-	23795948-23795950	23795813-23795815	TGA	TAG	44
APCS	ENST00000255040.3	+	159588705-159588707	159588750-159588752	TGA	TAA	14
CRP	ENST00000255030.9	-	159713524-159713526	159713314-159713316	TGA	TAA	69
DUSP23	ENST00000368107.2	+	159782335-159782337	159782449-159782451	TAA	TGA	37
FCRL6	ENST00000368106.4	+	159815658-159815660	159815661-159815663	TAG	TGA	0
SLAMF8	ENST00000289707.10	+	159835257-159835259	159835269-159835271	TAA	TGA	3
VSIG8	ENST00000368100.1	-	159854752-159854754	159854611-159854613	TGA	TAA	46
CFAP45	ENST00000368099.9	-	159872484-159872486	159872406-159872408	TGA	TAA	25
SLAMF9	ENST00000368093.4	-	159951660-159951662	159951501-159951503	TGA	TAA	52
ATP1A1	ENST00000295598.10	+	116404441-116404443	116404630-116404632	TAG	TGA	62
ZBTB41	ENST00000367405.5	-	197159358-197159360	197159292-197159294	TGA	TAA	21
EFNA4	ENST00000368409.8	+	155068986-155068988	155069130-155069132	TGA	TGA	47
EFNA3	ENST00000368408.4	+	155086540-155086542	155086624-155086626	TAG	TAG	27
EFNA1	ENST00000368407.8	+	155134064-155134066	155134187-155134189	TGA	TAA	40
SLC50A1	ENST00000368404.9	+	155138278-155138280	155138308-155138310	TGA	TAG	9
KRTCAP2	ENST00000295682.6	-	155169439-155169441	155169433-155169435	TGA	TGA	1
THBS3	ENST00000368378.7	-	155195840-155195842	155195804-155195806	TGA	TAG	11
GBA1	ENST00000368373.8	-	155234994-155234996	155234949-155234951	TGA	TAA	14
HCN3	ENST00000368358.4	+	155288460-155288462	155288469-155288471	TAA	TGA	2
PKLR	ENST00000342741.6	-	155290571-155290573	155290424-155290426	TGA	TGA	48
CR1L	ENST00000508064.7	+	207723682-207723684	207723688-207723690	TAA	TAA	1
CD34	ENST00000310833.12	-	207887737-207887739	207887728-207887730	TGA	TAG	2
PGD	ENST00000270776.13	+	10419746-10419748	10419863-10419865	TGA	TAA	38
CENPS	ENST00000309048.8	+	10442402-10442404	10442510-10442512	TAA	TAA	35
DFFA	ENST00000377038.8	-	10461489-10461491	10461438-10461440	TAG	TAG	16
SNRPE	ENST00000414487.7	+	203869929-203869931	203869935-203869937	TAG	TGA	1
SMPDL3B	ENST00000373894.8	+	27958835-27958837	27958946-27958948	TGA	TAG	36
XKR8	ENST00000373884.6	+	27967197-27967199	27967215-27967217	TAG	TGA	5
FAM89A	ENST00000366654.5	-	231019862-231019864	231019841-231019843	TAG	TGA	6
C1orf131	ENST00000366649.7	-	231224278-231224280	231224203-231224205	TGA	TAG	24
TOE1	ENST00000372090.6	+	45343699-45343701	45343855-45343857	TGA	TGA	51
TESK2	ENST00000372086.4	-	45344839-45344841	45344794-45344796	TGA	TGA	14
CCDC163	ENST00000629482.3	-	45495058-45495060	45495022-45495024	TGA	TGA	11
MMACHC	ENST00000401061.9	+	45509212-45509214	45509254-45509256	TGA	TAG	13
GCSAML	ENST00000366488.5	+	247574379-247574381	247574430-247574432	TAA	TAG	16
CHRM3	ENST00000676153.1	+	239909221-239909223	239909302-239909304	TAG	TGA	26
EEIG2	ENST00000370035.8	+	108635147-108635149	108635162-108635164	TAG	TGA	4
HENMT1	ENST00000651461.1	-	108648565-108648567	108648547-108648549	TGA	TGA	5
PRPF38B	ENST00000370025.9	+	108700017-108700019	108700059-108700061	TGA	TGA	13
FNDC7	ENST00000370017.9	+	108741801-108741803	108741834-108741836	TGA	TGA	10
STXBP3	ENST00000370008.4	+	108808874-108808876	108808922-108808924	TAG	TAA	15
TMEM167B	ENST00000338272.9	+	109094496-109094498	109094565-109094567	TGA	TGA	22
DAP3	ENST00000368336.10	+	155738239-155738241	155738416-155738418	TAA	TGA	58
SYT11	ENST00000368324.5	+	155881505-155881507	155881526-155881528	TAA	TAA	6
KHDC4	ENST00000368321.8	-	155914120-155914122	155914087-155914089	TAG	TGA	10
SSR2	ENST00000295702.9	-	156009539-156009541	156009449-156009451	TGA	TAA	29
UBQLN4	ENST00000368309.4	-	156036977-156036979	156036848-156036850	TAA	TGA	42
RAB25	ENST00000361084.10	+	156070284-156070286	156070416-156070418	TGA	TAA	43
BGLAP	ENST00000368272.5	+	156243159-156243161	156243246-156243248	TAG	TGA	28
SMG5	ENST00000361813.5	-	156250586-156250588	156250580-156250582	TGA	TGA	1
TMEM79	ENST00000405535.3	+	156291595-156291597	156291622-156291624	TGA	TAG	8
CCT3	ENST00000295688.8	-	156309198-156309200	156309036-156309038	TGA	TGA	53
RHBG	ENST00000537040.6	+	156384842-156384844	156384860-156384862	TAA	TGA	5
MEX3A	ENST00000532414.3	-	156076573-156076575	156076489-156076491	TAA	TGA	27
CYP4X1	ENST00000371901.4	+	47050171-47050173	47050192-47050194	TAG	TAA	6
CYP4Z1	ENST00000334194.4	+	47117931-47117933	47117937-47117939	TAA	TAA	1
PDZK1IP1	ENST00000294338.7	-	47183970-47183972	47183862-47183864	TAA	TGA	35
FOXE3	ENST00000335071.4	+	47417272-47417274	47417488-47417490	TGA	TGA	71
VHLL	ENST00000339922.5	-	156298769-156298771	156298736-156298738	TGA	TAG	10
LRRC52	ENST00000294818.2	+	165563821-165563823	165563917-165563919	TAG	TGA	31
IGSF3	ENST00000369486.8	-	116577311-116577313	116577098-116577100	TAA	TGA	70
NTMT2	ENST00000439373.3	+	170167754-170167756	170167895-170167897	TGA	TAA	46
ELAVL4	ENST00000371824.7	+	50201175-50201177	50201208-50201210	TGA	TAG	10
COA6	ENST00000366615.10	+	234383815-234383817	234383833-234383835	TAG	TGA	5
CORT	ENST00000377049.4	+	10451592-10451594	10451640-10451642	TAA	TAA	15
AHCTF1	ENST00000648844.2	-	246840805-246840807	246840769-246840771	TAA	TAA	11
FRRS1	ENST00000646001.2	-	99709027-99709029	99708964-99708966	TGA	TGA	20
LRRC7	ENST00000651989.2	+	70121884-70121886	70121926-70121928	TAA	TAA	13
F13B	ENST00000367412.2	-	197039377-197039379	197039371-197039373	TAG	TGA	1
LEPR	ENST00000349533.11	+	65637012-65637014	65637021-65637023	TAA	TGA	2
PSMD4	ENST00000368884.8	+	151267340-151267342	151267373-151267375	TGA	TAG	10
TAGLN2	ENST00000368097.9	-	159918799-159918801	159918757-159918759	TGA	TAA	13
H6PD	ENST00000377403.7	+	9264866-9264868	9265232-9265234	TGA	TGA	121
FOXD2	ENST00000334793.6	+	47439620-47439622	47439713-47439715	TGA	TGA	30
DDOST	ENST00000602624.7	-	20652378-20652380	20652243-20652245	TGA	TGA	44
PRG4	ENST00000445192.7	+	186313775-186313777	186313814-186313816	TAG	TGA	12
ST3GAL3	ENST00000347631.8	+	43930218-43930220	43930422-43930424	TGA	TGA	67
ZNF692	ENST00000306601.9	-	248850209-248850211	248850101-248850103	TGA	TAA	35
FGGY	ENST00000303721.12	+	59762581-59762583	59762665-59762667	TGA	TGA	27
PLA2G2F	ENST00000375102.4	+	20148398-20148400	20148407-20148409	TAG	TGA	2
OLFM3	ENST00000370103.9	-	101804237-101804239	101804213-101804215	TAG	TGA	7
PRXL2B	ENST00000419916.8	+	2589424-2589426	2589544-2589546	TGA	TGA	39
DPM3	ENST00000368400.5	-	155139961-155139963	155139910-155139912	TGA	TAA	16
RXFP4	ENST00000368318.5	+	155942831-155942833	155942879-155942881	TGA	TAG	15
NPPB	ENST00000376468.4	-	11857654-11857656	11857621-11857623	TAA	TGA	10
PLOD1	ENST00000196061.5	+	11974805-11974807	11975138-11975140	TAA	TGA	110
MIIP	ENST00000235332.6	+	12031805-12031807	12031919-12031921	TGA	TAG	37
TNFRSF8	ENST00000263932.7	+	12142528-12142530	12142636-12142638	TGA	TGA	35
RBBP4	ENST00000373493.10	+	32679702-32679704	32679723-32679725	TAG	TGA	6
SYNC	ENST00000409190.8	-	32681849-32681851	32681801-32681803	TAG	TAG	15
NHSL3	ENST00000401073.7	+	32772884-32772886	32773142-32773144	TGA	TGA	85
S100PBP	ENST00000373475.10	+	32856035-32856037	32856059-32856061	TAA	TGA	7
HPCA	ENST00000373467.4	+	32893859-32893861	32894252-32894254	TGA	TAG	130
TMEM54	ENST00000373463.8	-	32894804-32894806	32894633-32894635	TGA	TGA	56
UFC1	ENST00000368003.6	+	161158489-161158491	161158564-161158566	TGA	TAA	24
PPOX	ENST00000367999.9	+	161171173-161171175	161171329-161171331	TGA	TAG	51
B4GALT3	ENST00000319769.10	-	161171815-161171817	161171722-161171724	TGA	TGA	30
ADAMTS4	ENST00000367996.6	-	161191137-161191139	161191089-161191091	TAA	TAG	15
FCER1G	ENST00000289902.2	+	161218940-161218942	161218946-161218948	TAG	TAG	1
TOMM40L	ENST00000367988.8	+	161229092-161229094	161229191-161229193	TGA	TGA	32
PCP4L1	ENST00000504449.2	+	161284478-161284480	161284580-161284582	TGA	TGA	33
CFAP126	ENST00000367974.2	-	161364964-161364966	161364916-161364918	TAA	TAA	15
GJA5	ENST00000579774.3	-	147758161-147758163	147758083-147758085	TGA	TGA	25
GJA8	ENST00000369235.2	+	147909254-147909256	147909440-147909442	TGA	TAA	61
GPR89B	ENST00000314163.12	+	147992914-147992916	147992920-147992922	TGA	TAA	1
MFN2	ENST00000235329.10	+	12011562-12011564	12011679-12011681	TAG	TGA	38
TMCO2	ENST00000372766.4	+	40251591-40251593	40251660-40251662	TGA	TAA	22
ZMPSTE24	ENST00000372759.4	+	40292666-40292668	40292684-40292686	TGA	TGA	5
COL9A2	ENST00000372748.8	-	40301181-40301183	40301031-40301033	TGA	TAA	49
ZFP69B	ENST00000361584.5	+	40463586-40463588	40463745-40463747	TGA	TAA	52
AUNIP	ENST00000374298.4	-	25834992-25834994	25834959-25834961	TAA	TGA	10
PAQR7	ENST00000675840.1	-	25862798-25862800	25862687-25862689	TGA	TGA	36
TMEM53	ENST00000372237.8	-	44654558-44654560	44654522-44654524	TGA	TAA	11
ARMH1	ENST00000535358.6	+	44725400-44725402	44725580-44725582	TAA	TGA	59
KIF2C	ENST00000372224.9	+	44767176-44767178	44767206-44767208	TGA	TGA	9
RPS8	ENST00000396651.8	+	44778682-44778684	44778709-44778711	TAA	TAA	8
EIF2B3	ENST00000360403.7	-	44850950-44850952	44850545-44850547	TGA	TAG	134
HECTD3	ENST00000372172.5	-	45003491-45003493	45003398-45003400	TGA	TGA	30
UROD	ENST00000246337.9	+	45015495-45015497	45015525-45015527	TGA	TAA	9
NOL9	ENST00000377705.6	-	6525853-6525855	6525838-6525840	TGA	TAA	4
TAS1R1	ENST00000333172.11	+	6579581-6579583	6579746-6579748	TGA	TGA	54
ZBTB48	ENST00000377674.9	+	6589209-6589211	6589356-6589358	TAG	TAG	48
LRRC8C	ENST00000370454.9	+	89714979-89714981	89714994-89714996	TAA	TAA	4
EPHA8	ENST00000166244.8	+	22601738-22601740	22601870-22601872	TGA	TGA	43
HEATR1	ENST00000366582.8	-	236550901-236550903	236550727-236550729	TAA	TAA	57
MT1HL1	ENST00000464121.3	-	237004186-237004188	237004159-237004161	TGA	TGA	8
STX12	ENST00000373943.9	+	27822326-27822328	27822455-27822457	TGA	TAA	42
PPP1R8	ENST00000311772.10	+	27850443-27850445	27850497-27850499	TGA	TGA	17
THEMIS2	ENST00000373921.8	+	27885919-27885921	27885994-27885996	TAA	TAA	24
RPA2	ENST00000373912.8	-	27892162-27892164	27891958-27891960	TAA	TGA	67
MFAP2	ENST00000375535.4	-	16974919-16974921	16974805-16974807	TAG	TAG	37
ATP13A2	ENST00000326735.13	-	16986220-16986222	16986175-16986177	TAG	TGA	14
PADI2	ENST00000375486.9	-	17069043-17069045	17068965-17068967	TGA	TGA	25
PADI1	ENST00000375471.5	+	17244240-17244242	17244279-17244281	TGA	TAG	12
PADI3	ENST00000375460.3	+	17283076-17283078	17283196-17283198	TGA	TGA	39
CCN1	ENST00000451137.7	+	85583039-85583041	85583069-85583071	TAA	TAG	9
HHIPL2	ENST00000343410.7	-	222522600-222522602	222522540-222522542	TGA	TGA	19
TAF1A	ENST00000352967.9	-	222558659-222558661	222558653-222558655	TGA	TGA	1
MIA3	ENST00000344922.10	+	222665616-222665618	222665631-222665633	TAA	TGA	4
AIDA	ENST00000340020.11	-	222669892-222669894	222669886-222669888	TGA	TGA	1
BROX	ENST00000340934.10	+	222732711-222732713	222732729-222732731	TAA	TAG	5
ERMAP	ENST00000372517.8	+	42843229-42843231	42843490-42843492	TAG	TGA	86
ZNF691	ENST00000651192.1	+	42851810-42851812	42851846-42851848	TGA	TGA	11
DISP1	ENST00000675850.1	+	223005969-223005971	223005972-223005974	TAA	TAA	0
HSD3B1	ENST00000369413.8	+	119514642-119514644	119514897-119514899	TGA	TGA	84
ZNF697	ENST00000421812.3	-	119622704-119622706	119622656-119622658	TAG	TAG	15
REG4	ENST00000256585.10	-	119794617-119794619	119794476-119794478	TAG	TAG	46
ADAM30	ENST00000369400.2	-	119893963-119893965	119893918-119893920	TAA	TAA	14
PHGDH	ENST00000641023.2	+	119744037-119744039	119744103-119744105	TAA	TAG	21
INSRR	ENST00000368195.4	-	156840872-156840874	156840806-156840808	TGA	TGA	21
LRRC47	ENST00000378251.3	-	3781087-3781089	3780928-3780930	TGA	TGA	52
TBCE	ENST00000642610.2	+	235448759-235448761	235448780-235448782	TGA	TAA	6
DENND4B	ENST00000361217.9	-	153930296-153930298	153930287-153930289	TAG	TAA	2
CRTC2	ENST00000368633.2	-	153948108-153948110	153947991-153947993	TGA	TGA	38
CREB3L4	ENST00000368607.8	+	153974062-153974064	153974218-153974220	TGA	TGA	51
JTB	ENST00000271843.9	-	153974678-153974680	153974273-153974275	TAG	TAA	134
RAB13	ENST00000368575.5	-	153982098-153982100	153981990-153981992	TGA	TAG	35
RPS27	ENST00000651669.1	+	153992090-153992092	153992111-153992113	TAA	TGA	6
C1orf52	ENST00000471115.6	-	85252628-85252630	85252427-85252429	TAG	TGA	66
CEP104	ENST00000378230.8	-	3815401-3815403	3815371-3815373	TGA	TGA	9
DFFB	ENST00000378209.8	+	3883738-3883740	3883777-3883779	TGA	TGA	12
ACP6	ENST00000583509.7	-	147647422-147647424	147647395-147647397	TAA	TGA	8
C1orf21	ENST00000235307.7	+	184619553-184619555	184619598-184619600	TAG	TAG	14
HSPA6	ENST00000309758.6	+	161526587-161526589	161526644-161526646	TGA	TAG	18
PROK1	ENST00000271331.4	+	110456348-110456350	110456435-110456437	TAG	TGA	28
KCNA10	ENST00000369771.4	-	110517251-110517253	110517056-110517058	TGA	TGA	64
KCNA2	ENST00000316361.10	-	110603282-110603284	110603243-110603245	TGA	TAA	12
FDPS	ENST00000368356.9	+	155320606-155320608	155320837-155320839	TGA	TGA	76
GPSM2	ENST00000264126.9	+	108929937-108929939	108929976-108929978	TAG	TAA	12
DYNLT4	ENST00000339355.3	-	44806002-44806004	44805927-44805929	TGA	TAA	24
KCNK2	ENST00000444842.7	+	215235142-215235144	215235154-215235156	TAG	TAA	3
RO60	ENST00000400968.7	+	193084728-193084730	193084734-193084736	TAA	TAA	1
SYT6	ENST00000610222.3	-	114093785-114093787	114093572-114093574	TGA	TAG	70
TSACC	ENST00000368254.6	+	156346979-156346981	156347069-156347071	TGA	TAG	29
CFAP57	ENST00000372492.9	+	43254188-43254190	43254365-43254367	TGA	TAA	58
EBNA1BP2	ENST00000236051.3	-	43164442-43164444	43164313-43164315	TAA	TAA	42
WARS2	ENST00000235521.5	-	119032910-119032912	119032796-119032798	TAG	TAG	37
PACC1	ENST00000261455.9	-	212365214-212365216	212365148-212365150	TGA	TAA	21
FAM76A	ENST00000373954.11	+	27760578-27760580	27760674-27760676	TGA	TAA	31
GLRX2	ENST00000367439.8	-	193096624-193096626	193096612-193096614	TGA	TAA	3
TNFRSF25	ENST00000356876.8	-	6461433-6461435	6461358-6461360	TGA	TAG	24
RCOR3	ENST00000419091.7	+	211313765-211313767	211313792-211313794	TAA	TAA	8
POGK	ENST00000367876.9	+	166850406-166850408	166850424-166850426	TGA	TAA	5
PAQR6	ENST00000292291.10	-	156244128-156244130	156244074-156244076	TGA	TGA	17
RGL1	ENST00000360851.4	+	183926289-183926291	183926337-183926339	TGA	TGA	15
KCNC4	ENST00000438661.3	+	110232969-110232971	110233143-110233145	TAA	TGA	57
PPT1	ENST00000642050.2	-	40074060-40074062	40074039-40074041	TGA	TAG	6
LGALS8	ENST00000366584.9	+	236548158-236548160	236548266-236548268	TAG	TGA	35
MRPL20	ENST00000344843.12	-	1402082-1402084	1402064-1402066	TGA	TGA	5
VWA1	ENST00000476993.2	+	1439784-1439786	1439826-1439828	TAA	TGA	13
ATAD3C	ENST00000378785.7	+	1468527-1468529	1468605-1468607	TGA	TAG	25
ABCB10	ENST00000344517.5	-	229518178-229518180	229518160-229518162	TAA	TAA	5
URB2	ENST00000258243.7	+	229659294-229659296	229659354-229659356	TAA	TGA	19
RNF186	ENST00000375121.4	-	19814417-19814419	19814237-19814239	TGA	TGA	59
OTUD3	ENST00000375120.4	+	19907743-19907745	19907800-19907802	TGA	TAG	18
PLA2G2E	ENST00000375116.3	-	19920306-19920308	19920252-19920254	TGA	TAG	17
KNCN	ENST00000481882.7	-	46547729-46547731	46547717-46547719	TGA	TGA	3
MKNK1	ENST00000371945.10	-	46558574-46558576	46558544-46558546	TGA	TAG	9
ARTN	ENST00000372359.10	+	43936762-43936764	43936978-43936980	TGA	TAA	71
IPO13	ENST00000372343.8	+	43967679-43967681	43967790-43967792	TGA	TAA	36
ATP6V0B	ENST00000472174.7	+	43978004-43978006	43978271-43978273	TAG	TAA	88
CCDC24	ENST00000372318.8	+	43996157-43996159	43996523-43996525	TGA	TAA	121
SLC6A9	ENST00000372310.8	-	43997544-43997546	43997403-43997405	TGA	TAG	46
OR2T5	ENST00000641363.1	+	248489533-248489535	248489548-248489550	TAG	TAG	4
LCE2D	ENST00000368784.2	+	152664435-152664437	152664642-152664644	TGA	TGA	68
LCE2B	ENST00000368780.4	+	152687173-152687175	152687383-152687385	TGA	TGA	69
LCE2A	ENST00000368779.2	+	152699219-152699221	152699324-152699326	TGA	TGA	34
PRAMEF15	ENST00000376152.2	+	13322261-13322263	13322333-13322335	TGA	TAG	23
PRAMEF14	ENST00000334600.7	-	13342527-13342529	13342512-13342514	TAG	TAG	4
PRAMEF17	ENST00000376098.4	+	13392499-13392501	13392502-13392504	TAG	TGA	0
EPHX4	ENST00000370383.5	+	92063283-92063285	92063337-92063339	TGA	TAA	17
FNDC10	ENST00000422725.4	-	1599334-1599336	1599232-1599234	TGA	TAA	33
MMP23B	ENST00000356026.10	+	1634622-1634624	1634814-1634816	TGA	TAA	63
SLC35E2B	ENST00000617444.5	-	1665781-1665783	1665634-1665636	TGA	TGA	48
CDK11A	ENST00000404249.8	-	1702906-1702908	1702768-1702770	TGA	TAA	45
TMEM52	ENST00000310991.8	-	1917881-1917883	1917872-1917874	TGA	TAG	2
CD1C	ENST00000368170.8	+	158293473-158293475	158293488-158293490	TGA	TGA	4
CD1B	ENST00000368168.4	-	158328235-158328237	158328145-158328147	TGA	TGA	29
CD1E	ENST00000368167.8	+	158356893-158356895	158356959-158356961	TGA	TAA	21
DR1	ENST00000370272.9	+	93360636-93360638	93360669-93360671	TGA	TAA	10
MAPKAPK2	ENST00000367103.4	+	206732715-206732717	206732754-206732756	TGA	TAA	12
IL24	ENST00000294984.7	+	206903056-206903058	206903212-206903214	TGA	TAA	51
FCMR	ENST00000367091.8	-	206905018-206905020	206904862-206904864	TGA	TGA	51
PIGR	ENST00000356495.5	-	206930317-206930319	206930218-206930220	TAG	TAA	32
FCAMR	ENST00000324852.9	-	206958515-206958517	206958500-206958502	TGA	TGA	4
C1orf116	ENST00000359470.6	-	207021957-207021959	207021840-207021842	TAG	TGA	38
PRMT6	ENST00000370078.2	+	107057840-107057842	107057900-107057902	TGA	TAG	19
SH3BGRL3	ENST00000270792.10	+	26281120-26281122	26281228-26281230	TGA	TAA	35
CD52	ENST00000374213.3	+	26320299-26320301	26320320-26320322	TGA	TAG	6
ZNF683	ENST00000349618.8	-	26361650-26361652	26360843-26360845	TAA	TAA	268
TINAGL1	ENST00000271064.12	+	31586976-31586978	31587396-31587398	TGA	TAA	139
PEF1	ENST00000373703.5	-	31630612-31630614	31630492-31630494	TGA	TGA	39
ORC1	ENST00000371568.8	-	52373180-52373182	52373162-52373164	TAA	TAA	5
SDE2	ENST00000272091.8	-	225985301-225985303	225985268-225985270	TGA	TAG	10
H3-3A	ENST00000366815.10	+	226071476-226071478	226071563-226071565	TAA	TAG	28
ACBD3	ENST00000366812.6	-	226146609-226146611	226146564-226146566	TAA	TGA	14
MIXL1	ENST00000366810.6	+	226225809-226225811	226225833-226225835	TGA	TAA	7
NVL	ENST00000281701.11	-	224227625-224227627	224227604-224227606	TGA	TAG	6
CNIH4	ENST00000465271.6	+	224375819-224375821	224375840-224375842	TGA	TGA	6
BMP8A	ENST00000331593.6	+	39525795-39525797	39526296-39526298	TGA	TAG	166
HEYL	ENST00000372852.4	-	39626506-39626508	39626473-39626475	TGA	TAA	10
HPCAL4	ENST00000372844.8	-	39682535-39682537	39682478-39682480	TAG	TGA	18
PABPC4	ENST00000372858.8	-	39561697-39561699	39561610-39561612	TAG	TGA	28
ECM1	ENST00000369047.9	+	150513464-150513466	150513482-150513484	TGA	TAG	5
ENSA	ENST00000369014.10	-	150622843-150622845	150622594-150622596	TGA	TGA	82
GOLPH3L	ENST00000271732.8	-	150648320-150648322	150648278-150648280	TAA	TGA	13
HORMAD1	ENST00000361824.7	-	150698653-150698655	150698551-150698553	TAA	TAA	33
MCL1	ENST00000369026.3	-	150577374-150577376	150577350-150577352	TAG	TGA	7
WNT3A	ENST00000284523.2	+	228059462-228059464	228059624-228059626	TAG	TGA	53
C1orf35	ENST00000272139.5	-	228101130-228101132	228100977-228100979	TGA	TGA	50
MRPL55	ENST00000336520.8	-	228106759-228106761	228106582-228106584	TGA	TAG	58
GJC2	ENST00000366714.3	+	228159075-228159077	228159546-228159548	TGA	TGA	156
IBA57	ENST00000366711.4	+	228175510-228175512	228175537-228175539	TAG	TGA	8
TRIM11	ENST00000284551.11	-	228394704-228394706	228394650-228394652	TGA	TGA	17
TRIM17	ENST00000366698.7	-	228408200-228408202	228408089-228408091	TAG	TAG	36
PPIH	ENST00000304979.8	+	42667416-42667418	42667461-42667463	TAG	TAG	14
YBX1	ENST00000321358.12	+	42701012-42701014	42701084-42701086	TAA	TGA	23
CLDN19	ENST00000296387.6	-	42735085-42735087	42734926-42734928	TAA	TGA	52
P3H1	ENST00000296388.10	-	42746696-42746698	42746669-42746671	TGA	TGA	8
STPG1	ENST00000337248.9	-	24358542-24358544	24358452-24358454	TAG	TGA	29
RCAN3	ENST00000374395.9	+	24535274-24535276	24535370-24535372	TGA	TGA	31
NCMAP	ENST00000374392.3	+	24605744-24605746	24606065-24606067	TGA	TAG	106
ASH1L	ENST00000392403.8	-	155337659-155337661	155337530-155337532	TGA	TGA	42
TXLNA	ENST00000373610.8	+	32195192-32195194	32195300-32195302	TAG	TGA	35
IQCC	ENST00000291358.11	+	32208079-32208081	32208127-32208129	TAG	TGA	15
FAM167B	ENST00000373582.4	+	32248598-32248600	32248739-32248741	TGA	TGA	46
MARCKSL1	ENST00000329421.8	-	32334596-32334598	32334392-32334394	TAG	TGA	67
TSSK3	ENST00000373534.4	+	32364253-32364255	32364256-32364258	TGA	TAA	0
SLC16A4	ENST00000369779.9	-	110363765-110363767	110363717-110363719	TGA	TAA	15
LAMTOR5	ENST00000602318.6	-	110401522-110401524	110401489-110401491	TGA	TAG	10
YTHDF2	ENST00000373812.8	+	28768949-28768951	28769027-28769029	TAA	TAG	25
TMEM200B	ENST00000521452.2	-	29120904-29120906	29120856-29120858	TGA	TAA	15
MECR	ENST00000263702.11	-	29194021-29194023	29193886-29193888	TGA	TGA	44
HLX	ENST00000366903.8	+	220884701-220884703	220884908-220884910	TAG	TAG	68
MARK1	ENST00000366917.6	+	220662163-220662165	220662208-220662210	TAA	TGA	14
C1orf115	ENST00000294889.6	+	220696728-220696730	220696761-220696763	TAA	TGA	10
DARS2	ENST00000649689.2	+	173857702-173857704	173857861-173857863	TGA	TAA	52
INKA2	ENST00000357260.6	-	111726967-111726969	111726946-111726948	TGA	TGA	6
RAB7B	ENST00000617070.5	-	205978850-205978852	205978283-205978285	TGA	TAG	188
TSTD1	ENST00000423014.3	-	161037774-161037776	161037717-161037719	TAG	TAA	18
USF1	ENST00000368021.7	-	161039919-161039921	161039877-161039879	TAA	TAG	13
ARHGAP30	ENST00000368013.8	-	161047714-161047716	161047669-161047671	TGA	TGA	14
NECTIN4	ENST00000368012.4	-	161072660-161072662	161072636-161072638	TGA	TAG	7
KLHDC9	ENST00000368011.9	+	161100221-161100223	161100356-161100358	TAA	TGA	44
PFDN2	ENST00000368010.4	-	161100682-161100684	161100649-161100651	TAG	TGA	10
NIT1	ENST00000368009.7	+	161120762-161120764	161120834-161120836	TAA	TGA	23
DEDD	ENST00000368006.8	-	161122146-161122148	161121888-161121890	TGA	TAA	85
CTSE	ENST00000358184.7	-	206010182-206010184	206010149-206010151	TAA	TGA	10
COQ8A	ENST00000366777.4	+	226986734-226986736	226986815-226986817	TAG	TGA	26
NDUFS5	ENST00000372969.8	+	39034493-39034495	39034523-39034525	TGA	TGA	9
LRIF1	ENST00000369763.5	-	110947958-110947960	110947946-110947948	TAA	TAA	3
DENND2D	ENST00000357640.9	-	111187604-111187606	111187592-111187594	TAA	TGA	3
DRAM2	ENST00000484310.6	-	111118159-111118161	111118156-111118158	TGA	TGA	0
SHE	ENST00000304760.3	-	154484148-154484150	154484049-154484051	TAA	TAG	32
PLA2G2C	ENST00000679259.1	-	20163990-20163992	20163948-20163950	TAG	TAG	13
ARNT	ENST00000358595.10	-	150812020-150812022	150811825-150811827	TAG	TGA	64
PARP1	ENST00000366794.10	-	226361459-226361461	226361417-226361419	TAA	TGA	13
NDUFS2	ENST00000676972.1	+	161214190-161214192	161214367-161214369	TGA	TAG	58
PRDX1	ENST00000319248.13	-	45511328-45511330	45511073-45511075	TGA	TAG	84
NASP	ENST00000350030.8	+	45618138-45618140	45618258-45618260	TAA	TGA	39
CCDC17	ENST00000528266.6	-	45620274-45620276	45620244-45620246	TGA	TGA	9
GPBP1L1	ENST00000355105.8	-	45628255-45628257	45628219-45628221	TAG	TAA	11
TMEM69	ENST00000372025.5	+	45693902-45693904	45693911-45693913	TAA	TAA	2
SLC39A1	ENST00000356205.9	-	153960097-153960099	153959965-153959967	TAG	TAA	43
SERBP1	ENST00000361219.11	-	67413206-67413208	67413140-67413142	TAA	TAA	21
MIER1	ENST00000401041.6	+	66984897-66984899	66984945-66984947	TAA	TAA	15
SLC45A1	ENST00000471889.7	+	8344010-8344012	8344142-8344144	TGA	TAA	43
UCHL5	ENST00000367454.6	-	193016350-193016352	193016284-193016286	TGA	TAA	21
SMIM1	ENST00000642557.4	+	3775918-3775920	3775960-3775962	TAA	TGA	13
RNF19B	ENST00000235150.5	-	32936805-32936807	32936634-32936636	TGA	TAA	56
GMEB1	ENST00000373816.6	+	28714770-28714772	28714803-28714805	TAA	TGA	10
DAB1	ENST00000371236.7	-	57010694-57010696	57010643-57010645	TAG	TAA	16
LRRC8B	ENST00000330947.7	+	89593040-89593042	89593079-89593081	TGA	TAA	12
BTBD8	ENST00000636805.2	+	92184327-92184329	92184372-92184374	TAA	TGA	14
ZC3H11A	ENST00000367210.3	+	203852396-203852398	203852405-203852407	TGA	TAG	2
CAP1	ENST00000372805.8	+	40071530-40071532	40071629-40071631	TAA	TAA	32
EPHB2	ENST00000374630.8	+	22913567-22913569	22913867-22913869	TGA	TAA	99
CDK11B	ENST00000341832.11	-	1635763-1635765	1635625-1635627	TGA	TAA	45
ACOT11	ENST00000343744.7	+	54609109-54609111	54609283-54609285	TAG	TGA	57
AKR1A1	ENST00000351829.9	+	45569953-45569955	45570145-45570147	TGA	TGA	63
KCNT2	ENST00000294725.14	-	196228223-196228225	196228220-196228222	TGA	TAA	0
CTSK	ENST00000271651.8	-	150796798-150796800	150796741-150796743	TGA	TAA	18
HMGB4	ENST00000681531.1	+	33864749-33864751	33865016-33865018	TGA	TGA	88
TRIM62	ENST00000291416.10	-	33147176-33147178	33147032-33147034	TAG	TAA	47
CTSS	ENST00000368985.8	-	150733045-150733047	150732988-150732990	TAG	TAA	18
LIN9	ENST00000681046.1	-	226232500-226232502	226232365-226232367	TGA	TAA	44
PRAMEF27	ENST00000436041.6	-	13049807-13049809	13049735-13049737	TGA	TAG	23
HNRNPCL2	ENST00000621994.3	-	13115518-13115520	13115371-13115373	TAA	TAA	48
HNRNPCL4	ENST00000323770.8	-	13164585-13164587	13164438-13164440	TAA	TAA	48
RBMXL1	ENST00000652648.1	-	88982653-88982655	88982470-88982472	TAG	TAA	60
GBP1	ENST00000370473.5	-	89053354-89053356	89053327-89053329	TAA	TAA	8
GBP2	ENST00000370466.4	-	89108174-89108176	89108114-89108116	TAA	TGA	19
GBP7	ENST00000294671.3	-	89132148-89132150	89132133-89132135	TGA	TAA	4
GBP4	ENST00000355754.7	-	89185253-89185255	89185232-89185234	TAA	TAA	6
AHDC1	ENST00000673934.1	-	27547303-27547305	27547117-27547119	TAG	TAG	61
FGR	ENST00000374005.8	-	27612913-27612915	27612814-27612816	TAG	TAG	32
IFI6	ENST00000361157.11	-	27666380-27666382	27666341-27666343	TAG	TAA	12
HNRNPCL3	ENST00000617807.3	+	13062203-13062205	13062350-13062352	TAA	TAA	48
IFI44L	ENST00000370751.10	+	78641806-78641808	78641821-78641823	TGA	TGA	4
CYB561D1	ENST00000420578.7	+	109496256-109496258	109496325-109496327	TGA	TAA	22
AMIGO1	ENST00000369864.5	-	109507430-109507432	109507388-109507390	TGA	TAA	13
GNAT2	ENST00000679935.1	-	109603353-109603355	109603296-109603298	TAA	TAA	18
PTGS2	ENST00000367468.10	-	186674352-186674354	186674319-186674321	TAG	TGA	10
DDAH1	ENST00000284031.13	-	85321451-85321453	85321322-85321324	TGA	TGA	42
NGF	ENST00000369512.3	-	115286069-115286071	115286000-115286002	TGA	TAA	22
NOC2L	ENST00000327044.7	-	944693-944695	944582-944584	TGA	TAG	36
PLEKHN1	ENST00000379410.8	+	974572-974574	974584-974586	TGA	TGA	3
HES4	ENST00000304952.11	-	999058-999060	998917-998919	TGA	TGA	46
ISG15	ENST00000649529.1	+	1014475-1014477	1014643-1014645	TAA	TGA	55
MRPL37	ENST00000360840.9	+	54218246-54218248	54218270-54218272	TGA	TGA	7
SERPINC1	ENST00000367698.4	-	173903888-173903890	173903783-173903785	TAA	TGA	34
COG2	ENST00000366669.9	+	230693390-230693392	230693423-230693425	TAA	TAA	10
CAPN9	ENST00000271971.7	+	230801593-230801595	230801731-230801733	TGA	TGA	45
C1orf198	ENST00000366663.10	-	230839851-230839853	230839818-230839820	TAA	TAA	10
IFI44	ENST00000370747.9	+	78663808-78663810	78663829-78663831	TAG	TAA	6
TDRD10	ENST00000368482.8	+	154547707-154547709	154547809-154547811	TAA	TGA	33
TEX38	ENST00000334122.5	+	46673453-46673455	46673513-46673515	TAG	TAA	19
EFCAB14	ENST00000371933.8	-	46678460-46678462	46678373-46678375	TAG	TAG	28
PSEN2	ENST00000366783.8	+	226895576-226895578	226895666-226895668	TGA	TAA	29
DUSP12	ENST00000367943.5	+	161756944-161756946	161756950-161756952	TGA	TGA	1
TRAF5	ENST00000261464.10	+	211372699-211372701	211372762-211372764	TAG	TGA	20
SLC30A1	ENST00000367001.5	-	211575387-211575389	211575369-211575371	TGA	TGA	5
RD3	ENST00000680073.1	-	211479035-211479037	211478975-211478977	TGA	TGA	19
ATF6	ENST00000367942.4	+	161958651-161958653	161958678-161958680	TAG	TGA	8
RABGGTB	ENST00000319942.8	+	75794647-75794649	75794656-75794658	TAG	TGA	2
MSH4	ENST00000263187.4	+	75912884-75912886	75912896-75912898	TAA	TAA	3
DENND1B	ENST00000620048.6	-	197510459-197510461	197510297-197510299	TAA	TGA	53
CRB1	ENST00000367400.8	+	197477876-197477878	197478209-197478211	TAG	TAG	110
MPL	ENST00000372470.9	+	43352769-43352771	43352808-43352810	TGA	TAA	12
CDC20	ENST00000310955.11	+	43363126-43363128	43363165-43363167	TGA	TAA	12
ELOVL1	ENST00000372458.8	-	43363915-43363917	43363897-43363899	TGA	TAG	5
MED8	ENST00000372457.9	-	43385041-43385043	43384948-43384950	TGA	TAA	30
AMPD2	ENST00000528667.7	+	109631149-109631151	109631515-109631517	TGA	TAA	121
ASPM	ENST00000367409.9	-	197084323-197084325	197084320-197084322	TAG	TAA	0
AKT3	ENST00000673466.1	-	243505248-243505250	243504900-243504902	TAA	TAG	115
IQGAP3	ENST00000361170.7	-	156526485-156526487	156526248-156526250	TGA	TGA	78
NAXE	ENST00000368235.8	+	156594081-156594083	156594111-156594113	TGA	TAA	9
HAPLN2	ENST00000255039.6	+	156625381-156625383	156625630-156625632	TAG	TAG	82
BCAN	ENST00000329117.10	+	156659131-156659133	156659146-156659148	TAG	TGA	4
NES	ENST00000368223.4	-	156669321-156669323	156669288-156669290	TAG	TAG	10
CRABP2	ENST00000368222.8	-	156700025-156700027	156699860-156699862	TGA	TGA	54
METTL25B	ENST00000368216.9	+	156736750-156736752	156736906-156736908	TGA	TAA	51
MRPL24	ENST00000361531.6	-	156737397-156737399	156737352-156737354	TGA	TGA	14
PRCC	ENST00000271526.9	+	156800457-156800459	156800544-156800546	TAG	TAA	28
RNF11	ENST00000242719.4	+	51271319-51271321	51271370-51271372	TGA	TGA	16
RNF223	ENST00000453464.3	-	1071816-1071818	1071645-1071647	TAG	TAG	56
C1orf159	ENST00000421241.7	-	1082892-1082894	1082763-1082765	TGA	TGA	42
TTC39A	ENST00000680483.1	-	51288156-51288158	51288102-51288104	TAG	TGA	17
SAMD11	ENST00000616016.5	+	944150-944152	944165-944167	TGA	TAG	4
MFSD14A	ENST00000370152.8	+	100082206-100082208	100082263-100082265	TGA	TAG	18
SASS6	ENST00000287482.6	-	100085327-100085329	100085321-100085323	TAA	TAG	1
DBT	ENST00000370132.8	-	100196254-100196256	100196233-100196235	TGA	TGA	6
RTCA	ENST00000370128.9	+	100291501-100291503	100291552-100291554	TAG	TAA	16
BRDT	ENST00000399546.7	+	92014271-92014273	92014307-92014309	TAA	TGA	11
KHDRBS1	ENST00000327300.12	+	32042621-32042623	32042633-32042635	TAA	TGA	3
TMEM39B	ENST00000336294.10	+	32102670-32102672	32102823-32102825	TGA	TGA	50
KPNA6	ENST00000373625.8	+	32170891-32170893	32171026-32171028	TAA	TGA	44
CCDC28B	ENST00000373602.10	+	32205245-32205247	32205368-32205370	TAG	TAA	40
DDX20	ENST00000369702.5	+	111766896-111766898	111766902-111766904	TGA	TAG	1
RPL5	ENST00000370321.8	+	92841862-92841864	92841949-92841951	TAA	TGA	28
DIPK1A	ENST00000370310.5	-	92843382-92843384	92843367-92843369	TAG	TAA	4
MTF2	ENST00000370298.9	+	93137024-93137026	93137030-93137032	TGA	TAG	1
SH2D5	ENST00000444387.7	-	20721791-20721793	20721584-20721586	TAA	TGA	68
ECE1	ENST00000374893.11	-	21219954-21219956	21219765-21219767	TAA	TGA	62
SUSD4	ENST00000366878.9	-	223222191-223222193	223222170-223222172	TAA	TGA	6
CCDC185	ENST00000366875.5	+	223395344-223395346	223395416-223395418	TGA	TGA	23
LRRIQ3	ENST00000354431.9	-	74026812-74026814	74026758-74026760	TGA	TAG	17
TNNI3K	ENST00000326637.8	+	74543979-74543981	74544000-74544002	TGA	TAA	6
LRRC53	ENST00000294635.5	-	74469877-74469879	74469835-74469837	TAA	TAG	13
ERICH3	ENST00000326665.10	-	74571116-74571118	74571071-74571073	TAG	TAG	14
CRYZ	ENST00000340866.10	-	74706295-74706297	74706292-74706294	TGA	TGA	0
TYW3	ENST00000370867.8	+	74764110-74764112	74764194-74764196	TAA	TGA	27
OBSCN	ENST00000680850.1	+	228378792-228378794	228378852-228378854	TGA	TAA	19
H3C13	ENST00000331491.2	-	149813270-149813272	149813183-149813185	TAA	TGA	28
H2AC20	ENST00000331380.4	+	149887361-149887363	149887460-149887462	TAA	TGA	32
H2AC21	ENST00000331128.6	-	149887523-149887525	149887436-149887438	TAA	TAG	28
BOLA1	ENST00000369152.6	+	149900470-149900472	149900512-149900514	TGA	TGA	13
SV2A	ENST00000369146.8	-	149905013-149905015	149905001-149905003	TGA	TAG	3
SF3B4	ENST00000271628.9	-	149923541-149923543	149923466-149923468	TAA	TAG	24
FCGR1A	ENST00000369168.5	+	149791514-149791516	149791655-149791657	TAG	TGA	46
GPR25	ENST00000304244.5	+	200874120-200874122	200874324-200874326	TAG	TAA	67
KIF21B	ENST00000461742.7	-	200973520-200973522	200973514-200973516	TAG	TGA	1
TMEM9	ENST00000367330.6	-	201135662-201135664	201135521-201135523	TAG	TAA	46
IGFN1	ENST00000335211.9	+	201228396-201228398	201228612-201228614	TAG	TAA	71
SAMD13	ENST00000394834.8	+	84349771-84349773	84349819-84349821	TAG	TAA	15
TMEM81	ENST00000367167.4	-	205083552-205083554	205083483-205083485	TGA	TAG	22
SRP9	ENST00000304786.12	+	225789356-225789358	225789365-225789367	TGA	TGA	2
LEFTY1	ENST00000272134.5	-	225886726-225886728	225886600-225886602	TAG	TGA	41
LEFTY2	ENST00000366820.10	-	225937440-225937442	225937407-225937409	TAG	TGA	10
EPHX1	ENST00000272167.10	+	225845344-225845346	225845431-225845433	TGA	TGA	28
SRM	ENST00000376957.7	-	11054864-11054866	11054486-11054488	TGA	TGA	125
EXOSC10	ENST00000376936.9	-	11066717-11066719	11066642-11066644	TAG	TAA	24
SYF2	ENST00000236273.9	-	25223265-25223267	25223235-25223237	TAA	TGA	9
RSRP1	ENST00000243189.12	-	25242588-25242590	25242567-25242569	TAA	TAA	6
RHD	ENST00000328664.9	+	25328921-25328923	25328999-25329001	TAA	TGA	25
TMEM50A	ENST00000374358.5	+	25360702-25360704	25360903-25360905	TGA	TAA	66
MACO1	ENST00000374343.5	+	25498463-25498465	25498622-25498624	TGA	TGA	52
TSEN15	ENST00000645668.2	+	184072844-184072846	184072892-184072894	TGA	TGA	15
LRRC71	ENST00000337428.8	+	156932966-156932968	156933101-156933103	TAG	TGA	44
FMN2	ENST00000319653.14	+	240474151-240474153	240474214-240474216	TGA	TGA	20
GREM2	ENST00000318160.5	-	240492968-240492970	240492782-240492784	TGA	TGA	61
ADAMTSL4	ENST00000271643.9	+	150560193-150560195	150560247-150560249	TGA	TGA	17
PTP4A2	ENST00000647444.2	-	31908851-31908853	31908839-31908841	TAG	TAA	3
ZFYVE9	ENST00000287727.8	+	52346218-52346220	52346305-52346307	TAA	TAA	28
TMCO4	ENST00000294543.11	-	19683039-19683041	19683021-19683023	TGA	TGA	5
HYI	ENST00000372430.9	-	43451237-43451239	43451075-43451077	TGA	TGA	53
ADGRB2	ENST00000373658.8	-	31727419-31727421	31727389-31727391	TGA	TAA	9
NTNG1	ENST00000370068.6	+	107480837-107480839	107480909-107480911	TAG	TAA	23
SNAP47	ENST00000617596.5	+	227780670-227780672	227781015-227781017	TAG	TAG	114
B4GALT2	ENST00000372324.6	+	43990445-43990447	43990451-43990453	TGA	TAA	1
OLFML2B	ENST00000294794.8	-	161983674-161983676	161983554-161983556	TGA	TAA	39
TTC24	ENST00000368236.8	+	156586547-156586549	156586580-156586582	TGA	TGA	10
IL20	ENST00000367098.6	+	206868561-206868563	206868636-206868638	TAG	TGA	24
DNASE2B	ENST00000370665.4	+	84414865-84414867	84414874-84414876	TAA	TGA	2
OR2L2	ENST00000641771.1	+	248039203-248039205	248039221-248039223	TAG	TAG	5
OR2L3	ENST00000359959.4	+	248061617-248061619	248061701-248061703	TAG	TAG	27
OR2M4	ENST00000641868.1	+	248239861-248239863	248239963-248239965	TGA	TAA	33
TNFRSF14	ENST00000355716.5	+	2563270-2563272	2563504-2563506	TGA	TGA	77
PRAMEF9	ENST00000415919.3	+	13179129-13179131	13179201-13179203	TGA	TAG	23
OR2T35	ENST00000641268.1	-	248638286-248638288	248638043-248638045	TAG	TAG	80
OR10K2	ENST00000641042.1	-	158419927-158419929	158419921-158419923	TAA	TAA	1
RBM15	ENST00000369784.9	+	110345606-110345608	110345615-110345617	TAG	TAG	2
JMJD4	ENST00000620518.5	-	227732391-227732393	227732379-227732381	TAG	TGA	3
KLHDC7A	ENST00000400664.3	+	18483312-18483314	18483327-18483329	TAG	TGA	4
MTX1	ENST00000368376.8	+	155213695-155213697	155213917-155213919	TGA	TAA	73
ARL8A	ENST00000272217.7	-	202134466-202134468	202134355-202134357	TGA	TGA	36
GPR37L1	ENST00000367282.6	+	202128553-202128555	202128655-202128657	TGA	TAG	33
CELF3	ENST00000290583.9	-	151705040-151705042	151704893-151704895	TGA	TGA	48
RIIAD1	ENST00000479191.2	+	151728833-151728835	151728848-151728850	TAA	TGA	4
MRPL9	ENST00000368830.8	-	151760049-151760051	151759980-151759982	TAA	TGA	22
LINGO4	ENST00000368820.4	-	151800922-151800924	151800685-151800687	TGA	TAG	78
THEM5	ENST00000368817.10	-	151847370-151847372	151847115-151847117	TAA	TAA	84
THEM4	ENST00000368814.8	-	151874887-151874889	151874794-151874796	TAA	TAG	30
S100A10	ENST00000368811.8	-	151983162-151983164	151983078-151983080	TAG	TAG	27
STIL	ENST00000371877.8	-	47251135-47251137	47251111-47251113	TAA	TAA	7
LCE1F	ENST00000334371.4	+	152776725-152776727	152776743-152776745	TGA	TAA	5
LCE1E	ENST00000368770.4	+	152787653-152787655	152787665-152787667	TGA	TGA	3
LCE1D	ENST00000326233.7	+	152798136-152798138	152798148-152798150	TGA	TGA	3
NCDN	ENST00000373243.7	+	35565660-35565662	35565831-35565833	TGA	TAA	56
TFAP2E	ENST00000373235.4	+	35594673-35594675	35594697-35594699	TAA	TAA	7
AMY1A	ENST00000370083.9	+	103664517-103664519	103664556-103664558	TAA	TAA	12
AMY1C	ENST00000622339.5	+	103758655-103758657	103758694-103758696	TAA	TAA	12
HPDL	ENST00000334815.6	+	45328261-45328263	45328324-45328326	TAA	TGA	20
OR2L5	ENST00000355281.2	+	248022883-248022885	248022901-248022903	TAG	TAG	5
MAB21L3	ENST00000369500.4	+	116133362-116133364	116133584-116133586	TGA	TAA	73
NFASC	ENST00000339876.11	+	205016536-205016538	205016674-205016676	TAA	TGA	45
NFASC	ENST00000539706.6	+	205016536-205016538	205016674-205016676	TAA	TGA	45
CNTN2	ENST00000331830.7	+	205073762-205073764	205073888-205073890	TGA	TAA	41
SYPL2	ENST00000369872.4	+	109479545-109479547	109479662-109479664	TAA	TGA	38
CCSAP	ENST00000284617.7	-	229325234-229325236	229325204-229325206	TAA	TAA	9
ACTA1	ENST00000366684.7	-	229431498-229431500	229431357-229431359	TAG	TAA	46
ZFP69	ENST00000372706.6	+	40496056-40496058	40496107-40496109	TAA	TAG	16
ZNF684	ENST00000372699.8	+	40547457-40547459	40547502-40547504	TAA	TAA	14
TRNAU1AP	ENST00000373830.4	+	28577633-28577635	28577663-28577665	TAG	TGA	9
RAB42	ENST00000465518.3	+	28594114-28594116	28594120-28594122	TGA	TAG	1
AMY2A	ENST00000414303.7	+	103625743-103625745	103625851-103625853	TAA	TAG	35
CDK18	ENST00000429964.7	+	205531375-205531377	205531612-205531614	TGA	TAA	78
GOLT1A	ENST00000308302.4	-	204198457-204198459	204198313-204198315	TGA	TGA	47
C1orf146	ENST00000370375.8	+	92245671-92245673	92245731-92245733	TAG	TAA	19
GLMN	ENST00000370360.8	-	92246529-92246531	92246502-92246504	TGA	TAA	8
OR2T27	ENST00000460972.4	-	248649930-248649932	248649909-248649911	TAA	TAG	6
OR6K3	ENST00000368145.2	-	158717167-158717169	158717116-158717118	TAA	TGA	16
MNDA	ENST00000368141.5	+	158849234-158849236	158849273-158849275	TGA	TAA	12
OR14A16	ENST00000641093.1	-	247814799-247814801	247814772-247814774	TAA	TAA	8
TRIM58	ENST00000366481.4	+	247876486-247876488	247876513-247876515	TAA	TAG	8
OR2AJ1	ENST00000318244.4	+	247934752-247934754	247934773-247934775	TAA	TGA	6
OR6Y1	ENST00000641622.1	-	158547127-158547129	158547094-158547096	TAA	TGA	10
ZSCAN20	ENST00000684572.1	+	33495473-33495475	33495632-33495634	TAG	TAA	52
OR2T6	ENST00000641644.1	+	248388532-248388534	248388565-248388567	TAG	TGA	10
OR2M2	ENST00000641836.1	+	248181026-248181028	248181131-248181133	TAA	TAA	34
MYOC	ENST00000037502.11	-	171635924-171635926	171635798-171635800	TGA	TAA	41
GABRD	ENST00000378585.7	+	2030279-2030281	2030396-2030398	TGA	TGA	38
ZBTB17	ENST00000375743.9	-	15941968-15941970	15941401-15941403	TGA	TAG	188
SRARP	ENST00000329454.2	+	16006343-16006345	16006451-16006453	TAG	TAG	35
HSPB7	ENST00000311890.14	-	16015579-16015581	16015345-16015347	TGA	TAA	77
CLCNKA	ENST00000331433.5	+	16033655-16033657	16033673-16033675	TGA	TGA	5
FAM131C	ENST00000375662.5	-	16058436-16058438	16058310-16058312	TGA	TAG	41
OR2T8	ENST00000641945.2	+	247921953-247921955	247922157-247922159	TAA	TAA	67
EFHD2	ENST00000375980.9	+	15428721-15428723	15428796-15428798	TAG	TGA	24
CTRC	ENST00000375949.5	+	15446586-15446588	15446631-15446633	TGA	TAA	14
OR6F1	ENST00000641470.1	-	247711828-247711830	247711798-247711800	TAA	TAA	9
OR2T12	ENST00000641276.1	-	248294615-248294617	248294600-248294602	TGA	TGA	4
OR2T33	ENST00000641220.1	-	248272851-248272853	248272836-248272838	TGA	TGA	4
ZBTB8A	ENST00000373510.9	+	32600416-32600418	32600422-32600424	TAG	TAA	1
ZBTB8OS	ENST00000468695.6	-	32621861-32621863	32621846-32621848	TAA	TAA	4
SIKE1	ENST00000060969.6	-	114774270-114774272	114774255-114774257	TAA	TGA	4
OR2T29	ENST00000641069.1	-	248558543-248558545	248558528-248558530	TAG	TAG	4
OR4F5	ENST00000641515.2	+	70005-70007	70038-70040	TAG	TAA	10
OR2G6	ENST00000641804.1	+	248522594-248522596	248522741-248522743	TAG	TGA	48
OR2T2	ENST00000641925.2	+	248453769-248453771	248454012-248454014	TAG	TAG	80
OR13G1	ENST00000642119.1	-	247672117-247672119	247672114-247672116	TAG	TAG	0
OR1C1	ENST00000641256.1	-	247757461-247757463	247757458-247757460	TAA	TGA	0
OR2M3	ENST00000641626.1	+	248204003-248204005	248204012-248204014	TGA	TAA	2
OR2T10	ENST00000642090.1	-	248592829-248592831	248592793-248592795	TAA	TAG	11
OR6N1	ENST00000641846.1	-	158765743-158765745	158765608-158765610	TGA	TGA	44
OR2T11	ENST00000641193.1	-	248626177-248626179	248626069-248626071	TAG	TAA	35
OR10Z1	ENST00000641002.1	+	158607377-158607379	158607392-158607394	TGA	TAG	4
SPTA1	ENST00000643759.2	-	158611263-158611265	158611260-158611262	TAA	TAA	0
ZRANB2	ENST00000370920.8	-	71065073-71065075	71065016-71065018	TAA	TAA	18
CERS2	ENST00000368954.10	-	150966147-150966149	150966111-150966113	TGA	TAA	11
ANXA9	ENST00000368947.9	+	150995319-150995321	150995424-150995426	TGA	TGA	34
PRUNE1	ENST00000271620.8	+	151034231-151034233	151034270-151034272	TGA	TGA	12
BNIPL	ENST00000368931.8	+	151046684-151046686	151046699-151046701	TAG	TAA	4
C1orf56	ENST00000368926.6	+	151050455-151050457	151050518-151050520	TAA	TAG	20
CDC42SE1	ENST00000357235.6	-	151054246-151054248	151054237-151054239	TAG	TAA	2
MLLT11	ENST00000368921.5	+	151067494-151067496	151067611-151067613	TAA	TGA	38
IER5	ENST00000367577.7	+	181089883-181089885	181090069-181090071	TGA	TGA	61
SLC25A44	ENST00000359511.5	+	156210428-156210430	156210593-156210595	TAA	TGA	54
FH	ENST00000366560.4	-	241497827-241497829	241497818-241497820	TGA	TAA	2
KMO	ENST00000366559.9	+	241592150-241592152	241592153-241592155	TGA	TAG	0
OPN3	ENST00000366554.3	-	241594427-241594429	241594421-241594423	TAG	TGA	1
CHML	ENST00000366553.3	-	241633795-241633797	241633732-241633734	TAG	TAA	20
ATAD3A	ENST00000378756.8	+	1534069-1534071	1534255-1534257	TGA	TAG	61
SSU72	ENST00000291386.4	-	1542065-1542067	1541969-1541971	TGA	TGA	31
MIB2	ENST00000355826.10	+	1630527-1630529	1631013-1631015	TGA	TGA	161
BCL9	ENST00000234739.8	+	147624956-147624958	147625124-147625126	TAA	TGA	55
EXO1	ENST00000366548.8	+	241889597-241889599	241889666-241889668	TAA	TGA	22
MAP1LC3C	ENST00000357246.4	-	241996162-241996164	241996048-241996050	TAG	TGA	37
WDR64	ENST00000437684.7	+	241801212-241801214	241801245-241801247	TAA	TAA	10
DYNLT5	ENST00000282670.7	+	66777451-66777453	66777583-66777585	TGA	TGA	43
DNAI4	ENST00000371026.8	-	66814129-66814131	66814039-66814041	TAA	TGA	29
SGIP1	ENST00000371037.9	+	66743092-66743094	66743095-66743097	TAA	TGA	0
LBR	ENST00000272163.9	-	225403302-225403304	225403137-225403139	TAA	TAG	54
DNAH14	ENST00000682510.1	+	225399266-225399268	225399296-225399298	TAA	TGA	9
DCDC2B	ENST00000409358.2	+	32215894-32215896	32216047-32216049	TGA	TAA	50
DYRK3	ENST00000367109.8	+	206648962-206648964	206649007-206649009	TAG	TGA	14
TNFSF18	ENST00000404377.5	-	173041366-173041368	173041231-173041233	TAG	TGA	44
MAP10	ENST00000418460.4	+	232808164-232808166	232808257-232808259	TAA	TAA	30
PLPPR4	ENST00000370185.9	+	99307007-99307009	99307208-99307210	TGA	TAA	66
TRIM67	ENST00000366653.6	+	231215437-231215439	231215467-231215469	TAG	TGA	9
FPGT	ENST00000370898.9	+	74205829-74205831	74205868-74205870	TAG	TAA	12
INSL5	ENST00000304526.3	-	66798012-66798014	66797964-66797966	TAA	TAA	15
ZNF124	ENST00000543802.3	-	247156565-247156567	247156556-247156558	TAA	TAA	2
OR6P1	ENST00000641540.1	-	158562650-158562652	158562563-158562565	TGA	TAA	28
FAM72C	ENST00000584486.6	-	143956386-143956388	143956374-143956376	TAA	TGA	3
SLC2A7	ENST00000400906.2	-	9003299-9003301	9003179-9003181	TAG	TAA	39
LCE4A	ENST00000368777.2	+	152709372-152709374	152709486-152709488	TGA	TAA	37
ACTRT2	ENST00000378404.4	+	3022817-3022819	3022850-3022852	TGA	TGA	10
LDLRAD2	ENST00000344642.7	+	21822212-21822214	21822365-21822367	TGA	TGA	50
HSPG2	ENST00000374695.8	-	21823315-21823317	21823234-21823236	TAG	TGA	26
CELA3B	ENST00000337107.11	+	21989276-21989278	21989330-21989332	TAG	TAA	17
CELA3A	ENST00000290122.8	+	22012464-22012466	22012518-22012520	TAG	TAA	17
WNT4	ENST00000290167.11	-	22120049-22120051	22120037-22120039	TGA	TAG	3
AVPR1B	ENST00000367126.5	-	206110188-206110190	206110149-206110151	TAG	TAG	12
FAM72A	ENST00000367128.8	-	206187278-206187280	206187266-206187268	TAA	TGA	3
SRGAP2	ENST00000573034.8	+	206461417-206461419	206461432-206461434	TGA	TAA	4
IKBKE	ENST00000581977.7	+	206496142-206496144	206496160-206496162	TGA	TGA	5
RASSF5	ENST00000579436.7	+	206586975-206586977	206587263-206587265	TAA	TAG	95
EIF2D	ENST00000271764.7	-	206591774-206591776	206591717-206591719	TGA	TAA	18
CROCC	ENST00000375541.10	+	16972443-16972445	16972560-16972562	TGA	TGA	38
VASH2	ENST00000517399.3	+	212988581-212988583	212988695-212988697	TAG	TAA	37
CYB5RL	ENST00000534324.6	-	54174618-54174620	54174498-54174500	TAG	TGA	39
ATXN7L2	ENST00000683729.1	+	109492597-109492599	109492783-109492785	TAA	TAG	61
CENPL	ENST00000682279.1	-	173800447-173800449	173800219-173800221	TGA	TGA	75
ZNF496	ENST00000682384.1	-	247300518-247300520	247300338-247300340	TGA	TAA	59
RABGAP1L	ENST00000681986.1	+	174989998-174990000	174990235-174990237	TAG	TAG	78
AMPD1	ENST00000520113.7	-	114673113-114673115	114673086-114673088	TAA	TGA	8
UBE2U	ENST00000371077.10	+	64267205-64267207	64267307-64267309	TAA	TAA	33
CD101	ENST00000682167.1	+	117034098-117034100	117034146-117034148	TGA	TAA	15
LCE1C	ENST00000607093.2	-	152805121-152805123	152805109-152805111	TGA	TGA	3
H3-7	ENST00000392948.5	-	143905555-143905557	143905468-143905470	TAA	TGA	28
NPL	ENST00000367553.6	+	182828905-182828907	182828938-182828940	TAG	TGA	10
RCC1	ENST00000683442.1	+	28538004-28538006	28538007-28538009	TGA	TGA	0
CRNN	ENST00000271835.3	-	152409593-152409595	152409449-152409451	TGA	TAA	47
LCE5A	ENST00000334269.3	+	152511888-152511890	152511900-152511902	TGA	TGA	3
CRCT1	ENST00000368790.4	+	152515680-152515682	152515848-152515850	TGA	TGA	55
LCE3E	ENST00000368789.2	-	152565929-152565931	152565917-152565919	TGA	TGA	3
LCE3D	ENST00000368787.4	-	152579657-152579659	152579645-152579647	TGA	TGA	3
TEKT2	ENST00000207457.8	+	36088183-36088185	36088303-36088305	TAG	TAG	39
ADPRS	ENST00000373178.5	+	36093383-36093385	36093386-36093388	TGA	TGA	0
COL8A2	ENST00000397799.2	-	36097568-36097570	36097526-36097528	TAA	TAG	13
TRAPPC3	ENST00000373166.8	-	36137202-36137204	36137115-36137117	TAA	TGA	28
MAP7D1	ENST00000474796.2	+	36180255-36180257	36180288-36180290	TAA	TGA	10
ZNF362	ENST00000539719.6	+	33299043-33299045	33299280-33299282	TGA	TGA	78
S100A6	ENST00000368719.9	-	153534695-153534697	153534689-153534691	TGA	TAA	1
S100A4	ENST00000368716.9	-	153543758-153543760	153543746-153543748	TGA	TGA	3
S100A3	ENST00000368713.8	-	153547681-153547683	153547561-153547563	TAG	TAA	39
S100A2	ENST00000368708.9	-	153561438-153561440	153561387-153561389	TGA	TGA	16
S100A14	ENST00000344616.4	-	153614884-153614886	153614827-153614829	TGA	TAA	18
S100A1	ENST00000292169.6	+	153631838-153631840	153631934-153631936	TGA	TAA	31
SNAPIN	ENST00000368685.6	+	153661298-153661300	153661322-153661324	TAA	TAG	7
STK40	ENST00000373132.4	-	36341754-36341756	36341568-36341570	TAA	TGA	61
LSM10	ENST00000315732.3	-	36393757-36393759	36393523-36393525	TGA	TGA	77
OSCP1	ENST00000235532.9	-	36418138-36418140	36418129-36418131	TAG	TGA	2
MRPS15	ENST00000373116.6	-	36455787-36455789	36455757-36455759	TAA	TGA	9
EVA1B	ENST00000490466.2	-	36322294-36322296	36322243-36322245	TGA	TGA	16
ASCL5	ENST00000449188.3	-	201114751-201114753	201114643-201114645	TGA	TGA	35
STX6	ENST00000258301.6	-	180976569-180976571	180976497-180976499	TGA	TGA	23
MR1	ENST00000367580.6	+	181055262-181055264	181055298-181055300	TGA	TAG	11
TMED5	ENST00000370282.8	-	93154669-93154671	93154627-93154629	TAA	TAA	13
CCDC18	ENST00000690025.1	+	93278474-93278476	93278558-93278560	TAA	TAG	27
TMEM269	ENST00000637012.2	+	42798222-42798224	42798231-42798233	TGA	TAA	2
SVBP	ENST00000372521.9	-	42807413-42807415	42807353-42807355	TGA	TAA	19
GORAB	ENST00000367763.8	+	170552459-170552461	170552483-170552485	TGA	TAA	7
KDM1A	ENST00000400181.9	+	23083361-23083363	23083412-23083414	TGA	TAA	16
LCE1B	ENST00000360090.4	+	152812800-152812802	152812812-152812814	TAA	TGA	3
LCE1A	ENST00000335123.4	+	152827802-152827804	152827820-152827822	TGA	TAG	5
LCE6A	ENST00000431011.3	+	152843760-152843762	152843775-152843777	TGA	TGA	4
SMCP	ENST00000368765.4	+	152884770-152884772	152884827-152884829	TGA	TAG	18
IVL	ENST00000368764.4	+	152911552-152911554	152911636-152911638	TAA	TAG	27
SPRR4	ENST00000328051.3	+	152972127-152972129	152972268-152972270	TAA	TAA	46
SPRR3	ENST00000295367.5	+	153003527-153003529	153003551-153003553	TAA	TGA	7
SPRR1B	ENST00000307098.5	+	153032612-153032614	153032636-153032638	TAA	TGA	7
SPRR2D	ENST00000360379.4	-	153040127-153040129	153040100-153040102	TAA	TGA	8
SPRR2A	ENST00000392653.3	-	153056516-153056518	153056342-153056344	TAA	TGA	57
SPRR2B	ENST00000368755.3	-	153070620-153070622	153070593-153070595	TAA	TGA	8
SPRR2E	ENST00000368750.8	-	153093532-153093534	153093505-153093507	TAA	TGA	8
SPRR2F	ENST00000468739.2	-	153112514-153112516	153112487-153112489	TAA	TGA	8
SPRR2G	ENST00000368748.5	-	153149888-153149890	153149879-153149881	TAA	TAG	2
CADM3	ENST00000368125.9	+	159200919-159200921	159201303-159201305	TAG	TGA	127
OR10J1	ENST00000423932.6	+	159440718-159440720	159440781-159440783	TGA	TAA	20
FCER1A	ENST00000693622.1	+	159307929-159307931	159308061-159308063	TGA	TAA	43
MYOM3	ENST00000374434.4	-	24057363-24057365	24057315-24057317	TGA	TAG	15
IL22RA1	ENST00000270800.2	-	24120804-24120806	24120612-24120614	TGA	TGA	63
IFNLR1	ENST00000327535.6	-	24157129-24157131	24156928-24156930	TGA	TAG	66
ELF3	ENST00000367284.10	+	202015320-202015322	202015449-202015451	TGA	TGA	42
LGR6	ENST00000367278.8	+	202319204-202319206	202319279-202319281	TAA	TAA	24
SIPA1L2	ENST00000674635.1	-	232399126-232399128	232398979-232398981	TAG	TAG	48
SRSF4	ENST00000373795.7	-	29148409-29148411	29148304-29148306	TAA	TAA	34
MROH9	ENST00000367759.9	+	171064337-171064339	171064445-171064447	TAG	TGA	35
FMO3	ENST00000367755.9	+	171117439-171117441	171117511-171117513	TAA	TAA	23
FMO2	ENST00000209929.10	+	171209142-171209144	171209151-171209153	TAG	TAA	2
PEAR1	ENST00000292357.8	+	156914795-156914797	156914924-156914926	TGA	TAA	42
ETV3L	ENST00000454449.3	-	157092648-157092650	157092339-157092341	TAA	TAA	102
ETV3	ENST00000368192.9	-	157124840-157124842	157124738-157124740	TAG	TGA	33
C1orf94	ENST00000488417.2	+	34218758-34218760	34218866-34218868	TAG	TGA	35
CSMD2	ENST00000373381.9	-	33519517-33519519	33519460-33519462	TAG	TGA	18
PYGO2	ENST00000368457.3	-	154958778-154958780	154958769-154958771	TGA	TGA	2
SHC1	ENST00000448116.7	-	154963802-154963804	154963682-154963684	TGA	TAG	39
CKS1B	ENST00000308987.6	+	154978774-154978776	154978840-154978842	TGA	TGA	21
FLAD1	ENST00000292180.8	+	154993034-154993036	154993079-154993081	TGA	TAA	14
ZBTB7B	ENST00000535420.6	+	155016682-155016684	155016931-155016933	TAA	TAA	82
DCST2	ENST00000368424.4	-	155018543-155018545	155018513-155018515	TAA	TAA	9
DCST1	ENST00000295542.6	+	155050865-155050867	155051048-155051050	TGA	TAG	60
ADAM15	ENST00000356955.7	+	155062499-155062501	155062580-155062582	TGA	TGA	26
MTMR11	ENST00000439741.4	-	149929128-149929130	149929050-149929052	TAG	TAA	25
OTUD7B	ENST00000581312.6	-	149943856-149943858	149943814-149943816	TGA	TAA	13
FAM72D	ENST00000400889.3	+	145111594-145111596	145111606-145111608	TAA	TGA	3
ANKRD35	ENST00000355594.9	-	145867329-145867331	145867215-145867217	TGA	TGA	37
ITGA10	ENST00000369304.8	-	145892797-145892799	145892791-145892793	TGA	TAG	1
PEX11B	ENST00000369306.8	-	145912160-145912162	145912142-145912144	TGA	TAA	5
LIX1L	ENST00000604000.4	-	145936309-145936311	145936243-145936245	TAG	TAG	21
ANKRD34A	ENST00000606888.3	-	145960268-145960270	145960259-145960261	TGA	TGA	2
POLR3GL	ENST00000369314.2	+	145978444-145978446	145978477-145978479	TGA	TAG	10
TXNIP	ENST00000582401.6	-	145993850-145993852	145993715-145993717	TGA	TAG	44
HJV	ENST00000336751.11	-	146018076-146018078	146018052-146018054	TAA	TAG	7
TEX46	ENST00000566855.4	-	23010900-23010902	23010897-23010899	TAA	TGA	0
AGBL4	ENST00000371839.6	-	48534172-48534174	48534091-48534093	TAA	TAG	26
BEND5	ENST00000371833.4	-	48727885-48727887	48727867-48727869	TAA	TAA	5
C1orf185	ENST00000371759.7	+	51147768-51147770	51147783-51147785	TGA	TGA	4
ROR1	ENST00000371079.6	+	64178852-64178854	64178870-64178872	TAA	TAA	5
VAMP4	ENST00000236192.12	-	171704505-171704507	171704481-171704483	TGA	TAA	7
CFAP74	ENST00000682832.2	-	1922286-1922288	1922226-1922228	TAA	TGA	19
NOTCH2NLC	ENST00000650865.2	+	149464150-149464152	149464201-149464203	TAG	TGA	16
RALGPS2	ENST00000367635.8	+	178916356-178916358	178916413-178916415	TAG	TGA	18
ANGPTL1	ENST00000234816.7	-	178851128-178851130	178851065-178851067	TGA	TAA	20
FHAD1	ENST00000688493.1	+	15397410-15397412	15397440-15397442	TAG	TGA	9
EIF4G3	ENST00000602326.6	-	20807318-20807320	20807297-20807299	TAA	TGA	6
ITPKB	ENST00000429204.6	-	226634670-226634672	226634577-226634579	TGA	TGA	30
S100A11	ENST00000271638.3	-	152032661-152032663	152032577-152032579	TGA	TGA	27
TCHHL1	ENST00000368806.2	-	152084966-152084968	152084885-152084887	TGA	TAA	26
RPTN	ENST00000316073.3	-	152154743-152154745	152154419-152154421	TGA	TAG	107
HRNR	ENST00000368801.4	-	152213075-152213077	152212928-152212930	TGA	TAA	48
NBPF15	ENST00000581897.7	-	144423012-144423014	144422946-144422948	TAA	TGA	21
PIGV	ENST00000674202.1	+	26797841-26797843	26798063-26798065	TGA	TAA	73
ZDHHC18	ENST00000374142.9	+	26853840-26853842	26853987-26853989	TGA	TGA	48
GPN2	ENST00000374135.9	-	26879676-26879678	26879466-26879468	TAG	TGA	69
GPATCH3	ENST00000361720.10	-	26891009-26891011	26890976-26890978	TGA	TGA	10
NUDC	ENST00000321265.10	+	26946178-26946180	26946199-26946201	TAG	TGA	6
NR0B2	ENST00000254227.4	-	26911844-26911846	26911586-26911588	TGA	TGA	85
TENT5B	ENST00000289166.6	-	27005943-27005945	27005865-27005867	TGA	TGA	25
CATSPER4	ENST00000456354.7	+	26202539-26202541	26202827-26202829	TGA	TAA	95
CEP85	ENST00000451429.8	+	26277290-26277292	26277332-26277334	TGA	TGA	13
LIN28A	ENST00000326279.11	+	26426455-26426457	26426500-26426502	TGA	TGA	14
UBXN11	ENST00000374222.6	-	26282298-26282300	26282232-26282234	TAA	TAG	21
PPP1R15B	ENST00000367188.5	-	204406091-204406093	204406076-204406078	TGA	TAG	4
DMRTB1	ENST00000371445.3	+	53466659-53466661	53466761-53466763	TAG	TGA	33
GLIS1	ENST00000628545.2	-	53506618-53506620	53506432-53506434	TGA	TGA	61
NDC1	ENST00000371429.4	-	53767969-53767971	53767870-53767872	TAG	TAG	32
CNR2	ENST00000374472.5	-	23874534-23874536	23874531-23874533	TGA	TGA	0
PNRC2	ENST00000334351.8	+	23961874-23961876	23961892-23961894	TAA	TAA	5
SRSF10	ENST00000492112.3	-	23971141-23971143	23971138-23971140	TGA	TAG	0
GRHL3	ENST00000361548.9	+	24354485-24354487	24354587-24354589	TAA	TGA	33
METTL13	ENST00000361735.4	+	171796753-171796755	171796783-171796785	TGA	TAG	9
DNM3	ENST00000627582.3	+	172407838-172407840	172407919-172407921	TAA	TGA	26
PIGC	ENST00000344529.5	-	172441728-172441730	172441677-172441679	TAA	TAA	16
C1orf105	ENST00000367727.9	+	172468591-172468593	172468708-172468710	TGA	TAA	38
EFCAB2	ENST00000366523.6	+	245087357-245087359	245087366-245087368	TAA	TAA	2
H3-4	ENST00000366696.2	-	228424914-228424916	228424893-228424895	TAG	TGA	6
WDR47	ENST00000369962.8	-	108971429-108971431	108971384-108971386	TAG	TAA	14
PYCR2	ENST00000343818.11	-	225920454-225920456	225920331-225920333	TAA	TAG	40
NRDC	ENST00000352171.12	-	51789235-51789237	51789193-51789195	TAA	TAA	13
FAF1	ENST00000396153.7	-	50441439-50441441	50441175-50441177	TAA	TGA	87
PRRC2C	ENST00000647382.2	+	171591844-171591846	171592021-171592023	TAA	TGA	58
IGSF9	ENST00000368094.6	-	159927344-159927346	159927329-159927331	TGA	TGA	4
TARS2	ENST00000369064.8	+	150507061-150507063	150507079-150507081	TGA	TGA	5
TDRKH	ENST00000368824.8	-	151774451-151774453	151774385-151774387	TGA	TAG	21
NBPF11	ENST00000682118.1	-	148103895-148103897	148103721-148103723	TGA	TGA	57
NOTCH2	ENST00000256646.7	-	119915305-119915307	119915284-119915286	TGA	TAG	6
PATJ	ENST00000642238.2	+	62161051-62161053	62161075-62161077	TGA	TAG	7
KISS1	ENST00000367194.5	-	204190483-204190485	204190360-204190362	TGA	TAA	40
MAST2	ENST00000361297.7	+	46036063-46036065	46036168-46036170	TAG	TAA	34
PRKAA2	ENST00000371244.9	+	56707710-56707712	56707788-56707790	TGA	TAA	25
SEMA4A	ENST00000368285.8	+	156176994-156176996	156177108-156177110	TAA	TGA	37
CCNL2	ENST00000400809.8	-	1387230-1387232	1387164-1387166	TGA	TGA	21
KDF1	ENST00000320567.6	-	26950068-26950070	26950011-26950013	TAA	TGA	18
VTCN1	ENST00000369458.8	-	117147657-117147659	117147555-117147557	TAA	TAA	33
ZNF644	ENST00000337393.10	-	90916797-90916799	90916779-90916781	TAG	TAA	5
CYP4A22	ENST00000371891.8	+	47148794-47148796	47148824-47148826	TGA	TGA	9
KLHL17	ENST00000338591.8	+	965188-965190	965230-965232	TGA	TAA	13
TRIM46	ENST00000334634.9	+	155184187-155184189	155184442-155184444	TGA	TGA	84
MEF2D	ENST00000348159.9	-	156467644-156467646	156467611-156467613	TGA	TGA	10
OPRD1	ENST00000234961.7	+	28863280-28863282	28863334-28863336	TGA	TGA	17
GBP5	ENST00000370459.8	-	89260703-89260705	89260634-89260636	TAA	TAG	22
DIRAS3	ENST00000646789.1	-	68046607-68046609	68046562-68046564	TGA	TAG	14
ELOA	ENST00000613537.5	+	23759570-23759572	23759774-23759776	TAA	TGA	67
HMGCL	ENST00000374490.8	-	23802462-23802464	23802420-23802422	TGA	TAG	13
FUCA1	ENST00000374479.4	-	23845714-23845716	23845477-23845479	TAA	TGA	78
HCRTR1	ENST00000403528.7	+	31626977-31626979	31627052-31627054	TGA	TGA	24
COL16A1	ENST00000373672.8	-	31652650-31652652	31652626-31652628	TGA	TGA	7
MYOCOS	ENST00000637642.2	+	171626598-171626600	171626622-171626624	TAA	TGA	7
ALDH9A1	ENST00000354775.5	-	165663049-165663051	165662968-165662970	TGA	TGA	26
OR2B11	ENST00000641149.2	-	247451028-247451030	247451025-247451027	TGA	TGA	0
OR6N2	ENST00000641131.1	-	158776681-158776683	158776627-158776629	TGA	TGA	17
H3C15	ENST00000403683.2	+	149853062-149853064	149853650-149853652	TAA	TAA	195
H2BC18	ENST00000369167.3	-	149811942-149811944	149811753-149811755	TAA	TAA	62
H4C15	ENST00000579512.3	-	149860819-149860821	149860750-149860752	TAG	TGA	22
DCAF6	ENST00000367840.4	+	168075432-168075434	168075435-168075437	TAA	TAA	0
H2AC18	ENST00000369159.3	-	149842305-149842307	149842299-149842301	TGA	TGA	1
H2BC21	ENST00000369155.4	-	149886259-149886261	149886142-149886144	TGA	TAG	38
H4C14	ENST00000578186.3	+	149832993-149832995	149833062-149833064	TAG	TGA	22
TRMT13	ENST00000370141.8	+	100148817-100148819	100148868-100148870	TAA	TAA	16
H3C14	ENST00000369158.2	-	149840746-149840748	149840158-149840160	TAA	TAA	195
OR2T1	ENST00000642005.1	+	248407101-248407103	248407242-248407244	TGA	TAA	46
SEC16B	ENST00000308284.11	-	177929857-177929859	177929851-177929853	TGA	TAA	1
IL19	ENST00000659997.3	+	206842619-206842621	206842622-206842624	TGA	TGA	0
LCE2C	ENST00000368783.2	+	152676345-152676347	152676375-152676377	TGA	TGA	9
OR2C3	ENST00000641802.1	-	247531548-247531550	247531455-247531457	TAG	TAA	30
ADGRL2	ENST00000686636.1	+	81991142-81991144	81991154-81991156	TAA	TAA	3
CLCNKB	ENST00000375679.9	+	16056913-16056915	16056931-16056933	TGA	TGA	5
LCE3C	ENST00000684028.1	+	152601013-152601015	152601025-152601027	TGA	TGA	3
KCNQ4	ENST00000347132.10	+	40838520-40838522	40838586-40838588	TGA	TGA	21
CITED4	ENST00000372638.4	-	40861572-40861574	40861365-40861367	TGA	TGA	68
SLFNL1	ENST00000302946.13	-	41016105-41016107	41016039-41016041	TGA	TGA	21
PKP1	ENST00000367324.8	+	201328833-201328835	201328857-201328859	TAA	TAG	7
PHLDA3	ENST00000367311.5	-	201468402-201468404	201468351-201468353	TAA	TGA	16
CSRP1	ENST00000340006.7	-	201484712-201484714	201484595-201484597	TGA	TAA	38
IPO9	ENST00000361565.9	+	201876051-201876053	201876123-201876125	TAA	TGA	23
SHISA4	ENST00000362011.7	+	201891843-201891845	201892020-201892022	TGA	TGA	58
NUDT17	ENST00000334513.6	+	145848476-145848478	145848497-145848499	TGA	TAG	6
PIAS3	ENST00000393045.7	-	145849445-145849447	145849262-145849264	TGA	TAA	60
RBM8A	ENST00000583313.7	-	145925881-145925883	145925815-145925817	TGA	TAG	21
CAPZA1	ENST00000263168.4	+	112670129-112670131	112670201-112670203	TAA	TGA	23
RHOC	ENST00000339083.12	-	112701539-112701541	112701446-112701448	TGA	TGA	30
TAFA3	ENST00000361886.4	+	112726637-112726639	112726673-112726675	TAG	TGA	11
MOV10	ENST00000369645.6	+	112700504-112700506	112700678-112700680	TGA	TAA	57
TAF12	ENST00000373824.9	-	28603538-28603540	28603484-28603486	TAA	TGA	17
TAF13	ENST00000338366.6	-	109064522-109064524	109064510-109064512	TGA	TAG	3
EPRS1	ENST00000366923.8	-	219968805-219968807	219968754-219968756	TGA	TGA	16
BPNT1	ENST00000322067.12	-	220058843-220058845	220058723-220058725	TAA	TGA	39
IARS2	ENST00000366922.3	+	220147632-220147634	220147638-220147640	TAG	TAA	1
RAB3GAP2	ENST00000358951.7	-	220151250-220151252	220151217-220151219	TGA	TGA	10
CDC42BPA	ENST00000366766.8	-	226994267-226994269	226994147-226994149	TGA	TAG	39
MACF1	ENST00000564288.6	+	39485791-39485793	39485902-39485904	TAA	TAA	36
CCDC190	ENST00000367912.7	-	162854764-162854766	162854746-162854748	TAA	TGA	5
PIK3R3	ENST00000262741.10	-	46043672-46043674	46043606-46043608	TAA	TGA	21
TSPAN1	ENST00000372003.6	+	46185530-46185532	46185602-46185604	TAA	TGA	23
P3R3URF	ENST00000506599.2	-	46175585-46175587	46175450-46175452	TAG	TGA	44
LURAP1	ENST00000371980.4	+	46220217-46220219	46220301-46220303	TAA	TGA	27
RAD54L	ENST00000371975.9	+	46278279-46278281	46278282-46278284	TGA	TAA	0
POMGNT1	ENST00000371984.8	-	46189269-46189271	46189215-46189217	TGA	TAG	17
BLZF1	ENST00000367808.8	+	169387179-169387181	169387266-169387268	TAA	TAG	28
CCDC181	ENST00000367806.8	-	169395046-169395048	169394908-169394910	TGA	TAA	45
SLC19A2	ENST00000236137.10	-	169465848-169465850	169465716-169465718	TAA	TAA	43
F5	ENST00000367797.9	-	169514312-169514314	169514306-169514308	TAG	TGA	1
PALMD	ENST00000263174.9	+	99694059-99694061	99694203-99694205	TAA	TAG	47
STUM	ENST00000366788.8	+	226602037-226602039	226602217-226602219	TGA	TGA	59
GON4L	ENST00000368331.6	-	155750583-155750585	155750493-155750495	TGA	TGA	29
PPIAL4A	ENST00000577856.3	+	120890312-120890314	120890315-120890317	TAA	TGA	0
PPCS	ENST00000372561.4	+	42459923-42459925	42459941-42459943	TGA	TAG	5
PPIAL4C	ENST00000585245.3	+	149584389-149584391	149584392-149584394	TAA	TGA	0
PPIAL4D	ENST00000544708.3	-	145241629-145241631	145241626-145241628	TAA	TGA	0
PPIAL4E	ENST00000581164.2	-	144373089-144373091	144373086-144373088	TAA	TGA	0
PPIAL4F	ENST00000581138.4	+	144593434-144593436	144593437-144593439	TAA	TGA	0
PPIAL4G	ENST00000419275.3	-	148482757-148482759	148482754-148482756	TAA	TGA	0
PPIAL4H	ENST00000584068.4	-	146344220-146344222	146344217-146344219	TAA	TGA	0
CSDE1	ENST00000358528.9	-	114718168-114718170	114718051-114718053	TAA	TGA	38
KLHL21	ENST00000377658.8	-	6593364-6593366	6592950-6592952	TAG	TGA	137
PHF13	ENST00000377648.5	+	6621634-6621636	6621787-6621789	TGA	TAG	50
KLHL12	ENST00000367261.8	-	202892532-202892534	202892481-202892483	TGA	TAG	16
ADIPOR1	ENST00000340990.10	-	202941572-202941574	202941488-202941490	TGA	TGA	27
CYB5R1	ENST00000367249.9	-	202962526-202962528	202962454-202962456	TGA	TAG	23
TMEM183A	ENST00000367242.4	+	203023037-203023039	203023076-203023078	TAG	TAG	12
MYOG	ENST00000241651.5	-	203083909-203083911	203083666-203083668	TGA	TAA	80
MYBPH	ENST00000255416.9	-	203168658-203168660	203168637-203168639	TGA	TGA	6
CHI3L1	ENST00000255409.8	-	203179444-203179446	203179354-203179356	TAG	TGA	29
UBR4	ENST00000375254.8	-	19074831-19074833	19074636-19074638	TGA	TGA	64
MRTO4	ENST00000330263.5	+	19258827-19258829	19258953-19258955	TGA	TGA	41
AKR7A3	ENST00000361640.5	-	19282730-19282732	19282664-19282666	TAG	TAA	21
SLC66A1	ENST00000375153.8	+	19328640-19328642	19328655-19328657	TGA	TGA	4
RABIF	ENST00000367262.4	-	202880977-202880979	202880866-202880868	TAA	TAA	36
CHIT1	ENST00000367229.6	-	203216888-203216890	203216651-203216653	TGA	TGA	78
PPFIA4	ENST00000295706.9	+	203076387-203076389	203076483-203076485	TAG	TAG	31
SETDB1	ENST00000692827.1	+	150964361-150964363	150964430-150964432	TAG	TGA	22
DNAJC11	ENST00000377577.10	-	6635674-6635676	6635194-6635196	TAA	TGA	159
PRDM2	ENST00000311066.10	+	13816544-13816546	13816724-13816726	TAG	TAG	59
RHCE	ENST00000294413.13	-	25362526-25362528	25362448-25362450	TAA	TGA	25
EMC1	ENST00000477853.6	-	19219302-19219304	19219188-19219190	TAA	TAA	37
C1orf50	ENST00000372525.7	+	42775391-42775393	42775463-42775465	TGA	TGA	23
TAL1	ENST00000691006.1	-	47219719-47219721	47219641-47219643	TGA	TGA	25
LENEP	ENST00000392487.2	+	154993790-154993792	154993796-154993798	TAA	TAG	1
ARPC5	ENST00000359856.11	-	183627531-183627533	183627441-183627443	TAG	TAG	29
SMG7	ENST00000688051.1	+	183551928-183551930	183551964-183551966	TGA	TAA	11
AKNAD1	ENST00000370001.8	-	108816170-108816172	108816062-108816064	TAG	TAG	35
CLCC1	ENST00000369969.7	-	108934669-108934671	108934405-108934407	TAG	TGA	87
PRKCZ	ENST00000378567.8	+	2185006-2185008	2185039-2185041	TGA	TGA	10
IPP	ENST00000396478.4	-	45699965-45699967	45699929-45699931	TGA	TGA	11
PDE4B	ENST00000341517.9	+	66372675-66372677	66372897-66372899	TAA	TGA	73
TMOD4	ENST00000295314.9	-	151170080-151170082	151170032-151170034	TAA	TAA	15
SMAP2	ENST00000372718.8	+	40422098-40422100	40422206-40422208	TAA	TAG	35
CALML6	ENST00000307786.8	+	1917190-1917192	1917274-1917276	TAG	TAA	27
EXO5	ENST00000415550.6	+	40515663-40515665	40515738-40515740	TGA	TGA	24
PIK3C2B	ENST00000684373.1	-	204424851-204424853	204424656-204424658	TGA	TGA	64
VPS72	ENST00000368892.9	-	151176643-151176645	151176631-151176633	TGA	TAG	3
SEMA6C	ENST00000368914.8	-	151132483-151132485	151132321-151132323	TAA	TGA	53
OVGP1	ENST00000369732.4	-	111414463-111414465	111414415-111414417	TAA	TAA	15
WDR77	ENST00000235090.10	-	111441229-111441231	111441136-111441138	TAG	TAG	30
ATP5PB	ENST00000369722.8	+	111460991-111460993	111461033-111461035	TAA	TGA	13
C1orf162	ENST00000369718.4	+	111478120-111478122	111478144-111478146	TAA	TGA	7
TMIGD3	ENST00000369716.9	-	111483686-111483688	111483665-111483667	TGA	TAG	6
ADORA3	ENST00000241356.5	-	111499949-111499951	111499835-111499837	TAG	TGA	37
RAP1A	ENST00000369709.4	+	111709232-111709234	111709256-111709258	TAG	TGA	7
EDN2	ENST00000372587.5	-	41479408-41479410	41478880-41478882	TAG	TAA	175
ATP1B1	ENST00000367815.9	+	169131552-169131554	169131594-169131596	TGA	TAA	13
HS2ST1	ENST00000370550.10	+	87104693-87104695	87104699-87104701	TGA	TAA	1
CYP2J2	ENST00000371204.4	-	59893650-59893652	59893641-59893643	TAA	TAA	2
H2AC25	ENST00000689584.1	-	228457424-228457426	228457394-228457396	TGA	TGA	9
H2BC26	ENST00000693095.1	+	228458507-228458509	228458603-228458605	TGA	TAA	31
AGTRAP	ENST00000314340.10	+	11750189-11750191	11750783-11750785	TGA	TGA	197
MTHFR	ENST00000376590.9	-	11790679-11790681	11790529-11790531	TGA	TGA	49
FAM177B	ENST00000445590.4	+	222750055-222750057	222750100-222750102	TGA	TGA	14
SLC44A5	ENST00000370859.8	-	75203726-75203728	75203480-75203482	TAG	TAA	81
FAM229A	ENST00000432622.2	-	32361432-32361434	32361363-32361365	TGA	TGA	22
THAP3	ENST00000054650.9	+	6633074-6633076	6633320-6633322	TGA	TAA	81
S100A5	ENST00000368717.3	-	153537295-153537297	153537169-153537171	TGA	TAA	41
FCGR2B	ENST00000358671.10	+	161677550-161677552	161677577-161677579	TAG	TGA	8
PPM1J	ENST00000309276.11	-	112710162-112710164	112710135-112710137	TGA	TAG	8
TCHH	ENST00000614923.2	-	152107384-152107386	152107363-152107365	TAA	TGA	6
PMF1	ENST00000368277.3	+	156239598-156239600	156239808-156239810	TGA	TAG	69
NFYC	ENST00000447388.8	+	40770825-40770827	40771098-40771100	TGA	TAA	90
SPOCD1	ENST00000360482.7	-	31790602-31790604	31790485-31790487	TGA	TGA	38
MOB3C	ENST00000319928.9	-	46609654-46609656	46609612-46609614	TGA	TGA	13
SRSF11	ENST00000370949.2	+	70250802-70250804	70250868-70250870	TGA	TAA	21
CTXND2	ENST00000636087.1	+	150912479-150912481	150912647-150912649	TGA	TAA	55
GPR137B	ENST00000366592.8	+	236208155-236208157	236208212-236208214	TAG	TAG	18
ERO1B	ENST00000354619.10	-	236218515-236218517	236218512-236218514	TAA	TAA	0
KPRP	ENST00000606109.2	+	152761325-152761327	152761340-152761342	TAA	TGA	4
C2CD4D	ENST00000694868.1	-	151837927-151837929	151837816-151837818	TAG	TAG	36
MTARC2	ENST00000366913.8	+	220781898-220781900	220781901-220781903	TAG	TGA	0
MTARC1	ENST00000366910.10	+	220813415-220813417	220813442-220813444	TAA	TAG	8
ATPAF1	ENST00000574428.6	-	46635775-46635777	46635748-46635750	TAG	TAG	8
SRGAP2B	ENST00000641863.3	-	144892159-144892161	144892078-144892080	TAA	TGA	26
RGS16	ENST00000367558.6	-	182600291-182600293	182600249-182600251	TGA	TGA	13
RGS8	ENST00000515211.2	-	182646734-182646736	182646662-182646664	TAG	TGA	23
SARS1	ENST00000234677.7	+	109237885-109237887	109238077-109238079	TGA	TGA	63
CELSR2	ENST00000271332.4	+	109274046-109274048	109274220-109274222	TAA	TAA	57
MYBPHL	ENST00000357155.2	-	109294238-109294240	109294118-109294120	TGA	TGA	39
SORT1	ENST00000256637.8	-	109314042-109314044	109313709-109313711	TAG	TAA	110
PSMA5	ENST00000271308.9	-	109402012-109402014	109401967-109401969	TAA	TAA	14
ZBTB37	ENST00000367701.10	+	173886121-173886123	173886160-173886162	TGA	TGA	12
UAP1	ENST00000367925.6	+	162599360-162599362	162599450-162599452	TGA	TGA	29
IFI16	ENST00000295809.12	+	159054898-159054900	159054943-159054945	TAA	TAA	14
AK2	ENST00000672715.1	-	33013180-33013182	33013075-33013077	TAA	TGA	34
C8A	ENST00000361249.4	+	56917713-56917715	56917767-56917769	TGA	TGA	17
C1QA	ENST00000374642.8	+	22639404-22639406	22639461-22639463	TGA	TAA	18
C1QC	ENST00000374640.9	+	22647780-22647782	22647873-22647875	TAG	TAG	30
C1QB	ENST00000509305.6	+	22661383-22661385	22661488-22661490	TGA	TGA	34
CD46	ENST00000367042.6	+	207790301-207790303	207790418-207790420	TGA	TAA	38
CFHR3	ENST00000367425.9	+	196793510-196793512	196793642-196793644	TAA	TAA	43
G0S2	ENST00000367029.5	+	209675993-209675995	209676167-209676169	TAG	TAG	57
HSD11B1	ENST00000367027.5	+	209734518-209734520	209734545-209734547	TAG	TGA	8
TRAF3IP3	ENST00000367025.8	+	209782145-209782147	209782172-209782174	TGA	TGA	8
C1orf74	ENST00000294811.2	-	209782824-209782826	209782818-209782820	TGA	TAA	1
IRF6	ENST00000367021.8	-	209788419-209788421	209788413-209788415	TAA	TGA	1
UTP25	ENST00000491415.7	+	209851444-209851446	209851492-209851494	TGA	TGA	15
RIMKLA	ENST00000431473.4	+	42414971-42414973	42415019-42415021	TGA	TAG	15
ZMYND12	ENST00000372565.8	-	42430735-42430737	42430732-42430734	TAG	TGA	0
YARS1	ENST00000373477.9	-	32775980-32775982	32775944-32775946	TAG	TGA	11
C8B	ENST00000371237.9	-	56929403-56929405	56929271-56929273	TAG	TAA	43
DCAF8	ENST00000368074.6	-	160217591-160217593	160217549-160217551	TGA	TGA	13
PEX19	ENST00000368072.10	-	160279550-160279552	160279526-160279528	TGA	TGA	7
NHLH1	ENST00000302101.6	+	160371130-160371132	160371301-160371303	TGA	TGA	56
SLAMF6	ENST00000368057.8	-	160486706-160486708	160486652-160486654	TAA	TGA	17
CD84	ENST00000368054.8	-	160548255-160548257	160548222-160548224	TAG	TGA	10
COPA	ENST00000241704.8	-	160290156-160290158	160290027-160290029	TAA	TAG	42
SPRR1A	ENST00000368762.2	+	152985497-152985499	152985521-152985523	TAA	TGA	7
INAVA	ENST00000413687.3	+	200913626-200913628	200913692-200913694	TAA	TGA	21
CLCA2	ENST00000370565.5	+	86455524-86455526	86455623-86455625	TAA	TAA	32
CLCA1	ENST00000394711.2	+	86500042-86500044	86500048-86500050	TAG	TGA	1
CLCA4	ENST00000370563.3	+	86580342-86580344	86580372-86580374	TGA	TAG	9
PRKAB2	ENST00000254101.4	-	147159564-147159566	147159474-147159476	TGA	TGA	29
NUDT4B	ENST00000322209.5	+	148749495-148749497	148749573-148749575	TAG	TGA	25
SLC25A34	ENST00000294454.6	+	15739403-15739405	15739430-15739432	TAG	TGA	8
TMEM82	ENST00000375782.2	+	15747629-15747631	15747671-15747673	TGA	TAG	13
FBLIM1	ENST00000375766.8	+	15784658-15784660	15784757-15784759	TGA	TGA	32
NBPF3	ENST00000318249.10	+	21483383-21483385	21483443-21483445	TAA	TAG	19
USP48	ENST00000308271.14	-	21679416-21679418	21679398-21679400	TAA	TGA	5
CCDC30	ENST00000657597.2	+	42654025-42654027	42654052-42654054	TAA	TGA	8
MATN1	ENST00000373765.5	-	30713581-30713583	30713527-30713529	TAA	TAG	17
SFPQ	ENST00000357214.6	-	35184455-35184457	35184449-35184451	TAG	TGA	1
NT5C1A	ENST00000235628.2	-	39659120-39659122	39659099-39659101	TAG	TGA	6
PPIE	ENST00000324379.10	+	39753352-39753354	39753763-39753765	TGA	TGA	136
BMP8B	ENST00000372827.8	-	39760418-39760420	39760226-39760228	TGA	TGA	63
OXCT2	ENST00000327582.5	-	39769701-39769703	39769560-39769562	TGA	TAG	46
TRIT1	ENST00000316891.10	-	39841743-39841745	39841632-39841634	TAA	TAG	36
MFSD2A	ENST00000372811.10	+	39969565-39969567	39969661-39969663	TAG	TAG	31
LHX8	ENST00000356261.4	+	75160892-75160894	75160910-75160912	TAA	TAG	5
DNAI3	ENST00000294664.11	+	85132995-85132997	85133070-85133072	TAA	TGA	24
MCOLN3	ENST00000370589.7	-	85019122-85019124	85019098-85019100	TAG	TAG	7
SYDE2	ENST00000341460.6	-	85158749-85158751	85158743-85158745	TGA	TGA	1
PLPPR5	ENST00000263177.5	-	98893071-98893073	98892963-98892965	TGA	TAA	35
AQP10	ENST00000324978.8	+	154324477-154324479	154324624-154324626	TGA	TAA	48
ATP8B2	ENST00000368489.6	+	154349115-154349117	154349145-154349147	TGA	TGA	9
RUSC1	ENST00000368352.10	+	155330568-155330570	155330631-155330633	TAG	TGA	20
ARHGEF2	ENST00000361247.9	-	155947941-155947943	155947785-155947787	TAA	TAA	51
FCRL5	ENST00000361835.8	-	157515674-157515676	157515476-157515478	TGA	TGA	65
FCRL4	ENST00000271532.2	-	157575523-157575525	157575430-157575432	TAA	TGA	30
FCRL3	ENST00000368184.8	-	157678709-157678711	157678586-157678588	TAG	TGA	40
FCRL2	ENST00000361516.8	-	157746735-157746737	157746651-157746653	TAA	TGA	27
SPATA46	ENST00000367935.10	-	162374047-162374049	162373945-162373947	TAG	TAA	33
C1orf226	ENST00000458626.4	+	162383680-162383682	162383851-162383853	TAG	TGA	56
SH2D1B	ENST00000367929.3	-	162397279-162397281	162397273-162397275	TGA	TAA	1
UHMK1	ENST00000489294.2	+	162522547-162522549	162522559-162522561	TAA	TAA	3
DDR2	ENST00000367921.8	+	162780243-162780245	162780438-162780440	TGA	TAA	64
RASAL2	ENST00000367649.8	+	178473236-178473238	178473353-178473355	TGA	TGA	38
SLC30A10	ENST00000366926.4	-	219915448-219915450	219915352-219915354	TAA	TAG	31
ENAH	ENST00000366843.7	-	225497774-225497776	225497681-225497683	TAG	TGA	30
GFI1	ENST00000294702.6	-	92476028-92476030	92475803-92475805	TGA	TGA	74
COX20	ENST00000411948.7	+	244843173-244843175	244843260-244843262	TGA	TAA	28
IL12RB2	ENST00000674203.2	+	67396086-67396088	67396209-67396211	TGA	TAG	40
ALPL	ENST00000374840.8	+	21577645-21577647	21577678-21577680	TGA	TGA	10
IL10	ENST00000423557.1	-	206768635-206768637	206768611-206768613	TGA	TAG	7
CFH	ENST00000367429.9	+	196747310-196747312	196747322-196747324	TAG	TAA	3
KIF1B	ENST00000676179.1	+	10376584-10376586	10376662-10376664	TAA	TGA	25
CTPS1	ENST00000650070.2	+	41010242-41010244	41010275-41010277	TGA	TAG	10
AGT	ENST00000366667.6	-	230703140-230703142	230703065-230703067	TGA	TAA	24
EIF3I	ENST00000677711.2	+	32231193-32231195	32231235-32231237	TAA	TAA	13
CFAP141	ENST00000368525.4	-	154199426-154199428	154199369-154199371	TGA	TAG	18
C1orf43	ENST00000368521.10	-	154207452-154207454	154207443-154207445	TGA	TGA	2
BSDC1	ENST00000455895.7	-	32366621-32366623	32366432-32366434	TGA	TAA	62
LAMTOR2	ENST00000368305.9	+	156058368-156058370	156058446-156058448	TAA	TAG	25
LCK	ENST00000336890.10	+	32285713-32285715	32285842-32285844	TGA	TGA	42
ARHGEF16	ENST00000378378.9	+	3480584-3480586	3481076-3481078	TAG	TGA	163
TPRG1L	ENST00000378344.7	+	3628600-3628602	3628774-3628776	TAG	TAA	57
WRAP73	ENST00000270708.12	-	3630974-3630976	3630866-3630868	TAG	TGA	35
MEGF6	ENST00000356575.9	-	3490527-3490529	3490524-3490526	TAG	TAG	0
RSBN1	ENST00000261441.9	-	113765979-113765981	113765922-113765924	TGA	TAG	18
PTPN22	ENST00000359785.10	-	113814904-113814906	113814901-113814903	TAA	TAA	0
BCL2L15	ENST00000393316.8	-	113881122-113881124	113881074-113881076	TGA	TGA	15
HIPK1	ENST00000426820.7	+	113973509-113973511	113973614-113973616	TAG	TAG	34
DCLRE1B	ENST00000650450.2	+	113912188-113912190	113912209-113912211	TGA	TGA	6
C1orf141	ENST00000684719.1	-	67093004-67093006	67092974-67092976	TAA	TAA	9
AADACL3	ENST00000359318.8	+	12725993-12725995	12726074-12726076	TGA	TAG	26
CFAP107	ENST00000614859.5	+	12760948-12760950	12760978-12760980	TGA	TAG	9
PRAMEF12	ENST00000357726.5	+	12777596-12777598	12777638-12777640	TAA	TGA	13
PRAMEF1	ENST00000332296.7	+	12795993-12795995	12796143-12796145	TAG	TGA	49
PRAMEF11	ENST00000619922.1	-	12824941-12824943	12824869-12824871	TGA	TAG	23
HNRNPCL1	ENST00000317869.7	-	12847407-12847409	12847260-12847262	TAA	TAA	48
PRAMEF2	ENST00000240189.2	+	12861776-12861778	12861851-12861853	TAG	TAG	24
PRAMEF4	ENST00000235349.6	-	12879543-12879545	12879471-12879473	TGA	TAG	23
PRAMEF10	ENST00000235347.4	-	12892915-12892917	12892888-12892890	TAG	TAA	8
PRAMEF6	ENST00000376189.5	-	12938674-12938676	12938602-12938604	TGA	TAG	23
PRAMEF13	ENST00000625019.3	-	13196822-13196824	13196747-13196749	TAG	TAG	24
PRAMEF33	ENST00000437300.2	+	13308884-13308886	13308911-13308913	TAG	TAA	8
AADACL4	ENST00000376221.2	+	12666732-12666734	12666735-12666737	TGA	TAG	0
PRAMEF7	ENST00000697200.1	+	12920410-12920412	12920467-12920469	TGA	TGA	18
PRAMEF5	ENST00000622421.3	+	13263108-13263110	13263180-13263182	TGA	TAG	23
IL23R	ENST00000347310.10	+	67259125-67259127	67259200-67259202	TAG	TGA	24
PRAMEF8	ENST00000357367.7	-	13281370-13281372	13281313-13281315	TGA	TGA	18
PRAMEF20	ENST00000602960.2	+	13421255-13421257	13421306-13421308	TGA	TGA	16
LRRC38	ENST00000376085.4	-	13475845-13475847	13475734-13475736	TGA	TGA	36
LYST	ENST00000389793.7	-	235662939-235662941	235662903-235662905	TGA	TAA	11
TACSTD2	ENST00000371225.4	-	58576184-58576186	58576106-58576108	TAG	TGA	25
MYSM1	ENST00000472487.6	-	58659996-58659998	58659987-58659989	TGA	TAA	2
FBXO2	ENST00000354287.5	-	11648693-11648695	11648627-11648629	TGA	TAA	21
FBXO44	ENST00000251547.10	+	11661270-11661272	11661309-11661311	TGA	TAA	12
FBXO6	ENST00000376753.9	+	11673848-11673850	11673902-11673904	TGA	TGA	17
DRAXIN	ENST00000294485.6	+	11719693-11719695	11719717-11719719	TAG	TGA	7
RPF1	ENST00000370654.6	+	84497467-84497469	84497524-84497526	TAA	TAA	18
GNG5	ENST00000370645.9	-	84501844-84501846	84501841-84501843	TAG	TAA	0
CTBS	ENST00000370630.6	-	84554998-84555000	84554878-84554880	TGA	TAA	39
SSX2IP	ENST00000342203.8	-	84647432-84647434	84647357-84647359	TAG	TAA	24
PRAMEF19	ENST00000376101.4	-	13369066-13369068	13369012-13369014	TAG	TAG	17
FAM72B	ENST00000369390.7	-	121168740-121168742	121168728-121168730	TAA	TGA	3
ZBED6	ENST00000550078.3	+	203800459-203800461	203800513-203800515	TAA	TAA	17
SLC2A1	ENST00000426263.10	-	42927040-42927042	42926875-42926877	TGA	TAA	54
KCNA3	ENST00000369769.4	-	110673081-110673083	110672919-110672921	TAA	TGA	53
ZC3H11B	ENST00000651890.2	-	219609644-219609646	219609626-219609628	TGA	TGA	5
NCF2	ENST00000367535.8	-	183556117-183556119	183555925-183555927	TAG	TGA	63
FOXD3	ENST00000371116.4	+	63324492-63324494	63324741-63324743	TAG	TAA	82
ALG6	ENST00000263440.6	+	63437017-63437019	63437029-63437031	TAG	TAA	3
ATP6V1G3	ENST00000367382.6	-	198523390-198523392	198523351-198523353	TAA	TGA	12
MSTO1	ENST00000245564.8	+	155614270-155614272	155614369-155614371	TAA	TAG	32
RORC	ENST00000318247.7	-	151807471-151807473	151807381-151807383	TGA	TGA	29
CAPN2	ENST00000295006.6	+	223774854-223774856	223774866-223774868	TGA	TAA	3
TP53BP2	ENST00000343537.12	-	223780852-223780854	223780831-223780833	TGA	TAG	6
RGS13	ENST00000391995.7	+	192659520-192659522	192659586-192659588	TGA	TAG	21
RGS2	ENST00000235382.7	+	192811593-192811595	192811674-192811676	TGA	TGA	26
HAX1	ENST00000328703.12	+	154275698-154275700	154275707-154275709	TAG	TAA	2
GLMP	ENST00000362007.6	-	156293043-156293045	156292755-156292757	TAA	TAA	95
CRYBG2	ENST00000308182.10	-	26321967-26321969	26321895-26321897	TGA	TAA	23
TTC13	ENST00000366661.9	-	230906904-230906906	230906778-230906780	TAG	TGA	41
TMEM234	ENST00000309777.11	-	32216852-32216854	32216798-32216800	TGA	TGA	17
GADD45A	ENST00000370986.9	+	67687771-67687773	67687795-67687797	TGA	TGA	7
GNG12	ENST00000370982.4	-	67705450-67705452	67705351-67705353	TAG	TAA	32
WLS	ENST00000262348.9	-	68126225-68126227	68126174-68126176	TAG	TAA	16
ESRRG	ENST00000408911.8	-	216506938-216506940	216506887-216506889	TGA	TAA	16
CHRNB2	ENST00000368476.4	+	154575929-154575931	154575983-154575985	TGA	TAG	17
KCNN3	ENST00000271915.9	-	154707975-154707977	154707852-154707854	TAA	TAA	40
TMEM275	ENST00000697682.1	-	46532993-46532995	46532972-46532974	TAG	TGA	6
PRR9	ENST00000368744.4	+	153218492-153218494	153218651-153218653	TAG	TGA	52
LORICRIN	ENST00000368742.4	+	153261885-153261887	153261996-153261998	TAG	TAA	36
PGLYRP3	ENST00000683862.1	-	153297955-153297957	153297934-153297936	TGA	TGA	6
PGLYRP4	ENST00000359650.10	-	153330766-153330768	153330184-153330186	TGA	TGA	193
S100A9	ENST00000368738.4	+	153360835-153360837	153360907-153360909	TAA	TAA	23
S100A12	ENST00000368737.5	-	153373826-153373828	153373814-153373816	TAG	TGA	3
S100A8	ENST00000368733.4	-	153390102-153390104	153389808-153389810	TAG	TAG	97
S100A7A	ENST00000368729.9	+	153419306-153419308	153419696-153419698	TGA	TGA	129
S100A7	ENST00000368723.4	-	153457805-153457807	153457583-153457585	TGA	TGA	73
NBPF8	ENST00000698216.1	+	120466218-120466220	120466284-120466286	TAA	TGA	21
TNFRSF18	ENST00000379268.7	-	1203843-1203845	1203705-1203707	TGA	TGA	45
SDF4	ENST00000360001.12	-	1217511-1217513	1217319-1217321	TGA	TGA	63
B3GALT6	ENST00000379198.5	+	1233265-1233267	1233484-1233486	TGA	TGA	72
C1QTNF12	ENST00000330388.2	-	1242547-1242549	1242319-1242321	TGA	TAG	75
UBE2J2	ENST00000349431.11	-	1255202-1255204	1255094-1255096	TGA	TAG	35
PLEKHO1	ENST00000369124.5	+	150159520-150159522	150159583-150159585	TGA	TAA	20
ANP32E	ENST00000583931.6	-	150220690-150220692	150220645-150220647	TAG	TAG	14
CA14	ENST00000369111.9	+	150264656-150264658	150264752-150264754	TAA	TAG	31
APH1A	ENST00000369109.8	-	150266129-150266131	150266087-150266089	TGA	TGA	13
CIART	ENST00000290363.6	+	150286951-150286953	150286978-150286980	TAG	TGA	8
MRPS21	ENST00000614145.5	+	150308225-150308227	150308423-150308425	TGA	TGA	65
PRPF3	ENST00000324862.7	+	150352976-150352978	150353177-150353179	TGA	TAA	66
ACAP3	ENST00000354700.10	-	1293563-1293565	1293170-1293172	TAG	TAG	130
INTS11	ENST00000435064.6	-	1311858-1311860	1311768-1311770	TGA	TGA	29
CPTP	ENST00000343938.9	+	1327760-1327762	1327892-1327894	TAG	TGA	43
TAS1R3	ENST00000339381.6	+	1334461-1334463	1334569-1334571	TGA	TGA	35
DVL1	ENST00000378888.10	-	1336141-1336143	1335976-1335978	TGA	TGA	54
MXRA8	ENST00000309212.11	-	1353603-1353605	1353300-1353302	TAG	TGA	100
AURKAIP1	ENST00000338338.10	-	1373800-1373802	1373764-1373766	TGA	TGA	11
TMEM222	ENST00000374076.9	+	27335463-27335465	27335613-27335615	TGA	TGA	49
SYTL1	ENST00000616558.5	+	27353849-27353851	27353996-27353998	TAG	TAA	48
MAP3K6	ENST00000357582.3	-	27355390-27355392	27355000-27355002	TGA	TAA	129
VPS45	ENST00000644510.2	+	150144793-150144795	150144856-150144858	TGA	TAA	20
IL6R	ENST00000368485.8	+	154465377-154465379	154465416-154465418	TAG	TGA	12
ACADM	ENST00000370841.9	+	75762760-75762762	75762787-75762789	TAA	TAA	8
TMEM201	ENST00000340381.11	+	9613080-9613082	9613212-9613214	TGA	TGA	43
CLSTN1	ENST00000377298.9	-	9730507-9730509	9730348-9730350	TGA	TAG	52
CTNNBIP1	ENST00000377263.6	-	9850717-9850719	9850459-9850461	TAG	TGA	85
LZIC	ENST00000377223.6	-	9930398-9930400	9930311-9930313	TGA	TGA	28
PDZK1	ENST00000417171.6	-	145671435-145671437	145671432-145671434	TGA	TGA	0
RNF115	ENST00000582693.5	-	145746865-145746867	145746859-145746861	TGA	TAA	1
POLR3C	ENST00000334163.4	+	145842417-145842419	145842525-145842527	TGA	TAA	35
PIK3CD	ENST00000377346.9	+	9727043-9727045	9727142-9727144	TAG	TAA	32
FASLG	ENST00000367721.3	+	172666013-172666015	172666082-172666084	TAA	TGA	22
NBPF9	ENST00000698832.1	-	149055655-149055657	149055589-149055591	TAA	TGA	21
NBPF20	ENST00000698833.1	-	145291525-145291527	145291459-145291461	TAA	TGA	21
PRAMEF25	ENST00000619661.3	+	13077549-13077551	13077621-13077623	TGA	TAG	23
NBPF12	ENST00000698835.1	+	146994572-146994574	146994638-146994640	TAA	TGA	21
VAMP3	ENST00000054666.11	+	7779642-7779644	7779762-7779764	TGA	TAA	39
PER3	ENST00000377532.8	+	7842752-7842754	7842815-7842817	TGA	TAA	20
UTS2	ENST00000361696.10	-	7847765-7847767	7847744-7847746	TGA	TAG	6
TNFRSF9	ENST00000377507.8	-	7920834-7920836	7920819-7920821	TGA	TAG	4
PARK7	ENST00000338639.10	+	7985051-7985053	7985093-7985095	TAG	TAG	13
ERRFI1	ENST00000377482.10	-	8013209-8013211	8013119-8013121	TAG	TAG	29
CMPK1	ENST00000371873.10	+	47376742-47376744	47376748-47376750	TAA	TAA	1
C1orf127	ENST00000377004.9	-	10947662-10947664	10947638-10947640	TGA	TGA	7
FCGR2A	ENST00000271450.12	+	161518145-161518147	161518187-161518189	TAA	TGA	13
SERTAD4	ENST00000367012.4	+	210242334-210242336	210242373-210242375	TGA	TGA	12
DPH2	ENST00000255108.8	+	43972536-43972538	43972560-43972562	TGA	TAG	7
JAK1	ENST00000342505.5	-	64834561-64834563	64834552-64834554	TAA	TGA	2
BCL10	ENST00000648566.1	-	85267626-85267628	85267608-85267610	TGA	TAA	5
UBE2T	ENST00000646651.1	-	202331834-202331836	202331810-202331812	TAG	TAG	7
CFHR1	ENST00000320493.10	+	196831996-196831998	196832008-196832010	TAG	TAA	3
CFHR4	ENST00000608469.6	+	196918403-196918405	196918484-196918486	TAA	TGA	26
CFHR5	ENST00000256785.5	+	197008680-197008682	197008791-197008793	TGA	TAA	36
FCGR3A	ENST00000443193.6	-	161543011-161543013	161542801-161542803	TGA	TAG	69
FCGR3B	ENST00000650385.1	-	161624514-161624516	161624451-161624453	TGA	TGA	20
NUAK2	ENST00000367157.6	-	205303449-205303451	205303440-205303442	TGA	TAG	2
KLHDC8A	ENST00000367155.8	-	205337398-205337400	205337347-205337349	TAG	TAA	16
LEMD1	ENST00000367153.9	-	205381657-205381659	205381648-205381650	TAA	TAG	2
NCSTN	ENST00000294785.10	+	160358268-160358270	160358313-160358315	TGA	TAG	14
CD55	ENST00000367064.9	+	207359607-207359609	207359622-207359624	TAG	TAA	4
CR2	ENST00000367057.8	+	207485551-207485553	207485596-207485598	TGA	TAA	14
CR1	ENST00000367049.9	+	207639406-207639408	207639670-207639672	TGA	TAG	87
SYT14	ENST00000367019.6	+	210161039-210161041	210161042-210161044	TGA	TGA	0
AGO1	ENST00000373204.6	+	35919604-35919606	35919706-35919708	TGA	TAG	33
AGO3	ENST00000373191.9	+	36055742-36055744	36055784-36055786	TAA	TGA	13
WNT9A	ENST00000272164.6	-	227921517-227921519	227921109-227921111	TGA	TGA	135
ARF1	ENST00000272102.10	+	228098010-228098012	228098205-228098207	TGA	TGA	64
PBX1	ENST00000420696.7	+	164846673-164846675	164846754-164846756	TGA	TGA	26
WDTC1	ENST00000319394.8	+	27306380-27306382	27306578-27306580	TAG	TGA	65
FCN3	ENST00000270879.9	-	27369235-27369237	27369118-27369120	TAG	TAG	38
PLA2G2A	ENST00000482011.3	-	19975700-19975702	19975628-19975630	TGA	TAA	23
SPRR5	ENST00000636302.2	+	152948878-152948880	152948893-152948895	TAA	TGA	4
OR2AK2	ENST00000366480.5	+	247966336-247966338	247966369-247966371	TGA	TGA	10
OR6K6	ENST00000641861.1	+	158755844-158755846	158756051-158756053	TAG	TGA	68
FCRLB	ENST00000367948.7	+	161727659-161727661	161727803-161727805	TGA	TGA	47
PRSS38	ENST00000366757.4	+	227846205-227846207	227846277-227846279	TGA	TAA	23
OR10R2	ENST00000641067.1	+	158480882-158480884	158480900-158480902	TGA	TAG	5
OR2L13	ENST00000358120.4	+	248100311-248100313	248100356-248100358	TAA	TGA	14
NOTCH2NLR	ENST00000624419.3	+	120793817-120793819	120793865-120793867	TGA	TAA	15
OR14L1	ENST00000641545.1	+	247620559-247620561	247620580-247620582	TGA	TAG	6
PRAMEF18	ENST00000624297.3	-	13223331-13223333	13223217-13223219	TAG	TAA	37
CLEC20A	ENST00000623247.3	-	178479534-178479536	178479477-178479479	TAG	TAA	18
TTC34	ENST00000401095.9	-	2641367-2641369	2641340-2641342	TGA	TAA	8
NBPF14	ENST00000619423.4	-	148533004-148533006	148532938-148532940	TAA	TGA	21
TAF5L	ENST00000258281.7	-	229594296-229594298	229594230-229594232	TAA	TGA	21
TNFRSF4	ENST00000379236.4	-	1211554-1211556	1211026-1211028	TGA	TGA	175
NFIA	ENST00000403491.8	+	61455317-61455319	61455500-61455502	TAA	TAA	60
CFHR2	ENST00000367415.8	+	196959077-196959079	196959098-196959100	TAG	TAG	6
CD247	ENST00000362089.10	-	167431680-167431682	167431626-167431628	TAA	TGA	17
MASP2	ENST00000400897.8	-	11026884-11026886	11026848-11026850	TAA	TAG	11
NPHS2	ENST00000367615.9	-	179551172-179551174	179551151-179551153	TAG	TGA	6
CEPT1	ENST00000357172.9	+	111184307-111184309	111184310-111184312	TAA	TGA	0
ANGPTL7	ENST00000376819.4	+	11195020-11195022	11195056-11195058	TAA	TGA	11
UBIAD1	ENST00000376810.6	+	11286128-11286130	11286140-11286142	TAA	TAG	3
ZNF687	ENST00000336715.11	+	151291206-151291208	151291314-151291316	TAG	TAA	35
PI4KB	ENST00000368873.6	-	151292851-151292853	151292452-151292454	TGA	TAG	132
RFX5	ENST00000452671.7	-	151342185-151342187	151342086-151342088	TGA	TAA	32
SELENBP1	ENST00000368868.10	-	151364542-151364544	151364404-151364406	TGA	TGA	45
PSMB4	ENST00000290541.7	+	151401826-151401828	151401916-151401918	TGA	TAA	29
CGN	ENST00000271636.12	+	151537343-151537345	151537517-151537519	TAG	TGA	57
TUFT1	ENST00000368849.8	+	151581704-151581706	151581971-151581973	TGA	TGA	88
RPS6KA1	ENST00000374168.7	+	26574198-26574200	26574351-26574353	TGA	TGA	50
DHDDS	ENST00000236342.12	+	26469128-26469130	26469314-26469316	TGA	TGA	61
TARDBP	ENST00000240185.8	+	11022651-11022653	11022705-11022707	TAG	TAA	17
NEXN	ENST00000334785.12	+	77942826-77942828	77942910-77942912	TAA	TAG	27
DNAJB4	ENST00000370763.6	+	78016244-78016246	78016292-78016294	TAG	TAA	15
NPR1	ENST00000368680.4	+	153693411-153693413	153693972-153693974	TGA	TAA	186
INTS3	ENST00000318967.7	+	153773267-153773269	153773321-153773323	TGA	TGA	17
SLC27A3	ENST00000624995.4	+	153779999-153780001	153780242-153780244	TGA	TGA	80
GATAD2B	ENST00000368655.5	-	153810176-153810178	153809903-153809905	TAA	TGA	90
KCND3	ENST00000302127.5	-	111776076-111776078	111776046-111776048	TAA	TAG	9
KCNH1	ENST00000271751.10	-	210683280-210683282	210683169-210683171	TGA	TAA	36
GSTM4	ENST00000369836.9	+	109661251-109661253	109661593-109661595	TAA	TGA	113
GSTM1	ENST00000309851.10	+	109693292-109693294	109693559-109693561	TAG	TGA	88
GSTM5	ENST00000256593.8	+	109717423-109717425	109717606-109717608	TAG	TAA	60
GSTM3	ENST00000361066.7	-	109737070-109737072	109736989-109736991	TGA	TGA	26
EPS8L3	ENST00000361965.9	-	109750390-109750392	109750378-109750380	TAG	TAG	3
USP24	ENST00000294383.7	-	55069044-55069046	55068924-55068926	TAG	TGA	39
ODF2L	ENST00000460698.7	-	86348749-86348751	86348722-86348724	TAA	TAG	8
PERM1	ENST00000433179.4	-	976171-976173	976138-976140	TAG	TGA	10
KIRREL1	ENST00000359209.11	+	158095117-158095119	158095372-158095374	TAG	TGA	84
CD1D	ENST00000674085.2	+	158184147-158184149	158184243-158184245	TGA	TAA	31
ENO1	ENST00000234590.10	-	8861359-8861361	8861248-8861250	TAA	TAG	36
CA6	ENST00000377443.7	+	8974701-8974703	8974734-8974736	TGA	TAG	10
RERE	ENST00000400908.7	-	8355086-8355088	8355011-8355013	TAA	TAG	24
RIT1	ENST00000368323.8	-	155900387-155900389	155900315-155900317	TGA	TGA	23
HNRNPU	ENST00000640218.2	-	244854449-244854451	244854437-244854439	TGA	TAA	3
SPEN	ENST00000375759.8	+	15939424-15939426	15939451-15939453	TGA	TGA	8
FAAP20	ENST00000378546.9	-	2189708-2189710	2189552-2189554	TGA	TGA	51
SKI	ENST00000378536.5	+	2306762-2306764	2306912-2306914	TAG	TAG	49
WDR26	ENST00000414423.9	-	224389834-224389836	224389828-224389830	TGA	TGA	1
SYT2	ENST00000367268.5	-	202596756-202596758	202596675-202596677	TAG	TAG	26
KDM5B	ENST00000367265.9	-	202729035-202729037	202729005-202729007	TAA	TAA	9
PPP1R12B	ENST00000608999.6	+	202580557-202580559	202580767-202580769	TAG	TGA	69
FAM20B	ENST00000263733.5	+	179072141-179072143	179072162-179072164	TAA	TGA	6
TOR3A	ENST00000367627.8	+	179095215-179095217	179095257-179095259	TGA	TAA	13
ABL2	ENST00000502732.6	-	179107717-179107719	179107462-179107464	TAG	TAG	84
GPR3	ENST00000374024.4	+	27394788-27394790	27395100-27395102	TAG	TGA	103
ACTN2	ENST00000366578.6	+	236762616-236762618	236762622-236762624	TGA	TGA	1
FAM163A	ENST00000341785.5	+	179814186-179814188	179814249-179814251	TAA	TGA	20
TOR1AIP2	ENST00000609928.6	-	179846070-179846072	179846064-179846066	TAA	TAA	1
QSOX1	ENST00000367602.8	+	180197034-180197036	180197076-180197078	TGA	TAG	13
LHX4	ENST00000263726.4	+	180274576-180274578	180274615-180274617	TAA	TGA	12
SH3GLB1	ENST00000370558.8	+	86743232-86743234	86743265-86743267	TAA	TGA	10
CLIC4	ENST00000374379.9	+	24840934-24840936	24841012-24841014	TAA	TAG	25
SRRM1	ENST00000323848.14	+	24672283-24672285	24672307-24672309	TAG	TAA	7
PRELP	ENST00000343110.3	+	203486878-203486880	203486917-203486919	TAG	TGA	12
ATP2B4	ENST00000357681.10	+	203739851-203739853	203739866-203739868	TGA	TGA	4
CAPZB	ENST00000264202.8	-	19339529-19339531	19339511-19339513	TAA	TAA	5
MICOS10	ENST00000322753.7	+	19626398-19626400	19626518-19626520	TGA	TAA	39
NBL1	ENST00000375136.8	+	19657126-19657128	19657255-19657257	TGA	TGA	42
HTR6	ENST00000289753.2	+	19679365-19679367	19679572-19679574	TGA	TGA	68
RUNX3	ENST00000308873.11	-	24902121-24902123	24902061-24902063	TGA	TGA	19
CDC42	ENST00000656825.1	+	22091514-22091516	22091586-22091588	TGA	TAA	23
FMOD	ENST00000354955.5	-	203342342-203342344	203342159-203342161	TGA	TGA	60
FMO5	ENST00000254090.9	-	147186899-147186901	147186644-147186646	TAG	TAG	84
CHD1L	ENST00000369258.8	+	147295506-147295508	147295548-147295550	TAA	TAA	13
TRABD2B	ENST00000606738.3	-	47765901-47765903	47765865-47765867	TGA	TGA	11
SLC5A9	ENST00000438567.7	+	48247540-48247542	48247699-48247701	TGA	TGA	52
SPATA6	ENST00000371847.8	-	48298712-48298714	48298700-48298702	TGA	TGA	3
COL11A1	ENST00000370096.9	-	102878018-102878020	102878012-102878014	TAA	TAA	1
EPS15	ENST00000371733.8	-	51356699-51356701	51356612-51356614	TGA	TGA	28
PHC2	ENST00000683057.1	-	33324864-33324866	33324816-33324818	TAG	TGA	15
BTG2	ENST00000290551.5	+	203307435-203307437	203307561-203307563	TAG	TAA	41
RPL22	ENST00000234875.9	-	6186671-6186673	6186458-6186460	TAA	TAG	70
RNF207	ENST00000377939.5	+	6219404-6219406	6219509-6219511	TAG	TGA	34
ICMT	ENST00000343813.10	-	6225079-6225081	6224968-6224970	TGA	TAG	36
GPR153	ENST00000377893.3	-	6249337-6249339	6249220-6249222	TAG	TGA	38
HES3	ENST00000377898.4	+	6245504-6245506	6245561-6245563	TGA	TGA	18
HES2	ENST00000377834.8	-	6418872-6418874	6418776-6418778	TAG	TAG	31
PTBP2	ENST00000674951.1	+	96813402-96813404	96813429-96813431	TAA	TGA	8
PUSL1	ENST00000379031.10	+	1311376-1311378	1311490-1311492	TGA	TAG	37
TMEM88B	ENST00000378821.4	+	1427784-1427786	1428498-1428500	TGA	TAG	237
PDE4DIP	ENST00000695795.1	+	149031982-149031984	149032033-149032035	TGA	TAA	16
RGS4	ENST00000367909.11	+	163074557-163074559	163074614-163074616	TAA	TGA	18
CENPF	ENST00000366955.8	+	214663791-214663793	214663839-214663841	TGA	TAG	15
ENTREP3	ENST00000361361.7	-	155247781-155247783	155247565-155247567	TGA	TAG	71
UBXN10	ENST00000375099.4	+	20191401-20191403	20191437-20191439	TGA	TGA	11
CDCP2	ENST00000530059.3	-	54132967-54132969	54132883-54132885	TGA	TGA	27
SSBP3	ENST00000610401.6	-	54227130-54227132	54226962-54226964	TGA	TAG	55
NUP210L	ENST00000368559.8	-	153992834-153992836	153992765-153992767	TAA	TAA	22
HTR1D	ENST00000374619.2	-	23193085-23193087	23193043-23193045	TAG	TAA	13
EVI5	ENST00000684568.2	-	92513655-92513657	92513643-92513645	TGA	TGA	3
GUK1	ENST00000453943.6	+	228148694-228148696	228148928-228148930	TGA	TAA	77
IFFO2	ENST00000455833.7	-	18908560-18908562	18908557-18908559	TGA	TGA	0
NTRK1	ENST00000524377.7	+	156881639-156881641	156881669-156881671	TAG	TAG	9
ACOT7	ENST00000361521.9	-	6264596-6264598	6264563-6264565	TAG	TAG	10
ESPN	ENST00000645284.1	+	6460143-6460145	6460365-6460367	TAG	TGA	73
CACNA1E	ENST00000367573.7	+	181798831-181798833	181799374-181799376	TAG	TAA	180
ZNF648	ENST00000339948.3	-	182056303-182056305	182056297-182056299	TGA	TAG	1
RAVER2	ENST00000294428.8	+	64830982-64830984	64831138-64831140	TGA	TAA	51
SPATA1	ENST00000699524.1	+	84565886-84565888	84566045-84566047	TGA	TGA	52
UBAP2L	ENST00000428931.6	+	154270292-154270294	154270679-154270681	TGA	TAG	128
AHCYL1	ENST00000369799.10	+	110021677-110021679	110021743-110021745	TAA	TAA	21
STRIP1	ENST00000369795.8	+	110053909-110053911	110053930-110053932	TGA	TGA	6
ALX3	ENST00000647563.2	-	110060732-110060734	110060549-110060551	TGA	TAG	60
UBL4B	ENST00000334179.5	+	110113056-110113058	110113122-110113124	TAA	TGA	21
PRKACB	ENST00000370685.7	+	84235302-84235304	84235317-84235319	TAA	TGA	4
ASB17	ENST00000284142.7	-	75918951-75918953	75918933-75918935	TAA	TAA	5
ST6GALNAC3	ENST00000328299.4	+	76628803-76628805	76628806-76628808	TGA	TAA	0
NTPCR	ENST00000366628.10	+	232978228-232978230	232978255-232978257	TGA	TGA	8
MAP3K21	ENST00000366624.8	+	233382708-233382710	233382732-233382734	TAA	TAA	7
KCNK1	ENST00000366621.8	+	233671527-233671529	233671533-233671535	TGA	TAG	1
ADORA1	ENST00000337894.9	+	203165897-203165899	203166029-203166031	TAG	TGA	43
CYP4B1	ENST00000371923.9	+	46818811-46818813	46818817-46818819	TAG	TGA	1
CYP4A11	ENST00000310638.9	-	46930114-46930116	46930084-46930086	TGA	TGA	9
NBPF19	ENST00000651566.2	+	149554735-149554737	149554801-149554803	TAG	TGA	21
AZIN2	ENST00000294517.11	+	33120179-33120181	33120335-33120337	TGA	TAG	51
GBP6	ENST00000370456.5	+	89385466-89385468	89385508-89385510	TAA	TGA	13
KCNAB2	ENST00000378083.8	+	6098571-6098573	6098634-6098636	TAA	TAA	20
POGZ	ENST00000271715.7	-	151404801-151404803	151404786-151404788	TGA	TGA	4
JUN	ENST00000371222.4	-	58782074-58782076	58782053-58782055	TGA	TGA	6
CAMTA1	ENST00000303635.12	+	7766488-7766490	7766887-7766889	TGA	TAA	132
BSND	ENST00000651561.1	+	55008625-55008627	55008643-55008645	TGA	TAG	5
ATAD3B	ENST00000673477.1	+	1495814-1495816	1495904-1495906	TAG	TGA	29
TMEM240	ENST00000378733.9	-	1535358-1535360	1535163-1535165	TGA	TAG	64
KIAA2013	ENST00000376572.8	-	11920314-11920316	11920305-11920307	TGA	TAA	2
RSPO1	ENST00000356545.7	-	37612754-37612756	37612625-37612627	TAG	TAG	42
AIRIM	ENST00000486637.2	-	37683122-37683124	37683074-37683076	TAA	TGA	15
CDCA8	ENST00000373055.6	+	37708363-37708365	37708393-37708395	TGA	TAA	9
EPHA10	ENST00000373048.9	-	37718371-37718373	37718170-37718172	TGA	TAA	66
MANEAL	ENST00000373045.11	+	37800200-37800202	37800221-37800223	TGA	TGA	6
YRDC	ENST00000373044.3	-	37803924-37803926	37803864-37803866	TGA	TGA	19
C1orf122	ENST00000373042.5	+	37809070-37809072	37809094-37809096	TGA	TGA	7
MTF1	ENST00000373036.5	-	37815135-37815137	37815084-37815086	TGA	TGA	16
INPP5B	ENST00000373024.8	-	37862314-37862316	37862287-37862289	TGA	TGA	8
DMAP1	ENST00000372289.7	+	44220615-44220617	44220651-44220653	TGA	TAA	11
ERI3	ENST00000372257.7	-	44221557-44221559	44221287-44221289	TGA	TAG	89
RNF220	ENST00000361799.7	+	44650772-44650774	44651060-44651062	TGA	TAG	95
DMBX1	ENST00000360032.4	+	46512491-46512493	46512524-46512526	TGA	TAG	10
ZYG11A	ENST00000371528.2	+	52892954-52892956	52892960-52892962	TGA	TAA	1
ECHDC2	ENST00000371522.9	-	52896519-52896521	52896507-52896509	TGA	TAA	3
SCP2	ENST00000371514.8	+	53050701-53050703	53050725-53050727	TGA	TGA	7
SLC1A7	ENST00000371494.9	-	53088008-53088010	53087810-53087812	TGA	TAG	65
TM2D1	ENST00000606498.5	-	61683435-61683437	61683408-61683410	TAA	TGA	8
LRRC39	ENST00000370137.6	-	100149041-100149043	100148945-100148947	TAA	TAA	31
AMY2B	ENST00000684275.1	+	103579497-103579499	103579605-103579607	TAA	TAG	35
TRIM33	ENST00000358465.7	-	114397647-114397649	114397494-114397496	TAA	TAG	50
BCAS2	ENST00000369541.4	-	114568129-114568131	114568021-114568023	TGA	TAA	35
DENND2C	ENST00000393274.6	-	114585599-114585601	114585590-114585592	TGA	TGA	2
CHTOP	ENST00000368694.8	+	153645266-153645268	153645287-153645289	TGA	TGA	6
FAM78B	ENST00000354422.4	-	166070240-166070242	166070096-166070098	TAG	TAG	47
SUCO	ENST00000263688.4	+	172610256-172610258	172610262-172610264	TAA	TAA	1
CACYBP	ENST00000367679.7	+	175010076-175010078	175010109-175010111	TGA	TGA	10
MRPS14	ENST00000476371.1	-	175014668-175014670	175014647-175014649	TAA	TGA	6
TNN	ENST00000239462.9	+	175147068-175147070	175147080-175147082	TGA	TGA	3
KIAA0040	ENST00000423313.6	-	175160713-175160715	175160629-175160631	TAG	TAA	27
LMOD1	ENST00000367288.5	-	201898371-201898373	201898335-201898337	TAG	TGA	11
TIMM17A	ENST00000367287.5	+	201969551-201969553	201969671-201969673	TAG	TAA	39
RNPEP	ENST00000295640.9	+	202005713-202005715	202005905-202005907	TAG	TGA	63
NENF	ENST00000366988.5	+	212446003-212446005	212446039-212446041	TGA	TGA	11
ATF3	ENST00000341491.9	+	212619552-212619554	212619591-212619593	TAA	TGA	12
GARIN4	ENST00000294829.5	+	212626659-212626661	212626770-212626772	TAA	TGA	36
BATF3	ENST00000243440.2	-	212686790-212686792	212686499-212686501	TGA	TAG	96
FBXO28	ENST00000366862.10	+	224157743-224157745	224157761-224157763	TAA	TAG	5
DEGS1	ENST00000323699.9	+	224192475-224192477	224192544-224192546	TAA	TAA	22
CNIH3	ENST00000272133.4	+	224739353-224739355	224739458-224739460	TAA	TGA	34
TSNAX	ENST00000366639.9	+	231564902-231564904	231564926-231564928	TAG	TAA	7
DISC1	ENST00000439617.8	+	232036828-232036830	232036990-232036992	TGA	TGA	53
LYPD8	ENST00000590317.4	-	248739610-248739612	248739439-248739441	TGA	TAA	56
GPR161	ENST00000682931.1	-	168085530-168085532	168085320-168085322	TGA	TGA	69
TIPRL	ENST00000367833.7	+	168200043-168200045	168200127-168200129	TAA	TAA	27
PLXNA2	ENST00000367033.4	-	208027242-208027244	208027023-208027025	TGA	TGA	72
USP33	ENST00000370794.7	-	77697316-77697318	77697292-77697294	TAA	TAA	7
MIGA1	ENST00000370791.9	+	77875061-77875063	77875070-77875072	TAA	TAA	2
GNAI3	ENST00000369851.7	+	109592230-109592232	109592290-109592292	TGA	TGA	19
CSF3R	ENST00000373106.6	-	36466356-36466358	36466311-36466313	TAG	TGA	14
MYCL	ENST00000372816.3	-	39897371-39897373	39897317-39897319	TAA	TAA	17
HNRNPR	ENST00000302271.11	-	23310453-23310455	23310405-23310407	TAG	TAG	15
ZNF436	ENST00000314011.9	-	23361968-23361970	23361941-23361943	TAA	TGA	8
ASAP3	ENST00000336689.8	-	23429855-23429857	23429774-23429776	TAG	TGA	26
GGPS1	ENST00000282841.9	+	235342769-235342771	235342775-235342777	TAA	TAA	1
B3GALNT2	ENST00000366600.8	-	235450205-235450207	235450157-235450159	TAA	TAA	15
DNAJC8	ENST00000263697.6	-	28201247-28201249	28201148-28201150	TGA	TAG	32
ATP5IF1	ENST00000335514.10	+	28237975-28237977	28238044-28238046	TAA	TAA	22
SESN2	ENST00000253063.4	+	28280799-28280801	28280982-28280984	TGA	TGA	60
MED18	ENST00000373842.9	+	28334967-28334969	28335012-28335014	TGA	TGA	14
SLC25A24	ENST00000565488.6	-	108136652-108136654	108136577-108136579	TGA	TGA	24
NBPF4	ENST00000415641.8	-	108223704-108223706	108223671-108223673	TGA	TGA	10
NBPF6	ENST00000495380.7	+	108470635-108470637	108470668-108470670	TGA	TGA	10
PRAMEF26	ENST00000624207.2	-	13149236-13149238	13149164-13149166	TGA	TAG	23
MINDY1	ENST00000683666.2	-	150997286-150997288	150997205-150997207	TAG	TGA	26
F11R	ENST00000368026.11	-	160998870-160998872	160998417-160998419	TGA	TAG	150
DIO1	ENST00000361921.8	+	53909996-53909998	53910020-53910022	TAA	TAG	7
IFT25	ENST00000194214.10	-	53921650-53921652	53921647-53921649	TAA	TGA	0
LRRC42	ENST00000371370.8	+	53967936-53967938	53967954-53967956	TGA	TGA	5
LDLRAD1	ENST00000371360.2	-	54008981-54008983	54008906-54008908	TGA	TAG	24
TMEM59	ENST00000234831.10	-	54032149-54032151	54032134-54032136	TAA	TAA	4
LAPTM5	ENST00000294507.4	-	30733827-30733829	30733776-30733778	TGA	TAA	16
SDC3	ENST00000339394.7	-	30873210-30873212	30872874-30872876	TAG	TGA	111
PUM1	ENST00000426105.7	-	30933210-30933212	30932997-30932999	TGA	TAA	70
SNRNP40	ENST00000263694.9	-	31260071-31260073	31260032-31260034	TGA	TGA	12
FABP3	ENST00000373713.7	-	31365885-31365887	31365702-31365704	TGA	TAA	60
SERINC2	ENST00000373709.8	+	31434196-31434198	31434256-31434258	TGA	TGA	19
TP73	ENST00000378295.9	+	3733076-3733078	3733274-3733276	TGA	TGA	65
CCDC27	ENST00000294600.7	+	3771520-3771522	3771622-3771624	TAG	TAA	33
MAN1C1	ENST00000374332.9	+	25783786-25783788	25784131-25784133	TGA	TGA	114
OR14A2	ENST00000366485.2	-	247723098-247723100	247722972-247722974	TAA	TAA	41
EXTL1	ENST00000374280.4	+	26035344-26035346	26035818-26035820	TAG	TGA	157
SLC30A2	ENST00000374276.4	-	26039159-26039161	26039129-26039131	TGA	TGA	9
TRIM63	ENST00000374272.4	-	26051872-26051874	26051860-26051862	TAA	TGA	3
PDIK1L	ENST00000374269.2	+	26122574-26122576	26122646-26122648	TGA	TGA	23
FAM110D	ENST00000374268.5	+	26162104-26162106	26162191-26162193	TGA	TAA	28
C1orf232	ENST00000634842.2	-	26164160-26164162	26163980-26163982	TAG	TGA	59
ZNF593OS	ENST00000433939.7	-	26171188-26171190	26171074-26171076	TAA	TAA	37
ZNF593	ENST00000374266.7	+	26170713-26170715	26170758-26170760	TGA	TGA	14
GPR61	ENST00000527748.5	+	109544375-109544377	109544504-109544506	TGA	TAG	42
USP21	ENST00000368002.8	+	161165444-161165446	161165453-161165455	TGA	TAA	2
KIFAP3	ENST00000361580.7	-	169921675-169921677	169921672-169921674	TGA	TAA	0
RC3H1	ENST00000367696.7	-	173938720-173938722	173938684-173938686	TAA	TAA	11
CEP350	ENST00000367607.8	+	180111158-180111160	180111191-180111193	TGA	TAA	10
KIAA1614	ENST00000367588.9	+	180945585-180945587	180945756-180945758	TGA	TAG	56
ADAR	ENST00000368474.9	-	154584805-154584807	154584742-154584744	TAG	TAG	20
PAX7	ENST00000420770.7	+	18744926-18744928	18744977-18744979	TAG	TGA	16
AP4B1	ENST00000369569.6	-	113895064-113895066	113895037-113895039	TAA	TAA	8
CDC73	ENST00000367435.5	+	193250709-193250711	193250796-193250798	TGA	TGA	28
SOX13	ENST00000367204.6	+	204126131-204126133	204126308-204126310	TGA	TGA	58
ETNK2	ENST00000367202.9	-	204132183-204132185	204131916-204131918	TGA	TGA	88
REN	ENST00000272190.9	-	204155015-204155017	204154952-204154954	TGA	TGA	20
LYPLA2	ENST00000374514.8	+	23794729-23794731	23794837-23794839	TAA	TGA	35
CEP170	ENST00000366542.6	-	243126448-243126450	243126430-243126432	TGA	TGA	5
CACNA1S	ENST00000362061.4	-	201039830-201039832	201039791-201039793	TGA	TGA	12
LMNA	ENST00000677389.1	+	156137761-156137763	156137944-156137946	TGA	TAA	60
LMNA	ENST00000368300.9	+	156139103-156139105	156139394-156139396	TAA	TAA	96
PCSK9	ENST00000302118.5	+	55063581-55063583	55063638-55063640	TGA	TAA	18
TOR1AIP1	ENST00000606911.7	+	179918236-179918238	179918323-179918325	TAA	TGA	28
RPE65	ENST00000262340.6	-	68429775-68429777	68429745-68429747	TGA	TAG	9
DEPDC1	ENST00000456315.7	-	68476931-68476933	68476907-68476909	TAA	TAA	7
TNR	ENST00000367674.7	-	175323356-175323358	175323251-175323253	TGA	TAA	34
RYR2	ENST00000366574.7	+	237832644-237832646	237832848-237832850	TAA	TAA	67
SDHC	ENST00000367975.7	+	161362430-161362432	161362592-161362594	TGA	TAA	53
ACKR1	ENST00000368122.4	+	159206447-159206449	159206471-159206473	TAG	TGA	7
SCAMP3	ENST00000302631.8	-	155256272-155256274	155256224-155256226	TGA	TAG	15
TLR5	ENST00000642603.2	-	223110454-223110456	223110325-223110327	TAA	TAA	42
MTOR	ENST00000361445.9	-	11107484-11107486	11107448-11107450	TAA	TGA	11
PMVK	ENST00000368467.4	-	154925128-154925130	154925035-154925037	TAG	TGA	30
TNFSF4	ENST00000281834.4	-	173186515-173186517	173186494-173186496	TGA	TAA	6
PRDX6	ENST00000340385.6	+	173487860-173487862	173487935-173487937	TAA	TAA	24
ANKRD45	ENST00000333279.3	-	173610144-173610146	173610129-173610131	TGA	TAA	4
DHRS3	ENST00000616661.5	-	12568339-12568341	12567928-12567930	TAG	TAA	136
TMEM125	ENST00000439858.6	+	43273379-43273381	43273454-43273456	TGA	TGA	24
C1orf210	ENST00000523677.6	-	43282784-43282786	43282736-43282738	TGA	TAA	15
TIE1	ENST00000372476.8	+	43322719-43322721	43322806-43322808	TGA	TGA	28
YY1AP1	ENST00000355499.9	-	155659656-155659658	155659578-155659580	TGA	TAG	25
GSTM2	ENST00000241337.9	+	109674833-109674835	109675100-109675102	TAG	TGA	88
RNF2	ENST00000367510.8	+	185100298-185100300	185100319-185100321	TGA	TGA	6
TRMT1L	ENST00000367506.10	-	185120018-185120020	185120012-185120014	TAA	TAG	1
OPTC	ENST00000367222.7	+	203503717-203503719	203503816-203503818	TAG	TGA	32
RAB3B	ENST00000371655.4	-	51919926-51919928	51919800-51919802	TAG	TGA	41
TXNDC12	ENST00000371626.9	-	52020932-52020934	52020863-52020865	TAA	TGA	22
KTI12	ENST00000371614.2	-	52032696-52032698	52032576-52032578	TGA	TGA	39
RBBP5	ENST00000264515.11	-	205088786-205088788	205088654-205088656	TGA	TGA	43
NUCKS1	ENST00000367142.5	-	205718279-205718281	205718273-205718275	TAA	TGA	1
RAB29	ENST00000367139.8	-	205770341-205770343	205770338-205770340	TAG	TAG	0
SLC41A1	ENST00000367137.4	-	205791532-205791534	205791430-205791432	TAG	TAG	33
PM20D1	ENST00000367136.5	-	205828619-205828621	205828325-205828327	TGA	TGA	97
DSTYK	ENST00000367162.8	-	205147557-205147559	205147527-205147529	TGA	TAG	9
TMCC2	ENST00000358024.8	+	205272121-205272123	205272334-205272336	TGA	TAG	70
BLACAT1	ENST00000629624.3	-	205440924-205440926	205440876-205440878	TGA	TGA	15
MFSD4A	ENST00000367147.9	+	205600458-205600460	205600692-205600694	TAA	TAA	77
ELK4	ENST00000357992.9	-	205616545-205616547	205616488-205616490	TAA	TGA	18
SLC45A3	ENST00000367145.4	-	205659233-205659235	205659086-205659088	TAG	TGA	48
SDHB	ENST00000375499.8	-	17018880-17018882	17018865-17018867	TAA	TAA	4
TNNT2	ENST00000656932.1	-	201359209-201359211	201359083-201359085	TAG	TAG	41
NECAP2	ENST00000337132.10	+	16458887-16458889	16459148-16459150	TGA	TGA	86
OR14I1	ENST00000695265.1	-	248681368-248681370	248681314-248681316	TAG	TAA	17
DPT	ENST00000367817.4	-	168696548-168696550	168696419-168696421	TAG	TAA	42
KCNJ10	ENST00000644903.1	-	160041392-160041394	160041389-160041391	TGA	TGA	0
PIGM	ENST00000368090.5	-	160030467-160030469	160030428-160030430	TAG	TGA	12
KCNJ9	ENST00000368088.4	+	160087814-160087816	160088033-160088035	TGA	TGA	72
IGSF8	ENST00000314485.12	-	160091822-160091824	160091678-160091680	TGA	TAA	47
ATP1A2	ENST00000361216.8	+	160141319-160141321	160141403-160141405	TGA	TAA	27
ATP1A4	ENST00000368081.9	+	160186696-160186698	160186723-160186725	TAA	TGA	8
PEA15	ENST00000360472.9	+	160213483-160213485	160213600-160213602	TGA	TAA	38
SLC22A15	ENST00000369503.9	+	116067105-116067107	116067126-116067128	TGA	TAA	6
NLRP3	ENST00000336119.8	+	247448501-247448503	247448693-247448695	TAG	TGA	63
ARHGEF11	ENST00000368194.8	-	156935999-156936001	156935885-156935887	TAA	TAG	37
ALG14	ENST00000370205.6	-	94983075-94983077	94982976-94982978	TGA	TGA	32
SLC16A1	ENST00000369626.8	-	112913890-112913892	112913869-112913871	TGA	TAA	6
LRIG2	ENST00000361127.6	+	113124098-113124100	113124137-113124139	TGA	TAA	12
DUSP10	ENST00000366899.4	-	221702411-221702413	221702363-221702365	TGA	TGA	15
RHEX	ENST00000331555.10	+	206101949-206101951	206102000-206102002	TGA	TAA	16
CD53	ENST00000271324.6	+	110899192-110899194	110899213-110899215	TGA	TGA	6
HAO2	ENST00000325945.4	+	119393837-119393839	119393909-119393911	TAA	TGA	23
HSD3B2	ENST00000369416.4	+	119422617-119422619	119422902-119422904	TGA	TGA	94
CLK2	ENST00000368361.9	-	155263217-155263219	155263076-155263078	TGA	TAG	46
PROX1	ENST00000366958.9	+	214035831-214035833	214035861-214035863	TAG	TGA	9
SMYD2	ENST00000366957.10	+	214336781-214336783	214336832-214336834	TGA	TAA	16
RAB4A	ENST00000366690.5	+	229302974-229302976	229303013-229303015	TAG	TGA	12
RWDD3	ENST00000370202.5	+	95246867-95246869	95246942-95246944	TGA	TAA	24
DPYD	ENST00000370192.8	-	97078975-97078977	97078963-97078965	TAA	TGA	3
TBX15	ENST00000369429.5	-	118884731-118884733	118884485-118884487	TAA	TAA	81
SFT2D2	ENST00000271375.7	+	168242537-168242539	168242729-168242731	TAA	TAG	63
TBX19	ENST00000367821.8	+	168312999-168313001	168313011-168313013	TAA	TAG	3
EDEM3	ENST00000318130.13	-	184694062-184694064	184693972-184693974	TGA	TAA	29
C1orf167	ENST00000688073.1	+	11789443-11789445	11789461-11789463	TGA	TAA	5
ALDH4A1	ENST00000375341.8	-	18872844-18872846	18872730-18872732	TGA	TAA	37
KANK4	ENST00000371153.9	-	62238276-62238278	62238210-62238212	TAG	TGA	21
MAD2L2	ENST00000376692.9	-	11674774-11674776	11674714-11674716	TGA	TAG	19
EFCAB7	ENST00000371088.5	+	63572513-63572515	63572594-63572596	TAA	TAA	26
PGM1	ENST00000371084.8	+	63659672-63659674	63659729-63659731	TAA	TGA	18
CDC14A	ENST00000336454.5	+	100518277-100518279	100518400-100518402	TAA	TAA	40
GPR88	ENST00000315033.5	+	100540118-100540120	100540373-100540375	TAA	TAA	84
PFKFB2	ENST00000367080.8	+	207072368-207072370	207072401-207072403	TAG	TAA	10
YOD1	ENST00000315927.9	-	207049019-207049021	207049004-207049006	TGA	TGA	4
C4BPB	ENST00000367078.8	+	207099926-207099928	207099938-207099940	TAA	TGA	3
C4BPA	ENST00000367070.8	+	207144714-207144716	207144834-207144836	TAA	TAG	39
RPRD2	ENST00000369068.5	+	150473331-150473333	150473382-150473384	TGA	TAG	16
ACBD6	ENST00000367595.4	-	180288362-180288364	180288311-180288313	TAA	TGA	16
BTBD19	ENST00000450269.6	+	44813769-44813771	44814042-44814044	TGA	TGA	90
PTCH2	ENST00000372192.4	-	44822414-44822416	44822402-44822404	TGA	TGA	3
SLAMF1	ENST00000302035.11	-	160610747-160610749	160610687-160610689	TGA	TGA	19
CD48	ENST00000368046.8	-	160679051-160679053	160679036-160679038	TGA	TAA	4
SLAMF7	ENST00000368043.8	+	160753174-160753176	160753255-160753257	TAG	TGA	26
LY9	ENST00000263285.11	+	160827813-160827815	160827990-160827992	TGA	TAA	58
CD244	ENST00000368034.9	-	160831346-160831348	160831280-160831282	TAG	TGA	21
ITLN1	ENST00000326245.4	-	160876663-160876665	160876456-160876458	TGA	TGA	68
ITLN2	ENST00000368029.4	-	160945139-160945141	160945061-160945063	TGA	TAA	25
MGST3	ENST00000367889.8	+	165655501-165655503	165655519-165655521	TAA	TAA	5
TMCO1	ENST00000367881.11	-	165728022-165728024	165727986-165727988	TGA	TAG	11
UCK2	ENST00000367879.9	+	165907820-165907822	165907943-165907945	TGA	TGA	40
APOA2	ENST00000367990.7	-	161222404-161222406	161222341-161222343	TGA	TAG	20
PTPRC	ENST00000442510.8	+	198756178-198756180	198756190-198756192	TAG	TAA	3
ISG20L2	ENST00000368219.2	-	156723348-156723350	156723327-156723329	TAG	TGA	6
HDAC1	ENST00000373548.8	+	32333041-32333043	32333149-32333151	TGA	TAA	35
KLHL20	ENST00000209884.5	+	173785244-173785246	173785319-173785321	TGA	TGA	24
LDLRAP1	ENST00000374338.5	+	25566989-25566991	25567112-25567114	TGA	TGA	40
HMGN2	ENST00000361427.6	+	26475145-26475147	26475520-26475522	TGA	TAG	124
IRF2BP2	ENST00000366609.4	-	234607136-234607138	234607094-234607096	TGA	TAA	13
EPHA2	ENST00000358432.8	-	16125214-16125216	16125172-16125174	TGA	TGA	13
ARHGEF19	ENST00000270747.8	-	16198586-16198588	16198568-16198570	TGA	TAG	5
CPLANE2	ENST00000375599.8	-	16232047-16232049	16232026-16232028	TGA	TGA	6
FBXO42	ENST00000375592.8	-	16250669-16250671	16250597-16250599	TAA	TGA	23
SZRD1	ENST00000401088.9	+	16395137-16395139	16395311-16395313	TAA	TGA	57
SPATA21	ENST00000335496.5	-	16398764-16398766	16398665-16398667	TGA	TGA	32
FCRL1	ENST00000368176.8	-	157796098-157796100	157796041-157796043	TAA	TGA	18
SWT1	ENST00000367500.9	+	185290800-185290802	185290929-185290931	TAA	TGA	42
IVNS1ABP	ENST00000367498.8	-	185298034-185298036	185298025-185298027	TAA	TAA	2
BEST4	ENST00000372207.4	-	44784209-44784211	44784086-44784088	TGA	TAG	40
UBE2Q1	ENST00000292211.5	-	154550437-154550439	154550320-154550322	TAA	TGA	38
KIAA0319L	ENST00000325722.8	-	35434893-35434895	35434710-35434712	TAG	TGA	60
LRRC41	ENST00000617190.5	-	46278864-46278866	46278810-46278812	TGA	TGA	17
UQCRH	ENST00000311672.10	+	46316581-46316583	46316719-46316721	TAA	TAG	45
NSUN4	ENST00000474844.6	+	46361843-46361845	46362053-46362055	TAG	TAA	69
FAAH	ENST00000243167.9	+	46413572-46413574	46413596-46413598	TGA	TGA	7
LAX1	ENST00000442561.7	+	203774678-203774680	203774711-203774713	TGA	TGA	10
CIMAP2	ENST00000371273.4	+	54841870-54841872	54842131-54842133	TAA	TGA	86
DHCR24	ENST00000371269.9	-	54852232-54852234	54852109-54852111	TGA	TGA	40
TMEM61	ENST00000371268.4	+	54992100-54992102	54992181-54992183	TAA	TAG	26
GTF2B	ENST00000370500.10	-	88853212-88853214	88853038-88853040	TAA	TAA	57
KYAT3	ENST00000260508.9	-	88936182-88936184	88936101-88936103	TGA	TAA	26
GBP3	ENST00000370481.9	-	89007723-89007725	89007681-89007683	TAA	TGA	13
S100A13	ENST00000476133.6	-	153618894-153618896	153618855-153618857	TAA	TGA	12
ILF2	ENST00000361891.9	-	153662395-153662397	153662347-153662349	TGA	TAA	15
VANGL2	ENST00000368061.3	+	160425375-160425377	160425504-160425506	TGA	TAA	42
PTPN7	ENST00000691036.1	-	202148605-202148607	202148368-202148370	TGA	TAA	78
SF3A3	ENST00000373019.5	-	37958185-37958187	37958170-37958172	TAG	TAG	4
FHL3	ENST00000373016.4	-	37997404-37997406	37997341-37997343	TAA	TAA	20
UTP11	ENST00000373014.5	+	38023625-38023627	38023751-38023753	TGA	TGA	41
KIF14	ENST00000367350.5	-	200553387-200553389	200553351-200553353	TGA	TGA	11
DDX59	ENST00000331314.11	-	200644253-200644255	200644187-200644189	TGA	TAA	21
CAMSAP2	ENST00000358823.7	+	200858056-200858058	200858134-200858136	TAG	TAA	25
TRNP1	ENST00000522111.3	+	26994467-26994469	26994530-26994532	TGA	TGA	20
VANGL1	ENST00000355485.7	+	115691376-115691378	115691481-115691483	TAA	TGA	34
NHLH2	ENST00000320238.3	-	115837964-115837966	115837688-115837690	TAG	TGA	91
GLUL	ENST00000331872.11	-	182384404-182384406	182384395-182384397	TAA	TAG	2
TEDDM1	ENST00000367565.2	-	182399663-182399665	182399576-182399578	TGA	TAA	28
RGSL1	ENST00000294854.13	+	182556054-182556056	182556186-182556188	TAA	TGA	43
RNASEL	ENST00000367559.7	-	182575391-182575393	182575292-182575294	TGA	TGA	32
AIM2	ENST00000368130.9	-	159062691-159062693	159062643-159062645	TAG	TAA	15
DPH5	ENST00000370109.8	-	100990407-100990409	100990401-100990403	TGA	TAG	1
VCAM1	ENST00000294728.7	+	100738280-100738282	100738370-100738372	TAG	TGA	29
EXTL2	ENST00000370114.8	-	100873941-100873943	100873935-100873937	TAA	TAA	1
SLC30A7	ENST00000357650.9	+	100974854-100974856	100974857-100974859	TAG	TGA	0
NAV1	ENST00000685211.1	+	201819929-201819931	201819986-201819988	TAA	TAG	18
AKR7A2	ENST00000235835.8	-	19304224-19304226	19304137-19304139	TAG	TAG	28
SCCPDH	ENST00000366510.4	+	246767297-246767299	246767339-246767341	TAA	TAA	13
DESI2	ENST00000302550.16	+	244705786-244705788	244705849-244705851	TAA	TAA	20
C1orf202	ENST00000640271.3	-	244730374-244730376	244730350-244730352	TAA	TAG	7
TMEM35B	ENST00000373337.4	-	34981943-34981945	34981892-34981894	TAG	TAG	16
ZMYM6	ENST00000357182.9	-	34987103-34987105	34987058-34987060	TAG	TAA	14
ZMYM1	ENST00000359858.9	+	35115256-35115258	35115271-35115273	TAA	TGA	4
STMN1	ENST00000455785.7	-	25901015-25901017	25900907-25900909	TAA	TAA	35
KIF17	ENST00000400463.8	-	20664583-20664585	20664544-20664546	TGA	TAG	12
HP1BP3	ENST00000438032.6	-	20744796-20744798	20744787-20744789	TAA	TAG	2
H2AC19	ENST00000607355.3	+	149851503-149851505	149851509-149851511	TGA	TGA	1
SMIM42	ENST00000672824.1	-	158127861-158127863	158127816-158127818	TAA	TGA	14
FLG	ENST00000368799.2	-	152302699-152302701	152302657-152302659	TAA	TGA	13
FLG2	ENST00000388718.5	-	152350609-152350611	152350093-152350095	TGA	TAG	171
KPLCE	ENST00000368775.3	+	152720271-152720273	152720427-152720429	TAA	TAG	51
LCE7A	ENST00000650277.2	+	152860982-152860984	152861036-152861038	TGA	TGA	17
NIPAL3	ENST00000374399.9	+	24469182-24469184	24469407-24469409	TGA	TAG	74
SCNN1D	ENST00000379116.10	+	1291607-1291609	1291865-1291867	TGA	TGA	85
ZP4	ENST00000366570.5	-	237882421-237882423	237882379-237882381	TAA	TGA	13
CFAP276	ENST00000369948.8	-	109106027-109106029	109106021-109106023	TAG	TGA	1
ELAPOR1	ENST00000369939.8	+	109203009-109203011	109203225-109203227	TGA	TAA	71
EYA3	ENST00000373871.8	-	27974465-27974467	27974453-27974455	TAA	TGA	3
NR1I3	ENST00000367983.9	-	161229796-161229798	161229673-161229675	TGA	TAA	40
NOTCH2NLA	ENST00000362074.8	-	146156152-146156154	146156101-146156103	TAG	TGA	16
THRAP3	ENST00000354618.10	+	36304014-36304016	36304074-36304076	TAG	TGA	19
SH3D21	ENST00000453908.8	+	36321124-36321126	36321154-36321156	TGA	TGA	9
NOTCH2NLB	ENST00000593495.4	-	148607082-148607084	148607031-148607033	TAG	TGA	16
MDM4	ENST00000367182.8	+	204549679-204549681	204549685-204549687	TAA	TAG	1
LRRN2	ENST00000367177.4	-	204617850-204617852	204617826-204617828	TGA	TAG	7
MTFR1L	ENST00000374303.7	+	25832023-25832025	25832110-25832112	TGA	TAA	28
ARID1A	ENST00000324856.13	+	26780753-26780755	26780807-26780809	TGA	TAG	17
MPZ	ENST00000533357.5	-	161305875-161305877	161305683-161305685	TAG	TGA	63
CELA2A	ENST00000359621.5	+	15472004-15472006	15472073-15472075	TAA	TGA	22
CELA2B	ENST00000375910.8	+	15491309-15491311	15491375-15491377	TAA	TAA	21
CASP9	ENST00000333868.10	-	15492942-15492944	15492882-15492884	TAA	TGA	19
DNAJC16	ENST00000375847.8	+	15568174-15568176	15568228-15568230	TGA	TGA	17
AGMAT	ENST00000375826.4	-	15573650-15573652	15573611-15573613	TGA	TGA	12
DDI2	ENST00000480945.6	+	15656630-15656632	15656639-15656641	TGA	TAG	2
RSC1A1	ENST00000345034.2	+	15661719-15661721	15661824-15661826	TGA	TAG	34
PLEKHM2	ENST00000375799.8	+	15733931-15733933	15734072-15734074	TGA	TAA	46
LUZP1	ENST00000302291.9	-	23088894-23088896	23088807-23088809	TGA	TAA	28
SELENON	ENST00000361547.7	+	25815715-25815717	25815820-25815822	TAG	TAG	34
SELENOF	ENST00000331835.10	-	86863473-86863475	86863410-86863412	TAA	TAG	20
MUTYH	ENST00000456914.7	-	45329305-45329307	45329296-45329298	TGA	TGA	2
MUTYH	ENST00000710952.2	-	45329305-45329307	45329296-45329298	TGA	TGA	2
SCMH1	ENST00000695335.1	-	41028193-41028195	41027704-41027706	TGA	TAG	162
SZT2	ENST00000634258.3	+	43450477-43450479	43450498-43450500	TGA	TGA	6
PTPRF	ENST00000359947.9	+	43622000-43622002	43622330-43622332	TAA	TAA	109
KDM4A	ENST00000372396.4	+	43704367-43704369	43704472-43704474	TAG	TAA	34
NBPF10	ENST00000583866.9	-	146066317-146066319	146066251-146066253	TAA	TGA	21
AGRN	ENST00000379370.7	+	1054978-1054980	1055008-1055010	TGA	TAA	9
ASTN1	ENST00000361833.7	-	176864283-176864285	176864250-176864252	TAG	TGA	10
CLCN6	ENST00000346436.11	+	11840220-11840222	11840394-11840396	TGA	TGA	57
TPO	ENST00000329066.9	+	1542471-1542473	1543005-1543007	TGA	TGA	177
TRAPPC12	ENST00000324266.10	+	3479458-3479460	3479512-3479514	TAG	TGA	17
ADI1	ENST00000327435.11	-	3498962-3498964	3498866-3498868	TAG	TAG	31
SNTG2	ENST00000308624.10	+	1367471-1367473	1367522-1367524	TAA	TGA	16
RNASEH1	ENST00000315212.4	-	3545784-3545786	3545775-3545777	TGA	TGA	2
RPS7	ENST00000645674.2	+	3580879-3580881	3580897-3580899	TAA	TAA	5
MSGN1	ENST00000281047.4	+	17817097-17817099	17817145-17817147	TGA	TAG	15
SMC6	ENST00000448223.7	-	17665498-17665500	17665486-17665488	TGA	TAA	3
LRATD1	ENST00000295092.3	+	14634855-14634857	14635143-14635145	TAG	TAA	95
ASAP2	ENST00000281419.8	+	9403324-9403326	9403348-9403350	TGA	TAA	7
NTSR2	ENST00000306928.6	-	11658478-11658480	11658472-11658474	TGA	TAA	1
HADHA	ENST00000380649.8	-	26191249-26191251	26191156-26191158	TGA	TAA	30
OSR1	ENST00000272223.3	-	19352274-19352276	19352070-19352072	TAA	TAG	67
TTC32	ENST00000333610.4	-	19896986-19896988	19896977-19896979	TGA	TAA	2
EFR3B	ENST00000403714.8	+	25154337-25154339	25154352-25154354	TGA	TGA	4
GREB1	ENST00000381486.7	+	11640451-11640453	11640475-11640477	TGA	TGA	7
GEN1	ENST00000381254.7	+	17781936-17781938	17781963-17781965	TGA	TAA	8
VSNL1	ENST00000295156.9	+	17655391-17655393	17655544-17655546	TGA	TGA	50
LDAH	ENST00000237822.8	-	20686902-20686904	20686833-20686835	TAA	TAA	22
MATN3	ENST00000407540.8	-	19993110-19993112	19993062-19993064	TAA	TAA	15
HS1BP3	ENST00000304031.8	-	20618986-20618988	20618770-20618772	TGA	TAG	71
ATAD2B	ENST00000238789.10	-	23752045-23752047	23751877-23751879	TGA	TGA	55
SRBD1	ENST00000263736.5	-	45389309-45389311	45389222-45389224	TGA	TAG	28
CAPN13	ENST00000295055.12	-	30730759-30730761	30730654-30730656	TGA	TAA	34
LTBP1	ENST00000404816.7	+	33398542-33398544	33398563-33398565	TGA	TAA	6
CAPN14	ENST00000403897.4	-	31174680-31174682	31174671-31174673	TGA	TGA	2
GDF7	ENST00000272224.5	+	20671422-20671424	20671632-20671634	TAG	TGA	69
XDH	ENST00000379416.4	-	31335957-31335959	31335870-31335872	TAA	TAA	28
PRKCE	ENST00000306156.8	+	46184878-46184880	46185058-46185060	TGA	TGA	59
LHCGR	ENST00000294954.12	-	48687696-48687698	48687681-48687683	TAA	TAA	4
KCNG3	ENST00000306078.2	-	42443933-42443935	42443852-42443854	TAA	TGA	26
EFEMP1	ENST00000355426.8	-	55867072-55867074	55866985-55866987	TAG	TAG	28
FSHR	ENST00000406846.7	-	48962732-48962734	48962720-48962722	TAA	TGA	3
EHD3	ENST00000322054.10	+	31266701-31266703	31266821-31266823	TGA	TGA	39
PAPOLG	ENST00000238714.8	+	60797157-60797159	60797178-60797180	TAA	TAA	6
FEZ2	ENST00000405912.8	-	36553162-36553164	36553105-36553107	TAG	TGA	18
SLC3A1	ENST00000260649.11	+	44320636-44320638	44320648-44320650	TAG	TGA	3
ANXA4	ENST00000394295.6	+	69825512-69825514	69825554-69825556	TAA	TGA	13
WDPCP	ENST00000272321.12	-	63122005-63122007	63121966-63121968	TAA	TAA	12
COX7A2L	ENST00000234301.3	-	42351218-42351220	42351152-42351154	TGA	TAA	21
PPP4R3B	ENST00000616407.2	-	55549910-55549912	55549898-55549900	TAA	TAG	3
USP34	ENST00000398571.7	-	61188101-61188103	61188095-61188097	TGA	TAG	1
LBH	ENST00000395323.9	+	30257618-30257620	30257666-30257668	TAG	TGA	15
TRABD2A	ENST00000409520.7	-	84821916-84821918	84821895-84821897	TAA	TAA	6
EVA1A	ENST00000393913.8	-	75493235-75493237	75493097-75493099	TAG	TAG	45
HNRNPLL	ENST00000449105.8	-	38564181-38564183	38564070-38564072	TAA	TAA	36
PNO1	ENST00000263657.7	+	68174799-68174801	68174988-68174990	TGA	TAA	62
PNPT1	ENST00000447944.7	-	55636236-55636238	55636194-55636196	TGA	TAG	13
REG3G	ENST00000272324.10	+	79028273-79028275	79028327-79028329	TAG	TGA	17
REG1A	ENST00000233735.2	+	79123212-79123214	79123383-79123385	TAG	TAA	56
GEMIN6	ENST00000281950.8	+	38781889-38781891	38781955-38781957	TGA	TAA	21
ASB3	ENST00000263634.8	-	53670502-53670504	53670484-53670486	TAA	TAA	5
EPAS1	ENST00000263734.5	+	46384657-46384659	46384849-46384851	TGA	TAA	63
ADD2	ENST00000264436.9	-	70663424-70663426	70663328-70663330	TGA	TAG	31
KCMF1	ENST00000409785.9	+	85053406-85053408	85053409-85053411	TGA	TGA	0
BCL11A	ENST00000642384.2	-	60460403-60460405	60460289-60460291	TAG	TGA	37
TMSB10	ENST00000233143.6	+	84906420-84906422	84906522-84906524	TAA	TGA	33
MRPL19	ENST00000393909.7	+	75655282-75655284	75655288-75655290	TGA	TGA	1
PAIP2B	ENST00000244221.9	-	71188478-71188480	71188325-71188327	TGA	TAA	50
FABP1	ENST00000295834.8	-	88123053-88123055	88123026-88123028	TAA	TAG	8
PKDCC	ENST00000294964.6	+	42057685-42057687	42057694-42057696	TGA	TGA	2
REG1B	ENST00000305089.8	-	79085215-79085217	79085167-79085169	TAG	TGA	15
TCF7L1	ENST00000282111.4	+	85309459-85309461	85309609-85309611	TAA	TAG	49
GALNT14	ENST00000349752.10	-	30910900-30910902	30910648-30910650	TGA	TGA	83
CNOT11	ENST00000289382.8	+	101269410-101269412	101269458-101269460	TAA	TGA	15
TACR1	ENST00000305249.10	-	75049431-75049433	75049227-75049229	TAG	TGA	67
PPM1B	ENST00000282412.9	+	44230715-44230717	44230742-44230744	TGA	TGA	8
MRPS9	ENST00000258455.8	+	105099758-105099760	105099830-105099832	TAA	TAA	23
CIB4	ENST00000288861.5	-	26581362-26581364	26581278-26581280	TGA	TGA	27
SLC9A2	ENST00000233969.3	+	102708486-102708488	102708510-102708512	TAA	TGA	7
RPL31	ENST00000264258.8	+	101006378-101006380	101006438-101006440	TAA	TAG	19
TMEM131	ENST00000186436.10	-	97757098-97757100	97757050-97757052	TAA	TGA	15
RNF149	ENST00000295317.4	-	101277237-101277239	101277189-101277191	TAG	TAA	15
GCFC2	ENST00000321027.8	-	75664665-75664667	75664641-75664643	TGA	TAA	7
DNAH6	ENST00000389394.8	+	84819405-84819407	84819456-84819458	TGA	TAA	16
LAPTM4A	ENST00000175091.5	-	20033204-20033206	20033111-20033113	TGA	TGA	30
KRCC1	ENST00000347055.4	-	88027783-88027785	88027753-88027755	TGA	TAA	9
FAM110C	ENST00000327669.5	-	41607-41609	41604-41606	TGA	TGA	0
OTX1	ENST00000282549.7	+	63056313-63056315	63056325-63056327	TGA	TGA	3
UBXN2A	ENST00000309033.5	+	23999864-23999866	23999879-23999881	TGA	TAA	4
ALK	ENST00000389048.8	-	29193223-29193225	29193100-29193102	TGA	TGA	40
SRSF7	ENST00000313117.11	-	38745132-38745134	38745069-38745071	TGA	TGA	20
CIMIP2C	ENST00000329615.4	+	26579435-26579437	26579444-26579446	TGA	TAG	2
PPP1R21	ENST00000294952.13	+	48514741-48514743	48514747-48514749	TAG	TGA	1
TSGA10	ENST00000393483.8	-	98998196-98998198	98998184-98998186	TGA	TGA	3
MFSD9	ENST00000258436.10	-	102718419-102718421	102718356-102718358	TAG	TGA	20
SLC5A7	ENST00000264047.3	+	108010858-108010860	108010957-108010959	TGA	TAA	32
IL1B	ENST00000263341.7	-	112830360-112830362	112830219-112830221	TAA	TAG	46
CRIM1	ENST00000280527.7	+	36548698-36548700	36548743-36548745	TGA	TAA	14
SUCLG1	ENST00000393868.7	-	84423745-84423747	84423703-84423705	TGA	TAG	13
EML4	ENST00000318522.10	+	42330204-42330206	42330255-42330257	TAA	TGA	16
SH3RF3	ENST00000309415.8	+	109501668-109501670	109501929-109501931	TGA	TGA	86
TMEM182	ENST00000412401.3	+	102814965-102814967	102815004-102815006	TAA	TAA	12
GALM	ENST00000272252.10	+	38733562-38733564	38733580-38733582	TAA	TGA	5
LYPD1	ENST00000397463.3	-	132646044-132646046	132646038-132646040	TGA	TGA	1
DDX18	ENST00000263239.7	+	117830721-117830723	117830745-117830747	TGA	TGA	7
SMYD1	ENST00000419482.7	+	88110509-88110511	88110551-88110553	TGA	TAG	13
NXPH2	ENST00000272641.4	-	138670921-138670923	138670879-138670881	TGA	TGA	13
RDH14	ENST00000381249.4	-	18555190-18555192	18555067-18555069	TAG	TAA	40
MAP3K20	ENST00000375213.8	+	173266747-173266749	173266750-173266752	TGA	TGA	0
TMEM185B	ENST00000426077.3	-	120221923-120221925	120221626-120221628	TAA	TAA	98
SOWAHC	ENST00000356454.5	+	109616064-109616066	109616106-109616108	TAA	TAA	13
NCK2	ENST00000233154.9	+	105893173-105893175	105893590-105893592	TGA	TAG	138
DRC1	ENST00000288710.7	+	26456514-26456516	26456553-26456555	TGA	TGA	12
MGAT4A	ENST00000393487.6	-	98625565-98625567	98625532-98625534	TGA	TGA	10
NPAS2	ENST00000335681.10	+	100995579-100995581	100995627-100995629	TAA	TGA	15
FHL2	ENST00000530340.6	-	105361282-105361284	105361153-105361155	TGA	TGA	42
PTPN4	ENST00000263708.7	+	119977067-119977069	119977223-119977225	TAA	TAA	51
IMP4	ENST00000259239.8	+	130346465-130346467	130346522-130346524	TGA	TAG	18
LRP1B	ENST00000389484.8	-	140233185-140233187	140233149-140233151	TAA	TAA	11
KCNJ3	ENST00000295101.3	+	154855310-154855312	154855337-154855339	TAA	TAA	8
TMEM177	ENST00000272521.7	+	119681786-119681788	119682008-119682010	TGA	TAA	73
PTPN18	ENST00000175756.10	+	130373221-130373223	130373227-130373229	TAA	TAA	1
MGAT5	ENST00000281923.4	+	134448844-134448846	134448952-134448954	TAG	TGA	35
FARSB	ENST00000281828.8	-	222571870-222571872	222571849-222571851	TGA	TGA	6
HNMT	ENST00000280097.5	+	138014127-138014129	138014166-138014168	TAA	TGA	12
COPS8	ENST00000354371.7	+	237097739-237097741	237097835-237097837	TGA	TAA	31
CFAP221	ENST00000413369.8	+	119656467-119656469	119656572-119656574	TGA	TAA	34
RAPGEF4	ENST00000397081.8	+	173051764-173051766	173051839-173051841	TAG	TGA	24
SEPTIN10	ENST00000397712.7	-	109544308-109544310	109544257-109544259	TAA	TAA	16
FIGN	ENST00000333129.4	-	163609551-163609553	163609548-163609550	TGA	TAA	0
[truncated: 15,946 more rows]
