# Supplementary material for: Prime editing-installed suppressor tRNAs for disease-agnostic genome editing
Source: Nature. 2025 Nov 19;648(8092):191–202. doi: 10.1038/s41586-025-09732-2 (PMC12675287; doi:10.1038/s41586-025-09732-2)
Supplement: Supplementary file 16 — Target-ion mass spectrometry on potential 3′UTR peptides for the top 69 proteins with a TAG stop codon in cells treated with PERT. [file 41586_2025_9732_MOESM16_ESM.xlsx]

## Sheet: Sheet_Descriptions
Sheet_Name	Description
Target_List	List of peptide sequences queried
Proteins	Proteins identified in the targeted whole proteome mass spec dataset
PSMs	Peptides identified in the targeted whole proteome mass spec dataset
PSMs - Targeted Proteins	Peptides identified in the targeted whole proteome mass spec dataset from the targeted query set

## Sheet: Target_List
Column Name	Description
Accession	UniProt accession value for the given protein
Description	Detailed description of the given protein
Peptide	Peptide sequence queried
Peptide_Length	Length of the query peptide
Criteria for Selection	Either identified as a highly abundant protein with a TAG stop (High) which qualified it as a candidate for the target-ion mass spec or a control (Control)
Accession	Description	Peptide	Peptide_Length	Criteria for Selection
A0A0U1RQF0	Fatty acid synthase OS=Homo sapiens OX=9606 GN=FASN PE=1 SV=1 EXT_LEN=51	SLHHPHPTPPHPR	13	High
A0A0U1RQF0	Fatty acid synthase OS=Homo sapiens OX=9606 GN=FASN PE=1 SV=1 EXT_LEN=51	GPAGGTLSGPVPLPPEAAR	19	High
P08238	Heat shock protein HSP 90-beta OS=Homo sapiens OX=9606 GN=HSP90AB1 PE=1 SV=4 EXT_LEN=5	MEEVDLVR	8	High
P13639	Elongation factor 2 OS=Homo sapiens OX=9606 GN=EEF2 PE=1 SV=4 EXT_LEN=38	LLAALPAAPAAPGTR	15	High
P13639	Elongation factor 2 OS=Homo sapiens OX=9606 GN=EEF2 PE=1 SV=4 EXT_LEN=38	STHSTTSSNSQTTPGDCPDTATLP	25	High
P60709	Actin, cytoplasmic 1 OS=Homo sapiens OX=9606 GN=ACTB PE=1 SV=1 EXT_LEN=81	CFLADYDLVALHPFLTKPNLR	21	High
P60709	Actin, cytoplasmic 1 OS=Homo sapiens OX=9606 GN=ACTB PE=1 SV=1 EXT_LEN=81	NWNGEGDSSR	10	High
P60709	Actin, cytoplasmic 1 OS=Homo sapiens OX=9606 GN=ACTB PE=1 SV=1 EXT_LEN=81	VHNVAEDFDCTLLFF	16	High
P29401	Transketolase OS=Homo sapiens OX=9606 GN=TKT PE=1 SV=3 EXT_LEN=45	ALGGYEVWGGGLYIPEILGK	20	High
P29401	Transketolase OS=Homo sapiens OX=9606 GN=TKT PE=1 SV=3 EXT_LEN=45	GGVNICFEK	9	High
P00558	Phosphoglycerate kinase 1 OS=Homo sapiens OX=9606 GN=PGK1 PE=1 SV=3 EXT_LEN=6	VLPGVDALSNILYFPAF	18	High
H7BY16	Nucleolin OS=Homo sapiens OX=9606 GN=NCL PE=1 SV=9 EXT_LEN=11	FELLLSLCFPFSI	14	High
P11021	Endoplasmic reticulum chaperone BiP OS=Homo sapiens OX=9606 GN=HSPA5 PE=1 SV=2 EXT_LEN=5	DELLTLIC	9	High
P18206	Vinculin OS=Homo sapiens OX=9606 GN=VCL PE=1 SV=4 EXT_LEN=4	TPWYQLAPG	10	High
P05023	Sodium/potassium-transporting ATPase subunit alpha-1 OS=Homo sapiens OX=9606 GN=ATP1A1 PE=1 SV=1 EXT_LEN=63	TSWNEACSSMGGGGR	15	High
A0A804HL54	isoleucine--tRNA ligase OS=Homo sapiens OX=9606 GN=IARS1 PE=1 SV=1 EXT_LEN=13	TVYVSVLPTTADFLHVLINVVR	22	High
Q92598	Heat shock protein 105 kDa OS=Homo sapiens OX=9606 GN=HSPH1 PE=1 SV=1 EXT_LEN=17	NSVNMDLDLITLNWPIPSINK	21	High
A6NLN1	Polypyrimidine tract-binding protein 1 OS=Homo sapiens OX=9606 GN=PTBP1 PE=1 SV=4 EXT_LEN=26	STILGHRPPRPGPLATTSIIPEK	23	High
P27708	Multifunctional protein CAD OS=Homo sapiens OX=9606 GN=CAD PE=1 SV=3 EXT_LEN=10	FLGLASSASSL	12	High
Q86VP6	Cullin-associated NEDD8-dissociated protein 1 OS=Homo sapiens OX=9606 GN=CAND1 PE=1 SV=2 EXT_LEN=11	DSSSTNLESMDTSLMFVHHGDHYI	25	High
P05455	Lupus La protein OS=Homo sapiens OX=9606 GN=SSB PE=1 SV=2 EXT_LEN=10	TENGAGDQLFSKPIFYSF	19	High
Q07021	Complement component 1 Q subcomponent-binding protein, mitochondrial OS=Homo sapiens OX=9606 GN=C1QBP PE=1 SV=1 EXT_LEN=22	AIVSWQALASEQILL	16	High
A0A7P0Z4B9	DNA damage-binding protein 1 OS=Homo sapiens OX=9606 GN=DDB1 PE=1 SV=1 EXT_LEN=54	AGGPFADPPQR	11	High
P46060	Ran GTPase-activating protein 1 OS=Homo sapiens OX=9606 GN=RANGAP1 PE=1 SV=1 EXT_LEN=70	VLTQSLSHPLAWTSELGR	18	High
P46060	Ran GTPase-activating protein 1 OS=Homo sapiens OX=9606 GN=RANGAP1 PE=1 SV=1 EXT_LEN=70	HCLGQDSGHR	10	High
P12004	Proliferating cell nuclear antigen OS=Homo sapiens OX=9606 GN=PCNA PE=1 SV=1 EXT_LEN=45	IEDEEGSLAFLK	12	High
P12004	Proliferating cell nuclear antigen OS=Homo sapiens OX=9606 GN=PCNA PE=1 SV=1 EXT_LEN=45	MPAYTEVFSVTK	12	High
P12004	Proliferating cell nuclear antigen OS=Homo sapiens OX=9606 GN=PCNA PE=1 SV=1 EXT_LEN=45	FVPLSTYVDIVFCK	14	High
P15880	Small ribosomal subunit protein uS5 OS=Homo sapiens OX=9606 GN=RPS2 PE=1 SV=2 EXT_LEN=9	TQAPAVATTLGFYTR	15	High
P54577	Tyrosine--tRNA ligase, cytoplasmic OS=Homo sapiens OX=9606 GN=YARS1 PE=1 SV=4 EXT_LEN=12	GGNISLPAQHLPPFFHH	18	High
P08243	Asparagine synthetase [glutamine-hydrolyzing] OS=Homo sapiens OX=9606 GN=ASNS PE=1 SV=4 EXT_LEN=6	ALVVFML	8	High
P24752	Acetyl-CoA acetyltransferase, mitochondrial OS=Homo sapiens OX=9606 GN=ACAT1 PE=1 SV=1 EXT_LEN=6	LLTTSAI	8	High
O14744	Protein arginine N-methyltransferase 5 OS=Homo sapiens OX=9606 GN=PRMT5 PE=1 SV=4 EXT_LEN=54	SYTIGLLPCVPSVQSLGSSFR	21	High
O14744	Protein arginine N-methyltransferase 5 OS=Homo sapiens OX=9606 GN=PRMT5 PE=1 SV=4 EXT_LEN=54	FCSCSTEGAVHLWAVIPLAHQR	22	High
O14744	Protein arginine N-methyltransferase 5 OS=Homo sapiens OX=9606 GN=PRMT5 PE=1 SV=4 EXT_LEN=54	GAFQSAFLPYIK	12	High
P27797	Calreticulin OS=Homo sapiens OX=9606 GN=CALR PE=1 SV=1 EXT_LEN=9	GLPPGLD	8	High
P50454	Serpin H1 OS=Homo sapiens OX=9606 GN=SERPINH1 PE=1 SV=2 EXT_LEN=16	VHTGWQEASK	10	High
Q13838	Spliceosome RNA helicase DDX39B OS=Homo sapiens OX=9606 GN=DDX39B PE=1 SV=1 EXT_LEN=51	TRPFWNVTVCPSGEDTR	17	High
A0AAQ5BHN1	Ubiquinol-cytochrome c reductase core protein 1 OS=Homo sapiens OX=9606 GN=UQCRC1 PE=1 SV=1 EXT_LEN=28	FLAGSLCK	8	High
A0AAQ5BHN1	Ubiquinol-cytochrome c reductase core protein 1 OS=Homo sapiens OX=9606 GN=UQCRC1 PE=1 SV=1 EXT_LEN=28	AGVCGPPPTTNTALR	15	High
Q9UJZ1	Stomatin-like protein 2, mitochondrial OS=Homo sapiens OX=9606 GN=STOML2 PE=1 SV=1 EXT_LEN=56	MSLWSWAWPGSLGTR	15	High
Q9UJZ1	Stomatin-like protein 2, mitochondrial OS=Homo sapiens OX=9606 GN=STOML2 PE=1 SV=1 EXT_LEN=56	QIFLILALASLPR	13	High
Q9UJZ1	Stomatin-like protein 2, mitochondrial OS=Homo sapiens OX=9606 GN=STOML2 PE=1 SV=1 EXT_LEN=56	FWFLFFYLNFSR	12	High
Q9UJZ1	Stomatin-like protein 2, mitochondrial OS=Homo sapiens OX=9606 GN=STOML2 PE=1 SV=1 EXT_LEN=56	VINSPVANQK	10	High
Q9UJZ1	Stomatin-like protein 2, mitochondrial OS=Homo sapiens OX=9606 GN=STOML2 PE=1 SV=1 EXT_LEN=56	LSSLIGE	8	High
Q9Y3I0	RNA-splicing ligase RtcB homolog OS=Homo sapiens OX=9606 GN=RTCB PE=1 SV=1 EXT_LEN=20	GLNLGQQGCLTPPTLSEVEVD	22	High
P11177	Pyruvate dehydrogenase E1 component subunit beta, mitochondrial OS=Homo sapiens OX=9606 GN=PDHB PE=1 SV=3 EXT_LEN=27	TLNILFGLEYQVVEIYLK	18	High
P11177	Pyruvate dehydrogenase E1 component subunit beta, mitochondrial OS=Homo sapiens OX=9606 GN=PDHB PE=1 SV=3 EXT_LEN=27	YLLALHLDLYCK	12	High
P17980	26S proteasome regulatory subunit 6A OS=Homo sapiens OX=9606 GN=PSMC3 PE=1 SV=3 EXT_LEN=131	ANLQYYALGTQASPSLTAEVR	21	High
P17980	26S proteasome regulatory subunit 6A OS=Homo sapiens OX=9606 GN=PSMC3 PE=1 SV=3 EXT_LEN=131	VPAAACLPSLGSGWR	15	High
P17980	26S proteasome regulatory subunit 6A OS=Homo sapiens OX=9606 GN=PSMC3 PE=1 SV=3 EXT_LEN=131	HLPQVLTPGNPETAVGPIPLVR	22	High
P17980	26S proteasome regulatory subunit 6A OS=Homo sapiens OX=9606 GN=PSMC3 PE=1 SV=3 EXT_LEN=131	LSGAVCGAAAAAWAFRPLR	19	High
P17980	26S proteasome regulatory subunit 6A OS=Homo sapiens OX=9606 GN=PSMC3 PE=1 SV=3 EXT_LEN=131	APLCSELSEAHGPAVPAQR	19	High
P17980	26S proteasome regulatory subunit 6A OS=Homo sapiens OX=9606 GN=PSMC3 PE=1 SV=3 EXT_LEN=131	TWIEATLSLSAFWCLALVLASW	23	High
P30086	Phosphatidylethanolamine-binding protein 1 OS=Homo sapiens OX=9606 GN=PEBP1 PE=1 SV=3 EXT_LEN=7	LGVSLGT	8	High
P78347	General transcription factor II-I OS=Homo sapiens OX=9606 GN=GTF2I PE=1 SV=2 EXT_LEN=7	QEPDPTWLTSSLLG	15	High
A0A7P0Z4F9	Adenosine deaminase RNA specific OS=Homo sapiens OX=9606 GN=ADAR PE=1 SV=1 EXT_LEN=21	NFYLCPVLYAPVTDGLGCVILGCER	25	High
A0A7I2V4L7	Polyadenylate-binding protein OS=Homo sapiens OX=9606 GN=PABPC4 PE=1 SV=1 EXT_LEN=29	VGAVAAATSLTR	12	High
A0A7I2V4L7	Polyadenylate-binding protein OS=Homo sapiens OX=9606 GN=PABPC4 PE=1 SV=1 EXT_LEN=29	MCGYFHFCSYEHCSYEHCLCGLT	24	High
K7ELL7	Glucosidase 2 subunit beta OS=Homo sapiens OX=9606 GN=PRKCSH PE=1 SV=1 EXT_LEN=50	GGGVSSACPSK	11	High
K7ELL7	Glucosidase 2 subunit beta OS=Homo sapiens OX=9606 GN=PRKCSH PE=1 SV=1 EXT_LEN=50	MDPHGHSINLCPHVPCFFVLFF	23	High
P04843	Dolichyl-diphosphooligosaccharide--protein glycosyltransferase subunit 1 OS=Homo sapiens OX=9606 GN=RPN1 PE=1 SV=1 EXT_LEN=23	IDHILDALLPLPASSR	16	High
P04843	Dolichyl-diphosphooligosaccharide--protein glycosyltransferase subunit 1 OS=Homo sapiens OX=9606 GN=RPN1 PE=1 SV=1 EXT_LEN=23	VPALCCGR	8	High
Q9Y266	Nuclear migration protein nudC OS=Homo sapiens OX=9606 GN=NUDC PE=1 SV=1 EXT_LEN=7	FNLPLFFPP	10	High
Q8TEX9	Importin-4 OS=Homo sapiens OX=9606 GN=IPO4 PE=1 SV=2 EXT_LEN=32	AQELQAVLGLSLTAGCSQSR	20	High
Q8TEX9	Importin-4 OS=Homo sapiens OX=9606 GN=IPO4 PE=1 SV=2 EXT_LEN=32	TTSQPSSVLPYQR	13	High
Q9Y2W1	Thyroid hormone receptor-associated protein 3 OS=Homo sapiens OX=9606 GN=THRAP3 PE=1 SV=2 EXT_LEN=20	DNIQPTTELGPPLTGFLPR	19	High
Q16658	Fascin OS=Homo sapiens OX=9606 GN=FSCN1 PE=1 SV=3 EXT_LEN=99	GESGTSFF	9	High
Q00325	Solute carrier family 25 member 3 OS=Homo sapiens OX=9606 GN=SLC25A3 PE=1 SV=2 EXT_LEN=16	LGLTQLLDQSK	11	High
Q00325	Solute carrier family 25 member 3 OS=Homo sapiens OX=9606 GN=SLC25A3 PE=1 SV=2 EXT_LEN=16	CGLNLLVDQC	11	High
Q00325	Solute carrier family 25 member 3 OS=Homo sapiens OX=9606 GN=SLC25A3 PE=1 SV=2 EXT_LEN=16	LGLTQLLDQSK	11	High
Q00325	Solute carrier family 25 member 3 OS=Homo sapiens OX=9606 GN=SLC25A3 PE=1 SV=2 EXT_LEN=16	CGLNLLVDQC	11	High
P26368	Splicing factor U2AF 65 kDa subunit OS=Homo sapiens OX=9606 GN=U2AF2 PE=1 SV=4 EXT_LEN=49	AGWGLLPTPAPPLSPSEDDGQR	22	High
P26368	Splicing factor U2AF 65 kDa subunit OS=Homo sapiens OX=9606 GN=U2AF2 PE=1 SV=4 EXT_LEN=49	HTTAGSNWNGSN	13	High
Q15021	Condensin complex subunit 1 OS=Homo sapiens OX=9606 GN=NCAPD2 PE=1 SV=3 EXT_LEN=15	SLEVCSCPPCAGYPVG	17	High
P28838	Cytosol aminopeptidase OS=Homo sapiens OX=9606 GN=LAP3 PE=1 SV=3 EXT_LEN=16	FSQDNALFR	9	High
B7Z7P8	Eukaryotic peptide chain release factor subunit 1 OS=Homo sapiens OX=9606 GN=ETF1 PE=1 SV=1 EXT_LEN=42	ASPSSIQPK	9	High
B7Z7P8	Eukaryotic peptide chain release factor subunit 1 OS=Homo sapiens OX=9606 GN=ETF1 PE=1 SV=1 EXT_LEN=42	EHTHGGIQTDPCLTIGTFPELNP	24	High
A0A7I2V4F7	Serine/threonine-protein phosphatase OS=Homo sapiens OX=9606 GN=PPP1CA PE=1 SV=1 EXT_LEN=10	LPPHTTLCPR	10	High
Q08945	FACT complex subunit SSRP1 OS=Homo sapiens OX=9606 GN=SSRP1 PE=1 SV=1 EXT_LEN=28	VLFALAFSHPPTPHPYFGTSFSS	24	High
Q15417	Calponin-3 OS=Homo sapiens OX=9606 GN=CNN3 PE=1 SV=1 EXT_LEN=34	LALSNFYLVFLK	12	High
P00367	Glutamate dehydrogenase 1, mitochondrial OS=Homo sapiens OX=9606 GN=GLUD1 PE=1 SV=2 EXT_LEN=5	VYNEAGVTFTLMDHG	16	High
P39019	Small ribosomal subunit protein eS19 OS=Homo sapiens OX=9606 GN=RPS19 PE=1 SV=2 EXT_LEN=13	HLNKPCWVNK	10	High
O95433	Activator of 90 kDa heat shock protein ATPase homolog 1 OS=Homo sapiens OX=9606 GN=AHSA1 PE=1 SV=1 EXT_LEN=82	AISLLCVHMLNK	12	High
Q15459	Splicing factor 3A subunit 1 OS=Homo sapiens OX=9606 GN=SF3A1 PE=1 SV=1 EXT_LEN=77	GTCCQVPAILPLLSPTPCPRPR	22	High
Q15459	Splicing factor 3A subunit 1 OS=Homo sapiens OX=9606 GN=SF3A1 PE=1 SV=1 EXT_LEN=77	VAGFSKPLSGISLC	15	High
F5GYN4	ubiquitinyl hydrolase 1 OS=Homo sapiens OX=9606 GN=OTUB1 PE=1 SV=1 EXT_LEN=17	LGWLQPAAALLPPSAR	16	High
P30048	Thioredoxin-dependent peroxide reductase, mitochondrial OS=Homo sapiens OX=9606 GN=PRDX3 PE=1 SV=3 EXT_LEN=11	VNQLITHVYLHLLN	15	High
P11387	DNA topoisomerase 1 OS=Homo sapiens OX=9606 GN=TOP1 PE=1 SV=2 EXT_LEN=9	FAWAIDMADEDYEFLPVSR	19	High
Q9NU22	Midasin OS=Homo sapiens OX=9606 GN=MDN1 PE=1 SV=2 EXT_LEN=8	QWFELVTASDHPLNR	15	High
Q9UMS4	Pre-mRNA-processing factor 19 OS=Homo sapiens OX=9606 GN=PRPF19 PE=1 SV=1 EXT_LEN=133	FYSLLALALLMEAGPHLSR	19	High
Q9UMS4	Pre-mRNA-processing factor 19 OS=Homo sapiens OX=9606 GN=PRPF19 PE=1 SV=1 EXT_LEN=133	TMVAWTTLIHATPGPMGTDVEGR	23	High
Q9UMS4	Pre-mRNA-processing factor 19 OS=Homo sapiens OX=9606 GN=PRPF19 PE=1 SV=1 EXT_LEN=133	TVTLLRPR	8	High
Q9UMS4	Pre-mRNA-processing factor 19 OS=Homo sapiens OX=9606 GN=PRPF19 PE=1 SV=1 EXT_LEN=133	LSQGNCEGDGQEGLCR	16	High
P06493	Cyclin-dependent kinase 1 OS=Homo sapiens OX=9606 GN=CDK1 PE=1 SV=3 EXT_LEN=42	LQLYFVF	8	High
Q02543	Large ribosomal subunit protein eL20 OS=Homo sapiens OX=9606 GN=RPL18A PE=1 SV=2 EXT_LEN=46	RPNTFFLVQGPRPGVPQINSGTPR	24	High
Q02543	Large ribosomal subunit protein eL20 OS=Homo sapiens OX=9606 GN=RPL18A PE=1 SV=2 EXT_LEN=46	CSPHVFFAHCR	11	High
Q02543	Large ribosomal subunit protein eL20 OS=Homo sapiens OX=9606 GN=RPL18A PE=1 SV=2 EXT_LEN=46	GRPSQLLGCS	11	High
Q9UJS0	Electrogenic aspartate/glutamate antiporter SLC25A13, mitochondrial OS=Homo sapiens OX=9606 GN=SLC25A13 PE=1 SV=2 EXT_LEN=16	AIGGGPLEDQPWDSAVFLWVLQ	23	High
O15355	Protein phosphatase 1G OS=Homo sapiens OX=9606 GN=PPM1G PE=1 SV=1 EXT_LEN=9	DLQSSRPLPT	11	High
Q8NBS9	Thioredoxin domain-containing protein 5 OS=Homo sapiens OX=9606 GN=TXNDC5 PE=1 SV=2 EXT_LEN=39	DELLEHSWR	9	High
Q8NBS9	Thioredoxin domain-containing protein 5 OS=Homo sapiens OX=9606 GN=TXNDC5 PE=1 SV=2 EXT_LEN=39	SPLLPSSR	8	High
Q8NBS9	Thioredoxin domain-containing protein 5 OS=Homo sapiens OX=9606 GN=TXNDC5 PE=1 SV=2 EXT_LEN=39	GHWVPSGGCSESR	13	High
O94973	AP-2 complex subunit alpha-2 OS=Homo sapiens OX=9606 GN=AP2A2 PE=1 SV=2 EXT_LEN=2	LCELLSAQFLS	12	High
P46379	Large proline-rich protein BAG6 OS=Homo sapiens OX=9606 GN=BAG6 PE=1 SV=2 EXT_LEN=24	AFADDPLLFALWPFLIR	17	High
P46379	Large proline-rich protein BAG6 OS=Homo sapiens OX=9606 GN=BAG6 PE=1 SV=2 EXT_LEN=24	GPFPPSSFTVFK	12	High
Q15046	Lysine--tRNA ligase OS=Homo sapiens OX=9606 GN=KARS1 PE=1 SV=3 EXT_LEN=47	ENVATTDTLESTTVGTSVLK	20	High
Q15046	Lysine--tRNA ligase OS=Homo sapiens OX=9606 GN=KARS1 PE=1 SV=3 EXT_LEN=47	IIIASCITQASLHFCER	17	High
Q15046	Lysine--tRNA ligase OS=Homo sapiens OX=9606 GN=KARS1 PE=1 SV=3 EXT_LEN=47	EFLCAAFHLTPQFCSAIR	18	High
Q9UNM6	26S proteasome non-ATPase regulatory subunit 13 OS=Homo sapiens OX=9606 GN=PSMD13 PE=1 SV=2 EXT_LEN=21	SMEMLVEHQAHDILTLGPLVPR	22	High
Q9UNM6	26S proteasome non-ATPase regulatory subunit 13 OS=Homo sapiens OX=9606 GN=PSMD13 PE=1 SV=2 EXT_LEN=21	VSFDSPER	8	High
SYNTHETIC	GFP	GEELFTGVVPILVELDGDVNGHK	23	Control
SYNTHETIC	GFP	FSVSGEGEGDATYGK	15	Control
SYNTHETIC	GFP	YPDHMK	6	Control
SYNTHETIC	GFP	SAMPEGYVQER	11	Control
SYNTHETIC	GFP	FEGDTLVNR	9	Control
SYNTHETIC	GFP	EDGNILGHK	9	Control
SYNTHETIC	GFP	LEYNYNSHNVYIMADK	16	Control
P06865	HEX_post_273	SNPEIQDFMR	10	Control
P06865	HEX_post_273	GYVVWQEVFDNK	12	Control
P06865	HEX_post_273	ALLSAPWYLNR	11	Control
P06865	HEX_post_273	ISYGPDWK	8	Control

## Sheet: Proteins
Column Name	Description
Protein FDR Confidence: Combined	The level of confidence for the identified protein as determined by the Proteome Discoverer software
Accession	UniProt accession code for the given protein sequence
Description	Basic description of the given protein sequence
Sum PEP Score	Proteome Discoverer score calculated on the basis of the PEP values of the PSMs
Coverage [%]	Percentage of the total protein sequence covered by the identified peptides
# Peptides	Total number of distinct peptide sequences identified
Score Sequest HT: A Sequest HT	The number of distinct peptide sequences in the given protein sequence
# Razor Peptides	The number of peptides that are shared among multiple protein groups or proteins
Abundance Ratio: (ac-only-A) / (WT-A)	Represents the abundance ratios of the indicated sample groups
Abundance Ratio: (complex-A) / (WT-A)	Represents the abundance ratios of the indicated sample groups
Abundance Ratio: (WT-B) / (WT-A)	Represents the abundance ratios of the indicated sample groups
Abundance Ratio: (ac-only-B) / (WT-B)	Represents the abundance ratios of the indicated sample groups
Abundance Ratio: (complex-B) / (WT-B)	Represents the abundance ratios of the indicated sample groups
Abundance Ratio (log2): (ac-only-A) / (WT-A)	Represents the log2 transformed abundance ratios of the indicated sample groups
Abundance Ratio (log2): (complex-A) / (WT-A)	Represents the log2 transformed abundance ratios of the indicated sample groups
Abundance Ratio (log2): (WT-B) / (WT-A)	Represents the log2 transformed abundance ratios of the indicated sample groups
Abundance Ratio (log2): (ac-only-B) / (WT-B)	Represents the log2 transformed abundance ratios of the indicated sample groups
Abundance Ratio (log2): (complex-B) / (WT-B)	Represents the log2 transformed abundance ratios of the indicated sample groups
Abundance Ratio P-Value: (ac-only-A) / (WT-A)	Represents the p-value of the indicated sample group calculated by running the Tukey HSD test (post hoc) after an analysis of variance (ANOVA) test.
Abundance Ratio P-Value: (complex-A) / (WT-A)	Represents the p-value of the indicated sample group calculated by running the Tukey HSD test (post hoc) after an analysis of variance (ANOVA) test.
Abundance Ratio P-Value: (WT-B) / (WT-A)	Represents the p-value of the indicated sample group calculated by running the Tukey HSD test (post hoc) after an analysis of variance (ANOVA) test.
Abundance Ratio P-Value: (ac-only-B) / (WT-B)	Represents the p-value of the indicated sample group calculated by running the Tukey HSD test (post hoc) after an analysis of variance (ANOVA) test.
Abundance Ratio P-Value: (complex-B) / (WT-B)	Represents the p-value of the indicated sample group calculated by running the Tukey HSD test (post hoc) after an analysis of variance (ANOVA) test.
Abundance Ratio Variability [%]: (ac-only-A) / (WT-A)	Represents the calculated variability of the abundance ratios of the indicated sample groups
Abundance Ratio Variability [%]: (complex-A) / (WT-A)	Represents the calculated variability of the abundance ratios of the indicated sample groups
Abundance Ratio Variability [%]: (WT-B) / (WT-A)	Represents the calculated variability of the abundance ratios of the indicated sample groups
Abundance Ratio Variability [%]: (ac-only-B) / (WT-B)	Represents the calculated variability of the abundance ratios of the indicated sample groups
Abundance Ratio Variability [%]: (complex-B) / (WT-B)	Represents the calculated variability of the abundance ratios of the indicated sample groups
Abundances (Grouped): ac-only-A	Represents the mean of the replicate abundance values of the anticodon only edit biological replicate 1 sample group
Abundances (Grouped): ac-only-B	Represents the mean of the replicate abundance values of the anticodon only edit biological replicate 2 sample group
Abundances (Grouped): complex-A	Represents the mean of the replicate abundance values of the complex tRNA edit biological replicate 1 sample group
Abundances (Grouped): complex-B	Represents the mean of the replicate abundance values of the complex tRNA edit biological replicate 2 sample group
Abundances (Grouped): WT-A	Represents the mean of the replicate abundance values of the wild type control biological replicate 1 sample group
Abundances (Grouped): WT-B	Represents the mean of the replicate abundance values of the wild type control biological replicate 2 sample group
Abundances (Grouped) CV [%]: ac-only-A	Represents the coefficient of variation of the mean of the replicate abundance values of the anticodon only edit biological replicate 1 sample group
Abundances (Grouped) CV [%]: ac-only-B	Represents the coefficient of variation of the mean of the replicate abundance values of the anticodon only edit biological replicate 2 sample group
Abundances (Grouped) CV [%]: complex-A	Represents the coefficient of variation of the mean of the replicate abundance values of the complex tRNA edit biological replicate 1 sample group
Abundances (Grouped) CV [%]: complex-B	Represents the coefficient of variation of the mean of the replicate abundance values of the complex tRNA edit biological replicate 2 sample group
Abundances (Grouped) CV [%]: WT-A	Represents the coefficient of variation of the mean of the replicate abundance values of the wild type control biological replicate 1 sample group
Abundances (Grouped) CV [%]: WT-B	Represents the coefficient of variation of the mean of the replicate abundance values of the wild type control biological replicate 2 sample group
Abundances (Scaled): 127C, Sample, rep 1, ac-only-A	Represents the normalized and scaled abundance values in the anticodon only edit biological replicate 1 (technical replicate 1) sample
Abundances (Scaled): 131C, Sample, rep 2, ac-only-A	Represents the normalized and scaled abundance values in the anticodon only edit biological replicate 1 (technical replicate 2) sample
Abundances (Scaled): 128N, Sample, rep 1, ac-only-B	Represents the normalized and scaled abundance values in the anticodon only edit biological replicate 2 (technical replicate 1) sample
Abundances (Scaled): 132N, Sample, rep 2, ac-only-B	Represents the normalized and scaled abundance values in the anticodon only edit biological replicate 2 (technical replicate 2) sample
Abundances (Scaled): 126, Sample, rep 1, complex-A	Represents the normalized and scaled abundance values in the complex tRNA edit biological replicate 1 (technical replicate 1) sample
Abundances (Scaled): 130C, Sample, rep 2, complex-A	Represents the normalized and scaled abundance values in the complex tRNA edit biological replicate 1 (technical replicate 2) sample
Abundances (Scaled): 127N, Sample, rep 1, complex-B	Represents the normalized and scaled abundance values in the complex tRNA edit biological replicate 2 (technical replicate 1) sample
Abundances (Scaled): 131N, Sample, rep 2, complex-B	Represents the normalized and scaled abundance values in the complex tRNA edit biological replicate 2 (technical replicate 2) sample
Abundances (Scaled): 128C, Sample, rep 1, WT-A	Represents the normalized and scaled abundance values in the wild type control biological replicate 1 (technical replicate 1) sample
Abundances (Scaled): 132C, Sample, rep 2, WT-A	Represents the normalized and scaled abundance values in the wild type control biological replicate 1 (technical replicate 2) sample
Abundances (Scaled): 129N, Sample, rep 1, WT-B	Represents the normalized and scaled abundance values in the wild type control biological replicate 2 (technical replicate 1) sample
Abundances (Scaled): 133N, Sample, rep 2, WT-B	Represents the normalized and scaled abundance values in the wild type control biological replicate 2 (technical replicate 2) sample
Abundances (Normalized): 127C, rep 1, ac-only-A	Represents the normalized abundance values in the anticodon only edit biological replicate 1 (technical replicate 1) sample
Abundances (Normalized): 131C, rep 2, ac-only-A	Represents the normalized abundance values in the anticodon only edit biological replicate 1 (technical replicate 2) sample
Abundances (Normalized): 128N, rep 1, ac-only-B	Represents the normalized abundance values in the anticodon only edit biological replicate 2 (technical replicate 1) sample
Abundances (Normalized): 132N, rep 2, ac-only-B	Represents the normalized abundance values in the anticodon only edit biological replicate 2 (technical replicate 2) sample
Abundances (Normalized): 126, rep 1, complex-A	Represents the normalized abundance values in the complex tRNA edit biological replicate 1 (technical replicate 1) sample
Abundances (Normalized): 130C, rep 2, complex-A	Represents the normalized abundance values in the complex tRNA edit biological replicate 1 (technical replicate 2) sample
Abundances (Normalized): 127N, rep 1, complex-B	Represents the normalized abundance values in the complex tRNA edit biological replicate 2 (technical replicate 1) sample
Abundances (Normalized): 131N, rep 2, complex-B	Represents the normalized abundance values in the complex tRNA edit biological replicate 2 (technical replicate 2) sample
Abundances (Normalized): 128C, rep 1, WT-A	Represents the normalized abundance values in the wild type control biological replicate 1 (technical replicate 1) sample
Abundances (Normalized): 132C, rep 2, WT-A	Represents the normalized abundance values in the wild type control biological replicate 1 (technical replicate 2) sample
Abundances (Normalized): 129N, rep 1, WT-B	Represents the normalized abundance values in the wild type control biological replicate 2 (technical replicate 1) sample
Abundances (Normalized): 133N, rep 2, WT-B	Represents the normalized abundance values in the wild type control biological replicate 2 (technical replicate 2) sample
Abundance: 127C, rep 1, ac-only-A	Represents the abundance values in the anticodon only edit biological replicate 1 (technical replicate 1) sample before scaling and normalization
Abundance: 131C, rep 2, ac-only-A	Represents the abundance values in the anticodon only edit biological replicate 1 (technical replicate 2) sample before scaling and normalization
Abundance: 128N, rep 1, ac-only-B	Represents the abundance values in the anticodon only edit biological replicate 2 (technical replicate 1) sample before scaling and normalization
Abundance: 132N, rep 2, ac-only-B	Represents the abundance values in the anticodon only edit biological replicate 2 (technical replicate 2) sample before scaling and normalization
Abundance: 126, rep 1, complex-A	Represents the abundance values in the complex tRNA edit biological replicate 1 (technical replicate 1) sample before scaling and normalization
Abundance: 130C, rep 2, complex-A	Represents the abundance values in the complex tRNA edit biological replicate 1 (technical replicate 2) sample before scaling and normalization
Abundance: 127N, rep 1, complex-B	Represents the abundance values in the complex tRNA edit biological replicate 2 (technical replicate 1) sample before scaling and normalization
Abundance: 131N, rep 2, complex-B	Represents the abundance values in the complex tRNA edit biological replicate 2 (technical replicate 2) sample before scaling and normalization
Abundance: 128C, rep 1, WT-A	Represents the abundance values in the wild type control biological replicate 1 (technical replicate 1) sample before scaling and normalization
Abundance: 132C, rep 2, WT-A	Represents the abundance values in the wild type control biological replicate 1 (technical replicate 2) sample before scaling and normalization
Abundance: 129N, rep 1, WT-B	Represents the abundance values in the wild type control biological replicate 2 (technical replicate 1) sample before scaling and normalization
Abundance: 133N, rep 2, WT-B	Represents the abundance values in the wild type control biological replicate 2 (technical replicate 2) sample before scaling and normalization
Found in Sample: 127C, rep 1, ac-only-A	Represents the confidence of the PSMs of the given protein that Proteome Discoverer identified in the anticodon only edit biological replicate 1 (technical replicate 1) sample
Found in Sample: 131C, rep 2, ac-only-A	Represents the confidence of the PSMs of the given protein that Proteome Discoverer identified in the anticodon only edit biological replicate 1 (technical replicate 2) sample
Found in Sample: 128N, rep 1, ac-only-B	Represents the confidence of the PSMs of the given protein that Proteome Discoverer identified in the anticodon only edit biological replicate 2 (technical replicate 1) sample
Found in Sample: 132N, rep 2, ac-only-B	Represents the confidence of the PSMs of the given protein that Proteome Discoverer identified in the anticodon only edit biological replicate 2 (technical replicate 2) sample
Found in Sample: 126, rep 1, complex-A	Represents the confidence of the PSMs of the given protein that Proteome Discoverer identified in the complex tRNA edit biological replicate 1 (technical replicate 1) sample
Found in Sample: 130C, rep 2, complex-A	Represents the confidence of the PSMs of the given protein that Proteome Discoverer identified in the complex tRNA edit biological replicate 1 (technical replicate 2) sample
Found in Sample: 127N, rep 1, complex-B	Represents the confidence of the PSMs of the given protein that Proteome Discoverer identified in the complex tRNA edit biological replicate 2 (technical replicate 1) sample
Found in Sample: 131N, rep 2, complex-B	Represents the confidence of the PSMs of the given protein that Proteome Discoverer identified in the complex tRNA edit biological replicate 2 (technical replicate 2) sample
Found in Sample: 128C, rep 1, WT-A	Represents the confidence of the PSMs of the given protein that Proteome Discoverer identified in the wild type control biological replicate 1 (technical replicate 1) sample
Found in Sample: 132C, rep 2, WT-A	Represents the confidence of the PSMs of the given protein that Proteome Discoverer identified in the wild type control biological replicate 1 (technical replicate 2) sample
Found in Sample: 129N, rep 1, WT-B	Represents the confidence of the PSMs of the given protein that Proteome Discoverer identified in the wild type control biological replicate 2 (technical replicate 1) sample
Found in Sample: 133N, rep 2, WT-B	Represents the confidence of the PSMs of the given protein that Proteome Discoverer identified in the wild type control biological replicate 2 (technical replicate 2) sample
# Protein Groups	Total number of protein groups
Modifications	Indicates any identified modifications in the given protein from all PSMs
Protein FDR Confidence: Combined	Accession	Description	Sum PEP Score	Coverage [%]	# Peptides	Score Sequest HT: A Sequest HT	# Razor Peptides	Abundance Ratio: (ac-only-A) / (WT-A)	Abundance Ratio: (complex-A) / (WT-A)	Abundance Ratio: (WT-B) / (WT-A)	Abundance Ratio: (ac-only-B) / (WT-B)	Abundance Ratio: (complex-B) / (WT-B)	Abundance Ratio (log2): (ac-only-A) / (WT-A)	Abundance Ratio (log2): (complex-A) / (WT-A)	Abundance Ratio (log2): (WT-B) / (WT-A)	Abundance Ratio (log2): (ac-only-B) / (WT-B)	Abundance Ratio (log2): (complex-B) / (WT-B)	Abundance Ratio P-Value: (ac-only-A) / (WT-A)	Abundance Ratio P-Value: (complex-A) / (WT-A)	Abundance Ratio P-Value: (WT-B) / (WT-A)	Abundance Ratio P-Value: (ac-only-B) / (WT-B)	Abundance Ratio P-Value: (complex-B) / (WT-B)	Abundance Ratio Variability [%]: (ac-only-A) / (WT-A)	Abundance Ratio Variability [%]: (complex-A) / (WT-A)	Abundance Ratio Variability [%]: (WT-B) / (WT-A)	Abundance Ratio Variability [%]: (ac-only-B) / (WT-B)	Abundance Ratio Variability [%]: (complex-B) / (WT-B)	Abundances (Grouped): ac-only-A	Abundances (Grouped): ac-only-B	Abundances (Grouped): complex-A	Abundances (Grouped): complex-B	Abundances (Grouped): WT-A	Abundances (Grouped): WT-B	Abundances (Grouped) CV [%]: ac-only-A	Abundances (Grouped) CV [%]: ac-only-B	Abundances (Grouped) CV [%]: complex-A	Abundances (Grouped) CV [%]: complex-B	Abundances (Grouped) CV [%]: WT-A	Abundances (Grouped) CV [%]: WT-B	Abundances (Scaled): 127C, Sample, rep 1, ac-only-A	Abundances (Scaled): 131C, Sample, rep 2, ac-only-A	Abundances (Scaled): 128N, Sample, rep 1, ac-only-B	Abundances (Scaled): 132N, Sample, rep 2, ac-only-B	Abundances (Scaled): 126, Sample, rep 1, complex-A	Abundances (Scaled): 130C, Sample, rep 2, complex-A	Abundances (Scaled): 127N, Sample, rep 1, complex-B	Abundances (Scaled): 131N, Sample, rep 2, complex-B	Abundances (Scaled): 128C, Sample, rep 1, WT-A	Abundances (Scaled): 132C, Sample, rep 2, WT-A
High	SYN0000001	mCherry-2A-GFP fusion protein OS=Synthetic construct OX=32630 GN=mCherry2AGFP PE=4 SV=1	112.386	22	9	227.36	0	4.303	4.596	1.064	3.715	4.549	2.11	2.2	0.09	1.89	2.19	0.0375931	0.0541431	0.541367	0.0553962	0.0235519	12.81	19.33	10.47	17.01	8.32	156.2	143.5	166.8	175.7	36.3	38.6	3.51	10.44	2.68	2.2	15.65	5.73	152.2	160	154.3	133.1	169.8	163.5	178.3	172.8	32.4	40.5
High	A0A2R8Y6G6	phosphopyruvate hydratase OS=Homo sapiens OX=9606 GN=ENO1 PE=1 SV=1 EXT_LEN=37	43.325	13	4	172.87	1	0.972	1.008	0.994	0.997	0.915	-0.04	0.01	-0.01	0	-0.13	0.519348	0.781825	0.748556	0.958744	0.135001	4.52	3.16	1.99	6.04	2.85	99	101	102.6	92.6	101.9	101.3	0.21	3.56	1.08	0.52	4.1	2.2	99.1	98.8	103.6	98.5	101.8	103.4	93	92.3	98.9	104.8
High	Q60FE5	Filamin A OS=Homo sapiens OX=9606 GN=FLNA PE=1 SV=1 EXT_LEN=81	98.055	7	12	163.58	0	0.994	1.026	1.022	0.933	1.031	-0.01	0.04	0.03	-0.1	0.04	0.906502	0.612168	0.198883	0.350516	0.577252	6.03	5.55	1.03	6.32	5.85	97.7	93.7	100.9	103.6	98.3	100.4	0.62	1.88	0.16	1.43	5.13	4.15	98.1	97.3	94.9	92.4	101	100.8	104.6	102.5	94.8	101.9
High	P34932	Heat shock 70 kDa protein 4 OS=Homo sapiens OX=9606 GN=HSPA4 PE=1 SV=4 EXT_LEN=15	73.334	8	5	135.32	1	0.954	1.022	1	0.978	1.017	-0.07	0.03	0	-0.03	0.02	0.525758	0.682982	0.957469	0.80973	0.629564	7.55	5.91	0.35	10.89	3.79	96.5	98.9	103.3	102.8	101.1	101.1	2.82	6.33	1.26	0.43	4.38	4.05	94.5	98.4	94.5	103.4	102.4	104.2	103.1	102.5	104.3	98
High	A0A8I5KWT8	Myosin-9 OS=Homo sapiens OX=9606 GN=MYH9 PE=1 SV=1 EXT_LEN=7	72.626	6	11	118.89	0	1.005	1.035	1.022	0.956	1.035	0.01	0.05	0.03	-0.07	0.05	0.614947	0.424982	0.661783	0.0578927	0.444596	1.09	3.99	5.57	0.61	4.28	98.8	96.1	101.7	104	98.3	100.5	0.04	6.89	2.79	2.23	1.01	6.31	98.7	98.8	100.8	91.4	99.7	103.7	105.6	102.3	99	97.6
High	P52272	Heterogeneous nuclear ribonucleoprotein M OS=Homo sapiens OX=9606 GN=HNRNPM PE=1 SV=3 EXT_LEN=41	56.93	15	7	101.26	0	0.959	0.979	0.987	0.985	0.975	-0.06	-0.03	-0.02	-0.02	-0.04	0.409266	0.343368	0.0927192	0.514859	0.177153	4.6	1.88	0.29	2.3	1.05	98.5	99.8	100.5	98.8	102.7	101.3	1.17	1.3	1.42	2.49	3.22	3.5	97.7	99.3	100.7	98.9	101.5	99.5	100.6	97.1	105	100.3
High	P49792	E3 SUMO-protein ligase RanBP2 OS=Homo sapiens OX=9606 GN=RANBP2 PE=1 SV=2 EXT_LEN=6	58.668	4	11	88.41	0	1.026	1.016	1.048	0.921	0.937	0.04	0.02	0.07	-0.12	-0.09	0.595742	0.687787	0.206611	0.249943	0.188284	5.21	4.39	2.35	5.04	2.94	100.5	94.6	99.5	96.2	98	102.7	0.91	1.17	1.68	0.82	5.87	3.63	99.9	101.1	95.3	93.8	98.3	100.7	95.6	96.7	93.9	102.1
High	P39023	Large ribosomal subunit protein uL3 OS=Homo sapiens OX=9606 GN=RPL3 PE=1 SV=2 EXT_LEN=13	57.533	18	7	88.87	0	0.992	0.925	0.976	0.982	0.975	-0.01	-0.11	-0.04	-0.03	-0.04	0.842789	0.407897	0.164498	0.85776	0.454318	4.71	8.58	0.96	11.85	3.23	101.7	98.2	94.9	97.5	102.5	100	1.77	5.94	1.91	2.26	6.26	5.34	100.4	102.9	102.4	94.1	96.1	93.5	95.9	99.1	98	107.1
High	A0A7I2V3F7	Heat shock protein family A (Hsp70) member 9 OS=Homo sapiens OX=9606 GN=HSPA9 PE=1 SV=1 EXT_LEN=1	54.992	12	5	85.57	0	0.711	0.714	0.922	1.131	0.828	-0.49	-0.49	-0.12	0.18	-0.27	0.482833	0.500826	0.797661	0.76758	0.426391	48.68	51.03	36.96	48.55	22.29	85.1	124.8	85.4	91.3	119.7	110.3	0.32	34.4	2.44	10.74	43.83	10.4	83.8	84.2	96.1	157.8	82.9	85.8	83.5	97.2	162.7	85.7
High	P13639	Elongation factor 2 OS=Homo sapiens OX=9606 GN=EEF2 PE=1 SV=4 EXT_LEN=38	49.702	14	9	86.68	0	0.948	0.941	1.01	0.931	0.888	-0.08	-0.09	0.01	-0.1	-0.17	0.130734	0.0407115	0.458865	0.358091	0.0449191	1.65	0.58	1.29	6.73	1.25	97.3	96.5	96.6	92.1	102.7	103.7	0.78	2.83	2.91	2.4	2.35	3.58	96.8	97.8	98.4	94.6	94.6	98.6	90.5	93.6	101	104.4
High	F8VSA6	NEDD8 ubiquitin like modifier OS=Homo sapiens OX=9606 GN=NEDD8 PE=4 SV=1 EXT_LEN=13	16.012	37	2	51.35	0	1.009	1.037	1.02	0.99	1.019	0.01	0.05	0.03	-0.01	0.03	0.862387	0.633924	0.614902	0.370728	0.737296	5.77	8.36	4.29	0.94	6.43	99	99.2	101.9	102.1	98.2	100.2	0.64	0.11	3.1	5.35	4.87	0.78	99.5	98.6	99.3	99.1	104.1	99.6	106	98.3	94.9	101.6
High	Q14974	Importin subunit beta-1 OS=Homo sapiens OX=9606 GN=KPNB1 PE=1 SV=2	30.673	10	6	77.96	0	0.899	0.93	0.966	1.007	0.916	-0.15	-0.11	-0.05	0.01	-0.13	0.400578	0.57285	0.607291	0.90509	0.162818	11.55	13.64	7.13	7.23	3.39	95.1	103	98.3	93.7	105.8	102.2	1.26	3.95	3.24	0.29	9.73	2.95	94.2	95.9	100.1	105.8	96.1	100.6	93.4	93.8	113.3	98.7
High	H3BP20	Beta-hexosaminidase OS=Homo sapiens OX=9606 GN=HEXA PE=1 SV=1 EXT_LEN=12	34.418	13	7	58.57	0	0.959	1.027	0.99	1.016	0.992	-0.06	0.04	-0.01	0.02	-0.01	0.377739	0.713296	0.693295	0.771761	0.759505	4.2	8.07	2.79	6.45	3.15	96.9	101.7	103.8	99.3	101.1	100.1	0.23	5.04	3.92	1.89	3.77	1.11	96.8	97.1	98.2	105.4	100.9	106.7	97.9	100.6	103.8	98.4
High	A0A7P0TAW9	Dynein heavy chain, cytosolic OS=Homo sapiens OX=9606 GN=DYNC1H1 PE=1 SV=1 EXT_LEN=21	67.817	3	10	108.01	0	1.029	1.014	1.012	0.938	0.985	0.04	0.02	0.02	-0.09	-0.02	0.631634	0.837862	0.85836	0.367016	0.298934	6.55	7.97	7.73	6.13	1.14	103	95	101.5	99.7	100.1	101.2	1.09	8.06	2.45	3.3	5.15	2.22	103.7	102.2	100.5	89.7	103.2	99.7	102	97.4	96.4	103.7
High	P13797	Plastin-3 OS=Homo sapiens OX=9606 GN=PLS3 PE=1 SV=4 EXT_LEN=6	37.337	11	5	73.52	0	0.992	1.091	1.015	0.965	1.084	-0.01	0.13	0.02	-0.05	0.12	0.882111	0.367292	0.668429	0.565526	0.2087	5.99	8.38	3.72	6.44	4.09	97	95.7	106.6	107.5	97.7	99.1	1.99	5.96	4.26	3.72	3.72	0.17	98.3	95.6	99.8	91.7	109.8	103.4	110.4	104.7	95.2	100.3
High	O75369	Filamin-B OS=Homo sapiens OX=9606 GN=FLNB PE=1 SV=2 EXT_LEN=38	39.621	3	6	70.24	0	0.984	1.002	1.001	1.04	0.966	-0.02	0	0	0.06	-0.05	0.106375	0.913677	0.892394	0.427009	0.157958	0.41	2.31	1.3	4.63	1.28	98.2	103.9	100	96.6	99.8	99.9	1.96	4.08	0.63	0.88	1.57	0.34	99.5	96.8	101	107	99.5	100.4	96	97.2	100.9	98.7
High	A0A2R8Y5Y7	Large ribosomal subunit protein uL6 OS=Homo sapiens OX=9606 GN=RPL9 PE=1 SV=1 EXT_LEN=18	37.043	12	2	70.86	0	1.09	1.059	1.065	0.881	0.924	0.12	0.08	0.09	-0.18	-0.11	0.595861	0.706619	0.547008	0.485555	0.120946	17.44	17.2	10.79	18.04	2.25	103.7	89.2	100.7	93.6	95.1	101.2	2.97	13.78	2.75	1.19	13.58	3.34	105.8	101.4	98.2	80.8	102.6	98.7	92.6	94.2	86.3	104.6
High	O14980	Exportin-1 OS=Homo sapiens OX=9606 GN=XPO1 PE=1 SV=1 EXT_LEN=27	36.968	6	5	69.43	0	0.982	1.022	0.987	1.024	1.026	-0.03	0.03	-0.02	0.03	0.04	0.792333	0.792998	0.608622	0.659282	0.548367	7.91	9.38	2.75	5.83	4.36	99.1	101.9	103.1	102.1	100.9	99.6	0.99	1.63	2.39	0.23	6.55	3.93	98.4	99.8	100.7	103.1	101.3	104.8	101.9	102.3	105.6	96.3
High	P15311	Ezrin OS=Homo sapiens OX=9606 GN=EZR PE=1 SV=4 EXT_LEN=99	30.085	10	5	71.86	0	0.953	0.935	0.963	1.035	0.931	-0.07	-0.1	-0.05	0.05	-0.1	0.00899023	0.0895509	0.0791617	0.162914	0.341443	0.1	1.4	0.7	1.32	6.26	98.9	103.5	97.1	93.2	103.8	100	1.03	1.73	0.21	5.5	1.13	0.46	98.2	99.6	102.2	104.7	97.3	97	96.8	89.6	103	104.7
High	A0A0A0MSM0	Heat shock protein family H (Hsp110) member 1 OS=Homo sapiens OX=9606 GN=HSPH1 PE=1 SV=1 EXT_LEN=17	42.589	7	4	87.23	0	0.75	0.852	0.997	0.995	0.841	-0.41	-0.23	0	-0.01	-0.25	0.402438	0.580577	0.984129	0.988416	0.311181	31.41	30.87	19.72	38.11	13.7	84.2	111.4	95.6	94	112.2	111.9	1.55	23.21	2.05	0.52	30.79	12.51	84.6	82.8	93.8	130.6	96.5	93.7	93.1	93.8	139.2	89.4
High	A0A7P0T945	Tubulin alpha chain OS=Homo sapiens OX=9606 GN=TUBA8 PE=1 SV=1 EXT_LEN=32	26.479	6	3	48.06	0	0.693	0.695	0.903	1.248	0.803	-0.53	-0.52	-0.15	0.32	-0.32	0.540626	0.584801	0.835706	0.671242	0.355127	63.64	73.19	58.67	59.28	20.38	83.4	135.7	83.8	87.3	120.4	108.8	2.53	46.44	5.74	12.44	57.9	6.9	82.8	79.9	94.1	186	78.4	85	77.9	93	181.3	76
High	P07195	L-lactate dehydrogenase B chain OS=Homo sapiens OX=9606 GN=LDHB PE=1 SV=2 EXT_LEN=7	28.298	9	2	69.66	0	0.997	0.97	0.992	1.041	1.007	0	-0.04	-0.01	0.06	0.01	0.961739	0.683699	0.786722	0.492199	0.949542	7.8	8.37	3.33	5.79	13.58	100	103.6	97.3	100.3	100.3	99.6	2.54	2.56	3.08	4.85	4.9	8.07	101.8	98.2	101.7	105.5	99.4	95.2	103.7	96.9	96.9	103.8
High	P29966	Myristoylated alanine-rich C-kinase substrate OS=Homo sapiens OX=9606 GN=MARCKS PE=1 SV=4 EXT_LEN=6	47.14	18	3	64.68	0	0.978	0.983	0.99	0.9	1.007	-0.03	-0.02	-0.01	-0.15	0.01	0.816053	0.884871	0.841538	0.333124	0.914162	11.03	13.81	5.68	9.05	8.08	99.4	90.6	99.9	101.4	101.7	100.7	4.11	7.63	6.74	6.71	6.4	0.99	102.3	96.5	95.5	85.7	104.8	95.2	106.3	96.6	97.1	106.3
High	P53396	ATP-citrate synthase OS=Homo sapiens OX=9606 GN=ACLY PE=1 SV=3 EXT_LEN=32	37.746	6	5	61.14	0	0.959	1.06	1.042	0.897	1.02	-0.06	0.08	0.06	-0.16	0.03	0.593518	0.378926	0.357018	0.265428	0.686337	8.3	5.82	3.83	7.17	5.58	95.6	93	105.5	105.9	99.6	103.8	2.76	5.34	0.4	3.82	5.15	1.5	97.4	93.7	96.6	89.6	105.8	105.2	108.8	103	96	103.3
High	P26641	Elongation factor 1-gamma OS=Homo sapiens OX=9606 GN=EEF1G PE=1 SV=3 EXT_LEN=7	27.836	10	3	63.22	0	0.859	0.932	1.027	0.886	0.893	-0.22	-0.1	0.04	-0.17	-0.16	0.18645	0.312988	0.254328	0.15643	0.206906	6.78	5.56	1.64	4.48	5.66	89.6	94.9	97.2	95.6	104.3	107.1	5.58	1.83	4.42	2.95	0.88	2.44	93.2	86.1	96.1	93.7	100.3	94.2	97.6	93.6	103.6	104.9
High	O75643	U5 small nuclear ribonucleoprotein 200 kDa helicase OS=Homo sapiens OX=9606 GN=SNRNP200 PE=1 SV=2 EXT_LEN=16	37.353	6	9	61.58	0	1.007	0.994	1.037	0.946	0.982	0.01	-0.01	0.05	-0.08	-0.03	0.95035	0.952735	0.447676	0.649837	0.712741	12.78	12.87	4.53	13.44	5.45	98.6	96	97.3	99.7	97.9	101.5	2	6.94	2.09	0.67	10.16	5.86	99.9	97.1	100.8	91.4	98.7	95.8	99.2	100.1	91.1	105.2
High	P04406	Glyceraldehyde-3-phosphate dehydrogenase OS=Homo sapiens OX=9606 GN=GAPDH PE=1 SV=3 EXT_LEN=75	34.255	15	4	75.42	0	0.922	0.919	1.013	0.89	1.002	-0.12	-0.12	0.02	-0.17	0	0.49242	0.491143	0.729285	0.472589	0.958779	11.84	12.22	4.17	15.84	5.42	94.7	92.7	94.5	104.4	102.8	104.1	4.34	12.08	4.7	2.21	6.94	2.96	97.6	91.8	100.9	85	97.6	91.3	105.9	102.7	97.8	107.9
High	E7EX73	Eukaryotic translation initiation factor 4 gamma 1 OS=Homo sapiens OX=9606 GN=EIF4G1 PE=1 SV=1 EXT_LEN=38	21.029	4	5	47.13	0	0.887	0.878	0.978	0.95	0.927	-0.17	-0.19	-0.03	-0.07	-0.11	0.108621	0.00510741	0.0306594	0.243731	0.168416	3.07	0.15	0.16	3.07	3.05	93.9	98.3	93	96	105.9	103.5	2.49	3.2	0.28	2.63	0.43	0.28	95.6	92.3	96.1	100.6	92.8	93.2	97.8	94.2	105.6	106.2
High	K7ELL7	Glucosidase 2 subunit beta OS=Homo sapiens OX=9606 GN=PRKCSH PE=1 SV=1 EXT_LEN=50	36.609	8	3	63.69	0	1.04	0.981	1.106	0.881	0.864	0.06	-0.03	0.15	-0.18	-0.21	0.75081	0.880562	0.484505	0.359228	0.0761524	14.23	14.64	14.23	11.86	2.61	100.9	94.5	95.2	92.6	97	107.2	0.37	11.64	0.75	2.85	13.15	0.36	101	100.5	102.5	86.9	95.6	94.6	94.4	90.7	88.2	106.3
High	F5H6X6	Glucosidase II alpha subunit OS=Homo sapiens OX=9606 GN=GANAB PE=1 SV=1 EXT_LEN=60	32.377	7	4	63.14	0	0.998	0.986	1.011	0.959	0.958	0	-0.02	0.02	-0.06	-0.06	0.968471	0.729867	0.672565	0.575257	0.319527	6.9	4.62	2.95	7.81	3.46	99.4	96.6	98.2	96.5	99.6	100.7	0.09	3.59	2.27	0.55	6.67	3.85	99.3	99.4	99.1	94.2	96.6	99.8	96.1	96.9	95	104.4
High	P33176	Kinesin-1 heavy chain OS=Homo sapiens OX=9606 GN=KIF5B PE=1 SV=1 EXT_LEN=26	39.016	10	8	52.6	0	1.094	1.005	1.041	1.012	0.976	0.13	0.01	0.06	0.02	-0.04	0.485819	0.957827	0.655489	0.752655	0.211749	12.81	11.06	9.91	4.36	1.25	105.6	101.6	96.9	98	96.4	100.4	3.16	4.55	1.48	1.59	9.04	0.39	107.9	103.2	104.9	98.4	97.9	95.9	99	96.8	90.4	102.8
High	Q12906	Interleukin enhancer-binding factor 3 OS=Homo sapiens OX=9606 GN=ILF3 PE=1 SV=3 EXT_LEN=56	39.11	5	3	72.13	1	0.939	0.929	0.928	1.046	1.001	-0.09	-0.11	-0.11	0.06	0	0.0713436	0.225465	0.347739	0.470403	0.991429	1.05	4.05	6.77	6.08	8.58	99.3	102.7	98.3	98.2	105.8	98.2	0.16	1.83	2.7	0.55	1.17	7.62	99.2	99.4	101.3	104	100.1	96.4	98.6	97.8	104.9	106.7
High	A0A2R8Y5S7	Radixin OS=Homo sapiens OX=9606 GN=RDX PE=1 SV=1 EXT_LEN=43	30.236	11	5	58.45	0	0.979	0.977	0.987	1.029	1.036	-0.03	-0.03	-0.02	0.04	0.05	0.580412	0.417306	0.724386	0.595836	0.194694	4.16	2.61	4.11	5.8	1.65	98.2	101.9	98	102.6	100.3	99	0.57	6.05	0.91	1.05	3.39	0.53	97.7	98.5	97.6	106.4	98.7	97.4	103.3	101.8	102.7	97.9
High	P30520	Adenylosuccinate synthetase isozyme 2 OS=Homo sapiens OX=9606 GN=ADSS2 PE=1 SV=3 EXT_LEN=1	32.795	11	3	70.33	0	0.936	0.988	0.988	0.887	0.947	-0.1	-0.02	-0.02	-0.17	-0.08	0.458374	0.912176	0.896963	0.284771	0.16755	8.66	12.69	11.32	8.57	2.2	96.9	90.7	102.3	96.8	103.6	102.3	0.22	10.47	3.61	4.41	8.46	2.32	96.7	97	97.6	84.1	104.9	99.7	99.8	93.8	97.5	109.9
High	P78527	DNA-dependent protein kinase catalytic subunit OS=Homo sapiens OX=9606 GN=PRKDC PE=1 SV=3 EXT_LEN=14	49.36	3	9	48.81	0	1.039	1.006	1.028	1.002	0.966	0.06	0.01	0.04	0	-0.05	0.487638	0.860597	0.0609904	0.973603	0.339749	5.48	3.78	0.4	6.06	3.01	103.3	102.4	100	98.8	99.4	102.2	2.21	2.39	0.59	0.52	3.02	3.39	101.7	105	100.7	104.2	99.6	100.4	99.2	98.4	101.6	97.3
High	P54136	Arginine--tRNA ligase, cytoplasmic OS=Homo sapiens OX=9606 GN=RARS1 PE=1 SV=2 EXT_LEN=43	26.648	12	6	50.94	0	0.945	0.918	1.013	0.973	0.929	-0.08	-0.12	0.02	-0.04	-0.11	0.483537	0.435515	0.863101	0.767218	0.0619961	7.95	10.29	8.89	10.5	1.07	97.7	101.9	95	97.3	103.4	104.7	0.41	11.29	2.65	0.29	7.16	1.31	97.4	97.9	94.1	110.4	93.1	96.7	97.1	97.4	108.7	98.2
High	P14618	Pyruvate kinase PKM OS=Homo sapiens OX=9606 GN=PKM PE=1 SV=4 EXT_LEN=26	32.612	14	5	66.96	0	0.74	0.856	0.943	1.093	0.995	-0.43	-0.22	-0.08	0.13	-0.01	0.357887	0.613192	0.761629	0.790188	0.96069	28.24	33.49	22.28	39.07	11.43	84.1	117	97.2	106.6	113.6	107.1	4.51	26.42	0.39	0.78	30.79	10.1	86.2	80.9	96.2	140.5	96.3	96.8	105.3	106.4	140.7	90.4
High	Q9Y617	Phosphoserine aminotransferase OS=Homo sapiens OX=9606 GN=PSAT1 PE=1 SV=2 EXT_LEN=11	36.497	9	2	73.81	0	1.059	0.957	0.945	1.149	1.001	0.08	-0.06	-0.08	0.2	0	0.0487958	0.171491	0.106389	0.154764	0.972862	0.65	1.78	1.41	5.1	4.68	105.7	108.4	95.6	94.5	99.8	94.4	1.45	4.15	0.36	5.18	2.07	0.72	106.8	104.6	105.2	111.6	95.8	95.3	98	91.1	101.3	98.4
High	A0AAQ5BHU5	Clathrin heavy chain OS=Homo sapiens OX=9606 GN=CLTC PE=1 SV=1 EXT_LEN=7	57.961	4	4	74.12	0	0.994	1.006	1.003	0.984	0.959	-0.01	0.01	0	-0.02	-0.06	0.830688	0.473024	0.707518	0.366042	0.0894808	3.39	0.87	0.89	1.5	0.88	101.3	100.7	102.6	98	101.9	102.3	2.18	1.63	0.22	1.04	1.05	0.2	102.9	99.8	99.5	101.8	102.4	102.8	97.3	98.8	101.2	102.7
High	P00558	Phosphoglycerate kinase 1 OS=Homo sapiens OX=9606 GN=PGK1 PE=1 SV=3 EXT_LEN=6	23.647	6	2	52.21	0	1.007	0.985	0.991	0.995	1.003	0.01	-0.02	-0.01	-0.01	0	0.630192	0.329714	0.871306	0.955542	0.968136	1.68	1.27	6.6	10.6	9.86	101.7	99.5	99.5	100.4	101	100	1.1	3.31	0.71	2.6	0.5	6.79	102.5	100.9	101.9	97.2	99.9	98.9	102.2	98.5	100.6	101.3
High	Q14315	Filamin-C OS=Homo sapiens OX=9606 GN=FLNC PE=1 SV=3 EXT_LEN=47	24.462	2	5	50.8	0	0.887	0.894	0.993	0.917	0.935	-0.17	-0.16	-0.01	-0.13	-0.1	0.0391742	0.00371393	0.606429	0.250819	0.0917218	1.09	0.1	1.52	5.37	1.44	93.7	96.1	94.4	98.1	105.6	104.8	0.31	5.84	0.63	0.65	0.73	0.72	93.5	93.9	92.2	100.1	94.8	93.9	98.5	97.6	106.1	105
High	P49591	Serine--tRNA ligase, cytoplasmic OS=Homo sapiens OX=9606 GN=SARS1 PE=1 SV=3 EXT_LEN=64	27.108	11	4	56.81	0	0.996	0.998	1	0.964	1.006	-0.01	0	0	-0.05	0.01	0.899905	0.97203	0.992306	0.49089	0.613269	3.44	7.2	5.51	5.24	1.24	99.1	96	99.3	100.1	99.5	99.5	0.09	7.06	3.68	3.24	3.19	2.06	99.1	99	100.8	91.3	101.8	96.7	102.4	97.8	97.2	101.7
High	P50990	T-complex protein 1 subunit theta OS=Homo sapiens OX=9606 GN=CCT8 PE=1 SV=4 EXT_LEN=9	25.676	6	3	53.01	0	0.95	1.02	0.989	0.949	1.002	-0.07	0.03	-0.02	-0.08	0	0.402709	0.793057	0.630334	0.31977	0.968822	5.57	8.59	2.4	4.26	6.66	96.2	95.1	103.2	100.4	101.3	100.2	1.82	2.86	4.7	5.15	3.49	1.21	97.4	94.9	97	93.2	106.7	99.8	104.1	96.8	98.8	103.8
High	P07814	Bifunctional glutamate/proline--tRNA ligase OS=Homo sapiens OX=9606 GN=EPRS1 PE=1 SV=5 EXT_LEN=17	30.982	6	6	32.48	0	1.095	1.061	1.051	0.996	0.969	0.13	0.09	0.07	-0.01	-0.05	0.501896	0.571711	0.520826	0.94996	0.337646	13.56	11.07	7.94	6.85	2.73	103.7	99.2	100.5	96.5	94.7	99.6	1.88	3.05	0.49	0.87	11.02	3.47	105	102.3	101.3	97	100.1	100.8	95.8	97	87.5	102.3
High	P08243	Asparagine synthetase [glutamine-hydrolyzing] OS=Homo sapiens OX=9606 GN=ASNS PE=1 SV=4 EXT_LEN=6	21.198	6	3	47.19	0	1.219	1.072	0.96	1.224	1.131	0.29	0.1	-0.06	0.29	0.18	0.131969	0.399883	0.367519	0.040752	0.107033	6.17	7.48	3.99	1.92	3.09	112.1	108	98.6	99.8	92	88.2	2.56	2.32	3.81	3.43	3.32	0.48	114.1	110.1	109.8	106.2	101.2	95.9	102.2	97.4	89.8	94.1
High	E9PDE8	Heat shock protein family A (Hsp70) member 4 like OS=Homo sapiens OX=9606 GN=HSPA4L PE=1 SV=1 EXT_LEN=8	40.305	8	4	61.78	0	0.914	1.014	0.94	1.078	1.03	-0.13	0.02	-0.09	0.11	0.04	0.297366	0.394312	0.321275	0.120881	0.540567	6.7	1.5	5.09	2.13	4.98	96.5	106.9	107	102.2	105.5	99.2	2.62	0.95	5.2	3.66	3.77	1.09	94.6	98.2	107.5	106.1	111	103.1	104.7	99.5	108.3	102.7
High	O00410	Importin-5 OS=Homo sapiens OX=9606 GN=IPO5 PE=1 SV=4 EXT_LEN=33	41.403	9	7	51.57	0	0.962	1.007	1.038	0.934	0.913	-0.06	0.01	0.05	-0.1	-0.13	0.670297	0.90055	0.546199	0.21466	0.161043	10.05	6.68	6.43	3.57	3.49	96.1	96.8	100.6	94.6	99.8	103.7	1.49	1.46	1.71	1.38	8.07	1.95	97.1	95	97.8	95.8	99.3	101.8	95.5	93.7	94.3	105.7
High	P46940	Ras GTPase-activating-like protein IQGAP1 OS=Homo sapiens OX=9606 GN=IQGAP1 PE=1 SV=1 EXT_LEN=62	31.469	4	4	63.08	0	0.97	0.974	0.997	0.964	0.945	-0.04	-0.04	0	-0.05	-0.08	0.535438	0.222324	0.951436	0.262035	0.420306	5.02	1.41	5.82	2.37	6.48	98.7	97.7	99.1	95.8	101.7	101.4	0.72	3.75	2.72	4.69	4.06	1.49	99.1	98.1	100.3	95.2	97.2	101	92.7	99	98.8	104.6
High	Q86UP2	Kinectin OS=Homo sapiens OX=9606 GN=KTN1 PE=1 SV=1	56.045	5	6	60.9	0	1.005	1.014	1.005	0.991	0.95	0.01	0.02	0.01	-0.01	-0.07	0.960371	0.863564	0.881125	0.886673	0.360978	13.03	9.73	4.27	7.7	4.89	100.1	99.1	101	95	99.5	100.1	5.34	4.33	2.2	1.66	7.07	3	103.9	96.3	102.2	96.1	102.5	99.4	96.1	93.9	94.6	104.6
High	O60343	TBC1 domain family member 4 OS=Homo sapiens OX=9606 GN=TBC1D4 PE=1 SV=2 EXT_LEN=30	31.893	5	5	54.16	0	1.055	0.9	1.022	0.987	0.986	0.08	-0.15	0.03	-0.02	-0.02	0.341877	0.12262	0.483798	0.536173	0.131765	4.7	3.05	3.03	2.22	0.43	105.5	100.8	90	100.8	100	102.2	0.67	1.19	0.9	0.51	3.81	0.92	106	105	101.7	100	89.4	90.5	100.4	101.1	97.3	102.7
High	A0A7P0T9D0	Cullin 4B (Fragment) OS=Homo sapiens OX=9606 GN=CUL4B PE=1 SV=1 EXT_LEN=18	29.437	9	4	51.04	0	1.085	0.985	1.003	0.961	0.877	0.12	-0.02	0	-0.06	-0.19	0.587102	0.809908	0.98467	0.647755	0.0698745	15.98	7.25	16.08	9.62	2.14	109.4	97.1	99.3	88.7	100.8	101.1	4.04	13.26	4.26	6.17	11.15	4.13	112.4	106.2	106.6	88.3	96.3	102.3	92.5	84.8	93.1	109
High	E9PB51	RNA binding motif protein 4 (Fragment) OS=Homo sapiens OX=9606 GN=RBM4 PE=1 SV=1 EXT_LEN=4	26.359	21	5	39.64	0	0.931	1.017	0.999	0.936	1.062	-0.1	0.02	0	-0.1	0.09	0.175872	0.86701	0.490104	0.581287	0.379593	3.02	11.74	0.18	12.76	6.03	92.5	92.9	101.1	105.4	99.4	99.3	5.84	3.6	2.46	2.81	8.72	8.55	88.7	96.3	95.2	90.5	102.8	99.2	103.2	107.4	93.4	105.6
High	B1ALA9	Ribose-phosphate pyrophosphokinase 1 OS=Homo sapiens OX=9606 GN=PRPS1 PE=1 SV=2 EXT_LEN=1	38.457	17	3	51.66	0	0.97	1.057	1.039	0.927	0.941	-0.04	0.08	0.05	-0.11	-0.09	0.667972	0.504049	0.67917	0.0530211	0.0629779	7.77	8.39	10.2	0.94	0.9	98	97.2	106.8	98.7	101	104.9	0.13	3.34	0.72	1.59	7.27	2.44	98.1	97.9	99.5	94.9	107.3	106.2	99.8	97.6	95.9	106.3
High	P07900	Heat shock protein HSP 90-alpha OS=Homo sapiens OX=9606 GN=HSP90AA1 PE=1 SV=5 EXT_LEN=6	25.356	9	4	62.18	0	1.025	1.087	1.051	0.879	1.039	0.04	0.12	0.07	-0.19	0.06	0.879995	0.67274	0.620569	0.477659	0.653168	19.41	21.89	10.99	17.9	9.38	97.6	88	103.5	104	95.2	100.1	2.35	11.37	4.7	3.3	16.04	5.64	99.1	95.9	95.2	81.1	106.8	100	106.3	101.5	84.9	106.6
High	A0A0U1RQF0	Fatty acid synthase OS=Homo sapiens OX=9606 GN=FASN PE=1 SV=1 EXT_LEN=51	21.1	3	5	38.17	0	0.887	0.967	1.016	0.861	0.95	-0.17	-0.05	0.02	-0.22	-0.07	0.115409	0.526521	0.465991	0.21794	0.257602	3.25	5.47	2.14	7.92	3.24	91.7	90.4	99.9	99.8	103.3	105	2.53	3.96	0.41	0.49	5.63	3.58	90	93.3	93	87.9	99.6	100.2	99.4	100.1	99.3	107.5
High	A0A286YFA2	Phosphoglycerate dehydrogenase OS=Homo sapiens OX=9606 GN=PHGDH PE=1 SV=1 EXT_LEN=22	38.344	9	2	71.78	0	1.168	1.07	0.979	1.163	1.138	0.22	0.1	-0.03	0.22	0.19	0.294824	0.216092	0.522784	0.000943591	0.119769	11.54	3.52	3.46	0.03	3.64	110	107.1	100.6	104.8	94.1	92.1	6.42	1.3	1.21	2.21	4.56	1.27	115	105	106.1	108.1	99.8	101.5	106.4	103.1	91.1	97.2
High	Q9Y520	Protein PRRC2C OS=Homo sapiens OX=9606 GN=PRRC2C PE=1 SV=4 EXT_LEN=59	26.654	1	3	44	0	1.13	1.122	1.073	0.92	1.019	0.18	0.17	0.1	-0.12	0.03	0.474092	0.580831	0.622574	0.635478	0.624103	16.72	22.06	15.48	19.27	4.15	104.4	91.2	103.6	101	92.4	99.1	5.44	11.69	0.39	2.66	21.19	6.61	100.2	108.3	98.8	83.7	103.1	103.7	98.9	102.7	79.3	107.2
High	P63244	Small ribosomal subunit protein RACK1 OS=Homo sapiens OX=9606 GN=RACK1 PE=1 SV=3 EXT_LEN=9	26.631	13	3	48.12	0	0.854	0.9	0.945	0.988	0.923	-0.23	-0.15	-0.08	-0.02	-0.11	0.352009	0.447363	0.644396	0.913006	0.10634	14.46	13.19	13.47	12.72	1.99	92.7	101.3	97.7	94.7	108.5	102.5	4.83	15.94	3.62	5.78	8.94	3.89	89.4	95.7	90.3	113.2	95	100	90.7	98.4	115.4	101.7
High	Q13435	Splicing factor 3B subunit 2 OS=Homo sapiens OX=9606 GN=SF3B2 PE=1 SV=2 EXT_LEN=5	37.789	9	6	43.38	0	0.863	0.897	0.964	1.108	0.989	-0.21	-0.16	-0.05	0.15	-0.02	0.639862	0.707009	0.843955	0.770599	0.895289	34.83	32.7	21.79	40.76	9.5	91.3	113	95	100.9	105.8	102	3.96	29.71	1.98	0.81	28.57	8.24	88.2	93.3	90.7	139	93	95.7	99.7	100.9	129.1	85.7
High	P49189	4-trimethylaminobutyraldehyde dehydrogenase OS=Homo sapiens OX=9606 GN=ALDH9A1 PE=1 SV=3 EXT_LEN=27	26.173	7	3	40.12	0	1.031	1.006	1.012	0.968	0.984	0.04	0.01	0.02	-0.05	-0.02	0.731596	0.933657	0.818334	0.711126	0.710355	10.18	9.11	6.27	9.76	4.85	102	97	99.6	98.6	98.9	100.2	1.96	7.54	0.94	2.86	7.73	1.76	103.4	100.6	102.3	91.9	100.2	98.9	100.5	96.6	93.6	104.4
High	P11142	Heat shock cognate 71 kDa protein OS=Homo sapiens OX=9606 GN=HSPA8 PE=1 SV=1 EXT_LEN=5	31.069	11	5	40.6	0	0.807	0.908	1.005	0.947	0.894	-0.31	-0.14	0.01	-0.08	-0.16	0.319016	0.53676	0.957933	0.813609	0.268295	17.44	16.17	11.22	26.89	7.47	86	101.4	96.7	95.7	106.5	107.1	0.62	18.88	1.82	0.61	17.13	6.51	86.2	85.4	88.5	115.7	97.7	95.2	95.1	95.9	120.1	94.1
High	Q92616	Stalled ribosome sensor GCN1 OS=Homo sapiens OX=9606 GN=GCN1 PE=1 SV=7 EXT_LEN=98	41.235	3	6	54.47	0	0.969	0.979	1.008	0.983	0.847	-0.05	-0.03	0.01	-0.02	-0.24	0.721881	0.822861	0.905483	0.487777	0.118084	9.91	11.18	7.71	2.41	4.62	98.6	100.8	99.5	86.8	101.7	102.5	0.38	0.57	1.58	2.68	9.06	1.73	98.8	98.2	101.1	100.3	100.6	98.3	88.4	85.1	95.3	108.3
High	P68032	Actin, alpha cardiac muscle 1 OS=Homo sapiens OX=9606 GN=ACTC1 PE=1 SV=1 EXT_LEN=46	10.274	4	2	35.32	0	0.983	0.906	1.012	0.987	0.981	-0.02	-0.14	0.02	-0.02	-0.03	0.509976	0.194289	0.524416	0.75374	0.208729	2.62	4.6	1.98	4.64	0.97	99.6	101.3	91.9	100.7	101.4	102.6	1.07	4.88	2.97	1.39	1.42	0.46	98.9	100.4	97.9	104.9	89.9	93.8	99.7	101.6	102.4	100.3
High	B5MD47	Septin 2 (Fragment) OS=Homo sapiens OX=9606 GN=SEPTIN2 PE=1 SV=1 EXT_LEN=11	31.89	44	3	48.85	0	1.02	1.009	0.983	1.001	0.998	0.03	0.01	-0.03	0	0	0.806624	0.867295	0.756383	0.990114	0.941519	9.32	6.52	6.4	7.75	2.85	102.8	99.2	101.7	98.9	100.8	99.1	1.94	6.54	0.73	1.87	6.94	0.85	104.2	101.4	103.8	94.6	101.2	102.2	100.2	97.6	95.9	105.8
High	B4DUR8	T-complex protein 1 subunit gamma OS=Homo sapiens OX=9606 GN=CCT3 PE=1 SV=1 EXT_LEN=54	17.312	6	3	40.9	0	1.019	1.062	1.03	0.944	0.989	0.03	0.09	0.04	-0.08	-0.02	0.863278	0.658392	0.733046	0.590687	0.873283	12.78	14.95	9.81	11.43	8.39	98.7	94.2	102.9	98.7	96.9	99.8	0.5	8.56	2.57	5.67	11.64	2.32	99	98.3	100	88.6	104.7	100.9	102.6	94.7	89.2	105.1
High	Q9NTK5	Obg-like ATPase 1 OS=Homo sapiens OX=9606 GN=OLA1 PE=1 SV=2 EXT_LEN=16	24.603	6	2	40.46	0	0.933	0.97	1.004	0.998	0.989	-0.1	-0.04	0.01	0	-0.02	0.308163	0.534162	0.549455	0.957429	0.744501	5.38	5.07	0.64	3.63	3.74	94	100.9	97.6	100	100.7	101	3.5	4.48	3.2	2.54	1.63	1.03	96.3	91.6	97.7	104.1	99.8	95.4	101.8	98.2	99.5	101.8
High	A0A7I2V2S0	RNA helicase OS=Homo sapiens OX=9606 GN=DDX5 PE=1 SV=1 EXT_LEN=24	17.485	8	4	37.56	2	0.899	0.992	1.003	0.888	0.972	-0.15	-0.01	0	-0.17	-0.04	0.150278	0.402574	0.704254	0.1237	0.00917843	3.78	0.87	0.93	3.45	0.06	92.4	91.6	102	100.2	102.8	103.1	2.91	3.1	1.52	0.13	0.7	0.19	90.6	94.4	93.6	89.6	103.1	100.9	100.1	100.3	103.3	102.3
High	A0A499FI48	Protein disulfide-isomerase OS=Homo sapiens OX=9606 GN=PDIA4 PE=1 SV=1 EXT_LEN=52	34.455	5	3	53.03	0	0.989	1.032	1.006	0.973	1.019	-0.02	0.04	0.01	-0.04	0.03	0.865999	0.564011	0.908694	0.572038	0.563599	7.74	5.63	6.19	5.14	3.35	97.5	96.5	101.7	101.1	98.6	99.2	2.06	5.48	0.06	2.6	5.32	0.59	98.9	96.1	100.3	92.8	101.8	101.7	99.2	102.9	95	102.4
High	P12277	Creatine kinase B-type OS=Homo sapiens OX=9606 GN=CKB PE=1 SV=1 EXT_LEN=52	13.598	8	3	44.54	0	0.8	0.811	0.91	1.089	0.949	-0.32	-0.3	-0.14	0.12	-0.07	0.190148	0.192657	0.470482	0.637889	0.11021	10.17	9.68	12.7	19.93	1.35	90.4	112	91.6	97.6	112.9	102.8	5.03	16.24	5.5	3.92	14.68	2.64	93.5	87.1	99.6	125.5	95.1	88	100.2	94.8	125.1	101.6
High	P26373	Large ribosomal subunit protein eL13 OS=Homo sapiens OX=9606 GN=RPL13 PE=1 SV=4 EXT_LEN=34	22.955	9	2	41.2	0	0.905	0.832	0.998	0.968	0.857	-0.14	-0.26	0	-0.05	-0.22	0.490386	0.43069	0.985823	0.813853	0.24188	14.36	21.92	11.01	16.11	9.16	97.4	104	89.6	92.1	107.6	107.5	4.74	7.4	2.42	0.81	18.32	7.92	100.6	94.1	98.5	109.4	87.9	91	91.4	92.4	122.4	94.3
High	P31153	S-adenosylmethionine synthase isoform type-2 OS=Homo sapiens OX=9606 GN=MAT2A PE=1 SV=1 EXT_LEN=3	35.97	12	3	50.3	0	0.943	0.956	0.967	1.002	0.983	-0.08	-0.06	-0.05	0	-0.03	0.617261	0.619457	0.562651	0.850147	0.275497	12.69	9.73	6	1.44	1.19	96.8	99.5	98.1	97.6	102.6	99.3	6.15	1.16	3.35	0.93	5.93	0.21	101.1	92.6	100.3	98.7	100.5	95.8	98.2	96.9	98.4	107
High	A0A2R8Y705	DNA polymerase OS=Homo sapiens OX=9606 GN=POLD1 PE=1 SV=2 EXT_LEN=37	22.652	5	4	33.71	0	1.16	1.043	1.011	1.059	1.047	0.21	0.06	0.02	0.08	0.07	0.162036	0.724634	0.864698	0.482905	0.116229	5.73	13.55	7.43	8.12	1.25	110.3	101.8	99.2	100.6	95.1	96.1	3.55	5.8	3.88	0.75	9.01	1.94	107.5	113.1	106	97.7	101.9	96.4	100	101.1	89.2	101.3
High	P35580	Myosin-10 OS=Homo sapiens OX=9606 GN=MYH10 PE=1 SV=3 EXT_LEN=14	39.35	3	5	50.91	0	1.049	1.049	1.01	0.988	0.959	0.07	0.07	0.01	-0.02	-0.06	0.452065	0.495298	0.866369	0.764645	0.21665	6.09	7.06	6.67	4.59	2.23	102.6	97.6	102.6	94.6	97.8	98.7	1.15	3.78	0.23	2.72	6.95	0.6	101.7	103.4	100.2	95	102.4	102.8	92.8	96.5	93.1	102.7
High	P25705	ATP synthase subunit alpha, mitochondrial OS=Homo sapiens OX=9606 GN=ATP5F1A PE=1 SV=1 EXT_LEN=37	21.49	7	2	50.59	0	1.014	1.016	1.023	0.991	0.947	0.02	0.02	0.03	-0.01	-0.08	0.791864	0.532155	0.00276262	0.657775	0.405588	6.12	2.62	0.01	2.17	5.93	100	100	100.2	95.6	98.6	100.9	5.3	1.55	1.96	5.13	0.53	0.52	96.3	103.8	98.9	101.1	98.8	101.6	92.1	99.1	99	98.2
High	I3L1L3	MYB binding protein 1a (Fragment) OS=Homo sapiens OX=9606 GN=MYBBP1A PE=1 SV=1 EXT_LEN=24	18.065	3	3	35.59	0	0.883	0.831	0.892	0.927	0.929	-0.18	-0.27	-0.16	-0.11	-0.11	0.122964	0.0902469	0.0985699	0.348125	0.334398	3.62	3.91	2.64	6.84	6.32	98.7	92.5	92.9	92.7	111.8	99.8	3.93	4.48	4.21	3.99	0.48	2.04	101.5	96	95.4	89.6	95.7	90.2	95.3	90.1	112.2	111.4
High	Q92945	Far upstream element-binding protein 2 OS=Homo sapiens OX=9606 GN=KHSRP PE=1 SV=4 EXT_LEN=51	26.238	8	4	40.22	0	1.134	1.092	1.043	0.997	1.026	0.18	0.13	0.06	0	0.04	0.166494	0.00488904	0.557897	0.943478	0.669325	5	0.1	7.54	4.62	6.71	106.5	97.7	102.6	100.6	93.9	98	8.82	1.28	4.15	3.28	4.06	3.12	100.1	113.4	96.8	98.6	99.6	105.6	98.2	102.9	91.2	96.6
High	H3BVG0	Nuclear pore complex protein Nup93 OS=Homo sapiens OX=9606 GN=NUP93 PE=1 SV=1 EXT_LEN=50	19.776	3	3	34.62	0	0.938	0.964	1.023	0.904	0.947	-0.09	-0.05	0.03	-0.15	-0.08	0.232472	0.498687	0.639973	0.00593077	0.0477079	3.6	5.46	5.24	0.14	0.61	95.7	94.3	98.3	98.7	102	104.3	1.71	0.02	0.06	0.43	5.14	0.15	94.5	96.8	94.3	94.3	98.3	98.2	99	98.4	98.3	105.7
High	P07910	Heterogeneous nuclear ribonucleoproteins C1/C2 OS=Homo sapiens OX=9606 GN=HNRNPC PE=1 SV=4 EXT_LEN=6	17.14	8	2	33.57	0	0.957	0.982	0.951	1.012	1.02	-0.06	-0.03	-0.07	0.02	0.03	0.248824	0.667658	0.307673	0.920087	0.776401	2.69	4.78	3.93	14.26	8.01	98.2	98.7	100.7	99.5	102.6	97.5	0.18	7.08	1.81	1.14	2.75	6.49	98	98.2	103.7	93.9	101.9	99.4	100.2	98.6	100.6	104.5
High	Q9NU22	Midasin OS=Homo sapiens OX=9606 GN=MDN1 PE=1 SV=2 EXT_LEN=8	31.561	1	5	38.85	0	1.022	1	1.03	0.95	0.952	0.03	0	0.04	-0.07	-0.07	0.721798	0.999898	0.266138	0.208498	0.0734433	7.01	4.76	1.92	2.59	0.85	102	97.6	99.8	97.8	99.8	102.7	9.12	1.86	2.1	1.42	2.44	0.61	108.7	95.6	96.2	98.8	98.3	101.2	98.7	96.7	101.5	98
High	P12236	ADP/ATP translocase 3 OS=Homo sapiens OX=9606 GN=SLC25A6 PE=1 SV=4 EXT_LEN=44	18.295	14	4	36.71	0	0.998	0.935	1.047	0.863	0.851	0	-0.1	0.07	-0.21	-0.23	0.980163	0.440443	0.0186456	0.11968	0.106476	9.53	8.31	0.2	4.16	4.04	101.3	91.8	94.9	90.5	101.6	106.4	5.37	7.87	4.21	0.06	3.71	3.91	97.5	105.2	97	86.7	92.1	97.7	90.5	90.4	104.2	98.9
High	P43686	26S proteasome regulatory subunit 6B OS=Homo sapiens OX=9606 GN=PSMC4 PE=1 SV=2 EXT_LEN=39	25.472	7	2	53.06	0	0.995	1.118	1.062	1.059	0.857	-0.01	0.16	0.09	0.08	-0.22	0.976103	0.405862	0.618065	0.10582	0.0562127	21.72	12.25	13.14	1.43	2.03	94.9	107.3	106.6	86.8	95.4	101.3	3.88	2.88	5.08	2.31	16.68	4.24	97.3	92.1	105	109.3	102.7	110.3	85.3	88.1	84.6	107.2
High	Q08211	ATP-dependent RNA helicase A OS=Homo sapiens OX=9606 GN=DHX9 PE=1 SV=4 EXT_LEN=12	19.716	4	4	37.06	0	0.951	0.946	0.936	1.05	0.999	-0.07	-0.08	-0.1	0.07	0	0.449701	0.0902923	0.398194	0.200584	0.969968	6.37	1.17	7.08	2.38	4.23	99.4	102.8	98.9	97.7	104.5	97.9	2.08	5.01	2.88	1.29	4	2.75	97.9	100.8	99.2	106.5	100.9	96.9	98.6	96.8	107.5	101.6
High	F8VVM2	Solute carrier family 25 member 3 OS=Homo sapiens OX=9606 GN=SLC25A3 PE=1 SV=1 EXT_LEN=16	20.393	11	3	40.04	0	0.876	0.89	0.978	0.929	0.856	-0.19	-0.17	-0.03	-0.11	-0.22	0.138776	0.197564	0.148321	0.0367024	0.0719818	4.35	5.53	0.79	0.63	2.62	94.4	97.9	95.9	90.1	107.7	105.3	4.12	0.14	5.25	3.24	0.02	0.73	97.1	91.6	97.9	97.8	99.5	92.4	92.2	88	107.7	107.7
High	A0A804HJ17	Tripeptidyl-peptidase 1 OS=Homo sapiens OX=9606 GN=TPP1 PE=1 SV=1 EXT_LEN=29	22.958	11	4	41.06	0	1.076	1.037	0.967	1.043	1.041	0.11	0.05	-0.05	0.06	0.06	0.527778	0.507413	0.474549	0.00121395	0.404857	11.89	5.57	4.65	0.01	4.43	107.5	100.7	103.6	100.6	99.9	96.6	5.3	1.61	0.72	2.63	6.03	1.6	103.5	111.6	101.8	99.6	104.1	103.1	98.7	102.4	104.2	95.7
High	A0A994J483	HECT-type E3 ubiquitin transferase OS=Homo sapiens OX=9606 GN=HUWE1 PE=1 SV=1 EXT_LEN=1	31.729	2	5	40.61	0	0.947	0.934	0.969	0.988	0.971	-0.08	-0.1	-0.05	-0.02	-0.04	0.509672	0.240068	0.532585	0.811758	0.0697944	8.27	4.01	5.22	5.79	0.49	98.4	99.4	97	97.6	103.8	100.6	2.23	4.85	1.82	0.21	5.65	0.67	96.8	99.9	96	102.9	98.2	95.7	97.8	97.5	108.1	99.8
High	E9PBS1	Bifunctional phosphoribosylaminoimidazole carboxylase/phosphoribosylaminoimidazole succinocarboxamide synthetase (Fragment) OS=Homo sapiens OX=9606 GN=PAICS PE=1 SV=1 EXT_LEN=28	30.099	7	2	46.15	0	0.874	0.868	0.957	1.06	0.961	-0.19	-0.2	-0.06	0.08	-0.06	0.393178	0.484849	0.69764	0.766305	0.443394	14.22	20.1	12.59	22.4	4.91	94.9	110.1	94.2	99.9	108.5	103.9	3.99	15.68	1.58	0.86	17.44	5.54	97.4	92	98.3	122.8	93	95.1	100.3	99.1	122.6	95.7
High	A0A7P0TAE1	Endoplasmin OS=Homo sapiens OX=9606 GN=HSP90B1 PE=1 SV=1 EXT_LEN=31	20.3	8	5	32.15	0	1.071	1.165	1.035	1.012	1.122	0.1	0.22	0.05	0.02	0.17	0.374956	0.148408	0.0618068	0.354948	0.197463	6.76	5.38	0.5	1.15	5.46	99.8	97.7	108.6	108.3	93.2	96.5	3.56	1.32	2.24	2.79	2.89	2.41	97.3	102.4	98.6	96.8	106.9	110.4	106.1	110.4	95.2	91.3
High	O14744	Protein arginine N-methyltransferase 5 OS=Homo sapiens OX=9606 GN=PRMT5 PE=1 SV=4 EXT_LEN=54	15.968	5	3	39.56	0	1.074	1.09	1.037	1.01	1.071	0.1	0.12	0.05	0.01	0.1	0.578268	0.486561	0.192037	0.908607	0.581043	13.65	12.25	1.69	10.24	13.21	102.6	100.1	104.1	106.1	95.5	99.1	5.75	0.9	4.42	3.72	7.24	8.85	98.4	106.8	99.4	100.6	100.8	107.3	103.3	108.9	100.5	90.7
High	P04075	Fructose-bisphosphate aldolase A OS=Homo sapiens OX=9606 GN=ALDOA PE=1 SV=2 EXT_LEN=48	23.607	20	6	29.71	0	1.068	1.066	1.021	0.998	1.112	0.09	0.09	0.03	0	0.15	0.294634	0.351613	0.651941	0.95685	0.142058	4.87	5.85	4.97	4.96	3.57	102.5	97.7	102.3	108.9	96	97.9	1	3.83	0.07	4.31	5.64	0.91	101.7	103.2	100.4	95.1	102.2	102.3	105.6	112.2	92.2	99.8
High	P14868	Aspartate--tRNA ligase, cytoplasmic OS=Homo sapiens OX=9606 GN=DARS1 PE=1 SV=2 EXT_LEN=36	12.016	7	3	28.4	0	1.065	1.004	1.019	0.988	0.993	0.09	0.01	0.03	-0.02	-0.01	0.49336	0.536202	0.67253	0.7124	0.671493	9.13	0.73	4.98	3.65	1.8	104.4	98.7	98.5	99.2	98	99.9	3.06	2.58	4.95	0.82	5.64	0.89	106.7	102.1	100.5	96.9	95.1	102	99.8	98.6	94.2	102
High	P36578	Large ribosomal subunit protein uL4 OS=Homo sapiens OX=9606 GN=RPL4 PE=1 SV=5 EXT_LEN=20	27.186	9	3	39.78	0	0.864	0.845	0.901	1.048	0.982	-0.21	-0.24	-0.15	0.07	-0.03	0.462164	0.396953	0.456328	0.76173	0.76447	19.24	18.04	13.52	17.78	6.89	95	103.8	92.8	97.2	109.9	99	5.1	16.52	3.96	6.24	13.16	0.33	91.5	98.3	92.1	116.5	90.1	95.3	92.9	101.4	120.4	99.9
High	P31948	Stress-induced-phosphoprotein 1 OS=Homo sapiens OX=9606 GN=STIP1 PE=1 SV=1 EXT_LEN=1	7.967	5	3	23.61	0	1.013	0.949	1.022	0.936	0.977	0.02	-0.08	0.03	-0.1	-0.03	0.823552	0.479563	0.612967	0.441733	0.232455	6.88	7.28	4.71	8.2	1.32	102.4	96.7	95.9	100.9	101	103.3	0.98	4.77	0.6	1.79	7.53	3.05	101.6	103.1	99.9	93.4	95.5	96.3	99.6	102.2	95.8	106.5
High	P35232	Prohibitin 1 OS=Homo sapiens OX=9606 GN=PHB1 PE=1 SV=1 EXT_LEN=33	22.364	14	3	41.66	0	1.154	1.095	1.039	1.008	1.007	0.21	0.13	0.06	0.01	0.01	0.347167	0.471535	0.588928	0.937995	0.873737	12.94	12.35	7.59	12.17	5.05	108.9	98.8	103.3	98.7	94.3	98.1	3.43	9.93	2.87	3.16	8.89	1.66	111.5	106.2	106	92.1	105.4	101.2	100.9	96.5	88.5	100.4
High	A0A1W2PP34	Heterogeneous nuclear ribonucleoprotein U OS=Homo sapiens OX=9606 GN=HNRNPU PE=1 SV=1 EXT_LEN=4	20.397	4	2	41.47	0	1.037	0.997	0.98	1.072	0.904	0.05	0	-0.03	0.1	-0.15	0.213125	0.761975	0.127158	0.057308	0.0262999	1.88	1.25	0.62	0.93	0.62	103.4	104.7	99.4	88.3	99.7	97.7	0.29	1.21	0.31	1.5	1.5	2.09	103.7	103.2	103.8	105.6	99.2	99.6	87.4	89.2	98.7	100.8
High	P49756	RNA-binding protein 25 OS=Homo sapiens OX=9606 GN=RBM25 PE=1 SV=3 EXT_LEN=62	25.014	3	3	37.49	0	1.016	0.958	1.013	0.959	0.978	0.02	-0.06	0.02	-0.06	-0.03	0.82654	0.637917	0.612271	0.593435	0.736545	8.45	10.03	2.71	8.28	7.35	100.6	96.3	94.9	98.2	99.1	100.3	1.73	4.16	3.23	3.27	6.32	3.73	101.9	99.4	99.1	93.4	97	92.7	100.4	95.9	94.7	103.6
High	O95373	Importin-7 OS=Homo sapiens OX=9606 GN=IPO7 PE=1 SV=1 EXT_LEN=11	29.757	5	3	40.67	0	0.954	0.942	0.992	0.933	0.949	-0.07	-0.09	-0.01	-0.1	-0.08	0.0141221	0.0210012	0.654293	0.326353	0.255139	0.16	0.29	1.95	5.83	3.31	98.7	95.7	97.5	97.4	103.4	102.6	0.23	3.78	0.36	1.37	0.08	1.78	98.5	98.8	93.2	98.3	97.2	97.7	96.4	98.3	103.4	103.5
High	A0A994J6S4	ubiquitinyl hydrolase 1 OS=Homo sapiens OX=9606 GN=USP9X PE=1 SV=1 EXT_LEN=5	29.238	2	4	41.15	0	1.047	1.013	1.01	1.002	0.953	0.07	0.02	0.01	0	-0.07	0.340955	0.448529	0.909766	0.966585	0.163721	4.05	1.69	9.98	7	1.87	102.8	99.3	99.5	94.4	98.1	99.1	2.86	3.87	5.11	1.01	6.71	2.8	100.7	104.8	96.6	102	95.9	103.1	95.1	93.7	93.5	102.9
High	A0A7N4I394	Pre-mRNA processing factor 40 homolog A OS=Homo sapiens OX=9606 GN=PRPF40A PE=1 SV=1 EXT_LEN=25	10.473	2	2	25.84	0	0.924	0.964	0.998	1.005	0.978	-0.11	-0.05	0	0.01	-0.03	0.0724336	0.40671	0.979806	0.876121	0.46002	1.35	4.07	7.12	3.53	2.85	94.2	102.3	98.3	99.7	102	101.9	4.9	3.97	2.3	2.11	6.18	0.61	97.5	91	99.5	105.2	99.9	96.7	101.1	98.2	106.5	97.6
High	Q6P2E9	Enhancer of mRNA-decapping protein 4 OS=Homo sapiens OX=9606 GN=EDC4 PE=1 SV=1 EXT_LEN=13	28.839	4	3	46.08	0	0.998	1.066	1.034	0.972	0.936	0	0.09	0.05	-0.04	-0.1	0.985429	0.51724	0.74164	0.528829	0.238172	11.13	9.95	11.69	4.53	3.85	97.9	98.6	104.5	94.9	98.1	101.4	0.54	5.39	0.57	2.59	10.04	1.08	98.2	97.5	102.4	94.9	104	104.9	93.2	96.7	91.3	105.2
High	E9PCA1	T-complex protein 1 subunit epsilon OS=Homo sapiens OX=9606 GN=CCT5 PE=1 SV=1	23.286	10	3	41.86	0	0.878	0.976	1.002	0.982	0.725	-0.19	-0.04	0	-0.03	-0.46	0.244448	0.535705	0.959284	0.254103	0.0280226	7.83	4.11	4.6	1.16	2.1	91.4	102.4	101.6	75.7	104.1	104.3	2.53	1.66	1.01	2.56	4.93	0.55	93	89.7	101.2	103.6	100.8	102.3	74.3	77	100.5	107.8
High	P04843	Dolichyl-diphosphooligosaccharide--protein glycosyltransferase subunit 1 OS=Homo sapiens OX=9606 GN=RPN1 PE=1 SV=1 EXT_LEN=23	24.841	7	3	43.84	0	0.966	0.98	0.999	0.993	0.958	-0.05	-0.03	0	-0.01	-0.06	0.0131182	0.557962	0.974418	0.473819	0.0411764	0.11	3.53	2.59	0.99	0.41	98.4	101	99.8	97.5	101.8	101.8	2.04	1.47	1.43	0.92	1.94	0.53	99.8	97	100	102.1	98.8	100.8	96.9	98.1	103.2	100.4
High	P35606	Coatomer subunit beta' OS=Homo sapiens OX=9606 GN=COPB2 PE=1 SV=2 EXT_LEN=2	28.234	6	3	41.01	0	0.932	0.959	1.002	0.954	0.962	-0.1	-0.06	0	-0.07	-0.06	0.326892	0.0643504	0.866535	0.0726547	0.32522	5.91	0.62	1.16	0.81	3.25	94.9	97.3	97.7	98.1	101.9	102	6.37	1.13	0.15	3.47	0.74	0.37	99.3	90.7	96.5	98.1	97.8	97.6	95.7	100.5	102.4	101.3
High	P06576	ATP synthase subunit beta, mitochondrial OS=Homo sapiens OX=9606 GN=ATP5F1B PE=1 SV=3 EXT_LEN=30	22.087	13	4	36.05	0	1.022	1.007	1.003	1.038	0.968	0.03	0.01	0	0.05	-0.05	0.762274	0.880454	0.911078	0.483531	0.000106991	8.26	5.77	3.57	5.28	0	101.3	103.3	99.8	96.2	99.1	99.5	1.68	2.25	0.7	2.79	6.19	2.79	102.5	100.1	104.9	101.6	99.3	100.3	94.3	98.1	94.8	103.5
High	Q12931	Heat shock protein 75 kDa, mitochondrial OS=Homo sapiens OX=9606 GN=TRAP1 PE=1 SV=3 EXT_LEN=8	25.036	8	5	42.36	0	0.966	0.965	1.017	0.973	0.936	-0.05	-0.05	0.02	-0.04	-0.1	0.333896	0.446384	0.315846	0.281383	0.116096	2.97	4.41	1.34	1.89	1.81	98.5	100.9	98.4	97	101.9	103.6	4.75	1.16	2.28	1.09	1.92	0.64	101.8	95.2	100	101.7	96.8	100	96.2	97.7	103.3	100.5
High	A0A0R4J2E8	Matrin-3 OS=Homo sapiens OX=9606 GN=MATR3 PE=1 SV=1 EXT_LEN=18	17.569	4	3	26.24	0	1.08	0.95	1.057	0.996	1.018	0.11	-0.07	0.08	-0.01	0.03	0.131765	0.0412347	0.243684	0.821784	0.661393	2.39	0.5	3.3	2.15	4.57	103.8	101.2	91.3	103.5	96.1	101.6	2.23	1.05	0.52	1.25	0.05	3.11	102.1	105.4	100.4	101.9	91.6	90.9	104.3	102.5	96.1	96.1
High	Q13045	Protein flightless-1 homolog OS=Homo sapiens OX=9606 GN=FLII PE=1 SV=2 EXT_LEN=10	21.387	3	3	35.93	0	1.024	0.982	1.017	1.009	0.956	0.03	-0.03	0.02	0.01	-0.06	0.518206	0.598071	0.7969	0.887543	0.0311008	3.79	3.76	7.4	7.39	0.33	101.8	101.9	97.6	96.6	99.4	101	0.95	2.66	0.92	4.69	2.67	4.38	102.5	101.1	100	103.9	98.2	96.9	99.8	93.4	97.5	101.3
High	Q14008	Cytoskeleton-associated protein 5 OS=Homo sapiens OX=9606 GN=CKAP5 PE=1 SV=3 EXT_LEN=16	36.82	3	4	40.12	0	0.949	1.012	1.007	1.007	0.981	-0.08	0.02	0.01	0.01	-0.03	0.414983	0.8209	0.914776	0.838549	0.650762	5.9	5.88	7.74	3.98	4.66	95.2	101.7	101.5	99.1	100.3	101	0.15	1.89	0.13	2.53	5.47	1.91	95.1	95.3	103.1	100.4	101.4	101.6	100.9	97.4	104.3	96.5
High	Q9UQ35	Serine/arginine repetitive matrix protein 2 OS=Homo sapiens OX=9606 GN=SRRM2 PE=1 SV=2 EXT_LEN=59	32.273	2	3	47.24	0	0.926	0.983	1.013	0.967	1.003	-0.11	-0.02	0.02	-0.05	0	0.229513	0.521856	0.686428	0.671127	0.931204	4.29	2.71	3.52	8.67	3.87	93.9	99.3	99.6	102.9	101.3	102.6	0.14	7.66	1.36	3.1	3.95	0.6	93.7	93.9	94	104.8	100.6	98.6	100.7	105.2	104.2	98.5
High	P25398	Small ribosomal subunit protein eS12 OS=Homo sapiens OX=9606 GN=RPS12 PE=1 SV=3 EXT_LEN=27	32.347	17	2	57.09	0	0.988	0.974	1.03	0.942	0.93	-0.02	-0.04	0.04	-0.09	-0.1	0.900011	0.803445	0.776038	0.0514485	0.0996668	10.93	12.31	11.91	0.71	1.7	97.4	95.7	96	94.4	98.6	101.5	2.39	0.77	1.07	0.17	12.77	1.45	95.7	99	95.1	96.1	95.2	96.7	94.4	94.2	90	107.8
High	P16152	Carbonyl reductase [NADPH] 1 OS=Homo sapiens OX=9606 GN=CBR1 PE=1 SV=3 EXT_LEN=65	23.708	12	3	37.17	0	0.967	0.951	0.981	1.019	1.012	-0.05	-0.07	-0.03	0.03	0.02	0.285146	0.324186	0.451622	0.54803	0.845718	2.38	4.15	2.5	3.26	7.19	98.5	101.8	96.9	101.1	101.9	99.9	0	1.55	1.69	2.2	2.27	4.65	98.5	98.5	100.7	102.9	98	95.7	102.7	99.5	100.2	103.5
High	O43776	Asparagine--tRNA ligase, cytoplasmic OS=Homo sapiens OX=9606 GN=NARS1 PE=1 SV=1 EXT_LEN=55	19.464	7	3	38.55	0	0.971	0.928	0.967	0.995	1.05	-0.04	-0.11	-0.05	-0.01	0.07	0.031909	0.106024	0.052611	0.875097	0.189383	0.22	1.86	0.41	3.59	2.21	99	98.1	94.6	103.5	102	98.6	0.7	3.94	0.87	1.59	0.91	0.51	98.5	99.5	95.4	100.8	95.2	94	104.6	102.3	101.3	102.6
High	Q15029	116 kDa U5 small nuclear ribonucleoprotein component OS=Homo sapiens OX=9606 GN=EFTUD2 PE=1 SV=1 EXT_LEN=88	22.58	5	5	29.71	0	0.972	0.985	0.952	1.045	1.027	-0.04	-0.02	-0.07	0.06	0.04	0.400719	0.649682	0.17122	0.00080603	0.668182	3.1	3.55	2.03	0.01	6.87	99.1	101.4	100.5	99.7	102	97.1	2.2	1.17	2.62	7.72	0.76	1.17	97.6	100.7	100.6	102.2	98.7	102.4	94.4	105.3	102.6	101.5
High	P23193	Transcription elongation factor A protein 1 OS=Homo sapiens OX=9606 GN=TCEA1 PE=1 SV=2	17.238	9	2	29.82	0	0.988	0.961	0.969	1.011	1.003	-0.02	-0.06	-0.05	0.02	0	0.789819	0.0579844	0.631196	0.733566	0.961891	5.01	0.55	7.1	3.7	7.03	100.8	100	98	99.1	102	98.9	3.33	1.8	0.93	1.38	1.45	5.32	98.5	103.2	98.7	101.2	98.6	97.3	100.1	98.2	103	100.9
High	A0A994J4L7	UPF1 RNA helicase and ATPase OS=Homo sapiens OX=9606 GN=UPF1 PE=1 SV=1	24.268	3	2	32.89	0	0.987	1.115	0.985	1.048	0.96	-0.02	0.16	-0.02	0.07	-0.06	0.447621	0.0899334	0.453475	0.142937	0.206734	1.65	2.29	1.94	1.59	2.02	98.2	102.7	110.9	94.1	99.5	98	0.87	4.06	2.88	0.61	0.7	2.54	98.8	97.6	99.8	105.7	108.6	113.1	93.7	94.5	99	100
High	H0Y8E6	DNA replication licensing factor MCM2 (Fragment) OS=Homo sapiens OX=9606 GN=MCM2 PE=1 SV=1 EXT_LEN=77	22.095	5	3	36.47	0	0.963	0.933	0.979	0.953	0.93	-0.05	-0.1	-0.03	-0.07	-0.1	0.594214	0.333322	0.679323	0.0911206	0.0280523	7.53	5.91	5.82	1.03	0.47	98.8	95.7	95.7	93.4	102.6	100.4	2.73	2.08	1.19	0.65	4.44	1.1	100.7	96.9	97.1	94.2	96.5	94.9	93.8	92.9	99.4	105.8
High	P26639	Threonine--tRNA ligase 1, cytoplasmic OS=Homo sapiens OX=9606 GN=TARS1 PE=1 SV=3 EXT_LEN=1	14.33	3	2	34.24	0	0.955	0.96	0.953	0.982	0.934	-0.07	-0.06	-0.07	-0.03	-0.1	0.384674	0.40734	0.251476	0.804408	0.138772	4.71	4.5	2.98	8.26	2.24	99.6	97.6	100.1	92.8	104.3	99.4	1.44	7.66	1.24	1.92	3.05	0.21	100.6	98.5	103	92.4	101	99.2	94.1	91.5	102	106.5
High	P23381	Tryptophan--tRNA ligase, cytoplasmic OS=Homo sapiens OX=9606 GN=WARS1 PE=1 SV=2 EXT_LEN=8	32.419	15	4	43.29	0	1.09	1.084	0.971	1.149	1.08	0.12	0.12	-0.04	0.2	0.11	0.250955	0.0755995	0.185332	0.106211	0.14134	5.33	1.43	1.29	3.47	2.58	104.9	107.4	104.3	101	96.2	93.5	4.47	3.93	0.75	1.85	0.61	0.62	108.3	101.6	110.4	104.5	104.9	103.8	99.7	102.3	95.8	96.6
High	P43487	Ran-specific GTPase-activating protein OS=Homo sapiens OX=9606 GN=RANBP1 PE=1 SV=1	17.134	11	2	28.75	0	1.038	0.835	1.01	0.899	1.069	0.05	-0.26	0.01	-0.15	0.1	0.849058	0.53007	0.790201	0.744919	0.716536	22.72	29.51	4.29	37.63	20.77	103.1	90.2	83	107.3	99.3	100.3	0.05	17.98	6.43	2.31	21.37	17.35	102.7	102.7	102.1	79.1	86.5	79	108.6	105.1	85	115.3
High	P27708	Multifunctional protein CAD OS=Homo sapiens OX=9606 GN=CAD PE=1 SV=3 EXT_LEN=10	14.753	2	4	24.73	0	0.989	0.985	1.008	0.952	0.946	-0.02	-0.02	0.01	-0.07	-0.08	0.584781	0.386785	0.641615	0.545427	0.00372929	2.15	1.58	1.97	8.46	0.05	100.2	97.2	99.8	96.7	101.3	102.2	2.54	5.7	1.03	2.32	0.48	2.36	98.4	102	101.2	93.4	100.5	99	95.1	98.3	100.9	101.6
High	Q15393	Splicing factor 3B subunit 3 OS=Homo sapiens OX=9606 GN=SF3B3 PE=1 SV=4 EXT_LEN=35	24.083	6	5	26.47	0	0.862	0.883	0.985	1.041	0.945	-0.21	-0.18	-0.02	0.06	-0.08	0.618939	0.669603	0.920356	0.877361	0.655012	32.64	32.41	18.35	30.4	13.94	92	109.5	94.4	99.4	106.8	105.2	3.96	19.22	3.75	3.81	26.6	9.45	89.1	94.3	95.1	125	91.5	96.5	96.4	101.7	128.7	87.9
High	E9PK52	Erythrocyte membrane protein band 4.1 like 2 OS=Homo sapiens OX=9606 GN=EPB41L2 PE=1 SV=1	19.352	9	5	25.75	1	0.981	0.945	1.02	1.012	0.953	-0.03	-0.08	0.03	0.02	-0.07	0.796637	0.52377	0.722068	0.826726	0.257122	8.67	9.02	6.23	6.18	3.06	99.1	104.3	95.5	98.2	101.1	103.1	2.97	6.53	3.31	3.57	5.29	0.65	97	101.2	99.5	109.2	93.3	97.8	95.7	100.7	104.9	97.3
High	Q9UQ80	Proliferation-associated protein 2G4 OS=Homo sapiens OX=9606 GN=PA2G4 PE=1 SV=3 EXT_LEN=23	13.073	9	3	30.65	0	1.046	1.003	1.031	0.964	0.988	0.06	0	0.04	-0.05	-0.02	0.320961	0.899961	0.0578502	0.206006	0.450703	3.68	2.56	0.41	1.83	1.49	103.1	98	98.9	100.5	98.6	101.7	1.89	0.52	4.06	0.2	1.62	1.22	104.5	101.8	98.4	97.6	96.1	101.7	100.6	100.3	97.5	99.7
High	P22314	Ubiquitin-like modifier-activating enzyme 1 OS=Homo sapiens OX=9606 GN=UBA1 PE=1 SV=3 EXT_LEN=6	26.23	3	2	49.69	0	1.127	1.122	1.069	1.004	0.999	0.17	0.17	0.1	0.01	0	0.565351	0.54052	0.682352	0.958124	0.984555	21.86	19.39	18.31	9.12	3.52	104.6	99.7	104.1	99.2	92.9	99.3	4.47	9.79	2.14	4.47	16.23	1.12	107.9	101.2	106.7	92.9	105.6	102.5	102.3	96	82.6	104.1
High	P63241	Eukaryotic translation initiation factor 5A-1 OS=Homo sapiens OX=9606 GN=EIF5A PE=1 SV=2 EXT_LEN=5	14.566	13	2	25.59	0	0.995	1.068	1.055	0.847	1.086	-0.01	0.09	0.08	-0.24	0.12	0.917365	0.624636	0.637944	0.0153945	0.245749	6.16	14.57	12.4	0.6	4.95	96.1	86.4	103.2	110.7	96.7	102	0.24	6.27	7.75	10.4	6.11	5.7	95.9	96.2	90.2	82.5	108.9	97.6	119	102.7	92.5	100.8
High	Q15785	Mitochondrial import receptor subunit TOM34 OS=Homo sapiens OX=9606 GN=TOMM34 PE=1 SV=2 EXT_LEN=11	29.564	13	3	33.47	0	0.974	1.028	1.013	0.977	1.02	-0.04	0.04	0.02	-0.03	0.03	0.265028	0.378102	0.0487361	0.211103	0.0326068	1.74	2.77	0.15	1.17	0.15	96.6	98.3	102	102.6	99.2	100.5	2.63	0.29	1.67	0.69	0.98	0.83	94.8	98.4	98.5	98.1	103.2	100.8	102.1	103.1	98.5	99.9
High	Q9Y5M8	Signal recognition particle receptor subunit beta OS=Homo sapiens OX=9606 GN=SRPRB PE=1 SV=3 EXT_LEN=58	25.471	9	2	38	0	1.004	1.062	1.001	0.98	0.937	0.01	0.09	0	-0.03	-0.09	0.974365	0.431122	0.99355	0.766303	0.0859189	14.86	7.18	8.97	7.66	1.31	99.3	97	105.1	92.8	98.9	99	5.51	7.21	1.79	1.16	8.63	0.08	103.2	95.5	102.1	92.2	103.7	106.4	93.5	92	93	105.1
High	Q7L2H7	Eukaryotic translation initiation factor 3 subunit M OS=Homo sapiens OX=9606 GN=EIF3M PE=1 SV=1 EXT_LEN=10	15.734	11	3	40.61	0	0.862	0.861	0.91	1.059	0.926	-0.21	-0.22	-0.14	0.08	-0.11	0.235218	0.213358	0.0256348	0.0835695	0.457234	8.51	7.71	0.56	1.12	10.01	95.1	106.3	94.9	92.9	110.2	100.4	3.82	5.88	3.07	4.72	4.28	4.82	97.6	92.5	101.9	110.7	97	92.9	96	89.8	106.9	113.6
High	Q9Y2W1	Thyroid hormone receptor-associated protein 3 OS=Homo sapiens OX=9606 GN=THRAP3 PE=1 SV=2 EXT_LEN=20	17.487	3	3	26.25	0	1.317	1.047	1.077	0.891	1.13	0.4	0.07	0.11	-0.17	0.18	0.391846	0.892928	0.647754	0.796611	0.456	29.05	40.18	17.81	52.59	15.85	116.6	85	92.7	107.8	88.6	95.4	4.22	33.71	6.12	0.29	31.23	14.74	112.4	119.3	107.6	66.2	96.1	88.1	107.3	106.8	70.3	110.1
High	P31939	Bifunctional purine biosynthesis protein ATIC OS=Homo sapiens OX=9606 GN=ATIC PE=1 SV=3 EXT_LEN=14	14.825	9	4	28.75	0	0.83	0.79	0.939	1.009	0.871	-0.27	-0.34	-0.09	0.01	-0.2	0.240485	0.318913	0.497003	0.963821	0.1901	10.95	19.24	9.19	22.58	6.31	93.6	106.9	89	92.3	112.8	105.9	5.61	14.11	2.24	1.28	15.99	7.29	97.2	89.8	96.5	117.9	87.5	90.3	92.9	91.3	126.1	100.5
High	P30086	Phosphatidylethanolamine-binding protein 1 OS=Homo sapiens OX=9606 GN=PEBP1 PE=1 SV=3 EXT_LEN=7	11.582	10	2	37.7	0	1.017	0.995	1.053	0.909	0.943	0.02	-0.01	0.08	-0.14	-0.08	0.806716	0.9639	0.529329	0.525287	0.259167	8.09	13.75	8.46	15.4	3.74	99.9	94	97.6	97.5	98.2	103.4	2.78	12.2	2.6	1.13	10.48	2.43	97.8	101.7	102.4	86.1	99.4	95.8	98.2	96.7	91	105.6
High	A0A140T936	Valine--tRNA ligase (Fragment) OS=Homo sapiens OX=9606 GN=VARS1 PE=1 SV=1 EXT_LEN=44	26.483	5	4	30.61	0	1.014	1.036	0.995	1.013	1.027	0.02	0.05	-0.01	0.02	0.04	0.842134	0.495246	0.85895	0.190883	0.0967531	8.06	5.11	3.15	0.57	0.61	100	99.4	102.1	100.8	98.6	98.2	3.93	1.29	1.12	0.16	3.74	0.74	102.8	97.2	98.5	100.3	102.9	101.3	100.7	100.9	96	101.3
High	K7EM20	14-3-3 protein epsilon (Fragment) OS=Homo sapiens OX=9606 GN=YWHAE PE=1 SV=1 EXT_LEN=27	12.652	25	2	25.06	0	0.972	0.986	0.991	0.985	0.972	-0.04	-0.02	-0.01	-0.02	-0.04	0.622701	0.811747	0.672022	0.382186	0.558354	6.28	7.02	2.38	1.57	5.01	99	99.4	100.4	98.1	101.9	100.9	3.41	1.19	4.11	4.47	2.58	0.31	96.6	101.4	98.5	100.2	97.5	103.3	95.1	101.3	103.7	100
High	P22102	Trifunctional purine biosynthetic protein adenosine-3 OS=Homo sapiens OX=9606 GN=GART PE=1 SV=1 EXT_LEN=33	15.11	4	3	38.14	0	0.976	0.92	0.983	1.023	0.976	-0.03	-0.12	-0.03	0.03	-0.04	0.849251	0.603524	0.688618	0.852554	0.847415	14.87	17.33	4.89	14.11	15.01	100.5	103.5	94.7	98.7	103	101.2	2.8	6.73	5.13	7.59	11.34	6.69	98.5	102.4	98.6	108.4	91.2	98.1	93.5	104.1	111.5	94.9
High	Q9Y276	Mitochondrial chaperone BCS1 OS=Homo sapiens OX=9606 GN=BCS1L PE=1 SV=1	17.854	9	3	31.66	0	1.055	1.012	0.991	1.074	1.001	0.08	0.02	-0.01	0.1	0	0.110989	0.337125	0.819762	0.100894	0.988799	1.4	1.04	4.5	1.69	6.08	103.8	104.7	99.5	97.5	98.3	97.5	0.26	1.59	0.09	2.6	1.08	3.2	103.6	103.9	103.5	105.9	99.6	99.5	99.3	95.8	99.1	97.6
High	P17858	ATP-dependent 6-phosphofructokinase, liver type OS=Homo sapiens OX=9606 GN=PFKL PE=1 SV=6	28.833	8	5	32.7	2	0.951	0.885	0.985	0.951	0.9	-0.07	-0.18	-0.02	-0.07	-0.15	0.279927	0.0933904	0.130578	0.303503	0.231785	3.48	2.67	0.47	3.87	5.94	100.4	98.8	93.4	93.6	105.5	103.9	0.88	0.81	0.1	2.78	2.44	2.89	99.8	101	98.2	99.4	93.4	93.5	91.7	95.4	107.4	103.7
High	Q13263	Transcription intermediary factor 1-beta OS=Homo sapiens OX=9606 GN=TRIM28 PE=1 SV=5 EXT_LEN=139	14.832	4	3	29.1	0	0.954	1.015	0.955	0.98	0.984	-0.07	0.02	-0.07	-0.03	-0.02	0.69362	0.903873	0.514934	0.839262	0.660494	13.25	14.21	7.12	11.54	4	97.2	95.3	103.3	95.7	101.8	97.2	2.29	7.45	3.2	0.28	10.31	3.54	98.7	95.5	100.4	90.3	105.6	100.9	95.8	95.4	94.6	109.4
High	P50991	T-complex protein 1 subunit delta OS=Homo sapiens OX=9606 GN=CCT4 PE=1 SV=4 EXT_LEN=3	10.298	7	3	25.83	0	1.15	1.133	1.195	0.796	0.91	0.2	0.18	0.26	-0.33	-0.14	0.668624	0.661556	0.583055	0.350358	0.293518	36.56	31.62	34.67	20.84	6.91	104.5	86.4	102.9	98.8	90.8	108.5	7.96	25.75	3.38	12.78	26.25	6.22	109.9	98.2	103.3	71.5	104.8	99.9	107.6	89.8	74.9	109
High	P61160	Actin-related protein 2 OS=Homo sapiens OX=9606 GN=ACTR2 PE=1 SV=1 EXT_LEN=37	14.225	8	3	27.95	0	0.875	0.942	0.953	0.975	1.028	-0.19	-0.09	-0.07	-0.04	0.04	0.0651959	0.0914615	0.169554	0.635446	0.268513	2.04	1.29	1.93	5.72	1.81	92.3	98.1	99.4	103.4	105.5	100.6	1.19	4.37	1.99	2.81	0.76	1.08	93	91.5	95.1	101.2	98	100.8	105.4	101.3	104.9	106.1
High	Q9H4A4	Aminopeptidase B OS=Homo sapiens OX=9606 GN=RNPEP PE=1 SV=2 EXT_LEN=64	16.167	4	3	27.68	0	0.925	0.839	0.921	1.012	0.986	-0.11	-0.25	-0.12	0.02	-0.02	0.419925	0.233495	0.37192	0.629384	0.287725	9.03	10	8.07	2.66	1.04	100.1	100.9	90.9	98.3	108.3	99.7	0.74	2.37	1.67	0.82	7.85	0.17	99.6	100.6	99.2	102.6	89.8	91.9	97.7	98.9	114.5	102.4
High	F8W6I7	Heterogeneous nuclear ribonucleoprotein A1 OS=Homo sapiens OX=9606 GN=HNRNPA1 PE=1 SV=2	19.814	17	4	21.76	0	0.968	0.986	1.001	1.025	0.884	-0.05	-0.02	0	0.04	-0.18	0.136297	0.791921	0.985429	0.304455	0.131985	1.05	6.36	7.61	1.92	3.85	98.3	104.3	100.1	89.9	101.6	101.7	0.98	5.45	6.09	3.61	0.03	7.28	99	97.6	100.3	108.3	95.9	104.5	87.6	92.2	101.5	101.6
High	O00244	Copper transport protein ATOX1 OS=Homo sapiens OX=9606 GN=ATOX1 PE=1 SV=1 EXT_LEN=18	15.725	29	2	32.54	0	1.083	1.104	0.991	1.082	1.008	0.12	0.14	-0.01	0.11	0.01	0.643945	0.40197	0.776928	0.64696	0.924517	19.03	10.78	3.53	19.03	10.46	104	103	106	95.9	96	95.1	6.21	9.56	1.61	1.45	11.86	8.51	108.5	99.4	110.1	96.1	104.7	107.1	96.8	94.8	88.1	104.3
High	Q96KR1	Zinc finger RNA-binding protein OS=Homo sapiens OX=9606 GN=ZFR PE=1 SV=2 EXT_LEN=9	16.356	2	2	26.9	0	1.026	1.059	1.01	1.017	1.102	0.04	0.08	0.01	0.02	0.14	0.219715	0.570715	0.708461	0.652311	0.420604	1.35	10.62	3.05	4.1	11.22	98.4	98.5	101.6	106.8	95.9	96.9	4.95	5.23	3.88	1.55	6.23	9.13	94.9	101.8	94.9	102.2	104.3	98.7	107.9	105.5	91.7	100.2
High	A0A8I5KYH4	Electron transfer flavoprotein subunit alpha OS=Homo sapiens OX=9606 GN=ETFA PE=1 SV=1 EXT_LEN=6	13.483	6	2	28.83	0	1.028	1.004	0.968	1.12	1.075	0.04	0.01	-0.05	0.16	0.1	0.219249	0.92011	0.575276	0.0427948	0.163097	1.44	4.32	6.17	1.13	2.81	102.4	107.9	100	103.6	99.6	96.4	3.54	2.05	0.8	3.65	4.92	0.97	104.9	99.8	106.4	109.5	100.5	99.4	101	106.3	103.1	96.2
High	O75874	Isocitrate dehydrogenase [NADP] cytoplasmic OS=Homo sapiens OX=9606 GN=IDH1 PE=1 SV=2 EXT_LEN=4	19.129	10	3	28.61	0	1.027	0.974	1.003	1.008	0.958	0.04	-0.04	0	0.01	-0.06	0.619442	0.154515	0.94146	0.807874	0.0789186	5.76	0.98	4.25	3.98	0.8	103.7	102.1	98.3	96.9	101	101.2	1.92	3.31	2.64	0.28	3.57	0.49	105.1	102.3	99.7	104.5	96.5	100.2	96.7	97.1	98.4	103.5
High	O60313	Dynamin-like GTPase OPA1, mitochondrial OS=Homo sapiens OX=9606 GN=OPA1 PE=1 SV=3	21.469	5	4	24.07	0	0.931	0.933	0.994	0.923	0.918	-0.1	-0.1	-0.01	-0.12	-0.12	0.342362	0.264888	0.715319	0.243981	0.139584	6.35	4.57	1.88	4.77	2.82	97.9	96.5	98.1	96	105.1	104.5	2.56	2.85	0.86	0.99	3.49	1.7	99.6	96.1	98.4	94.6	98.6	97.5	96.6	95.3	102.6	107.8
High	P09936	Ubiquitin carboxyl-terminal hydrolase isozyme L1 OS=Homo sapiens OX=9606 GN=UCHL1 PE=1 SV=2 EXT_LEN=52	11.864	7	2	26.53	0	0.989	1.028	1.04	0.833	0.998	-0.02	0.04	0.06	-0.26	0	0.967783	0.925515	0.810718	0.524495	0.98947	31.28	35.77	19.06	29.46	13.61	97	84.9	100.8	101.8	98	101.9	4.01	20.3	8.19	5.49	25.33	7.47	99.4	93.9	97.7	73.2	106.4	94.8	105.4	97.5	81.5	117
High	E9PKG1	type I protein arginine methyltransferase OS=Homo sapiens OX=9606 GN=PRMT1 PE=1 SV=1 EXT_LEN=16	16.112	8	2	30.44	0	0.966	0.998	0.986	0.973	0.92	-0.05	0	-0.02	-0.04	-0.12	0.754037	0.978529	0.795198	0.755515	0.194898	12.44	10.79	6.28	9.95	3.9	98.6	97.9	101.7	92.5	102	100.6	3.55	7.16	1.98	1.41	8.29	2.32	101	96.1	102.9	93	103.1	100.3	93.4	91.6	96.1	108.1
High	A0A7I2V523	26S proteasome non-ATPase regulatory subunit 1 OS=Homo sapiens OX=9606 GN=PSMD1 PE=1 SV=1 EXT_LEN=67	20.959	4	3	32.6	0	1.08	0.966	1.009	0.958	1.019	0.11	-0.05	0.01	-0.06	0.03	0.522714	0.425189	0.924283	0.0973647	0.68773	12.32	4.09	10.52	0.97	5.11	106.6	95.4	95.3	101.4	98.7	99.5	2.86	2.08	4.98	3.72	8.87	1.15	108.7	104.4	96.7	93.9	92	98.7	98.7	104	92.6	105
High	Q9Y230	RuvB-like 2 OS=Homo sapiens OX=9606 GN=RUVBL2 PE=1 SV=3 EXT_LEN=16	21.873	7	2	34.07	0	0.97	0.929	1.033	0.941	0.884	-0.04	-0.11	0.05	-0.09	-0.18	0.17126	0.102854	0.0768814	0.224143	0.018501	1.23	1.77	0.58	3.33	0.53	99.2	99.3	95	93.3	102.2	105.5	0.85	0.6	0.34	3.08	2.02	2.58	99.8	98.6	98.9	99.7	95.2	94.8	95.4	91.3	103.7	100.7
High	P07737	Profilin-1 OS=Homo sapiens OX=9606 GN=PFN1 PE=1 SV=2 EXT_LEN=121	13.923	7	2	21.99	0	1.044	0.998	1.071	0.948	0.976	0.06	0	0.1	-0.08	-0.04	0.68314	0.982525	0.548774	0.123812	0.555383	11.86	9.84	11.83	1.57	4.31	100.6	97.7	96.1	100.6	96.3	103.1	0.21	1.68	1.71	4.29	11.07	0.18	100.7	100.4	98.8	96.5	94.9	97.3	103.7	97.6	89	104.1
High	Q13200	26S proteasome non-ATPase regulatory subunit 2 OS=Homo sapiens OX=9606 GN=PSMD2 PE=1 SV=3 EXT_LEN=42	17.265	3	2	30.62	0	1.007	0.98	1.009	0.855	0.979	0.01	-0.03	0.01	-0.23	-0.03	0.911013	0.765868	0.918491	0.237965	0.506737	7.41	7.75	10.56	9.12	3.15	102	87.4	99.3	100.1	101.3	102.2	0.54	12.19	0.86	0.53	6.52	3.53	102.3	101.6	95.2	80.1	99.8	98.6	100.4	99.7	96.7	106
High	Q14534	Squalene monooxygenase OS=Homo sapiens OX=9606 GN=SQLE PE=1 SV=3 EXT_LEN=2	12.167	5	2	25.92	0	1.009	1.092	0.999	1.054	1.039	0.01	0.13	0	0.08	0.06	0.840903	0.0642464	0.884679	0.027574	0.0492056	4.96	1.32	0.77	0.34	0.44	99	103.4	107.2	101.9	98.2	98.1	5.38	1.06	0.61	0.96	0.65	1.38	95.3	102.8	102.6	104.1	107.6	106.7	101.2	102.6	97.7	98.6
High	Q9UHI6	Probable ATP-dependent RNA helicase DDX20 OS=Homo sapiens OX=9606 GN=DDX20 PE=1 SV=2 EXT_LEN=2	20.233	4	3	27.81	0	1.074	1.099	1.052	0.923	0.987	0.1	0.14	0.07	-0.12	-0.02	0.586724	0.434013	0.521541	0.548478	0.350923	14.01	11.39	8	13.9	1.23	102.8	92.8	105.2	99.3	95.7	100.6	2.86	10.36	0.37	1.69	10.47	2.86	104.8	100.6	99.8	86.2	105.3	104.8	98	100.4	88.8	103
High	Q13618	Cullin-3 OS=Homo sapiens OX=9606 GN=CUL3 PE=1 SV=2 EXT_LEN=22	23.971	6	3	33.81	0	1.002	0.939	0.975	1.01	0.963	0	-0.09	-0.04	0.01	-0.05	0.958045	0.0500396	0.699817	0.879869	0.601257	4.93	0.74	7.28	7.63	7.64	102.5	100.7	96	96.1	102.3	99.7	2.72	2.33	1.28	2.34	1.99	4.95	100.5	104.4	102.4	99.1	96.8	95.1	97.7	94.5	103.7	100.8
High	A0A087WUK2	Heterogeneous nuclear ribonucleoprotein D like OS=Homo sapiens OX=9606 GN=HNRNPDL PE=1 SV=1 EXT_LEN=17	24.781	7	2	32.56	0	1.036	1.049	1	0.921	0.914	0.05	0.07	0	-0.12	-0.13	0.917195	0.89153	0.999454	0.816744	0.654523	40.12	41.79	25.31	41.54	22.19	101.2	90	102.5	89.3	97.7	97.7	0.37	24.71	1.17	6.93	37.28	14.11	100.2	100.7	106.6	74.9	102.6	100.9	93.1	84.4	74.1	127.1
High	A0A0G2JS82	Adaptor related protein complex 2 subunit alpha 2 (Fragment) OS=Homo sapiens OX=9606 GN=AP2A2 PE=1 SV=1 EXT_LEN=2	19.574	6	4	30.69	0	1.028	1.038	1.047	0.974	0.954	0.04	0.05	0.07	-0.04	-0.07	0.307696	0.0235208	0.341249	0.714114	0.425392	2.12	0.2	4.05	8.18	5.52	100	99.2	101	97.2	97.3	101.9	1.65	4.3	0.56	1.77	0.37	3.5	98.8	101.2	102.3	96.2	101.4	100.5	98.4	96	97.5	97
High	P61011	Signal recognition particle subunit SRP54 OS=Homo sapiens OX=9606 GN=SRP54 PE=1 SV=1 EXT_LEN=8	18.307	7	3	26.57	0	0.936	0.976	0.96	1.009	0.947	-0.09	-0.04	-0.06	0.01	-0.08	0.0422403	0.209962	0.0905738	0.790243	0.0267569	0.65	1.25	0.86	3.92	0.34	96.5	99.9	100.6	93.7	103.1	99	3.21	1.96	3.78	2.1	2.59	1.78	98.7	94.3	98.5	101.3	103.3	97.9	95.1	92.3	104.9	101.2
High	O75694	Nuclear pore complex protein Nup155 OS=Homo sapiens OX=9606 GN=NUP155 PE=1 SV=1 EXT_LEN=3	26.454	2	2	33.39	0	0.931	0.983	1.049	0.857	0.899	-0.1	-0.03	0.07	-0.22	-0.15	0.0278503	0.31286	0.149508	0.118218	0.104534	0.47	1.38	1.7	4.31	2.62	94.9	91.7	100.2	96.2	102	107	0.44	1.6	2.19	0.01	0.88	2.51	95.2	94.6	90.6	92.7	101.8	98.7	96.2	96.2	102.6	101.3
High	P42285	Exosome RNA helicase MTR4 OS=Homo sapiens OX=9606 GN=MTREX PE=1 SV=3 EXT_LEN=12	12.653	3	3	24.2	0	1.066	0.849	1.002	0.817	1.106	0.09	-0.24	0	-0.29	0.15	0.140482	0.484722	0.962493	0.561009	0.145909	2.12	23.28	4.16	36.67	3.49	107.7	82.7	85.7	111.9	101	101.2	13.45	26.81	10.64	4.17	11.43	7.49	97.5	118	99.8	68	92.1	79.2	108.2	114.8	92.8	109.1
High	H7C443	Glycine--tRNA ligase OS=Homo sapiens OX=9606 GN=GARS1 PE=1 SV=2 EXT_LEN=4	17.418	7	2	36.87	0	0.98	0.996	0.914	1.211	0.944	-0.03	-0.01	-0.13	0.28	-0.08	0.437592	0.903097	0.00317149	0.281632	0.0877316	2.49	4.16	0.07	13.44	1.18	99.8	112.6	101.4	87.8	101.8	93	6.1	9.13	0.24	2.54	3.73	3.66	104.1	95.5	105.5	120.1	101.2	101.5	89.4	86.2	104.5	99.1
High	A0A3B3IT15	Coatomer subunit alpha OS=Homo sapiens OX=9606 GN=COPA PE=1 SV=1 EXT_LEN=43	22.018	3	3	26.06	0	0.979	1.013	0.982	0.985	1.023	-0.03	0.02	-0.03	-0.02	0.03	0.497346	0.442442	0.716133	0.7024	0.552566	3.08	1.55	5.58	4.53	4	98.5	97.3	101.9	101.1	100.6	98.8	0.09	2.03	1.55	1.52	3.03	2.29	98.6	98.4	98.7	95.9	103	100.8	102.2	100	102.8	98.5
High	Q01844	RNA-binding protein EWS OS=Homo sapiens OX=9606 GN=EWSR1 PE=1 SV=1 EXT_LEN=16	11.201	4	2	20.32	0	1.234	1.16	1.038	0.938	1.062	0.3	0.21	0.05	-0.09	0.09	0.629247	0.636055	0.832186	0.883092	0.734811	48.08	34.58	20.73	52.12	20.21	109.5	86.4	103	97.8	88.7	92.1	7.42	30.32	4.96	1.27	36.8	17.85	114.5	103.1	106.6	69	98.6	105.8	98	96.2	67.5	114.9
High	A0A087X253	AP complex subunit beta OS=Homo sapiens OX=9606 GN=AP2B1 PE=1 SV=1 EXT_LEN=37	15.534	3	2	21.32	0	0.987	0.984	1.002	1.031	0.966	-0.02	-0.02	0	0.04	-0.05	0.810327	0.545236	0.31676	0.259287	0.615726	6.27	2.84	0.14	1.94	7.49	99	103.6	98.6	97	100.3	100.5	6.71	2.72	1.97	8	0.74	0.87	103.7	94.4	105.5	101.5	97.2	100	102.6	91.6	100.8	99.7
High	Q02790	Peptidyl-prolyl cis-trans isomerase FKBP4 OS=Homo sapiens OX=9606 GN=FKBP4 PE=1 SV=3 EXT_LEN=30	21.572	8	3	25.38	0	0.939	0.925	0.982	1.058	0.942	-0.09	-0.11	-0.03	0.08	-0.09	0.453362	0.645959	0.827126	0.699327	0.0336638	8.08	18.59	9.48	16.53	0.47	97.7	108.2	96.3	96.3	104	102.2	4.64	12.4	5.35	3.75	12.31	3.3	100.8	94.4	99	118	92.6	99.9	98.7	93.6	113.4	95.2
High	C9JLI6	40S ribosomal protein S27 OS=Homo sapiens OX=9606 GN=RPS27L PE=1 SV=1 EXT_LEN=1	7.606	24	2	20.96	0	1.092	0.923	0.961	1.116	0.961	0.13	-0.12	-0.06	0.16	-0.06	0.146042	0.0311086	0.0614122	0.108249	0.34597	3.06	0.58	0.58	2.79	3.54	110.4	108.3	93.3	93.3	101.1	97.1	1.46	3.56	0.9	2.47	1.45	0.9	111.6	109.3	105.6	111.1	92.7	93.9	95	91.7	100	102.1
High	H0YCJ7	Ribosomal protein S3 (Fragment) OS=Homo sapiens OX=9606 GN=RPS3 PE=1 SV=1	7.147	23	3	18.65	0	0.882	0.913	1.022	0.88	0.864	-0.18	-0.13	0.03	-0.18	-0.21	0.273611	0.254931	0.176271	0.197093	0.177138	8.56	5.74	0.91	6.06	6.18	92.8	94.6	96	92.9	105.2	107.5	3.06	0.19	0.37	0.07	5.1	5.96	94.8	90.8	94.5	94.7	96.3	95.7	92.8	92.9	101.5	109.1
High	P48634	Protein PRRC2A OS=Homo sapiens OX=9606 GN=PRRC2A PE=1 SV=3 EXT_LEN=16	13.452	1	2	19.33	0	0.924	0.892	0.977	0.993	0.944	-0.11	-0.16	-0.03	-0.01	-0.08	0.42138	0.434655	0.648617	0.91664	0.210796	9.16	13.76	5.59	7.94	2.94	97.5	102.4	94.1	97.3	105.5	103.1	0.15	4.02	4.23	0.74	8.86	3.55	97.5	97.3	99.4	105.3	91.3	96.9	97.8	96.7	112.3	99
High	H7BY16	Nucleolin OS=Homo sapiens OX=9606 GN=NCL PE=1 SV=9 EXT_LEN=11	22.095	7	3	25.16	0	0.647	0.646	0.943	0.969	0.756	-0.63	-0.63	-0.09	-0.05	-0.4	0.476615	0.428439	0.866089	0.932407	0.348104	61.62	52.67	41.44	44.93	25.34	81.6	115.1	81.4	89.9	126	118.8	7.05	30.62	0.91	12.9	48.15	11.09	76.5	84.5	91	141.4	80.8	79.7	80.8	97	177.1	87.1
High	Q96RP9	Elongation factor G, mitochondrial OS=Homo sapiens OX=9606 GN=GFM1 PE=1 SV=2 EXT_LEN=5	18.867	4	2	27.38	0	0.94	0.889	1.024	0.909	0.873	-0.09	-0.17	0.03	-0.14	-0.2	0.44666	0.267816	0.433429	0.227894	0.298852	7.82	7.79	2.91	5.31	10.25	96.9	96	91.7	92.2	103.2	105.7	0.09	0.29	0.12	4.99	7.54	4.77	96.8	97	96.2	95.8	91.6	91.8	95.5	89	97.8	108.8
High	A0A087WYT3	Prostaglandin E synthase 3 OS=Homo sapiens OX=9606 GN=PTGES3 PE=1 SV=1 EXT_LEN=9	12.122	12	2	28.76	0	1.449	1.476	1.354	0.747	0.93	0.54	0.56	0.44	-0.42	-0.1	0.51335	0.521167	0.542766	0.607373	0.487028	58.82	63.49	52.46	62.82	10.27	112.8	78.7	114.8	98	77.8	105.4	3.52	53.33	7.63	7.62	49.08	2.16	113.9	108.4	115.2	52.1	119.4	107.2	101.9	91.5	53.4	110.1
High	M0QX65	SUMO1 activating enzyme subunit 1 (Fragment) OS=Homo sapiens OX=9606 GN=SAE1 PE=1 SV=1 EXT_LEN=88	18.263	8	2	28.87	0	0.955	0.958	0.985	0.963	1.001	-0.07	-0.06	-0.02	-0.05	0	0.0184375	0.432389	0.27306	0.0529483	0.981558	0.2	5.16	1.01	0.47	7.65	98.1	97.5	98.4	101.4	102.8	101.2	0.13	0.45	4.98	6.39	0.06	0.9	98	98.2	97.1	97.8	101.9	95	106.1	96.9	102.8	102.7
High	G3XAH6	Poly(A) polymerase OS=Homo sapiens OX=9606 GN=PAPOLA PE=1 SV=1 EXT_LEN=30	15.393	6	3	21.43	0	1.007	0.957	1.009	1.036	1.002	0.01	-0.06	0.01	0.05	0	0.813784	0.353098	0.649239	0.0878042	0.9549	3.41	4.02	2.21	0.72	4.21	100.5	104.3	95.5	100.9	99.8	100.7	1.6	0.23	2.18	4.47	1.65	0.46	99.3	101.6	104.4	104.1	94	97	97.8	104.1	100.9	98.6
High	D6RD47	Small ribosomal subunit protein uS12 OS=Homo sapiens OX=9606 GN=RPS23 PE=1 SV=1 EXT_LEN=8	16.512	13	2	28.58	0	0.957	0.874	0.992	0.893	0.846	-0.06	-0.19	-0.01	-0.16	-0.24	0.647965	0.0106093	0.358064	0.460105	0.0336342	10.63	0.33	0.76	14.87	1.31	100.2	92.7	91.5	87.8	104.7	103.9	4.75	9.49	5.06	5.91	5.37	4.66	103.5	96.8	99.1	86.6	88.3	94.8	84.2	91.5	100.7	108.7
High	V9GZ78	C-1-tetrahydrofolate synthase, cytoplasmic OS=Homo sapiens OX=9606 GN=MTHFD1 PE=1 SV=2	13.203	5	3	23.16	0	0.991	0.96	0.991	1.028	0.975	-0.01	-0.06	-0.01	0.04	-0.04	0.791978	0.114078	0.0373863	0.0799152	0.353377	3.76	1.11	0.08	0.51	2.29	100.3	103	97	97.7	101.1	100.2	2.4	0.63	2.25	3.3	1.19	1.12	102	98.6	102.5	103.4	95.5	98.6	95.5	100	100.3	102
High	A0A994J6K9	Nck-associated protein 1 OS=Homo sapiens OX=9606 GN=NCKAP1 PE=1 SV=1 EXT_LEN=19	17.551	3	3	20.03	0	0.936	0.92	0.91	1.06	0.849	-0.1	-0.12	-0.14	0.08	-0.24	0.207951	0.036991	0.170723	0.326464	0.141815	3.32	0.72	3.85	4.9	5.51	100.8	103.8	99	83.1	107.6	97.9	0.68	1.49	1.8	0.9	2.48	6.15	101.2	100.2	102.7	104.9	97.7	100.3	82.6	83.6	105.7	109.5
High	A0A8C8MUD1	Aminoacyl tRNA synthetase complex interacting multifunctional protein 1 OS=Homo sapiens OX=9606 GN=AIMP1 PE=1 SV=1 EXT_LEN=9	11.197	15	3	22.43	0	1.096	0.918	0.935	1.062	1.095	0.13	-0.12	-0.1	0.09	0.13	0.501401	0.382129	0.178994	0.463335	0.296995	13.73	8.71	2.88	7.92	6.8	111.9	101.3	93.7	104.5	102.1	95.4	12.14	9.38	7.38	8.32	0.91	1.84	102.6	121.8	94.7	108.1	88.8	98.6	98.4	110.7	102.6	101.3
High	B4DJ07	Exocyst complex component 7 OS=Homo sapiens OX=9606 GN=EXOC7 PE=1 SV=1 EXT_LEN=4	13.548	5	3	21.21	0	0.99	0.957	0.985	1.026	0.953	-0.01	-0.06	-0.02	0.04	-0.07	0.885437	0.403454	0.592358	0.263218	0.00405205	8.41	4.73	2.92	1.7	0.05	100.8	103.1	97.6	95.7	101.9	100.4	6.5	0.36	2.99	1.31	1.52	1.26	105.6	96.3	102.8	103.3	99.6	95.5	96.5	94.8	100.8	103
High	A0A2U3TZU2	Glucose-6-phosphate isomerase OS=Homo sapiens OX=9606 GN=GPI PE=1 SV=1 EXT_LEN=10	15.755	5	2	27.62	0	0.991	0.984	1.012	0.996	0.954	-0.01	-0.02	0.02	-0.01	-0.07	0.902367	0.806728	0.840021	0.865525	0.011336	8.64	7.56	6.66	3.09	0.12	98.8	100.4	98.2	96.3	99.7	100.9	1.44	2.51	0.42	0.56	6.79	0.44	99.8	97.8	102.2	98.7	98.4	97.8	95.8	96.6	95	104.6
High	A0A6Q8PHC3	Structural maintenance of chromosomes protein 1A OS=Homo sapiens OX=9606 GN=SMC1A PE=1 SV=1 EXT_LEN=44	15.33	6	5	18.08	0	0.885	0.898	0.956	0.979	0.965	-0.18	-0.16	-0.07	-0.03	-0.05	0.358047	0.371877	0.36156	0.88432	0.41822	11.48	10.54	4.3	17.4	4.04	94.4	99.8	95.8	98.4	106.7	101.9	2.7	12.39	1.81	0.29	8.23	4.13	92.5	96.1	91.3	108.8	94.5	97	98.5	98.1	113	100.6
High	Q9UHB9	Signal recognition particle subunit SRP68 OS=Homo sapiens OX=9606 GN=SRP68 PE=1 SV=2 EXT_LEN=39	23.721	5	2	24.92	0	0.956	1.007	0.975	1.017	0.953	-0.06	0.01	-0.04	0.02	-0.07	0.544415	0.819368	0.445404	0.542723	0.0146564	7.59	3.74	3.19	2.91	0.17	97.8	101.4	103	95	102.3	99.7	3.9	2.49	0.23	0.45	3.34	0.29	95.1	100.5	99.6	103.2	102.8	103.2	95.2	94.6	104.7	99.9
High	A0A8V8TMP7	CYFIP related Rac1 interactor B OS=Homo sapiens OX=9606 GN=CYRIB PE=1 SV=1 EXT_LEN=9	16.075	8	2	22.94	0	1.045	0.868	1.01	1.006	1.007	0.06	-0.2	0.01	0.01	0.01	0.539482	0.306166	0.390783	0.958621	0.872494	7.45	10.94	1.06	13.41	5.35	104.5	101.5	86.8	101.7	99.9	100.9	2.49	4.19	0.84	3.48	9.58	8.57	102.5	106.2	104.5	98.5	87.2	86.2	99.1	104.1	93.3	106.9
High	Q13813	Spectrin alpha chain, non-erythrocytic 1 OS=Homo sapiens OX=9606 GN=SPTAN1 PE=1 SV=3 EXT_LEN=39	20.606	2	4	25.87	0	0.952	0.954	0.969	1.038	1.007	-0.07	-0.07	-0.05	0.05	0.01	0.712133	0.780016	0.785467	0.82463	0.883064	15.01	19.54	13.35	19.61	5.28	96.8	102.3	97	99.2	101.7	98.6	1.16	15.85	3.13	2.31	15.39	2.73	97.5	95.9	91.2	114.3	94.7	99	97.4	100.7	113.3	91
High	P55884	Eukaryotic translation initiation factor 3 subunit B OS=Homo sapiens OX=9606 GN=EIF3B PE=1 SV=3 EXT_LEN=6	9.625	2	2	21.42	0	1.02	1.027	1.042	0.95	0.98	0.03	0.04	0.06	-0.07	-0.03	0.877379	0.83749	0.197388	0.687883	0.844924	15.1	15.26	1.97	14.15	12.06	100.5	97.6	101.2	100.6	98.5	102.7	5.81	3.03	5.96	1.05	8.55	10.43	96.3	104.6	95.4	99.6	96.9	105.5	99.8	101.3	104.6	92.6
High	Q96N67	Dedicator of cytokinesis protein 7 OS=Homo sapiens OX=9606 GN=DOCK7 PE=1 SV=4 EXT_LEN=61	10.394	2	3	17.11	0	0.853	0.851	0.951	0.942	0.894	-0.23	-0.23	-0.07	-0.09	-0.16	0.156706	0.115337	0.340072	0.498486	0.0979557	5.94	4.37	4.37	8.89	2.59	93.8	98.6	93.7	93.6	110.1	104.7	2.23	4.75	3.72	6.19	7.88	3.73	95.3	92.3	95.3	101.9	96.1	91.2	97.7	89.5	116.3	104
High	P11172	Uridine 5'-monophosphate synthase OS=Homo sapiens OX=9606 GN=UMPS PE=1 SV=1 EXT_LEN=11	15.418	5	2	22.49	0	1.006	1.03	1.032	0.975	0.975	0.01	0.04	0.05	-0.04	-0.04	0.444227	0.325543	0.170831	0.151639	0.224119	0.74	2.42	1.28	0.93	1.36	99.3	99.3	101.7	99.4	98.7	101.9	0.95	2.35	2.07	0.16	0.24	1.46	100	98.7	101	97.7	100.2	103.1	99.5	99.2	98.9	98.6
High	O43242	26S proteasome non-ATPase regulatory subunit 3 OS=Homo sapiens OX=9606 GN=PSMD3 PE=1 SV=2 EXT_LEN=116	11.076	4	3	18.27	0	1	0.991	0.983	0.988	1.089	0	-0.01	-0.03	-0.02	0.12	0.995377	0.833767	0.244993	0.633548	0.31267	4.77	4.74	1.05	2.74	6.75	100	97.2	99.2	107.1	100.1	98.3	1.83	1.11	1.8	2.71	2.72	3.72	101.3	98.7	96.4	97.9	100.5	98	109.1	105	98.1	102
High	Q9UNM6	26S proteasome non-ATPase regulatory subunit 13 OS=Homo sapiens OX=9606 GN=PSMD13 PE=1 SV=2 EXT_LEN=21	14.947	12	4	25.33	0	1.003	0.978	0.998	1.014	0.923	0	-0.03	0	0.02	-0.12	0.940103	0.633265	0.920352	0.673726	0.333121	4.62	5.19	1.91	3.6	6.85	101.4	102.4	98.9	93.2	101.1	101	1.75	2.61	2.29	5.7	2.65	0.83	100.2	102.7	100.5	104.2	97.3	100.5	89.5	97	103	99.2
High	P09960	Leukotriene A-4 hydrolase OS=Homo sapiens OX=9606 GN=LTA4H PE=1 SV=2 EXT_LEN=5	12.808	3	2	20.99	0	1.17	1.125	1.086	0.789	1.081	0.23	0.17	0.12	-0.34	0.11	0.549373	0.689888	0.775294	0.445292	0.0478871	27.39	33.32	33.39	29.79	0.87	108.8	79.6	104.6	109.1	93	100.9	2.07	35.14	7.6	6.83	23.69	7.66	109.8	106.6	102.1	61.4	109.8	98.6	113.9	103.4	78.1	109.5
High	O75937	DnaJ homolog subfamily C member 8 OS=Homo sapiens OX=9606 GN=DNAJC8 PE=1 SV=2 EXT_LEN=33	17.613	10	2	23.41	0	1.056	0.938	1.035	0.922	1.122	0.08	-0.09	0.05	-0.12	0.17	0.119011	0.621006	0.675554	0.449608	0.0383151	1.52	14.1	9	10.24	1.03	101.8	92	90.4	111.9	96.4	99.7	7.78	10.4	4.19	0.32	9.23	0.65	96.2	107.4	85.3	98.9	93	87.6	112	111.5	90.2	102.8
High	A0A7I2RLJ8	Apoptosis inducing factor mitochondria associated 1 OS=Homo sapiens OX=9606 GN=AIFM1 PE=1 SV=1 EXT_LEN=33	19.427	7	2	22.49	0	1.024	1.008	1.008	1.074	0.88	0.03	0.01	0.01	0.1	-0.18	0.722766	0.609922	0.460182	0.0484996	0.126059	7.52	1.62	1	0.81	3.8	102.4	108.2	100.8	88.7	100	100.8	3.02	3.96	2.6	0.43	4.14	3.19	104.5	100.2	105.2	111.2	98.9	102.6	88.9	88.4	97.1	102.9
High	K7EJE8	Lon protease homolog, mitochondrial OS=Homo sapiens OX=9606 GN=LONP1 PE=1 SV=1 EXT_LEN=40	5.551	2	2	18.56	0	1.013	0.985	1.012	1.029	0.939	0.02	-0.02	0.02	0.04	-0.09	0.820787	0.589145	0.00536056	0.106915	0.106056	6.55	3	0.01	0.73	1.58	102	104.9	99.2	95.6	100.7	101.9	5.82	1.11	2.43	1.1	0.43	0.41	106.2	97.9	104.1	105.7	100.9	97.5	96.4	94.9	100.4	101
High	A0A6I8PL42	leucine--tRNA ligase OS=Homo sapiens OX=9606 GN=LARS1 PE=1 SV=1 EXT_LEN=12	14.316	3	3	19.63	0	1.127	1.081	1.048	0.978	1.023	0.17	0.11	0.07	-0.03	0.03	0.41533	0.567518	0.690267	0.712509	0.0487484	13.53	14.25	13.1	6.96	0.25	106.6	96.9	102.2	101.3	94.6	99.1	1.13	7.36	1.82	0.49	11.73	0.73	107.3	105.6	102	91.9	103.5	100.8	101.6	100.9	87	102.7
High	H0YHC3	Nucleosome assembly protein 1 like 1 (Fragment) OS=Homo sapiens OX=9606 GN=NAP1L1 PE=1 SV=1 EXT_LEN=16	8.621	10	2	21.01	0	1.012	1.127	1.106	0.833	0.953	0.02	0.17	0.15	-0.26	-0.07	0.967812	0.677213	0.692278	0.43583	0.336573	35.46	32.24	28.68	22.24	4.19	94.3	85.8	105	98.2	93.1	103	8.54	23.16	5.56	6.22	24.7	2.24	99.8	88.4	100.8	72.4	108.8	100.6	102.2	93.6	77.8	110.7
High	P21281	V-type proton ATPase subunit B, brain isoform OS=Homo sapiens OX=9606 GN=ATP6V1B2 PE=1 SV=3 EXT_LEN=11	16.792	6	2	24.53	0	0.947	0.999	1.015	0.99	0.943	-0.08	0	0.02	-0.01	-0.08	0.190724	0.990673	0.285411	0.766087	0.00710178	2.49	6.23	1.07	3.74	0.1	95.4	101.3	100.6	96.4	100.7	102.2	1.38	0.84	2.19	2.63	3.75	2.73	96.3	94.5	100.6	101.8	99.1	102.2	98.2	94.6	103.4	98.1
High	A0A804HI14	Leucine rich pentatricopeptide repeat containing OS=Homo sapiens OX=9606 GN=LRPPRC PE=1 SV=1 EXT_LEN=28	9.896	2	2	24.03	0	1.035	0.952	1.015	0.967	0.878	0.05	-0.07	0.02	-0.05	-0.19	0.680896	0.21519	0.718439	0.440993	0.147591	9.22	2.58	4.52	4.14	4.57	105	99.6	96.6	90.4	101.5	103	4.41	3.88	1.92	4.29	4.38	0.07	108.3	101.8	102.3	96.8	95.3	97.9	93.1	87.7	98.4	104.7
High	Q53H82	Endoribonuclease LACTB2 OS=Homo sapiens OX=9606 GN=LACTB2 PE=1 SV=2 EXT_LEN=34	10.449	7	2	20.22	0	1.045	0.852	1.004	0.994	1.022	0.06	-0.23	0.01	-0.01	0.03	0.12285	0.0986056	0.180274	0.937904	0.621253	1.28	3.72	0.19	9.14	4.71	105.5	100.7	85.9	103.6	100.9	101.4	2.13	5.53	0.2	1.32	3.35	3.17	103.9	107.1	104.7	96.9	86	85.8	104.5	102.6	98.5	103.3
High	E9PK47	Alpha-1,4 glucan phosphorylase OS=Homo sapiens OX=9606 GN=PYGL PE=1 SV=1 EXT_LEN=13	11.38	2	2	20.29	0	0.997	0.982	1	0.954	0.946	0	-0.03	0	-0.07	-0.08	0.924388	0.0616734	0.952856	0.314368	0.298194	4.03	0.27	0.7	3.76	4.17	103	98.5	101.4	97.7	103.3	103.3	2.14	1.22	1.96	6.34	1.7	2.37	104.5	101.4	99.4	97.7	100	102.8	93.4	102.1	102	104.5
High	A0A1B0GVI3	Keratin, type I cytoskeletal 10 OS=Homo sapiens OX=9606 GN=KRT10 PE=1 SV=2	22.745	7	3	27.43	0	0.596	0.707	0.708	1.456	1.591	-0.75	-0.5	-0.5	0.54	0.67	0.281789	0.10447	0.404348	0.495681	0.526012	36.69	8.52	38.12	56.25	77.87	72.6	125.5	86	137.1	121.7	86.2	3.95	45.51	22.39	69.81	30.23	5.26	71.6	67.7	86.3	168.1	70.4	96.8	225.9	76.6	94	145.1
High	G3V220	Transcription elongation regulator 1 OS=Homo sapiens OX=9606 GN=TCERG1 PE=1 SV=1 EXT_LEN=2	10.06	2	2	16.09	0	1.138	1.069	1.1	0.972	1.042	0.19	0.1	0.14	-0.04	0.06	0.0845086	0.434251	0.376522	0.556149	0.197057	2.56	8.04	9.49	5.08	1.94	104.3	98	98	105	91.7	100.8	9.41	2.02	4.2	0.98	11.85	2.82	97.5	111.4	99.3	96.5	95	100.9	104.2	105.7	84.2	99.6
High	P46109	Crk-like protein OS=Homo sapiens OX=9606 GN=CRKL PE=1 SV=1 EXT_LEN=19	7.861	8	2	16.53	0	0.985	0.965	0.942	1.036	0.994	-0.02	-0.05	-0.09	0.05	-0.01	0.887885	0.755482	0.519479	0.306199	0.223906	12.34	12.96	9.45	2.77	0.32	101.2	100.3	99.2	96.2	102.7	96.7	2.65	2.54	3.23	0.21	9.1	0.1	103.1	99.3	102	98.4	101.4	96.9	96.3	96	96.3	109.5
High	O15067	Phosphoribosylformylglycinamidine synthase OS=Homo sapiens OX=9606 GN=PFAS PE=1 SV=4 EXT_LEN=68	23.716	3	3	26.03	0	1.038	1.064	0.995	1.059	0.969	0.05	0.09	-0.01	0.08	-0.04	0.265418	0.124398	0.450671	0.0957803	0.383257	2.45	1.83	0.59	1.3	3.17	101.8	103.5	104.4	94.7	98.1	97.6	0.07	0.46	0.52	1.32	2.26	1.7	101.9	101.7	103.1	103.8	104	104.8	95.5	93.7	96.5	99.7
High	H3BUC9	NODAL modulator 1 (Fragment) OS=Homo sapiens OX=9606 GN=NOMO1 PE=1 SV=1 EXT_LEN=60	20.871	16	2	21.54	0	0.931	0.964	0.937	1.037	0.954	-0.1	-0.05	-0.09	0.05	-0.07	0.498523	0.496589	0.172294	0.452717	0.332603	10.54	5.44	2.7	4.64	4	98.3	102.5	101.7	94.4	105.6	98.9	3.48	8.42	1.38	0.18	6.56	3.99	100.7	95.9	96.5	108.8	100.7	102.7	94.2	94.4	100.7	110.5
High	Q14157	Ubiquitin-associated protein 2-like OS=Homo sapiens OX=9606 GN=UBAP2L PE=1 SV=2 EXT_LEN=129	20.449	5	3	27.05	0	0.873	0.888	0.983	0.932	0.84	-0.2	-0.17	-0.03	-0.1	-0.25	0.28184	0.0345785	0.615314	0.205736	0.19941	9.55	0.95	3.75	3.52	8.35	94	98.6	95.7	89	107.7	105.9	4.68	4.21	5.33	8.8	4.42	0.85	97.1	90.9	95.6	101.5	92.1	99.3	83.5	94.6	104.3	111
High	P49321	Nuclear autoantigenic sperm protein OS=Homo sapiens OX=9606 GN=NASP PE=1 SV=2 EXT_LEN=40	19.138	5	3	26.05	0	1.136	1.046	1.039	0.963	1	0.18	0.07	0.05	-0.05	0	0.284235	0.50364	0.56243	0.440109	0.975634	9.08	6.78	6.84	4.66	1.85	106.7	93.9	98.3	97.5	93.9	97.5	1.24	1.07	3.44	1.61	9.89	3.38	105.8	107.6	94.6	93.2	95.9	100.6	96.4	98.6	87.5	100.7
High	G5E9R5	acid phosphatase OS=Homo sapiens OX=9606 GN=ACP1 PE=1 SV=1 EXT_LEN=12	12.33	23	2	16.94	0	0.991	1.018	1.015	1.006	0.964	-0.01	0.03	0.02	0.01	-0.05	0.746865	0.375155	0.491598	0.781292	0.377448	3.23	1.81	2.09	2.52	3.68	98.5	101.4	101.2	97.2	99.4	100.8	0.38	3.86	1.73	2.04	3.46	1.46	98.2	98.7	98.7	104.2	100	102.4	98.6	95.8	97	101.8
High	Q7L014	Probable ATP-dependent RNA helicase DDX46 OS=Homo sapiens OX=9606 GN=DDX46 PE=1 SV=2 EXT_LEN=13	13.066	3	3	16.81	0	0.952	0.952	0.976	1.021	0.964	-0.07	-0.07	-0.04	0.03	-0.05	0.05294	0.558062	0.512022	0.654631	0.531065	0.61	8.82	3.8	5.12	5.95	98.7	103.3	98.7	97.6	103.7	101.2	3.38	4.55	4.44	5.33	3.96	0.34	101.1	96.4	100	106.7	95.6	101.8	93.9	101.3	106.6	100.8
High	P04350	Tubulin beta-4A chain OS=Homo sapiens OX=9606 GN=TUBB4A PE=1 SV=2	10.546	6	2	16.52	0	0.921	0.944	0.979	0.974	0.967	-0.12	-0.08	-0.03	-0.04	-0.05	0.407798	0.643274	0.832298	0.486622	0.115589	9.14	13.61	11.52	3.69	0.91	96.2	99.7	98.7	99	104.5	102.3	0.78	5.01	3.48	2.36	9.47	1.49	96.7	95.6	96.2	103.3	96.2	101.1	97.3	100.6	111.7	97.7
High	Q6P4A7	Sideroflexin-4 OS=Homo sapiens OX=9606 GN=SFXN4 PE=1 SV=1 EXT_LEN=2	8.652	7	2	17.42	0	0.953	0.961	0.988	1.003	0.957	-0.07	-0.06	-0.02	0	-0.06	0.638697	0.594638	0.885322	0.966824	0.0991947	11.15	7.97	9.45	7.82	1.02	98	101.9	98.8	97.3	102.8	101.6	2.65	8.48	0.37	0.07	7.96	1.04	96.1	99.8	95.9	108.1	99	98.5	97.2	97.2	108.7	97.1
High	Q7Z4Q2	HEAT repeat-containing protein 3 OS=Homo sapiens OX=9606 GN=HEATR3 PE=1 SV=2 EXT_LEN=19	14.392	3	2	19.97	0	1.057	0.811	0.943	0.951	0.971	0.08	-0.3	-0.08	-0.07	-0.04	0.336316	0.261777	0.514758	0.58188	0.132537	4.78	13.56	9.04	9.64	0.93	111	94.3	85.2	96.2	105	99.1	13.87	8.44	3.56	0.15	9.34	0.74	100.4	122.3	99.9	88.6	87.2	82.9	96.2	95.9	98.2	112
High	Q9UHD1	Cysteine and histidine-rich domain-containing protein 1 OS=Homo sapiens OX=9606 GN=CHORDC1 PE=1 SV=2 EXT_LEN=15	11.711	10	2	24.95	0	0.97	1.057	0.984	1.055	0.929	-0.04	0.08	-0.02	0.08	-0.11	0.606603	0.0558002	0.626602	0.579177	0.423189	6.36	0.73	3.64	10.22	8.62	96.6	103.3	105.3	90.9	99.5	97.9	3.43	3.64	1.94	2.11	2.63	6.1	98.9	94.2	106	100.7	103.8	106.7	92.3	89.6	97.7	101.4
High	P28482	Mitogen-activated protein kinase 1 OS=Homo sapiens OX=9606 GN=MAPK1 PE=1 SV=3 EXT_LEN=8	10.993	7	2	19.47	0	1.018	0.981	1.014	0.997	1.016	0.03	-0.03	0.02	0	0.02	0.581809	0.810258	0.0261558	0.930969	0.770449	3.4	9.12	0.08	3.91	6.17	101.9	101.3	98.3	103.2	100.1	101.5	0.39	0.8	5.85	2.96	2.85	2.93	101.6	102.2	100.7	101.8	94.3	102.4	101	105.3	102.2	98.1
High	Q4VCS5	Angiomotin OS=Homo sapiens OX=9606 GN=AMOT PE=1 SV=1 EXT_LEN=15	11.257	2	2	20.12	0	0.741	0.768	1.117	0.554	0.685	-0.43	-0.38	0.16	-0.85	-0.54	0.0728827	0.186709	0.377944	0.0433055	0.00778561	5.11	11.83	11.06	5.97	0.68	82.8	69.2	85.9	85.6	111.8	124.9	3.34	8	3.05	2.97	8.21	2.32	80.8	84.8	73.2	65.3	87.7	84	87.4	83.8	105.4	118.4
High	P78347	General transcription factor II-I OS=Homo sapiens OX=9606 GN=GTF2I PE=1 SV=2 EXT_LEN=7	11.783	2	2	19.26	0	1.055	1.024	1.068	0.887	0.929	0.08	0.03	0.09	-0.17	-0.11	0.778209	0.884175	0.463103	0.625721	0.476917	21.79	19.02	8.66	26.82	10.12	102.3	91.9	99.3	96.3	97	103.6	3.32	16.24	0.71	0.52	17.3	9.11	104.5	99.7	102.9	81.7	99.6	98.6	96.4	95.7	85.6	109.5
High	H3BPJ9	NADH dehydrogenase [ubiquinone] 1 beta subcomplex subunit 10 OS=Homo sapiens OX=9606 GN=NDUFB10 PE=1 SV=1 EXT_LEN=16	13.325	13	2	18.09	0	1.1	0.99	1.029	1.053	1.014	0.14	-0.01	0.04	0.07	0.02	0.296519	0.793281	0.0950935	0.541535	0.837067	7.07	4.39	0.63	8.72	7.65	106.3	104.7	95.7	100.7	96.6	99.4	3.13	4.1	0.57	3.08	3.61	4.21	103.9	108.6	101.6	107.7	95.3	96	98.5	102.9	99.1	94.2
High	P28066	Proteasome subunit alpha type-5 OS=Homo sapiens OX=9606 GN=PSMA5 PE=1 SV=3 EXT_LEN=15	31.315	15	2	33.86	0	0.973	0.993	1.01	1.069	1.01	-0.04	-0.01	0.01	0.1	0.01	0.798839	0.953555	0.925753	0.515997	0.75102	12.55	14.33	12.33	10.47	3.41	97.9	108.7	100	102.6	100.7	101.7	0.78	8.97	0.91	2.27	12.7	0.99	98.4	97.3	101.9	115.8	99.3	100.5	100.9	104.2	110.1	91.9
High	Q9H3N1	Thioredoxin-related transmembrane protein 1 OS=Homo sapiens OX=9606 GN=TMX1 PE=1 SV=1 EXT_LEN=10	19.116	11	3	18.74	0	1.068	1.144	1.018	1.054	1.359	0.09	0.19	0.03	0.08	0.44	0.694148	0.669784	0.939247	0.867208	0.666912	18.77	35.19	27.48	37.37	82.53	96.3	96.8	103.2	124.7	90.2	91.8	32.74	24.46	46.91	60.43	15.43	10.55	73.7	118.1	78.7	111.6	70.8	141	76.5	190.7	78.3	97.5
High	E9PBF6	Lamin B1 OS=Homo sapiens OX=9606 GN=LMNB1 PE=1 SV=1 EXT_LEN=9	9.186	7	3	20.23	0	1.033	0.971	1.072	0.969	0.932	0.05	-0.04	0.1	-0.04	-0.1	0.55835	0.606582	0.240531	0.0173445	0.123219	5.74	6.15	4.09	0.13	2.04	98.4	99	92.5	95.2	95.3	102.1	1.2	0.25	1.6	2.32	4.27	0.37	99.2	97.5	98.8	99.2	93.5	91.4	93.6	96.7	92.4	98.2
High	Q96RS6	NudC domain-containing protein 1 OS=Homo sapiens OX=9606 GN=NUDCD1 PE=1 SV=2 EXT_LEN=3	11.535	4	2	17.26	0	0.902	0.862	0.954	1.012	0.945	-0.15	-0.21	-0.07	0.02	-0.08	0.227183	0.299155	0.230692	0.907039	0.315757	5.68	11.21	2.67	11.6	4.54	98.2	104.9	93.8	98	108.8	103.7	1.76	6.42	3.51	8.94	7.17	4.62	99.3	96.9	100.2	109.7	91.4	96	104.4	91.9	114.4	103.3
High	B7Z3Q4	Alkylglycerone-phosphate synthase OS=Homo sapiens OX=9606 GN=AGPS PE=1 SV=1 EXT_LEN=3	12.04	4	2	17.41	0	0.925	1.016	1.016	0.945	0.932	-0.11	0.02	0.02	-0.08	-0.1	0.431871	0.877475	0.788023	0.395529	0.466472	9.29	12.31	6.78	5.97	9.33	94.9	98.5	104.2	97.2	102.6	104.2	0.26	3.04	2.61	6.25	9.11	2.65	94.7	95	100.6	96.3	106.1	102.3	101.5	92.9	96.1	109.3
High	P46777	Large ribosomal subunit protein uL18 OS=Homo sapiens OX=9606 GN=RPL5 PE=1 SV=3 EXT_LEN=29	10.112	6	2	16.68	0	1.082	1.005	1.008	1.087	1.024	0.11	0.01	0.01	0.12	0.03	0.0360959	0.368369	0.916441	0.0366138	0.717087	0.66	0.49	8.7	0.71	7.48	104.4	105.7	97	99.6	96.5	97.3	2.56	5.68	2.39	0.77	1.93	6.36	106.3	102.5	101.5	110	98.6	95.3	100.1	99	97.8	95.2
High	P61163	Alpha-centractin OS=Homo sapiens OX=9606 GN=ACTR1A PE=1 SV=1 EXT_LEN=10	19.12	18	4	19.74	1	1.004	0.981	0.97	1.036	1.018	0.01	-0.03	-0.04	0.05	0.03	0.93755	0.511271	0.230997	0.401223	0.34195	5.84	2.96	1.72	3.82	1.57	101.3	101.4	99	99.6	100.9	97.8	4.07	3.78	1.33	1.36	1.5	0.14	104.2	98.4	104.1	98.7	99.9	98	98.6	100.6	99.8	101.9
High	P37802	Transgelin-2 OS=Homo sapiens OX=9606 GN=TAGLN2 PE=1 SV=3 EXT_LEN=14	16.449	15	2	21.76	0	1.047	1.032	1.033	1.002	0.817	0.07	0.05	0.05	0	-0.29	0.686214	0.474564	0.632196	0.986702	0.186561	12.82	4.35	7.42	15.73	9.02	102	100.9	100.6	82.3	97.4	100.7	3.29	6.55	11.33	0.18	15.44	8.42	99.5	104.3	105.5	96.2	92.7	108.8	82.3	82.1	87.2	108.5
High	Q9UBT2	SUMO-activating enzyme subunit 2 OS=Homo sapiens OX=9606 GN=UBA2 PE=1 SV=2 EXT_LEN=31	13.214	4	2	19.02	0	1.031	1.077	1.006	0.998	1.068	0.04	0.11	0.01	0	0.09	0.655971	0.4061	0.913419	0.968551	0.00829108	7.46	8.2	6.64	5.59	0.13	100.3	97.7	104.9	104.5	97.3	97.9	1.68	6.23	2.38	1.02	5.43	0.9	101.5	99.1	102.1	93.5	106.6	103.1	105.3	103.8	93.6	101.1
High	Q14257	Reticulocalbin-2 OS=Homo sapiens OX=9606 GN=RCN2 PE=1 SV=1 EXT_LEN=7	12.114	9	2	23.84	0	0.619	0.652	0.878	1.186	0.874	-0.69	-0.62	-0.19	0.25	-0.19	0.42657	0.498853	0.764336	0.74131	0.499256	57.73	65.12	50.49	60.43	19.91	77.2	130	81.4	95.8	124.8	109.6	3.64	44.47	2.88	8.79	54.44	10.11	77.5	73.6	91.8	176.1	78	81.2	88.1	99.7	183.1	81.3
High	O43747	AP-1 complex subunit gamma-1 OS=Homo sapiens OX=9606 GN=AP1G1 PE=1 SV=5 EXT_LEN=37	18.833	5	3	27.28	0	1.132	1.142	0.962	1.013	1.177	0.18	0.19	-0.06	0.02	0.23	0.250324	0.341018	0.609516	0.960473	0.221325	7.64	11.67	8.16	31.7	8.75	107.3	92.4	108.2	107.3	94.8	91.2	3.02	27.14	0.81	5.82	10.29	2.53	104.7	109.3	111.9	75.9	108.5	107.3	111.5	102.7	87.9	101.7
High	Q9Y5X3	Sorting nexin-5 OS=Homo sapiens OX=9606 GN=SNX5 PE=1 SV=1 EXT_LEN=21	7.678	6	2	19.31	0	1.001	0.939	0.975	1.053	0.979	0	-0.09	-0.04	0.07	-0.03	0.995885	0.667926	0.714404	0.649835	0.800656	17.36	16.38	7.81	12.44	9.68	100.9	103.5	94.7	96.3	100.8	98.3	0.03	2.8	0.9	0.18	16.42	9.04	100.8	100.8	105.4	101.3	93.9	95.1	96.3	96	89.6	113.2
High	A0A087WZ13	Ribonucleoprotein, PTB binding 1 OS=Homo sapiens OX=9606 GN=RAVER1 PE=1 SV=1 EXT_LEN=44	21.794	5	2	27.57	0	1.005	0.982	0.997	0.974	0.983	0.01	-0.03	0	-0.04	-0.02	0.741901	0.50522	0.81049	0.305413	0.0493822	1.61	2.7	1.39	2.02	0.19	100.4	97	98.1	97.9	99.9	99.6	3.17	1.62	4.21	0.49	1.63	0.31	98.1	102.6	98.1	95.9	95.2	101.1	97.6	98.3	98.7	101
High	Q9UQE7	Structural maintenance of chromosomes protein 3 OS=Homo sapiens OX=9606 GN=SMC3 PE=1 SV=2 EXT_LEN=13	18.75	3	4	19.36	0	0.995	1.012	1.017	0.947	0.971	-0.01	0.02	0.02	-0.08	-0.04	0.860283	0.200132	0.00519692	0.0140504	0.157456	3.5	0.56	0.02	0.18	1.1	99.8	96.7	101.5	99.1	100.3	102.1	2.02	1.17	0.78	0.29	1.32	1.34	98.4	101.2	97.5	95.9	102.1	100.9	99.3	98.9	101.3	99.4
High	Q9H1I8	Activating signal cointegrator 1 complex subunit 2 OS=Homo sapiens OX=9606 GN=ASCC2 PE=1 SV=3 EXT_LEN=27	10.646	3	2	14.64	0	1.195	1.028	1.141	0.906	1.181	0.26	0.04	0.19	-0.14	0.24	0.0757991	0.675593	0.178326	0.527573	0.287695	3.16	7.38	5.64	15.92	11.97	106.8	92.5	91.9	120.5	89.4	102	0.54	13.29	3.48	9.56	3.55	1.83	107.1	106.2	101.4	84	89.5	94	128.7	112.4	91.5	87
High	P09543	2',3'-cyclic-nucleotide 3'-phosphodiesterase OS=Homo sapiens OX=9606 GN=CNP PE=1 SV=2 EXT_LEN=26	15.25	8	3	14.88	0	0.939	0.809	0.925	1.082	1.05	-0.09	-0.31	-0.11	0.11	0.07	0.538097	0.295426	0.49901	0.735924	0.489234	10.48	15.76	11.59	26.8	6.93	100.7	107.3	86.8	104.1	107.3	99.2	5.15	21.17	0.13	2.51	15.08	4.09	104.2	96.9	92.1	124.5	86.6	86.5	102	105.7	119.1	96.1
High	A5YKK6	CCR4-NOT transcription complex subunit 1 OS=Homo sapiens OX=9606 GN=CNOT1 PE=1 SV=2 EXT_LEN=20	15.579	2	3	18.63	0	1.091	0.978	0.985	0.979	1.031	0.13	-0.03	-0.02	-0.03	0.04	0.0552056	0.477028	0.887057	0.614293	0.446625	1.12	3.12	12.65	4.51	3.81	108.1	95.5	96.9	100.6	99.1	97.6	11.84	5.56	7.81	4.89	10.77	1.25	99.2	117.4	99.2	91.7	91.5	102.2	104	97	91.7	106.8
High	E9PLE9	Nucleobindin 2 (Fragment) OS=Homo sapiens OX=9606 GN=NUCB2 PE=1 SV=1	10.472	15	2	19.53	0	1.015	1.034	0.962	1.013	1.01	0.02	0.05	-0.06	0.02	0.01	0.603434	0.154406	0.564139	0.69177	0.89994	3.06	1.21	6.95	3.68	8.86	101.5	97.5	103.4	97.2	100	96.3	2.12	3.92	1.96	1.02	0.8	7.42	103	100	94.8	100.2	101.9	104.8	97.9	96.5	99.4	100.6
High	P17987	T-complex protein 1 subunit alpha OS=Homo sapiens OX=9606 GN=TCP1 PE=1 SV=1 EXT_LEN=18	8.328	4	2	18.99	0	0.896	0.951	0.971	0.993	0.937	-0.16	-0.07	-0.04	-0.01	-0.09	0.142297	0.43787	0.666436	0.886521	0.0209413	3.7	6.18	7.59	6.19	0.32	94.1	101.2	99.9	95.6	105.1	102	3.91	5.7	1.54	0.11	7.43	0.2	96.7	91.5	97.2	105.4	100.9	98.7	95.5	95.6	110.7	99.6
High	A0A494C0Y7	RAD50 double strand break repair protein (Fragment) OS=Homo sapiens OX=9606 GN=RAD50 PE=1 SV=1 EXT_LEN=66	4.134	4	2	11.94	0	1.134	0.94	0.984	0.992	1.014	0.18	-0.09	-0.02	-0.01	0.02	0.223113	0.591063	0.677902	0.912989	0.737184	6.83	12.23	4.25	8.31	4.81	112.4	96.8	93.1	98.9	99.1	97.5	17.43	0.97	0.64	2.37	10.99	6.95	99.1	127	97.3	95.9	93.4	92.6	97.1	100.4	91.5	106.9
High	Q01518	Adenylyl cyclase-associated protein 1 OS=Homo sapiens OX=9606 GN=CAP1 PE=1 SV=5 EXT_LEN=33	15.719	11	5	11.27	0	1.002	0.979	0.972	1.011	0.994	0	-0.03	-0.04	0.02	-0.01	0.962979	0.487641	0.694203	0.836536	0.780636	5.68	3	7.96	6.35	2.44	101.5	99.6	99.2	97.9	101.3	98.5	0.03	8.2	2.58	4.47	5.44	2.15	101.5	101.5	94	105.5	101	97.4	94.9	101	105.2	97.5
High	A0A087WTV6	Pyrroline-5-carboxylate reductase 2 OS=Homo sapiens OX=9606 GN=PYCR2 PE=1 SV=1 EXT_LEN=41	11.336	13	2	24.88	0	1.178	0.976	1.032	0.979	0.963	0.24	-0.04	0.04	-0.03	-0.05	0.325315	0.835749	0.809877	0.865012	0.676594	13.64	13.83	14.98	14.42	10	112.1	96.1	92.8	94.5	95.1	98.1	3.04	11.93	2.87	7.76	15.97	1.77	109.5	114.3	104.4	88.2	90.8	94.6	99.7	89.3	84.8	106.4
High	A0A669KBL1	Ubiquitin carboxyl-terminal hydrolase 7 OS=Homo sapiens OX=9606 GN=USP7 PE=1 SV=1 EXT_LEN=17	21.103	4	3	23.43	0	1.01	1.003	1.027	0.981	0.927	0.01	0	0.04	-0.03	-0.11	0.835886	0.88161	0.476649	0.829564	0.279337	5.59	2.58	3.61	10.43	5.28	99.4	99	98.7	93.6	98.4	101	3.34	4.51	0.47	0.4	1.99	5.43	101.7	97	102.2	95.9	99	98.3	93.3	93.8	97	99.7
High	Q13363	C-terminal-binding protein 1 OS=Homo sapiens OX=9606 GN=CTBP1 PE=1 SV=2 EXT_LEN=77	12.558	9	3	16.02	0	0.932	0.943	0.973	1.011	0.915	-0.1	-0.08	-0.04	0.02	-0.13	0.0622176	0.34943	0.243156	0.837226	0.0172122	1.02	5.31	1.62	6.22	0.36	97.8	103.2	98.9	93.4	104.9	102.1	4.8	3.65	1.23	1.94	3.83	2.28	101.1	94.5	100.5	105.9	98.1	99.8	94.6	92.1	107.7	102.1
High	P54886	Delta-1-pyrroline-5-carboxylate synthase OS=Homo sapiens OX=9606 GN=ALDH18A1 PE=1 SV=2 EXT_LEN=55	26.25	6	3	26.25	0	0.854	0.951	0.955	0.923	0.873	-0.23	-0.07	-0.07	-0.12	-0.2	0.209465	0.361719	0.0944298	0.332477	0.0812572	7.97	4.71	1.03	6.84	2.59	93.4	96.3	104	91.1	109.3	104.4	0.36	0.46	3.47	9.44	7.96	6.98	93.6	93.1	96.6	96	106.5	101.4	97.3	85.2	115.6	103.3
High	Q00688	Peptidyl-prolyl cis-trans isomerase FKBP3 OS=Homo sapiens OX=9606 GN=FKBP3 PE=1 SV=1 EXT_LEN=26	7.025	10	2	12.85	0	1.144	0.977	1.05	1.01	0.977	0.19	-0.03	0.07	0.01	-0.03	0.238818	0.48978	0.00136018	0.745621	0.186671	7.84	3.36	0.02	3.41	1.05	108.7	100.7	92.8	97.5	95	99.8	6.44	2.2	2.17	0.05	1.03	1.05	103.8	113.7	99.2	102.3	91.4	94.3	97.5	97.4	95.7	94.3
High	A0A8V8TLK1	Serine/threonine-protein kinase 4 OS=Homo sapiens OX=9606 GN=STK4 PE=1 SV=1 EXT_LEN=52	15.444	10	3	20.39	0	1.012	0.986	1.049	0.926	0.927	0.02	-0.02	0.07	-0.11	-0.11	0.702082	0.719284	0.00128393	0.188063	0.232583	3.61	4.4	0.01	3.48	4.31	101.1	96.9	98.4	97.1	99.8	104.7	0.55	0.42	1.31	1.21	2.89	2.9	101.4	100.6	97.2	96.6	99.3	97.5	97.9	96.2	97.8	101.9
High	P61020	Ras-related protein Rab-5B OS=Homo sapiens OX=9606 GN=RAB5B PE=1 SV=1 EXT_LEN=4	10.072	12	2	19.08	0	0.991	1.065	1.026	0.998	0.951	-0.01	0.09	0.04	0	-0.07	0.80522	0.147862	0.201194	0.975656	0.10835	4.39	2.21	1.26	8.54	1.28	97.1	100.4	104.4	95.7	98	100.6	5.01	6.11	2.94	0.8	0.83	2.03	93.7	100.6	104.8	96.1	102.3	106.6	95.1	96.2	97.4	98.6
High	Q16658	Fascin OS=Homo sapiens OX=9606 GN=FSCN1 PE=1 SV=3 EXT_LEN=99	10.275	6	3	13.8	0	0.933	0.847	0.969	0.954	0.941	-0.1	-0.24	-0.05	-0.07	-0.09	0.0653265	0.0753407	0.402671	0.032585	0.139547	1.05	2.94	3.44	0.36	2	100.8	99.8	91.4	98.5	108	104.6	0.34	1.59	1.45	3.84	1.35	1.93	101	100.5	98.7	100.9	90.5	92.3	95.8	101.2	109	106.9
High	Q9BPX3	Condensin complex subunit 3 OS=Homo sapiens OX=9606 GN=NCAPG PE=1 SV=1 EXT_LEN=35	11.693	2	2	18.47	0	0.978	1.025	1.043	0.966	0.851	-0.03	0.03	0.06	-0.05	-0.23	0.792221	0.742717	0.0779648	0.604614	0.288422	9.86	8.4	0.78	7.11	11.69	97	100	101.7	88.1	99.2	103.5	3.4	1.53	2.01	5.87	5.99	5.26	99.3	94.7	101.1	98.9	103.1	100.2	91.8	84.4	95.1	103.5
High	O95071	E3 ubiquitin-protein ligase UBR5 OS=Homo sapiens OX=9606 GN=UBR5 PE=1 SV=2 EXT_LEN=42	9.847	1	3	16.38	0	1.033	1.073	1.069	0.894	0.898	0.05	0.1	0.1	-0.16	-0.15	0.764102	0.448487	0.568795	0.343751	0.0340946	12.52	8.9	12.29	9.98	0.85	100.5	92.9	104.4	93.3	97.2	103.9	2.41	11.68	1.03	3.01	9.5	2.19	102.1	98.7	100.8	85.5	103.5	105	95.3	91.3	90.8	103.9
High	Q9BY77	Polymerase delta-interacting protein 3 OS=Homo sapiens OX=9606 GN=POLDIP3 PE=1 SV=2 EXT_LEN=4	17.091	9	3	20.11	0	1.199	1.16	1.091	1.048	0.96	0.26	0.21	0.13	0.07	-0.06	0.313097	0.268632	0.00565891	0.309236	0.563785	14.44	9.89	0.12	3.67	7.47	108.4	103.4	104.9	94.7	90.4	98.7	9.96	0.39	5.64	3.23	3.78	3.89	101	116.3	103.6	103.1	100.7	109.1	92.5	96.8	92.8	88
High	P42166	Lamina-associated polypeptide 2, isoform alpha OS=Homo sapiens OX=9606 GN=TMPO PE=1 SV=2 EXT_LEN=30	9.478	4	3	15.13	0	1.004	1.04	1.058	0.939	1.007	0.01	0.06	0.08	-0.09	0.01	0.89858	0.517113	0.0963034	0.194117	0.777364	3.44	6.18	1.27	2.91	3.01	96.9	95.9	100.4	102.9	96.5	102.1	1.6	2.31	4.21	2.4	1.68	0.47	98	95.8	97.5	94.4	103.5	97.5	104.6	101.1	95.4	97.7
High	B0QY90	Eukaryotic translation initiation factor 3 subunit L OS=Homo sapiens OX=9606 GN=EIF3L PE=1 SV=1 EXT_LEN=1	15.663	5	2	19.67	0	1.02	1.104	1.069	0.894	0.897	0.03	0.14	0.1	-0.16	-0.16	0.753018	0.379948	0.348267	0.457645	0.0704242	7.12	9.99	6.04	14.55	1.79	97.7	91.5	105.7	91.8	95.8	102.4	1.14	11.66	1.59	3.88	7.92	2.17	96.8	98.4	99.3	84.2	106.8	104.5	89.3	94.3	90.5	101.2
High	E7EX17	Eukaryotic translation initiation factor 4B OS=Homo sapiens OX=9606 GN=EIF4B PE=1 SV=1 EXT_LEN=36	13.353	6	3	16.29	0	1.057	0.967	1.054	0.892	1.008	0.08	-0.05	0.08	-0.16	0.01	0.155869	0.734652	0.337403	0.0891807	0.876131	2.04	11.17	4.53	2.39	5.95	100.8	89.7	92.3	101.3	95.4	100.5	11.81	7.18	3.14	3.79	13.74	9.45	92.6	109.4	85.1	94.2	90.1	94.2	98.5	103.9	86.4	105
High	F8VPE8	Large ribosomal subunit protein uL10 (Fragment) OS=Homo sapiens OX=9606 GN=RPLP0 PE=1 SV=1 EXT_LEN=29	11.628	19	2	22.86	0	0.937	0.89	0.99	0.94	0.913	-0.09	-0.17	-0.01	-0.09	-0.13	0.0589057	0.0228259	0.871427	0.550618	0.288501	0.89	0.62	7.04	10.69	6.55	98.1	97.5	93.2	94.7	104.7	103.7	0.86	1.76	1.12	2.18	1.71	8.42	97.5	98.7	98.7	96.2	92.4	93.9	93.2	96.1	103.4	105.9
High	Q96PU8	KH domain-containing RNA-binding protein QKI OS=Homo sapiens OX=9606 GN=QKI PE=1 SV=1 EXT_LEN=5	8.02	9	2	17.31	0	0.942	0.953	0.969	1.077	0.985	-0.09	-0.07	-0.05	0.11	-0.02	0.438229	0.49792	0.180362	0.619683	0.432975	7.29	7.15	1.36	16.23	1.86	96.4	106.8	97.5	97.6	102.3	99.1	1.34	11.12	1.21	2.53	5.61	4.31	95.4	97.2	98.6	115.4	96.5	98.2	99.3	95.8	106.4	98.2
High	A0A3B3IT92	DNA replication licensing factor MCM4 OS=Homo sapiens OX=9606 GN=MCM4 PE=1 SV=1	17.66	4	2	19.69	0	0.998	1.047	1.014	0.923	0.906	0	0.07	0.02	-0.12	-0.14	0.939072	0.201153	0.451511	0.236483	0.162581	3.04	2.23	1.8	4.63	3.84	99.7	93.5	104.6	91.8	99.9	101.3	3.99	7.21	3.21	6.46	1.09	2.8	102.5	96.9	98.4	88.8	107	102.2	96	87.6	100.6	99.1
High	B5MDQ0	ERCC excision repair 6 like, spindle assembly checkpoint helicase OS=Homo sapiens OX=9606 GN=ERCC6L PE=1 SV=1 EXT_LEN=9	13.899	2	2	13.57	0	0.926	0.983	0.971	0.966	0.909	-0.11	-0.03	-0.04	-0.05	-0.14	0.0787451	0.0574005	0.376434	0.448855	0.241702	1.41	0.23	2.95	4.38	5.63	96.7	97.9	102.6	92.2	104.4	101.4	2.85	2.86	1.28	4.06	1.5	1.31	98.6	94.7	99.9	95.9	103.5	101.6	94.8	89.5	105.5	103.3
High	O75533	Splicing factor 3B subunit 1 OS=Homo sapiens OX=9606 GN=SF3B1 PE=1 SV=3	13.776	4	4	14.56	0	1.03	0.977	1.022	0.973	0.933	0.04	-0.03	0.03	-0.04	-0.1	0.608655	0.536307	0.0677138	0.715454	0.20531	6.17	3.78	0.35	8.59	3.42	102.9	99.4	97.7	95.4	99.9	102.2	2.09	4.72	0.19	0.2	3.8	3.46	104.4	101.4	102.7	96.1	97.5	97.8	95.2	95.5	97.3	102.6
High	H0Y449	Y-box-binding protein 1 (Fragment) OS=Homo sapiens OX=9606 GN=YBX1 PE=1 SV=1 EXT_LEN=24	24.253	12	2	22.27	0	0.893	0.828	0.962	1.024	0.978	-0.16	-0.27	-0.06	0.03	-0.03	0.452329	0.228252	0.79878	0.85277	0.280855	14.44	10.48	17.42	14.95	1.53	96	105.9	89	101.2	107.5	103.4	0.07	16.91	3.84	1.29	13.79	2.75	95.8	95.7	93.7	119.2	91.3	86.4	100.1	101.9	118.3	97.3
High	A0A7I2V5S2	Nucleophosmin OS=Homo sapiens OX=9606 GN=NPM1 PE=1 SV=1 EXT_LEN=28	9.781	12	3	11.66	0	0.757	0.77	0.973	0.873	0.871	-0.4	-0.38	-0.04	-0.2	-0.2	0.285282	0.312742	0.877566	0.393544	0.159949	19.89	20.77	21.22	14.34	5.25	86.6	97.2	88.1	96.9	114.4	111.3	3.7	11.18	2.87	2.56	22.43	2.45	88.7	84.2	89.5	104.9	89.7	86.2	95	98.5	133.9	97.3
High	C9JN83	N-terminal amino-acid N(alpha)-acetyltransferase NatA (Fragment) OS=Homo sapiens OX=9606 GN=NAA10 PE=1 SV=1 EXT_LEN=26	10.242	11	2	13.87	0	1.023	1.068	1.037	0.923	0.974	0.03	0.09	0.05	-0.12	-0.04	0.901676	0.670674	0.787465	0.533754	0.20018	21.42	17.12	15.37	13.17	1.26	98.3	92	102.6	97.1	96.1	99.6	2.08	8.88	1.99	2.45	18.18	3.65	99.6	96.7	97.8	86.3	101.1	103.9	95.3	98.6	84.4	109.2
High	E9PRY8	Elongation factor 1-delta OS=Homo sapiens OX=9606 GN=EEF1D PE=1 SV=1 EXT_LEN=11	9.392	4	2	12.8	0	1.018	0.962	1.048	0.929	0.942	0.03	-0.06	0.07	-0.11	-0.09	0.836145	0.784699	0.284122	0.191976	0.4227	10.13	16.17	3.32	3.38	6.99	102.1	97.7	96.6	99	100.3	105.1	3	0.26	8.72	3.17	6.65	3.49	100	104.3	97.8	97.5	90.7	102.7	96.7	101.2	105.1	95.7
High	B1AK88	F-actin-capping protein subunit beta OS=Homo sapiens OX=9606 GN=CAPZB PE=1 SV=1 EXT_LEN=6	8.166	14	3	10.55	0	0.935	0.911	1.088	1.004	0.999	-0.1	-0.13	0.12	0.01	0	0.771633	0.681413	0.624561	0.985649	0.979513	26.92	25.49	18.69	28.39	5.12	93.7	109.5	91.3	108.9	100.3	109.1	2.38	21.38	1.04	0.49	22.95	5.38	91.8	95	93.7	127.1	90.3	91.7	108.9	108.2	117.7	84.8
High	O94826	Mitochondrial import receptor subunit TOM70 OS=Homo sapiens OX=9606 GN=TOMM70 PE=1 SV=1 EXT_LEN=7	17.013	6	3	15.27	0	1.044	0.909	1.031	1.01	0.925	0.06	-0.14	0.04	0.01	-0.11	0.857389	0.680239	0.819146	0.730759	0.351801	28.41	25.75	15.5	3.37	7.16	102.2	101.9	89	93.3	97.8	100.8	0.85	8.11	1.65	4.5	25.8	11.31	102.4	101.2	95.9	107.5	87.6	89.7	90	95.9	81	117.2
High	O00267	Transcription elongation factor SPT5 OS=Homo sapiens OX=9606 GN=SUPT5H PE=1 SV=1 EXT_LEN=13	15.871	4	3	20.3	0	0.977	1.008	1.073	0.96	0.888	-0.03	0.01	0.1	-0.06	-0.17	0.808816	0.826354	0.163587	0.648701	0.176373	11.12	4.01	2.73	9.83	5	97.3	102.5	100.3	94.9	99.6	106.8	8.49	8.85	5.91	4.26	2.1	0.51	103.2	91.5	96.2	109.1	96.1	104.5	92	97.7	98	101
High	O14681	Etoposide-induced protein 2.4 homolog OS=Homo sapiens OX=9606 GN=EI24 PE=1 SV=4 EXT_LEN=61	6.403	8	3	12.55	0	1.103	1.03	1.011	0.933	1.001	0.14	0.04	0.02	-0.1	0	0.473962	0.740078	0.888531	0.110231	0.679274	13.47	10.3	8.94	1.81	0.37	108.4	92.6	101.2	99.4	98.2	99.3	3.81	1.23	0.8	0.85	9	0.49	111.3	105.5	93.4	91.7	101.8	100.6	98.8	100	92.1	104.7
High	Q99436	Proteasome subunit beta type-7 OS=Homo sapiens OX=9606 GN=PSMB7 PE=1 SV=1 EXT_LEN=20	10.787	8	2	16.87	0	0.856	0.795	0.943	1.181	0.963	-0.22	-0.33	-0.09	0.24	-0.05	0.563342	0.531676	0.704666	0.672651	0.8786	28.39	37.91	17.55	44.41	29.05	94.4	122.9	87.8	100.2	110.4	104	3.38	27.79	5.48	13.89	29.84	13.55	96	91.5	100	148.9	83.8	90.6	90.1	109.7	135.7	88.4
High	Q9P2I0	Cleavage and polyadenylation specificity factor subunit 2 OS=Homo sapiens OX=9606 GN=CPSF2 PE=1 SV=2 EXT_LEN=3	11.702	4	2	21.43	0	1.049	0.982	0.989	1.073	1.036	0.07	-0.03	-0.02	0.1	0.05	0.391719	0.505162	0.100964	0.0313583	0.140695	5.02	2.79	0.26	0.52	1.18	103.9	105.2	97.3	101.5	99.1	98	5.95	0.43	1.49	0.2	1.17	0.92	108.4	99.6	105.5	104.8	96.2	98.3	101.4	101.7	99.9	98.3
High	A0A7P0TB36	78 kDa glucose-regulated protein OS=Homo sapiens OX=9606 GN=HSPA5 PE=1 SV=1 EXT_LEN=5	14.306	4	2	17.96	0	1.084	1.131	1.038	0.95	1.065	0.12	0.18	0.05	-0.07	0.09	0.570112	0.475507	0.597749	0.744416	0.506245	14.9	16.99	7.54	18.02	9.49	102	92.8	106.5	104.1	94.2	97.7	1.09	11.22	3.07	3.14	13.06	5.91	102.7	101.2	100.4	85.7	108.8	104.1	106.3	101.7	85.7	103.2
High	Q15293	Reticulocalbin-1 OS=Homo sapiens OX=9606 GN=RCN1 PE=1 SV=1 EXT_LEN=1	9.638	4	2	18.02	0	0.909	0.904	0.918	1.114	1.05	-0.14	-0.15	-0.12	0.16	0.07	0.665729	0.580998	0.517009	0.65322	0.368096	24.45	19.44	13.38	26.62	4.74	97.2	109.3	96.6	103	106.9	98.1	5.26	19.92	0.53	0.69	17.86	5.2	93.4	100.6	94.6	125.6	96	96.7	103.3	102.3	121	93.9
High	Q9Y265	RuvB-like 1 OS=Homo sapiens OX=9606 GN=RUVBL1 PE=1 SV=1 EXT_LEN=3	10.276	6	2	13	0	0.956	0.911	0.994	0.947	0.9	-0.06	-0.13	-0.01	-0.08	-0.15	0.286093	0.410057	0.488248	0.359819	0.0925071	3.2	10.41	0.88	5.12	2.28	100.7	99.2	95.9	94.3	105.3	104.7	0.6	2.07	6.27	0.64	3.65	2.81	101.1	100.3	97.7	100.6	91.8	100.3	94.7	93.8	108.1	102.6
High	P33992	DNA replication licensing factor MCM5 OS=Homo sapiens OX=9606 GN=MCM5 PE=1 SV=5 EXT_LEN=102	10.778	3	3	16.96	0	0.961	0.903	0.973	1.032	0.961	-0.06	-0.15	-0.04	0.04	-0.06	0.109788	0.232746	0.540889	0.706906	0.480254	1.03	5.76	4.56	9.29	5.6	98.7	103.2	92.8	96.1	102.7	100	2.86	9.35	1.65	5.84	3.84	0.51	100.7	96.7	96.5	110.2	91.7	93.9	92.1	100.1	105.5	99.9
High	A0A0S2Z377	Annexin (Fragment) OS=Homo sapiens OX=9606 GN=ANXA6 PE=1 SV=1 EXT_LEN=23	10.918	5	3	13.58	0	1.22	1.157	0.997	1.066	1.105	0.29	0.21	0	0.09	0.14	0.103189	0.0571724	0.938778	0.40302	0.1397	4.83	1.95	4.8	6.95	3.31	113.8	99.1	107.9	102.8	93.3	93	0.88	7.48	1.86	2.31	3.72	0.85	114.5	113.1	104.5	94	106.5	109.3	101.1	104.4	90.8	95.7
High	Q8IYS1	Xaa-Arg dipeptidase OS=Homo sapiens OX=9606 GN=PM20D2 PE=1 SV=2 EXT_LEN=3	7.266	5	2	12.71	0	1.146	0.742	1.032	0.944	0.792	0.2	-0.43	0.05	-0.08	-0.34	0.349891	0.357205	0.312471	0.634777	0.396969	12.42	28.01	2.49	13.32	24.92	118.3	100.5	76.5	84.4	103.2	106.5	8.2	6.68	29.73	29.23	3.62	5.99	124.7	111.1	104.8	95.4	61.5	94.3	68.1	103.5	100.1	105.3
High	H3BRG4	Ubiquinol-cytochrome c reductase core protein 2 OS=Homo sapiens OX=9606 GN=UQCRC2 PE=1 SV=1 EXT_LEN=2	17.887	12	3	24.28	0	0.932	0.984	0.992	1.027	1.133	-0.1	-0.02	-0.01	0.04	0.18	0.406882	0.615923	0.824242	0.138883	0.0059545	7.78	3.54	4.04	0.89	0.17	94.4	103.2	99.6	113.8	101.3	100.5	5	0.59	5.78	1.27	2.41	1.44	91	97.7	102.7	103.6	103.7	95.5	112.7	114.7	102.9	99.4
High	F5H365	Protein transport protein SEC23 OS=Homo sapiens OX=9606 GN=SEC23A PE=1 SV=1 EXT_LEN=9	14.848	6	3	19.44	0	1.016	0.944	0.946	1.031	1.073	0.02	-0.08	-0.08	0.04	0.1	0.641483	0.627054	0.628523	0.74611	0.467749	3.68	12.81	12.48	10.7	9.46	104.7	100.6	97.4	104.7	103.1	97.5	3.07	15.44	5.62	3.71	6.58	5.31	106.9	102.4	90	112.1	93.5	101.2	107.3	101.9	107.9	98.3
High	Q96EY7	Small ribosomal subunit protein mS39 OS=Homo sapiens OX=9606 GN=PTCD3 PE=1 SV=3 EXT_LEN=19	12.617	5	3	14.19	0	1.03	1.085	0.962	1.004	0.807	0.04	0.12	-0.06	0.01	-0.31	0.932882	0.787185	0.884832	0.982667	0.183038	41.59	35.23	31.99	24.31	9.41	104.4	98	110.1	78.7	101.4	97.5	3.16	17.27	2.71	3.24	35.25	5.73	106.2	101.6	110.1	86.2	107.4	111.6	80.1	76.5	78.2	130.1
High	Q9HB71	Calcyclin-binding protein OS=Homo sapiens OX=9606 GN=CACYBP PE=1 SV=2 EXT_LEN=11	19.898	19	3	22.24	0	1.028	1.041	1.013	0.957	0.959	0.04	0.06	0.02	-0.06	-0.06	0.762808	0.668756	0.0134419	0.434438	0.581606	10.3	10.53	0.04	5.34	8.08	102.5	96.7	103.9	96.9	99.8	101.1	5.12	0.44	5.33	3.05	4.69	4.65	98.8	106.3	96.4	97	100	107.9	94.8	99	103.1	96.5
High	Q02952	A-kinase anchor protein 12 OS=Homo sapiens OX=9606 GN=AKAP12 PE=1 SV=4 EXT_LEN=11	16.22	2	3	15.39	0	1.21	1.104	0.997	1.122	1.052	0.28	0.14	0	0.17	0.07	0.360847	0.504847	0.936513	0.468159	0.700278	18.04	14.95	5.13	15.47	14.78	110.7	102.3	101	95.9	91.5	91.1	0.93	1.52	3.86	0.87	18	13.17	109.8	111.2	103.2	101	98.1	103.6	96.3	95.1	80.3	103.8
High	F8WJN3	Cleavage and polyadenylation specificity factor subunit 6 OS=Homo sapiens OX=9606 GN=CPSF6 PE=1 SV=1	17.447	6	2	19.94	0	1.057	0.981	1.021	1.005	0.981	0.08	-0.03	0.03	0.01	-0.03	0.412097	0.306888	0.278266	0.723759	0.244882	6.22	1.46	1.42	1.57	1.17	103.9	100.8	96.5	98.4	98.3	100.3	2.63	0.44	1.9	3.05	3.29	1.94	105.8	102	100.5	101.1	95.2	97.8	96.3	100.5	96	100.6
High	Q14247	Src substrate cortactin OS=Homo sapiens OX=9606 GN=CTTN PE=1 SV=2 EXT_LEN=76	10.169	6	3	16.27	0	1.014	0.846	1.081	0.96	0.784	0.02	-0.24	0.11	-0.06	-0.35	0.932831	0.185567	0.653777	0.613577	0.341875	19.87	7.42	19.16	8.66	21.54	102.2	104.6	85.3	85.5	100.8	109	4.91	4.01	6.9	16.15	13.94	4.24	105.7	98.6	101.5	107.5	81.1	89.4	76	95.7	91.1	111.1
High	P62995	Transformer-2 protein homolog beta OS=Homo sapiens OX=9606 GN=TRA2B PE=1 SV=1	11.7	12	3	14.16	0	1.043	1.018	1.012	0.977	0.958	0.06	0.03	0.02	-0.03	-0.06	0.776775	0.876882	0.859135	0.838073	0.643857	17.21	13.75	7.63	13.25	10.13	101.8	96.4	99.4	94.6	97.6	98.7	3.84	7.36	0.56	4.4	12.5	5.25	104.5	99	101.5	91.5	99.7	98.9	97.5	91.6	89.2	106.5
High	Q14651	Plastin-1 OS=Homo sapiens OX=9606 GN=PLS1 PE=1 SV=2 EXT_LEN=81	11.243	4	2	17.41	0	1.008	1.055	0.982	0.999	0.88	0.01	0.08	-0.03	0	-0.19	0.949448	0.534363	0.877104	0.987407	0.291985	15.58	8.9	14.12	9.91	9.39	102.4	99.5	107.1	87.7	101.5	99.6	1.32	6.74	7.66	6.25	16.08	2.7	101.1	103	104	94.6	101.2	112.7	91.3	83.6	90.3	113.4
High	E9PP50	Cofilin-1 (Fragment) OS=Homo sapiens OX=9606 GN=CFL1 PE=1 SV=8 EXT_LEN=72	13.441	14	2	24.56	0	1.378	1.204	1.201	0.802	0.976	0.46	0.27	0.26	-0.32	-0.04	0.557785	0.691354	0.613018	0.679931	0.720818	58.54	53.44	39.44	60.94	7.8	114.1	79.7	99.7	96.9	82.8	99.4	5.33	43.22	0.78	4.52	47.27	11.93	117.1	108.5	108	57.5	99	97.9	92.8	98.9	57.8	115.8
High	Q16891	MICOS complex subunit MIC60 OS=Homo sapiens OX=9606 GN=IMMT PE=1 SV=1 EXT_LEN=7	9.076	4	3	10.46	0	0.996	0.919	0.925	1.241	0.958	-0.01	-0.12	-0.11	0.31	-0.06	0.860982	0.180238	0.658294	0.0902486	0.712904	2.5	3.63	19.57	4.57	13.18	101.7	117.1	93.8	90.4	102	94.3	2.64	17.86	1.56	1.04	5.02	13.55	103.4	99.6	102.9	132.7	94.6	92.6	89.5	90.9	105.5	98.3
High	A0A6I8PU73	DnaJ heat shock protein family (Hsp40) member C7 OS=Homo sapiens OX=9606 GN=DNAJC7 PE=1 SV=1 EXT_LEN=1	9.034	4	2	9.53	0	1.17	1.102	1.067	0.901	1.285	0.23	0.14	0.09	-0.15	0.36	0.165263	0.441301	0.332988	0.703955	0.132074	6.18	12.01	5.57	31.19	7.82	104.5	85.8	98.4	122.4	89.3	95.3	13	27.36	4.3	9.27	7.14	1.83	94.9	114.1	104	70.3	101.1	95.1	114.2	130.3	84.6	93.6
High	M0QYR1	Small nuclear ribonucleoprotein U1 subunit 70 (Fragment) OS=Homo sapiens OX=9606 GN=SNRNP70 PE=1 SV=1 EXT_LEN=29	3.272	14	2	9.93	0	0.938	0.883	0.969	1.028	0.945	-0.09	-0.18	-0.05	0.04	-0.08	0.732408	0.512897	0.791379	0.537896	0.229805	21.42	19.28	13.76	4.59	3.17	99.6	105.8	93.8	97.2	106.2	102.9	5.82	2.94	3.8	1.59	14.49	1.44	95.5	103.7	103.5	107.9	91.2	96.2	96	98.2	117.6	95.7
High	Q07065	Cytoskeleton-associated protein 4 OS=Homo sapiens OX=9606 GN=CKAP4 PE=1 SV=2 EXT_LEN=10	12.563	5	2	17.24	0	1.069	0.976	1.009	0.987	0.816	0.1	-0.04	0.01	-0.02	-0.29	0.346128	0.560952	0.871949	0.914592	0.157219	5.99	4.45	6.17	14.13	7.6	106.8	99.5	97.4	82.2	99.9	100.7	1.33	3.19	0.13	3.01	4.38	10.24	107.7	105.7	101.6	97.2	97.3	97.5	80.4	83.9	96.8	102.9
High	P27824	Calnexin OS=Homo sapiens OX=9606 GN=CANX PE=1 SV=2 EXT_LEN=28	7.606	5	2	15.29	0	1.201	1.246	1.047	0.908	1.063	0.26	0.32	0.07	-0.14	0.09	0.597323	0.570221	0.717428	0.779408	0.765245	37.38	41.31	14.47	40.32	23.68	108.6	86	112.8	100.8	90.5	94.8	4.17	20.51	7.79	5.15	30.63	17.26	111.3	104.9	99	73.9	118.5	106.1	103.9	96.6	72.2	112.1
High	A0A7I2V2U2	Small glutamine rich tetratricopeptide repeat co-chaperone alpha OS=Homo sapiens OX=9606 GN=SGTA PE=1 SV=1	8.165	8	2	10.99	0	0.915	0.98	1.015	0.998	1.026	-0.13	-0.03	0.02	0	0.04	0.165659	0.295584	0.607846	0.983574	0.596462	3.5	1.48	3.1	10.95	5.19	92.4	102.2	98.9	105.1	100.9	102.4	6.06	4.76	1.32	0.73	2.73	5.68	96.4	88.5	98.8	105.7	99.8	98	105.6	104.5	102.8	98.9
High	A0A590UK80	RRM domain-containing protein (Fragment) OS=Homo sapiens OX=9606 PE=4 SV=1	6.8	2	2	12.81	0	1.08	0.996	1.063	0.97	1.028	0.11	-0.01	0.09	-0.04	0.04	0.344148	0.939536	0.342628	0.708817	0.438253	6.86	5.74	5.43	9.09	3.36	103.1	98.5	95.1	104.3	95.5	101.5	0.03	3.03	1.04	8.49	6.51	11.67	103.1	103	96.3	100.5	94.3	95.7	98.2	110.7	91.1	99.9
High	A0A7I2V438	NADH dehydrogenase [ubiquinone] 1 alpha subcomplex subunit 10, mitochondrial OS=Homo sapiens OX=9606 GN=NDUFA10 PE=1 SV=1 EXT_LEN=33	5.387	6	2	10.33	0	1.001	0.985	0.954	1.067	1.019	0	-0.02	-0.07	0.09	0.03	0.984802	0.46199	0.106401	0.543834	0.612963	6.28	1.92	1.17	11.11	4.01	102.3	104.1	100.7	99.4	102.2	97.5	4.49	7.97	0.34	1.21	1.5	2.61	99.1	105.6	98.4	110.1	100.5	100.9	98.5	100.2	103.3	101.1
High	O15027	Protein transport protein Sec16A OS=Homo sapiens OX=9606 GN=SEC16A PE=1 SV=4 EXT_LEN=12	5.807	1	2	9.66	0	0.937	0.933	1.003	1.1	0.983	-0.09	-0.1	0	0.14	-0.02	0.465251	0.492545	0.955641	0.648006	0.575835	8.63	10	6.29	23.06	3.22	94.8	111.6	94.4	99.7	101.1	101.4	0.44	19.13	0.86	0.41	8.66	2.67	94.9	94.3	97.2	127.7	93.7	94.8	99.3	99.8	107.3	95
High	P30050	Large ribosomal subunit protein uL11 OS=Homo sapiens OX=9606 GN=RPL12 PE=1 SV=1	6.359	14	2	10.52	0	0.739	0.739	0.907	0.836	0.925	-0.44	-0.44	-0.14	-0.26	-0.11	0.0323681	0.12195	0.384847	0.127408	0.548819	2.28	8.7	10.05	5.39	13.49	88.3	90.5	88.3	100.1	119.4	108.3	3.29	3.32	9.39	4.38	1.12	8.45	90.3	86.2	88.3	92.6	94.2	82.5	103.2	97	120.3	118.4
High	Q5JTZ9	Alanine--tRNA ligase, mitochondrial OS=Homo sapiens OX=9606 GN=AARS2 PE=1 SV=1 EXT_LEN=39	6.229	2	2	9.85	0	1.056	0.996	1.049	1.067	1.021	0.08	-0.01	0.07	0.09	0.03	0.357131	0.0297957	0.00945179	0.574402	0.301052	5.11	0.03	0.1	12.12	1.56	101.2	107.2	95.4	102.6	95.8	100.5	4.74	11.49	0.17	1.53	0.14	0.04	97.8	104.6	98.7	116.2	95.4	95.2	103.6	101.4	95.8	95.7
High	C9JNK6	Metaxin 2 OS=Homo sapiens OX=9606 GN=MTX2 PE=1 SV=1 EXT_LEN=17	10.06	13	2	13.37	0	0.934	0.889	0.946	1.021	0.913	-0.1	-0.17	-0.08	0.03	-0.13	0.29225	0.0562366	0.241318	0.824435	0.0708281	5.02	1.54	3.3	10.87	1.51	99.9	103.3	95.1	92.3	107	101.1	3.95	6.37	2.31	5.43	0.84	3.98	102.6	97	107.9	98.6	93.5	96.6	88.7	95.8	106.2	107.5
High	A0A994J855	Vesicle-fusing ATPase OS=Homo sapiens OX=9606 GN=NSF PE=1 SV=1 EXT_LEN=2	6.645	4	2	11.87	0	0.997	1.02	1.004	0.95	0.875	-0.01	0.03	0.01	-0.07	-0.19	0.965043	0.639795	0.972163	0.391295	0.23981	9.42	4.54	14.23	5.4	7.81	101.6	97.2	103.9	89.6	101.9	102.3	2.84	2.26	1.81	0.03	6.13	7.41	103.6	99.5	98.7	95.6	102.5	105.2	89.5	89.6	97.5	106.4
High	P78371	T-complex protein 1 subunit beta OS=Homo sapiens OX=9606 GN=CCT2 PE=1 SV=4 EXT_LEN=13	11.266	6	2	17.76	0	0.99	0.981	0.955	1.014	0.938	-0.01	-0.03	-0.07	0.02	-0.09	0.937648	0.873521	0.395655	0.918558	0.644018	15.64	14.31	4.85	16.17	15.14	101.6	99.5	100.7	92.1	102.7	98.1	0.76	5.89	0.5	4.91	14.09	9.49	102.1	101	103.6	95.3	100.3	101	95.2	88.8	92.8	113.4
High	A0A2R8Y849	40S ribosomal protein S24 OS=Homo sapiens OX=9606 GN=RPS24 PE=1 SV=1	8.363	24	3	9.98	0	1.048	0.95	1.007	0.999	0.994	0.07	-0.07	0.01	0	-0.01	0.0764367	0.041336	0.457968	0.992862	0.582735	0.84	0.49	0.92	14.34	1.09	103.8	99.7	94.1	99.2	99.1	99.8	5.36	8.21	4.1	4.41	4.56	5.44	99.9	107.8	105.6	94	91.4	96.8	96.1	102.3	95.9	102.3
High	C9J165	Glutaminyl-tRNA synthetase 1 (Fragment) OS=Homo sapiens OX=9606 GN=QARS1 PE=1 SV=2 EXT_LEN=25	15.776	10	2	21.16	0	1.091	1.074	1.035	0.981	1.002	0.13	0.1	0.05	-0.03	0	0.232964	0.307082	0.614408	0.850852	0.948487	4.93	5.52	7.44	12	4.16	104.6	97.4	103	99.5	95.9	99.3	3.03	10.78	2.47	4.6	7.72	0.64	102.3	106.8	105	90.2	101.1	104.7	96.3	102.7	90.7	101.2
High	Q8IY81	pre-rRNA 2'-O-ribose RNA methyltransferase FTSJ3 OS=Homo sapiens OX=9606 GN=FTSJ3 PE=1 SV=2 EXT_LEN=38	9.002	3	2	12.41	0	0.95	1.009	0.949	1.043	0.998	-0.07	0.01	-0.08	0.06	0	0.537027	0.889208	0.120001	0.384814	0.24194	8.48	7.36	1.49	4.32	0.14	97.4	101.4	103.3	97	102.4	97.2	9.46	4.09	5.63	0.17	1.39	0.03	91	104.1	98.4	104.3	107.5	99.3	97	96.8	101.4	103.4
High	M0R088	Serine and arginine repetitive matrix 1 (Fragment) OS=Homo sapiens OX=9606 GN=SRRM1 PE=1 SV=1 EXT_LEN=8	5.773	3	2	9.5	0	1.039	0.942	1.077	1.055	0.925	0.06	-0.09	0.11	0.08	-0.11	0.201326	0.271497	0.247044	0.716888	0.420751	1.87	4.01	4.47	16.55	8.99	102	111.4	92.5	97.8	98.2	105.7	4.87	8.39	0.73	1.21	3.09	7.35	105.5	98.5	104.9	118.2	92	92.9	96.9	98.5	100.3	96
High	Q96KB5	Lymphokine-activated killer T-cell-originated protein kinase OS=Homo sapiens OX=9606 GN=PBK PE=1 SV=3 EXT_LEN=1	8.265	8	2	13.69	0	0.806	0.863	0.799	0.995	0.987	-0.31	-0.21	-0.32	-0.01	-0.02	0.552047	0.665456	0.505928	0.0872653	0.630633	38.1	37.94	34.27	0.11	3.07	95.4	94	102.2	93.2	118.4	94.5	7.33	3.88	7.18	0.85	28.24	3.78	100.1	90.2	96.3	91.1	107.1	96.8	93.5	92.3	96.3	144.4
High	A0A8V8TQ34	N-alpha-acetyltransferase 15, NatA auxiliary subunit OS=Homo sapiens OX=9606 GN=NAA15 PE=1 SV=1 EXT_LEN=9	9.72	4	3	13.07	0	0.877	0.806	0.898	0.986	0.853	-0.19	-0.31	-0.16	-0.02	-0.23	0.240784	0.0130495	0.231395	0.833134	0.11743	7.71	0.66	6.09	7.76	4.41	99	99.8	90.9	86.3	112.8	101.2	5.43	11.27	1.29	0.31	1.92	3.89	95.1	102.7	92	108	91.6	89.9	86.4	86	114.2	111.1
High	P08758	Annexin A5 OS=Homo sapiens OX=9606 GN=ANXA5 PE=1 SV=2 EXT_LEN=38	5.983	5	2	12.22	0	1.119	1.024	0.965	1.083	1.045	0.16	0.03	-0.05	0.12	0.06	0.0839769	0.430091	0.0413997	0.270047	0.509629	2.21	2.81	0.35	5.36	6.77	110	102.7	100.6	99.1	98.3	94.8	4.1	2.79	4.67	8.77	1.99	2.33	106.8	113.1	104.7	100.6	97.3	103.9	93.1	105.4	96.8	99.6
High	H7C131	Acetyl-CoA acyltransferase 1 (Fragment) OS=Homo sapiens OX=9606 GN=ACAA1 PE=1 SV=1 EXT_LEN=16	16.45	10	2	14.03	0	0.965	0.969	0.953	1.017	0.874	-0.05	-0.05	-0.07	0.02	-0.19	0.0815214	0.272325	0.435402	0.388305	0.061984	0.68	2.13	5.78	1.79	1.95	99.5	100	99.9	85.9	103.1	98.3	4.36	2.2	2.98	1.37	5.01	0.5	96.4	102.5	101.5	98.4	97.7	102	85	86.7	99.4	106.7
High	Q13428	Treacle protein OS=Homo sapiens OX=9606 GN=TCOF1 PE=1 SV=3 EXT_LEN=15	11.414	2	2	13.39	0	1	0.967	0.873	1.046	1.021	0	-0.05	-0.2	0.06	0.03	0.994609	0.499176	0.25622	0.687394	0.711177	5.45	4.94	8.59	12.37	6.44	107	97.6	103.4	95.3	106.9	93.3	0.34	1.95	10.24	7.59	5.54	13.69	106.4	106.9	96	98.7	95.9	110.9	90.1	100.3	102.5	110.9
High	P05023	Sodium/potassium-transporting ATPase subunit alpha-1 OS=Homo sapiens OX=9606 GN=ATP1A1 PE=1 SV=1 EXT_LEN=63	8.64	2	2	16.79	0	0.905	0.878	0.983	1	0.934	-0.14	-0.19	-0.02	0	-0.1	0.364431	0.316586	0.883518	0.997534	0.169583	9.55	10.49	13.61	11.13	2.75	95.6	103.8	92.7	97	105.6	103.8	2.32	12.12	1.43	1.08	11.4	1.54	97	93.9	95.2	113	93.5	91.7	97.7	96.2	114.4	97.3
High	J3KT68	Transmembrane protein 97 OS=Homo sapiens OX=9606 GN=TMEM97 PE=1 SV=1 EXT_LEN=63	8.2	15	2	14.64	0	0.977	0.971	0.994	0.948	0.973	-0.03	-0.04	-0.01	-0.08	-0.04	0.746079	0.686586	0.86302	0.571967	0.780346	8.01	8.09	3.98	10	11.43	100.2	96.6	99.6	99.2	102.5	101.9	4.98	10.65	5.06	12	2.65	1.14	103.7	96.7	104.1	89.5	103.1	96	107.8	91	100.5	104.4
High	Q9UKV3	Apoptotic chromatin condensation inducer in the nucleus OS=Homo sapiens OX=9606 GN=ACIN1 PE=1 SV=2 EXT_LEN=5	6.368	2	2	11.16	0	1.175	1.16	1.061	1.054	1.091	0.23	0.21	0.08	0.08	0.13	0.11053	0.181895	0.295748	0.374084	0.291061	4.2	6.45	4.37	5.15	6.36	107.4	102.1	106	105.7	91.4	96.9	3.7	1.06	5.84	9.91	0.31	3.86	104.5	110.2	102.8	101.3	101.6	110.4	98.5	113.4	91.5	91.1
High	B0S8I6	Family with sequence similarity 50 member A (Fragment) OS=Homo sapiens OX=9606 GN=FAM50A PE=1 SV=1	3.426	5	2	8.47	0	0.884	0.793	0.91	0.958	1.018	-0.18	-0.33	-0.14	-0.06	0.03	0.137426	0.228478	0.354971	0.66308	0.408393	4.03	12.9	8.77	10.96	1.99	98.8	97.4	88.7	103.5	111.8	101.7	6.66	8.28	1.78	0.25	10.49	2.15	103.4	94.1	91.8	103.2	87.5	89.7	103.6	103.2	120.3	103.7
High	P49959	Double-strand break repair protein MRE11 OS=Homo sapiens OX=9606 GN=MRE11 PE=1 SV=3 EXT_LEN=3	9.646	4	2	11.68	0	1.058	1.111	1.01	1.004	1.168	0.08	0.15	0.01	0.01	0.22	0.296446	0.352001	0.195337	0.969807	0.163973	4.22	9.67	0.48	12.03	6.08	99.9	95.7	104.9	111.4	94.3	95.3	2.9	5	2.29	0.67	6.92	6.46	97.8	101.9	99.1	92.3	106.5	103.1	110.8	111.8	89.8	99
High	A0A8Q3SHG4	Hypoxia up-regulated protein 1 OS=Homo sapiens OX=9606 GN=HYOU1 PE=1 SV=1 EXT_LEN=92	11.269	4	2	18.96	0	1.039	1.016	1.038	1.006	0.96	0.06	0.02	0.05	0.01	-0.06	0.369164	0.478572	0.10847	0.177625	0.0787072	3.72	2.26	0.95	0.27	0.76	101.8	102.3	99.6	97.6	98	101.7	5.68	3.31	0.02	2.33	2.14	3.05	97.7	105.9	99.9	104.7	99.5	99.5	96	99.2	96.5	99.4
High	F6RFD5	Destrin OS=Homo sapiens OX=9606 GN=DSTN PE=1 SV=1 EXT_LEN=21	4.919	11	2	13.34	0	1.084	1.12	1.077	0.907	1.034	0.12	0.16	0.11	-0.14	0.05	0.661237	0.579323	0.71241	0.54479	0.351075	20.43	21.71	22.87	16.75	3.08	100.2	90.3	103.5	103	92.4	99.5	1.11	17.05	0.1	4.13	20.39	1.2	99.2	100.8	101.7	79.8	103.3	103.2	105.8	99.8	79.7	106.6
High	Q7L8L6	FAST kinase domain-containing protein 5, mitochondrial OS=Homo sapiens OX=9606 GN=FASTKD5 PE=1 SV=1 EXT_LEN=12	6.614	3	2	10.72	0	0.89	0.955	1.043	0.906	0.84	-0.17	-0.07	0.06	-0.14	-0.25	0.0804667	0.0552288	0.300526	0.306826	0.0342772	2.19	0.6	3.17	7.65	1.39	92.6	98.3	99.4	91.2	104.1	108.5	0.18	6.18	1.33	2.44	1.91	1.11	92.7	92.5	94.1	102.7	98.4	100.3	92.8	89.6	102.6	105.5
High	O43615	Mitochondrial import inner membrane translocase subunit TIM44 OS=Homo sapiens OX=9606 GN=TIMM44 PE=1 SV=2 EXT_LEN=127	7.852	4	2	10.85	0	1.229	1.204	1.037	0.951	1.127	0.3	0.27	0.05	-0.07	0.17	0.361934	0.505156	0.88036	0.562581	0.349306	19.57	28.08	28.34	9.1	10.84	110.2	88.4	107.9	104.8	89.7	93	2.59	14.3	5.42	15.94	21.04	5.67	107.9	111.9	97.6	79.7	111.8	103.6	117	93.3	77	103.9
High	Q8NE71	ATP-binding cassette sub-family F member 1 OS=Homo sapiens OX=9606 GN=ABCF1 PE=1 SV=2 EXT_LEN=25	6.238	3	2	11.52	0	0.888	0.881	0.93	1.037	0.998	-0.17	-0.18	-0.1	0.05	0	0.284855	0.342126	0.431193	0.666441	0.97941	8.43	11.2	8.65	9.27	9.62	95.4	103.5	94.6	99.6	107.3	99.8	1.33	7.71	1.31	8.04	9.35	1.12	96.2	94.4	97.9	109.2	93.6	95.4	94	105.4	114.6	100.4
High	Q96A05	V-type proton ATPase subunit E 2 OS=Homo sapiens OX=9606 GN=ATP6V1E2 PE=1 SV=1 EXT_LEN=5	7.348	7	2	12.82	0	1.184	1.192	1.134	0.913	1.032	0.24	0.25	0.18	-0.13	0.05	0.510186	0.530761	0.539965	0.636612	0.69388	25.94	28.8	21.18	20.97	8.87	105.1	92	105.8	103.9	88.8	100.7	1.34	16.72	4.02	5.31	23.07	3.14	105.8	103.8	103.3	81.4	108.6	102.6	107.6	99.8	75.1	104.4
High	P62753	Small ribosomal subunit protein eS6 OS=Homo sapiens OX=9606 GN=RPS6 PE=1 SV=1 EXT_LEN=7	13.665	13	2	14.88	0	0.704	0.8	0.914	1.165	0.89	-0.51	-0.32	-0.13	0.22	-0.17	0.417085	0.541101	0.773896	0.684908	0.389986	40.49	38.15	36.16	42.44	12.13	82	124.1	93.2	94.9	116.6	106.6	1.39	36.5	0.76	8.94	35.96	2.61	80.4	82	94.3	159.9	92.7	91.7	88.1	100	149.5	88.9
High	P04040	Catalase OS=Homo sapiens OX=9606 GN=CAT PE=1 SV=3 EXT_LEN=63	12.435	5	2	17.49	0	0.992	1.004	0.988	1.033	1.036	-0.01	0.01	-0.02	0.05	0.05	0.704721	0.887798	0.711754	0.668587	0.500526	2.43	3.44	3.69	8.52	5.2	99.1	102	100.3	102.2	99.9	98.7	0.36	6.55	1.33	3.39	1.95	1.57	99.3	98.8	97.4	106.8	101.2	99.4	99.8	104.7	98.5	101.3
High	H0YMR4	Importin 4 (Fragment) OS=Homo sapiens OX=9606 GN=IPO4 PE=1 SV=1 EXT_LEN=32	14.102	7	2	20.3	0	1.033	0.899	0.969	0.912	0.756	0.05	-0.15	-0.05	-0.13	-0.4	0.786692	0.110959	0.877434	0.433097	0.0866926	14.03	2.79	24.09	11.1	5.68	108.9	93	94.7	77.2	105.3	102.1	3.31	2.24	7.39	7.4	10.04	12.79	111.2	106.2	94.4	91.4	89.7	99.6	81.2	73.1	97.9	112.9
High	E9PMU0	N-acetyltransferase 10 OS=Homo sapiens OX=9606 GN=NAT10 PE=1 SV=1 EXT_LEN=1	8.538	9	2	14.06	0	0.974	0.909	0.989	1.052	0.93	-0.04	-0.14	-0.02	0.07	-0.1	0.795365	0.557015	0.937551	0.665981	0.231159	11.59	16.88	17.16	12.92	4.08	101.4	108.2	94.6	95.7	104	102.8	1.25	16.27	3.77	7.93	12.26	4.04	102.1	100.3	96.2	121.2	92	97	90.3	101	113.3	95.2
High	O95347	Structural maintenance of chromosomes protein 2 OS=Homo sapiens OX=9606 GN=SMC2 PE=1 SV=2 EXT_LEN=13	8.211	2	2	14.21	0	1.032	1.036	1.033	0.962	1.009	0.05	0.05	0.05	-0.06	0.01	0.579722	0.216519	0.280344	0.438594	0.347049	6.03	1.88	2.26	4.71	0.85	101.3	97.5	101.7	102.3	98.1	101.4	5.53	2.55	1.57	1.13	0.22	1.94	97.4	105.3	99.3	95.8	100.6	102.8	101.5	103.1	98.3	98
High	Q9BV57	Acireductone dioxygenase OS=Homo sapiens OX=9606 GN=ADI1 PE=1 SV=1 EXT_LEN=32	11.812	13	2	15.6	0	0.953	0.912	1.047	0.985	0.895	-0.07	-0.13	0.07	-0.02	-0.16	0.064789	0.349875	0.167536	0.740937	0.0735981	0.73	8.42	1.85	5.22	1.91	94.8	102.6	90.7	93.2	99.5	104.2	4.85	7.37	3.87	0.58	4.16	2.4	91.5	98.1	97.4	108.1	93.1	88.2	92.8	93.6	96.6	102.4
High	Q96QK1	Vacuolar protein sorting-associated protein 35 OS=Homo sapiens OX=9606 GN=VPS35 PE=1 SV=2 EXT_LEN=33	8.894	3	2	15.83	0	1.051	0.981	1.018	0.868	0.9	0.07	-0.03	0.03	-0.2	-0.15	0.750461	0.915469	0.884072	0.439906	0.104742	17.87	21.79	14.64	17.46	2.6	105.6	88.8	98.5	92.1	100.5	102.3	4.02	17.48	7.72	3.43	12.95	0.96	108.5	102.5	100.4	78.3	103.9	93.1	94.2	89.7	91.5	110
High	Q9H0D6	5'-3' exoribonuclease 2 OS=Homo sapiens OX=9606 GN=XRN2 PE=1 SV=1 EXT_LEN=67	13.534	4	3	14.29	0	1.029	0.948	0.974	1.002	1.1	0.04	-0.08	-0.04	0	0.14	0.492166	0.106676	0.504498	0.948936	0.104919	4.19	1.34	4.02	2.81	2.36	103.2	97.8	95.1	107.4	100.3	97.7	2.03	0.81	3.24	0.38	1.97	1.86	104.7	101.8	97.2	98.3	92.9	97.3	107.1	107.7	98.9	101.7
High	P30837	Aldehyde dehydrogenase X, mitochondrial OS=Homo sapiens OX=9606 GN=ALDH1B1 PE=1 SV=4 EXT_LEN=18	5.631	6	2	9.9	0	0.957	0.871	0.98	0.865	0.912	-0.06	-0.2	-0.03	-0.21	-0.13	0.520863	0.137378	0.137938	0.516118	0.0928931	6.92	4.48	0.66	22.68	2	102.2	90.5	93	95.4	106.7	104.6	0.52	14.78	1.82	4.81	6.08	6.71	102.4	101.7	100.4	81.4	91.7	94.1	92.1	98.6	102.1	111.3
High	X1WI28	Large ribosomal subunit protein uL16 (Fragment) OS=Homo sapiens OX=9606 GN=RPL10 PE=1 SV=7 EXT_LEN=14	16.437	12	2	16.39	0	0.621	0.697	0.962	1.041	0.719	-0.69	-0.52	-0.06	0.06	-0.48	0.373277	0.477233	0.881095	0.937483	0.2816	47.7	50.74	30.6	62.13	23.26	75.7	122.1	85	84.4	122	117.3	4.49	36.56	1.74	1.84	47.34	20.11	76.9	72.2	92.2	156.5	84.7	82.6	81.9	84.1	169.9	84.7
High	P60174	Triosephosphate isomerase OS=Homo sapiens OX=9606 GN=TPI1 PE=1 SV=4 EXT_LEN=55	13.246	10	2	16.11	0	1.049	1.038	1.001	1.067	1.033	0.07	0.05	0	0.09	0.05	0.331267	0.584951	0.929991	0.456258	0.649122	4.1	7.21	1.27	8.43	7.89	101.8	103.6	100.6	100.3	97	97.1	0.71	6.05	3.67	5.54	3.2	1.99	101.2	102.2	99.2	108.1	98	103.3	96.4	104.3	99.2	94.8
High	Q92769	Histone deacetylase 2 OS=Homo sapiens OX=9606 GN=HDAC2 PE=1 SV=2 EXT_LEN=2	18.665	9	3	18.49	0	1.016	0.989	1.015	1.008	0.913	0.02	-0.02	0.02	0.01	-0.13	0.0600684	0.873533	0.748478	0.814355	0.059559	0.22	8.36	5.17	3.89	1.26	101.3	102	98.6	92.4	99.7	101.2	2.49	6.36	5.68	1.45	2.28	2.65	103.1	99.5	97.5	106.6	94.7	102.6	91.4	93.3	101.3	98.1
High	Q8TAQ2	SWI/SNF complex subunit SMARCC2 OS=Homo sapiens OX=9606 GN=SMARCC2 PE=1 SV=1 EXT_LEN=78	8.603	2	2	10.79	0	0.902	0.868	0.952	1.095	0.944	-0.15	-0.2	-0.07	0.13	-0.08	0.660218	0.574879	0.758325	0.703754	0.460241	25.99	26.76	18.17	26.91	7.56	95.4	110.3	91.8	95.1	105.8	100.7	2.89	20.9	3.62	2.73	21.6	4.48	93.2	97.1	94.7	127.6	89.2	93.9	93	96.6	123	90.4
High	Q9ULX3	RNA-binding protein NOB1 OS=Homo sapiens OX=9606 GN=NOB1 PE=1 SV=1 EXT_LEN=35	4.664	3	2	9.31	0	1.018	1.017	1.039	0.981	1.007	0.03	0.02	0.05	-0.03	0.01	0.539532	0.58893	0.240598	0.379933	0.129252	2.97	3.26	2.23	1.96	0.22	99.3	99.4	99.2	102.1	97.6	101.3	0.65	0.52	0.37	1.15	3.48	1.35	98.9	99.8	99.7	99	98.9	99.5	101.2	102.9	95.2	100
High	Q9Y3I0	RNA-splicing ligase RtcB homolog OS=Homo sapiens OX=9606 GN=RTCB PE=1 SV=1 EXT_LEN=20	10.659	8	3	16.05	0	0.981	0.922	0.978	1.038	1.015	-0.03	-0.12	-0.03	0.05	0.02	0.24302	0.0114628	0.665899	0.526914	0.293174	1.16	0.22	5.74	6.06	1.1	99.3	102.8	93.4	100.5	101.2	99	0.08	0.88	1.39	5.6	1.18	6.65	99.2	99.3	102.1	103.4	92.4	94.2	96.5	104.5	100.3	102
High	Q6ZRP7	Sulfhydryl oxidase 2 OS=Homo sapiens OX=9606 GN=QSOX2 PE=1 SV=3 EXT_LEN=108	6.169	3	2	9.32	0	0.819	0.809	0.901	1.098	0.898	-0.29	-0.31	-0.15	0.13	-0.15	0.572083	0.556737	0.679992	0.689404	0.404322	37.67	37.97	28.4	26.18	11.71	93.9	113.4	92.8	92.8	114.7	103.3	2.48	18.58	2.76	5.01	32.49	6.15	91.8	95	98.8	128.7	90.5	94.1	89.1	95.6	144.1	90.3
High	P53582	Methionine aminopeptidase 1 OS=Homo sapiens OX=9606 GN=METAP1 PE=1 SV=2 EXT_LEN=56	9.297	4	2	14.18	0	1.036	0.864	1.009	0.952	0.907	0.05	-0.21	0.01	-0.07	-0.14	0.451238	0.157827	0.82206	0.153551	0.0531333	4.45	5.48	4.61	1.79	1.21	106.9	99.1	89.2	94.5	103.2	104.1	0.89	0.97	0.09	1.89	5.13	0.74	106.2	107.5	99.8	98.4	89.2	89.1	93.2	95.7	99.5	107
High	P54920	Alpha-soluble NSF attachment protein OS=Homo sapiens OX=9606 GN=NAPA PE=1 SV=3 EXT_LEN=93	8.249	7	2	11.54	0	1.02	1.064	1.011	1.036	1.079	0.03	0.09	0.02	0.05	0.11	0.376839	0.0551986	0.846584	0.439851	0.294482	2	0.81	6.49	4.34	5.6	99.1	101.7	103.4	105.9	97.1	98.2	2.45	1.5	1.31	0.3	0.55	5.64	100.8	97.4	100.6	102.8	104.4	102.4	105.7	106.1	97.5	96.8
High	Q92621	Nuclear pore complex protein Nup205 OS=Homo sapiens OX=9606 GN=NUP205 PE=1 SV=3 EXT_LEN=21	14.603	3	3	14.37	0	1.022	0.976	1.01	0.855	0.812	0.03	-0.04	0.01	-0.23	-0.3	0.923754	0.890986	0.962338	0.455879	0.076169	26.92	20.88	24.96	20.26	3.71	104.1	88	99.4	83.6	101.9	102.9	2.83	14.55	8.51	1.13	27.99	4.67	101.6	105.8	97.1	79	93.2	105.1	82.5	83.9	83	124
High	Q29RF7	Sister chromatid cohesion protein PDS5 homolog A OS=Homo sapiens OX=9606 GN=PDS5A PE=1 SV=1	7.777	1	2	14.89	0	1.006	0.942	1.012	1.026	0.967	0.01	-0.09	0.02	0.04	-0.05	0.959634	0.673149	0.877817	0.808872	0.566315	13.9	15.77	9.35	12.51	6.17	101.5	104.9	95.1	98.8	100.9	102.2	2.47	10.06	4.25	4.03	10.74	1.85	99.7	103.2	97.6	112.5	92.2	97.9	95.9	101.6	108.8	93.5
High	Q00169	Phosphatidylinositol transfer protein alpha isoform OS=Homo sapiens OX=9606 GN=PITPNA PE=1 SV=2 EXT_LEN=21	10.907	9	2	14.87	0	1.045	1.072	1.02	0.987	1.034	0.06	0.1	0.03	-0.02	0.05	0.521358	0.33192	0.804482	0.824093	0.546595	6.97	5.94	9.26	6.98	5.72	101.6	97.9	104.3	102.5	97.2	99.2	0.32	9.15	0.66	2.95	6.32	2.5	101.8	101.3	104.4	91.7	103.7	104.7	100.4	104.7	92.9	101.6
High	A0A7I2V3S3	Eukaryotic translation initiation factor 3 subunit E OS=Homo sapiens OX=9606 GN=EIF3E PE=1 SV=1 EXT_LEN=7	14.137	5	2	12.44	0	1.051	1.067	1.019	0.999	0.98	0.07	0.09	0.03	0	-0.03	0.18861	0.435183	0.485807	0.869945	0.839125	2.24	7.79	2.62	0.91	11.66	102.1	98.8	103.6	97	97.1	98.9	1.91	1.85	7.2	8.38	0.22	2.72	100.6	103.4	100.1	97.5	98.4	109	91.3	102.8	97.2	96.9
High	Q9NUQ8	ATP-binding cassette sub-family F member 3 OS=Homo sapiens OX=9606 GN=ABCF3 PE=1 SV=2 EXT_LEN=22	9.043	4	2	8.74	0	0.873	0.863	0.899	1.133	0.837	-0.2	-0.21	-0.15	0.18	-0.26	0.24086	0.444975	0.206996	0.503021	0.0992102	8	18.37	5.35	18.78	4.14	96.7	112.8	95.6	83.3	110.8	99.5	0.27	15.02	9.57	6.73	7.88	2.79	96.7	96.3	101.1	125.2	89.1	102.1	87.2	79.3	116.8	104.5
High	E9PL19	Poly(U)-binding-splicing factor PUF60 OS=Homo sapiens OX=9606 GN=PUF60 PE=1 SV=2 EXT_LEN=204	5.219	3	2	6.9	0	1.058	0.915	0.998	1.025	0.938	0.08	-0.13	0	0.04	-0.09	0.247042	0.0143984	0.86039	0.040191	0.0177241	3.41	0.3	1.65	0.24	0.27	107	103.4	92.5	94.6	101.1	100.9	5.28	3.83	2.32	3.85	2.03	3.6	103	111	100.6	106.2	91	94	92	97.2	99.6	102.5
High	A0A8I5KXE2	Protein disulfide-isomerase A3 OS=Homo sapiens OX=9606 GN=PDIA3 PE=1 SV=1 EXT_LEN=43	7.534	7	2	9.28	0	0.767	0.759	0.943	1.129	0.959	-0.38	-0.4	-0.08	0.18	-0.06	0.651813	0.646298	0.863864	0.820906	0.844589	66.81	68.08	40.22	64.33	25.19	87.7	122	86.9	103.5	114.5	108	4.63	39.31	5.73	4.7	54.2	19.09	83.3	88.9	89.9	159.1	81.8	88.7	98.2	105	168.1	75
High	Q7KZ85	Transcription elongation factor SPT6 OS=Homo sapiens OX=9606 GN=SUPT6H PE=1 SV=2 EXT_LEN=11	7.116	1	2	9.48	0	0.977	0.894	0.979	0.959	0.973	-0.03	-0.16	-0.03	-0.06	-0.04	0.838653	0.208347	0.836709	0.311004	0.668379	13.29	5.67	11.79	3.32	6.99	101.8	97.8	93.1	99.3	104.2	102	5.85	7.59	1.4	2.25	6.8	4.42	97.6	106	92.7	103.2	94	92.1	100.8	97.7	109.3	99.2
High	Q14566	DNA replication licensing factor MCM6 OS=Homo sapiens OX=9606 GN=MCM6 PE=1 SV=1 EXT_LEN=6	8.769	3	2	14.58	0	0.995	0.946	1.006	0.953	1.007	-0.01	-0.08	0.01	-0.07	0.01	0.980686	0.710507	0.955985	0.51896	0.953896	26.18	16.79	11.85	7.65	14.64	101.2	97.5	96.3	103.1	101.8	102.4	8.77	2.52	0.08	9.16	15.99	4.77	95	107.5	95.6	99.1	96.2	96.1	96.4	109.8	113.8	90.7
High	P30740	Leukocyte elastase inhibitor OS=Homo sapiens OX=9606 GN=SERPINB1 PE=1 SV=1 EXT_LEN=20	6.911	6	2	7.89	0	1.047	1.046	0.989	1.022	1.049	0.07	0.06	-0.02	0.03	0.07	0.0790772	0.264944	0.61237	0.363713	0.00581449	0.85	2.92	2.37	2.08	0.06	104.3	100.7	104.2	103.3	99.6	98.5	1.35	1.89	0.63	0.04	2.16	0.1	103.3	105.3	99.4	102.1	104.6	103.7	103.4	103.3	98.1	101.2
High	O94822	E3 ubiquitin-protein ligase listerin OS=Homo sapiens OX=9606 GN=LTN1 PE=1 SV=6 EXT_LEN=31	11.543	2	2	12.44	0	0.909	0.966	0.974	0.989	0.861	-0.14	-0.05	-0.04	-0.02	-0.22	0.401919	0.482536	0.784758	0.847297	0.0656291	10.38	4.85	11.3	6.55	2.29	95.3	101	101.3	87.9	104.9	102.1	2.74	2.63	2.53	5.8	7.15	3.62	97.1	93.4	99.1	102.8	99.4	103.1	91.6	84.3	99.6	110.2
High	A0A087WUV8	Basigin OS=Homo sapiens OX=9606 GN=BSG PE=1 SV=1	9.464	14	2	11.15	0	1.061	0.975	1.013	0.948	0.991	0.09	-0.04	0.02	-0.08	-0.01	0.333501	0.517729	0.82258	0.305644	0.73561	5.09	3.98	6.83	4.11	2.93	106.1	96.1	97.5	100.4	100	101.3	0.51	6.09	0.55	0.63	4.35	2.17	106.5	105.7	100.3	92	97.1	97.8	100	100.9	96.9	103.1
High	P48444	Coatomer subunit delta OS=Homo sapiens OX=9606 GN=ARCN1 PE=1 SV=1 EXT_LEN=22	5.894	4	2	9.11	0	1.088	1.04	1.018	0.974	1.047	0.12	0.06	0.03	-0.04	0.07	0.338393	0.467072	0.749965	0.800555	0.122358	7.37	5.24	6.25	11.86	1.32	105.6	96.2	100.9	103.4	97	98.8	1.22	9.01	3.24	1.02	8.24	2.28	104.6	106.5	102.5	90.2	98.6	103.2	102.6	104.1	91.5	102.8
High	Q2TAY7	WD40 repeat-containing protein SMU1 OS=Homo sapiens OX=9606 GN=SMU1 PE=1 SV=2 EXT_LEN=6	14.014	6	3	7.67	0	1.007	1.07	1.015	0.992	1.028	0.01	0.1	0.02	-0.01	0.04	0.754542	0.241381	0.120107	0.83122	0.24519	2.52	4.01	0.43	4.48	1.65	98.7	98.7	104.9	102.3	98	99.5	0.92	2.37	2.34	0.33	1.48	1.9	98	99.3	97	100.3	103.1	106.6	102.5	102	99	97
High	B3KS98	Eukaryotic translation initiation factor 3 subunit H OS=Homo sapiens OX=9606 GN=EIF3H PE=1 SV=1 EXT_LEN=14	9.824	6	2	7.98	0	1.032	1.052	1.031	0.993	1.01	0.04	0.07	0.04	-0.01	0.01	0.748468	0.705725	0.615177	0.921452	0.832393	11.07	15.15	6.53	8.21	5.59	99.1	98.4	101.1	100.1	96.1	99.1	2.5	6.01	6.37	3.52	8.04	1.81	100.8	97.3	102.6	94.2	105.7	96.6	102.5	97.6	90.7	101.7
High	H3BNC9	Small ribosomal subunit protein eS17 OS=Homo sapiens OX=9606 PE=3 SV=2	16.982	5	2	15.66	0	0.896	0.83	0.967	0.956	0.773	-0.16	-0.27	-0.05	-0.07	-0.37	0.577473	0.0152331	0.738072	0.613146	0.217822	20.95	0.66	11.39	9.7	13.64	97.3	100.4	90.1	81.1	108.6	105	9.33	8.95	11.18	12.68	10.55	0.28	103.7	90.9	94	106.7	83.1	97.4	74	88.6	100.6	116.8
High	A0A7P0T895	Nicotinamide phosphoribosyltransferase OS=Homo sapiens OX=9606 GN=NAMPT PE=1 SV=1 EXT_LEN=3	5.073	8	3	7.93	0	1	0.958	0.975	1.048	0.998	0	-0.06	-0.04	0.07	0	0.999726	0.577023	0.621231	0.661209	0.964007	12.89	8.18	5.49	11.73	4.45	102	104.3	97.7	99.3	102	99.5	3.89	8.01	0.6	1.09	8.38	3.16	99.2	104.8	98.4	110.2	98.1	97.2	98.5	100	108.2	96.1
High	Q5T9A4	ATPase family AAA domain-containing protein 3B OS=Homo sapiens OX=9606 GN=ATAD3B PE=1 SV=1 EXT_LEN=30	18.343	8	3	12.96	1	0.952	0.962	0.985	1.078	1	-0.07	-0.06	-0.02	0.11	0	0.268768	0.634669	0.649073	0.407608	0.990225	3.3	8.87	3.64	8.26	3.29	96.6	107.7	97.6	100	101.5	100	10.52	3.96	1.07	0.78	7.38	3.91	104	89.6	104.7	110.7	96.8	98.3	100.5	99.4	106.9	96.3
High	Q15398	Disks large-associated protein 5 OS=Homo sapiens OX=9606 GN=DLGAP5 PE=1 SV=2 EXT_LEN=2	11.104	4	3	8.69	0	0.937	0.951	0.989	1.031	0.993	-0.09	-0.07	-0.02	0.04	-0.01	0.0264194	0.227747	0.689278	0.00768493	0.510465	0.4	2.77	3.22	0.05	1.11	95.7	104.1	97.2	100.3	102.2	101	1.7	1.81	3.95	0.7	1.31	1.76	96.9	94.6	102.8	105.5	100	94.5	99.8	100.8	103.2	101.3
High	P02751	Fibronectin OS=Homo sapiens OX=9606 GN=FN1 PE=1 SV=5 EXT_LEN=18	7.661	1	2	8.04	0	1	0.988	1.021	1.023	1.05	0	-0.02	0.03	0.03	0.07	0.997361	0.900055	0.229125	0.812267	0.467694	10.95	11.48	1.17	11.03	6.59	99.2	103.6	97.9	106.4	99.2	101.3	7	5.97	7.51	1.74	3.42	4.54	94.3	104.2	99.2	108	92.8	103.2	105	107.6	101.5	96.7
High	K7EQB6	DNA ligase 3 (Fragment) OS=Homo sapiens OX=9606 GN=LIG3 PE=1 SV=1 EXT_LEN=30	5.125	12	2	8.12	0	0.917	0.943	0.894	1.034	0.954	-0.13	-0.08	-0.16	0.05	-0.07	0.656576	0.583396	0.526855	0.635721	0.272474	21.59	11.36	18.1	7.76	3.21	96.6	97.4	99.3	89.8	105.3	94.2	2.29	6.39	7.4	4.07	18.13	1.01	98	94.9	101.7	92.9	94.1	104.5	87.1	92.3	92.4	119.6
High	Q99459	Cell division cycle 5-like protein OS=Homo sapiens OX=9606 GN=CDC5L PE=1 SV=2 EXT_LEN=10	7.041	3	2	9.63	0	1.088	1.009	1.048	0.956	0.989	0.12	0.01	0.07	-0.07	-0.02	0.0453915	0.822639	0.574874	0.433072	0.640637	0.9	4.53	8.77	5.43	2.68	105.7	97.3	98	100.6	97.2	101.8	9.4	3.27	5.94	4.46	10.25	1.91	98.8	112.9	99.5	95	93.9	102.1	97.4	103.8	90.3	104.4
High	Q13838	Spliceosome RNA helicase DDX39B OS=Homo sapiens OX=9606 GN=DDX39B PE=1 SV=1 EXT_LEN=51	4.417	6	2	8.52	0	0.983	0.88	0.966	1.09	0.948	-0.03	-0.18	-0.05	0.12	-0.08	0.87954	0.369145	0.790147	0.407983	0.119318	13.63	12.39	15.21	9.55	1.5	102.6	109.9	91.9	95.6	104.4	100.8	1.84	12.41	0.66	1.92	11.12	3.34	101.2	103.8	100.6	119.9	91.4	92.3	94.2	96.8	112.9	96.4
High	P15924	Desmoplakin OS=Homo sapiens OX=9606 GN=DSP PE=1 SV=3 EXT_LEN=1	7.37	1	2	8.14	0	1.057	1.138	1.049	0.894	1.114	0.08	0.19	0.07	-0.16	0.16	0.338006	0.303641	0.542992	0.431671	0.0941909	4.84	9.9	8.2	13.35	2.38	98.8	87.7	106.3	109.2	93.4	98	6.93	8.98	2.11	1.46	11.53	3.73	93.9	103.6	93.4	82.2	104.6	107.8	108	110.2	86	101.3
High	P46060	Ran GTPase-activating protein 1 OS=Homo sapiens OX=9606 GN=RANGAP1 PE=1 SV=1 EXT_LEN=70	7.483	4	2	10.32	0	0.843	0.968	1.037	0.946	0.973	-0.25	-0.05	0.05	-0.08	-0.04	0.487528	0.870653	0.75733	0.802315	0.783195	24.5	23.74	13.59	25.73	11.32	86.1	100.2	98.8	103.1	102.1	106	1.39	15.43	0.67	1.86	21.7	8.92	85	86.7	89.6	111.6	98.1	99.1	101.5	104.2	118.9	87.3
High	Q08752	Peptidyl-prolyl cis-trans isomerase D OS=Homo sapiens OX=9606 GN=PPID PE=1 SV=3 EXT_LEN=13	8.175	8	3	8.46	0	1.094	1.052	1.024	1.006	1.046	0.13	0.07	0.03	0.01	0.06	0.133938	0.141428	0.386663	0.920813	0.220846	2.84	1.69	2.44	7.02	2.39	106	99.9	102	103.8	97	99.3	0.44	5.87	1.54	1.46	3.15	0.82	105.7	106.4	104.1	95.8	100.8	103.1	104.9	102.7	94.8	99.1
High	O75934	Pre-mRNA-splicing factor SPF27 OS=Homo sapiens OX=9606 GN=BCAS2 PE=1 SV=1 EXT_LEN=36	7.491	9	2	7.09	0	0.905	0.89	0.909	1.029	0.897	-0.14	-0.17	-0.14	0.04	-0.16	0.0216327	0.0986288	0.314121	0.708155	0.216749	0.5	2.71	7.58	8.47	5.68	98.7	102	97	89	109.1	99.2	0.14	1.47	1.97	1.18	0.62	6.6	98.8	98.6	103.1	100.9	95.7	98.4	88.3	89.7	109.5	108.6
High	Q00796	Sorbitol dehydrogenase OS=Homo sapiens OX=9606 GN=SORD PE=1 SV=4 EXT_LEN=2	5.198	5	2	10.26	0	0.977	0.937	0.991	1.037	0.975	-0.03	-0.09	-0.01	0.05	-0.04	0.856804	0.613734	0.926893	0.549422	0.0190568	15.04	13.87	11.26	6.29	0.11	99.5	104.6	95.4	98.3	101.8	100.9	6.02	3.56	4.92	2.55	8.28	2.44	95.3	103.7	107.2	102	92.1	98.7	96.5	100.1	107.9	95.9
High	P51610	Host cell factor 1 OS=Homo sapiens OX=9606 GN=HCFC1 PE=1 SV=2 EXT_LEN=5	6.403	1	2	9.94	0	1.003	0.974	1	0.963	0.945	0	-0.04	0	-0.05	-0.08	0.928591	0.332443	0.988223	0.569876	0.236783	4.07	2.26	3.22	6.89	3.26	101.8	97.8	98.8	95.9	101.5	101.5	2.19	3.57	3.92	0.11	6.07	3	100.2	103.3	100.3	95.3	96.1	101.6	96	95.8	97.2	105.9
High	P11216	Glycogen phosphorylase, brain form OS=Homo sapiens OX=9606 GN=PYGB PE=1 SV=5 EXT_LEN=36	11.988	4	3	9.14	0	0.928	0.924	0.935	1.003	0.889	-0.11	-0.11	-0.1	0	-0.17	0.502189	0.0721003	0.453781	0.944536	0.249438	11.18	1.33	8.67	4.79	7.24	97.7	98.7	97.4	87.5	105.3	98.5	5.86	1.08	6.05	3.42	4.78	3.48	101.8	93.7	97.9	99.4	93.2	101.6	85.4	89.6	101.8	108.9
High	O75223	Gamma-glutamylcyclotransferase OS=Homo sapiens OX=9606 GN=GGCT PE=1 SV=1 EXT_LEN=7	8.348	10	2	9.89	0	1.017	0.976	0.953	1.062	1.065	0.02	-0.04	-0.07	0.09	0.09	0.792054	0.173022	0.0670681	0.307741	0.0918524	7.25	1.01	0.76	4.69	1.35	102.5	102	98.3	102.2	100.8	96	5.66	3.96	0.28	1.81	1.25	0.52	106.6	98.4	104.8	99.1	98.1	98.5	100.9	103.5	99.9	101.7
High	I3L3H2	Eukaryotic initiation factor 4A-III OS=Homo sapiens OX=9606 GN=EIF4A3 PE=1 SV=2 EXT_LEN=7	4.492	6	2	6.85	0	1.153	1.053	1.096	0.956	1.035	0.21	0.08	0.13	-0.06	0.05	0.389759	0.792778	0.470593	0.735266	0.73716	14.88	22.96	12.38	14.96	11.65	105.7	96.1	96.6	104	91.7	100.5	3.21	8.65	4.43	5.52	17.3	5.58	103.2	108	102	90.2	99.5	93.5	107.9	99.8	80.9	103.5
High	P30041	Peroxiredoxin-6 OS=Homo sapiens OX=9606 GN=PRDX6 PE=1 SV=3 EXT_LEN=25	6.481	12	2	7	0	1.093	1.197	1.08	0.975	1.037	0.13	0.26	0.11	-0.04	0.05	0.739685	0.447435	0.567217	0.803215	0.753978	30.69	22.67	14.18	11.63	13.13	101.3	97.6	110.9	103.7	92.6	100.1	13.74	9.29	6.25	10.71	15.22	1.78	111.4	91.7	104	91.2	115.6	105.8	111.7	95.9	83	103
High	M0R2N5	very-long-chain enoyl-CoA reductase OS=Homo sapiens OX=9606 GN=TECR PE=1 SV=1 EXT_LEN=70	5.688	4	2	8.76	0	1.047	0.91	0.973	1.057	1.018	0.07	-0.14	-0.04	0.08	0.03	0.326964	0.172024	0.497568	0.197986	0.54901	3.84	3.86	3.98	2.63	3.05	106.2	104.4	92.4	100.5	101.5	98.8	1.77	4.14	1.75	1.28	5.43	1.64	104.9	107.6	101.3	107.5	91.2	93.5	101.4	99.6	97.6	105.4
High	Q7Z2W4	Zinc finger CCCH-type antiviral protein 1 OS=Homo sapiens OX=9606 GN=ZC3HAV1 PE=1 SV=3 EXT_LEN=3	5.577	2	2	5.84	0	1.036	1.06	0.986	1.022	1.016	0.05	0.08	-0.02	0.03	0.02	0.0319951	0.0162385	0.512624	0.718995	0.49225	0.27	0.22	2.18	6.97	2.36	102.2	99.4	104.5	98.8	98.6	97.2	4.15	8.44	4.1	4.06	3.89	1.81	99.2	105.2	93.6	105.5	101.4	107.5	96	101.7	95.9	101.3
High	O15347	High mobility group protein B3 OS=Homo sapiens OX=9606 GN=HMGB3 PE=1 SV=4	11.572	12	2	8.6	0	0.928	0.96	0.973	1.103	1.062	-0.11	-0.06	-0.04	0.14	0.09	0.496176	0.763405	0.596562	0.660646	0.605192	11.01	15.58	5.55	24.63	12.48	94.8	109.6	98.1	105.5	102.2	99.4	3.06	15.07	1.27	3.63	13.51	8.25	96.7	92.6	98.3	121.7	97	98.8	102.7	108.1	112.3	92.7
High	A0A7I2YQK6	60 kDa heat shock protein, mitochondrial OS=Homo sapiens OX=9606 GN=HSPD1 PE=1 SV=1 EXT_LEN=4	9.223	8	2	7.58	0	0.993	0.986	1.06	0.934	0.942	-0.01	-0.02	0.08	-0.1	-0.09	0.975927	0.946345	0.03788	0.70113	0.757432	27.02	25.14	0.52	20.08	22.28	98.9	98.6	98.1	99.4	99.6	105.6	11.42	4.42	9.66	6.49	14.14	14.63	91	107	95.3	101.5	91.4	104.9	94.7	103.8	109.8	89.8
High	A0A994J6L8	Dynamin-1-like protein OS=Homo sapiens OX=9606 GN=DNM1L PE=1 SV=1 EXT_LEN=67	11.587	6	2	9.3	0	0.526	0.516	0.556	0.882	0.782	-0.93	-0.95	-0.85	-0.18	-0.35	0.396124	0.345783	0.356335	0.534417	0.286745	70.84	60.73	55.72	20.72	17.66	90.1	84.2	88.6	74.6	171.5	95.4	3.21	9.64	5.6	6.76	58.33	10.03	90.1	86.1	88.1	76.8	83.2	90.1	76.5	69.5	108.1	259.9
High	D6RD69	Small COPII coat GTPase SAR1B (Fragment) OS=Homo sapiens OX=9606 GN=SAR1B PE=1 SV=1 EXT_LEN=18	3.973	12	2	5.57	0	0.889	0.897	0.954	1.042	0.921	-0.17	-0.16	-0.07	0.06	-0.12	0.521463	0.494271	0.70396	0.62325	0.328179	18.67	15.91	14.01	9.06	6.92	96	107.3	96.8	94.8	108	103	5.89	10.1	3.29	8.07	11.84	1.48	92	100	99.7	115.1	94.5	99	89.4	100.3	117.3	99.1
High	A0A6Q8PFU6	V-type proton ATPase subunit a OS=Homo sapiens OX=9606 GN=ATP6V0A2 PE=1 SV=1 EXT_LEN=38	5.283	6	2	5.68	0	1.11	1.062	1.027	1.057	0.974	0.15	0.09	0.04	0.08	-0.04	0.140001	0.476829	0.488414	0.0681874	0.641617	3.45	8.32	3.85	0.89	6.18	105.7	103.5	101.2	95.4	95.3	97.9	4.98	3.75	0.33	1.3	8.26	4.59	102	109.5	100.7	106.2	100.9	101.4	96.2	94.4	89.8	101
High	P61326	Protein mago nashi homolog OS=Homo sapiens OX=9606 GN=MAGOH PE=1 SV=1 EXT_LEN=28	5.165	15	2	4.76	0	1.153	1.001	1.047	0.963	0.962	0.21	0	0.07	-0.06	-0.06	0.446363	0.990401	0.537206	0.688004	0.147253	17.87	10.41	7.69	10.63	1.37	110.2	96.3	95.7	96.2	95.6	100.1	0.25	0.21	7.32	8.6	17.17	9.9	109.8	110.2	96.3	96	90.7	100.6	90.4	102.1	84.4	107.8
High	Q8TC07	TBC1 domain family member 15 OS=Homo sapiens OX=9606 GN=TBC1D15 PE=1 SV=2 EXT_LEN=20	10.123	3	2	5.47	0	0.964	1.058	1.021	0.961	0.809	-0.05	0.08	0.03	-0.06	-0.31	0.779878	0.755736	0.848316	0.717471	0.150066	15.02	20.76	12.84	12.45	7.57	98	99.8	107.5	84	101.7	103.8	4.36	5.42	1.07	0.77	18.56	6.44	94.8	100.9	103.4	95.8	108.1	106.5	84.2	83.3	88.9	115.8
High	Q92797	Symplekin OS=Homo sapiens OX=9606 GN=SYMPK PE=1 SV=2 EXT_LEN=120	5.583	2	2	5.24	0	1.001	1.006	1.024	0.968	0.968	0	0.01	0.03	-0.05	-0.05	0.972094	0.933347	0.160287	0.567826	0.545607	3.63	8.58	0.89	5.95	5.49	99.9	98.9	100.4	98.9	99.8	102.2	1.39	1.66	3.33	1.23	4.86	4.01	100.9	98.9	97.7	100.1	98.1	102.8	98.1	99.8	103.3	96.4
High	Q99497	Parkinson disease protein 7 OS=Homo sapiens OX=9606 GN=PARK7 PE=1 SV=2 EXT_LEN=14	9.843	14	2	7.06	0	0.918	0.956	0.986	1.01	0.931	-0.12	-0.06	-0.02	0.01	-0.1	0.553881	0.610892	0.901284	0.915459	0.293168	15.05	9.43	13.02	11.35	5.25	94.5	102.6	98.5	94.5	102.9	101.5	6.14	6.59	0.8	0.79	8.18	4.22	98.6	90.4	97.9	107.4	99	97.8	94	95	97.1	109
High	Q7KZF4	Staphylococcal nuclease domain-containing protein 1 OS=Homo sapiens OX=9606 GN=SND1 PE=1 SV=1 EXT_LEN=107	7.978	3	2	6.41	0	0.997	1.092	0.931	1.27	1.446	0	0.13	-0.1	0.35	0.53	0.960298	0.590608	0.238316	0.0911669	0.142249	8.16	17.53	4.17	5.12	12.43	89.8	106.6	98.5	121.3	90.1	83.9	0.25	0.82	8.64	7.78	8.02	4.05	89.6	89.9	107.2	105.9	104.6	92.6	128.1	114.7	85.1	95.3
High	A0A994J542	SEC23 interacting protein OS=Homo sapiens OX=9606 GN=SEC23IP PE=1 SV=1 EXT_LEN=8	10.487	3	2	9.09	0	0.955	0.928	0.921	0.97	1.026	-0.07	-0.11	-0.12	-0.04	0.04	0.28413	0.141278	0.264727	0.0920157	0.642833	3.29	2.51	5.39	0.65	6.15	101.1	94.6	98.2	100.1	105.9	97.5	0.11	1.27	0.85	3.98	3.25	1.89	101	101.2	95.5	93.8	97.6	98.8	97.3	103	103.5	108.3
High	H0Y8X4	5-hydroxymethyl-dUMP N-hydrolase (Fragment) OS=Homo sapiens OX=9606 GN=DNPH1 PE=1 SV=1 EXT_LEN=22	13.363	13	2	8.65	0	1.031	1.064	0.987	1.07	0.962	0.04	0.09	-0.02	0.1	-0.06	0.201935	0.0858922	0.135408	0.0290846	0.00706946	1.47	1.25	0.43	0.46	0.06	101.6	104.1	104.9	93.6	98.6	97.3	0.36	1.02	0.14	1.4	1.05	1.46	101.9	101.4	103.4	104.9	105	104.8	92.7	94.6	97.9	99.3
High	P31040	Succinate dehydrogenase [ubiquinone] flavoprotein subunit, mitochondrial OS=Homo sapiens OX=9606 GN=SDHA PE=1 SV=2 EXT_LEN=1	8.348	4	2	6.32	0	0.808	0.815	0.927	1.005	0.941	-0.31	-0.3	-0.11	0.01	-0.09	0.458457	0.515322	0.731722	0.982544	0.608183	27.88	32.13	25.35	27.12	12.66	91	104.9	91.8	98.3	112.6	104.4	0.2	23.34	4.17	9.87	25.94	2.17	90.5	90.7	88.4	123.3	88.7	94.1	91.2	104.9	135	93.1
High	O14974	Protein phosphatase 1 regulatory subunit 12A OS=Homo sapiens OX=9606 GN=PPP1R12A PE=1 SV=1 EXT_LEN=71	3.847	2	2	4.88	0	1.056	0.939	0.999	1.02	1.015	0.08	-0.09	0	0.03	0.02	0.14173	0.444441	0.966647	0.803553	0.0832514	1.84	7.86	3.91	9.26	0.3	105.2	101.4	93.5	101	99.6	99.4	0.39	6.47	6.12	2.64	1.37	2.35	104.8	105.4	106.1	96.8	89.5	97.5	99	102.8	100.5	98.5
High	O43592	Exportin-T OS=Homo sapiens OX=9606 GN=XPOT PE=1 SV=2 EXT_LEN=10	9.358	3	2	7.87	0	1.053	0.919	0.969	1.033	0.889	0.07	-0.12	-0.05	0.05	-0.17	0.431509	0.28426	0.0369817	0.600238	0.0138129	6.15	6	0.28	6.69	0.38	108.1	102.8	94.4	88.4	102.7	99.5	3.97	4.23	7.61	1.79	1.89	2.15	111.2	105.1	105.9	99.7	89.4	99.5	87.3	89.5	101.3	104
High	A0A8V8TQW9	DNA mismatch repair protein OS=Homo sapiens OX=9606 GN=MSH6 PE=1 SV=2 EXT_LEN=29	12.341	2	2	6.74	0	1.118	1.038	1.116	0.958	0.917	0.16	0.05	0.16	-0.06	-0.13	0.416574	0.171347	0.163237	0.804492	0.171677	12.74	1.53	4.27	20.07	3.56	101.5	97	94.2	92.8	90.7	101.2	1.63	12.61	9.04	3.04	10.49	6.43	102.5	100.1	105.9	88.6	88.2	100.2	90.7	94.7	84.1	97.5
High	Q99832	T-complex protein 1 subunit eta OS=Homo sapiens OX=9606 GN=CCT7 PE=1 SV=2 EXT_LEN=42	4.518	3	2	5.35	0	1.052	1.042	1.003	1.086	1.059	0.07	0.06	0.01	0.12	0.08	0.125261	0.643008	0.898076	0.332659	0.624228	1.49	9.65	3.2	7.07	12.72	101	104.7	100.1	102.1	96.1	96.4	2.04	6.34	5.74	11.69	3.45	0.4	102.4	99.5	100	109.4	96	104.1	93.9	110.8	98.3	93.7
High	P55145	Mesencephalic astrocyte-derived neurotrophic factor OS=Homo sapiens OX=9606 GN=MANF PE=1 SV=3 EXT_LEN=90	4.212	8	2	5.16	0	0.941	0.94	0.951	1.003	1.004	-0.09	-0.09	-0.07	0	0.01	0.203499	0.323809	0.315493	0.965032	0.921217	2.99	5.11	4.03	7.1	5.03	98.3	99.6	98.2	99.8	104.5	99.4	2.72	3.05	4.74	8.5	0.13	3.71	96.4	100.2	101.7	97.4	94.9	101.5	93.9	105.9	104.5	104.3
High	Q04760	Lactoylglutathione lyase OS=Homo sapiens OX=9606 GN=GLO1 PE=1 SV=4 EXT_LEN=80	8.517	10	2	7.59	0	0.834	0.743	0.913	1.011	0.814	-0.26	-0.43	-0.13	0.02	-0.3	0.015633	0.184608	0.0075061	0.945912	0.0458381	0.66	13.16	0.16	19.29	2.2	97.2	107.6	86.6	86.6	116.6	106.4	7	12.1	6.16	4.12	6.37	6.22	102	92.4	98.6	117.1	82.8	90.4	89	84	121.8	111.3
High	P37108	Signal recognition particle 14 kDa protein OS=Homo sapiens OX=9606 GN=SRP14 PE=1 SV=2	4.482	13	2	5.61	0	1.163	1.117	1.032	1.021	1.026	0.22	0.16	0.04	0.03	0.04	0.0719182	0.0442583	0.743643	0.744409	0.81598	2.55	1.14	10.85	7.15	12.75	109.4	99	105.1	99.6	94.1	97	9.22	10.34	7.89	8.6	6.8	3.53	102.4	116.7	106.4	91.9	99.3	111	93.6	105.7	89.5	98.6
High	P62244	Small ribosomal subunit protein uS8 OS=Homo sapiens OX=9606 GN=RPS15A PE=1 SV=2 EXT_LEN=9	8.907	21	2	7.08	0	0.917	0.872	0.979	0.966	0.858	-0.12	-0.2	-0.03	-0.05	-0.22	0.0686084	0.0600542	0.223859	0.248446	0.166396	1.38	1.92	1.14	2.1	6.05	96.1	99.2	91.4	88.1	104.8	102.6	4.38	0.03	4.88	7.73	3.06	1.97	93.2	99.1	99.1	99.1	88.3	94.6	83.4	93	102.5	107.1
High	Q15021	Condensin complex subunit 1 OS=Homo sapiens OX=9606 GN=NCAPD2 PE=1 SV=3 EXT_LEN=15	8.231	2	2	6.15	0	0.921	0.883	0.931	1.008	1.012	-0.12	-0.18	-0.1	0.01	0.02	0.187736	0.188198	0.238384	0.896028	0.442856	3.69	5.63	4.19	7.6	1.49	97.6	99.5	93.5	99.8	106	98.6	0.76	7.52	1.09	1.71	4.28	0.28	97.1	98.1	94.3	104.9	94.2	92.8	98.6	101	102.8	109.2
High	O15042	U2 snRNP-associated SURP motif-containing protein OS=Homo sapiens OX=9606 GN=U2SURP PE=1 SV=2 EXT_LEN=73	7.937	3	2	6.03	0	1.016	0.966	0.978	1.086	1.029	0.02	-0.05	-0.03	0.12	0.04	0.698972	0.00737104	0.856219	0.367117	0.860914	4.63	0.06	14.61	7.97	18.9	102.8	107.4	97.8	101.8	101.2	98.9	4.06	5.96	0.41	4.41	0.35	13.52	99.8	105.7	102.9	112	98	97.4	104.9	98.5	101.4	100.9
High	Q5JTH9	RRP12-like protein OS=Homo sapiens OX=9606 GN=RRP12 PE=1 SV=2 EXT_LEN=42	10.478	3	2	8.98	0	1.685	1.414	1.083	1.3	1.225	0.75	0.5	0.12	0.38	0.29	0.0365539	0.0561644	0.220114	0.181913	0.0763012	4.45	4.54	4.26	11.42	3.63	131.8	110.1	110.6	103.8	78.2	84.7	1.05	9.65	0.95	4.68	5.29	1.22	130.8	132.7	117.8	102.8	109.8	111.3	100.4	107.3	75.3	81.2
High	Q9NSE4	Isoleucine--tRNA ligase, mitochondrial OS=Homo sapiens OX=9606 GN=IARS2 PE=1 SV=2 EXT_LEN=2	10.094	3	2	7.96	0	0.946	1.086	0.919	1.143	0.889	-0.08	0.12	-0.12	0.19	-0.17	0.613402	0.442384	0.304278	0.342803	0.49586	11.92	10.23	6.5	11.86	17.21	96.9	107.6	111.3	83.7	102.5	94.2	9.96	6.48	8.35	11.55	1.39	4.81	90.1	103.8	112.5	102.6	104.7	117.9	90.7	77	103.3	101.3
High	P12532	Creatine kinase U-type, mitochondrial OS=Homo sapiens OX=9606 GN=CKMT1A PE=1 SV=1 EXT_LEN=6	8.591	9	2	7.34	0	1.026	1.038	1.07	0.926	0.853	0.04	0.05	0.1	-0.11	-0.23	0.0920972	0.692462	0.41663	0.0815422	0.00145483	0.55	10.48	7.75	1.47	0.05	101.2	97.7	102.4	90.1	98.6	105.6	7.62	0.64	1.83	0.71	8.14	0.77	95.8	106.7	98.1	97.3	103.6	101	89.6	90.5	93.1	104.4
High	P55809	Succinyl-CoA:3-ketoacid coenzyme A transferase 1, mitochondrial OS=Homo sapiens OX=9606 GN=OXCT1 PE=1 SV=1 EXT_LEN=20	10.42	6	2	6.94	0	0.882	0.853	0.908	1.058	0.872	-0.18	-0.23	-0.14	0.08	-0.2	0.060744	0.147801	0.255176	0.492925	0.0201068	1.78	5.59	6.08	8.2	0.64	96.9	105.5	93.7	86.9	109.9	99.7	3.61	11.68	3.42	3.27	1.91	3.88	99.3	94.4	97.1	114.6	91.4	95.9	84.9	88.9	111.3	108.3
High	Q9NSD9	Phenylalanine--tRNA ligase beta subunit OS=Homo sapiens OX=9606 GN=FARSB PE=1 SV=3 EXT_LEN=7	3.543	5	2	4.62	0	0.989	1.049	0.986	1.054	1.042	-0.02	0.07	-0.02	0.08	0.06	0.859821	0.659455	0.888863	0.242156	0.479032	7.31	11.98	12.06	3.11	5.68	97.3	102.2	103.2	101.1	98.4	97	0.13	1.68	4.58	0.77	6.83	4.65	97.4	97.2	103.4	101	106.6	99.9	100.5	101.6	93.7	103.3
High	Q9BSJ8	Extended synaptotagmin-1 OS=Homo sapiens OX=9606 GN=ESYT1 PE=1 SV=1 EXT_LEN=76	7.123	2	2	3.84	0	0.89	1	1.079	0.894	0.876	-0.17	0	0.11	-0.16	-0.19	0.122642	0.9981	0.377882	0.0748194	0.177066	3.35	11.26	7.62	1.96	5.58	91.1	98.6	102.2	96.7	102.3	110.3	5.39	0.54	2.14	6.65	8.58	1.33	94.6	87.6	98.2	99	100.6	103.7	101.3	92.2	108.6	96.2
High	Q9Y490	Talin-1 OS=Homo sapiens OX=9606 GN=TLN1 PE=1 SV=3 EXT_LEN=131	6.044	1	2	6.17	0	1.151	1.085	1.014	1.041	0.944	0.2	0.12	0.02	0.06	-0.08	0.295845	0.336635	0.90419	0.550347	0.251753	10.48	7.03	13.99	7.06	3.56	109.6	100.6	103.3	91.2	95.2	96.6	5.63	2.24	2.35	5.57	4.35	8.96	114	105.3	102.1	99	104.9	101.5	94.8	87.6	92.3	98.1
[truncated: 40 more columns]

## Sheet: PSMs
Column Name	Description
Confidence	Indicates the Proteome Discoverer software analysis confidence level
Sequence	Displays the sequence that composes the given peptide
Annotated Sequence	Displays the names of the flanking residues of a peptide in a protein
Modifications	Displays the static and dynamic modifications identified in the peptide
# Proteins	Indicates the number of proteins the include the PSM
Master Protein Accessions	Indicates the unique identifier of the protein groups that include the given peptide
Protein Accessions	Indicates the unique identifier of all proteins that include the given peptide
Protein Descriptions	Describes the proteins associated with the peptide
# Missed Cleavages	Displays the number of cleavage sites in a peptide sequence that were not successfully cleaved in the original digest
Charge	Indicates the charge state of the peptide
DeltaScore	Displays a measure of the difference between the top two scores for the peptides identified by that spectrum
DeltaCn	Displays the normalized score difference between the currently selected PSM and the highest-scoring PSM for that spectrum
Rank	Displays the ordering of peptides by rank
Search Engine Rank	Displays the original rank assigned by the search engine
m/z [Da]	Displays the mass-to-charge ratio of the precursor ion, in daltons.
MH+ [Da]	Displays the protonated monoisotopic mass of the peptides, in daltons. It is the measured mass, as opposed to the expected mass in the Theo. MH+ [Da] column
Theo. MH+ [Da]	Displays the MH+ mass, in daltons, calculated from the amino acid sequence, including the modifications. It is the expected mass, as opposed to the measured mass in the MH+ [Da] column
DeltaM [ppm]	Displays the difference between the theoretical mass of the peptide and the experimental mass of the precursor ion
Deltam/z [Da]	Displays the difference between the measured charged mass (m/z [Da]) and the theoretical mass of the same charge (z)
Activation Type	Displays the activation type of the spectrum where the application identified the peptide
MS Order	Indicates the order of the MS spectrum as follows: MS1 is one MS scane, MS2 is an MS/MS scan and MS3 is an MS3 scan
Isolation Interference [%]	Displays the percentage of interference by coisolation within the precursor isolation window
Average Reporter S/N	Displays the average reporter S/N values, which the Proteome Discoverer application calculates as the sum of S/N values found divided by the number of defined tags
Ion Inject Time [ms]	Specifies the time, in milliseconds, used to accumulate ions in the mass spectrometer to reach their target value before they are scanned out
RT [min]	Displays the retention time when the application observed the peptide, in minutes
First Scan	Displays the number of the first scan used to identify the peptide
Spectrum File	Displays the name of the file containing the spectra
Abundance: 126, rep 1, complex-A	Indicates the abundances of the quantification channels for the indicated sample group
Abundance: 127N, rep 1, complex-B	Indicates the abundances of the quantification channels for the indicated sample group
Abundance: 127C, rep 1, ac-only-A	Indicates the abundances of the quantification channels for the indicated sample group
Abundance: 128N, rep 1, ac-only-B	Indicates the abundances of the quantification channels for the indicated sample group
Abundance: 128C, rep 1, WT-A	Indicates the abundances of the quantification channels for the indicated sample group
Abundance: 129N, rep 1, WT-B	Indicates the abundances of the quantification channels for the indicated sample group
Abundance: 130C, rep 2, complex-A	Indicates the abundances of the quantification channels for the indicated sample group
Abundance: 131N, rep 2, complex-B	Indicates the abundances of the quantification channels for the indicated sample group
Abundance: 131C, rep 2, ac-only-A	Indicates the abundances of the quantification channels for the indicated sample group
Abundance: 132N, rep 2, ac-only-B	Indicates the abundances of the quantification channels for the indicated sample group
Abundance: 132C, rep 2, WT-A	Indicates the abundances of the quantification channels for the indicated sample group
Abundance: 133N, rep 2, WT-B	Indicates the abundances of the quantification channels for the indicated sample group
Quan Info	Displays the status of validity of this quantification result for quantification
XCorr	Scores the number of fragment ions that are common to two different peptides with the same precursor mass and calculates the cross-correlation score for all candidate peptides queried from the database
# Protein Groups	Displays the number of protein groups that include the peptide
Percolator q-Value	Displays the q-value of the best PSM if the peptide groups that the search node identified
Percolator PEP	Displays the posterior error probability (PEP) for the identified peptide
Normalized Abundance: 126, rep 1, complex-A	Indicates the normalized abundances of the quantification channels for the indicated sample group
Normalized Abundance: 127N, rep 1, complex-B	Indicates the normalized abundances of the quantification channels for the indicated sample group
Normalized Abundance: 127C, rep 1, ac-only-A	Indicates the normalized abundances of the quantification channels for the indicated sample group
Normalized Abundance: 128N, rep 1, ac-only-B	Indicates the normalized abundances of the quantification channels for the indicated sample group
Normalized Abundance: 128C, rep 1, WT-A	Indicates the normalized abundances of the quantification channels for the indicated sample group
Normalized Abundance: 129N, rep 1, WT-B	Indicates the normalized abundances of the quantification channels for the indicated sample group
Normalized Abundance: 130C, rep 2, complex-A	Indicates the normalized abundances of the quantification channels for the indicated sample group
Normalized Abundance: 131N, rep 2, complex-B	Indicates the normalized abundances of the quantification channels for the indicated sample group
Normalized Abundance: 131C, rep 2, ac-only-A	Indicates the normalized abundances of the quantification channels for the indicated sample group
Normalized Abundance: 132N, rep 2, ac-only-B	Indicates the normalized abundances of the quantification channels for the indicated sample group
Normalized Abundance: 132C, rep 2, WT-A	Indicates the normalized abundances of the quantification channels for the indicated sample group
Normalized Abundance: 133N, rep 2, WT-B	Indicates the normalized abundances of the quantification channels for the indicated sample group
Confidence	Sequence	Annotated Sequence	Modifications	# Proteins	Master Protein Accessions	Protein Accessions	Protein Descriptions	# Missed Cleavages	Charge	DeltaScore	DeltaCn	Rank	Search Engine Rank	m/z [Da]	MH+ [Da]	Theo. MH+ [Da]	DeltaM [ppm]	Deltam/z [Da]	Activation Type	MS Order	Isolation Interference [%]	Average Reporter S/N	Ion Inject Time [ms]	RT [min]	First Scan	Spectrum File	Abundance: 126, rep 1, complex-A	Abundance: 127N, rep 1, complex-B	Abundance: 127C, rep 1, ac-only-A	Abundance: 128N, rep 1, ac-only-B	Abundance: 128C, rep 1, WT-A	Abundance: 129N, rep 1, WT-B	Abundance: 130C, rep 2, complex-A	Abundance: 131N, rep 2, complex-B	Abundance: 131C, rep 2, ac-only-A	Abundance: 132N, rep 2, ac-only-B	Abundance: 132C, rep 2, WT-A	Abundance: 133N, rep 2, WT-B	Quan Info	XCorr	# Protein Groups	Percolator q-Value	Percolator PEP	Normalized Abundance: 126, rep 1, complex-A	Normalized Abundance: 127N, rep 1, complex-B	Normalized Abundance: 127C, rep 1, ac-only-A	Normalized Abundance: 128N, rep 1, ac-only-B	Normalized Abundance: 128C, rep 1, WT-A	Normalized Abundance: 129N, rep 1, WT-B
High	MYSEIDIK	[K].mYSEIDIk.[V]	N-Term(TMTpro); K8(TMTpro)	1	Q15029	Q15029	116 kDa U5 small nuclear ribonucleoprotein component OS=Homo sapiens OX=9606 GN=EFTUD2 PE=1 SV=1 EXT_LEN=88	0	2	0.3431	0	1	1	803.954	1606.9	1606.9	0.14	0.00011	HCD (High Energy Collision Dissociation)	MS2	0	519.8	120	96.1547	34824	rs250626_1707_SP_16plex_targeted_01.raw	872533	532502	598327	567788	623217	635858	937398	581906	581466	674395	647365	550454		2.74	1	0.0002	0.0002367	483.838	461.797	479.691	494.303	503.769	473.564
High	AAFDDAIAELDTLSEESYK	[K].aAFDDAIAELDTLSEESYk.[D]	N-Term(TMTpro); K19(TMTpro)	2	K7EM20	K7EM20; P62258	14-3-3 protein epsilon (Fragment) OS=Homo sapiens OX=9606 GN=YWHAE PE=1 SV=1 EXT_LEN=27; 14-3-3 protein epsilon OS=Homo sapiens OX=9606 GN=YWHAE PE=1 SV=1 EXT_LEN=27	0	3	0.5056	0	1	1	899.465	2696.38	2696.38	-0.29	-0.00026	HCD (High Energy Collision Dissociation)	MS2	0	253.2	120	128.167	48417	rs250626_1707_SP_16plex_targeted_01.raw	475274	269268	371603	342262	326285	354759	539153	292626	353605	343940	418396	354759		3.56	1	0.0002	0.001463	263.549	233.515	297.921	297.965	263.748	264.211
High	AAFDDAIAELDTLSEESYK	[K].aAFDDAIAELDTLSEESYk.[D]	N-Term(TMTpro); K19(TMTpro)	2	K7EM20	K7EM20; P62258	14-3-3 protein epsilon (Fragment) OS=Homo sapiens OX=9606 GN=YWHAE PE=1 SV=1 EXT_LEN=27; 14-3-3 protein epsilon OS=Homo sapiens OX=9606 GN=YWHAE PE=1 SV=1 EXT_LEN=27	0	3	0.4379	0	1	1	899.464	2696.38	2696.38	-0.36	-0.00032	HCD (High Energy Collision Dissociation)	MS2	0	259.4	120	128.171	48419	rs250626_1707_SP_16plex_targeted_01.raw	497603	276261	365368	340992	305541	372981	547308	295952	355766	362845	397694	350683		3.06	1	0.002493	0.03543	275.931	239.58	292.923	296.86	246.98	277.782
High	AASDIAMTELPPTHPIR	[K].aASDIAMTELPPTHPIR.[L]	N-Term(TMTpro)	2	K7EM20	K7EM20; P62258	14-3-3 protein epsilon (Fragment) OS=Homo sapiens OX=9606 GN=YWHAE PE=1 SV=1 EXT_LEN=27; 14-3-3 protein epsilon OS=Homo sapiens OX=9606 GN=YWHAE PE=1 SV=1 EXT_LEN=27	0	3	0.5012	0	1	1	708.72	2124.14	2124.14	0.01	1e-05	HCD (High Energy Collision Dissociation)	MS2	0	467	120	88.0177	31329	rs250626_1707_SP_16plex_targeted_01.raw	759357	490480	513282	469797	594968	593651	818249	519063	512759	613757	544367	502223		4.29	1	0.0002	2.385e-05	421.079	425.355	411.508	408.994	480.934	442.129
High	AASDIAMTELPPTHPIR	[K].aASDIAMTELPPTHPIR.[L]	N-Term(TMTpro)	2	K7EM20	K7EM20; P62258	14-3-3 protein epsilon (Fragment) OS=Homo sapiens OX=9606 GN=YWHAE PE=1 SV=1 EXT_LEN=27; 14-3-3 protein epsilon OS=Homo sapiens OX=9606 GN=YWHAE PE=1 SV=1 EXT_LEN=27	0	3	0.4488	0	1	1	708.719	2124.14	2124.14	-0.5	-0.00036	HCD (High Energy Collision Dissociation)	MS2	23.3913	659.4	120	88.0573	31346	rs250626_1707_SP_16plex_targeted_01.raw	1.22301e+06	802447	780052	754107	933318	968521	1.33788e+06	811048	785219	945362	826546	733560		3.32	1	0.0002	0.0001391	678.182	695.9	625.383	656.508	754.434	721.319
High	TAFDEAIAELDTLSEESYK	[K].tAFDEAIAELDTLSEESYk.[D]	N-Term(TMTpro); K19(TMTpro)	5	P63104	P63104; H0YB80; B0AZS6; E7EX29; B7Z2E6	14-3-3 protein zeta/delta OS=Homo sapiens OX=9606 GN=YWHAZ PE=1 SV=1 EXT_LEN=11; 14-3-3 protein zeta/delta (Fragment) OS=Homo sapiens OX=9606 GN=YWHAZ PE=1 SV=1 EXT_LEN=11; 14-3-3 protein zeta/delta OS=Homo sapiens OX=9606 GN=YWHAZ PE=1 SV=1 EXT_LEN=11; 14-3-3 protein zeta/delta (Fragment) OS=Homo sapiens OX=9606 GN=YWHAZ PE=1 SV=1 EXT_LEN=11; 14-3-3 protein zeta/delta OS=Homo sapiens OX=9606 GN=…	0	2	0.7385	0	1	1	1370.71	2740.41	2740.41	-0.29	-0.0004	HCD (High Energy Collision Dissociation)	MS2	0	176	120	128.897	48726	rs250626_1707_SP_16plex_targeted_01.raw	325680	184816	267366	251617	147436	223355	431306	210464	276094	186519	261095	235670		4.36	1	0.0002	1.648e-06	180.596	160.276	214.352	219.052	119.178	166.347
High	TAFDEAIAELDTLSEESYK	[K].tAFDEAIAELDTLSEESYk.[D]	N-Term(TMTpro); K19(TMTpro)	5	P63104	P63104; H0YB80; B0AZS6; E7EX29; B7Z2E6	14-3-3 protein zeta/delta OS=Homo sapiens OX=9606 GN=YWHAZ PE=1 SV=1 EXT_LEN=11; 14-3-3 protein zeta/delta (Fragment) OS=Homo sapiens OX=9606 GN=YWHAZ PE=1 SV=1 EXT_LEN=11; 14-3-3 protein zeta/delta OS=Homo sapiens OX=9606 GN=YWHAZ PE=1 SV=1 EXT_LEN=11; 14-3-3 protein zeta/delta (Fragment) OS=Homo sapiens OX=9606 GN=YWHAZ PE=1 SV=1 EXT_LEN=11; 14-3-3 protein zeta/delta OS=Homo sapiens OX=9606 GN=…	0	2	0.743	0	1	1	1370.71	2740.4	2740.41	-0.39	-0.00054	HCD (High Energy Collision Dissociation)	MS2	0	153.4	120	128.917	48734	rs250626_1707_SP_16plex_targeted_01.raw	293483	163484	229604	198938	150167	203488	359672	180266	229043	156937	228496	178145		4.28	1	0.0002	7.725e-06	162.742	141.777	184.078	173.191	121.386	151.55
High	TAFDEAIAELDTLSEESYK	[K].tAFDEAIAELDTLSEESYk.[D]	N-Term(TMTpro); K19(TMTpro)	5	P63104	P63104; H0YB80; B0AZS6; E7EX29; B7Z2E6	14-3-3 protein zeta/delta OS=Homo sapiens OX=9606 GN=YWHAZ PE=1 SV=1 EXT_LEN=11; 14-3-3 protein zeta/delta (Fragment) OS=Homo sapiens OX=9606 GN=YWHAZ PE=1 SV=1 EXT_LEN=11; 14-3-3 protein zeta/delta OS=Homo sapiens OX=9606 GN=YWHAZ PE=1 SV=1 EXT_LEN=11; 14-3-3 protein zeta/delta (Fragment) OS=Homo sapiens OX=9606 GN=YWHAZ PE=1 SV=1 EXT_LEN=11; 14-3-3 protein zeta/delta OS=Homo sapiens OX=9606 GN=…	0	2	0.6746	0	1	1	1370.71	2740.41	2740.41	-0.04	-5e-05	HCD (High Energy Collision Dissociation)	MS2	0	109.7	120	128.933	48741	rs250626_1707_SP_16plex_targeted_01.raw	204617	117126	163932	131943	122668	137365	248973	126742	140444	128455	183738	137875		2.95	1	0.0005949	0.003135	113.464	101.574	131.428	114.866	99.1569	102.304
High	KGTDDSMTLQSQK	[R].kGTDDSmTLQSQk.[F]	N-Term(TMTpro); K1(TMTpro); M7(Oxidation); K13(TMTpro)	2	H7BZW6	H7BZW6; O00422	18 kDa Sin3-associated polypeptide (Fragment) OS=Homo sapiens OX=9606 GN=SAP18 PE=1 SV=2 EXT_LEN=7; Histone deacetylase complex subunit SAP18 OS=Homo sapiens OX=9606 GN=SAP18 PE=1 SV=1 EXT_LEN=7	1	3	0.437	0	1	1	789.774	2367.31	2367.3	2.46	0.00194	HCD (High Energy Collision Dissociation)	MS2	0	234.8	120	65.2322	21554	rs250626_1707_SP_16plex_targeted_01.raw	295695	192492	224248	191332	213023	218971	293516	197461	226381	229699	220576	209550		2.38	1	0.001676	0.009025	163.969	166.933	179.784	166.569	172.194	163.082
High	KGTDDSMTLQSQK	[R].kGTDDSmTLQSQk.[F]	N-Term(TMTpro); K1(TMTpro); M7(Oxidation); K13(TMTpro)	2	H7BZW6	H7BZW6; O00422	18 kDa Sin3-associated polypeptide (Fragment) OS=Homo sapiens OX=9606 GN=SAP18 PE=1 SV=2 EXT_LEN=7; Histone deacetylase complex subunit SAP18 OS=Homo sapiens OX=9606 GN=SAP18 PE=1 SV=1 EXT_LEN=7	1	3	0.5191	0	1	1	789.772	2367.3	2367.3	0.22	0.00017	HCD (High Energy Collision Dissociation)	MS2	0	202.3	120	65.3156	21588	rs250626_1707_SP_16plex_targeted_01.raw	217877	148228	197498	150014	172883	185089	215638	157179	175158	226598	172289	161729		2.35	1	0.003336	0.04927	120.817	128.547	158.338	130.598	139.747	137.848
High	APGAEEYAQQDVLK	[K].aPGAEEYAQQDVLk.[K]	N-Term(TMTpro); K14(TMTpro)	1	P09543	P09543	2',3'-cyclic-nucleotide 3'-phosphodiesterase OS=Homo sapiens OX=9606 GN=CNP PE=1 SV=2 EXT_LEN=26	0	2	0.6983	0	1	1	1064.08	2127.16	2127.16	-0.4	-0.00043	HCD (High Energy Collision Dissociation)	MS2	0	234.5	120	88.4828	31524	rs250626_1707_SP_16plex_targeted_01.raw	369297	277417	308010	250654	348790	324269	381573	281602	269792	395949	295663	260553		4.01	1	0.0002	1.629e-09	204.783	240.582	246.938	218.214	281.939	241.503
High	EFALHK	[K].eFALHk.[L]	N-Term(TMTpro); K6(TMTpro)	15	A0A7I2V523	A0A7I2V523; A0A7I2V2K8; A0A087WW66; A0A7I2V4A5; A0A7P0MW50; A0A7I2V262; A0A7I2V479; C9J9M4; F8WCE3; A0A7I2YQI9; A0A7I2V491; A0A7I2YQY1; A0A7I2V4X0; Q99460; A0A7I2V5C8	26S proteasome non-ATPase regulatory subunit 1 OS=Homo sapiens OX=9606 GN=PSMD1 PE=1 SV=1 EXT_LEN=67; 26S proteasome non-ATPase regulatory subunit 1 OS=Homo sapiens OX=9606 GN=PSMD1 PE=1 SV=1 EXT_LEN=67; 26S proteasome non-ATPase regulatory subunit 1 OS=Homo sapiens OX=9606 GN=PSMD1 PE=1 SV=2 EXT_LEN=67; Proteasome 26S subunit, non-ATPase 1 OS=Homo sapiens OX=9606 GN=PSMD1 PE=1 SV=1 EXT_LEN=67; 2…	0	3	0.1159	0	1	1	451.611	1352.82	1352.82	-0.79	-0.00036	HCD (High Energy Collision Dissociation)	MS2	17.911	241.1	22.663	75.4388	25939	rs250626_1707_SP_16plex_targeted_01.raw	1.06712e+06	797934	1.07629e+06	807548	762594	973524	1.31043e+06	878016	927715	900105	1.01055e+06	784140		2.33	1	0.001676	0.01166	591.738	691.986	862.879	703.032	616.432	725.045
High	EAINLLEPMTNDPVNYVR	[K].eAINLLEPMTNDPVNYVR.[Q]	N-Term(TMTpro)	10	A0A7I2V523	A0A7I2V523; A0A7I2V2K8; A0A7P0MW50; A0A7I2V262; A0A7I2YQI9; A0A7I2YQY1; A0A7I2V4X0; Q99460; A0A7I2V5C8; A0A7I2V641	26S proteasome non-ATPase regulatory subunit 1 OS=Homo sapiens OX=9606 GN=PSMD1 PE=1 SV=1 EXT_LEN=67; 26S proteasome non-ATPase regulatory subunit 1 OS=Homo sapiens OX=9606 GN=PSMD1 PE=1 SV=1 EXT_LEN=67; 26S proteasome non-ATPase regulatory subunit 1 OS=Homo sapiens OX=9606 GN=PSMD1 PE=1 SV=1 EXT_LEN=67; 26S proteasome non-ATPase regulatory subunit 1 OS=Homo sapiens OX=9606 GN=PSMD1 PE=1 SV=1 EXT…	0	2	0.792	0	1	1	1196.63	2392.25	2392.25	0.74	0.00088	HCD (High Energy Collision Dissociation)	MS2	0	210	120	118.391	44329	rs250626_1707_SP_16plex_targeted_01.raw	444178	271449	308445	260071	325257	333698	458967	268597	285182	312450	326458	265140		4.52	1	0.0002	1.166e-08	246.306	235.407	247.287	226.412	262.917	248.526
High	EAINLLEPMTNDPVNYVR	[K].eAINLLEPMTNDPVNYVR.[Q]	N-Term(TMTpro)	10	A0A7I2V523	A0A7I2V523; A0A7I2V2K8; A0A7P0MW50; A0A7I2V262; A0A7I2YQI9; A0A7I2YQY1; A0A7I2V4X0; Q99460; A0A7I2V5C8; A0A7I2V641	26S proteasome non-ATPase regulatory subunit 1 OS=Homo sapiens OX=9606 GN=PSMD1 PE=1 SV=1 EXT_LEN=67; 26S proteasome non-ATPase regulatory subunit 1 OS=Homo sapiens OX=9606 GN=PSMD1 PE=1 SV=1 EXT_LEN=67; 26S proteasome non-ATPase regulatory subunit 1 OS=Homo sapiens OX=9606 GN=PSMD1 PE=1 SV=1 EXT_LEN=67; 26S proteasome non-ATPase regulatory subunit 1 OS=Homo sapiens OX=9606 GN=PSMD1 PE=1 SV=1 EXT…	0	2	0.7798	0	1	1	1196.63	2392.25	2392.25	-1.1	-0.00131	HCD (High Energy Collision Dissociation)	MS2	0	217	120	118.4	44333	rs250626_1707_SP_16plex_targeted_01.raw	491749	309206	337938	292441	328092	358182	494529	289965	323656	349547	355123	329686		4.45	1	0.0002	8.535e-09	272.685	268.15	270.931	254.593	265.208	266.761
High	FFQEENTEK	[K].fFQEENTEk.[L]	N-Term(TMTpro); K9(TMTpro)	1	O00232	O00232	26S proteasome non-ATPase regulatory subunit 12 OS=Homo sapiens OX=9606 GN=PSMD12 PE=1 SV=3 EXT_LEN=3	0	3	0.635	0	1	1	593.984	1779.94	1779.94	-1.24	-0.00074	HCD (High Energy Collision Dissociation)	MS2	25.6822	550.9	120	88.1487	31383	rs250626_1707_SP_16plex_targeted_01.raw	878527	532753	586356	553131	569622	622080	959212	553530	579469	627337	625329	519372		2.63	1	0.0002	0.001294	487.162	462.015	470.094	481.543	460.446	463.303
High	FFQEENTEK	[K].fFQEENTEk.[L]	N-Term(TMTpro); K9(TMTpro)	1	O00232	O00232	26S proteasome non-ATPase regulatory subunit 12 OS=Homo sapiens OX=9606 GN=PSMD12 PE=1 SV=3 EXT_LEN=3	0	3	0.5992	0	1	1	593.984	1779.94	1779.94	-1.24	-0.00074	HCD (High Energy Collision Dissociation)	MS2	25.6822	550.9	120	88.1533	31385	rs250626_1707_SP_16plex_targeted_01.raw	878527	532753	586356	553131	569622	622080	959212	553530	579469	627337	625329	519372		2.57	1	0.0009443	0.004677	487.162	462.015	470.094	481.543	460.446	463.303
High	YYQTIGNHASYYK	[K].yYQTIGNHASYYk.[D]	N-Term(TMTpro); K13(TMTpro)	4	Q9UNM6	H0YD73; J3KNQ3; E9PL38; Q9UNM6	26S proteasome non-ATPase regulatory subunit 13 (Fragment) OS=Homo sapiens OX=9606 GN=PSMD13 PE=1 SV=1 EXT_LEN=21; 26S proteasome non-ATPase regulatory subunit 13 OS=Homo sapiens OX=9606 GN=PSMD13 PE=1 SV=1 EXT_LEN=21; 26S proteasome non-ATPase regulatory subunit 13 (Fragment) OS=Homo sapiens OX=9606 GN=PSMD13 PE=1 SV=1 EXT_LEN=21; 26S proteasome non-ATPase regulatory subunit 13 OS=Homo sapiens O…	0	3	0.6904	0	1	1	739.392	2216.16	2216.16	-0.33	-0.00024	HCD (High Energy Collision Dissociation)	MS2	10.7204	672.4	105.946	78.3644	27194	rs250626_1707_SP_16plex_targeted_01.raw	1.44013e+06	892024	985666	907807	1.0188e+06	1.07924e+06	1.46902e+06	940130	937058	1.25561e+06	1.07467e+06	962238		5.33	1	0.0002	7.454e-06	798.584	773.583	790.229	790.316	823.535	803.78
High	QMTDPNVALTFLEK	[R].qMTDPNVALTFLEk.[T]	N-Term(TMTpro); K14(TMTpro)	4	Q9UNM6	J3KNQ3; E9PQG3; E9PL38; Q9UNM6	26S proteasome non-ATPase regulatory subunit 13 OS=Homo sapiens OX=9606 GN=PSMD13 PE=1 SV=1 EXT_LEN=21; Proteasome 26S subunit, non-ATPase 13 OS=Homo sapiens OX=9606 GN=PSMD13 PE=1 SV=1 EXT_LEN=21; 26S proteasome non-ATPase regulatory subunit 13 (Fragment) OS=Homo sapiens OX=9606 GN=PSMD13 PE=1 SV=1 EXT_LEN=21; 26S proteasome non-ATPase regulatory subunit 13 OS=Homo sapiens OX=9606 GN=PSMD13 PE=1…	0	3	0.5683	0	1	1	739.082	2215.23	2215.23	0.93	0.00069	HCD (High Energy Collision Dissociation)	MS2	21.0046	327.7	120	120.412	45172	rs250626_1707_SP_16plex_targeted_01.raw	514017	316025	367784	354101	394931	423081	547714	359251	375796	413612	401794	333952		3.15	1	0.0002	0.0007094	285.033	274.064	294.86	308.272	319.237	315.095
High	ITVNEVELLVMK	[K].iTVNEVELLVMk.[A]	N-Term(TMTpro); K12(TMTpro)	1	Q9UNM6	Q9UNM6	26S proteasome non-ATPase regulatory subunit 13 OS=Homo sapiens OX=9606 GN=PSMD13 PE=1 SV=2 EXT_LEN=21	0	3	0.6947	0	1	1	666.073	1996.2	1996.2	1.84	0.00123	HCD (High Energy Collision Dissociation)	MS2	15.7747	310.3	68.063	126.756	47800	rs250626_1707_SP_16plex_targeted_01.raw	891502	493151	657636	601714	653479	706299	989773	515471	632139	659644	637541	578344		4.52	1	0.0002	0.0001797	494.356	427.672	527.24	523.838	528.231	526.026
High	ITVNEVELLVMK	[K].iTVNEVELLVMk.[A]	N-Term(TMTpro); K12(TMTpro)	1	Q9UNM6	Q9UNM6	26S proteasome non-ATPase regulatory subunit 13 OS=Homo sapiens OX=9606 GN=PSMD13 PE=1 SV=2 EXT_LEN=21	0	3	0.6336	0	1	1	666.073	1996.2	1996.2	1.84	0.00123	HCD (High Energy Collision Dissociation)	MS2	15.7747	310.3	67.702	126.76	47802	rs250626_1707_SP_16plex_targeted_01.raw	891502	493151	657636	601714	653479	706299	989773	515471	632139	659644	637541	578344		4.23	1	0.0002	0.0003382	494.356	427.672	527.24	523.838	528.231	526.026
High	YLYSSEDYIK	[K].yLYSSEDYIk.[S]	N-Term(TMTpro); K10(TMTpro)	1	Q13200	Q13200	26S proteasome non-ATPase regulatory subunit 2 OS=Homo sapiens OX=9606 GN=PSMD2 PE=1 SV=3 EXT_LEN=42	0	2	0.4928	0	1	1	945.015	1889.02	1889.02	1.73	0.00164	HCD (High Energy Collision Dissociation)	MS2	0	526.6	120	97.4783	35393	rs250626_1707_SP_16plex_targeted_01.raw	1.00086e+06	635525	682228	582247	677025	823656	1.01702e+06	645275	657765	624460	768942	649438		3.45	1	0.0002	5.581e-06	554.996	551.141	546.956	506.891	547.263	613.429
High	YLYSSEDYIK	[K].yLYSSEDYIk.[S]	N-Term(TMTpro); K10(TMTpro)	1	Q13200	Q13200	26S proteasome non-ATPase regulatory subunit 2 OS=Homo sapiens OX=9606 GN=PSMD2 PE=1 SV=3 EXT_LEN=42	0	2	0.4529	0	1	1	945.014	1889.02	1889.02	0.77	0.00072	HCD (High Energy Collision Dissociation)	MS2	0	663	120	97.4974	35402	rs250626_1707_SP_16plex_targeted_01.raw	1.41297e+06	875199	999646	833021	904973	1.10499e+06	1.42117e+06	830951	874975	825448	1.05097e+06	847460		3.4	1	0.0002	1.531e-05	783.522	758.992	801.436	725.208	731.522	822.953
High	YLYSSEDYIK	[K].yLYSSEDYIk.[S]	N-Term(TMTpro); K10(TMTpro)	1	Q13200	Q13200	26S proteasome non-ATPase regulatory subunit 2 OS=Homo sapiens OX=9606 GN=PSMD2 PE=1 SV=3 EXT_LEN=42	0	3	0.6629	0	1	1	630.343	1889.01	1889.02	-2.21	-0.00139	HCD (High Energy Collision Dissociation)	MS2	11.4668	290.1	45.724	97.4991	35403	rs250626_1707_SP_16plex_targeted_01.raw	1.06505e+06	727102	753986	659110	737989	868923	1.13962e+06	683378	752943	605628	849441	699746		3.56	1	0.0002	0.002158	590.593	630.559	604.486	573.806	596.543	647.142
High	YLYSSEDYIK	[K].yLYSSEDYIk.[S]	N-Term(TMTpro); K10(TMTpro)	1	Q13200	Q13200	26S proteasome non-ATPase regulatory subunit 2 OS=Homo sapiens OX=9606 GN=PSMD2 PE=1 SV=3 EXT_LEN=42	0	3	0.69	0	1	1	630.345	1889.02	1889.02	0.6	0.00038	HCD (High Energy Collision Dissociation)	MS2	3.82501	619.5	120	97.5183	35411	rs250626_1707_SP_16plex_targeted_01.raw	1.23511e+06	791615	883268	753465	808870	917380	1.20239e+06	760078	840836	707822	941579	779079		3.71	1	0.001676	0.0115	684.894	686.507	708.134	655.949	653.838	683.231
High	YLYSSEDYIK	[K].yLYSSEDYIk.[S]	N-Term(TMTpro); K10(TMTpro)	1	Q13200	Q13200	26S proteasome non-ATPase regulatory subunit 2 OS=Homo sapiens OX=9606 GN=PSMD2 PE=1 SV=3 EXT_LEN=42	0	3	0.5843	0	1	1	630.346	1889.02	1889.02	1.97	0.00124	HCD (High Energy Collision Dissociation)	MS2	0	380.3	120	97.6103	35452	rs250626_1707_SP_16plex_targeted_01.raw	546290	347449	419957	376752	371682	408503	599137	363939	369140	386221	420117	363939		3.56	1	0.0002	0.002018	302.929	301.315	336.688	327.991	300.444	304.238
High	APQHTAVGFK	[K].aPQHTAVGFk.[Q]	N-Term(TMTpro); K10(TMTpro)	1	O43242	O43242	26S proteasome non-ATPase regulatory subunit 3 OS=Homo sapiens OX=9606 GN=PSMD3 PE=1 SV=2 EXT_LEN=116	0	3	0.3498	0	1	1	555.331	1663.98	1663.98	-0.27	-0.00015	HCD (High Energy Collision Dissociation)	MS2	14.0556	554.4	120	67.7429	22637	rs250626_1707_SP_16plex_targeted_01.raw	720178	513088	566572	506906	503708	548924	818571	468672	491903	552134	602755	494353		3.23	1	0.003059	0.04637	399.354	444.962	454.232	441.301	407.165	408.819
High	ISDDLMQK	[K].iSDDLmQk.[I]	N-Term(TMTpro); M6(Oxidation); K8(TMTpro)	2	O43242	O43242; H0YGV8	26S proteasome non-ATPase regulatory subunit 3 OS=Homo sapiens OX=9606 GN=PSMD3 PE=1 SV=2 EXT_LEN=116; Proteasome 26S subunit, non-ATPase 3 (Fragment) OS=Homo sapiens OX=9606 GN=PSMD3 PE=1 SV=2 EXT_LEN=116	0	2	0.3715	0	1	1	787.44	1573.87	1573.88	-1.04	-0.00082	HCD (High Energy Collision Dissociation)	MS2	0	410.7	107.965	81.0025	28330	rs250626_1707_SP_16plex_targeted_01.raw	693775	486406	479016	425593	473584	475178	708713	454771	459901	498499	498473	421328		2.53	1	0.0007589	0.003929	384.712	421.822	384.037	370.511	382.815	353.895
High	ISDDLMQK	[K].iSDDLmQk.[I]	N-Term(TMTpro); M6(Oxidation); K8(TMTpro)	2	O43242	O43242; H0YGV8	26S proteasome non-ATPase regulatory subunit 3 OS=Homo sapiens OX=9606 GN=PSMD3 PE=1 SV=2 EXT_LEN=116; Proteasome 26S subunit, non-ATPase 3 (Fragment) OS=Homo sapiens OX=9606 GN=PSMD3 PE=1 SV=2 EXT_LEN=116	0	2	0.3671	0	1	1	787.442	1573.88	1573.88	0.74	0.00058	HCD (High Energy Collision Dissociation)	MS2	0	372.2	107.27	81.0112	28334	rs250626_1707_SP_16plex_targeted_01.raw	677499	494771	463848	399190	447765	489149	670103	461558	450181	475629	483868	437931		2.37	1	0.0002	0.001055	375.687	429.077	371.876	347.526	361.944	364.3
High	ISDDLMQK	[K].iSDDLmQk.[I]	N-Term(TMTpro); M6(Oxidation); K8(TMTpro)	2	O43242	O43242; H0YGV8	26S proteasome non-ATPase regulatory subunit 3 OS=Homo sapiens OX=9606 GN=PSMD3 PE=1 SV=2 EXT_LEN=116; Proteasome 26S subunit, non-ATPase 3 (Fragment) OS=Homo sapiens OX=9606 GN=PSMD3 PE=1 SV=2 EXT_LEN=116	0	2	0.3619	0	1	1	787.441	1573.87	1573.88	-0.27	-0.00021	HCD (High Energy Collision Dissociation)	MS2	0	421.2	107.095	81.0203	28338	rs250626_1707_SP_16plex_targeted_01.raw	776197	492870	495872	424990	499976	528534	696676	488497	438875	558568	515458	478773		2.57	1	0.0002	0.0001715	430.417	427.428	397.55	369.987	404.149	393.633
High	VNVDIINFGEEEVNTEK	[K].vNVDIINFGEEEVNTEk.[L]	N-Term(TMTpro); K17(TMTpro)	4	Q5VWC4	Q5VWC4; A6PVX3; P55036; A2A3N6	26S proteasome non-ATPase regulatory subunit 4 OS=Homo sapiens OX=9606 GN=PSMD4 PE=1 SV=1 EXT_LEN=11; Proteasome 26S subunit ubiquitin receptor, non-ATPase 4 (Fragment) OS=Homo sapiens OX=9606 GN=PSMD4 PE=1 SV=1 EXT_LEN=11; 26S proteasome non-ATPase regulatory subunit 4 OS=Homo sapiens OX=9606 GN=PSMD4 PE=1 SV=1 EXT_LEN=11; Putative PIP5K1A and PSMD4-like protein OS=Homo sapiens OX=9606 GN=PIPSL …	0	3	0.6983	0	1	1	853.127	2557.37	2557.36	0.57	0.00049	HCD (High Energy Collision Dissociation)	MS2	0	197	75.252	115.811	43226	rs250626_1707_SP_16plex_targeted_01.raw	477562	283126	335565	325765	375089	380424	492529	266543	327981	345506	380799	339992		5.17	1	0.0002	9.457e-09	264.818	245.533	269.03	283.604	303.198	283.326
High	VNVDIINFGEEEVNTEK	[K].vNVDIINFGEEEVNTEk.[L]	N-Term(TMTpro); K17(TMTpro)	4	Q5VWC4	Q5VWC4; A6PVX3; P55036; A2A3N6	26S proteasome non-ATPase regulatory subunit 4 OS=Homo sapiens OX=9606 GN=PSMD4 PE=1 SV=1 EXT_LEN=11; Proteasome 26S subunit ubiquitin receptor, non-ATPase 4 (Fragment) OS=Homo sapiens OX=9606 GN=PSMD4 PE=1 SV=1 EXT_LEN=11; 26S proteasome non-ATPase regulatory subunit 4 OS=Homo sapiens OX=9606 GN=PSMD4 PE=1 SV=1 EXT_LEN=11; Putative PIP5K1A and PSMD4-like protein OS=Homo sapiens OX=9606 GN=PIPSL …	0	3	0.7136	0	1	1	853.127	2557.37	2557.36	0.64	0.00055	HCD (High Energy Collision Dissociation)	MS2	6.4797	252.2	96.986	115.844	43240	rs250626_1707_SP_16plex_targeted_01.raw	556299	304771	406346	378210	384348	407557	543410	285690	404028	381586	463712	393572		5.9	1	0.0002	9.617e-08	308.479	264.304	325.776	329.261	310.682	303.534
High	VNVDIINFGEEEVNTEK	[K].vNVDIINFGEEEVNTEk.[L]	N-Term(TMTpro); K17(TMTpro)	4	Q5VWC4	Q5VWC4; A6PVX3; P55036; A2A3N6	26S proteasome non-ATPase regulatory subunit 4 OS=Homo sapiens OX=9606 GN=PSMD4 PE=1 SV=1 EXT_LEN=11; Proteasome 26S subunit ubiquitin receptor, non-ATPase 4 (Fragment) OS=Homo sapiens OX=9606 GN=PSMD4 PE=1 SV=1 EXT_LEN=11; 26S proteasome non-ATPase regulatory subunit 4 OS=Homo sapiens OX=9606 GN=PSMD4 PE=1 SV=1 EXT_LEN=11; Putative PIP5K1A and PSMD4-like protein OS=Homo sapiens OX=9606 GN=PIPSL …	0	2	0.6448	0	1	1	1279.19	2557.37	2557.36	0.53	0.00068	HCD (High Energy Collision Dissociation)	MS2	0	155.9	120	115.873	43253	rs250626_1707_SP_16plex_targeted_01.raw	297587	156327	194959	196821	168964	217601	268913	135944	183376	167239	225368	201447		4.87	1	0.0002	1.769e-11	165.018	135.57	156.303	171.348	136.58	162.061
High	VNVDIINFGEEEVNTEK	[K].vNVDIINFGEEEVNTEk.[L]	N-Term(TMTpro); K17(TMTpro)	4	Q5VWC4	Q5VWC4; A6PVX3; P55036; A2A3N6	26S proteasome non-ATPase regulatory subunit 4 OS=Homo sapiens OX=9606 GN=PSMD4 PE=1 SV=1 EXT_LEN=11; Proteasome 26S subunit ubiquitin receptor, non-ATPase 4 (Fragment) OS=Homo sapiens OX=9606 GN=PSMD4 PE=1 SV=1 EXT_LEN=11; 26S proteasome non-ATPase regulatory subunit 4 OS=Homo sapiens OX=9606 GN=PSMD4 PE=1 SV=1 EXT_LEN=11; Putative PIP5K1A and PSMD4-like protein OS=Homo sapiens OX=9606 GN=PIPSL …	0	3	0.7078	0	1	1	853.126	2557.36	2557.36	0.15	0.00013	HCD (High Energy Collision Dissociation)	MS2	7.32862	297.2	120	115.882	43257	rs250626_1707_SP_16plex_targeted_01.raw	537250	318512	404519	381831	386342	412377	549124	309817	364425	399557	456168	403228		5.1	1	0.0002	1.42e-07	297.916	276.221	324.311	332.413	312.294	307.124
High	TLMELLNQMDGFDTLHR	[R].tLMELLNQmDGFDTLHR.[V]	N-Term(TMTpro); M9(Oxidation)	2	P62333	P62333; A0A087X2I1	26S proteasome regulatory subunit 10B OS=Homo sapiens OX=9606 GN=PSMC6 PE=1 SV=1 EXT_LEN=10; Proteasome 26S subunit, ATPase 6 OS=Homo sapiens OX=9606 GN=PSMC6 PE=1 SV=1 EXT_LEN=10	0	3	0.4891	0	1	1	785.399	2354.18	2354.18	1.29	0.00101	HCD (High Energy Collision Dissociation)	MS2	23.7492	206.9	120	115.802	43222	rs250626_1707_SP_16plex_targeted_01.raw	330273	193047	221919	213979	221919	212517	329570	183765	229795	255021	242721	203782		4.13	1	0.0002	8.978e-06	183.143	167.414	177.917	186.286	179.385	158.275
High	ILLELLNQMDGFDQNVNVK	[R].iLLELLNQMDGFDQNVNVk.[V]	N-Term(TMTpro); K19(TMTpro)	1	P43686	P43686	26S proteasome regulatory subunit 6B OS=Homo sapiens OX=9606 GN=PSMC4 PE=1 SV=2 EXT_LEN=39	0	3	0.7714	0	1	1	937.859	2811.56	2811.56	1.89	0.00177	HCD (High Energy Collision Dissociation)	MS2	0	284.2	120	131.001	49623	rs250626_1707_SP_16plex_targeted_01.raw	617471	353449	383449	406679	358549	437642	654068	322585	326121	511686	455162	420472		5.38	1	0.0002	1.248e-08	342.401	306.519	307.418	354.046	289.828	325.94
High	ILLELLNQMDGFDQNVNVK	[R].iLLELLNQMDGFDQNVNVk.[V]	N-Term(TMTpro); K19(TMTpro)	1	P43686	P43686	26S proteasome regulatory subunit 6B OS=Homo sapiens OX=9606 GN=PSMC4 PE=1 SV=2 EXT_LEN=39	0	4	0.777	0	1	1	703.643	2811.55	2811.56	-1.9	-0.00133	HCD (High Energy Collision Dissociation)	MS2	12.6294	112.9	120	131.008	49626	rs250626_1707_SP_16plex_targeted_01.raw	163500	91383.7	96695.1	111202	100149	118995	169593	77774.9	92421	125304	124108	102080		4.53	1	0.0002	4.203e-06	90.664	79.25	77.5224	96.8098	80.9536	88.6229
High	ILLELLNQMDGFDQNVNVK	[R].iLLELLNQMDGFDQNVNVk.[V]	N-Term(TMTpro); K19(TMTpro)	1	P43686	P43686	26S proteasome regulatory subunit 6B OS=Homo sapiens OX=9606 GN=PSMC4 PE=1 SV=2 EXT_LEN=39	0	3	0.7583	0	1	1	937.859	2811.56	2811.56	1.49	0.0014	HCD (High Energy Collision Dissociation)	MS2	0	366.2	120	131.014	49628	rs250626_1707_SP_16plex_targeted_01.raw	988296	491189	644587	612507	535271	689080	1.06429e+06	526732	581039	754020	737631	616925		5.71	1	0.0002	1.642e-08	548.03	425.97	516.778	533.234	432.679	513.202
High	ILLELLNQMDGFDQNVNVK	[R].iLLELLNQMDGFDQNVNVk.[V]	N-Term(TMTpro); K19(TMTpro)	1	P43686	P43686	26S proteasome regulatory subunit 6B OS=Homo sapiens OX=9606 GN=PSMC4 PE=1 SV=2 EXT_LEN=39	0	4	0.7596	0	1	1	703.644	2811.55	2811.56	-1.12	-0.00079	HCD (High Energy Collision Dissociation)	MS2	7.60664	138.2	120	131.016	49629	rs250626_1707_SP_16plex_targeted_01.raw	186298	114116	125067	142989	137485	143694	221102	111930	127010	164870	144604	122834		5.45	1	0.0002	1.089e-05	103.306	98.9639	100.269	124.483	111.134	107.018
High	ILLELLNQMDGFDQNVNVK	[R].iLLELLNQMDGFDQNVNVk.[V]	N-Term(TMTpro); K19(TMTpro)	1	P43686	P43686	26S proteasome regulatory subunit 6B OS=Homo sapiens OX=9606 GN=PSMC4 PE=1 SV=2 EXT_LEN=39	0	3	0.8043	0	1	1	937.858	2811.56	2811.56	1.1	0.00103	HCD (High Energy Collision Dissociation)	MS2	0	368.7	103.356	131.025	49633	rs250626_1707_SP_16plex_targeted_01.raw	1.182e+06	654043	815556	784063	653371	879777	1.36006e+06	650856	695162	965062	917913	798981		6.03	1	0.0002	5.053e-08	655.446	567.201	653.847	682.587	528.143	655.226
High	ILLELLNQMDGFDQNVNVK	[R].iLLELLNQMDGFDQNVNVk.[V]	N-Term(TMTpro); K19(TMTpro)	1	P43686	P43686	26S proteasome regulatory subunit 6B OS=Homo sapiens OX=9606 GN=PSMC4 PE=1 SV=2 EXT_LEN=39	0	4	0.7312	0	1	1	703.643	2811.55	2811.56	-2.42	-0.0017	HCD (High Energy Collision Dissociation)	MS2	5.79597	142.4	120	131.027	49634	rs250626_1707_SP_16plex_targeted_01.raw	210246	100870	141872	130037	118641	134655	218423	113517	119956	165187	154837	127609		3.98	1	0.0002	4.828e-05	116.586	87.4764	113.742	113.207	95.9021	100.286
High	ILLELLNQMDGFDQNVNVK	[R].iLLELLNQMDGFDQNVNVk.[V]	N-Term(TMTpro); K19(TMTpro)	1	P43686	P43686	26S proteasome regulatory subunit 6B OS=Homo sapiens OX=9606 GN=PSMC4 PE=1 SV=2 EXT_LEN=39	0	2	0.833	0	1	1	1406.28	2811.56	2811.56	0.67	0.00094	HCD (High Energy Collision Dissociation)	MS2	0	165.8	120	131.03	49635	rs250626_1707_SP_16plex_targeted_01.raw	321037	173590	212381	208099	180587	239404	388446	169519	212728	257008	239319	195983		5.87	1	0.0002	1.012e-08	178.021	150.541	170.27	181.166	145.975	178.3
High	ILLELLNQMDGFDQNVNVK	[R].iLLELLNQMDGFDQNVNVk.[V]	N-Term(TMTpro); K19(TMTpro)	1	P43686	P43686	26S proteasome regulatory subunit 6B OS=Homo sapiens OX=9606 GN=PSMC4 PE=1 SV=2 EXT_LEN=39	0	2	0.8167	0	1	1	1406.28	2811.56	2811.56	-0.38	-0.00053	HCD (High Energy Collision Dissociation)	MS2	0	155.2	120	131.036	49638	rs250626_1707_SP_16plex_targeted_01.raw	306384	144899	190717	193781	173711	215726	368003	153335	179327	223128	220133	191404		5.51	1	0.0002	2.024e-09	169.896	125.66	152.902	168.701	140.417	160.665
High	ILLELLNQMDGFDQNVNVK	[R].iLLELLNQMDGFDQNVNVk.[V]	N-Term(TMTpro); K19(TMTpro)	1	P43686	P43686	26S proteasome regulatory subunit 6B OS=Homo sapiens OX=9606 GN=PSMC4 PE=1 SV=2 EXT_LEN=39	0	2	0.8141	0	1	1	1406.28	2811.56	2811.56	1.96	0.00276	HCD (High Energy Collision Dissociation)	MS2	0	123.4	120	131.046	49642	rs250626_1707_SP_16plex_targeted_01.raw	252386	116702	168021	170132	135050	160130	258715	141401	143850	191968	190780	153332		5.54	1	0.0002	1.64e-09	139.953	101.207	134.706	148.113	109.166	119.259
High	GVLLFGPPGTGK	[K].gVLLFGPPGTGk.[T]	N-Term(TMTpro); K12(TMTpro)	2	P35998	P35998; C9JX88	26S proteasome regulatory subunit 7 OS=Homo sapiens OX=9606 GN=PSMC2 PE=1 SV=3 EXT_LEN=7; 26S proteasome regulatory subunit 7 OS=Homo sapiens OX=9606 GN=PSMC2 PE=1 SV=1 EXT_LEN=7	0	2	0.5075	0	1	1	876.041	1751.07	1751.07	1.67	0.00146	HCD (High Energy Collision Dissociation)	MS2	6.94034	673.5	120	109.29	40474	rs250626_1707_SP_16plex_targeted_01.raw	1.57745e+06	1.00932e+06	953159	939490	885515	1.09608e+06	1.50637e+06	861622	871982	972989	1.05006e+06	914375		4	1	0.0002	4.915e-06	874.726	875.308	764.166	817.898	715.794	816.319
High	GVLLFGPPGTGK	[K].gVLLFGPPGTGk.[T]	N-Term(TMTpro); K12(TMTpro)	2	P35998	P35998; C9JX88	26S proteasome regulatory subunit 7 OS=Homo sapiens OX=9606 GN=PSMC2 PE=1 SV=3 EXT_LEN=7; 26S proteasome regulatory subunit 7 OS=Homo sapiens OX=9606 GN=PSMC2 PE=1 SV=1 EXT_LEN=7	0	2	0.5133	0	1	1	876.04	1751.07	1751.07	0.69	0.00061	HCD (High Energy Collision Dissociation)	MS2	27.278	318.9	47.335	109.311	40482	rs250626_1707_SP_16plex_targeted_01.raw	1.42598e+06	865960	945337	808921	863600	941228	1.37939e+06	795175	809687	930409	918370	773538		4.15	1	0.0002	1.439e-06	790.736	750.98	757.896	704.228	698.079	700.992
High	APGAIGPYSQAVLVDR	[K].aPGAIGPYSQAVLVDR.[T]	N-Term(TMTpro)	1	P52758	P52758	2-iminobutanoate/2-iminopropanoate deaminase OS=Homo sapiens OX=9606 GN=RIDA PE=1 SV=1 EXT_LEN=14	0	3	0.5437	0	1	1	640.03	1918.08	1918.07	2.42	0.00155	HCD (High Energy Collision Dissociation)	MS2	0	654.1	120	96.781	35091	rs250626_1707_SP_16plex_targeted_01.raw	1.22636e+06	825709	845002	770993	803977	924941	1.20668e+06	787979	858695	757672	845694	757672		3.55	1	0.0002	9.552e-05	680.043	716.073	677.455	671.209	649.883	688.863
High	APGAIGPYSQAVLVDR	[K].aPGAIGPYSQAVLVDR.[T]	N-Term(TMTpro)	1	P52758	P52758	2-iminobutanoate/2-iminopropanoate deaminase OS=Homo sapiens OX=9606 GN=RIDA PE=1 SV=1 EXT_LEN=14	0	3	0.5904	0	1	1	640.031	1918.08	1918.07	2.9	0.00185	HCD (High Energy Collision Dissociation)	MS2	25.8152	856	120	96.8082	35103	rs250626_1707_SP_16plex_targeted_01.raw	1.72603e+06	1.21085e+06	1.26197e+06	1.1241e+06	1.10807e+06	1.25428e+06	1.73136e+06	1.16354e+06	1.18395e+06	1.01384e+06	1.31295e+06	1.03426e+06		3.54	1	0.0002	1.853e-05	957.122	1050.07	1011.75	978.614	895.695	934.14
High	HMNSAGVLATLR	[K].hMNSAGVLATLR.[N]	N-Term(TMTpro)	1	O95861	O95861	3'(2'),5'-bisphosphate nucleotidase 1 OS=Homo sapiens OX=9606 GN=BPNT1 PE=1 SV=1 EXT_LEN=40	0	3	0.6923	0	1	1	525.297	1573.88	1573.88	-2.49	-0.00131	HCD (High Energy Collision Dissociation)	MS2	8.58307	270.4	59.076	75.6651	26040	rs250626_1707_SP_16plex_targeted_01.raw	516658	349132	359804	323891	343138	379737	537109	331247	343272	374452	385383	329744		4.29	1	0.0002	8.811e-06	286.497	302.775	288.462	281.972	277.371	282.814
High	HMNSAGVLATLR	[K].hMNSAGVLATLR.[N]	N-Term(TMTpro)	1	O95861	O95861	3'(2'),5'-bisphosphate nucleotidase 1 OS=Homo sapiens OX=9606 GN=BPNT1 PE=1 SV=1 EXT_LEN=40	0	3	0.6943	0	1	1	525.297	1573.88	1573.88	-2.49	-0.00131	HCD (High Energy Collision Dissociation)	MS2	8.58307	270.4	95.789	75.6733	26043	rs250626_1707_SP_16plex_targeted_01.raw	516658	349132	359804	323891	343138	379737	537109	331247	343272	374452	385383	329744		4.35	1	0.0002	2.446e-05	286.497	302.775	288.462	281.972	277.371	282.814
High	MNVLADALK	[R].mNVLADALk.[S]	N-Term(TMTpro); K9(TMTpro)	7	P62244	H3BT37; I3L246; I3L3P7; I3L303; H3BV27; H3BN98; P62244	40S ribosomal protein S15a OS=Homo sapiens OX=9606 GN=RPS15A PE=1 SV=1 EXT_LEN=9; 40S ribosomal protein S15a OS=Homo sapiens OX=9606 GN=RPS15A PE=1 SV=1 EXT_LEN=9; 40S ribosomal protein S15a OS=Homo sapiens OX=9606 GN=RPS15A PE=1 SV=1 EXT_LEN=9; 40S ribosomal protein S15a OS=Homo sapiens OX=9606 GN=RPS15A PE=1 SV=1 EXT_LEN=9; 40S ribosomal protein S15a OS=Homo sapiens OX=9606 GN=RPS15A PE=1 SV=2 …	0	2	0.2325	0	1	1	791.978	1582.95	1582.95	0.45	0.00036	HCD (High Energy Collision Dissociation)	MS2	5.18256	621.6	30.383	108.269	40038	rs250626_1707_SP_16plex_targeted_01.raw	3.63011e+06	2.19927e+06	2.67e+06	2.63647e+06	2.95091e+06	3.13368e+06	4.02661e+06	2.44292e+06	2.69645e+06	3.10017e+06	3.23948e+06	2.77988e+06		3.14	1	0.0002	3.89e-05	2012.97	1907.25	2140.59	2295.25	2385.32	2333.85
High	HGLYEK	[R].hGLYEk.[K]	N-Term(TMTpro); K6(TMTpro)	5	A0A2R8Y849	A0A2R8Y849; E7ETK0; P62847; A0A2R8YD14; A0A2R8Y8A0	40S ribosomal protein S24 OS=Homo sapiens OX=9606 GN=RPS24 PE=1 SV=1; 40S ribosomal protein S24 OS=Homo sapiens OX=9606 GN=RPS24 PE=1 SV=1; Small ribosomal subunit protein eS24 OS=Homo sapiens OX=9606 GN=RPS24 PE=1 SV=1; 40S ribosomal protein S24 OS=Homo sapiens OX=9606 GN=RPS24 PE=1 SV=1; 40S ribosomal protein S24 (Fragment) OS=Homo sapiens OX=9606 GN=RPS24 PE=1 SV=1	0	2	0.4163	0	1	1	677.903	1354.8	1354.8	0.9	0.00061	HCD (High Energy Collision Dissociation)	MS2	10.4829	641.2	120	61.8509	20113	rs250626_1707_SP_16plex_targeted_01.raw	868921	664705	690419	678499	598363	694604	912190	690315	707903	659537	745165	663934		2.33	1	0.001119	0.005235	481.835	576.447	553.523	590.686	483.678	517.315
High	TTGFGMIYDSLDYAK	[K].tTGFGMIYDSLDYAk.[K]	N-Term(TMTpro); K15(TMTpro)	5	A0A2R8Y849	A0A2R8Y849; E7ETK0; P62847; A0A2R8YD14; A0A2R8Y8A0	40S ribosomal protein S24 OS=Homo sapiens OX=9606 GN=RPS24 PE=1 SV=1; 40S ribosomal protein S24 OS=Homo sapiens OX=9606 GN=RPS24 PE=1 SV=1; Small ribosomal subunit protein eS24 OS=Homo sapiens OX=9606 GN=RPS24 PE=1 SV=1; 40S ribosomal protein S24 OS=Homo sapiens OX=9606 GN=RPS24 PE=1 SV=1; 40S ribosomal protein S24 (Fragment) OS=Homo sapiens OX=9606 GN=RPS24 PE=1 SV=1	0	2	0.3761	0	1	1	1145.6	2290.19	2290.19	0.36	0.00042	HCD (High Energy Collision Dissociation)	MS2	0	266.7	120	118.828	44515	rs250626_1707_SP_16plex_targeted_01.raw	498384	295471	364076	352429	370919	402937	580883	298623	366314	376347	385099	335440		2.18	1	0.0007589	0.003862	276.364	256.239	291.887	306.816	299.827	300.093
High	TTGFGMIYDSLDYAK	[K].tTGFGMIYDSLDYAk.[K]	N-Term(TMTpro); K15(TMTpro)	5	A0A2R8Y849	A0A2R8Y849; E7ETK0; P62847; A0A2R8YD14; A0A2R8Y8A0	40S ribosomal protein S24 OS=Homo sapiens OX=9606 GN=RPS24 PE=1 SV=1; 40S ribosomal protein S24 OS=Homo sapiens OX=9606 GN=RPS24 PE=1 SV=1; Small ribosomal subunit protein eS24 OS=Homo sapiens OX=9606 GN=RPS24 PE=1 SV=1; 40S ribosomal protein S24 OS=Homo sapiens OX=9606 GN=RPS24 PE=1 SV=1; 40S ribosomal protein S24 (Fragment) OS=Homo sapiens OX=9606 GN=RPS24 PE=1 SV=1	0	2	0.4	0	1	1	1145.6	2290.19	2290.19	0.26	0.0003	HCD (High Energy Collision Dissociation)	MS2	0	214.5	120	118.839	44520	rs250626_1707_SP_16plex_targeted_01.raw	409229	231850	291824	279337	311247	295684	455702	253941	294124	327024	303994	281770		2.3	1	0.001274	0.005924	226.926	201.066	233.961	243.185	251.592	220.215
High	DLLHPSLEEEK	[R].dLLHPSLEEEk.[K]	N-Term(TMTpro); K11(TMTpro)	3	C9JLI6	C9JLI6; H0YMV8; Q71UM5	40S ribosomal protein S27 OS=Homo sapiens OX=9606 GN=RPS27L PE=1 SV=1 EXT_LEN=1; 40S ribosomal protein S27 OS=Homo sapiens OX=9606 GN=RPS27L PE=1 SV=1 EXT_LEN=1; Ribosomal protein eS27-like OS=Homo sapiens OX=9606 GN=RPS27L PE=1 SV=3 EXT_LEN=1	0	3	0.6462	0	1	1	640.03	1918.08	1918.08	-0.8	-0.00051	HCD (High Energy Collision Dissociation)	MS2	0	333.4	15.353	87.019	30894	rs250626_1707_SP_16plex_targeted_01.raw	3.6584e+06	2.38511e+06	3.13027e+06	2.54316e+06	2.48699e+06	2.67955e+06	3.82571e+06	2.26135e+06	2.8461e+06	3.06677e+06	2.86284e+06	2.38526e+06		3.59	1	0.0002	8.64e-05	2028.66	2068.42	2509.6	2214.02	2010.32	1995.63
High	DLLHPSLEEEK	[R].dLLHPSLEEEk.[K]	N-Term(TMTpro); K11(TMTpro)	3	C9JLI6	C9JLI6; H0YMV8; Q71UM5	40S ribosomal protein S27 OS=Homo sapiens OX=9606 GN=RPS27L PE=1 SV=1 EXT_LEN=1; 40S ribosomal protein S27 OS=Homo sapiens OX=9606 GN=RPS27L PE=1 SV=1 EXT_LEN=1; Ribosomal protein eS27-like OS=Homo sapiens OX=9606 GN=RPS27L PE=1 SV=3 EXT_LEN=1	0	3	0.5963	0	1	1	640.03	1918.08	1918.08	-0.9	-0.00057	HCD (High Energy Collision Dissociation)	MS2	11.2506	254.1	14.114	87.0688	30916	rs250626_1707_SP_16plex_targeted_01.raw	2.3762e+06	1.65042e+06	1.96776e+06	1.7399e+06	1.83585e+06	1.82404e+06	2.47212e+06	1.46125e+06	1.85299e+06	2.1566e+06	2.02456e+06	1.62249e+06		3.27	1	0.001676	0.01318	1317.65	1431.28	1577.6	1514.71	1483.99	1358.48
High	DLLHPSLEEEK	[R].dLLHPSLEEEk.[K]	N-Term(TMTpro); K11(TMTpro)	3	C9JLI6	C9JLI6; H0YMV8; Q71UM5	40S ribosomal protein S27 OS=Homo sapiens OX=9606 GN=RPS27L PE=1 SV=1 EXT_LEN=1; 40S ribosomal protein S27 OS=Homo sapiens OX=9606 GN=RPS27L PE=1 SV=1 EXT_LEN=1; Ribosomal protein eS27-like OS=Homo sapiens OX=9606 GN=RPS27L PE=1 SV=3 EXT_LEN=1	0	3	0.571	0	1	1	640.03	1918.08	1918.08	-0.9	-0.00057	HCD (High Energy Collision Dissociation)	MS2	9.81555	457.1	41.913	87.0863	30924	rs250626_1707_SP_16plex_targeted_01.raw	1.92636e+06	1.20216e+06	1.57812e+06	1.49194e+06	1.51781e+06	1.63245e+06	2.01655e+06	1.16032e+06	1.46939e+06	1.84851e+06	1.42404e+06	1.28035e+06		3.45	1	0.0002	0.000586	1068.21	1042.54	1265.21	1298.84	1226.9	1215.79
High	LVQSPNSYFMDVK	[R].lVQSPNSYFMDVk.[C]	N-Term(TMTpro); K13(TMTpro)	4	C9JLI6	C9JLI6; H0YMV8; Q71UM5; P42677	40S ribosomal protein S27 OS=Homo sapiens OX=9606 GN=RPS27L PE=1 SV=1 EXT_LEN=1; 40S ribosomal protein S27 OS=Homo sapiens OX=9606 GN=RPS27L PE=1 SV=1 EXT_LEN=1; Ribosomal protein eS27-like OS=Homo sapiens OX=9606 GN=RPS27L PE=1 SV=3 EXT_LEN=1; Small ribosomal subunit protein eS27 OS=Homo sapiens OX=9606 GN=RPS27 PE=1 SV=3 EXT_LEN=7	0	2	0.4421	0	1	1	1068.59	2136.17	2136.17	1.74	0.00186	HCD (High Energy Collision Dissociation)	MS2	0	236	120	109.038	40364	rs250626_1707_SP_16plex_targeted_01.raw	349654	210672	263324	260167	303748	305340	396117	239320	261201	344952	299293	272330		2.85	1	0.002307	0.01648	193.89	182.7	211.113	226.496	245.531	227.406
High	LVQSPNSYFMDVK	[R].lVQSPNSYFMDVk.[C]	N-Term(TMTpro); K13(TMTpro)	4	C9JLI6	C9JLI6; H0YMV8; Q71UM5; P42677	40S ribosomal protein S27 OS=Homo sapiens OX=9606 GN=RPS27L PE=1 SV=1 EXT_LEN=1; 40S ribosomal protein S27 OS=Homo sapiens OX=9606 GN=RPS27L PE=1 SV=1 EXT_LEN=1; Ribosomal protein eS27-like OS=Homo sapiens OX=9606 GN=RPS27L PE=1 SV=3 EXT_LEN=1; Small ribosomal subunit protein eS27 OS=Homo sapiens OX=9606 GN=RPS27 PE=1 SV=3 EXT_LEN=7	0	2	0.3992	0	1	1	1068.59	2136.17	2136.17	2.31	0.00247	HCD (High Energy Collision Dissociation)	MS2	0	207.5	120	109.059	40374	rs250626_1707_SP_16plex_targeted_01.raw	315838	188594	255699	239297	250762	262179	334206	210319	209868	292430	243623	220403		2.58	1	0.002428	0.02013	175.139	163.553	204.999	208.327	202.7	195.261
High	YVDIAIPCNNK	[R].yVDIAIPcNNk.[G]	N-Term(TMTpro); C8(Carbamidomethyl); K11(TMTpro)	7	A0A8V8TMX1	A0A8V8TMX1; A0A8V8TMP3; A0A8V8TLA4; A0A8I5KQE6; A0A0C4DG17; P08865; C9J9K3	40S ribosomal protein SA OS=Homo sapiens OX=9606 GN=RPSA PE=1 SV=1 EXT_LEN=5; 40S ribosomal protein SA (Fragment) OS=Homo sapiens OX=9606 GN=RPSA PE=1 SV=1 EXT_LEN=5; Small ribosomal subunit protein uS2 OS=Homo sapiens OX=9606 GN=RPSA PE=1 SV=1 EXT_LEN=5; Small ribosomal subunit protein uS2B OS=Homo sapiens OX=9606 GN=RPSA2 PE=1 SV=1 EXT_LEN=5; Small ribosomal subunit protein uS2 OS=Homo sapiens …	0	2	0.5281	0	1	1	958.035	1915.06	1915.06	1.29	0.00123	HCD (High Energy Collision Dissociation)	MS2	0	273.9	120	97.9995	35623	rs250626_1707_SP_16plex_targeted_01.raw	363800	232273	306595	240668	288521	306595	428048	263214	288164	327752	324185	293723		2.67	1	0.0007589	0.004377	201.735	201.432	245.804	209.52	233.222	228.341
High	YVDIAIPCNNK	[R].yVDIAIPcNNk.[G]	N-Term(TMTpro); C8(Carbamidomethyl); K11(TMTpro)	7	A0A8V8TMX1	A0A8V8TMX1; A0A8V8TMP3; A0A8V8TLA4; A0A8I5KQE6; A0A0C4DG17; P08865; C9J9K3	40S ribosomal protein SA OS=Homo sapiens OX=9606 GN=RPSA PE=1 SV=1 EXT_LEN=5; 40S ribosomal protein SA (Fragment) OS=Homo sapiens OX=9606 GN=RPSA PE=1 SV=1 EXT_LEN=5; Small ribosomal subunit protein uS2 OS=Homo sapiens OX=9606 GN=RPSA PE=1 SV=1 EXT_LEN=5; Small ribosomal subunit protein uS2B OS=Homo sapiens OX=9606 GN=RPSA2 PE=1 SV=1 EXT_LEN=5; Small ribosomal subunit protein uS2 OS=Homo sapiens …	0	2	0.4573	0	1	1	958.034	1915.06	1915.06	0.66	0.00063	HCD (High Energy Collision Dissociation)	MS2	0	223	120	98.0406	35641	rs250626_1707_SP_16plex_targeted_01.raw	282043	196719	226311	203829	250386	250207	384482	202804	235952	285897	241193	235196		2.34	1	0.001432	0.006818	156.399	170.599	181.438	177.449	202.396	186.345
High	ANDTTFGLAAGVFTR	[R].aNDTTFGLAAGVFTR.[D]	N-Term(TMTpro)	1	P49189	P49189	4-trimethylaminobutyraldehyde dehydrogenase OS=Homo sapiens OX=9606 GN=ALDH9A1 PE=1 SV=3 EXT_LEN=27	0	2	0.5015	0	1	1	922.997	1844.99	1844.98	2.5	0.0023	HCD (High Energy Collision Dissociation)	MS2	0	387.6	120	108.848	40282	rs250626_1707_SP_16plex_targeted_01.raw	713241	455402	457838	459096	505899	516483	765318	415373	429788	532880	526641	451849		3.25	1	0.0002	3.057e-09	395.507	394.935	367.058	399.679	408.937	384.658
High	EVNLAVQNAK	[K].eVNLAVQNAk.[A]	N-Term(TMTpro); K10(TMTpro)	1	P49189	P49189	4-trimethylaminobutyraldehyde dehydrogenase OS=Homo sapiens OX=9606 GN=ALDH9A1 PE=1 SV=3 EXT_LEN=27	0	2	0.5026	0	1	1	847.509	1694.01	1694.01	0.71	0.0006	HCD (High Energy Collision Dissociation)	MS2	0	472.8	120	82.1046	28799	rs250626_1707_SP_16plex_targeted_01.raw	917399	584247	577944	511223	523202	644277	854585	487381	559291	554145	649551	547469		3.82	1	0.0002	1.302e-05	508.717	506.672	463.35	445.059	422.923	479.834
High	EVNLAVQNAK	[K].eVNLAVQNAk.[A]	N-Term(TMTpro); K10(TMTpro)	1	P49189	P49189	4-trimethylaminobutyraldehyde dehydrogenase OS=Homo sapiens OX=9606 GN=ALDH9A1 PE=1 SV=3 EXT_LEN=27	0	2	0.5222	0	1	1	847.509	1694.01	1694.01	0.79	0.00067	HCD (High Energy Collision Dissociation)	MS2	0	642	120	82.1233	28808	rs250626_1707_SP_16plex_targeted_01.raw	1.31479e+06	903578	903571	795365	783095	935058	1.28008e+06	730045	867635	780048	966823	780048		3.83	1	0.0002	1.128e-05	729.077	783.604	724.411	692.427	633.004	696.397
High	EVNLAVQNAK	[K].eVNLAVQNAk.[A]	N-Term(TMTpro); K10(TMTpro)	1	P49189	P49189	4-trimethylaminobutyraldehyde dehydrogenase OS=Homo sapiens OX=9606 GN=ALDH9A1 PE=1 SV=3 EXT_LEN=27	0	2	0.5783	0	1	1	847.509	1694.01	1694.01	0.93	0.00079	HCD (High Energy Collision Dissociation)	MS2	0	684.6	119.673	82.1301	28811	rs250626_1707_SP_16plex_targeted_01.raw	1.4622e+06	963193	1.03533e+06	916774	825940	1.04797e+06	1.37617e+06	846434	922609	875224	1.02414e+06	840676		4.15	1	0.0002	9.69e-06	810.819	835.303	830.048	798.123	667.637	780.487
High	EVNLAVQNAK	[K].eVNLAVQNAk.[A]	N-Term(TMTpro); K10(TMTpro)	1	P49189	P49189	4-trimethylaminobutyraldehyde dehydrogenase OS=Homo sapiens OX=9606 GN=ALDH9A1 PE=1 SV=3 EXT_LEN=27	0	3	0.5304	0	1	1	565.341	1694.01	1694.01	-0.88	-0.0005	HCD (High Energy Collision Dissociation)	MS2	27.4439	330.6	28.626	82.141	28816	rs250626_1707_SP_16plex_targeted_01.raw	1.57165e+06	1.02311e+06	1.19148e+06	1.13405e+06	1.13431e+06	1.20381e+06	1.69902e+06	1.00428e+06	1.13417e+06	1.23127e+06	1.30507e+06	1.11434e+06		2.47	1	0.0002	0.001568	871.511	887.265	955.232	987.279	916.903	896.55
High	EVNLAVQNAK	[K].eVNLAVQNAk.[A]	N-Term(TMTpro); K10(TMTpro)	1	P49189	P49189	4-trimethylaminobutyraldehyde dehydrogenase OS=Homo sapiens OX=9606 GN=ALDH9A1 PE=1 SV=3 EXT_LEN=27	0	3	0.4568	0	1	1	565.341	1694.01	1694.01	-1.1	-0.00062	HCD (High Energy Collision Dissociation)	MS2	23.9669	276.2	23.215	82.1489	28820	rs250626_1707_SP_16plex_targeted_01.raw	1.71132e+06	1.06e+06	1.28652e+06	1.14939e+06	1.10826e+06	1.28784e+06	1.80442e+06	1.06956e+06	1.15084e+06	1.19325e+06	1.35047e+06	1.15687e+06		2.43	1	0.0002	0.002337	948.962	919.253	1031.43	1000.64	895.849	959.133
High	VLCGGDIYVPEDPK	[K].vLcGGDIYVPEDPk.[L]	N-Term(TMTpro); C3(Carbamidomethyl); K14(TMTpro)	1	P49189	P49189	4-trimethylaminobutyraldehyde dehydrogenase OS=Homo sapiens OX=9606 GN=ALDH9A1 PE=1 SV=3 EXT_LEN=27	0	3	0.464	0	1	1	724.062	2170.17	2170.17	0.43	0.00031	HCD (High Energy Collision Dissociation)	MS2	15.0298	358.1	120	103.543	38005	rs250626_1707_SP_16plex_targeted_01.raw	620412	363916	411438	407762	389925	444024	664937	360019	378701	415222	445374	398545		2.78	1	0.002493	0.02735	344.031	315.596	329.858	354.988	315.19	330.693
High	AALEEVYPDLTPEETRR	[R].aALEEVYPDLTPEETRR.[N]	N-Term(TMTpro)	1	Q9H0D6	Q9H0D6	5'-3' exoribonuclease 2 OS=Homo sapiens OX=9606 GN=XRN2 PE=1 SV=1 EXT_LEN=67	1	3	0.6721	0	1	1	765.071	2293.2	2293.2	-0.84	-0.00064	HCD (High Energy Collision Dissociation)	MS2	24.7423	470.3	120	92.251	33135	rs250626_1707_SP_16plex_targeted_01.raw	868994	639275	679032	580611	635567	691158	941802	629672	621599	686181	686181	573163		4.94	1	0.0002	4.265e-07	481.875	554.394	544.394	505.467	513.752	514.749
High	ALFEEVPELLTEAEKK	[K].aLFEEVPELLTEAEkk.[E]	N-Term(TMTpro); K15(TMTpro); K16(TMTpro)	2	P31939	H7C1S2; P31939	5-aminoimidazole-4-carboxamide ribonucleotide formyltransferase/IMP cyclohydrolase (Fragment) OS=Homo sapiens OX=9606 GN=ATIC PE=1 SV=1 EXT_LEN=14; Bifunctional purine biosynthesis protein ATIC OS=Homo sapiens OX=9606 GN=ATIC PE=1 SV=3 EXT_LEN=14	1	3	0.7162	0	1	1	920.205	2758.6	2758.61	-2.36	-0.00217	HCD (High Energy Collision Dissociation)	MS2	0	343.8	120	125.484	47266	rs250626_1707_SP_16plex_targeted_01.raw	587323	379360	373031	383931	532601	518787	593221	373117	334577	545763	410509	398660		5.18	1	0.0002	4.476e-08	325.683	328.99	299.067	334.241	430.52	386.373
High	ALFEEVPELLTEAEKK	[K].aLFEEVPELLTEAEkk.[E]	N-Term(TMTpro); K15(TMTpro); K16(TMTpro)	2	P31939	H7C1S2; P31939	5-aminoimidazole-4-carboxamide ribonucleotide formyltransferase/IMP cyclohydrolase (Fragment) OS=Homo sapiens OX=9606 GN=ATIC PE=1 SV=1 EXT_LEN=14; Bifunctional purine biosynthesis protein ATIC OS=Homo sapiens OX=9606 GN=ATIC PE=1 SV=3 EXT_LEN=14	1	3	0.4905	0	1	1	920.208	2758.61	2758.61	1.48	0.00136	HCD (High Energy Collision Dissociation)	MS2	27.3348	280.1	120	125.587	47309	rs250626_1707_SP_16plex_targeted_01.raw	422699	247071	293689	275221	390785	371380	477489	246446	266508	402186	307798	278963		2.1	1	0.005432	0.09242	234.396	214.265	235.456	239.601	315.885	276.59
High	IESPEEISLLPK	[R].iESPEEISLLPk.[T]	N-Term(TMTpro); K12(TMTpro)	4	P49914	P49914; A0A0U1RR23; A0A0A6YYL1; A0A0U1RQM3	5-formyltetrahydrofolate cyclo-ligase OS=Homo sapiens OX=9606 GN=MTHFS PE=1 SV=2 EXT_LEN=8; 5-formyltetrahydrofolate cyclo-ligase (Fragment) OS=Homo sapiens OX=9606 GN=ST20-MTHFS PE=3 SV=2; 5-formyltetrahydrofolate cyclo-ligase OS=Homo sapiens OX=9606 GN=ST20-MTHFS PE=3 SV=1; 5-formyltetrahydrofolate cyclo-ligase OS=Homo sapiens OX=9606 GN=MTHFS PE=1 SV=1 EXT_LEN=8	0	3	0.5213	0	1	1	655.058	1963.16	1963.16	-1.3	-0.00085	HCD (High Energy Collision Dissociation)	MS2	28.1812	267.8	120	111.046	41226	rs250626_1707_SP_16plex_targeted_01.raw	353627	215816	276101	257420	276679	294185	384209	236313	243187	278109	316829	262034		2.82	1	0.002493	0.02953	196.093	187.161	221.356	224.104	223.649	219.098
High	FGTVLTEHVAAAELGAR	[R].fGTVLTEHVAAAELGAR.[G]	N-Term(TMTpro)	2	H0Y8X4	H0Y8X4; O43598	5-hydroxymethyl-dUMP N-hydrolase (Fragment) OS=Homo sapiens OX=9606 GN=DNPH1 PE=1 SV=1 EXT_LEN=22; 5-hydroxymethyl-dUMP N-hydrolase OS=Homo sapiens OX=9606 GN=DNPH1 PE=1 SV=1 EXT_LEN=22	0	3	0.6857	0	1	1	682.716	2046.13	2046.13	2.12	0.00145	HCD (High Energy Collision Dissociation)	MS2	16.9166	375.9	120	99.3888	36214	rs250626_1707_SP_16plex_targeted_01.raw	619091	377828	417957	382380	420799	441806	630854	381215	396289	456953	425545	377478		5.09	1	0.0002	6.278e-06	343.299	327.661	335.084	332.891	340.147	329.041
High	FQVWDYEEGEVEALLDR	[R].fQVWDYEEGEVEALLDR.[Y]	N-Term(TMTpro)	2	H0Y8X4	H0Y8X4; O43598	5-hydroxymethyl-dUMP N-hydrolase (Fragment) OS=Homo sapiens OX=9606 GN=DNPH1 PE=1 SV=1 EXT_LEN=22; 5-hydroxymethyl-dUMP N-hydrolase OS=Homo sapiens OX=9606 GN=DNPH1 PE=1 SV=1 EXT_LEN=22	0	2	0.7437	0	1	1	1201.6	2402.19	2402.18	1.62	0.00195	HCD (High Energy Collision Dissociation)	MS2	0	236.2	120	128.189	48426	rs250626_1707_SP_16plex_targeted_01.raw	539613	274772	361382	345948	321228	351759	566201	270874	334235	406310	365223	312259		3.55	1	0.0002	6.901e-09	299.227	238.289	289.727	301.175	259.66	261.978
High	ENCGIYFPEIK	[K].eNcGIYFPEIk.[R]	N-Term(TMTpro); C3(Carbamidomethyl); K11(TMTpro)	1	Q5TFE4	Q5TFE4	5'-nucleotidase domain-containing protein 1 OS=Homo sapiens OX=9606 GN=NT5DC1 PE=1 SV=1 EXT_LEN=7	0	3	0.5112	0	1	1	660.024	1978.06	1978.06	-1.45	-0.00096	HCD (High Energy Collision Dissociation)	MS2	0	209.6	120	105.934	39034	rs250626_1707_SP_16plex_targeted_01.raw	257009	145114	182438	176584	195897	189601	283404	143698	166165	210714	208292	168645		2.23	1	0.0007589	0.004073	142.517	125.846	146.264	153.73	158.351	141.208
High	LVQDVANNTNEEAGDGTTTATVLAR	[K].lVQDVANNTNEEAGDGTTTATVLAR.[S]	N-Term(TMTpro)	11	A0A7I2YQK6	A0A7I2YQ71; E7EXB4; A0A7I2YQK6; A0A7I2V369; A0A7I2V5K3; P10809; A0A7I2V2X6; A0A7I2V5M1; C9JL25; A0A7I2V599; E7ESH4	60 kDa heat shock protein, mitochondrial OS=Homo sapiens OX=9606 GN=HSPD1 PE=1 SV=1 EXT_LEN=4; 60 kDa heat shock protein, mitochondrial (Fragment) OS=Homo sapiens OX=9606 GN=HSPD1 PE=1 SV=1 EXT_LEN=4; 60 kDa heat shock protein, mitochondrial OS=Homo sapiens OX=9606 GN=HSPD1 PE=1 SV=1 EXT_LEN=4; 60 kDa heat shock protein, mitochondrial OS=Homo sapiens OX=9606 GN=HSPD1 PE=1 SV=1 EXT_LEN=4; 60 kDa h…	0	2	0.6246	0	1	1	1432.73	2864.45	2864.46	-2.24	-0.00321	HCD (High Energy Collision Dissociation)	MS2	0	54.7	120	96.3243	34896	rs250626_1707_SP_16plex_targeted_01.raw	69516.7	51749.7	60041.9	46448.4	60529	77336.5	93837.2	55466.5	56167.4	64964.2	61666.3	69143.2		3.09	1	0.0007589	0.004135	38.5484	44.8785	48.1368	40.4369	48.9278	57.5974
High	DVFRDPALKR	[K].dVFRDPALkR.[K]	N-Term(TMTpro); K9(TMTpro)	2	K7ELC7	K7ELC7; P61353	60S ribosomal protein L27 (Fragment) OS=Homo sapiens OX=9606 GN=RPL27 PE=1 SV=1 EXT_LEN=7; Large ribosomal subunit protein eL27 OS=Homo sapiens OX=9606 GN=RPL27 PE=1 SV=2 EXT_LEN=7	2	4	0.5185	0	1	1	457.029	1825.09	1825.09	-0.93	-0.00042	HCD (High Energy Collision Dissociation)	MS2	22.8583	208.3	15.931	73.6192	25148	rs250626_1707_SP_16plex_targeted_01.raw	1.3452e+06	823998	896722	1.01262e+06	1.89666e+06	1.44174e+06	1.33063e+06	1.108e+06	1.00826e+06	1.77547e+06	1.0357e+06	1.06999e+06		2.7	1	0.004872	0.08038	745.942	714.589	718.92	881.567	1533.14	1073.75
High	TVFAEHISDECKR	[K].tVFAEHISDEckR.[R]	N-Term(TMTpro); C11(Carbamidomethyl); K12(TMTpro)	6	P39023	H7C3M2; F8WCR1; H7C422; P39023; B5MCW2; G5E9G0	60S ribosomal protein L3 (Fragment) OS=Homo sapiens OX=9606 GN=RPL3 PE=1 SV=1 EXT_LEN=13; 60S ribosomal protein L3 OS=Homo sapiens OX=9606 GN=RPL3 PE=1 SV=1 EXT_LEN=13; Large ribosomal subunit protein uL3 (Fragment) OS=Homo sapiens OX=9606 GN=RPL3 PE=1 SV=1 EXT_LEN=13; Large ribosomal subunit protein uL3 OS=Homo sapiens OX=9606 GN=RPL3 PE=1 SV=2 EXT_LEN=13; Large ribosomal subunit protein uL3 (Fr…	1	4	0.7288	0	1	1	550.796	2200.16	2200.17	-2.53	-0.00139	HCD (High Energy Collision Dissociation)	MS2	22.2504	460.7	120	71.0416	24056	rs250626_1707_SP_16plex_targeted_01.raw	599670	416507	432602	441598	462854	460273	570858	439351	453615	478205	525514	463632		5.31	1	0.0002	7.672e-06	332.53	361.205	346.826	384.445	374.142	342.794
High	TVFAEHISDECKR	[K].tVFAEHISDEckR.[R]	N-Term(TMTpro); C11(Carbamidomethyl); K12(TMTpro)	6	P39023	H7C3M2; F8WCR1; H7C422; P39023; B5MCW2; G5E9G0	60S ribosomal protein L3 (Fragment) OS=Homo sapiens OX=9606 GN=RPL3 PE=1 SV=1 EXT_LEN=13; 60S ribosomal protein L3 OS=Homo sapiens OX=9606 GN=RPL3 PE=1 SV=1 EXT_LEN=13; Large ribosomal subunit protein uL3 (Fragment) OS=Homo sapiens OX=9606 GN=RPL3 PE=1 SV=1 EXT_LEN=13; Large ribosomal subunit protein uL3 OS=Homo sapiens OX=9606 GN=RPL3 PE=1 SV=2 EXT_LEN=13; Large ribosomal subunit protein uL3 (Fr…	1	4	0.7322	0	1	1	550.796	2200.16	2200.17	-2.64	-0.00145	HCD (High Energy Collision Dissociation)	MS2	26.533	359	69.829	71.0576	24063	rs250626_1707_SP_16plex_targeted_01.raw	768179	564133	554848	581125	636329	623376	747277	565297	590494	642735	651162	596273		5.9	1	0.0002	5.335e-08	425.971	489.229	444.833	505.914	514.367	464.268
High	TVFAEHISDECKR	[K].tVFAEHISDEckR.[R]	N-Term(TMTpro); C11(Carbamidomethyl); K12(TMTpro)	6	P39023	H7C3M2; F8WCR1; H7C422; P39023; B5MCW2; G5E9G0	60S ribosomal protein L3 (Fragment) OS=Homo sapiens OX=9606 GN=RPL3 PE=1 SV=1 EXT_LEN=13; 60S ribosomal protein L3 OS=Homo sapiens OX=9606 GN=RPL3 PE=1 SV=1 EXT_LEN=13; Large ribosomal subunit protein uL3 (Fragment) OS=Homo sapiens OX=9606 GN=RPL3 PE=1 SV=1 EXT_LEN=13; Large ribosomal subunit protein uL3 OS=Homo sapiens OX=9606 GN=RPL3 PE=1 SV=2 EXT_LEN=13; Large ribosomal subunit protein uL3 (Fr…	1	2	0.6184	0	1	1	1100.59	2200.17	2200.17	-0.9	-0.00099	HCD (High Energy Collision Dissociation)	MS2	0	94.3	120	71.1027	24082	rs250626_1707_SP_16plex_targeted_01.raw	133330	92605.6	113620	102089	105332	111214	151775	94205	98872.7	124298	124455	110560		4.14	1	0.0002	1.675e-07	73.9341	80.3096	91.0917	88.8766	85.1437	82.8283
High	TVFAEHISDECKR	[K].tVFAEHISDEckR.[R]	N-Term(TMTpro); C11(Carbamidomethyl); K12(TMTpro)	6	P39023	H7C3M2; F8WCR1; H7C422; P39023; B5MCW2; G5E9G0	60S ribosomal protein L3 (Fragment) OS=Homo sapiens OX=9606 GN=RPL3 PE=1 SV=1 EXT_LEN=13; 60S ribosomal protein L3 OS=Homo sapiens OX=9606 GN=RPL3 PE=1 SV=1 EXT_LEN=13; Large ribosomal subunit protein uL3 (Fragment) OS=Homo sapiens OX=9606 GN=RPL3 PE=1 SV=1 EXT_LEN=13; Large ribosomal subunit protein uL3 OS=Homo sapiens OX=9606 GN=RPL3 PE=1 SV=2 EXT_LEN=13; Large ribosomal subunit protein uL3 (Fr…	1	2	0.6572	0	1	1	1100.59	2200.17	2200.17	1.99	0.00219	HCD (High Energy Collision Dissociation)	MS2	0	70.4	120	71.1908	24120	rs250626_1707_SP_16plex_targeted_01.raw	105908	73528.4	78397.1	68398.6	76753.5	85999.2	118042	77811.7	85541.3	96878.1	90179.1	73173.9		4.23	1	0.0002	2.148e-07	58.7279	63.7655	62.8525	59.5463	62.0426	64.0491
High	KWQDEDGK	[K].kWQDEDGk.[K]	N-Term(TMTpro); K1(TMTpro); K8(TMTpro)	5	P39023	H7C3M2; H7C422; P39023; B5MCW2; G5E9G0	60S ribosomal protein L3 (Fragment) OS=Homo sapiens OX=9606 GN=RPL3 PE=1 SV=1 EXT_LEN=13; Large ribosomal subunit protein uL3 (Fragment) OS=Homo sapiens OX=9606 GN=RPL3 PE=1 SV=1 EXT_LEN=13; Large ribosomal subunit protein uL3 OS=Homo sapiens OX=9606 GN=RPL3 PE=1 SV=2 EXT_LEN=13; Large ribosomal subunit protein uL3 (Fragment) OS=Homo sapiens OX=9606 GN=RPL3 PE=1 SV=1 EXT_LEN=13; Large ribosomal s…	1	3	0.56	0	1	1	640.032	1918.08	1918.09	-2.21	-0.00141	HCD (High Energy Collision Dissociation)	MS2	0	825.7	118.646	70.0661	23641	rs250626_1707_SP_16plex_targeted_01.raw	1.48057e+06	960103	1.07951e+06	945494	1.04986e+06	1.08944e+06	1.51267e+06	958723	1.03368e+06	1.09877e+06	1.1812e+06	1.01036e+06		2.5	1	0.0002	0.00137	821.009	832.623	865.465	823.125	848.64	811.374
High	KWQDEDGK	[K].kWQDEDGk.[K]	N-Term(TMTpro); K1(TMTpro); K8(TMTpro)	5	P39023	H7C3M2; H7C422; P39023; B5MCW2; G5E9G0	60S ribosomal protein L3 (Fragment) OS=Homo sapiens OX=9606 GN=RPL3 PE=1 SV=1 EXT_LEN=13; Large ribosomal subunit protein uL3 (Fragment) OS=Homo sapiens OX=9606 GN=RPL3 PE=1 SV=1 EXT_LEN=13; Large ribosomal subunit protein uL3 OS=Homo sapiens OX=9606 GN=RPL3 PE=1 SV=2 EXT_LEN=13; Large ribosomal subunit protein uL3 (Fragment) OS=Homo sapiens OX=9606 GN=RPL3 PE=1 SV=1 EXT_LEN=13; Large ribosomal s…	1	3	0.5458	0	1	1	640.032	1918.08	1918.09	-2.21	-0.00141	HCD (High Energy Collision Dissociation)	MS2	0	825.7	118.341	70.0707	23643	rs250626_1707_SP_16plex_targeted_01.raw	1.48057e+06	960103	1.07951e+06	945494	1.04986e+06	1.08944e+06	1.51267e+06	958723	1.03368e+06	1.09877e+06	1.1812e+06	1.01036e+06		2.51	1	0.0002	0.001046	821.009	832.623	865.465	823.125	848.64	811.374
High	KWQDEDGK	[K].kWQDEDGk.[K]	N-Term(TMTpro); K1(TMTpro); K8(TMTpro)	5	P39023	H7C3M2; H7C422; P39023; B5MCW2; G5E9G0	60S ribosomal protein L3 (Fragment) OS=Homo sapiens OX=9606 GN=RPL3 PE=1 SV=1 EXT_LEN=13; Large ribosomal subunit protein uL3 (Fragment) OS=Homo sapiens OX=9606 GN=RPL3 PE=1 SV=1 EXT_LEN=13; Large ribosomal subunit protein uL3 OS=Homo sapiens OX=9606 GN=RPL3 PE=1 SV=2 EXT_LEN=13; Large ribosomal subunit protein uL3 (Fragment) OS=Homo sapiens OX=9606 GN=RPL3 PE=1 SV=1 EXT_LEN=13; Large ribosomal s…	1	3	0.6151	0	1	1	640.033	1918.08	1918.09	-0.11	-7e-05	HCD (High Energy Collision Dissociation)	MS2	0	857.3	114.097	70.0753	23645	rs250626_1707_SP_16plex_targeted_01.raw	1.61619e+06	997353	1.12498e+06	1.09949e+06	1.08843e+06	1.16985e+06	1.55979e+06	1.04223e+06	1.13877e+06	1.10606e+06	1.21131e+06	1.04223e+06		2.52	1	0.0002	0.0002588	896.212	864.927	901.921	957.192	879.819	871.258
High	WQDEDGKK	[K].wQDEDGkk.[Q]	N-Term(TMTpro); K7(TMTpro); K8(TMTpro)	5	P39023	H7C3M2; H7C422; P39023; B5MCW2; G5E9G0	60S ribosomal protein L3 (Fragment) OS=Homo sapiens OX=9606 GN=RPL3 PE=1 SV=1 EXT_LEN=13; Large ribosomal subunit protein uL3 (Fragment) OS=Homo sapiens OX=9606 GN=RPL3 PE=1 SV=1 EXT_LEN=13; Large ribosomal subunit protein uL3 OS=Homo sapiens OX=9606 GN=RPL3 PE=1 SV=2 EXT_LEN=13; Large ribosomal subunit protein uL3 (Fragment) OS=Homo sapiens OX=9606 GN=RPL3 PE=1 SV=1 EXT_LEN=13; Large ribosomal s…	1	2	0.6174	0	1	1	959.548	1918.09	1918.09	1.67	0.0016	HCD (High Energy Collision Dissociation)	MS2	0	447.4	120	70.7806	23946	rs250626_1707_SP_16plex_targeted_01.raw	865488	497131	593568	566011	566173	611988	831865	538696	574851	564349	703762	597330		3.11	1	0.0002	0.0009135	479.931	431.124	475.876	492.756	457.658	455.787
High	WQDEDGKK	[K].wQDEDGkk.[Q]	N-Term(TMTpro); K7(TMTpro); K8(TMTpro)	5	P39023	H7C3M2; H7C422; P39023; B5MCW2; G5E9G0	60S ribosomal protein L3 (Fragment) OS=Homo sapiens OX=9606 GN=RPL3 PE=1 SV=1 EXT_LEN=13; Large ribosomal subunit protein uL3 (Fragment) OS=Homo sapiens OX=9606 GN=RPL3 PE=1 SV=1 EXT_LEN=13; Large ribosomal subunit protein uL3 OS=Homo sapiens OX=9606 GN=RPL3 PE=1 SV=2 EXT_LEN=13; Large ribosomal subunit protein uL3 (Fragment) OS=Homo sapiens OX=9606 GN=RPL3 PE=1 SV=1 EXT_LEN=13; Large ribosomal s…	1	2	0.6159	0	1	1	959.548	1918.09	1918.09	1.41	0.00136	HCD (High Energy Collision Dissociation)	MS2	0	258.7	120	70.8318	23968	rs250626_1707_SP_16plex_targeted_01.raw	365098	238964	305731	276256	234661	279037	407502	250796	284219	288216	308389	262250		3.15	1	0.0002	0.0002058	202.454	207.235	245.111	240.502	189.685	207.817
High	WQDEDGKK	[K].wQDEDGkk.[Q]	N-Term(TMTpro); K7(TMTpro); K8(TMTpro)	5	P39023	H7C3M2; H7C422; P39023; B5MCW2; G5E9G0	60S ribosomal protein L3 (Fragment) OS=Homo sapiens OX=9606 GN=RPL3 PE=1 SV=1 EXT_LEN=13; Large ribosomal subunit protein uL3 (Fragment) OS=Homo sapiens OX=9606 GN=RPL3 PE=1 SV=1 EXT_LEN=13; Large ribosomal subunit protein uL3 OS=Homo sapiens OX=9606 GN=RPL3 PE=1 SV=2 EXT_LEN=13; Large ribosomal subunit protein uL3 (Fragment) OS=Homo sapiens OX=9606 GN=RPL3 PE=1 SV=1 EXT_LEN=13; Large ribosomal s…	1	2	0.6279	0	1	1	959.548	1918.09	1918.09	1.41	0.00136	HCD (High Energy Collision Dissociation)	MS2	0	258.7	120	70.8364	23970	rs250626_1707_SP_16plex_targeted_01.raw	365098	238964	305731	276256	234661	279037	407502	250796	284219	288216	308389	262250		3.01	1	0.0002	0.001303	202.454	207.235	245.111	240.502	189.685	207.817
High	WQDEDGKK	[K].wQDEDGkk.[Q]	N-Term(TMTpro); K7(TMTpro); K8(TMTpro)	5	P39023	H7C3M2; H7C422; P39023; B5MCW2; G5E9G0	60S ribosomal protein L3 (Fragment) OS=Homo sapiens OX=9606 GN=RPL3 PE=1 SV=1 EXT_LEN=13; Large ribosomal subunit protein uL3 (Fragment) OS=Homo sapiens OX=9606 GN=RPL3 PE=1 SV=1 EXT_LEN=13; Large ribosomal subunit protein uL3 OS=Homo sapiens OX=9606 GN=RPL3 PE=1 SV=2 EXT_LEN=13; Large ribosomal subunit protein uL3 (Fragment) OS=Homo sapiens OX=9606 GN=RPL3 PE=1 SV=1 EXT_LEN=13; Large ribosomal s…	1	3	0.4478	0	1	1	640.033	1918.09	1918.09	0.09	5e-05	HCD (High Energy Collision Dissociation)	MS2	18.3606	810.8	120	71.4853	24241	rs250626_1707_SP_16plex_targeted_01.raw	1.30158e+06	803167	939184	878465	883731	970461	1.32718e+06	789650	863630	910940	1.04624e+06	870379		2.68	1	0.0002	0.001903	721.753	696.525	752.963	764.771	714.351	722.764
High	WQDEDGKK	[K].wQDEDGkk.[Q]	N-Term(TMTpro); K7(TMTpro); K8(TMTpro)	5	P39023	H7C3M2; H7C422; P39023; B5MCW2; G5E9G0	60S ribosomal protein L3 (Fragment) OS=Homo sapiens OX=9606 GN=RPL3 PE=1 SV=1 EXT_LEN=13; Large ribosomal subunit protein uL3 (Fragment) OS=Homo sapiens OX=9606 GN=RPL3 PE=1 SV=1 EXT_LEN=13; Large ribosomal subunit protein uL3 OS=Homo sapiens OX=9606 GN=RPL3 PE=1 SV=2 EXT_LEN=13; Large ribosomal subunit protein uL3 (Fragment) OS=Homo sapiens OX=9606 GN=RPL3 PE=1 SV=1 EXT_LEN=13; Large ribosomal s…	1	3	0.5184	0	1	1	640.033	1918.09	1918.09	0.09	5e-05	HCD (High Energy Collision Dissociation)	MS2	18.3606	810.8	120	71.4921	24244	rs250626_1707_SP_16plex_targeted_01.raw	1.30158e+06	803167	939184	878465	883731	970461	1.32718e+06	789650	863630	910940	1.04624e+06	870379		2.99	1	0.0002	0.001748	721.753	696.525	752.963	764.771	714.351	722.764
High	WQDEDGKK	[K].wQDEDGkk.[Q]	N-Term(TMTpro); K7(TMTpro); K8(TMTpro)	5	P39023	H7C3M2; H7C422; P39023; B5MCW2; G5E9G0	60S ribosomal protein L3 (Fragment) OS=Homo sapiens OX=9606 GN=RPL3 PE=1 SV=1 EXT_LEN=13; Large ribosomal subunit protein uL3 (Fragment) OS=Homo sapiens OX=9606 GN=RPL3 PE=1 SV=1 EXT_LEN=13; Large ribosomal subunit protein uL3 OS=Homo sapiens OX=9606 GN=RPL3 PE=1 SV=2 EXT_LEN=13; Large ribosomal subunit protein uL3 (Fragment) OS=Homo sapiens OX=9606 GN=RPL3 PE=1 SV=1 EXT_LEN=13; Large ribosomal s…	1	3	0.3882	0	1	1	640.033	1918.08	1918.09	-0.1	-7e-05	HCD (High Energy Collision Dissociation)	MS2	23.8531	775.9	120	71.5122	24252	rs250626_1707_SP_16plex_targeted_01.raw	1.23505e+06	785511	895637	837563	780952	943952	1.27228e+06	749006	853449	861869	953855	795177		2.55	1	0.0002	0.002009	684.861	681.213	718.05	729.163	631.271	703.021
High	HWGGNVLGPK	[R].hWGGNVLGPk.[S]	N-Term(TMTpro); K10(TMTpro)	2	Q5T8U2	Q5T8U2; P62424	60S ribosomal protein L7a OS=Homo sapiens OX=9606 GN=RPL7A PE=1 SV=1 EXT_LEN=13; Large ribosomal subunit protein eL8 OS=Homo sapiens OX=9606 GN=RPL7A PE=1 SV=2 EXT_LEN=13	0	3	0.7848	0	1	1	558.332	1672.98	1672.98	1.44	0.0008	HCD (High Energy Collision Dissociation)	MS2	7.57199	156.7	7.98	77.6972	26907	rs250626_1707_SP_16plex_targeted_01.raw	2.67397e+06	1.44586e+06	1.50672e+06	1.53296e+06	1.95885e+06	1.93872e+06	2.70569e+06	1.67475e+06	1.57646e+06	1.78889e+06	2.15743e+06	1.7218e+06		4.09	1	0.0002	5.361e-05	1482.77	1253.88	1207.97	1334.56	1583.41	1443.88
High	HWGGNVLGPK	[R].hWGGNVLGPk.[S]	N-Term(TMTpro); K10(TMTpro)	2	Q5T8U2	Q5T8U2; P62424	60S ribosomal protein L7a OS=Homo sapiens OX=9606 GN=RPL7A PE=1 SV=1 EXT_LEN=13; Large ribosomal subunit protein eL8 OS=Homo sapiens OX=9606 GN=RPL7A PE=1 SV=2 EXT_LEN=13	0	3	0.7623	0	1	1	558.332	1672.98	1672.98	2.1	0.00117	HCD (High Energy Collision Dissociation)	MS2	5.86579	116.2	5.102	77.7057	26911	rs250626_1707_SP_16plex_targeted_01.raw	3.02779e+06	1.86153e+06	1.75417e+06	1.92885e+06	2.26262e+06	2.01228e+06	3.01842e+06	1.79142e+06	1.75864e+06	1.92639e+06	2.24165e+06	2.06136e+06		3.87	1	0.0002	0.0004623	1678.97	1614.36	1406.35	1679.21	1828.96	1498.67
High	HWGGNVLGPK	[R].hWGGNVLGPk.[S]	N-Term(TMTpro); K10(TMTpro)	2	Q5T8U2	Q5T8U2; P62424	60S ribosomal protein L7a OS=Homo sapiens OX=9606 GN=RPL7A PE=1 SV=1 EXT_LEN=13; Large ribosomal subunit protein eL8 OS=Homo sapiens OX=9606 GN=RPL7A PE=1 SV=2 EXT_LEN=13	0	2	0.764	0	1	1	836.993	1672.98	1672.98	0.14	0.00011	HCD (High Energy Collision Dissociation)	MS2	0	560.9	120	77.7217	26918	rs250626_1707_SP_16plex_targeted_01.raw	1.13239e+06	696208	685005	654267	739828	734906	1.18955e+06	677768	656289	710043	808191	677768		3.56	1	0.0002	4.815e-05	627.931	603.767	549.182	569.59	598.03	547.331
High	IEWLESHQDADIEDFK	[K].iEWLESHQDADIEDFk.[A]	N-Term(TMTpro); K16(TMTpro)	3	A0A7P0TB36	A0A7P0TB36; A0A7P0TAI0; P11021	78 kDa glucose-regulated protein OS=Homo sapiens OX=9606 GN=HSPA5 PE=1 SV=1 EXT_LEN=5; 78 kDa glucose-regulated protein OS=Homo sapiens OX=9606 GN=HSPA5 PE=1 SV=1 EXT_LEN=5; Endoplasmic reticulum chaperone BiP OS=Homo sapiens OX=9606 GN=HSPA5 PE=1 SV=2 EXT_LEN=5	0	4	0.734	0	1	1	646.584	2583.31	2583.32	-2.88	-0.00186	HCD (High Energy Collision Dissociation)	MS2	10.9597	300.3	120	110.084	40812	rs250626_1707_SP_16plex_targeted_01.raw	583959	356168	347934	320920	288927	349968	551404	318975	345054	298913	393330	316968		3.76	1	0.0002	0.002901	323.817	308.877	278.945	279.385	233.55	260.644
High	IEWLESHQDADIEDFK	[K].iEWLESHQDADIEDFk.[A]	N-Term(TMTpro); K16(TMTpro)	3	A0A7P0TB36	A0A7P0TB36; A0A7P0TAI0; P11021	78 kDa glucose-regulated protein OS=Homo sapiens OX=9606 GN=HSPA5 PE=1 SV=1 EXT_LEN=5; 78 kDa glucose-regulated protein OS=Homo sapiens OX=9606 GN=HSPA5 PE=1 SV=1 EXT_LEN=5; Endoplasmic reticulum chaperone BiP OS=Homo sapiens OX=9606 GN=HSPA5 PE=1 SV=2 EXT_LEN=5	0	4	0.733	0	1	1	646.585	2583.32	2583.32	-1.65	-0.00107	HCD (High Energy Collision Dissociation)	MS2	20.1281	313.1	120	110.1	40818	rs250626_1707_SP_16plex_targeted_01.raw	573257	364620	398701	325320	275719	370931	589125	353536	349199	323171	404640	338354		3.67	1	0.0002	0.000976	317.883	316.207	319.647	283.216	222.873	276.256
High	IEWLESHQDADIEDFK	[K].iEWLESHQDADIEDFk.[A]	N-Term(TMTpro); K16(TMTpro)	3	A0A7P0TB36	A0A7P0TB36; A0A7P0TAI0; P11021	78 kDa glucose-regulated protein OS=Homo sapiens OX=9606 GN=HSPA5 PE=1 SV=1 EXT_LEN=5; 78 kDa glucose-regulated protein OS=Homo sapiens OX=9606 GN=HSPA5 PE=1 SV=1 EXT_LEN=5; Endoplasmic reticulum chaperone BiP OS=Homo sapiens OX=9606 GN=HSPA5 PE=1 SV=2 EXT_LEN=5	0	4	0.6615	0	1	1	646.584	2583.32	2583.32	-2.51	-0.00162	HCD (High Energy Collision Dissociation)	MS2	26.3582	258	120	110.158	40844	rs250626_1707_SP_16plex_targeted_01.raw	398082	245656	273565	253056	217018	262867	397357	237112	247960	232463	283648	247960		3.25	1	0.0002	0.0009665	220.745	213.039	219.322	220.304	175.423	195.774
High	IEWLESHQDADIEDFK	[K].iEWLESHQDADIEDFk.[A]	N-Term(TMTpro); K16(TMTpro)	3	A0A7P0TB36	A0A7P0TB36; A0A7P0TAI0; P11021	78 kDa glucose-regulated protein OS=Homo sapiens OX=9606 GN=HSPA5 PE=1 SV=1 EXT_LEN=5; 78 kDa glucose-regulated protein OS=Homo sapiens OX=9606 GN=HSPA5 PE=1 SV=1 EXT_LEN=5; Endoplasmic reticulum chaperone BiP OS=Homo sapiens OX=9606 GN=HSPA5 PE=1 SV=2 EXT_LEN=5	0	3	0.7672	0	1	1	861.779	2583.32	2583.32	0.21	0.00018	HCD (High Energy Collision Dissociation)	MS2	13.2955	354.3	120	110.205	40865	rs250626_1707_SP_16plex_targeted_01.raw	639312	401992	416910	394376	407265	427637	637532	372751	391004	434764	420873	403183		4.94	1	0.0002	4.412e-10	354.512	348.616	334.245	343.335	329.207	318.488
High	GTAGLLEQWLK	[R].gTAGLLEQWLk.[R]	N-Term(TMTpro); K11(TMTpro)	2	Q96FZ2	Q96FZ2; E7EMP6	Abasic site processing protein HMCES OS=Homo sapiens OX=9606 GN=HMCES PE=1 SV=1 EXT_LEN=45; Abasic site processing protein HMCES OS=Homo sapiens OX=9606 GN=HMCES PE=1 SV=1 EXT_LEN=45	0	3	0.5311	0	1	1	608.702	1824.09	1824.09	2.23	0.00135	HCD (High Energy Collision Dissociation)	MS2	10.3087	159.8	120	119.763	44903	rs250626_1707_SP_16plex_targeted_01.raw	174434	117231	130354	115818	111620	151429	164699	122267	116582	123844	151531	124647		3.54	1	0.0002	0.001377	96.727	101.665	104.507	100.829	90.2268	112.779
High	IAQFLSDIPETVPLSTVNR	[R].iAQFLSDIPETVPLSTVNR.[Q]	N-Term(TMTpro)	3	H7C131	H7C131; B4DVF4; P09110	Acetyl-CoA acyltransferase 1 (Fragment) OS=Homo sapiens OX=9606 GN=ACAA1 PE=1 SV=1 EXT_LEN=16; acetyl-CoA C-acetyltransferase OS=Homo sapiens OX=9606 GN=ACAA1 PE=1 SV=1 EXT_LEN=16; 3-ketoacyl-CoA thiolase, peroxisomal OS=Homo sapiens OX=9606 GN=ACAA1 PE=1 SV=2 EXT_LEN=16	0	3	0.6679	0	1	1	802.118	2404.34	2404.34	-0.21	-0.00017	HCD (High Energy Collision Dissociation)	MS2	0	167.6	120	127.737	48230	rs250626_1707_SP_16plex_targeted_01.raw	279217	159278	187276	171752	180817	211739	313177	142801	173406	209966	208795	165452		5.27	1	0.0002	7.253e-07	154.832	138.13	150.143	149.523	146.161	157.695
High	IAQFLSDIPETVPLSTVNR	[R].iAQFLSDIPETVPLSTVNR.[Q]	N-Term(TMTpro)	3	H7C131	H7C131; B4DVF4; P09110	Acetyl-CoA acyltransferase 1 (Fragment) OS=Homo sapiens OX=9606 GN=ACAA1 PE=1 SV=1 EXT_LEN=16; acetyl-CoA C-acetyltransferase OS=Homo sapiens OX=9606 GN=ACAA1 PE=1 SV=1 EXT_LEN=16; 3-ketoacyl-CoA thiolase, peroxisomal OS=Homo sapiens OX=9606 GN=ACAA1 PE=1 SV=2 EXT_LEN=16	0	3	0.6883	0	1	1	802.119	2404.34	2404.34	0.24	0.0002	HCD (High Energy Collision Dissociation)	MS2	0	172.2	120	127.753	48237	rs250626_1707_SP_16plex_targeted_01.raw	275111	132757	175423	174343	185028	182428	302146	136821	185073	182154	221853	175777		4.62	1	0.0002	4.612e-07	152.555	115.13	140.64	151.779	149.565	135.865
High	IAQFLSDIPETVPLSTVNR	[R].iAQFLSDIPETVPLSTVNR.[Q]	N-Term(TMTpro)	3	H7C131	H7C131; B4DVF4; P09110	Acetyl-CoA acyltransferase 1 (Fragment) OS=Homo sapiens OX=9606 GN=ACAA1 PE=1 SV=1 EXT_LEN=16; acetyl-CoA C-acetyltransferase OS=Homo sapiens OX=9606 GN=ACAA1 PE=1 SV=1 EXT_LEN=16; 3-ketoacyl-CoA thiolase, peroxisomal OS=Homo sapiens OX=9606 GN=ACAA1 PE=1 SV=2 EXT_LEN=16	0	2	0.6691	0	1	1	1202.68	2404.35	2404.34	2.49	0.00299	HCD (High Energy Collision Dissociation)	MS2	0	178.4	120	127.755	48238	rs250626_1707_SP_16plex_targeted_01.raw	304053	184207	224231	223046	234247	252426	311505	196033	229662	252426	245753	205432		4.14	1	0.0002	7.68e-08	168.604	159.749	179.771	194.179	189.351	187.998
High	VPLPSLSPTMQAGTIAR	[K].vPLPSLSPTMQAGTIAR.[W]	N-Term(TMTpro)	10	E9PEJ4	E9PEJ4; A0A7P0TAG1; A0A7P0T9N8; A0A7P0Z459; A0A7P0TBK2; A0A7P0Z423; A0A7P0TAX2; H0YDD4; P10515; A0A7P0TBE2	Acetyltransferase component of pyruvate dehydrogenase complex OS=Homo sapiens OX=9606 GN=DLAT PE=1 SV=1 EXT_LEN=13; Dihydrolipoamide acetyltransferase component of pyruvate dehydrogenase complex OS=Homo sapiens OX=9606 GN=DLAT PE=1 SV=1 EXT_LEN=13; Dihydrolipoamide S-acetyltransferase OS=Homo sapiens OX=9606 GN=DLAT PE=1 SV=1 EXT_LEN=13; Dihydrolipoamide S-acetyltransferase OS=Homo sapiens OX=960…	0	2	0.6964	0	1	1	1022.09	2043.16	2043.16	2.56	0.00262	HCD (High Energy Collision Dissociation)	MS2	0	357.6	120	109.202	40436	rs250626_1707_SP_16plex_targeted_01.raw	790023	417655	480326	483071	512477	572628	789373	452706	466951	548643	532259	476081		3.03	1	0.0002	2.337e-05	438.084	362.2	385.087	420.551	414.254	426.472
High	SPIAEAVFR	[R].sPIAEAVFR.[K]	N-Term(TMTpro)	4	G5E9R5	G5E9R5; D3YTI2; P24666; F2Z2Q9	acid phosphatase OS=Homo sapiens OX=9606 GN=ACP1 PE=1 SV=1 EXT_LEN=12; acid phosphatase OS=Homo sapiens OX=9606 GN=ACP1 PE=1 SV=1 EXT_LEN=12; Low molecular weight phosphotyrosine protein phosphatase OS=Homo sapiens OX=9606 GN=ACP1 PE=1 SV=3 EXT_LEN=12; Acid phosphatase 1 OS=Homo sapiens OX=9606 GN=ACP1 PE=1 SV=1 EXT_LEN=12	0	2	0.3924	0	1	1	647.38	1293.75	1293.75	2.56	0.00166	HCD (High Energy Collision Dissociation)	MS2	25.8399	608.6	120	93.9657	33874	rs250626_1707_SP_16plex_targeted_01.raw	982927	604318	720912	666206	705927	754770	1.07001e+06	635372	660487	852848	748821	641142		2.37	1	0.001592	0.008122	545.053	524.078	577.97	579.984	570.626	562.125
High	LVTDQNISENWR	[K].lVTDQNISENWR.[V]	N-Term(TMTpro)	3	G5E9R5	G5E9R5; P24666; F2Z2Q9	acid phosphatase OS=Homo sapiens OX=9606 GN=ACP1 PE=1 SV=1 EXT_LEN=12; Low molecular weight phosphotyrosine protein phosphatase OS=Homo sapiens OX=9606 GN=ACP1 PE=1 SV=3 EXT_LEN=12; Acid phosphatase 1 OS=Homo sapiens OX=9606 GN=ACP1 PE=1 SV=1 EXT_LEN=12	0	2	0.5819	0	1	1	889.974	1778.94	1778.94	2.34	0.00208	HCD (High Energy Collision Dissociation)	MS2	0	370.1	120	92.8532	33389	rs250626_1707_SP_16plex_targeted_01.raw	641440	413593	412254	369014	383182	473765	669373	366024	414476	446249	467329	396108		2.87	1	0.0002	4.287e-07	355.692	358.677	330.512	321.255	309.74	352.843
High	LVTDQNISENWR	[K].lVTDQNISENWR.[V]	N-Term(TMTpro)	3	G5E9R5	G5E9R5; P24666; F2Z2Q9	acid phosphatase OS=Homo sapiens OX=9606 GN=ACP1 PE=1 SV=1 EXT_LEN=12; Low molecular weight phosphotyrosine protein phosphatase OS=Homo sapiens OX=9606 GN=ACP1 PE=1 SV=3 EXT_LEN=12; Acid phosphatase 1 OS=Homo sapiens OX=9606 GN=ACP1 PE=1 SV=1 EXT_LEN=12	0	2	0.575	0	1	1	889.973	1778.94	1778.94	2.13	0.0019	HCD (High Energy Collision Dissociation)	MS2	0	390.8	120	92.8624	33393	rs250626_1707_SP_16plex_targeted_01.raw	636299	404680	406591	390053	417832	457101	658906	352551	383339	459532	445429	427924		2.8	1	0.0002	2.877e-07	352.841	350.948	325.972	339.571	337.748	340.432
High	KLELSDNR	[K].kLELSDNR.[V]	N-Term(TMTpro); K1(TMTpro)	2	H0YN26	H0YN26; P39687	Acidic leucine-rich nuclear phosphoprotein 32 family member OS=Homo sapiens OX=9606 GN=ANP32A PE=1 SV=1 EXT_LEN=3; Acidic leucine-rich nuclear phosphoprotein 32 family member A OS=Homo sapiens OX=9606 GN=ANP32A PE=1 SV=1 EXT_LEN=3	1	3	0.3488	0	1	1	528.319	1582.94	1582.94	0.54	0.00029	HCD (High Energy Collision Dissociation)	MS2	12.84	284	5.09	69.4622	23381	rs250626_1707_SP_16plex_targeted_01.raw	6.7606e+06	4.81657e+06	5.21413e+06	4.67149e+06	4.80738e+06	5.06831e+06	7.23789e+06	5.24932e+06	4.62469e+06	5.4605e+06	4.96917e+06	4.43787e+06		2.15	1	0.001274	0.006682	3748.89	4177.04	4180.27	4066.89	3885.98	3774.69
High	LDADKYENDPELEK	[K].lDADkYENDPELEk.[I]	N-Term(TMTpro); K5(TMTpro); K14(TMTpro)	1	Q9BV57	Q9BV57	Acireductone dioxygenase OS=Homo sapiens OX=9606 GN=ADI1 PE=1 SV=1 EXT_LEN=32	1	3	0.6357	0	1	1	864.473	2591.4	2591.4	0.77	0.00067	HCD (High Energy Collision Dissociation)	MS2	6.78832	595.5	120	87.6631	31173	rs250626_1707_SP_16plex_targeted_01.raw	1.06857e+06	677034	733517	693348	770789	843627	1.02803e+06	668447	720100	908166	845118	781851		4.09	1	0.0002	7.328e-08	592.545	587.139	588.075	603.613	623.056	628.302
High	LDADKYENDPELEK	[K].lDADkYENDPELEk.[I]	N-Term(TMTpro); K5(TMTpro); K14(TMTpro)	1	Q9BV57	Q9BV57	Acireductone dioxygenase OS=Homo sapiens OX=9606 GN=ADI1 PE=1 SV=1 EXT_LEN=32	1	3	0.6601	0	1	1	864.473	2591.41	2591.4	1.27	0.0011	HCD (High Energy Collision Dissociation)	MS2	10.122	557.1	120	87.6738	31178	rs250626_1707_SP_16plex_targeted_01.raw	936940	598200	633013	645047	657756	803064	937587	591087	658809	827522	745710	668540		4.09	1	0.0002	9.914e-08	519.553	518.773	507.499	561.563	531.688	598.092
High	TQIAICPNNHEVHIYEK	[R].tQIAIcPNNHEVHIYEk.[S]	N-Term(TMTpro); C6(Carbamidomethyl); K17(TMTpro)	7	A0A1W2PNV4	C9K057; O15143; C9JBJ7; C9JTT6; A0A1W2PNV4; F8VXW2; C9JEY1	Actin related protein 2/3 complex subunit 1B OS=Homo sapiens OX=9606 GN=ARPC1B PE=1 SV=2 EXT_LEN=10; Actin-related protein 2/3 complex subunit 1B OS=Homo sapiens OX=9606 GN=ARPC1B PE=1 SV=3 EXT_LEN=10; Actin-related protein 2/3 complex subunit 1B (Fragment) OS=Homo sapiens OX=9606 GN=ARPC1B PE=1 SV=1 EXT_LEN=10; Actin related protein 2/3 complex subunit 1B (Fragment) OS=Homo sapiens OX=9606 GN=AR…	0	4	0.6408	0	1	1	669.364	2674.43	2674.43	2.77	0.00185	HCD (High Energy Collision Dissociation)	MS2	23.5224	391.8	120	79.2982	27585	rs250626_1707_SP_16plex_targeted_01.raw	594013	398185	418825	388852	471995	482854	600356	404553	402152	582035	412666	370611		3.09	1	0.0002	3.963e-07	329.393	345.315	335.78	338.526	381.53	359.612
High	HQGVMVGMGQK	[R].hQGVmVGmGQk.[D]	N-Term(TMTpro); M5(Oxidation); M8(Oxidation); K11(TMTpro)	31	P68032	A0A2R8YGF8; P68032; P68133; P60709; A0AAQ5BGG5; A0AAQ5BGH2; C9JFL5; P63261; F6UVQ4; I3L1U9; J3KT65; Q562R1; A0AAQ5BGK5; K7EM38; P63267; A0A2R8Y793; I3L4N8; A0AAQ5BGI5; G5E9R0; I3L3R2; A0A6Q8PH58; C9JTX5; A0AAQ5BGI6; A0AAQ5BGK4; E7EVS6; P62736; F8WB63; B8ZZJ2; C9JZR7; C9JUM1; A6NL76	Actin, cytoplasmic 1 (Fragment) OS=Homo sapiens OX=9606 GN=ACTB PE=1 SV=1 EXT_LEN=81; Actin, alpha cardiac muscle 1 OS=Homo sapiens OX=9606 GN=ACTC1 PE=1 SV=1 EXT_LEN=46; Actin, alpha skeletal muscle OS=Homo sapiens OX=9606 GN=ACTA1 PE=1 SV=1 EXT_LEN=47; Actin, cytoplasmic 1 OS=Homo sapiens OX=9606 GN=ACTB PE=1 SV=1 EXT_LEN=81; Actin alpha 2, smooth muscle OS=Homo sapiens OX=9606 GN=ACTA2 PE=1 SV…	0	3	0.6407	0	1	1	604.662	1811.97	1811.98	-1.3	-0.00079	HCD (High Energy Collision Dissociation)	MS2	0	232.4	120	55.0133	17269	rs250626_1707_SP_16plex_targeted_01.raw	249914	176535	207927	178662	204456	205466	284722	192282	203147	226794	189817	175026		3.34	1	0.0002	0.002227	138.582	153.095	166.699	155.539	165.269	153.024
High	HQGVMVGMGQK	[R].hQGVmVGmGQk.[D]	N-Term(TMTpro); M5(Oxidation); M8(Oxidation); K11(TMTpro)	31	P68032	A0A2R8YGF8; P68032; P68133; P60709; A0AAQ5BGG5; A0AAQ5BGH2; C9JFL5; P63261; F6UVQ4; I3L1U9; J3KT65; Q562R1; A0AAQ5BGK5; K7EM38; P63267; A0A2R8Y793; I3L4N8; A0AAQ5BGI5; G5E9R0; I3L3R2; A0A6Q8PH58; C9JTX5; A0AAQ5BGI6; A0AAQ5BGK4; E7EVS6; P62736; F8WB63; B8ZZJ2; C9JZR7; C9JUM1; A6NL76	Actin, cytoplasmic 1 (Fragment) OS=Homo sapiens OX=9606 GN=ACTB PE=1 SV=1 EXT_LEN=81; Actin, alpha cardiac muscle 1 OS=Homo sapiens OX=9606 GN=ACTC1 PE=1 SV=1 EXT_LEN=46; Actin, alpha skeletal muscle OS=Homo sapiens OX=9606 GN=ACTA1 PE=1 SV=1 EXT_LEN=47; Actin, cytoplasmic 1 OS=Homo sapiens OX=9606 GN=ACTB PE=1 SV=1 EXT_LEN=81; Actin alpha 2, smooth muscle OS=Homo sapiens OX=9606 GN=ACTA2 PE=1 SV…	0	3	0.61	0	1	1	604.662	1811.97	1811.98	-1.91	-0.00115	HCD (High Energy Collision Dissociation)	MS2	0	231.8	120	55.0619	17290	rs250626_1707_SP_16plex_targeted_01.raw	256940	168585	193829	176710	198811	215635	295274	190255	197694	222132	188823	192625		3.41	1	0.0007589	0.003204	142.478	146.201	155.397	153.839	160.706	160.597
High	HQGVMVGMGQK	[R].hQGVmVGmGQk.[D]	N-Term(TMTpro); M5(Oxidation); M8(Oxidation); K11(TMTpro)	31	P68032	A0A2R8YGF8; P68032; P68133; P60709; A0AAQ5BGG5; A0AAQ5BGH2; C9JFL5; P63261; F6UVQ4; I3L1U9; J3KT65; Q562R1; A0AAQ5BGK5; K7EM38; P63267; A0A2R8Y793; I3L4N8; A0AAQ5BGI5; G5E9R0; I3L3R2; A0A6Q8PH58; C9JTX5; A0AAQ5BGI6; A0AAQ5BGK4; E7EVS6; P62736; F8WB63; B8ZZJ2; C9JZR7; C9JUM1; A6NL76	Actin, cytoplasmic 1 (Fragment) OS=Homo sapiens OX=9606 GN=ACTB PE=1 SV=1 EXT_LEN=81; Actin, alpha cardiac muscle 1 OS=Homo sapiens OX=9606 GN=ACTC1 PE=1 SV=1 EXT_LEN=46; Actin, alpha skeletal muscle OS=Homo sapiens OX=9606 GN=ACTA1 PE=1 SV=1 EXT_LEN=47; Actin, cytoplasmic 1 OS=Homo sapiens OX=9606 GN=ACTB PE=1 SV=1 EXT_LEN=81; Actin alpha 2, smooth muscle OS=Homo sapiens OX=9606 GN=ACTA2 PE=1 SV…	0	3	0.6125	0	1	1	604.662	1811.97	1811.98	-2.52	-0.00152	HCD (High Energy Collision Dissociation)	MS2	14.6489	232.8	120	55.0893	17302	rs250626_1707_SP_16plex_targeted_01.raw	249680	172696	191805	177860	206299	221125	279255	178821	185086	199643	208688	176372		3.51	1	0.001274	0.006301	138.453	149.765	153.774	154.841	166.759	164.686
High	HQGVMVGMGQK	[R].hQGVmVGmGQk.[D]	N-Term(TMTpro); M5(Oxidation); M8(Oxidation); K11(TMTpro)	31	P68032	A0A2R8YGF8; P68032; P68133; P60709; A0AAQ5BGG5; A0AAQ5BGH2; C9JFL5; P63261; F6UVQ4; I3L1U9; J3KT65; Q562R1; A0AAQ5BGK5; K7EM38; P63267; A0A2R8Y793; I3L4N8; A0AAQ5BGI5; G5E9R0; I3L3R2; A0A6Q8PH58; C9JTX5; A0AAQ5BGI6; A0AAQ5BGK4; E7EVS6; P62736; F8WB63; B8ZZJ2; C9JZR7; C9JUM1; A6NL76	Actin, cytoplasmic 1 (Fragment) OS=Homo sapiens OX=9606 GN=ACTB PE=1 SV=1 EXT_LEN=81; Actin, alpha cardiac muscle 1 OS=Homo sapiens OX=9606 GN=ACTC1 PE=1 SV=1 EXT_LEN=46; Actin, alpha skeletal muscle OS=Homo sapiens OX=9606 GN=ACTA1 PE=1 SV=1 EXT_LEN=47; Actin, cytoplasmic 1 OS=Homo sapiens OX=9606 GN=ACTB PE=1 SV=1 EXT_LEN=81; Actin alpha 2, smooth muscle OS=Homo sapiens OX=9606 GN=ACTA2 PE=1 SV…	0	3	0.6558	0	1	1	604.663	1811.97	1811.98	-0.33	-0.0002	HCD (High Energy Collision Dissociation)	MS2	23.5418	248.5	120	57.481	18277	rs250626_1707_SP_16plex_targeted_01.raw	277684	207023	217588	185949	213819	254947	298688	181213	204036	234951	234422	204958		3.69	1	0.0002	5.255e-05	153.981	179.535	174.445	161.883	172.837	189.875
High	HQGVMVGMGQK	[R].hQGVmVGmGQk.[D]	N-Term(TMTpro); M5(Oxidation); M8(Oxidation); K11(TMTpro)	31	P68032	A0A2R8YGF8; P68032; P68133; P60709; A0AAQ5BGG5; A0AAQ5BGH2; C9JFL5; P63261; F6UVQ4; I3L1U9; J3KT65; Q562R1; A0AAQ5BGK5; K7EM38; P63267; A0A2R8Y793; I3L4N8; A0AAQ5BGI5; G5E9R0; I3L3R2; A0A6Q8PH58; C9JTX5; A0AAQ5BGI6; A0AAQ5BGK4; E7EVS6; P62736; F8WB63; B8ZZJ2; C9JZR7; C9JUM1; A6NL76	Actin, cytoplasmic 1 (Fragment) OS=Homo sapiens OX=9606 GN=ACTB PE=1 SV=1 EXT_LEN=81; Actin, alpha cardiac muscle 1 OS=Homo sapiens OX=9606 GN=ACTC1 PE=1 SV=1 EXT_LEN=46; Actin, alpha skeletal muscle OS=Homo sapiens OX=9606 GN=ACTA1 PE=1 SV=1 EXT_LEN=47; Actin, cytoplasmic 1 OS=Homo sapiens OX=9606 GN=ACTB PE=1 SV=1 EXT_LEN=81; Actin alpha 2, smooth muscle OS=Homo sapiens OX=9606 GN=ACTA2 PE=1 SV…	0	3	0.6548	0	1	1	604.662	1811.97	1811.98	-1.64	-0.00099	HCD (High Energy Collision Dissociation)	MS2	0	257.2	120	57.555	18308	rs250626_1707_SP_16plex_targeted_01.raw	300888	233388	221853	198281	235552	241918	300690	198182	221196	287022	241027	221417		3.65	1	0.0002	0.000307	166.849	202.399	177.864	172.619	190.405	180.172
High	HQGVMVGMGQK	[R].hQGVmVGmGQk.[D]	N-Term(TMTpro); M5(Oxidation); M8(Oxidation); K11(TMTpro)	31	P68032	A0A2R8YGF8; P68032; P68133; P60709; A0AAQ5BGG5; A0AAQ5BGH2; C9JFL5; P63261; F6UVQ4; I3L1U9; J3KT65; Q562R1; A0AAQ5BGK5; K7EM38; P63267; A0A2R8Y793; I3L4N8; A0AAQ5BGI5; G5E9R0; I3L3R2; A0A6Q8PH58; C9JTX5; A0AAQ5BGI6; A0AAQ5BGK4; E7EVS6; P62736; F8WB63; B8ZZJ2; C9JZR7; C9JUM1; A6NL76	Actin, cytoplasmic 1 (Fragment) OS=Homo sapiens OX=9606 GN=ACTB PE=1 SV=1 EXT_LEN=81; Actin, alpha cardiac muscle 1 OS=Homo sapiens OX=9606 GN=ACTC1 PE=1 SV=1 EXT_LEN=46; Actin, alpha skeletal muscle OS=Homo sapiens OX=9606 GN=ACTA1 PE=1 SV=1 EXT_LEN=47; Actin, cytoplasmic 1 OS=Homo sapiens OX=9606 GN=ACTB PE=1 SV=1 EXT_LEN=81; Actin alpha 2, smooth muscle OS=Homo sapiens OX=9606 GN=ACTA2 PE=1 SV…	0	3	0.5149	0	1	1	604.662	1811.97	1811.98	-1.86	-0.00112	HCD (High Energy Collision Dissociation)	MS2	22.3014	431.3	120	62.7919	20512	rs250626_1707_SP_16plex_targeted_01.raw	530785	358172	402870	386221	421018	458143	601684	398636	399621	486456	444023	407418		3.03	1	0.0002	0.0009075	294.331	310.615	322.989	336.235	340.324	341.208
High	ILLTEPPMNPTK	[K].iLLTEPPMNPTk.[N]	N-Term(TMTpro); K12(TMTpro)	1	P61160	P61160	Actin-related protein 2 OS=Homo sapiens OX=9606 GN=ACTR2 PE=1 SV=1 EXT_LEN=37	0	3	0.5182	0	1	1	654.726	1962.16	1962.16	2.39	0.00156	HCD (High Energy Collision Dissociation)	MS2	20.9389	334.6	108.098	106.778	39398	rs250626_1707_SP_16plex_targeted_01.raw	535005	359091	371189	340850	364960	411142	629032	367403	333434	363029	399648	359447		2.74	1	0.001676	0.00864	296.671	311.412	297.589	296.736	295.01	306.203
High	NWDDMK	[R].nWDDMk.[H]	N-Term(TMTpro); K6(TMTpro)	1	P61160	P61160	Actin-related protein 2 OS=Homo sapiens OX=9606 GN=ACTR2 PE=1 SV=1 EXT_LEN=37	0	2	0.1339	0	1	1	708.877	1416.75	1416.74	1.98	0.00141	HCD (High Energy Collision Dissociation)	MS2	0	823.4	110.072	84.066	29633	rs250626_1707_SP_16plex_targeted_01.raw	1.47557e+06	1.02202e+06	926577	864782	1.05413e+06	1.09458e+06	1.52844e+06	909164	872509	1.16953e+06	1.20047e+06	897261		2.39	1	0.0007589	0.003827	818.236	886.315	742.855	752.86	852.095	815.207
High	NWDDMK	[R].nWDDMk.[H]	N-Term(TMTpro); K6(TMTpro)	1	P61160	P61160	Actin-related protein 2 OS=Homo sapiens OX=9606 GN=ACTR2 PE=1 SV=1 EXT_LEN=37	0	2	0.1942	0	1	1	708.874	1416.74	1416.74	-2.67	-0.00189	HCD (High Energy Collision Dissociation)	MS2	0	997.1	107.479	84.0879	29642	rs250626_1707_SP_16plex_targeted_01.raw	1.98508e+06	1.39877e+06	1.31015e+06	1.25638e+06	1.4987e+06	1.55799e+06	2.08849e+06	1.26378e+06	1.18264e+06	1.51814e+06	1.52653e+06	1.33362e+06		2.42	1	0.001274	0.005401	1100.77	1213.05	1050.37	1093.78	1211.45	1160.34
High	FCTTGIDGAMTIWDFK	[K].fcTTGIDGAMTIWDFk.[T]	N-Term(TMTpro); C2(Carbamidomethyl); K16(TMTpro)	1	Q92747	Q92747	Actin-related protein 2/3 complex subunit 1A OS=Homo sapiens OX=9606 GN=ARPC1A PE=1 SV=2 EXT_LEN=2	0	3	0.6722	0	1	1	824.424	2471.26	2471.26	-0.59	-0.00049	HCD (High Energy Collision Dissociation)	MS2	22.0943	303.9	120	127.404	48082	rs250626_1707_SP_16plex_targeted_01.raw	608310	354314	446709	384196	461383	482637	668072	368328	405484	492798	476373	422134		4.24	1	0.0002	1.862e-05	337.32	307.269	358.136	334.472	372.953	359.451
High	FCTTGIDGAMTIWDFK	[K].fcTTGIDGAMTIWDFk.[T]	N-Term(TMTpro); C2(Carbamidomethyl); K16(TMTpro)	1	Q92747	Q92747	Actin-related protein 2/3 complex subunit 1A OS=Homo sapiens OX=9606 GN=ARPC1A PE=1 SV=2 EXT_LEN=2	0	3	0.6825	0	1	1	824.422	2471.25	2471.26	-2.67	-0.0022	HCD (High Energy Collision Dissociation)	MS2	0	320	120	127.413	48086	rs250626_1707_SP_16plex_targeted_01.raw	645888	376202	439742	426060	480347	497019	719564	358546	431797	511855	492188	442619		4.63	1	0.0002	4.84e-06	358.158	326.25	352.55	370.918	388.282	370.161
High	DTDIVDEAIYYFK	[K].dTDIVDEAIYYFk.[A]	N-Term(TMTpro); K13(TMTpro)	3	O15145	O15145; C9JZD1; F8VR50	Actin-related protein 2/3 complex subunit 3 OS=Homo sapiens OX=9606 GN=ARPC3 PE=1 SV=3 EXT_LEN=45; Actin related protein 2/3 complex subunit 3 (Fragment) OS=Homo sapiens OX=9606 GN=ARPC3 PE=1 SV=1 EXT_LEN=45; Actin related protein 2/3 complex subunit 3 (Fragment) OS=Homo sapiens OX=9606 GN=ARPC3 PE=1 SV=1 EXT_LEN=45	0	3	0.79	0	1	1	734.06	2200.16	2200.17	-0.93	-0.00068	HCD (High Energy Collision Dissociation)	MS2	0	286.3	66.322	128.011	48348	rs250626_1707_SP_16plex_targeted_01.raw	872850	463027	631417	574600	509439	672761	981868	439416	558349	512147	689057	597000		4.38	1	0.0002	9.885e-05	484.013	401.548	506.22	500.234	411.798	501.048
High	DTDIVDEAIYYFK	[K].dTDIVDEAIYYFk.[A]	N-Term(TMTpro); K13(TMTpro)	3	O15145	O15145; C9JZD1; F8VR50	Actin-related protein 2/3 complex subunit 3 OS=Homo sapiens OX=9606 GN=ARPC3 PE=1 SV=3 EXT_LEN=45; Actin related protein 2/3 complex subunit 3 (Fragment) OS=Homo sapiens OX=9606 GN=ARPC3 PE=1 SV=1 EXT_LEN=45; Actin related protein 2/3 complex subunit 3 (Fragment) OS=Homo sapiens OX=9606 GN=ARPC3 PE=1 SV=1 EXT_LEN=45	0	3	0.772	0	1	1	734.06	2200.17	2200.17	-0.02	-1e-05	HCD (High Energy Collision Dissociation)	MS2	13.8235	270.4	58.636	128.025	48354	rs250626_1707_SP_16plex_targeted_01.raw	1.00996e+06	546103	606476	621768	582217	752598	1.02771e+06	458516	571391	531562	753518	597651		4.65	1	0.0002	9.059e-05	560.045	473.593	486.224	541.297	470.627	560.508
High	DTDIVDEAIYYFK	[K].dTDIVDEAIYYFk.[A]	N-Term(TMTpro); K13(TMTpro)	3	O15145	O15145; C9JZD1; F8VR50	Actin-related protein 2/3 complex subunit 3 OS=Homo sapiens OX=9606 GN=ARPC3 PE=1 SV=3 EXT_LEN=45; Actin related protein 2/3 complex subunit 3 (Fragment) OS=Homo sapiens OX=9606 GN=ARPC3 PE=1 SV=1 EXT_LEN=45; Actin related protein 2/3 complex subunit 3 (Fragment) OS=Homo sapiens OX=9606 GN=ARPC3 PE=1 SV=1 EXT_LEN=45	0	3	0.7843	0	1	1	734.06	2200.17	2200.17	-0.52	-0.00038	HCD (High Energy Collision Dissociation)	MS2	0	236.4	70.398	128.043	48362	rs250626_1707_SP_16plex_targeted_01.raw	621904	341841	465749	409798	384983	444419	650320	293561	372176	391415	477952	383261		4.59	1	0.0002	0.0003416	344.859	296.452	373.4	356.76	311.196	330.987
High	FMEQVIFK	[R].fmEQVIFk.[Y]	N-Term(TMTpro); M2(Oxidation); K8(TMTpro)	3	B4DXW1	B4DXW1; F8WDR7; P61158	Actin-related protein 3 OS=Homo sapiens OX=9606 GN=ACTR3 PE=1 SV=1 EXT_LEN=9; Actin-related protein 3 (Fragment) OS=Homo sapiens OX=9606 GN=ACTR3 PE=1 SV=2 EXT_LEN=9; Actin-related protein 3 OS=Homo sapiens OX=9606 GN=ACTR3 PE=1 SV=3 EXT_LEN=9	0	2	0.2241	0	1	1	833.478	1665.95	1665.95	-2.34	-0.00195	HCD (High Energy Collision Dissociation)	MS2	0	408.1	120	101.363	37069	rs250626_1707_SP_16plex_targeted_01.raw	536657	341322	393948	361883	491372	461003	610584	358013	352221	539472	409270	409508		2.32	1	0.0002	0.001061	297.587	296.002	315.836	315.047	397.194	343.338
High	FMEQVIFK	[R].fmEQVIFk.[Y]	N-Term(TMTpro); M2(Oxidation); K8(TMTpro)	3	B4DXW1	B4DXW1; F8WDR7; P61158	Actin-related protein 3 OS=Homo sapiens OX=9606 GN=ACTR3 PE=1 SV=1 EXT_LEN=9; Actin-related protein 3 (Fragment) OS=Homo sapiens OX=9606 GN=ACTR3 PE=1 SV=2 EXT_LEN=9; Actin-related protein 3 OS=Homo sapiens OX=9606 GN=ACTR3 PE=1 SV=3 EXT_LEN=9	0	2	0.1891	0	1	1	833.482	1665.96	1665.95	2.58	0.00215	HCD (High Energy Collision Dissociation)	MS2	0	349.9	120	101.51	37132	rs250626_1707_SP_16plex_targeted_01.raw	524893	336418	365478	318179	414576	430941	523047	328030	339434	452381	360649	347702		2.01	1	0.0002	0.0003369	291.064	291.749	293.011	276.999	335.117	320.949
High	HDSSTAVAGSPR	[R].hDSSTAVAGSPR.[G]	N-Term(TMTpro)	1	Q9H1I8	Q9H1I8	Activating signal cointegrator 1 complex subunit 2 OS=Homo sapiens OX=9606 GN=ASCC2 PE=1 SV=3 EXT_LEN=27	0	2	0.5094	0	1	1	744.89	1488.77	1488.77	0.16	0.00012	HCD (High Energy Collision Dissociation)	MS2	0	27.4	120	44.8219	13348	rs250626_1707_SP_16plex_targeted_01.raw	24196.9	22194.8	20065.7	17509.2	16996.8	20301.8	26312.3	18988.5	18761.1	16941.9	16972	17737.9		2.12	1	0.0002	0.0006288	13.4177	19.2478	16.0871	15.2431	13.7392	15.12
High	QHFQQGVIK	[R].qHFQQGVIk.[K]	N-Term(TMTpro); K9(TMTpro)	1	Q8N3C0	Q8N3C0	Activating signal cointegrator 1 complex subunit 3 OS=Homo sapiens OX=9606 GN=ASCC3 PE=1 SV=3 EXT_LEN=12	0	3	0.5	0	1	1	565.007	1693.01	1693	2.25	0.00127	HCD (High Energy Collision Dissociation)	MS2	8.30356	299.4	46.72	66.8474	22255	rs250626_1707_SP_16plex_targeted_01.raw	901943	571460	650225	581788	595935	695853	974194	538370	647877	648242	673271	633592		3.02	1	0.0002	0.0004953	500.146	495.583	521.299	506.491	481.716	518.246
High	LGLVGWVQNTDR	[K].lGLVGWVQNTDR.[G]	N-Term(TMTpro)	2	P07311	P07311; G3V2U7	Acylphosphatase-1 OS=Homo sapiens OX=9606 GN=ACYP1 PE=1 SV=2 EXT_LEN=33; Acylphosphatase OS=Homo sapiens OX=9606 GN=ACYP1 PE=1 SV=1 EXT_LEN=33	0	2	0.6113	0	1	1	831.466	1661.93	1661.93	-2.62	-0.00217	HCD (High Energy Collision Dissociation)	MS2	25.5157	421.4	120	109.393	40517	rs250626_1707_SP_16plex_targeted_01.raw	708438	450914	502551	445149	498015	507675	739749	438990	472130	552470	519031	443250		3.37	1	0.0002	3.715e-07	392.843	391.043	402.905	387.536	402.564	378.098
High	LSTVASTDILATVLEEMPPFPER	[R].lSTVASTDILATVLEEMPPFPER.[E]	N-Term(TMTpro)	4	A0A0G2JS82	A0A0G2JQM1; A0A0G2JS82; A0A8I5KPP9; O94973	Adaptor related protein complex 2 subunit alpha 2 (Fragment) OS=Homo sapiens OX=9606 GN=AP2A2 PE=1 SV=1 EXT_LEN=2; Adaptor related protein complex 2 subunit alpha 2 (Fragment) OS=Homo sapiens OX=9606 GN=AP2A2 PE=1 SV=1 EXT_LEN=2; AP-1 complex subunit gamma OS=Homo sapiens OX=9606 GN=AP2A2 PE=1 SV=1 EXT_LEN=2; AP-2 complex subunit alpha-2 OS=Homo sapiens OX=9606 GN=AP2A2 PE=1 SV=2 EXT_LEN=2	0	3	0.7493	0	1	1	940.839	2820.5	2820.5	-0.12	-0.00012	HCD (High Energy Collision Dissociation)	MS2	0	70.5	120	130.82	49545	rs250626_1707_SP_16plex_targeted_01.raw	120176	67168.9	88060.8	83758.8	82636.5	92234.3	147383	67205.9	106020	88989.9	109602	86672.4		7.22	1	0.0002	4.027e-08	66.6399	58.2503	70.6001	72.9184	66.7981	68.6927
High	HPMDTEVTK	[K].hPMDTEVTk.[A]	N-Term(TMTpro); K9(TMTpro)	3	A0A0G2JS82	A0A0G2JS82; O94973; A0A8I5KY83	Adaptor related protein complex 2 subunit alpha 2 (Fragment) OS=Homo sapiens OX=9606 GN=AP2A2 PE=1 SV=1 EXT_LEN=2; AP-2 complex subunit alpha-2 OS=Homo sapiens OX=9606 GN=AP2A2 PE=1 SV=2 EXT_LEN=2; Adaptor related protein complex 2 subunit alpha 2 (Fragment) OS=Homo sapiens OX=9606 GN=AP2A2 PE=1 SV=1 EXT_LEN=2	0	3	0.5904	0	1	1	555.975	1665.91	1665.91	-1.25	-0.00069	HCD (High Energy Collision Dissociation)	MS2	28.7345	393.5	59.7	63.8703	20973	rs250626_1707_SP_16plex_targeted_01.raw	1.02365e+06	627030	708994	706353	530798	708994	1.08434e+06	573559	671572	537258	663761	696983		2.93	1	0.0002	5.371e-05	567.632	543.774	568.415	614.935	429.063	528.033
High	LEPNLQAQMYR	[R].lEPNLQAQMYR.[L]	N-Term(TMTpro)	3	A0A0G2JS82	A0A0G2JS82; O94973; A0A8I5KY83	Adaptor related protein complex 2 subunit alpha 2 (Fragment) OS=Homo sapiens OX=9606 GN=AP2A2 PE=1 SV=1 EXT_LEN=2; AP-2 complex subunit alpha-2 OS=Homo sapiens OX=9606 GN=AP2A2 PE=1 SV=2 EXT_LEN=2; Adaptor related protein complex 2 subunit alpha 2 (Fragment) OS=Homo sapiens OX=9606 GN=AP2A2 PE=1 SV=1 EXT_LEN=2	0	2	0.5949	0	1	1	833.949	1666.89	1666.89	-0.46	-0.00038	HCD (High Energy Collision Dissociation)	MS2	0	329.1	120	89.8604	32117	rs250626_1707_SP_16plex_targeted_01.raw	511318	308650	339358	303072	369188	369483	475633	298036	317550	410310	348423	318449		3.11	1	0.0002	0.0004428	283.536	267.668	272.07	263.848	298.428	275.177
High	LEPNLQAQMYR	[R].lEPNLQAQMYR.[L]	N-Term(TMTpro)	3	A0A0G2JS82	A0A0G2JS82; O94973; A0A8I5KY83	Adaptor related protein complex 2 subunit alpha 2 (Fragment) OS=Homo sapiens OX=9606 GN=AP2A2 PE=1 SV=1 EXT_LEN=2; AP-2 complex subunit alpha-2 OS=Homo sapiens OX=9606 GN=AP2A2 PE=1 SV=2 EXT_LEN=2; Adaptor related protein complex 2 subunit alpha 2 (Fragment) OS=Homo sapiens OX=9606 GN=AP2A2 PE=1 SV=1 EXT_LEN=2	0	2	0.6027	0	1	1	833.95	1666.89	1666.89	1.23	0.00102	HCD (High Energy Collision Dissociation)	MS2	0	340.6	120	89.8885	32129	rs250626_1707_SP_16plex_targeted_01.raw	526317	333965	330134	316191	415091	393253	509337	330832	333878	434867	377931	329041		2.97	1	0.0002	6.402e-05	291.854	289.622	264.675	275.268	335.533	292.881
High	LEPNLQAQMYR	[R].lEPNLQAQMYR.[L]	N-Term(TMTpro)	3	A0A0G2JS82	A0A0G2JS82; O94973; A0A8I5KY83	Adaptor related protein complex 2 subunit alpha 2 (Fragment) OS=Homo sapiens OX=9606 GN=AP2A2 PE=1 SV=1 EXT_LEN=2; AP-2 complex subunit alpha-2 OS=Homo sapiens OX=9606 GN=AP2A2 PE=1 SV=2 EXT_LEN=2; Adaptor related protein complex 2 subunit alpha 2 (Fragment) OS=Homo sapiens OX=9606 GN=AP2A2 PE=1 SV=1 EXT_LEN=2	0	2	0.623	0	1	1	833.948	1666.89	1666.89	-0.75	-0.00062	HCD (High Energy Collision Dissociation)	MS2	0	323.6	116.084	89.8953	32132	rs250626_1707_SP_16plex_targeted_01.raw	504498	327135	349202	321223	378764	403584	541767	320235	322074	431192	355858	329009		3.13	1	0.0002	2.259e-05	279.755	283.699	279.962	279.65	306.168	300.575
High	TDTNVLYER	[R].tDTNVLYER.[L]	N-Term(TMTpro)	3	D6RDH4	D6RDH4; Q9Y3D8; A0A087WVD7	Adenylate kinase 6 OS=Homo sapiens OX=9606 GN=AK6 PE=1 SV=1 EXT_LEN=7; Adenylate kinase isoenzyme 6 OS=Homo sapiens OX=9606 GN=AK6 PE=1 SV=1 EXT_LEN=7; Adenylate kinase 6 OS=Homo sapiens OX=9606 GN=AK6 PE=1 SV=1 EXT_LEN=7	0	2	0.468	0	1	1	707.879	1414.75	1414.75	0.42	0.0003	HCD (High Energy Collision Dissociation)	MS2	0	449	102.909	74.0302	25328	rs250626_1707_SP_16plex_targeted_01.raw	725504	468815	465651	451676	547645	577124	822675	465938	474956	492992	505017	426859		2.03	1	0.0002	9.615e-05	402.307	406.566	373.322	393.219	442.681	429.821
High	TDTNVLYER	[R].tDTNVLYER.[L]	N-Term(TMTpro)	3	D6RDH4	D6RDH4; Q9Y3D8; A0A087WVD7	Adenylate kinase 6 OS=Homo sapiens OX=9606 GN=AK6 PE=1 SV=1 EXT_LEN=7; Adenylate kinase isoenzyme 6 OS=Homo sapiens OX=9606 GN=AK6 PE=1 SV=1 EXT_LEN=7; Adenylate kinase 6 OS=Homo sapiens OX=9606 GN=AK6 PE=1 SV=1 EXT_LEN=7	0	2	0.533	0	1	1	707.878	1414.75	1414.75	-0.96	-0.00068	HCD (High Energy Collision Dissociation)	MS2	0	516.8	96.782	74.0733	25346	rs250626_1707_SP_16plex_targeted_01.raw	931998	606748	624721	564296	724944	742593	1.01548e+06	629797	629797	692776	629797	558944		2.12	1	0.0002	0.0001109	516.812	526.186	500.851	491.263	585.998	553.056
High	LDGEIIPHIPANQEVLNK	[K].lDGEIIPHIPANQEVLNk.[V]	N-Term(TMTpro); K18(TMTpro)	1	P30520	P30520	Adenylosuccinate synthetase isozyme 2 OS=Homo sapiens OX=9606 GN=ADSS2 PE=1 SV=3 EXT_LEN=1	0	3	0.6592	0	1	1	870.169	2608.49	2608.5	-0.79	-0.00069	HCD (High Energy Collision Dissociation)	MS2	0	392.7	120	104.508	38414	rs250626_1707_SP_16plex_targeted_01.raw	854653	506332	538058	453179	493638	582368	827746	485063	501125	481851	584960	475426		4.49	1	0.0002	2.339e-05	473.923	439.102	431.372	394.527	399.026	433.727
High	LDGEIIPHIPANQEVLNK	[K].lDGEIIPHIPANQEVLNk.[V]	N-Term(TMTpro); K18(TMTpro)	1	P30520	P30520	Adenylosuccinate synthetase isozyme 2 OS=Homo sapiens OX=9606 GN=ADSS2 PE=1 SV=3 EXT_LEN=1	0	3	0.6969	0	1	1	870.171	2608.5	2608.5	0.75	0.00065	HCD (High Energy Collision Dissociation)	MS2	0	436	120	104.519	38419	rs250626_1707_SP_16plex_targeted_01.raw	977343	591927	633548	546464	561122	665959	989698	585370	607470	553200	660695	581736		4.52	1	0.0002	1.774e-06	541.957	513.333	507.928	475.739	453.575	495.982
High	LDGEIIPHIPANQEVLNK	[K].lDGEIIPHIPANQEVLNk.[V]	N-Term(TMTpro); K18(TMTpro)	1	P30520	P30520	Adenylosuccinate synthetase isozyme 2 OS=Homo sapiens OX=9606 GN=ADSS2 PE=1 SV=3 EXT_LEN=1	0	3	0.7149	0	1	1	870.171	2608.5	2608.5	0.75	0.00065	HCD (High Energy Collision Dissociation)	MS2	0	436	120	104.526	38422	rs250626_1707_SP_16plex_targeted_01.raw	977343	591927	633548	546464	561122	665959	989698	585370	607470	553200	660695	581736		4.84	1	0.0002	2.319e-06	541.957	513.333	507.928	475.739	453.575	495.982
High	LDILDMFTEIK	[K].lDILDMFTEIk.[V]	N-Term(TMTpro); K11(TMTpro)	1	P30520	P30520	Adenylosuccinate synthetase isozyme 2 OS=Homo sapiens OX=9606 GN=ADSS2 PE=1 SV=3 EXT_LEN=1	0	3	0.6138	0	1	1	649.375	1946.11	1946.12	-2.46	-0.0016	HCD (High Energy Collision Dissociation)	MS2	11.0529	179.3	42.476	130.179	49272	rs250626_1707_SP_16plex_targeted_01.raw	660874	401850	457722	440583	417064	540564	700731	365423	423558	303135	597979	452626		3.91	1	0.0002	0.0001352	366.469	348.494	366.965	383.561	337.128	402.592
High	LDILDMFTEIK	[K].lDILDMFTEIk.[V]	N-Term(TMTpro); K11(TMTpro)	1	P30520	P30520	Adenylosuccinate synthetase isozyme 2 OS=Homo sapiens OX=9606 GN=ADSS2 PE=1 SV=3 EXT_LEN=1	0	3	0.5931	0	1	1	649.375	1946.11	1946.12	-2.94	-0.00191	HCD (High Energy Collision Dissociation)	MS2	8.07973	204.7	61.18	130.203	49283	rs250626_1707_SP_16plex_targeted_01.raw	573452	321598	382934	354526	350922	449819	553317	288535	370229	253772	474925	358061		3.49	1	0.0002	0.0002308	317.991	278.897	307.006	308.642	283.663	335.009
High	LDILDMFTEIK	[K].lDILDMFTEIk.[V]	N-Term(TMTpro); K11(TMTpro)	1	P30520	P30520	Adenylosuccinate synthetase isozyme 2 OS=Homo sapiens OX=9606 GN=ADSS2 PE=1 SV=3 EXT_LEN=1	0	2	0.6777	0	1	1	973.561	1946.12	1946.12	-0.39	-0.00038	HCD (High Energy Collision Dissociation)	MS2	5.80775	429.8	120	130.206	49284	rs250626_1707_SP_16plex_targeted_01.raw	923465	576927	588414	556846	546655	717770	881355	490594	528110	424219	764107	571397		3.94	1	0.0002	2.152e-06	512.08	500.324	471.743	484.777	441.881	534.569
High	LDILDMFTEIK	[K].lDILDMFTEIk.[V]	N-Term(TMTpro); K11(TMTpro)	1	P30520	P30520	Adenylosuccinate synthetase isozyme 2 OS=Homo sapiens OX=9606 GN=ADSS2 PE=1 SV=3 EXT_LEN=1	0	2	0.631	0	1	1	973.562	1946.12	1946.12	-0.02	-2e-05	HCD (High Energy Collision Dissociation)	MS2	0	367.2	120	130.212	49287	rs250626_1707_SP_16plex_targeted_01.raw	785629	436426	437170	417776	454247	568061	699346	366084	446482	391331	608655	456973		3.93	1	0.0002	1.403e-06	435.647	378.479	350.488	363.706	367.184	423.071
High	LDILDMFTEIK	[K].lDILDMFTEIk.[V]	N-Term(TMTpro); K11(TMTpro)	1	P30520	P30520	Adenylosuccinate synthetase isozyme 2 OS=Homo sapiens OX=9606 GN=ADSS2 PE=1 SV=3 EXT_LEN=1	0	2	0.6626	0	1	1	973.564	1946.12	1946.12	1.86	0.00181	HCD (High Energy Collision Dissociation)	MS2	0	306.9	120	130.221	49291	rs250626_1707_SP_16plex_targeted_01.raw	554316	348547	329859	325365	323127	444353	556442	292232	341373	302240	433452	324257		4.06	1	0.0002	7.764e-07	307.38	302.268	264.454	283.255	261.195	330.938
High	LDILDMFTEIK	[K].lDILDMFTEIk.[V]	N-Term(TMTpro); K11(TMTpro)	1	P30520	P30520	Adenylosuccinate synthetase isozyme 2 OS=Homo sapiens OX=9606 GN=ADSS2 PE=1 SV=3 EXT_LEN=1	0	3	0.3778	0	1	1	649.375	1946.11	1946.12	-2.38	-0.00155	HCD (High Energy Collision Dissociation)	MS2	12.5251	95.7	120	130.231	49295	rs250626_1707_SP_16plex_targeted_01.raw	97666.3	58954.9	63197.1	72805.8	64099.8	70022.8	111529	58678.3	70312.5	65328.5	82843.5	67315.6		2.25	1	0.004202	0.06541	54.158	51.127	50.6664	63.383	51.8141	52.1504
High	VGIGAFPTEQDNEIGELLQTR	[R].vGIGAFPTEQDNEIGELLQTR.[G]	N-Term(TMTpro)	1	P30520	P30520	Adenylosuccinate synthetase isozyme 2 OS=Homo sapiens OX=9606 GN=ADSS2 PE=1 SV=3 EXT_LEN=1	0	2	0.8246	0	1	1	1296.19	2591.37	2591.36	1	0.0013	HCD (High Energy Collision Dissociation)	MS2	0	97.2	120	123.416	46423	rs250626_1707_SP_16plex_targeted_01.raw	174586	114065	106785	107053	119624	126320	161970	101587	98533.3	128984	135812	114627		4.39	1	0.0002	2.862e-08	96.8113	98.9201	85.6117	93.1977	96.696	94.0783
High	VGIGAFPTEQDNEIGELLQTR	[R].vGIGAFPTEQDNEIGELLQTR.[G]	N-Term(TMTpro)	1	P30520	P30520	Adenylosuccinate synthetase isozyme 2 OS=Homo sapiens OX=9606 GN=ADSS2 PE=1 SV=3 EXT_LEN=1	0	3	0.7029	0	1	1	864.461	2591.37	2591.36	2.03	0.00176	HCD (High Energy Collision Dissociation)	MS2	8.40281	283.4	120	123.425	46426	rs250626_1707_SP_16plex_targeted_01.raw	517486	309002	326603	340647	404511	401981	522907	313339	316335	478254	349517	319316		5.52	1	0.0002	2.026e-07	286.957	267.974	261.844	296.56	326.981	299.381
High	VGIGAFPTEQDNEIGELLQTR	[R].vGIGAFPTEQDNEIGELLQTR.[G]	N-Term(TMTpro)	1	P30520	P30520	Adenylosuccinate synthetase isozyme 2 OS=Homo sapiens OX=9606 GN=ADSS2 PE=1 SV=3 EXT_LEN=1	0	2	0.8098	0	1	1	1296.19	2591.37	2591.36	1	0.0013	HCD (High Energy Collision Dissociation)	MS2	0	97.2	120	123.429	46428	rs250626_1707_SP_16plex_targeted_01.raw	174586	114065	106785	107053	119624	126320	161970	101587	98533.3	128984	135812	114627		4.47	1	0.0002	1.712e-10	96.8113	98.9201	85.6117	93.1977	96.696	94.0783
High	VGIGAFPTEQDNEIGELLQTR	[R].vGIGAFPTEQDNEIGELLQTR.[G]	N-Term(TMTpro)	1	P30520	P30520	Adenylosuccinate synthetase isozyme 2 OS=Homo sapiens OX=9606 GN=ADSS2 PE=1 SV=3 EXT_LEN=1	0	2	0.8214	0	1	1	1296.19	2591.37	2591.36	1	0.0013	HCD (High Energy Collision Dissociation)	MS2	0	102.2	120	123.434	46430	rs250626_1707_SP_16plex_targeted_01.raw	198530	132618	121651	121500	148357	133143	187293	113791	104884	119118	154329	128608		4.59	1	0.0002	4.254e-11	110.089	115.009	97.5302	105.775	119.922	99.1604
High	VGIGAFPTEQDNEIGELLQTR	[R].vGIGAFPTEQDNEIGELLQTR.[G]	N-Term(TMTpro)	1	P30520	P30520	Adenylosuccinate synthetase isozyme 2 OS=Homo sapiens OX=9606 GN=ADSS2 PE=1 SV=3 EXT_LEN=1	0	3	0.714	0	1	1	864.46	2591.36	2591.36	0.19	0.00017	HCD (High Energy Collision Dissociation)	MS2	0	233.9	92.312	123.468	46444	rs250626_1707_SP_16plex_targeted_01.raw	561666	339042	385754	363551	447237	450583	560721	333604	320088	483077	408622	342789		5.98	1	0.0002	6.77e-07	311.455	294.025	309.267	316.499	361.517	335.578
High	VGIGAFPTEQDNEIGELLQTR	[R].vGIGAFPTEQDNEIGELLQTR.[G]	N-Term(TMTpro)	1	P30520	P30520	Adenylosuccinate synthetase isozyme 2 OS=Homo sapiens OX=9606 GN=ADSS2 PE=1 SV=3 EXT_LEN=1	0	3	0.7281	0	1	1	864.46	2591.36	2591.36	0.19	0.00017	HCD (High Energy Collision Dissociation)	MS2	0	200	76.324	123.486	46451	rs250626_1707_SP_16plex_targeted_01.raw	559134	371265	376542	348711	473249	411914	545477	318198	352200	472939	439642	346923		6.29	1	0.0002	2.991e-07	310.052	321.97	301.881	303.579	382.544	306.779
High	RPLRPQVVTDDDGQAPEAK	[R].rPLRPQVVTDDDGQAPEAk.[D]	N-Term(TMTpro); K19(TMTpro)	1	Q9HDC9	Q9HDC9	Adipocyte plasma membrane-associated protein OS=Homo sapiens OX=9606 GN=APMAP PE=1 SV=2 EXT_LEN=42	0	4	0.6184	0	1	1	675.878	2700.49	2700.49	-0.36	-0.00024	HCD (High Energy Collision Dissociation)	MS2	0	425.8	114.314	67.1071	22369	rs250626_1707_SP_16plex_targeted_01.raw	830454	510575	589215	553636	765542	733267	804806	518653	524252	844152	560659	600922		4.35	1	0.0002	2.009e-05	460.504	442.783	472.386	481.983	618.815	546.111
High	RPLRPQVVTDDDGQAPEAK	[R].rPLRPQVVTDDDGQAPEAk.[D]	N-Term(TMTpro); K19(TMTpro)	1	Q9HDC9	Q9HDC9	Adipocyte plasma membrane-associated protein OS=Homo sapiens OX=9606 GN=APMAP PE=1 SV=2 EXT_LEN=42	0	4	0.6033	0	1	1	675.878	2700.49	2700.49	-0.9	-0.00061	HCD (High Energy Collision Dissociation)	MS2	7.41791	406.9	113.02	67.1202	22375	rs250626_1707_SP_16plex_targeted_01.raw	774435	496356	572776	511307	722577	699138	843181	505909	569278	853721	540956	590227		4.26	1	0.0002	6.521e-05	429.44	430.451	459.206	445.132	584.085	520.692
High	RPLRPQVVTDDDGQAPEAK	[R].rPLRPQVVTDDDGQAPEAk.[D]	N-Term(TMTpro); K19(TMTpro)	1	Q9HDC9	Q9HDC9	Adipocyte plasma membrane-associated protein OS=Homo sapiens OX=9606 GN=APMAP PE=1 SV=2 EXT_LEN=42	0	3	0.7021	0	1	1	900.837	2700.5	2700.49	1.44	0.00129	HCD (High Energy Collision Dissociation)	MS2	0	135.7	120	67.1591	22392	rs250626_1707_SP_16plex_targeted_01.raw	188702	127322	152570	140026	113979	145211	214061	132557	138530	147668	154024	135571		3.29	1	0.0002	1.055e-07	104.639	110.417	122.318	121.903	92.1333	108.148
High	RPLRPQVVTDDDGQAPEAK	[R].rPLRPQVVTDDDGQAPEAk.[D]	N-Term(TMTpro); K19(TMTpro)	1	Q9HDC9	Q9HDC9	Adipocyte plasma membrane-associated protein OS=Homo sapiens OX=9606 GN=APMAP PE=1 SV=2 EXT_LEN=42	0	3	0.6762	0	1	1	900.837	2700.5	2700.49	1.44	0.00129	HCD (High Energy Collision Dissociation)	MS2	0	135.7	120	67.1637	22394	rs250626_1707_SP_16plex_targeted_01.raw	188702	127322	152570	140026	113979	145211	214061	132557	138530	147668	154024	135571		3.49	1	0.0002	6.241e-06	104.639	110.417	122.318	121.903	92.1333	108.148
High	GMGGAFVLVLYDEIKK	[R].gMGGAFVLVLYDEIkk.[VY]	N-Term(TMTpro); K15(TMTpro); K16(TMTpro)	2		P05141; P12235	ADP/ATP translocase 2 OS=Homo sapiens OX=9606 GN=SLC25A5 PE=1 SV=7 EXT_LEN=4; ADP/ATP translocase 1 OS=Homo sapiens OX=9606 GN=SLC25A4 PE=1 SV=4 EXT_LEN=3	1	4	0.4555	0	1	1	663.896	2652.56	2652.56	0.33	0.00022	HCD (High Energy Collision Dissociation)	MS2	29.2798	196.1	120	126.546	47709	rs250626_1707_SP_16plex_targeted_01.raw	236311	131636	192464	153047	240940	209137	267695	132918	166368	220291	191964	184970		2.81	1	0.00348	0.05529	131.039	114.158	154.302	133.239	194.761	155.757
High	AAYFGVYDTAK	[R].aAYFGVYDTAk.[GV]	N-Term(TMTpro); K11(TMTpro)	3	P12236	P12236; V9GYG0; P12235	ADP/ATP translocase 3 OS=Homo sapiens OX=9606 GN=SLC25A6 PE=1 SV=4 EXT_LEN=44; ADP/ATP translocase OS=Homo sapiens OX=9606 GN=SLC25A4 PE=1 SV=1 EXT_LEN=3; ADP/ATP translocase 1 OS=Homo sapiens OX=9606 GN=SLC25A4 PE=1 SV=4 EXT_LEN=3	0	2	0.6697	0	1	1	907.504	1814	1814	1.37	0.00124	HCD (High Energy Collision Dissociation)	MS2	15.3441	916.7	120	97.3081	35317	rs250626_1707_SP_16plex_targeted_01.raw	2.12284e+06	1.47714e+06	1.52108e+06	1.34597e+06	1.61999e+06	1.84756e+06	2.03144e+06	1.27303e+06	1.39427e+06	1.29035e+06	1.76975e+06	1.53284e+06		4.45	1	0.0002	1.102e-06	1177.16	1281.01	1219.48	1171.77	1309.49	1375.99
High	AAYFGVYDTAK	[R].aAYFGVYDTAk.[GV]	N-Term(TMTpro); K11(TMTpro)	3	P12236	P12236; V9GYG0; P12235	ADP/ATP translocase 3 OS=Homo sapiens OX=9606 GN=SLC25A6 PE=1 SV=4 EXT_LEN=44; ADP/ATP translocase OS=Homo sapiens OX=9606 GN=SLC25A4 PE=1 SV=1 EXT_LEN=3; ADP/ATP translocase 1 OS=Homo sapiens OX=9606 GN=SLC25A4 PE=1 SV=4 EXT_LEN=3	0	3	0.7062	0	1	1	605.337	1814	1814	-0.05	-3e-05	HCD (High Energy Collision Dissociation)	MS2	16.0372	197.4	17.68	97.3183	35322	rs250626_1707_SP_16plex_targeted_01.raw	1.55591e+06	1.00891e+06	1.09874e+06	972444	1.05465e+06	1.30653e+06	1.53676e+06	834570	1.04925e+06	874859	1.35657e+06	1.0648e+06		3.71	1	0.0002	0.002322	862.784	874.95	880.882	846.587	852.511	973.058
High	AAYFGVYDTAK	[R].aAYFGVYDTAk.[GV]	N-Term(TMTpro); K11(TMTpro)	3	P12236	P12236; V9GYG0; P12235	ADP/ATP translocase 3 OS=Homo sapiens OX=9606 GN=SLC25A6 PE=1 SV=4 EXT_LEN=44; ADP/ATP translocase OS=Homo sapiens OX=9606 GN=SLC25A4 PE=1 SV=1 EXT_LEN=3; ADP/ATP translocase 1 OS=Homo sapiens OX=9606 GN=SLC25A4 PE=1 SV=4 EXT_LEN=3	0	2	0.6723	0	1	1	907.504	1814	1814	0.97	0.00088	HCD (High Energy Collision Dissociation)	MS2	21.1362	520.4	35.302	97.3229	35324	rs250626_1707_SP_16plex_targeted_01.raw	3.1184e+06	2.04607e+06	2.22994e+06	1.92281e+06	2.30916e+06	2.50906e+06	2.89797e+06	1.83086e+06	1.95292e+06	1.81866e+06	2.56648e+06	2.17179e+06		4.73	1	0.0002	1.038e-06	1729.22	1774.39	1787.78	1673.95	1866.58	1868.66
High	AAYFGVYDTAK	[R].aAYFGVYDTAk.[GV]	N-Term(TMTpro); K11(TMTpro)	3	P12236	P12236; V9GYG0; P12235	ADP/ATP translocase 3 OS=Homo sapiens OX=9606 GN=SLC25A6 PE=1 SV=4 EXT_LEN=44; ADP/ATP translocase OS=Homo sapiens OX=9606 GN=SLC25A4 PE=1 SV=1 EXT_LEN=3; ADP/ATP translocase 1 OS=Homo sapiens OX=9606 GN=SLC25A4 PE=1 SV=4 EXT_LEN=3	0	3	0.7024	0	1	1	605.337	1814	1814	-0.96	-0.00058	HCD (High Energy Collision Dissociation)	MS2	7.49469	169.8	13.98	97.3245	35325	rs250626_1707_SP_16plex_targeted_01.raw	1.72627e+06	1.0271e+06	1.1679e+06	1.06422e+06	1.26141e+06	1.47057e+06	1.6209e+06	947704	1.14404e+06	1.01306e+06	1.31248e+06	1.09149e+06		3.36	1	0.0002	0.001794	957.251	890.722	936.329	926.487	1019.64	1095.23
High	AAYFGVYDTAK	[R].aAYFGVYDTAk.[GV]	N-Term(TMTpro); K11(TMTpro)	3	P12236	P12236; V9GYG0; P12235	ADP/ATP translocase 3 OS=Homo sapiens OX=9606 GN=SLC25A6 PE=1 SV=4 EXT_LEN=44; ADP/ATP translocase OS=Homo sapiens OX=9606 GN=SLC25A4 PE=1 SV=1 EXT_LEN=3; ADP/ATP translocase 1 OS=Homo sapiens OX=9606 GN=SLC25A4 PE=1 SV=4 EXT_LEN=3	0	2	0.6933	0	1	1	907.502	1814	1814	-0.38	-0.00034	HCD (High Energy Collision Dissociation)	MS2	12.549	469.5	25.374	97.3379	35331	rs250626_1707_SP_16plex_targeted_01.raw	3.73111e+06	2.43844e+06	2.71639e+06	2.37968e+06	2.76465e+06	3.10033e+06	3.54542e+06	2.24411e+06	2.46557e+06	2.19982e+06	3.05118e+06	2.59844e+06		4.5	1	0.0002	1.579e-06	2068.98	2114.67	2177.79	2071.7	2234.76	2309.01
High	HYFQNTQGLIFVVDSNDRER	[KR].hYFQNTQGLIFVVDSNDRER.[IV]	N-Term(TMTpro)	14	C9JPM4	C9JPM4; F5H423; A0A8V8TNZ0; C9J1Z8; A0A8V8TQP8; C9JAK5; P61204; P84085; A0A8V8TNZ5; A0A8V8TP92; P84077; P18085; A0A8V8TQC0; F5H0C7	ADP-ribosylation factor 4 (Fragment) OS=Homo sapiens OX=9606 GN=ARF4 PE=1 SV=1 EXT_LEN=6; ADP-ribosylation factor 1 OS=Homo sapiens OX=9606 PE=3 SV=1; ADP-ribosylation factor 1 (Fragment) OS=Homo sapiens OX=9606 GN=ARF1 PE=1 SV=1 EXT_LEN=65; ADP ribosylation factor 5 (Fragment) OS=Homo sapiens OX=9606 GN=ARF5 PE=1 SV=1 EXT_LEN=104; ADP-ribosylation factor 1 (Fragment) OS=Homo sapiens OX=9606 GN=A…	1	3	0.6689	0	1	1	914.802	2742.39	2742.39	-0.3	-0.00028	HCD (High Energy Collision Dissociation)	MS2	0	250.6	120	92.4847	33230	rs250626_1707_SP_16plex_targeted_01.raw	372215	238563	263656	247185	332268	287463	425152	267051	292440	382717	291491	277352		6.04	1	0.0002	3.714e-07	206.401	206.887	211.378	215.194	268.584	214.092
High	HYFQNTQGLIFVVDSNDRER	[KR].hYFQNTQGLIFVVDSNDRER.[IV]	N-Term(TMTpro)	14	C9JPM4	C9JPM4; F5H423; A0A8V8TNZ0; C9J1Z8; A0A8V8TQP8; C9JAK5; P61204; P84085; A0A8V8TNZ5; A0A8V8TP92; P84077; P18085; A0A8V8TQC0; F5H0C7	ADP-ribosylation factor 4 (Fragment) OS=Homo sapiens OX=9606 GN=ARF4 PE=1 SV=1 EXT_LEN=6; ADP-ribosylation factor 1 OS=Homo sapiens OX=9606 PE=3 SV=1; ADP-ribosylation factor 1 (Fragment) OS=Homo sapiens OX=9606 GN=ARF1 PE=1 SV=1 EXT_LEN=65; ADP ribosylation factor 5 (Fragment) OS=Homo sapiens OX=9606 GN=ARF5 PE=1 SV=1 EXT_LEN=104; ADP-ribosylation factor 1 (Fragment) OS=Homo sapiens OX=9606 GN=A…	1	3	0.679	0	1	1	914.803	2742.4	2742.39	1.37	0.00125	HCD (High Energy Collision Dissociation)	MS2	0	219	120	92.5049	33238	rs250626_1707_SP_16plex_targeted_01.raw	302041	192842	229018	214914	257629	238681	367925	218551	226455	300148	241965	218968		5.39	1	0.0002	6.766e-05	167.488	167.237	183.608	187.099	208.251	177.761
High	TQDASGPELILPASIEFR	[R].tQDASGPELILPASIEFR.[E]	N-Term(TMTpro)	7	A0A804HJ20	A0A804HJ20; H0Y8U8; Q5TIG5; P55196; J3KN01; A8MQ02; H0Y7R8	Afadin, adherens junction formation factor OS=Homo sapiens OX=9606 GN=AFDN PE=1 SV=1 EXT_LEN=20; Afadin, adherens junction formation factor OS=Homo sapiens OX=9606 GN=AFDN PE=1 SV=3 EXT_LEN=20; Afadin, adherens junction formation factor OS=Homo sapiens OX=9606 GN=AFDN PE=1 SV=1 EXT_LEN=20; Afadin OS=Homo sapiens OX=9606 GN=AFDN PE=1 SV=3 EXT_LEN=20; Afadin, adherens junction formation factor OS=H…	0	3	0.6144	0	1	1	750.075	2248.21	2248.21	-2.28	-0.00171	HCD (High Energy Collision Dissociation)	MS2	0	208.8	120	118.693	44457	rs250626_1707_SP_16plex_targeted_01.raw	320679	190798	233648	202292	213738	235146	316828	179917	199751	235146	237466	199255		5.55	1	0.0002	3.769e-06	177.823	165.465	187.32	176.111	172.772	175.128
High	GAILTGPPGTGK	[K].gAILTGPPGTGk.[T]	N-Term(TMTpro); K12(TMTpro)	3	A0A8I5KYF5	A0A8I5KYF5; Q9Y4W6; A0A8I5KVV1	AFG3 like matrix AAA peptidase subunit 2 OS=Homo sapiens OX=9606 GN=AFG3L2 PE=1 SV=1 EXT_LEN=32; Mitochondrial inner membrane m-AAA protease component AFG3L2 OS=Homo sapiens OX=9606 GN=AFG3L2 PE=1 SV=2 EXT_LEN=32; AFG3 like matrix AAA peptidase subunit 2 OS=Homo sapiens OX=9606 GN=AFG3L2 PE=1 SV=1 EXT_LEN=32	0	2	0.6113	0	1	1	839.016	1677.02	1677.02	2.94	0.00246	HCD (High Energy Collision Dissociation)	MS2	0	322.2	120	86.2989	30577	rs250626_1707_SP_16plex_targeted_01.raw	444247	287872	357491	301086	287454	334512	490279	305098	330016	346291	338292	306228		3.19	1	0.0002	8.6e-05	246.344	249.649	286.608	262.119	232.359	249.132
High	GAILTGPPGTGK	[K].gAILTGPPGTGk.[T]	N-Term(TMTpro); K12(TMTpro)	3	A0A8I5KYF5	A0A8I5KYF5; Q9Y4W6; A0A8I5KVV1	AFG3 like matrix AAA peptidase subunit 2 OS=Homo sapiens OX=9606 GN=AFG3L2 PE=1 SV=1 EXT_LEN=32; Mitochondrial inner membrane m-AAA protease component AFG3L2 OS=Homo sapiens OX=9606 GN=AFG3L2 PE=1 SV=2 EXT_LEN=32; AFG3 like matrix AAA peptidase subunit 2 OS=Homo sapiens OX=9606 GN=AFG3L2 PE=1 SV=1 EXT_LEN=32	0	2	0.5585	0	1	1	839.016	1677.02	1677.02	2.94	0.00246	HCD (High Energy Collision Dissociation)	MS2	0	322.2	120	86.3035	30579	rs250626_1707_SP_16plex_targeted_01.raw	444247	287872	357491	301086	287454	334512	490279	305098	330016	346291	338292	306228		3.42	1	0.0002	3.282e-05	246.344	249.649	286.608	262.119	232.359	249.132
High	AEAERPEEQAEASGLK	[R].aEAERPEEQAEASGLk.[K]	N-Term(TMTpro); K16(TMTpro)	1	Q02952	Q02952	A-kinase anchor protein 12 OS=Homo sapiens OX=9606 GN=AKAP12 PE=1 SV=4 EXT_LEN=11	0	3	0.6108	0	1	1	775.084	2323.24	2323.24	-0.37	-0.00028	HCD (High Energy Collision Dissociation)	MS2	29.8586	503.3	120	68.973	23169	rs250626_1707_SP_16plex_targeted_01.raw	805803	504767	625146	541257	453474	508538	881035	488431	596728	618903	615033	521885		3.7	1	0.0002	3.737e-09	446.835	437.746	501.192	471.206	366.559	378.741
High	EADGSLQPLPQR	[R].eADGSLQPLPQR.[H]	N-Term(TMTpro)	1	Q5JTZ9	Q5JTZ9	Alanine--tRNA ligase, mitochondrial OS=Homo sapiens OX=9606 GN=AARS2 PE=1 SV=1 EXT_LEN=39	0	2	0.4669	0	1	1	807.942	1614.88	1614.88	0.04	3e-05	HCD (High Energy Collision Dissociation)	MS2	0	310.5	120	74.8633	25690	rs250626_1707_SP_16plex_targeted_01.raw	407568	293464	297681	280534	280284	334915	430605	258717	287950	391620	297880	297702		2.57	1	0.0002	8.438e-05	226.005	254.499	238.657	244.226	226.563	249.432
High	EADGSLQPLPQR	[R].eADGSLQPLPQR.[H]	N-Term(TMTpro)	1	Q5JTZ9	Q5JTZ9	Alanine--tRNA ligase, mitochondrial OS=Homo sapiens OX=9606 GN=AARS2 PE=1 SV=1 EXT_LEN=39	0	2	0.4466	0	1	1	807.943	1614.88	1614.88	0.8	0.00064	HCD (High Energy Collision Dissociation)	MS2	0	293.3	111.968	74.8721	25694	rs250626_1707_SP_16plex_targeted_01.raw	419157	284790	293834	271223	289752	322262	428051	284347	301963	369965	301576	267888		2.62	1	0.0002	0.0001185	232.431	246.976	235.573	236.12	234.217	240.009
High	EADGSLQPLPQR	[R].eADGSLQPLPQR.[H]	N-Term(TMTpro)	1	Q5JTZ9	Q5JTZ9	Alanine--tRNA ligase, mitochondrial OS=Homo sapiens OX=9606 GN=AARS2 PE=1 SV=1 EXT_LEN=39	0	2	0.4643	0	1	1	807.943	1614.88	1614.88	0.8	0.00064	HCD (High Energy Collision Dissociation)	MS2	0	293.3	114.208	74.8788	25697	rs250626_1707_SP_16plex_targeted_01.raw	419157	284790	293834	271223	289752	322262	428051	284347	301963	369965	301576	267888		2.24	1	0.0002	0.0006367	232.431	246.976	235.573	236.12	234.217	240.009
High	QGLSSSIFTK	[K].qGLSSSIFTk.[D]	N-Term(TMTpro); K10(TMTpro)	8	A0A1B0GTJ4	A0A1B0GTJ4; A0A1B0GW77; A0A1B0GV49; P49419; A0A1B0GW82; A0A1B0GUA1; A0A1B0GTG2; A0A1B0GTY9	aldehyde dehydrogenase (NAD(+)) OS=Homo sapiens OX=9606 GN=ALDH7A1 PE=1 SV=1 EXT_LEN=5; aldehyde dehydrogenase (NAD(+)) OS=Homo sapiens OX=9606 GN=ALDH7A1 PE=1 SV=1 EXT_LEN=5; aldehyde dehydrogenase (NAD(+)) OS=Homo sapiens OX=9606 GN=ALDH7A1 PE=1 SV=1 EXT_LEN=5; Alpha-aminoadipic semialdehyde dehydrogenase OS=Homo sapiens OX=9606 GN=ALDH7A1 PE=1 SV=5 EXT_LEN=5; aldehyde dehydrogenase (NAD(+)) (F…	0	2	0.5442	0	1	1	838.5	1675.99	1675.99	2.64	0.00221	HCD (High Energy Collision Dissociation)	MS2	0	346.2	120	94.8693	34260	rs250626_1707_SP_16plex_targeted_01.raw	516123	342705	345570	340641	325375	369646	545283	369646	360535	393287	349053	326089		3.51	1	0.0002	4.651e-05	286.201	297.202	277.051	296.554	263.012	275.299
High	VLGYIQLGQK	[R].vLGYIQLGQk.[E]	N-Term(TMTpro); K10(TMTpro)	1	P30837	P30837	Aldehyde dehydrogenase X, mitochondrial OS=Homo sapiens OX=9606 GN=ALDH1B1 PE=1 SV=4 EXT_LEN=18	0	3	0.3955	0	1	1	576.362	1727.07	1727.07	-0.09	-5e-05	HCD (High Energy Collision Dissociation)	MS2	21.7207	207	120	108.812	40267	rs250626_1707_SP_16plex_targeted_01.raw	243127	155826	188261	169907	186040	197277	258233	163408	176066	160944	212897	184707		2.68	1	0.001274	0.005561	134.819	135.136	150.932	147.917	150.383	146.924
High	EELFIVSK	[R].eELFIVSk.[L]	N-Term(TMTpro); K8(TMTpro)	2	P15121	P15121; E9PCX2	Aldo-keto reductase family 1 member B1 OS=Homo sapiens OX=9606 GN=AKR1B1 PE=1 SV=3 EXT_LEN=10; Aldo-keto reductase family 1 member B1 OS=Homo sapiens OX=9606 GN=AKR1B1 PE=1 SV=1 EXT_LEN=10	0	3	0.4928	0	1	1	524.988	1572.95	1572.95	-0.63	-0.00033	HCD (High Energy Collision Dissociation)	MS2	8.02109	241.2	120	103.755	38095	rs250626_1707_SP_16plex_targeted_01.raw	298237	193492	235555	190315	179531	215885	301787	165022	183899	195540	222418	176325		2.76	1	0.002428	0.01997	165.379	167.801	188.85	165.684	145.122	160.783
High	ANPWDGK	[K].aNPWDGk.[S]	N-Term(TMTpro); K7(TMTpro)	3	H3BLU7	H3BLU7; O43488; H7C5H7	Aldo-keto reductase family 7 member A2 (Fragment) OS=Homo sapiens OX=9606 GN=AKR7A2 PE=1 SV=1 EXT_LEN=29; Aflatoxin B1 aldehyde reductase member 2 OS=Homo sapiens OX=9606 GN=AKR7A2 PE=1 SV=3 EXT_LEN=29; Aldo-keto reductase family 7 member A2 (Fragment) OS=Homo sapiens OX=9606 GN=AKR7A2 PE=1 SV=1 EXT_LEN=29	0	2	0.4444	0	1	1	698.396	1395.78	1395.79	-2.59	-0.00181	HCD (High Energy Collision Dissociation)	MS2	0	440.3	28.351	80.0778	27929	rs250626_1707_SP_16plex_targeted_01.raw	2.48368e+06	1.55582e+06	1.79144e+06	1.61205e+06	1.56205e+06	1.78727e+06	2.34379e+06	1.57323e+06	1.66279e+06	1.78727e+06	1.87807e+06	1.56253e+06		2.43	1	0.001274	0.006362	1377.25	1349.24	1436.23	1403.41	1262.66	1331.1
High	ANPWDGK	[K].aNPWDGk.[S]	N-Term(TMTpro); K7(TMTpro)	3	H3BLU7	H3BLU7; O43488; H7C5H7	Aldo-keto reductase family 7 member A2 (Fragment) OS=Homo sapiens OX=9606 GN=AKR7A2 PE=1 SV=1 EXT_LEN=29; Aflatoxin B1 aldehyde reductase member 2 OS=Homo sapiens OX=9606 GN=AKR7A2 PE=1 SV=3 EXT_LEN=29; Aldo-keto reductase family 7 member A2 (Fragment) OS=Homo sapiens OX=9606 GN=AKR7A2 PE=1 SV=1 EXT_LEN=29	0	2	0.4057	0	1	1	698.396	1395.78	1395.79	-2.24	-0.00156	HCD (High Energy Collision Dissociation)	MS2	6.79133	1153.5	115.525	80.0858	27933	rs250626_1707_SP_16plex_targeted_01.raw	2.47864e+06	1.63926e+06	1.73364e+06	1.62939e+06	1.58003e+06	1.77947e+06	2.28641e+06	1.48362e+06	1.66524e+06	1.90026e+06	1.8285e+06	1.54459e+06		2.44	1	0.001676	0.008769	1374.46	1421.61	1389.9	1418.51	1277.19	1325.29
High	ANPWDGK	[K].aNPWDGk.[S]	N-Term(TMTpro); K7(TMTpro)	3	H3BLU7	H3BLU7; O43488; H7C5H7	Aldo-keto reductase family 7 member A2 (Fragment) OS=Homo sapiens OX=9606 GN=AKR7A2 PE=1 SV=1 EXT_LEN=29; Aflatoxin B1 aldehyde reductase member 2 OS=Homo sapiens OX=9606 GN=AKR7A2 PE=1 SV=3 EXT_LEN=29; Aldo-keto reductase family 7 member A2 (Fragment) OS=Homo sapiens OX=9606 GN=AKR7A2 PE=1 SV=1 EXT_LEN=29	0	2	0.4	0	1	1	698.396	1395.78	1395.79	-2.15	-0.0015	HCD (High Energy Collision Dissociation)	MS2	0	1157.2	115.813	80.0959	27937	rs250626_1707_SP_16plex_targeted_01.raw	2.40253e+06	1.64292e+06	1.81712e+06	1.68078e+06	1.59552e+06	1.76215e+06	2.33523e+06	1.54574e+06	1.64219e+06	1.90642e+06	1.87058e+06	1.53937e+06		2.5	1	0.0002	0.002866	1332.25	1424.77	1456.82	1463.25	1289.72	1312.38
High	YPLSGMGLPTFK	[R].yPLSGMGLPTFk.[E]	N-Term(TMTpro); K12(TMTpro)	10	B7Z3Q4	B7Z3Q4; A0A7P0TAU9; O00116; A0A7P0T984; A0A7P0TA54; A0A1B0GWA2; A0A7P0TAL3; A0A7P0T9C9; A0A7P0T8Q7; A0A2R8YEL0	Alkylglycerone-phosphate synthase OS=Homo sapiens OX=9606 GN=AGPS PE=1 SV=1 EXT_LEN=3; Alkylglycerone-phosphate synthase OS=Homo sapiens OX=9606 GN=AGPS PE=1 SV=1 EXT_LEN=3; Alkyldihydroxyacetonephosphate synthase, peroxisomal OS=Homo sapiens OX=9606 GN=AGPS PE=1 SV=1 EXT_LEN=3; Alkylglycerone-phosphate synthase OS=Homo sapiens OX=9606 GN=AGPS PE=1 SV=1 EXT_LEN=3; Alkylglycerone-phosphate synthas…	0	2	0.6238	0	1	1	960.052	1919.1	1919.1	0.62	0.0006	HCD (High Energy Collision Dissociation)	MS2	0	209.4	120	117.928	44129	rs250626_1707_SP_16plex_targeted_01.raw	338167	206180	205587	205828	218564	242427	339615	184390	194398	235561	250036	210897		3.19	1	0.0002	8.852e-06	187.521	178.804	164.823	179.189	176.673	180.551
High	YPLSGMGLPTFK	[R].yPLSGMGLPTFk.[E]	N-Term(TMTpro); K12(TMTpro)	10	B7Z3Q4	B7Z3Q4; A0A7P0TAU9; O00116; A0A7P0T984; A0A7P0TA54; A0A1B0GWA2; A0A7P0TAL3; A0A7P0T9C9; A0A7P0T8Q7; A0A2R8YEL0	Alkylglycerone-phosphate synthase OS=Homo sapiens OX=9606 GN=AGPS PE=1 SV=1 EXT_LEN=3; Alkylglycerone-phosphate synthase OS=Homo sapiens OX=9606 GN=AGPS PE=1 SV=1 EXT_LEN=3; Alkyldihydroxyacetonephosphate synthase, peroxisomal OS=Homo sapiens OX=9606 GN=AGPS PE=1 SV=1 EXT_LEN=3; Alkylglycerone-phosphate synthase OS=Homo sapiens OX=9606 GN=AGPS PE=1 SV=1 EXT_LEN=3; Alkylglycerone-phosphate synthas…	0	2	0.635	0	1	1	960.052	1919.1	1919.1	0.62	0.0006	HCD (High Energy Collision Dissociation)	MS2	0	209.4	120	117.932	44131	rs250626_1707_SP_16plex_targeted_01.raw	338167	206180	205587	205828	218564	242427	339615	184390	194398	235561	250036	210897		2.74	1	0.0002	1.13e-05	187.521	178.804	164.823	179.189	176.673	180.551
High	FSQFLETEYK	[K].fSQFLETEYk.[V]	N-Term(TMTpro); K10(TMTpro)	2	E9PK47	E9PK47; P06737	Alpha-1,4 glucan phosphorylase OS=Homo sapiens OX=9606 GN=PYGL PE=1 SV=1 EXT_LEN=13; Glycogen phosphorylase, liver form OS=Homo sapiens OX=9606 GN=PYGL PE=1 SV=4 EXT_LEN=13	0	3	0.5019	0	1	1	634.015	1900.03	1900.03	-1.77	-0.00112	HCD (High Energy Collision Dissociation)	MS2	27.1845	319.3	120	108.772	40249	rs250626_1707_SP_16plex_targeted_01.raw	485840	302852	309124	278895	338153	337576	543143	297639	270356	336480	312160	300110		2.67	1	0.001592	0.008408	269.408	262.64	247.831	242.799	273.341	251.414
High	FSQFLETEYK	[K].fSQFLETEYk.[V]	N-Term(TMTpro); K10(TMTpro)	2	E9PK47	E9PK47; P06737	Alpha-1,4 glucan phosphorylase OS=Homo sapiens OX=9606 GN=PYGL PE=1 SV=1 EXT_LEN=13; Glycogen phosphorylase, liver form OS=Homo sapiens OX=9606 GN=PYGL PE=1 SV=4 EXT_LEN=13	0	3	0.512	0	1	1	634.015	1900.03	1900.03	-1.77	-0.00112	HCD (High Energy Collision Dissociation)	MS2	27.1845	319.3	120	108.778	40252	rs250626_1707_SP_16plex_targeted_01.raw	485840	302852	309124	278895	338153	337576	543143	297639	270356	336480	312160	300110		2.91	1	0.001274	0.005607	269.408	262.64	247.831	242.799	273.341	251.414
High	IHSDIVK	[K].iHSDIVk.[T]	N-Term(TMTpro); K7(TMTpro)	2	E9PK47	E9PK47; P06737	Alpha-1,4 glucan phosphorylase OS=Homo sapiens OX=9606 GN=PYGL PE=1 SV=1 EXT_LEN=13; Glycogen phosphorylase, liver form OS=Homo sapiens OX=9606 GN=PYGL PE=1 SV=4 EXT_LEN=13	0	3	0.4311	0	1	1	473.966	1419.88	1419.88	0.59	0.00028	HCD (High Energy Collision Dissociation)	MS2	6.2581	190.5	12.211	68.9968	23179	rs250626_1707_SP_16plex_targeted_01.raw	1.95586e+06	1.12733e+06	1.54762e+06	1.33107e+06	1.33622e+06	1.55008e+06	1.98925e+06	1.28623e+06	1.41853e+06	1.43465e+06	1.61674e+06	1.37978e+06		3.92	1	0.0002	0.0003713	1084.56	977.649	1240.76	1158.8	1080.11	1154.44
High	SLVYQLNFDQTLR	[R].sLVYQLNFDQTLR.[N]	N-Term(TMTpro)	1	Q10469	Q10469	Alpha-1,6-mannosyl-glycoprotein 2-beta-N-acetylglucosaminyltransferase OS=Homo sapiens OX=9606 GN=MGAT2 PE=1 SV=1 EXT_LEN=22	0	2	0.3411	0	1	1	951.029	1901.05	1901.05	2.59	0.00246	HCD (High Energy Collision Dissociation)	MS2	0	410.2	120	111.531	41427	rs250626_1707_SP_16plex_targeted_01.raw	762534	475867	464173	455800	515860	596219	807146	410604	442021	503433	522954	441540		2.14	1	0.0002	0.00128	422.841	412.682	372.136	396.809	416.988	444.042
High	AQYYLPDGSTIEIGPSR	[K].aQYYLPDGSTIEIGPSR.[F]	N-Term(TMTpro)	2	P61163	P61163; R4GMT0	Alpha-centractin OS=Homo sapiens OX=9606 GN=ACTR1A PE=1 SV=1 EXT_LEN=10; Alpha-centractin OS=Homo sapiens OX=9606 GN=ACTR1A PE=1 SV=1 EXT_LEN=10	0	2	0.7259	0	1	1	1086.07	2171.13	2171.13	0.89	0.00097	HCD (High Energy Collision Dissociation)	MS2	0	269.3	120	105.467	38832	rs250626_1707_SP_16plex_targeted_01.raw	536627	313662	414120	379796	378990	397375	556787	337306	377587	404306	401948	344237		3.94	1	0.0002	3.586e-07	297.571	272.015	332.009	330.642	306.351	295.95
High	DQLQTFSEEHPVLLTEAPLNPR	[K].dQLQTFSEEHPVLLTEAPLNPR.[K]	N-Term(TMTpro)	3	P61163	P61163; A0A1B0GVS3; R4GMT0	Alpha-centractin OS=Homo sapiens OX=9606 GN=ACTR1A PE=1 SV=1 EXT_LEN=10; Alpha-centractin OS=Homo sapiens OX=9606 GN=ACTR1A PE=1 SV=1 EXT_LEN=10; Alpha-centractin OS=Homo sapiens OX=9606 GN=ACTR1A PE=1 SV=1 EXT_LEN=10	0	3	0.6475	0	1	1	946.839	2838.5	2838.5	2.82	0.00267	HCD (High Energy Collision Dissociation)	MS2	26.4963	377.2	120	104.618	38462	rs250626_1707_SP_16plex_targeted_01.raw	798136	520831	559871	513929	541143	575200	794146	504953	484979	579900	569155	480253		2.95	1	0.0002	2.047e-05	442.583	451.676	448.86	447.415	437.426	428.388
High	DQLQTFSEEHPVLLTEAPLNPR	[K].dQLQTFSEEHPVLLTEAPLNPR.[K]	N-Term(TMTpro)	3	P61163	P61163; A0A1B0GVS3; R4GMT0	Alpha-centractin OS=Homo sapiens OX=9606 GN=ACTR1A PE=1 SV=1 EXT_LEN=10; Alpha-centractin OS=Homo sapiens OX=9606 GN=ACTR1A PE=1 SV=1 EXT_LEN=10; Alpha-centractin OS=Homo sapiens OX=9606 GN=ACTR1A PE=1 SV=1 EXT_LEN=10	0	3	0.574	0	1	1	946.839	2838.5	2838.5	2.82	0.00267	HCD (High Energy Collision Dissociation)	MS2	26.4963	377.2	120	104.623	38464	rs250626_1707_SP_16plex_targeted_01.raw	798136	520831	559871	513929	541143	575200	794146	504953	484979	579900	569155	480253		2.77	1	0.0002	7.751e-06	442.583	451.676	448.86	447.415	437.426	428.388
High	VMAGALEGDIFIGPK	[R].vMAGALEGDIFIGPk.[A]	N-Term(TMTpro); K15(TMTpro)	3	P61163	P61163; A0A1B0GVS3; R4GMT0	Alpha-centractin OS=Homo sapiens OX=9606 GN=ACTR1A PE=1 SV=1 EXT_LEN=10; Alpha-centractin OS=Homo sapiens OX=9606 GN=ACTR1A PE=1 SV=1 EXT_LEN=10; Alpha-centractin OS=Homo sapiens OX=9606 GN=ACTR1A PE=1 SV=1 EXT_LEN=10	0	3	0.5452	0	1	1	709.409	2126.21	2126.22	-2.92	-0.00207	HCD (High Energy Collision Dissociation)	MS2	0	143.4	120	121.198	45500	rs250626_1707_SP_16plex_targeted_01.raw	157651	88114.5	123314	116778	111680	130035	182049	94275.6	126309	124184	146714	120933		3.32	1	0.0002	0.0005169	87.4205	76.4148	98.863	101.664	90.2752	96.8455
High	AQTMSNSGIK	[R].aQTmSNSGIk.[L]	N-Term(TMTpro); M4(Oxidation); K10(TMTpro)	3	A0A8C8MUD1	A0A8C8MUD1; A0A8C8KIA0; Q12904	Aminoacyl tRNA synthetase complex interacting multifunctional protein 1 OS=Homo sapiens OX=9606 GN=AIMP1 PE=1 SV=1 EXT_LEN=9; Aminoacyl tRNA synthetase complex interacting multifunctional protein 1 OS=Homo sapiens OX=9606 GN=AIMP1 PE=1 SV=1 EXT_LEN=9; Aminoacyl tRNA synthase complex-interacting multifunctional protein 1 OS=Homo sapiens OX=9606 GN=AIMP1 PE=1 SV=2 EXT_LEN=9	0	3	0.4938	0	1	1	554.312	1660.92	1660.92	1.64	0.00091	HCD (High Energy Collision Dissociation)	MS2	0	262.8	120	61.6807	20041	rs250626_1707_SP_16plex_targeted_01.raw	253471	179241	202963	172576	201246	200575	291299	197537	227124	230258	208608	175280		2.43	1	0.001676	0.01081	140.555	155.442	162.72	150.241	162.674	149.381
High	LSVEGFAVDK	[K].lSVEGFAVDk.[M]	N-Term(TMTpro); K10(TMTpro)	2	E9PLK3	E9PLK3; P55786	Aminopeptidase OS=Homo sapiens OX=9606 GN=NPEPPS PE=1 SV=1 EXT_LEN=42; Puromycin-sensitive aminopeptidase OS=Homo sapiens OX=9606 GN=NPEPPS PE=1 SV=2 EXT_LEN=42	0	3	0.4206	0	1	1	558.33	1672.98	1672.98	-0.52	-0.00029	HCD (High Energy Collision Dissociation)	MS2	0	203.1	120	103.312	37906	rs250626_1707_SP_16plex_targeted_01.raw	258013	178734	183255	155236	199752	193014	256363	164886	177134	203284	202942	166015		3.78	1	0.0002	0.001312	143.073	155.002	146.919	135.145	161.466	143.75
High	LSVEGFAVDK	[K].lSVEGFAVDk.[M]	N-Term(TMTpro); K10(TMTpro)	2	E9PLK3	E9PLK3; P55786	Aminopeptidase OS=Homo sapiens OX=9606 GN=NPEPPS PE=1 SV=1 EXT_LEN=42; Puromycin-sensitive aminopeptidase OS=Homo sapiens OX=9606 GN=NPEPPS PE=1 SV=2 EXT_LEN=42	0	3	0.4212	0	1	1	558.33	1672.97	1672.98	-1.39	-0.00078	HCD (High Energy Collision Dissociation)	MS2	28.141	206.3	120	103.318	37909	rs250626_1707_SP_16plex_targeted_01.raw	289216	188973	199517	185229	212139	214293	274286	175681	176231	209160	213716	190841		3.11	1	0.0002	0.001215	160.376	163.882	159.956	161.256	171.48	159.598
High	LSVEGFAVDK	[K].lSVEGFAVDk.[M]	N-Term(TMTpro); K10(TMTpro)	2	E9PLK3	E9PLK3; P55786	Aminopeptidase OS=Homo sapiens OX=9606 GN=NPEPPS PE=1 SV=1 EXT_LEN=42; Puromycin-sensitive aminopeptidase OS=Homo sapiens OX=9606 GN=NPEPPS PE=1 SV=2 EXT_LEN=42	0	3	0.4281	0	1	1	558.33	1672.97	1672.98	-1.39	-0.00078	HCD (High Energy Collision Dissociation)	MS2	28.141	206.3	100.528	103.323	37911	rs250626_1707_SP_16plex_targeted_01.raw	289216	188973	199517	185229	212139	214293	274286	175681	176231	209160	213716	190841		3.06	1	0.0002	0.001585	160.376	163.882	159.956	161.256	171.48	159.598
High	LSDGELLFECAGHK	[R].lSDGELLFEcAGHk.[D]	N-Term(TMTpro); C10(Carbamidomethyl); K14(TMTpro)	4	Q13685	Q13685; C9JG97; C9JEH3; C9JTS3	Angio-associated migratory cell protein OS=Homo sapiens OX=9606 GN=AAMP PE=1 SV=2 EXT_LEN=102; Angio associated migratory cell protein OS=Homo sapiens OX=9606 GN=AAMP PE=1 SV=1 EXT_LEN=102; Angio associated migratory cell protein OS=Homo sapiens OX=9606 GN=AAMP PE=1 SV=1 EXT_LEN=102; Angio associated migratory cell protein (Fragment) OS=Homo sapiens OX=9606 GN=AAMP PE=1 SV=8 EXT_LEN=102	0	3	0.7091	0	1	1	728.725	2184.16	2184.16	-0.6	-0.00044	HCD (High Energy Collision Dissociation)	MS2	0	553	120	99.3178	36184	rs250626_1707_SP_16plex_targeted_01.raw	959085	600786	636344	589928	660226	730164	1.025e+06	603426	594842	661289	733079	632357		6.29	1	0.0002	1.554e-10	531.833	521.015	510.17	513.578	533.684	543.8
High	NPTSSSEFYK	[K].nPTSSSEFYk.[A]	N-Term(TMTpro); K10(TMTpro)	1	Q4VCS5	Q4VCS5	Angiomotin OS=Homo sapiens OX=9606 GN=AMOT PE=1 SV=1 EXT_LEN=15	0	2	0.5862	0	1	1	884.476	1767.94	1767.94	1.94	0.00171	HCD (High Energy Collision Dissociation)	MS2	0	401.1	120	78.5951	27291	rs250626_1707_SP_16plex_targeted_01.raw	605232	374334	363452	306867	502873	642026	578085	351817	374515	333659	591360	531131		3.48	1	0.0002	5.462e-06	335.614	324.631	291.387	267.151	406.49	478.158
High	QDIAFAYQR	[R].qDIAFAYQR.[R]	N-Term(TMTpro)	16	H0YKZ7	H0YKZ7; H0YMD0; H0YNB8; H0YKS4; H0YKX9; H0YKL9; A0A7I2V4P4; H0YMW4; H0YM50; H0YLV6; H0YMU9; P07355; H0YMM1; H0YMT9; H0YKV8; H0YN42	Annexin (Fragment) OS=Homo sapiens OX=9606 GN=ANXA2 PE=1 SV=1 EXT_LEN=27; Annexin (Fragment) OS=Homo sapiens OX=9606 GN=ANXA2 PE=1 SV=1 EXT_LEN=27; Annexin OS=Homo sapiens OX=9606 GN=ANXA2 PE=1 SV=2 EXT_LEN=27; Annexin (Fragment) OS=Homo sapiens OX=9606 GN=ANXA2 PE=1 SV=1 EXT_LEN=27; Annexin (Fragment) OS=Homo sapiens OX=9606 GN=ANXA2 PE=1 SV=1 EXT_LEN=27; Annexin (Fragment) OS=Homo sapiens OX=96…	0	2	0.4477	0	1	1	708.385	1415.76	1415.76	1.99	0.00141	HCD (High Energy Collision Dissociation)	MS2	0	711.9	120	82.7165	29065	rs250626_1707_SP_16plex_targeted_01.raw	1.22913e+06	812894	883260	742080	789997	940077	1.31666e+06	869317	831284	814985	930052	787818		2.39	1	0.0002	0.0001554	681.58	704.96	708.127	646.037	638.583	700.135
High	AHLVAVFNEYQR	[R].aHLVAVFNEYQR.[M]	N-Term(TMTpro)	2	P50995	P50995; H0Y6E1	Annexin A11 OS=Homo sapiens OX=9606 GN=ANXA11 PE=1 SV=1 EXT_LEN=41; Annexin A11 (Fragment) OS=Homo sapiens OX=9606 GN=ANXA11 PE=1 SV=1 EXT_LEN=41	0	3	0.6021	0	1	1	584.323	1750.95	1750.96	-0.81	-0.00048	HCD (High Energy Collision Dissociation)	MS2	25.5405	131.8	18.042	85.2669	30140	rs250626_1707_SP_16plex_targeted_01.raw	905664	589565	711684	575358	631132	693505	968705	535723	587162	715521	669283	605441		3.77	1	0.0002	0.0001373	502.209	511.284	570.571	500.894	510.167	516.497
High	AHLVAVFNEYQR	[R].aHLVAVFNEYQR.[M]	N-Term(TMTpro)	2	P50995	P50995; H0Y6E1	Annexin A11 OS=Homo sapiens OX=9606 GN=ANXA11 PE=1 SV=1 EXT_LEN=41; Annexin A11 (Fragment) OS=Homo sapiens OX=9606 GN=ANXA11 PE=1 SV=1 EXT_LEN=41	0	3	0.6113	0	1	1	584.322	1750.95	1750.96	-2.17	-0.00127	HCD (High Energy Collision Dissociation)	MS2	20.39	170.9	20.529	85.2844	30148	rs250626_1707_SP_16plex_targeted_01.raw	1.06876e+06	736157	821275	722853	800924	779059	1.12986e+06	665161	686427	833729	816032	747167		3.91	1	0.0002	5.118e-05	592.649	638.412	658.433	629.299	647.416	580.214
High	AHLVAVFNEYQR	[R].aHLVAVFNEYQR.[M]	N-Term(TMTpro)	2	P50995	P50995; H0Y6E1	Annexin A11 OS=Homo sapiens OX=9606 GN=ANXA11 PE=1 SV=1 EXT_LEN=41; Annexin A11 (Fragment) OS=Homo sapiens OX=9606 GN=ANXA11 PE=1 SV=1 EXT_LEN=41	0	2	0.5572	0	1	1	875.982	1750.96	1750.96	-0.01	-1e-05	HCD (High Energy Collision Dissociation)	MS2	0	275.7	109.039	85.3127	30159	rs250626_1707_SP_16plex_targeted_01.raw	489687	306747	340247	297508	334072	358433	509999	299036	326019	391204	339326	315421		3.41	1	0.0002	4.774e-07	271.542	266.018	272.783	259.004	270.042	266.948
High	AHLVAVFNEYQR	[R].aHLVAVFNEYQR.[M]	N-Term(TMTpro)	2	P50995	P50995; H0Y6E1	Annexin A11 OS=Homo sapiens OX=9606 GN=ANXA11 PE=1 SV=1 EXT_LEN=41; Annexin A11 (Fragment) OS=Homo sapiens OX=9606 GN=ANXA11 PE=1 SV=1 EXT_LEN=41	0	2	0.571	0	1	1	875.981	1750.95	1750.96	-0.98	-0.00086	HCD (High Energy Collision Dissociation)	MS2	0	275.9	120	85.3309	30167	rs250626_1707_SP_16plex_targeted_01.raw	430669	274965	305738	286563	290860	320940	454510	272706	288635	339491	294408	274561		3.52	1	0.0002	1.164e-07	238.815	238.456	245.116	249.475	235.113	239.024
High	GLGTDEDAIISVLAYR	[K].gLGTDEDAIISVLAYR.[N]	N-Term(TMTpro)	3	P09525	P09525; Q6P452; B4E1S2	Annexin A4 OS=Homo sapiens OX=9606 GN=ANXA4 PE=1 SV=4 EXT_LEN=14; Annexin OS=Homo sapiens OX=9606 GN=ANXA4 PE=1 SV=1 EXT_LEN=14; Annexin OS=Homo sapiens OX=9606 GN=ANXA4 PE=1 SV=1 EXT_LEN=14	0	2	0.6781	0	1	1	999.05	1997.09	1997.09	2.16	0.00215	HCD (High Energy Collision Dissociation)	MS2	0	184.3	120	124.781	46983	rs250626_1707_SP_16plex_targeted_01.raw	287421	168000	185555	189253	200582	206428	290569	163796	175762	203062	219084	198574		3.51	1	0.0002	4.32e-09	159.381	145.693	148.763	164.759	162.138	153.74
High	GLGTDEDAIISVLAYR	[K].gLGTDEDAIISVLAYR.[N]	N-Term(TMTpro)	3	P09525	P09525; Q6P452; B4E1S2	Annexin A4 OS=Homo sapiens OX=9606 GN=ANXA4 PE=1 SV=4 EXT_LEN=14; Annexin OS=Homo sapiens OX=9606 GN=ANXA4 PE=1 SV=1 EXT_LEN=14; Annexin OS=Homo sapiens OX=9606 GN=ANXA4 PE=1 SV=1 EXT_LEN=14	0	2	0.706	0	1	1	999.049	1997.09	1997.09	1.3	0.0013	HCD (High Energy Collision Dissociation)	MS2	0	191.3	120	124.787	46986	rs250626_1707_SP_16plex_targeted_01.raw	310860	180185	195742	197916	206498	235466	323028	176613	194098	232535	228244	191386		3.98	1	0.0002	1.365e-10	172.379	156.26	156.931	172.301	166.92	175.366
High	GLGTDEDAIISVLAYR	[K].gLGTDEDAIISVLAYR.[N]	N-Term(TMTpro)	3	P09525	P09525; Q6P452; B4E1S2	Annexin A4 OS=Homo sapiens OX=9606 GN=ANXA4 PE=1 SV=4 EXT_LEN=14; Annexin OS=Homo sapiens OX=9606 GN=ANXA4 PE=1 SV=1 EXT_LEN=14; Annexin OS=Homo sapiens OX=9606 GN=ANXA4 PE=1 SV=1 EXT_LEN=14	0	2	0.708	0	1	1	999.049	1997.09	1997.09	1.3	0.0013	HCD (High Energy Collision Dissociation)	MS2	0	191.3	120	124.792	46988	rs250626_1707_SP_16plex_targeted_01.raw	310860	180185	195742	197916	206498	235466	323028	176613	194098	232535	228244	191386		3.63	1	0.0002	3.755e-11	172.379	156.26	156.931	172.301	166.92	175.366
High	QEISAAFK	[R].qEISAAFk.[T]	N-Term(TMTpro); K8(TMTpro)	2	P08758	P08758; E9PHT9	Annexin A5 OS=Homo sapiens OX=9606 GN=ANXA5 PE=1 SV=2 EXT_LEN=38; Annexin OS=Homo sapiens OX=9606 GN=ANXA5 PE=1 SV=1 EXT_LEN=38	0	3	0.4428	0	1	1	501.302	1501.89	1501.89	2.08	0.00104	HCD (High Energy Collision Dissociation)	MS2	19.091	186	120	86.1179	30502	rs250626_1707_SP_16plex_targeted_01.raw	207667	118872	149337	136774	142518	149723	228262	134690	147810	155681	161804	123321		3.41	1	0.0002	0.0004784	115.156	103.088	119.727	119.072	115.202	111.508
High	NFATSLYSMIK	[K].nFATSLYSmIk.[G]	N-Term(TMTpro); M9(Oxidation); K11(TMTpro)	3	P08758	P08758; D6RBL5; D6RBE9	Annexin A5 OS=Homo sapiens OX=9606 GN=ANXA5 PE=1 SV=2 EXT_LEN=38; Annexin OS=Homo sapiens OX=9606 GN=ANXA5 PE=1 SV=1 EXT_LEN=38; Annexin OS=Homo sapiens OX=9606 GN=ANXA5 PE=1 SV=1 EXT_LEN=38	0	3	0.4567	0	1	1	633.689	1899.05	1899.05	-0.79	-0.0005	HCD (High Energy Collision Dissociation)	MS2	16.153	229.5	120	105.261	38744	rs250626_1707_SP_16plex_targeted_01.raw	293677	182586	227523	205684	196920	202047	305210	206094	234478	235712	209796	174007		2.89	1	0.0002	0.002173	162.85	158.343	182.41	179.064	159.178	150.477
High	NFATSLYSMIK	[K].nFATSLYSmIk.[G]	N-Term(TMTpro); M9(Oxidation); K11(TMTpro)	3	P08758	P08758; D6RBL5; D6RBE9	Annexin A5 OS=Homo sapiens OX=9606 GN=ANXA5 PE=1 SV=2 EXT_LEN=38; Annexin OS=Homo sapiens OX=9606 GN=ANXA5 PE=1 SV=1 EXT_LEN=38; Annexin OS=Homo sapiens OX=9606 GN=ANXA5 PE=1 SV=1 EXT_LEN=38	0	3	0.4539	0	1	1	633.688	1899.05	1899.05	-2.82	-0.00178	HCD (High Energy Collision Dissociation)	MS2	0	217.2	120	105.29	38757	rs250626_1707_SP_16plex_targeted_01.raw	261805	156894	196406	171071	179448	178166	293644	160944	181455	191364	200941	173767		2.71	1	0.003059	0.04517	145.176	136.062	157.463	148.931	145.055	132.692
High	QEVCQSYK	[R].qEVcQSYk.[S]	N-Term(TMTpro); C4(Carbamidomethyl); K8(TMTpro)	10	A0A0S2Z377	E5RIU8; E5RI05; E5RK69; A0A0S2Z377; E5RK63; E5RJR0; P08133; E7EMC6; E5RFF0; E5RJF5	Annexin A6 OS=Homo sapiens OX=9606 GN=ANXA6 PE=1 SV=2 EXT_LEN=23; Annexin OS=Homo sapiens OX=9606 GN=ANXA6 PE=1 SV=1 EXT_LEN=23; Annexin OS=Homo sapiens OX=9606 GN=ANXA6 PE=1 SV=1 EXT_LEN=23; Annexin (Fragment) OS=Homo sapiens OX=9606 GN=ANXA6 PE=1 SV=1 EXT_LEN=23; Annexin (Fragment) OS=Homo sapiens OX=9606 GN=ANXA6 PE=1 SV=1 EXT_LEN=23; Annexin (Fragment) OS=Homo sapiens OX=9606 GN=ANXA6 PE=1 SV…	0	2	0.4804	0	1	1	825.446	1649.88	1649.88	2.05	0.00169	HCD (High Energy Collision Dissociation)	MS2	0	191.4	120	66.6918	22188	rs250626_1707_SP_16plex_targeted_01.raw	260370	157169	210415	172318	130799	164920	285293	157035	174085	133704	173913	134601		2.04	1	0.009352	0.1702	144.381	136.301	168.694	150.016	105.729	122.827
High	QEVCQSYK	[R].qEVcQSYk.[S]	N-Term(TMTpro); C4(Carbamidomethyl); K8(TMTpro)	10	A0A0S2Z377	E5RIU8; E5RI05; E5RK69; A0A0S2Z377; E5RK63; E5RJR0; P08133; E7EMC6; E5RFF0; E5RJF5	Annexin A6 OS=Homo sapiens OX=9606 GN=ANXA6 PE=1 SV=2 EXT_LEN=23; Annexin OS=Homo sapiens OX=9606 GN=ANXA6 PE=1 SV=1 EXT_LEN=23; Annexin OS=Homo sapiens OX=9606 GN=ANXA6 PE=1 SV=1 EXT_LEN=23; Annexin (Fragment) OS=Homo sapiens OX=9606 GN=ANXA6 PE=1 SV=1 EXT_LEN=23; Annexin (Fragment) OS=Homo sapiens OX=9606 GN=ANXA6 PE=1 SV=1 EXT_LEN=23; Annexin (Fragment) OS=Homo sapiens OX=9606 GN=ANXA6 PE=1 SV…	0	2	0.5527	0	1	1	825.445	1649.88	1649.88	1.31	0.00108	HCD (High Energy Collision Dissociation)	MS2	0	201	120	66.7052	22194	rs250626_1707_SP_16plex_targeted_01.raw	273498	165832	232843	170827	124737	170936	313229	171264	205701	167195	182395	142876		2.37	1	0.002493	0.0285	151.66	143.814	186.675	148.718	100.83	127.307
High	QEVCQSYK	[R].qEVcQSYk.[S]	N-Term(TMTpro); C4(Carbamidomethyl); K8(TMTpro)	10	A0A0S2Z377	E5RIU8; E5RI05; E5RK69; A0A0S2Z377; E5RK63; E5RJR0; P08133; E7EMC6; E5RFF0; E5RJF5	Annexin A6 OS=Homo sapiens OX=9606 GN=ANXA6 PE=1 SV=2 EXT_LEN=23; Annexin OS=Homo sapiens OX=9606 GN=ANXA6 PE=1 SV=1 EXT_LEN=23; Annexin OS=Homo sapiens OX=9606 GN=ANXA6 PE=1 SV=1 EXT_LEN=23; Annexin (Fragment) OS=Homo sapiens OX=9606 GN=ANXA6 PE=1 SV=1 EXT_LEN=23; Annexin (Fragment) OS=Homo sapiens OX=9606 GN=ANXA6 PE=1 SV=1 EXT_LEN=23; Annexin (Fragment) OS=Homo sapiens OX=9606 GN=ANXA6 PE=1 SV…	0	2	0.4833	0	1	1	825.445	1649.88	1649.88	0.72	0.00059	HCD (High Energy Collision Dissociation)	MS2	0	196.6	120	66.7468	22212	rs250626_1707_SP_16plex_targeted_01.raw	265848	147917	211598	183560	124416	156201	276985	147674	203369	163531	171468	141561		2.09	1	0.001676	0.01417	147.418	128.277	169.642	159.803	100.57	116.333
High	MEPLNNLQVAVK	[K].mEPLNNLQVAVk.[N]	N-Term(TMTpro); K12(TMTpro)	3	A0A087X253	A0A087X253; Q10567; P63010	AP complex subunit beta OS=Homo sapiens OX=9606 GN=AP2B1 PE=1 SV=1 EXT_LEN=37; AP-1 complex subunit beta-1 OS=Homo sapiens OX=9606 GN=AP1B1 PE=1 SV=3 EXT_LEN=61; AP-2 complex subunit beta OS=Homo sapiens OX=9606 GN=AP2B1 PE=1 SV=1 EXT_LEN=37	0	2	0.5288	0	1	1	982.58	1964.15	1964.15	1.77	0.00174	HCD (High Energy Collision Dissociation)	MS2	0	281.2	120	103.892	38153	rs250626_1707_SP_16plex_targeted_01.raw	450021	315204	347303	303811	309778	349885	517581	302465	304547	374729	375322	304338		2.95	1	0.0002	9.829e-05	249.546	273.352	278.44	264.491	250.405	260.581
High	MEPLNNLQVAVK	[K].mEPLNNLQVAVk.[N]	N-Term(TMTpro); M1(Oxidation); K12(TMTpro)	3	A0A087X253	A0A087X253; Q10567; P63010	AP complex subunit beta OS=Homo sapiens OX=9606 GN=AP2B1 PE=1 SV=1 EXT_LEN=37; AP-1 complex subunit beta-1 OS=Homo sapiens OX=9606 GN=AP1B1 PE=1 SV=3 EXT_LEN=61; AP-2 complex subunit beta OS=Homo sapiens OX=9606 GN=AP2B1 PE=1 SV=1 EXT_LEN=37	0	2	0.6	0	1	1	990.578	1980.15	1980.14	2.03	0.00201	HCD (High Energy Collision Dissociation)	MS2	0	169	120	94.6437	34165	rs250626_1707_SP_16plex_targeted_01.raw	257653	236428	178084	230738	255127	243845	302075	155464	158823	190229	155709	158823		2.05	1	0.001119	0.005084	142.874	205.036	142.773	200.875	206.228	181.607
High	SPDMLAHFR	[R].sPDMLAHFR.[K]	N-Term(TMTpro)	2	O43747	O43747; H3BNR4	AP-1 complex subunit gamma-1 OS=Homo sapiens OX=9606 GN=AP1G1 PE=1 SV=5 EXT_LEN=37; Adaptor related protein complex 1 subunit gamma 1 OS=Homo sapiens OX=9606 GN=AP1G1 PE=1 SV=1 EXT_LEN=37	0	3	0.6533	0	1	1	459.914	1377.73	1377.73	0.07	3e-05	HCD (High Energy Collision Dissociation)	MS2	17.523	371.3	56.557	80.4271	28083	rs250626_1707_SP_16plex_targeted_01.raw	1.11451e+06	730626	745897	733768	620135	685184	1.14053e+06	659223	733337	581209	753301	604613		3.23	1	0.0002	0.0005728	618.018	633.615	598	638.801	501.277	510.3
High	AIEQADLLQEEAETPR	[K].aIEQADLLQEEAETPR.[S]	N-Term(TMTpro)	1	P56377	P56377	AP-1 complex subunit sigma-2 OS=Homo sapiens OX=9606 GN=AP1S2 PE=1 SV=1 EXT_LEN=25	0	2	0.7516	0	1	1	1059.06	2117.1	2117.1	-0.6	-0.00064	HCD (High Energy Collision Dissociation)	MS2	0	216.7	120	95.4871	34528	rs250626_1707_SP_16plex_targeted_01.raw	402043	215288	247154	247710	238916	257255	390629	240310	230559	274200	262805	235396		4.59	1	0.0002	3.863e-11	222.941	186.702	198.149	215.651	193.124	191.594
High	AIEQADLLQEEAETPR	[K].aIEQADLLQEEAETPR.[S]	N-Term(TMTpro)	1	P56377	P56377	AP-1 complex subunit sigma-2 OS=Homo sapiens OX=9606 GN=AP1S2 PE=1 SV=1 EXT_LEN=25	0	2	0.772	0	1	1	1059.06	2117.11	2117.1	2.86	0.00303	HCD (High Energy Collision Dissociation)	MS2	0	231	120	95.4978	34533	rs250626_1707_SP_16plex_targeted_01.raw	442487	289010	286457	266169	272197	297555	450312	254325	258415	286332	301311	253312		4.78	1	0.0002	1.76e-09	245.368	250.636	229.658	231.721	220.026	221.608
High	AIEQADLLQEEAETPR	[K].aIEQADLLQEEAETPR.[S]	N-Term(TMTpro)	1	P56377	P56377	AP-1 complex subunit sigma-2 OS=Homo sapiens OX=9606 GN=AP1S2 PE=1 SV=1 EXT_LEN=25	0	2	0.7905	0	1	1	1059.06	2117.11	2117.1	2.86	0.00303	HCD (High Energy Collision Dissociation)	MS2	0	231	120	95.5085	34538	rs250626_1707_SP_16plex_targeted_01.raw	442487	289010	286457	266169	272197	297555	450312	254325	258415	286332	301311	253312		4.63	1	0.0002	2.359e-10	245.368	250.636	229.658	231.721	220.026	221.608
High	SITIIGGGFLGSELACALGR	[K].sITIIGGGFLGSELAcALGR.[K]	N-Term(TMTpro); C16(Carbamidomethyl)	12	A0A7I2RLJ8	A0A7I2RLJ8; A0A6Q8PHC0; A0A7I2PK44; A0A6Q8PFQ8; A0A6Q8PFM5; A0A6Q8PFA7; A0A6Q8PFS4; A0A6Q8PHJ9; A0A6Q8PG15; A0A6Q8PFW2; A0A6Q8PFE1; O95831	Apoptosis inducing factor mitochondria associated 1 OS=Homo sapiens OX=9606 GN=AIFM1 PE=1 SV=1 EXT_LEN=33; Apoptosis inducing factor mitochondria associated 1 OS=Homo sapiens OX=9606 GN=AIFM1 PE=1 SV=1 EXT_LEN=33; Apoptosis inducing factor mitochondria associated 1 OS=Homo sapiens OX=9606 GN=AIFM1 PE=1 SV=1 EXT_LEN=33; Apoptosis inducing factor mitochondria associated 1 OS=Homo sapiens OX=9606 GN…	0	2	0.6883	0	1	1	1148.64	2296.27	2296.27	2.27	0.00261	HCD (High Energy Collision Dissociation)	MS2	0	294.7	120	128.263	48459	rs250626_1707_SP_16plex_targeted_01.raw	689304	372718	497252	480492	474464	515391	759939	381284	484753	554604	550856	444393		3.85	1	0.0002	2.513e-11	382.233	323.23	398.657	418.305	383.526	383.844
High	ILPEYLSNWTMEK	[K].iLPEYLSNWTmEk.[V]	N-Term(TMTpro); M11(Oxidation); K13(TMTpro)	14	A0A7I2RLJ8	A0A7I2RLJ8; A0A6Q8PHC0; E9PMA0; A0A7I2PK44; A0A6Q8PFQ8; A0A6Q8PFM5; A0A6Q8PFA7; A0A6Q8PFS4; A0A6Q8PHJ9; A0A6Q8PG15; A0A6Q8PFW2; A0A6Q8PHJ4; A0A6Q8PFE1; O95831	Apoptosis inducing factor mitochondria associated 1 OS=Homo sapiens OX=9606 GN=AIFM1 PE=1 SV=1 EXT_LEN=33; Apoptosis inducing factor mitochondria associated 1 OS=Homo sapiens OX=9606 GN=AIFM1 PE=1 SV=1 EXT_LEN=33; Apoptosis inducing factor mitochondria associated 1 OS=Homo sapiens OX=9606 GN=AIFM1 PE=1 SV=1 EXT_LEN=33; Apoptosis inducing factor mitochondria associated 1 OS=Homo sapiens OX=9606 GN…	0	2	0.6524	0	1	1	1124.61	2248.22	2248.22	0.04	5e-05	HCD (High Energy Collision Dissociation)	MS2	0	190.5	120	121.43	45596	rs250626_1707_SP_16plex_targeted_01.raw	363749	231052	263949	240795	257831	275552	370414	218333	229542	326747	243501	219839		3.28	1	0.0002	0.0001481	201.706	200.374	211.613	209.631	208.414	205.221
High	ILPEYLSNWTMEK	[K].iLPEYLSNWTmEk.[V]	N-Term(TMTpro); M11(Oxidation); K13(TMTpro)	14	A0A7I2RLJ8	A0A7I2RLJ8; A0A6Q8PHC0; E9PMA0; A0A7I2PK44; A0A6Q8PFQ8; A0A6Q8PFM5; A0A6Q8PFA7; A0A6Q8PFS4; A0A6Q8PHJ9; A0A6Q8PG15; A0A6Q8PFW2; A0A6Q8PHJ4; A0A6Q8PFE1; O95831	Apoptosis inducing factor mitochondria associated 1 OS=Homo sapiens OX=9606 GN=AIFM1 PE=1 SV=1 EXT_LEN=33; Apoptosis inducing factor mitochondria associated 1 OS=Homo sapiens OX=9606 GN=AIFM1 PE=1 SV=1 EXT_LEN=33; Apoptosis inducing factor mitochondria associated 1 OS=Homo sapiens OX=9606 GN=AIFM1 PE=1 SV=1 EXT_LEN=33; Apoptosis inducing factor mitochondria associated 1 OS=Homo sapiens OX=9606 GN…	0	2	0.6163	0	1	1	1124.61	2248.22	2248.22	1.13	0.00127	HCD (High Energy Collision Dissociation)	MS2	0	145.4	120	121.463	45610	rs250626_1707_SP_16plex_targeted_01.raw	248368	152137	184073	179631	189045	193066	255963	158517	172588	241840	200045	172450		3.31	1	0.0002	2.577e-05	137.725	131.937	147.575	156.383	152.812	143.788
High	ELPQFATGENLPR	[K].eLPQFATGENLPR.[V]	N-Term(TMTpro)	1	Q9BZZ5	Q9BZZ5	Apoptosis inhibitor 5 OS=Homo sapiens OX=9606 GN=API5 PE=1 SV=3 EXT_LEN=11	0	2	0.5115	0	1	1	888.485	1775.96	1775.96	1.29	0.00115	HCD (High Energy Collision Dissociation)	MS2	0	295.1	120	96.2704	34874	rs250626_1707_SP_16plex_targeted_01.raw	434749	273365	320498	304654	349790	351778	451458	281439	304556	365679	321359	299691		2.6	1	0.001119	0.00475	241.077	237.068	256.95	265.225	282.748	261.992
High	ELPQFATGENLPR	[K].eLPQFATGENLPR.[V]	N-Term(TMTpro)	1	Q9BZZ5	Q9BZZ5	Apoptosis inhibitor 5 OS=Homo sapiens OX=9606 GN=API5 PE=1 SV=3 EXT_LEN=11	0	2	0.5288	0	1	1	888.485	1775.96	1775.96	1.23	0.00109	HCD (High Energy Collision Dissociation)	MS2	0	300.4	120	96.2837	34880	rs250626_1707_SP_16plex_targeted_01.raw	455307	302324	336231	295039	339770	368562	484864	303402	318590	380780	340714	328173		2.95	1	0.0002	0.0002578	252.477	262.182	269.563	256.854	274.648	274.492
High	ELPQFATGENLPR	[K].eLPQFATGENLPR.[V]	N-Term(TMTpro)	1	Q9BZZ5	Q9BZZ5	Apoptosis inhibitor 5 OS=Homo sapiens OX=9606 GN=API5 PE=1 SV=3 EXT_LEN=11	0	3	0.4677	0	1	1	592.658	1775.96	1775.96	-1.32	-0.00078	HCD (High Energy Collision Dissociation)	MS2	0	473.6	120	96.3153	34892	rs250626_1707_SP_16plex_targeted_01.raw	762326	477620	466248	406546	493410	531637	711365	420483	422326	483843	508576	457923		3.1	1	0.0007589	0.003522	422.725	414.203	373.801	353.929	398.841	395.944
High	GGGPTSSEQIMK	[R].gGGPTSSEQImk.[T]	N-Term(TMTpro); M11(Oxidation); K12(TMTpro)	1	Q07812	Q07812	Apoptosis regulator BAX OS=Homo sapiens OX=9606 GN=BAX PE=1 SV=1 EXT_LEN=34	0	2	0.4892	0	1	1	908.49	1815.97	1815.98	-2.54	-0.00231	HCD (High Energy Collision Dissociation)	MS2	0	149.9	120	67.1502	22388	rs250626_1707_SP_16plex_targeted_01.raw	183796	135001	150573	129308	135080	143853	190496	125345	151254	166566	144754	142658		2.31	1	0.0002	6.526e-05	101.919	117.076	120.717	112.573	109.19	107.136
High	TTSPLEEEER	[K].tTSPLEEEER.[E]	N-Term(TMTpro)	3	Q9UKV3	Q9UKV3; S4R3H4; E7EQT4	Apoptotic chromatin condensation inducer in the nucleus OS=Homo sapiens OX=9606 GN=ACIN1 PE=1 SV=2 EXT_LEN=5; Apoptotic chromatin condensation inducer 1 OS=Homo sapiens OX=9606 GN=ACIN1 PE=1 SV=1 EXT_LEN=5; Apoptotic chromatin condensation inducer 1 OS=Homo sapiens OX=9606 GN=ACIN1 PE=1 SV=2 EXT_LEN=5	0	2	0.4867	0	1	1	747.884	1494.76	1494.76	-0.28	-0.00021	HCD (High Energy Collision Dissociation)	MS2	0	285	120	66.2633	21998	rs250626_1707_SP_16plex_targeted_01.raw	410740	254073	293021	265337	254216	284569	461857	286415	290870	305403	265769	255876		2.63	1	0.0002	0.0001689	227.764	220.338	234.92	230.996	205.492	211.936
High	TTSPLEEEER	[K].tTSPLEEEER.[E]	N-Term(TMTpro)	3	Q9UKV3	Q9UKV3; S4R3H4; E7EQT4	Apoptotic chromatin condensation inducer in the nucleus OS=Homo sapiens OX=9606 GN=ACIN1 PE=1 SV=2 EXT_LEN=5; Apoptotic chromatin condensation inducer 1 OS=Homo sapiens OX=9606 GN=ACIN1 PE=1 SV=1 EXT_LEN=5; Apoptotic chromatin condensation inducer 1 OS=Homo sapiens OX=9606 GN=ACIN1 PE=1 SV=2 EXT_LEN=5	0	2	0.5387	0	1	1	747.884	1494.76	1494.76	-0.28	-0.00021	HCD (High Energy Collision Dissociation)	MS2	0	285	120	66.2701	22001	rs250626_1707_SP_16plex_targeted_01.raw	410740	254073	293021	265337	254216	284569	461857	286415	290870	305403	265769	255876		2.71	1	0.0002	0.0005067	227.764	220.338	234.92	230.996	205.492	211.936
High	FPDYLTVSPPIGDLQVFYK	[K].fPDYLTVSPPIGDLQVFYk.[E]	N-Term(TMTpro); K19(TMTpro)	1	P54136	P54136	Arginine--tRNA ligase, cytoplasmic OS=Homo sapiens OX=9606 GN=RARS1 PE=1 SV=2 EXT_LEN=43	0	3	0.4281	0	1	1	936.524	2807.56	2807.55	1.96	0.00184	HCD (High Energy Collision Dissociation)	MS2	0	206.7	120	128.882	48720	rs250626_1707_SP_16plex_targeted_01.raw	327871	183255	255641	231828	268888	274390	381377	181248	249945	275649	285193	227819		2.92	1	0.003622	0.05894	181.811	158.923	204.952	201.824	217.352	204.356
High	GNTAAYLLYAFTR	[R].gNTAAYLLYAFTR.[I]	N-Term(TMTpro)	1	P54136	P54136	Arginine--tRNA ligase, cytoplasmic OS=Homo sapiens OX=9606 GN=RARS1 PE=1 SV=2 EXT_LEN=43	0	3	0.6376	0	1	1	588.99	1764.96	1764.96	-2.15	-0.00126	HCD (High Energy Collision Dissociation)	MS2	0	72.3	120	122.897	46206	rs250626_1707_SP_16plex_targeted_01.raw	68744	46585.1	47299.6	44613.4	54078.7	60245.8	82153.3	44119.4	45439.9	58115.9	45134.9	48379.2		3.78	1	0.0002	0.0001775	38.12	40.3996	37.9211	38.8394	43.7137	44.8689
High	YADLSHNR	[K].yADLSHNR.[L]	N-Term(TMTpro)	1	P54136	P54136	Arginine--tRNA ligase, cytoplasmic OS=Homo sapiens OX=9606 GN=RARS1 PE=1 SV=2 EXT_LEN=43	0	2	0.6781	0	1	1	640.341	1279.67	1279.67	2.34	0.0015	HCD (High Energy Collision Dissociation)	MS2	15.1398	513.4	120	55.7238	17563	rs250626_1707_SP_16plex_targeted_01.raw	849420	617760	617760	525831	590710	650854	886535	565426	534914	595820	628430	587283		2.92	1	0.0002	0.002521	471.021	535.735	495.271	457.777	477.492	484.732
High	AYVHEFK	[K].aYVHEFk.[F]	N-Term(TMTpro); K7(TMTpro)	4	Q9H4A4	C9JMZ3; A6NKB8; H7C2T3; Q9H4A4	Arginyl aminopeptidase (Fragment) OS=Homo sapiens OX=9606 GN=RNPEP PE=1 SV=1 EXT_LEN=64; Arginyl aminopeptidase OS=Homo sapiens OX=9606 GN=RNPEP PE=1 SV=1 EXT_LEN=64; Arginyl aminopeptidase (Fragment) OS=Homo sapiens OX=9606 GN=RNPEP PE=1 SV=1 EXT_LEN=64; Aminopeptidase B OS=Homo sapiens OX=9606 GN=RNPEP PE=1 SV=2 EXT_LEN=64	0	3	0.3304	0	1	1	501.294	1501.87	1501.87	1.68	0.00084	HCD (High Energy Collision Dissociation)	MS2	0	450.1	120	72.5434	24687	rs250626_1707_SP_16plex_targeted_01.raw	579547	364412	448596	384169	463209	464160	617179	372348	411077	456509	443531	385099		2.27	1	0.001432	0.007659	321.371	316.026	359.648	334.449	374.429	345.689
High	AYVHEFK	[K].aYVHEFk.[F]	N-Term(TMTpro); K7(TMTpro)	4	Q9H4A4	C9JMZ3; A6NKB8; H7C2T3; Q9H4A4	Arginyl aminopeptidase (Fragment) OS=Homo sapiens OX=9606 GN=RNPEP PE=1 SV=1 EXT_LEN=64; Arginyl aminopeptidase OS=Homo sapiens OX=9606 GN=RNPEP PE=1 SV=1 EXT_LEN=64; Arginyl aminopeptidase (Fragment) OS=Homo sapiens OX=9606 GN=RNPEP PE=1 SV=1 EXT_LEN=64; Aminopeptidase B OS=Homo sapiens OX=9606 GN=RNPEP PE=1 SV=2 EXT_LEN=64	0	3	0.2977	0	1	1	501.294	1501.87	1501.87	1.44	0.00072	HCD (High Energy Collision Dissociation)	MS2	29.2023	376.9	74.401	72.5642	24695	rs250626_1707_SP_16plex_targeted_01.raw	684098	509239	527361	530713	589812	611238	803062	474685	531340	546213	578703	519342		2.15	1	0.002307	0.01517	379.347	441.624	422.796	462.027	476.766	455.228
High	RVDIIPGFEFDR	[K].rVDIIPGFEFDR.[W]	N-Term(TMTpro)	2	Q9H4A4	A6NKB8; Q9H4A4	Arginyl aminopeptidase OS=Homo sapiens OX=9606 GN=RNPEP PE=1 SV=1 EXT_LEN=64; Aminopeptidase B OS=Homo sapiens OX=9606 GN=RNPEP PE=1 SV=2 EXT_LEN=64	1	3	0.7394	0	1	1	589.994	1767.97	1767.97	-2.04	-0.0012	HCD (High Energy Collision Dissociation)	MS2	7.23665	257.5	120	103.077	37809	rs250626_1707_SP_16plex_targeted_01.raw	299898	213661	252934	217523	289949	269701	315037	226259	217634	281554	276989	226765		4.49	1	0.0002	7.12e-07	166.3	185.292	202.782	189.37	234.376	200.863
High	LQEVFGHAIK	[R].lQEVFGHAIk.[A]	N-Term(TMTpro); K10(TMTpro)	3	P54136	E5RH09; E5RJM9; P54136	Arginyl-tRNA synthetase 1 OS=Homo sapiens OX=9606 GN=RARS1 PE=1 SV=1 EXT_LEN=43; Arginyl-tRNA synthetase 1 OS=Homo sapiens OX=9606 GN=RARS1 PE=1 SV=1 EXT_LEN=43; Arginine--tRNA ligase, cytoplasmic OS=Homo sapiens OX=9606 GN=RARS1 PE=1 SV=2 EXT_LEN=43	0	3	0.6365	0	1	1	584.021	1750.05	1750.05	-1.85	-0.00108	HCD (High Energy Collision Dissociation)	MS2	28.9051	270.5	14.115	94.6934	34186	rs250626_1707_SP_16plex_targeted_01.raw	2.44839e+06	1.58153e+06	1.84765e+06	1.6005e+06	2.19612e+06	2.1685e+06	2.73973e+06	1.64158e+06	1.75395e+06	2.62652e+06	1.8514e+06	1.90196e+06		5.53	1	0.0002	2.395e-07	1357.68	1371.54	1481.3	1393.36	1775.2	1615.02
High	ETFEDSNLIPK	[R].eTFEDSNLIPk.[E]	N-Term(TMTpro); K11(TMTpro)	1	P08243	P08243	Asparagine synthetase [glutamine-hydrolyzing] OS=Homo sapiens OX=9606 GN=ASNS PE=1 SV=4 EXT_LEN=6	0	2	0.5627	0	1	1	951.029	1901.05	1901.05	0.23	0.00022	HCD (High Energy Collision Dissociation)	MS2	0	598.8	120	98.2301	35724	rs250626_1707_SP_16plex_targeted_01.raw	1.29532e+06	846549	997526	897546	752145	832111	1.31256e+06	752229	869925	1.01832e+06	859690	716409		2.79	1	0.0002	0.0002302	718.283	734.147	799.737	781.383	607.986	619.726
High	ETFEDSNLIPK	[R].eTFEDSNLIPk.[E]	N-Term(TMTpro); K11(TMTpro)	1	P08243	P08243	Asparagine synthetase [glutamine-hydrolyzing] OS=Homo sapiens OX=9606 GN=ASNS PE=1 SV=4 EXT_LEN=6	0	2	0.5583	0	1	1	951.031	1901.05	1901.05	1.84	0.00175	HCD (High Energy Collision Dissociation)	MS2	0	596	120	98.2408	35729	rs250626_1707_SP_16plex_targeted_01.raw	1.29873e+06	852133	1.04344e+06	959933	786676	824917	1.318e+06	843313	940422	1.12234e+06	884201	710427		2.83	1	0.0002	0.0001529	720.174	738.989	836.545	835.696	635.898	614.368
High	ETFEDSNLIPK	[R].eTFEDSNLIPk.[E]	N-Term(TMTpro); K11(TMTpro)	1	P08243	P08243	Asparagine synthetase [glutamine-hydrolyzing] OS=Homo sapiens OX=9606 GN=ASNS PE=1 SV=4 EXT_LEN=6	0	2	0.566	0	1	1	951.031	1901.05	1901.05	1.9	0.00181	HCD (High Energy Collision Dissociation)	MS2	0	727.2	120	98.2657	35740	rs250626_1707_SP_16plex_targeted_01.raw	1.74596e+06	1.13659e+06	1.341e+06	1.21191e+06	1.03443e+06	1.09276e+06	1.68013e+06	996281	1.25981e+06	1.47835e+06	1.08627e+06	893439		3.41	1	0.0002	5.77e-05	968.174	985.675	1075.1	1055.06	836.169	813.851
High	ASVGMYLISK	[R].aSVGMYLISk.[Y]	N-Term(TMTpro); K10(TMTpro)	2	P08243	P08243; F8WEJ5	Asparagine synthetase [glutamine-hydrolyzing] OS=Homo sapiens OX=9606 GN=ASNS PE=1 SV=4 EXT_LEN=6; Asparagine synthetase [glutamine-hydrolyzing] OS=Homo sapiens OX=9606 GN=ASNS PE=1 SV=1 EXT_LEN=6	0	3	0.5497	0	1	1	559.668	1676.99	1676.99	-1.13	-0.00063	HCD (High Energy Collision Dissociation)	MS2	28.3712	275.7	120	104.352	38349	rs250626_1707_SP_16plex_targeted_01.raw	432142	261809	353909	321741	232044	270546	426864	240308	329479	316708	283320	222836		3.62	1	0.001274	0.005748	239.632	227.047	283.736	280.1	187.57	201.493
High	KEDGTFYEFGEDIPEAPER	[K].kEDGTFYEFGEDIPEAPER.[L]	N-Term(TMTpro); K1(TMTpro)	1	O43776	O43776	Asparagine--tRNA ligase, cytoplasmic OS=Homo sapiens OX=9606 GN=NARS1 PE=1 SV=1 EXT_LEN=55	1	3	0.8296	0	1	1	946.478	2837.42	2837.41	2.11	0.00199	HCD (High Energy Collision Dissociation)	MS2	0	503.3	120	98.1301	35679	rs250626_1707_SP_16plex_targeted_01.raw	974092	669206	692281	616799	658994	716166	926804	619273	628411	699315	737510	631911		5.81	1	0.0002	7.615e-11	540.154	580.351	555.016	536.971	532.689	533.375
High	KEDGTFYEFGEDIPEAPER	[K].kEDGTFYEFGEDIPEAPER.[L]	N-Term(TMTpro); K1(TMTpro)	1	O43776	O43776	Asparagine--tRNA ligase, cytoplasmic OS=Homo sapiens OX=9606 GN=NARS1 PE=1 SV=1 EXT_LEN=55	1	3	0.8525	0	1	1	946.476	2837.41	2837.41	0.04	4e-05	HCD (High Energy Collision Dissociation)	MS2	27.2537	506	120	98.1348	35681	rs250626_1707_SP_16plex_targeted_01.raw	1.04176e+06	729438	759602	685833	728433	797240	1.04888e+06	695965	698292	789932	822568	703989		5.9	1	0.0002	2.603e-10	577.68	632.585	608.988	597.071	588.818	593.756
High	KEDGTFYEFGEDIPEAPER	[K].kEDGTFYEFGEDIPEAPER.[L]	N-Term(TMTpro); K1(TMTpro)	1	O43776	O43776	Asparagine--tRNA ligase, cytoplasmic OS=Homo sapiens OX=9606 GN=NARS1 PE=1 SV=1 EXT_LEN=55	1	3	0.8379	0	1	1	946.476	2837.41	2837.41	0.04	4e-05	HCD (High Energy Collision Dissociation)	MS2	27.2537	506	120	98.1394	35683	rs250626_1707_SP_16plex_targeted_01.raw	1.04176e+06	729438	759602	685833	728433	797240	1.04888e+06	695965	698292	789932	822568	703989		5.86	1	0.0002	1.161e-11	577.68	632.585	608.988	597.071	588.818	593.756
High	LMTDTINEPILLCR	[R].lMTDTINEPILLcR.[F]	N-Term(TMTpro); C13(Carbamidomethyl)	1	O43776	O43776	Asparagine--tRNA ligase, cytoplasmic OS=Homo sapiens OX=9606 GN=NARS1 PE=1 SV=1 EXT_LEN=55	0	2	0.3876	0	1	1	997.042	1993.08	1993.08	-1.04	-0.00103	HCD (High Energy Collision Dissociation)	MS2	0	213.5	120	114.7	42757	rs250626_1707_SP_16plex_targeted_01.raw	341188	190697	219470	212524	249421	250963	363793	206594	210447	293946	250335	215162		2.09	1	0.002493	0.02597	189.196	165.377	175.954	185.019	201.616	186.908
High	EAEDSLRR	[K].eAEDSLRR.[E]	N-Term(TMTpro)	5	O43776	K7EMQ6; K7EIU7; K7EJ19; K7EPK2; O43776	Asparaginyl-tRNA synthetase 1 (Fragment) OS=Homo sapiens OX=9606 GN=NARS1 PE=1 SV=1 EXT_LEN=55; Asparaginyl-tRNA synthetase 1 (Fragment) OS=Homo sapiens OX=9606 GN=NARS1 PE=1 SV=1 EXT_LEN=55; Asparaginyl-tRNA synthetase 1 OS=Homo sapiens OX=9606 GN=NARS1 PE=1 SV=1 EXT_LEN=55; Asparaginyl-tRNA synthetase 1 (Fragment) OS=Homo sapiens OX=9606 GN=NARS1 PE=1 SV=1 EXT_LEN=55; Asparagine--tRNA ligase, c…	1	2	0.373	0	1	1	640.348	1279.69	1279.69	-2.79	-0.00178	HCD (High Energy Collision Dissociation)	MS2	0	217.2	120	49.6467	15139	rs250626_1707_SP_16plex_targeted_01.raw	234683	180769	171255	151169	201004	188169	267231	177567	207161	210449	199853	154549		2.52	1	0.0002	0.001009	130.136	156.767	137.298	131.605	162.479	140.141
High	EAEDSLRR	[K].eAEDSLRR.[E]	N-Term(TMTpro)	5	O43776	K7EMQ6; K7EIU7; K7EJ19; K7EPK2; O43776	Asparaginyl-tRNA synthetase 1 (Fragment) OS=Homo sapiens OX=9606 GN=NARS1 PE=1 SV=1 EXT_LEN=55; Asparaginyl-tRNA synthetase 1 (Fragment) OS=Homo sapiens OX=9606 GN=NARS1 PE=1 SV=1 EXT_LEN=55; Asparaginyl-tRNA synthetase 1 OS=Homo sapiens OX=9606 GN=NARS1 PE=1 SV=1 EXT_LEN=55; Asparaginyl-tRNA synthetase 1 (Fragment) OS=Homo sapiens OX=9606 GN=NARS1 PE=1 SV=1 EXT_LEN=55; Asparagine--tRNA ligase, c…	1	2	0.4185	0	1	1	640.348	1279.69	1279.69	-2.6	-0.00166	HCD (High Energy Collision Dissociation)	MS2	0	279.3	120	49.665	15147	rs250626_1707_SP_16plex_targeted_01.raw	336703	268510	231572	199633	299833	277034	359512	248132	234679	319882	254112	209268		2.7	1	0.0002	0.001174	186.709	232.858	185.656	173.796	242.366	206.325
High	IANDNSLNHEYLPILGLAEFR	[K].iANDNSLNHEYLPILGLAEFR.[S]	N-Term(TMTpro)	1	P17174	P17174	Aspartate aminotransferase, cytoplasmic OS=Homo sapiens OX=9606 GN=GOT1 PE=1 SV=3 EXT_LEN=11	0	3	0.7525	0	1	1	901.82	2703.45	2703.44	1.47	0.00133	HCD (High Energy Collision Dissociation)	MS2	18.087	226.3	120	122.502	46038	rs250626_1707_SP_16plex_targeted_01.raw	483214	270992	282561	329761	332818	315355	469349	289075	285374	352146	307325	297255		4.97	1	0.0002	1.75e-10	267.952	235.01	226.534	287.082	269.029	234.865
High	ASAELALGENSEVLK	[K].aSAELALGENSEVLk.[S]	N-Term(TMTpro); K15(TMTpro)	1	P00505	P00505	Aspartate aminotransferase, mitochondrial OS=Homo sapiens OX=9606 GN=GOT2 PE=1 SV=3 EXT_LEN=32	0	3	0.7346	0	1	1	713.743	2139.21	2139.22	-0.17	-0.00012	HCD (High Energy Collision Dissociation)	MS2	2.74441	165.4	15.472	98.8236	35978	rs250626_1707_SP_16plex_targeted_01.raw	1.62172e+06	1.01972e+06	1.32739e+06	1.14872e+06	1.19465e+06	1.18683e+06	1.69745e+06	1.00053e+06	1.01985e+06	1.40764e+06	1.22095e+06	1.04883e+06		4.56	1	0.0002	3.169e-06	899.28	884.325	1064.19	1000.05	965.677	883.909
High	ASAELALGENSEVLK	[K].aSAELALGENSEVLk.[S]	N-Term(TMTpro); K15(TMTpro)	1	P00505	P00505	Aspartate aminotransferase, mitochondrial OS=Homo sapiens OX=9606 GN=GOT2 PE=1 SV=3 EXT_LEN=32	0	3	0.7629	0	1	1	713.744	2139.22	2139.22	0.35	0.00025	HCD (High Energy Collision Dissociation)	MS2	0	259.7	26.871	98.8312	35981	rs250626_1707_SP_16plex_targeted_01.raw	1.74516e+06	1.16813e+06	1.29715e+06	1.21739e+06	1.29797e+06	1.4661e+06	1.84565e+06	1.08655e+06	1.20332e+06	1.37915e+06	1.34538e+06	1.25772e+06		5.02	1	0.0002	4.251e-06	967.726	1013.03	1039.95	1059.83	1049.2	1091.9
High	ASAELALGENSEVLK	[K].aSAELALGENSEVLk.[S]	N-Term(TMTpro); K15(TMTpro)	1	P00505	P00505	Aspartate aminotransferase, mitochondrial OS=Homo sapiens OX=9606 GN=GOT2 PE=1 SV=3 EXT_LEN=32	0	2	0.6884	0	1	1	1070.11	2139.22	2139.22	0.78	0.00084	HCD (High Energy Collision Dissociation)	MS2	0	544.3	120	98.8358	35983	rs250626_1707_SP_16plex_targeted_01.raw	1.33008e+06	808764	930627	857484	946565	980317	1.33343e+06	822370	856486	953078	981390	848039		5.07	1	0.0002	5.714e-10	737.554	701.378	746.103	746.506	765.142	730.104
High	ASAELALGENSEVLK	[K].aSAELALGENSEVLk.[S]	N-Term(TMTpro); K15(TMTpro)	1	P00505	P00505	Aspartate aminotransferase, mitochondrial OS=Homo sapiens OX=9606 GN=GOT2 PE=1 SV=3 EXT_LEN=32	0	2	0.6534	0	1	1	1070.11	2139.22	2139.22	2.62	0.0028	HCD (High Energy Collision Dissociation)	MS2	0	416.2	120	98.9857	36045	rs250626_1707_SP_16plex_targeted_01.raw	914255	597505	657517	608304	576499	682090	971693	560152	642486	621121	595760	556342		3.52	1	0.0002	5.697e-09	506.973	518.17	527.145	529.575	466.005	507.996
High	QFPCEPFK	[K].qFPcEPFk.[F]	N-Term(TMTpro); C4(Carbamidomethyl); K8(TMTpro)	2	P14868	H7BZ35; P14868	Aspartate--tRNA ligase, cytoplasmic (Fragment) OS=Homo sapiens OX=9606 GN=DARS1 PE=1 SV=1 EXT_LEN=36; Aspartate--tRNA ligase, cytoplasmic OS=Homo sapiens OX=9606 GN=DARS1 PE=1 SV=2 EXT_LEN=36	0	2	0.5966	0	1	1	830.952	1660.9	1660.9	-2.17	-0.0018	HCD (High Energy Collision Dissociation)	MS2	0	685.7	120	94.07	33921	rs250626_1707_SP_16plex_targeted_01.raw	1.22198e+06	833273	935045	826338	821016	986421	1.41554e+06	819231	892596	913972	988445	852669		2.33	1	0.001676	0.01326	677.612	722.633	749.645	719.391	663.656	734.65
High	QFPCEPFK	[K].qFPcEPFk.[F]	N-Term(TMTpro); C4(Carbamidomethyl); K8(TMTpro)	2	P14868	H7BZ35; P14868	Aspartate--tRNA ligase, cytoplasmic (Fragment) OS=Homo sapiens OX=9606 GN=DARS1 PE=1 SV=1 EXT_LEN=36; Aspartate--tRNA ligase, cytoplasmic OS=Homo sapiens OX=9606 GN=DARS1 PE=1 SV=2 EXT_LEN=36	0	3	0.5872	0	1	1	554.305	1660.9	1660.9	-1.33	-0.00074	HCD (High Energy Collision Dissociation)	MS2	22.885	258.6	80.503	94.083	33927	rs250626_1707_SP_16plex_targeted_01.raw	439814	292037	357121	290277	331409	376878	508721	294687	333706	318743	358158	310724		2.81	1	0.002786	0.03821	243.886	253.261	286.311	252.709	267.889	280.685
High	YDTDFYILDK	[K].yDTDFYILDk.[Y]	N-Term(TMTpro); K10(TMTpro)	1	P14868	P14868	Aspartate--tRNA ligase, cytoplasmic OS=Homo sapiens OX=9606 GN=DARS1 PE=1 SV=2 EXT_LEN=36	0	2	0.5315	0	1	1	951.015	1901.02	1901.02	1.86	0.00177	HCD (High Energy Collision Dissociation)	MS2	0	320.7	120	112.972	42043	rs250626_1707_SP_16plex_targeted_01.raw	552961	341232	376153	351510	338538	393588	565649	316161	334701	361327	405403	357026		3.33	1	0.0002	4.315e-05	306.628	295.924	301.57	306.017	273.652	293.13
High	LPLQLDDAVRPEAEGEEEGR	[R].lPLQLDDAVRPEAEGEEEGR.[A]	N-Term(TMTpro)	3	P14868	C9JLC1; C9J7S3; P14868	Aspartyl-tRNA synthetase (Fragment) OS=Homo sapiens OX=9606 GN=DARS1 PE=1 SV=1 EXT_LEN=36; Aspartyl-tRNA synthetase (Fragment) OS=Homo sapiens OX=9606 GN=DARS1 PE=1 SV=8 EXT_LEN=36; Aspartate--tRNA ligase, cytoplasmic OS=Homo sapiens OX=9606 GN=DARS1 PE=1 SV=2 EXT_LEN=36	0	3	0.5191	0	1	1	843.103	2527.29	2527.3	-0.41	-0.00034	HCD (High Energy Collision Dissociation)	MS2	0	394.2	120	97.1666	35259	rs250626_1707_SP_16plex_targeted_01.raw	764420	513740	623035	526119	549546	581226	855440	491036	531763	708161	559033	478238		2.62	1	0.0007589	0.004456	423.887	445.527	499.499	458.027	444.218	432.876
High	IYQGEELPHPK	[K].iYQGEELPHPk.[S]	N-Term(TMTpro); K11(TMTpro)	6	A0A804HLC1	A0A804HLC1; A0AAQ5BH54; Q8WXF7; G3V334; B5MCN0; Q8NHH9	Atlastin-1 OS=Homo sapiens OX=9606 GN=ATL1 PE=1 SV=1 EXT_LEN=4; Atlastin-1 OS=Homo sapiens OX=9606 GN=ATL1 PE=1 SV=1 EXT_LEN=4; Atlastin-1 OS=Homo sapiens OX=9606 GN=ATL1 PE=1 SV=1 EXT_LEN=4; Atlastin-1 OS=Homo sapiens OX=9606 GN=ATL1 PE=1 SV=2 EXT_LEN=4; Atlastin GTPase 2 OS=Homo sapiens OX=9606 GN=ATL2 PE=1 SV=1 EXT_LEN=19; Atlastin-2 OS=Homo sapiens OX=9606 GN=ATL2 PE=1 SV=2 EXT_LEN=19	0	3	0.6807	0	1	1	640.368	1919.09	1919.09	1.16	0.00074	HCD (High Energy Collision Dissociation)	MS2	0	760.8	120	79.9792	27884	rs250626_1707_SP_16plex_targeted_01.raw	1.26519e+06	824814	834410	803765	823447	923414	1.28344e+06	853786	932424	904339	926807	797615		4.51	1	0.0002	9.145e-06	701.572	715.297	668.964	699.74	665.621	687.725
High	EVPIPEHIDIYHLTR	[R].eVPIPEHIDIYHLTR.[E]	N-Term(TMTpro)	3	C9JZV3	C9JZV3; C9JHK9; Q9UG63	ATP binding cassette subfamily F member 2 (Fragment) OS=Homo sapiens OX=9606 GN=ABCF2 PE=1 SV=8 EXT_LEN=18; ATP binding cassette subfamily F member 2 (Fragment) OS=Homo sapiens OX=9606 GN=ABCF2 PE=1 SV=1 EXT_LEN=18; ATP-binding cassette sub-family F member 2 OS=Homo sapiens OX=9606 GN=ABCF2 PE=1 SV=2 EXT_LEN=18	0	4	0.5137	0	1	1	534.799	2136.17	2136.18	-1.68	-0.0009	HCD (High Energy Collision Dissociation)	MS2	23.7368	112.9	120	96.8188	35108	rs250626_1707_SP_16plex_targeted_01.raw	117561	78706.7	75380.1	77268.2	94133.8	93686.1	135947	74337.9	81698.1	93177	94008.8	79429.6		4.01	1	0.0002	0.000287	65.1903	68.2562	60.4337	67.2679	76.0917	69.774
High	FICTTSAIQNR	[K].fIcTTSAIQNR.[F]	N-Term(TMTpro); C3(Carbamidomethyl)	2	P53396	K7ESG8; P53396	ATP citrate lyase (Fragment) OS=Homo sapiens OX=9606 GN=ACLY PE=1 SV=1 EXT_LEN=32; ATP-citrate synthase OS=Homo sapiens OX=9606 GN=ACLY PE=1 SV=3 EXT_LEN=32	0	2	0.6844	0	1	1	807.933	1614.86	1614.86	-0.19	-0.00016	HCD (High Energy Collision Dissociation)	MS2	25.2604	497.7	109.284	84.3474	29752	rs250626_1707_SP_16plex_targeted_01.raw	981465	656507	670268	591244	722121	756561	975417	587542	539757	740238	736382	643853		3.01	1	0.0002	2.522e-06	544.243	569.337	537.368	514.723	583.716	563.459
High	FICTTSAIQNR	[K].fIcTTSAIQNR.[F]	N-Term(TMTpro); C3(Carbamidomethyl)	2	P53396	K7ESG8; P53396	ATP citrate lyase (Fragment) OS=Homo sapiens OX=9606 GN=ACLY PE=1 SV=1 EXT_LEN=32; ATP-citrate synthase OS=Homo sapiens OX=9606 GN=ACLY PE=1 SV=3 EXT_LEN=32	0	2	0.6959	0	1	1	807.935	1614.86	1614.86	1.77	0.00143	HCD (High Energy Collision Dissociation)	MS2	0	598.7	107.325	84.3564	29756	rs250626_1707_SP_16plex_targeted_01.raw	1.31225e+06	901831	891892	788427	968973	1.07016e+06	1.28316e+06	758464	764954	914313	953499	872754		3.42	1	0.0002	2.226e-06	727.667	782.088	715.048	686.386	783.255	797.018
High	FICTTSAIQNR	[K].fIcTTSAIQNR.[F]	N-Term(TMTpro); C3(Carbamidomethyl)	2	P53396	K7ESG8; P53396	ATP citrate lyase (Fragment) OS=Homo sapiens OX=9606 GN=ACLY PE=1 SV=1 EXT_LEN=32; ATP-citrate synthase OS=Homo sapiens OX=9606 GN=ACLY PE=1 SV=3 EXT_LEN=32	0	2	0.707	0	1	1	807.932	1614.86	1614.86	-1.63	-0.00132	HCD (High Energy Collision Dissociation)	MS2	0	684.7	101.655	84.3654	29760	rs250626_1707_SP_16plex_targeted_01.raw	1.58154e+06	1.0618e+06	1.06051e+06	1.00122e+06	1.17025e+06	1.33857e+06	1.57626e+06	906977	961304	1.14467e+06	1.21179e+06	1.04459e+06		3.14	1	0.0002	3.193e-06	876.998	920.816	850.234	871.637	945.957	996.92
High	FICTTSAIQNR	[K].fIcTTSAIQNR.[F]	N-Term(TMTpro); C3(Carbamidomethyl)	2	P53396	K7ESG8; P53396	ATP citrate lyase (Fragment) OS=Homo sapiens OX=9606 GN=ACLY PE=1 SV=1 EXT_LEN=32; ATP-citrate synthase OS=Homo sapiens OX=9606 GN=ACLY PE=1 SV=3 EXT_LEN=32	0	3	0.7405	0	1	1	538.957	1614.86	1614.86	-1.94	-0.00104	HCD (High Energy Collision Dissociation)	MS2	16.2427	322.8	85.174	84.3862	29769	rs250626_1707_SP_16plex_targeted_01.raw	656164	411031	442469	408555	523507	524199	700773	418754	409812	490066	516594	455787		3.7	1	0.0002	0.001427	363.856	356.455	354.736	355.678	423.169	390.404
High	FICTTSAIQNR	[K].fIcTTSAIQNR.[F]	N-Term(TMTpro); C3(Carbamidomethyl)	2	P53396	K7ESG8; P53396	ATP citrate lyase (Fragment) OS=Homo sapiens OX=9606 GN=ACLY PE=1 SV=1 EXT_LEN=32; ATP-citrate synthase OS=Homo sapiens OX=9606 GN=ACLY PE=1 SV=3 EXT_LEN=32	0	3	0.7346	0	1	1	538.957	1614.86	1614.86	-1.15	-0.00062	HCD (High Energy Collision Dissociation)	MS2	18.8154	142.5	28.659	84.4042	29777	rs250626_1707_SP_16plex_targeted_01.raw	682416	387949	469636	432353	496162	517495	731726	406205	416139	498019	471819	467415		3.58	1	0.0007589	0.003465	378.414	336.438	376.516	376.396	401.065	385.411
High	FENAFLSHVVSQHQALLGTIR	[K].fENAFLSHVVSQHQALLGTIR.[A]	N-Term(TMTpro)	1	P25705	P25705	ATP synthase subunit alpha, mitochondrial OS=Homo sapiens OX=9606 GN=ATP5F1A PE=1 SV=1 EXT_LEN=37	0	4	0.6157	0	1	1	668.62	2671.46	2671.46	-2	-0.00133	HCD (High Energy Collision Dissociation)	MS2	15.2801	251.3	120	107.325	39634	rs250626_1707_SP_16plex_targeted_01.raw	353576	207180	245524	223453	224899	255345	375328	222622	252768	239490	242572	220946		5.36	1	0.0002	4.27e-06	196.065	179.671	196.842	194.533	181.794	190.171
High	FENAFLSHVVSQHQALLGTIR	[K].fENAFLSHVVSQHQALLGTIR.[A]	N-Term(TMTpro)	1	P25705	P25705	ATP synthase subunit alpha, mitochondrial OS=Homo sapiens OX=9606 GN=ATP5F1A PE=1 SV=1 EXT_LEN=37	0	4	0.5483	0	1	1	668.62	2671.46	2671.46	-2	-0.00133	HCD (High Energy Collision Dissociation)	MS2	15.2801	251.3	120	107.329	39636	rs250626_1707_SP_16plex_targeted_01.raw	353576	207180	245524	223453	224899	255345	375328	222622	252768	239490	242572	220946		5.07	1	0.0002	1.293e-05	196.065	179.671	196.842	194.533	181.794	190.171
High	QGQYSPMAIEEQVAVIYAGVR	[K].qGQYSPmAIEEQVAVIYAGVR.[G]	N-Term(TMTpro); M7(Oxidation)	1	P25705	P25705	ATP synthase subunit alpha, mitochondrial OS=Homo sapiens OX=9606 GN=ATP5F1A PE=1 SV=1 EXT_LEN=37	0	3	0.7567	0	1	1	877.126	2629.36	2629.36	0.98	0.00086	HCD (High Energy Collision Dissociation)	MS2	0	174.3	120	121.525	45635	rs250626_1707_SP_16plex_targeted_01.raw	241298	154654	151981	152791	215600	201142	249161	159462	152504	237609	187945	165392		4.85	1	0.0002	6.431e-07	133.805	134.12	121.846	133.016	174.277	149.803
High	QGQYSPMAIEEQVAVIYAGVR	[K].qGQYSPmAIEEQVAVIYAGVR.[G]	N-Term(TMTpro); M7(Oxidation)	1	P25705	P25705	ATP synthase subunit alpha, mitochondrial OS=Homo sapiens OX=9606 GN=ATP5F1A PE=1 SV=1 EXT_LEN=37	0	2	0.7921	0	1	1	1315.18	2629.36	2629.36	-1	-0.00132	HCD (High Energy Collision Dissociation)	MS2	0	71.8	120	122.275	45943	rs250626_1707_SP_16plex_targeted_01.raw	117103	78068.8	85135.9	93588.5	78086.4	93889.7	130231	78154	90444.9	89693.5	89387.1	74577.4		3.56	1	0.0002	1.676e-07	64.9362	67.703	68.2552	81.476	63.1201	69.9256
High	QGQYSPMAIEEQVAVIYAGVR	[K].qGQYSPmAIEEQVAVIYAGVR.[G]	N-Term(TMTpro); M7(Oxidation)	1	P25705	P25705	ATP synthase subunit alpha, mitochondrial OS=Homo sapiens OX=9606 GN=ATP5F1A PE=1 SV=1 EXT_LEN=37	0	2	0.7599	0	1	1	1315.18	2629.35	2629.36	-2.67	-0.00351	HCD (High Energy Collision Dissociation)	MS2	0	85.9	120	122.365	45980	rs250626_1707_SP_16plex_targeted_01.raw	181999	90454.7	102434	102443	93243.9	120111	197683	91334.7	107817	98216.1	126152	102595		3.04	1	0.0002	2.075e-07	100.922	78.4443	82.1232	89.1842	75.3724	89.4546
High	EGNDLYHEMIESGVINLK	[R].eGNDLYHEMIESGVINLk.[D]	N-Term(TMTpro); K18(TMTpro)	5	P06576	H0YI37; P06576; H0YH81; F8W079; F8W0P7	ATP synthase subunit beta, mitochondrial (Fragment) OS=Homo sapiens OX=9606 GN=ATP5F1B PE=1 SV=1 EXT_LEN=30; ATP synthase subunit beta, mitochondrial OS=Homo sapiens OX=9606 GN=ATP5F1B PE=1 SV=3 EXT_LEN=30; ATP synthase subunit beta (Fragment) OS=Homo sapiens OX=9606 GN=ATP5F1B PE=1 SV=1 EXT_LEN=30; ATP synthase subunit beta, mitochondrial (Fragment) OS=Homo sapiens OX=9606 GN=ATP5F1B PE=1 SV=1 E…	0	2	0.75	0	1	1	1335.21	2669.41	2669.41	-0.75	-0.001	HCD (High Energy Collision Dissociation)	MS2	0	117.9	120	114.42	42646	rs250626_1707_SP_16plex_targeted_01.raw	191401	118554	162866	136409	126511	142102	214331	115409	124389	126400	151910	123260		3.88	1	0.0002	0.0001359	106.136	102.813	130.573	118.754	102.263	105.833
High	EGNDLYHEMIESGVINLK	[R].eGNDLYHEMIESGVINLk.[D]	N-Term(TMTpro); K18(TMTpro)	5	P06576	H0YI37; P06576; H0YH81; F8W079; F8W0P7	ATP synthase subunit beta, mitochondrial (Fragment) OS=Homo sapiens OX=9606 GN=ATP5F1B PE=1 SV=1 EXT_LEN=30; ATP synthase subunit beta, mitochondrial OS=Homo sapiens OX=9606 GN=ATP5F1B PE=1 SV=3 EXT_LEN=30; ATP synthase subunit beta (Fragment) OS=Homo sapiens OX=9606 GN=ATP5F1B PE=1 SV=1 EXT_LEN=30; ATP synthase subunit beta, mitochondrial (Fragment) OS=Homo sapiens OX=9606 GN=ATP5F1B PE=1 SV=1 E…	0	3	0.6534	0	1	1	890.474	2669.41	2669.41	-1.13	-0.00101	HCD (High Energy Collision Dissociation)	MS2	26.6429	274	120	114.478	42669	rs250626_1707_SP_16plex_targeted_01.raw	474844	277550	316023	289253	289787	327345	480610	278591	299297	323767	336944	265414		4.01	1	0.001676	0.008736	263.311	240.697	253.362	251.817	234.245	243.794
High	EGNDLYHEMIESGVINLK	[R].eGNDLYHEMIESGVINLk.[D]	N-Term(TMTpro); K18(TMTpro)	5	P06576	H0YI37; P06576; H0YH81; F8W079; F8W0P7	ATP synthase subunit beta, mitochondrial (Fragment) OS=Homo sapiens OX=9606 GN=ATP5F1B PE=1 SV=1 EXT_LEN=30; ATP synthase subunit beta, mitochondrial OS=Homo sapiens OX=9606 GN=ATP5F1B PE=1 SV=3 EXT_LEN=30; ATP synthase subunit beta (Fragment) OS=Homo sapiens OX=9606 GN=ATP5F1B PE=1 SV=1 EXT_LEN=30; ATP synthase subunit beta, mitochondrial (Fragment) OS=Homo sapiens OX=9606 GN=ATP5F1B PE=1 SV=1 E…	0	3	0.5498	0	1	1	890.474	2669.41	2669.41	-1.4	-0.00125	HCD (High Energy Collision Dissociation)	MS2	0	246.4	120	114.533	42690	rs250626_1707_SP_16plex_targeted_01.raw	396962	230405	283665	274820	256904	293257	400906	244642	272914	301098	276295	243526		3.31	1	0.0002	0.001724	220.124	199.812	227.42	239.252	207.665	218.407
High	EGNDLYHEMIESGVINLK	[R].eGNDLYHEMIESGVINLk.[D]	N-Term(TMTpro); K18(TMTpro)	5	P06576	H0YI37; P06576; H0YH81; F8W079; F8W0P7	ATP synthase subunit beta, mitochondrial (Fragment) OS=Homo sapiens OX=9606 GN=ATP5F1B PE=1 SV=1 EXT_LEN=30; ATP synthase subunit beta, mitochondrial OS=Homo sapiens OX=9606 GN=ATP5F1B PE=1 SV=3 EXT_LEN=30; ATP synthase subunit beta (Fragment) OS=Homo sapiens OX=9606 GN=ATP5F1B PE=1 SV=1 EXT_LEN=30; ATP synthase subunit beta, mitochondrial (Fragment) OS=Homo sapiens OX=9606 GN=ATP5F1B PE=1 SV=1 E…	0	3	0.5959	0	1	1	890.475	2669.41	2669.41	0.11	9e-05	HCD (High Energy Collision Dissociation)	MS2	0	214.3	120	114.545	42695	rs250626_1707_SP_16plex_targeted_01.raw	335003	192424	235344	202857	223385	242601	360424	200242	227195	258004	241105	221169		3.44	1	0.0002	0.002762	185.766	166.875	188.68	176.602	180.57	180.68
High	VALVYGQMNEPPGAR	[K].vALVYGQMNEPPGAR.[A]	N-Term(TMTpro)	3	P06576	P06576; H0YH81; F8W0P7	ATP synthase subunit beta, mitochondrial OS=Homo sapiens OX=9606 GN=ATP5F1B PE=1 SV=3 EXT_LEN=30; ATP synthase subunit beta (Fragment) OS=Homo sapiens OX=9606 GN=ATP5F1B PE=1 SV=1 EXT_LEN=30; ATP synthase subunit beta, mitochondrial (Fragment) OS=Homo sapiens OX=9606 GN=ATP5F1B PE=1 SV=2 EXT_LEN=30	0	2	0.4322	0	1	1	953.511	1906.01	1906.02	-1.39	-0.00133	HCD (High Energy Collision Dissociation)	MS2	0	302.4	120	94.7738	34220	rs250626_1707_SP_16plex_targeted_01.raw	496685	325888	341253	341594	336606	353876	522319	364408	335765	396004	362273	313675		2.36	1	0.002639	0.03732	275.422	282.618	273.589	297.384	272.09	263.554
High	SLQDIIAILGMDELSEEDKLTVSR	[K].sLQDIIAILGmDELSEEDkLTVSR.[A]	N-Term(TMTpro); M11(Oxidation); K19(TMTpro)	2	P06576	P06576; F8W079	ATP synthase subunit beta, mitochondrial OS=Homo sapiens OX=9606 GN=ATP5F1B PE=1 SV=3 EXT_LEN=30; ATP synthase subunit beta, mitochondrial (Fragment) OS=Homo sapiens OX=9606 GN=ATP5F1B PE=1 SV=1 EXT_LEN=30	1	4	0.6892	0	1	1	825.701	3299.78	3299.79	-2.1	-0.00174	HCD (High Energy Collision Dissociation)	MS2	19.8621	284.6	120	128.165	48416	rs250626_1707_SP_16plex_targeted_01.raw	671932	414650	500096	504574	452917	538890	722223	405556	449740	558334	557336	486112		6.5	1	0.0002	4.443e-09	372.6	359.593	400.937	439.27	366.109	401.345
High	LGELPSWILMR	[K].lGELPSWILMR.[D]	N-Term(TMTpro)	4	C9JU26	C9JU26; P56134; G3V325; C9JJT5	ATP synthase subunit f, mitochondrial OS=Homo sapiens OX=9606 GN=ATP5MF PE=1 SV=1 EXT_LEN=27; ATP synthase subunit f, mitochondrial OS=Homo sapiens OX=9606 GN=ATP5MF PE=1 SV=3 EXT_LEN=27; ATP5MF-PTCD1 readthrough OS=Homo sapiens OX=9606 GN=ATP5MF-PTCD1 PE=1 SV=1; ATP synthase subunit f, mitochondrial OS=Homo sapiens OX=9606 GN=ATP5MF-PTCD1 PE=3 SV=2	0	2	0.5806	0	1	1	809.969	1618.93	1618.93	0.3	0.00024	HCD (High Energy Collision Dissociation)	MS2	9.27227	387.5	120	127.121	47960	rs250626_1707_SP_16plex_targeted_01.raw	629938	361833	457047	396728	406796	446217	650641	318726	421172	444019	446611	404453		3.41	1	0.0002	7.57e-05	349.314	313.79	366.424	345.382	328.828	332.326
High	EALNLAQMQEQTLQLEQQSK	[K].eALNLAQMQEQTLQLEQQSk.[L]	N-Term(TMTpro); K20(TMTpro)	2	Q5T9A4	Q5T9A4; A0A5K1VW56	ATPase family AAA domain-containing protein 3B OS=Homo sapiens OX=9606 GN=ATAD3B PE=1 SV=1 EXT_LEN=30; ATPase family AAA domain containing 3B OS=Homo sapiens OX=9606 GN=ATAD3B PE=1 SV=1 EXT_LEN=30	0	3	0.7782	0	1	1	980.2	2938.58	2938.58	1.51	0.00148	HCD (High Energy Collision Dissociation)	MS2	0	186.7	120	112.214	41720	rs250626_1707_SP_16plex_targeted_01.raw	349197	202681	222844	214890	221769	258159	367308	200931	191816	254344	232628	202695		5.95	1	0.0002	3.127e-09	193.637	175.769	178.658	187.079	179.264	192.267
High	MVTGDNINTAR	[R].mVTGDNINTAR.[A]	N-Term(TMTpro)	10	A0A2R8Y4R4	A0A2R8Y4R4; A0A2U3TZI3; P20020; Q01814; A0A2U3U055; A0A994J5M1; A0A804HKZ0; A0A994J581; P23634; Q16720	ATPase plasma membrane Ca2+ transporting 2 (Fragment) OS=Homo sapiens OX=9606 GN=ATP2B2 PE=1 SV=1 EXT_LEN=137; Calcium-transporting ATPase OS=Homo sapiens OX=9606 GN=ATP2B2 PE=1 SV=1 EXT_LEN=137; Plasma membrane calcium-transporting ATPase 1 OS=Homo sapiens OX=9606 GN=ATP2B1 PE=1 SV=4 EXT_LEN=2; Plasma membrane calcium-transporting ATPase 2 OS=Homo sapiens OX=9606 GN=ATP2B2 PE=1 SV=2 EXT_LEN=137;…	0	2	0.6577	0	1	1	748.395	1495.78	1495.79	-2.03	-0.00152	HCD (High Energy Collision Dissociation)	MS2	0	471.3	113.794	70.1501	23676	rs250626_1707_SP_16plex_targeted_01.raw	887826	583834	668978	622510	333245	368072	940290	578130	682848	866104	362149	292337		2.98	1	0.0002	0.0001165	492.318	506.314	536.333	541.943	269.374	274.127
High	MVTGDNINTAR	[R].mVTGDNINTAR.[A]	N-Term(TMTpro)	10	A0A2R8Y4R4	A0A2R8Y4R4; A0A2U3TZI3; P20020; Q01814; A0A2U3U055; A0A994J5M1; A0A804HKZ0; A0A994J581; P23634; Q16720	ATPase plasma membrane Ca2+ transporting 2 (Fragment) OS=Homo sapiens OX=9606 GN=ATP2B2 PE=1 SV=1 EXT_LEN=137; Calcium-transporting ATPase OS=Homo sapiens OX=9606 GN=ATP2B2 PE=1 SV=1 EXT_LEN=137; Plasma membrane calcium-transporting ATPase 1 OS=Homo sapiens OX=9606 GN=ATP2B1 PE=1 SV=4 EXT_LEN=2; Plasma membrane calcium-transporting ATPase 2 OS=Homo sapiens OX=9606 GN=ATP2B2 PE=1 SV=2 EXT_LEN=137;…	0	2	0.6319	0	1	1	748.396	1495.79	1495.79	-0.31	-0.00023	HCD (High Energy Collision Dissociation)	MS2	0	415	103.719	70.1588	23680	rs250626_1707_SP_16plex_targeted_01.raw	783836	536651	610464	564596	332093	382205	831418	536049	596427	781237	355932	331883		3.07	1	0.0002	3.37e-05	434.653	465.396	489.421	491.525	268.442	284.653
High	FGLESHAHTIQICK	[R].fGLESHAHTIQIck.[L]	N-Term(TMTpro); C13(Carbamidomethyl); K14(TMTpro)	4	Q8NE71	Q8NE71; Q5STZ8; A0A0G2JIC2; H0YGW7	ATP-binding cassette sub-family F member 1 OS=Homo sapiens OX=9606 GN=ABCF1 PE=1 SV=2 EXT_LEN=25; ATP binding cassette subfamily F member 1 OS=Homo sapiens OX=9606 GN=ABCF1 PE=1 SV=10 EXT_LEN=25; ATP binding cassette subfamily F member 1 OS=Homo sapiens OX=9606 GN=ABCF1 PE=1 SV=1 EXT_LEN=25; ATP binding cassette subfamily F member 1 (Fragment) OS=Homo sapiens OX=9606 GN=ABCF1 PE=1 SV=1 EXT_LEN=25	0	4	0.6112	0	1	1	563.064	2249.23	2249.24	-0.56	-0.00032	HCD (High Energy Collision Dissociation)	MS2	0	240.5	55.737	80.8809	28280	rs250626_1707_SP_16plex_targeted_01.raw	624570	400304	444871	417184	525356	501096	658687	439433	411320	543633	483229	419949		4.27	1	0.0002	0.0009446	346.337	347.153	356.662	363.191	424.664	373.198
High	FSPPILQLDEVDFYYDPK	[K].fSPPILQLDEVDFYYDPk.[H]	N-Term(TMTpro); K18(TMTpro)	1	Q9NUQ8	Q9NUQ8	ATP-binding cassette sub-family F member 3 OS=Homo sapiens OX=9606 GN=ABCF3 PE=1 SV=2 EXT_LEN=22	0	3	0.469	0	1	1	932.165	2794.48	2794.48	-0.77	-0.00072	HCD (High Energy Collision Dissociation)	MS2	0	136.8	120	128.267	48461	rs250626_1707_SP_16plex_targeted_01.raw	185798	113392	134631	133884	174253	140399	201473	100385	127756	201473	153054	122849		2.58	1	0.0002	0.0005377	103.029	98.3357	107.936	116.556	140.855	104.564
High	DEPSVAAMVYPFTGDHK	[R].dEPSVAAMVYPFTGDHk.[Q]	N-Term(TMTpro); K17(TMTpro)	1	P53396	P53396	ATP-citrate synthase OS=Homo sapiens OX=9606 GN=ACLY PE=1 SV=3 EXT_LEN=32	0	3	0.6974	0	1	1	824.761	2472.27	2472.27	-2.17	-0.00179	HCD (High Energy Collision Dissociation)	MS2	0	497.1	120	105.14	38690	rs250626_1707_SP_16plex_targeted_01.raw	1.21206e+06	783507	672993	610960	466664	667447	1.25659e+06	740960	617100	525532	739666	668816		2.28	1	0.0002	2.102e-05	672.113	679.474	539.552	531.888	377.221	497.09
High	DEPSVAAMVYPFTGDHK	[R].dEPSVAAMVYPFTGDHk.[Q]	N-Term(TMTpro); K17(TMTpro)	1	P53396	P53396	ATP-citrate synthase OS=Homo sapiens OX=9606 GN=ACLY PE=1 SV=3 EXT_LEN=32	0	3	0.6523	0	1	1	824.761	2472.27	2472.27	-2.17	-0.00179	HCD (High Energy Collision Dissociation)	MS2	0	497.1	120	105.151	38695	rs250626_1707_SP_16plex_targeted_01.raw	1.21206e+06	783507	672993	610960	466664	667447	1.25659e+06	740960	617100	525532	739666	668816		2.79	1	0.0002	3.306e-05	672.113	679.474	539.552	531.888	377.221	497.09
High	GQELIYAGMPITEVFK	[R].gQELIYAGMPITEVFk.[E]	N-Term(TMTpro); K16(TMTpro)	1	P53396	P53396	ATP-citrate synthase OS=Homo sapiens OX=9606 GN=ACLY PE=1 SV=3 EXT_LEN=32	0	2	0.6367	0	1	1	1202.68	2404.35	2404.34	1.37	0.00165	HCD (High Energy Collision Dissociation)	MS2	0	195.3	120	126.428	47661	rs250626_1707_SP_16plex_targeted_01.raw	378369	248265	259940	236294	251833	311360	412224	213421	265590	245580	303038	252889		2.78	1	0.0002	3.689e-05	209.814	215.301	208.399	205.712	203.565	231.89
High	IGNTGGMLDNILASK	[K].iGNTGGmLDNILASk.[L]	N-Term(TMTpro); M7(Oxidation); K15(TMTpro)	1	P53396	P53396	ATP-citrate synthase OS=Homo sapiens OX=9606 GN=ACLY PE=1 SV=3 EXT_LEN=32	0	2	0.6745	0	1	1	1064.6	2128.19	2128.19	-0.32	-0.00034	HCD (High Energy Collision Dissociation)	MS2	0	308.9	120	104.311	38332	rs250626_1707_SP_16plex_targeted_01.raw	583053	396667	363896	372772	414210	471810	624991	416005	378702	441371	447557	384619		4.27	1	0.0002	3.785e-08	323.315	343.999	291.743	324.526	334.82	351.387
High	AIGVLTSGGDAQGMNAAVR	[K].aIGVLTSGGDAQGMNAAVR.[A]	N-Term(TMTpro)	3	A0A8V8TMY4; P17858	A0A8V8TMY4; Q01813; P17858	ATP-dependent 6-phosphofructokinase OS=Homo sapiens OX=9606 GN=PFKP PE=1 SV=1 EXT_LEN=20; ATP-dependent 6-phosphofructokinase, platelet type OS=Homo sapiens OX=9606 GN=PFKP PE=1 SV=2 EXT_LEN=20; ATP-dependent 6-phosphofructokinase, liver type OS=Homo sapiens OX=9606 GN=PFKL PE=1 SV=6	0	2	0.5335	0	1	1	1046.56	2092.11	2092.11	-1.6	-0.00168	HCD (High Energy Collision Dissociation)	MS2	0	307.8	120	94.1933	33976	rs250626_1707_SP_16plex_targeted_01.raw	529413	352942	387380	376329	459042	514520	526655	354339	375290	463553	440445	378609		3.73	2	0.0002	5.229e-10	293.57	306.079	310.57	327.624	371.06	383.196
High	AIGVLTSGGDAQGMNAAVR	[K].aIGVLTSGGDAQGMNAAVR.[A]	N-Term(TMTpro)	3	A0A8V8TMY4; P17858	A0A8V8TMY4; Q01813; P17858	ATP-dependent 6-phosphofructokinase OS=Homo sapiens OX=9606 GN=PFKP PE=1 SV=1 EXT_LEN=20; ATP-dependent 6-phosphofructokinase, platelet type OS=Homo sapiens OX=9606 GN=PFKP PE=1 SV=2 EXT_LEN=20; ATP-dependent 6-phosphofructokinase, liver type OS=Homo sapiens OX=9606 GN=PFKL PE=1 SV=6	0	2	0.5496	0	1	1	1046.56	2092.11	2092.11	-0.9	-0.00094	HCD (High Energy Collision Dissociation)	MS2	0	254.9	120	94.2176	33986	rs250626_1707_SP_16plex_targeted_01.raw	459348	324475	353668	316657	409194	429080	459266	314802	317607	396737	388187	319114		3.93	2	0.0002	4.086e-10	254.718	281.392	283.543	275.674	330.767	319.563
High	TFVLEVMGR	[R].tFVLEVMGR.[H]	N-Term(TMTpro)	9	A0A8V8TMY4; F8VZI0; P17858	A0A8V8TMY4; Q01813; F8VZI0; P17858; A0A7I2V3Z0; P08237; F8VTQ3; Q5VSR5; A0A2R8Y891	ATP-dependent 6-phosphofructokinase OS=Homo sapiens OX=9606 GN=PFKP PE=1 SV=1 EXT_LEN=20; ATP-dependent 6-phosphofructokinase, platelet type OS=Homo sapiens OX=9606 GN=PFKP PE=1 SV=2 EXT_LEN=20; Phosphofructokinase, muscle OS=Homo sapiens OX=9606 GN=PFKM PE=1 SV=10 EXT_LEN=5; ATP-dependent 6-phosphofructokinase, liver type OS=Homo sapiens OX=9606 GN=PFKL PE=1 SV=6; ATP-dependent 6-phosphofructoki…	0	2	0.5018	0	1	1	678.387	1355.77	1355.77	-0.94	-0.00064	HCD (High Energy Collision Dissociation)	MS2	0	456.4	120	108.528	40146	rs250626_1707_SP_16plex_targeted_01.raw	630286	354669	504967	442290	522237	522970	731602	406136	503776	503498	532113	447863		2.79	3	0.0002	0.0001395	349.506	307.577	404.843	385.047	422.143	389.489
High	GQVQEVGWHDVAGWLGR	[K].gQVQEVGWHDVAGWLGR.[G]	N-Term(TMTpro)	1	P17858	P17858	ATP-dependent 6-phosphofructokinase, liver type OS=Homo sapiens OX=9606 GN=PFKL PE=1 SV=6	0	3	0.6331	0	1	1	733.384	2198.14	2198.14	-2.82	-0.00206	HCD (High Energy Collision Dissociation)	MS2	0	418.9	120	104.03	38214	rs250626_1707_SP_16plex_targeted_01.raw	712242	420755	473591	441054	457500	509234	699465	430215	465327	491674	500147	453628		5.26	1	0.0002	4.523e-07	394.953	364.888	379.688	383.971	369.814	379.259
High	GQSGIIYCFSQK	[K].gQSGIIYcFSQk.[D]	N-Term(TMTpro); C8(Carbamidomethyl); K12(TMTpro)	1	P46063	P46063	ATP-dependent DNA helicase Q1 OS=Homo sapiens OX=9606 GN=RECQL PE=1 SV=3 EXT_LEN=5	0	3	0.5805	0	1	1	666.031	1996.08	1996.08	-1.54	-0.00102	HCD (High Energy Collision Dissociation)	MS2	23.9735	510	120	96.503	34972	rs250626_1707_SP_16plex_targeted_01.raw	891021	545791	668629	614837	602996	624987	986425	553452	626015	670167	626015	576042		3.29	1	0.0002	0.0008259	494.089	473.322	536.053	535.263	487.424	465.467
High	GCDHCQNPTAVR	[K].gcDHcQNPTAVR.[R]	N-Term(TMTpro); C2(Carbamidomethyl); C5(Carbamidomethyl)	2	O94762	O94762; J3KTQ2	ATP-dependent DNA helicase Q5 OS=Homo sapiens OX=9606 GN=RECQL5 PE=1 SV=2 EXT_LEN=15; ATP-dependent DNA helicase (Fragment) OS=Homo sapiens OX=9606 GN=RECQL5 PE=1 SV=1 EXT_LEN=15	0	3	0.7291	0	1	1	573.605	1718.8	1718.8	-1.59	-0.00091	HCD (High Energy Collision Dissociation)	MS2	18.1317	83	120	47.0871	14178	rs250626_1707_SP_16plex_targeted_01.raw	79295.6	50240.7	56866.6	61438.9	47500.3	55528.6	74261.1	54192.1	67158.4	67823.3	59179.2	46545.4		4.06	1	0.0002	3.423e-06	43.971	43.5699	45.5911	53.4873	38.3962	41.3556
High	AAECNIVVTQPR	[R].aAEcNIVVTQPR.[R]	N-Term(TMTpro); C4(Carbamidomethyl)	1	Q08211	Q08211	ATP-dependent RNA helicase A OS=Homo sapiens OX=9606 GN=DHX9 PE=1 SV=4 EXT_LEN=12	0	2	0.664	0	1	1	831.451	1661.89	1661.9	-1.18	-0.00098	HCD (High Energy Collision Dissociation)	MS2	0	401.8	120	73.6621	25167	rs250626_1707_SP_16plex_targeted_01.raw	695703	417080	442094	417080	481317	489060	641212	393965	414193	567853	475018	412984		3.69	1	0.0002	3.13e-07	385.782	361.701	354.435	363.1	389.066	364.234
High	AAECNIVVTQPR	[R].aAEcNIVVTQPR.[R]	N-Term(TMTpro); C4(Carbamidomethyl)	1	Q08211	Q08211	ATP-dependent RNA helicase A OS=Homo sapiens OX=9606 GN=DHX9 PE=1 SV=4 EXT_LEN=12	0	2	0.6812	0	1	1	831.454	1661.9	1661.9	2.27	0.00189	HCD (High Energy Collision Dissociation)	MS2	0	513.2	120	73.6711	25171	rs250626_1707_SP_16plex_targeted_01.raw	982111	606761	613434	580504	728121	686014	927678	569080	593640	748379	705725	619751		3.67	1	0.0002	2.835e-07	544.601	526.197	491.803	505.374	588.566	510.918
High	AAECNIVVTQPR	[R].aAEcNIVVTQPR.[R]	N-Term(TMTpro); C4(Carbamidomethyl)	1	Q08211	Q08211	ATP-dependent RNA helicase A OS=Homo sapiens OX=9606 GN=DHX9 PE=1 SV=4 EXT_LEN=12	0	3	0.6955	0	1	1	554.636	1661.89	1661.9	-1.96	-0.00109	HCD (High Energy Collision Dissociation)	MS2	8.83387	370.9	120	73.6733	25172	rs250626_1707_SP_16plex_targeted_01.raw	518693	332444	383413	360481	421938	415110	563190	355387	383127	441833	401011	340980		3.81	1	0.0002	0.0002333	287.626	288.303	307.39	313.827	341.068	309.159
High	AAECNIVVTQPR	[R].aAEcNIVVTQPR.[R]	N-Term(TMTpro); C4(Carbamidomethyl)	1	Q08211	Q08211	ATP-dependent RNA helicase A OS=Homo sapiens OX=9606 GN=DHX9 PE=1 SV=4 EXT_LEN=12	0	2	0.6877	0	1	1	831.453	1661.9	1661.9	1.46	0.00121	HCD (High Energy Collision Dissociation)	MS2	15.8792	547.3	120	73.6844	25177	rs250626_1707_SP_16plex_targeted_01.raw	1.08894e+06	674491	715888	698870	802495	760188	1.07295e+06	629870	689520	907882	773951	668966		3.65	1	0.0002	3.11e-07	603.838	584.934	573.942	608.42	648.686	566.161
High	AAECNIVVTQPR	[R].aAEcNIVVTQPR.[R]	N-Term(TMTpro); C4(Carbamidomethyl)	1	Q08211	Q08211	ATP-dependent RNA helicase A OS=Homo sapiens OX=9606 GN=DHX9 PE=1 SV=4 EXT_LEN=12	0	3	0.6935	0	1	1	554.637	1661.9	1661.9	-0.53	-0.00029	HCD (High Energy Collision Dissociation)	MS2	0	337.5	120	73.6912	25180	rs250626_1707_SP_16plex_targeted_01.raw	505506	343910	394232	346792	432980	403789	584780	349909	411005	431395	403347	366686		3.36	1	0.0002	0.001499	280.313	298.246	316.064	301.91	349.993	300.728
High	MGLAISLVATEK	[R].mGLAISLVATEk.[E]	N-Term(TMTpro); K12(TMTpro)	6	A0A7I2V2M5	A0A7I2V2M5; A0A7I2V430; A0A7I2V4F0; A0A087WZ71; Q92499; A0A087X2G1	ATP-dependent RNA helicase DDX1 OS=Homo sapiens OX=9606 GN=DDX1 PE=1 SV=1 EXT_LEN=9; ATP-dependent RNA helicase DDX1 OS=Homo sapiens OX=9606 GN=DDX1 PE=1 SV=1 EXT_LEN=9; ATP-dependent RNA helicase DDX1 OS=Homo sapiens OX=9606 GN=DDX1 PE=1 SV=1 EXT_LEN=9; ATP-dependent RNA helicase DDX1 OS=Homo sapiens OX=9606 GN=DDX1 PE=1 SV=1 EXT_LEN=9; ATP-dependent RNA helicase DDX1 OS=Homo sapiens OX=9606 GN=…	0	2	0.5942	0	1	1	921.059	1841.11	1841.11	2.24	0.00206	HCD (High Energy Collision Dissociation)	MS2	0	346.1	120	116.69	43603	rs250626_1707_SP_16plex_targeted_01.raw	605009	340795	400627	381799	399495	426260	595829	330210	357584	399157	433050	347008		3.77	1	0.0002	2.631e-07	335.49	295.545	321.191	332.385	322.926	317.463
High	MGLAISLVATEK	[R].mGLAISLVATEk.[E]	N-Term(TMTpro); K12(TMTpro)	6	A0A7I2V2M5	A0A7I2V2M5; A0A7I2V430; A0A7I2V4F0; A0A087WZ71; Q92499; A0A087X2G1	ATP-dependent RNA helicase DDX1 OS=Homo sapiens OX=9606 GN=DDX1 PE=1 SV=1 EXT_LEN=9; ATP-dependent RNA helicase DDX1 OS=Homo sapiens OX=9606 GN=DDX1 PE=1 SV=1 EXT_LEN=9; ATP-dependent RNA helicase DDX1 OS=Homo sapiens OX=9606 GN=DDX1 PE=1 SV=1 EXT_LEN=9; ATP-dependent RNA helicase DDX1 OS=Homo sapiens OX=9606 GN=DDX1 PE=1 SV=1 EXT_LEN=9; ATP-dependent RNA helicase DDX1 OS=Homo sapiens OX=9606 GN=…	0	2	0.6371	0	1	1	921.059	1841.11	1841.11	2.24	0.00206	HCD (High Energy Collision Dissociation)	MS2	0	346.1	120	116.694	43605	rs250626_1707_SP_16plex_targeted_01.raw	605009	340795	400627	381799	399495	426260	595829	330210	357584	399157	433050	347008		3.72	1	0.0002	9.801e-08	335.49	295.545	321.191	332.385	322.926	317.463
High	MGLAISLVATEK	[R].mGLAISLVATEk.[E]	N-Term(TMTpro); K12(TMTpro)	6	A0A7I2V2M5	A0A7I2V2M5; A0A7I2V430; A0A7I2V4F0; A0A087WZ71; Q92499; A0A087X2G1	ATP-dependent RNA helicase DDX1 OS=Homo sapiens OX=9606 GN=DDX1 PE=1 SV=1 EXT_LEN=9; ATP-dependent RNA helicase DDX1 OS=Homo sapiens OX=9606 GN=DDX1 PE=1 SV=1 EXT_LEN=9; ATP-dependent RNA helicase DDX1 OS=Homo sapiens OX=9606 GN=DDX1 PE=1 SV=1 EXT_LEN=9; ATP-dependent RNA helicase DDX1 OS=Homo sapiens OX=9606 GN=DDX1 PE=1 SV=1 EXT_LEN=9; ATP-dependent RNA helicase DDX1 OS=Homo sapiens OX=9606 GN=…	0	3	0.606	0	1	1	614.375	1841.11	1841.11	1.92	0.00118	HCD (High Energy Collision Dissociation)	MS2	21.1029	359.9	120	116.78	43641	rs250626_1707_SP_16plex_targeted_01.raw	568160	326348	379348	375496	361878	405203	570968	296740	321243	413389	412376	339716		3.02	1	0.0002	0.0001987	315.056	283.016	304.131	326.899	292.519	301.781
High	ELEPGDGPIAVIVCPTR	[K].eLEPGDGPIAVIVcPTR.[E]	N-Term(TMTpro); C14(Carbamidomethyl)	1	Q86XP3	Q86XP3	ATP-dependent RNA helicase DDX42 OS=Homo sapiens OX=9606 GN=DDX42 PE=1 SV=1 EXT_LEN=7	0	2	0.6399	0	1	1	1064.08	2127.15	2127.14	1.26	0.00134	HCD (High Energy Collision Dissociation)	MS2	0	199.8	120	110.99	41202	rs250626_1707_SP_16plex_targeted_01.raw	404415	243235	258225	234443	254993	279109	397816	241786	253831	301827	279733	247437		3.36	1	0.0002	3.797e-07	224.256	210.939	207.025	204.101	206.12	207.87
High	ELEPGDGPIAVIVCPTR	[K].eLEPGDGPIAVIVcPTR.[E]	N-Term(TMTpro); C14(Carbamidomethyl)	1	Q86XP3	Q86XP3	ATP-dependent RNA helicase DDX42 OS=Homo sapiens OX=9606 GN=DDX42 PE=1 SV=1 EXT_LEN=7	0	3	0.6404	0	1	1	709.72	2127.14	2127.14	0.42	0.0003	HCD (High Energy Collision Dissociation)	MS2	7.99691	267.4	120	111.079	41239	rs250626_1707_SP_16plex_targeted_01.raw	426058	249914	308271	250423	232843	264733	444370	246130	242567	261871	278144	229630		4.95	1	0.0002	1.045e-05	236.258	216.731	247.147	218.013	188.215	197.163
High	ELEPGDGPIAVIVCPTR	[K].eLEPGDGPIAVIVcPTR.[E]	N-Term(TMTpro); C14(Carbamidomethyl)	1	Q86XP3	Q86XP3	ATP-dependent RNA helicase DDX42 OS=Homo sapiens OX=9606 GN=DDX42 PE=1 SV=1 EXT_LEN=7	0	3	0.5884	0	1	1	709.72	2127.15	2127.14	0.94	0.00067	HCD (High Energy Collision Dissociation)	MS2	0	251.5	120	111.102	41249	rs250626_1707_SP_16plex_targeted_01.raw	377634	216363	252582	246341	227323	250436	407201	215459	239315	254633	264742	211628		4.47	1	0.0002	3.27e-05	209.406	187.635	202.5	214.459	183.754	186.515
High	AQVHPSSVNR	[K].aQVHPSSVNR.[D]	N-Term(TMTpro)	1	Q7Z478	Q7Z478	ATP-dependent RNA helicase DHX29 OS=Homo sapiens OX=9606 GN=DHX29 PE=1 SV=2 EXT_LEN=2	0	2	0.4729	0	1	1	699.893	1398.78	1398.78	0.64	0.00045	HCD (High Energy Collision Dissociation)	MS2	0	47.3	120	46.6114	14005	rs250626_1707_SP_16plex_targeted_01.raw	44866.8	34253.9	27233.6	33895	34380.1	31438.3	42185.9	26379.3	24992.5	35627.6	33323.3	26942.3		2.03	1	0.002493	0.02301	24.8796	29.7058	21.8337	29.5082	27.7907	23.4141
High	AQVHPSSVNR	[K].aQVHPSSVNR.[D]	N-Term(TMTpro)	1	Q7Z478	Q7Z478	ATP-dependent RNA helicase DHX29 OS=Homo sapiens OX=9606 GN=DHX29 PE=1 SV=2 EXT_LEN=2	0	2	0.5092	0	1	1	699.893	1398.78	1398.78	0.81	0.00057	HCD (High Energy Collision Dissociation)	MS2	0	49.6	120	46.6189	14008	rs250626_1707_SP_16plex_targeted_01.raw	46949.6	30927.1	32199.6	32603.9	35366.4	41966.2	42169.9	29946.8	33548.2	31576.5	35943.7	31169.1		2.18	1	0.0007589	0.003458	26.0345	26.8207	25.8151	28.3842	28.588	31.2549
High	AQVHPSSVNR	[K].aQVHPSSVNR.[D]	N-Term(TMTpro)	1	Q7Z478	Q7Z478	ATP-dependent RNA helicase DHX29 OS=Homo sapiens OX=9606 GN=DHX29 PE=1 SV=2 EXT_LEN=2	0	2	0.5378	0	1	1	699.893	1398.78	1398.78	0.73	0.00051	HCD (High Energy Collision Dissociation)	MS2	0	58.6	120	46.659	14022	rs250626_1707_SP_16plex_targeted_01.raw	58573.2	39594.1	38419.6	39594.1	38956.9	44584.4	53667.7	38825.4	38825.4	44991.8	46818.9	31517.1		2.38	1	0.0002	0.0006941	32.48	34.3369	30.8017	34.4697	31.4903	33.2048
High	DITVILNAVNAECQK	[K].dITVILNAVNAEcQk.[R]	N-Term(TMTpro); C13(Carbamidomethyl); K15(TMTpro)	2	A0AAK2PNZ4	A0AAK2PNZ4; Q9H8H2	ATP-dependent RNA helicase OS=Homo sapiens OX=9606 GN=DDX31 PE=1 SV=1 EXT_LEN=18; ATP-dependent DNA helicase DDX31 OS=Homo sapiens OX=9606 GN=DDX31 PE=1 SV=2 EXT_LEN=18	0	3	0.5276	0	1	1	766.099	2296.28	2296.28	0.04	3e-05	HCD (High Energy Collision Dissociation)	MS2	0	221.4	120	121.358	45566	rs250626_1707_SP_16plex_targeted_01.raw	330038	188919	205222	204851	198336	239796	325713	188503	202062	233385	234561	216714		3.26	1	0.0002	4.001e-05	183.013	163.834	164.531	178.339	160.322	178.591
High	QTFSAPGFK	[K].qTFSAPGFk.[C]	N-Term(TMTpro); K9(TMTpro)	2	Q676U5	Q676U5; E7EVC7	Autophagy-related protein 16-1 OS=Homo sapiens OX=9606 GN=ATG16L1 PE=1 SV=2 EXT_LEN=32; Autophagy related 16 like 1 OS=Homo sapiens OX=9606 GN=ATG16L1 PE=1 SV=1 EXT_LEN=32	0	3	0.3431	0	1	1	530.976	1590.91	1590.91	-1.01	-0.00053	HCD (High Energy Collision Dissociation)	MS2	0	210.5	120	89.6046	32006	rs250626_1707_SP_16plex_targeted_01.raw	238187	139222	172223	138383	155053	174136	229368	141897	163498	198267	175916	145785		2.04	1	0.001676	0.01215	132.08	120.737	138.074	120.473	125.335	129.69
High	AVWNVLGNLSEIQGEVLSFDGNR	[K].aVWNVLGNLSEIQGEVLSFDGNR.[T]	N-Term(TMTpro)	1	Q9UL15	Q9UL15	BAG family molecular chaperone regulator 5 OS=Homo sapiens OX=9606 GN=BAG5 PE=1 SV=1 EXT_LEN=26	0	3	0.4943	0	1	1	941.162	2821.47	2821.48	-2.77	-0.0026	HCD (High Energy Collision Dissociation)	MS2	0	185.4	120	130.087	49231	rs250626_1707_SP_16plex_targeted_01.raw	402251	200683	286149	303110	110606	114564	430248	199678	249202	439009	126541	96598.6		3.5	1	0.0002	6.804e-07	223.056	174.037	229.411	263.88	89.4071	85.3233
High	GSDQAIITLR	[K].gSDQAIITLR.[V]	N-Term(TMTpro)	5	A0A087WUV8	A0A087WUV8; A0A7P0T8A7; A0A7P0TB04; A0A7P0TA85; P35613	Basigin OS=Homo sapiens OX=9606 GN=BSG PE=1 SV=1; Basigin OS=Homo sapiens OX=9606 GN=BSG PE=1 SV=1; Basigin OS=Homo sapiens OX=9606 GN=BSG PE=1 SV=1; Basigin OS=Homo sapiens OX=9606 GN=BSG PE=1 SV=1; Basigin OS=Homo sapiens OX=9606 GN=BSG PE=1 SV=2	0	2	0.552	0	1	1	689.405	1377.8	1377.8	0.41	0.00028	HCD (High Energy Collision Dissociation)	MS2	12.5895	421.6	35.482	84.014	29610	rs250626_1707_SP_16plex_targeted_01.raw	1.99001e+06	1.35169e+06	1.55755e+06	1.36798e+06	1.40843e+06	1.63109e+06	2.1195e+06	1.36385e+06	1.45211e+06	1.44679e+06	1.57312e+06	1.33621e+06		2.79	1	0.0002	0.0002946	1103.5	1172.22	1248.72	1190.93	1138.49	1214.78
High	KPEDVLDDDDAGSAPLK	[R].kPEDVLDDDDAGSAPLk.[S]	N-Term(TMTpro); K1(TMTpro); K17(TMTpro)	3	A0A087WUV8	A0A087WUV8; A0A7P0TA85; P35613	Basigin OS=Homo sapiens OX=9606 GN=BSG PE=1 SV=1; Basigin OS=Homo sapiens OX=9606 GN=BSG PE=1 SV=1; Basigin OS=Homo sapiens OX=9606 GN=BSG PE=1 SV=2	0	3	0.6913	0	1	1	899.83	2697.48	2697.48	0.14	0.00013	HCD (High Energy Collision Dissociation)	MS2	0	425.6	120	91.094	32641	rs250626_1707_SP_16plex_targeted_01.raw	770269	466659	522152	458226	485588	549686	748184	446117	500476	494717	552813	467233		4.73	1	0.0002	1.167e-06	427.13	404.697	418.619	398.921	392.518	409.386
High	SSFYPDGGDQETAK	[R].sSFYPDGGDQETAk.[T]	N-Term(TMTpro); K14(TMTpro)	8	E9PK91	E9PK91; E9PKI6; E9PQN2; E9PK09; H0YF00; A0A1W2PQ43; Q9NYF8; E9PJA7	BCL2 associated transcription factor 1 OS=Homo sapiens OX=9606 GN=BCLAF1 PE=1 SV=1; BCL2 associated transcription factor 1 OS=Homo sapiens OX=9606 GN=BCLAF1 PE=1 SV=1; BCL2 associated transcription factor 1 OS=Homo sapiens OX=9606 GN=BCLAF1 PE=1 SV=1; BCL2 associated transcription factor 1 (Fragment) OS=Homo sapiens OX=9606 GN=BCLAF1 PE=1 SV=8; BCL2 associated transcription factor 1 (Fragment) OS…	0	2	0.5688	0	1	1	1055.54	2110.06	2110.06	2.17	0.00229	HCD (High Energy Collision Dissociation)	MS2	0	248.2	120	81.8188	28679	rs250626_1707_SP_16plex_targeted_01.raw	381674	259664	303815	284691	310464	341721	437792	280288	297789	364759	288183	270689		3.78	1	0.0002	2.158e-06	211.646	225.186	243.574	247.846	250.959	254.501
High	SSFYPDGGDQETAK	[R].sSFYPDGGDQETAk.[T]	N-Term(TMTpro); K14(TMTpro)	8	E9PK91	E9PK91; E9PKI6; E9PQN2; E9PK09; H0YF00; A0A1W2PQ43; Q9NYF8; E9PJA7	BCL2 associated transcription factor 1 OS=Homo sapiens OX=9606 GN=BCLAF1 PE=1 SV=1; BCL2 associated transcription factor 1 OS=Homo sapiens OX=9606 GN=BCLAF1 PE=1 SV=1; BCL2 associated transcription factor 1 OS=Homo sapiens OX=9606 GN=BCLAF1 PE=1 SV=1; BCL2 associated transcription factor 1 (Fragment) OS=Homo sapiens OX=9606 GN=BCLAF1 PE=1 SV=8; BCL2 associated transcription factor 1 (Fragment) OS…	0	2	0.5569	0	1	1	1055.54	2110.06	2110.06	2.74	0.0029	HCD (High Energy Collision Dissociation)	MS2	0	227.5	120	81.8535	28694	rs250626_1707_SP_16plex_targeted_01.raw	351799	233863	261781	253587	269709	289529	385468	250126	276447	316940	266015	244986		3.43	1	0.0002	3.121e-05	195.08	202.811	209.875	220.767	218.015	215.631
High	SSFYPDGGDQETAK	[R].sSFYPDGGDQETAk.[T]	N-Term(TMTpro); K14(TMTpro)	8	E9PK91	E9PK91; E9PKI6; E9PQN2; E9PK09; H0YF00; A0A1W2PQ43; Q9NYF8; E9PJA7	BCL2 associated transcription factor 1 OS=Homo sapiens OX=9606 GN=BCLAF1 PE=1 SV=1; BCL2 associated transcription factor 1 OS=Homo sapiens OX=9606 GN=BCLAF1 PE=1 SV=1; BCL2 associated transcription factor 1 OS=Homo sapiens OX=9606 GN=BCLAF1 PE=1 SV=1; BCL2 associated transcription factor 1 (Fragment) OS=Homo sapiens OX=9606 GN=BCLAF1 PE=1 SV=8; BCL2 associated transcription factor 1 (Fragment) OS…	0	2	0.6094	0	1	1	1055.53	2110.06	2110.06	1.93	0.00204	HCD (High Energy Collision Dissociation)	MS2	0	197.1	120	81.867	28700	rs250626_1707_SP_16plex_targeted_01.raw	275075	187141	224984	208561	215634	254085	327809	190893	202948	281731	200278	214590		3.2	1	0.0002	7.555e-05	152.535	162.293	180.374	181.568	174.305	189.233
High	GYVVWQEVFDNK	[K].gYVVWQEVFDNk.[V]	N-Term(TMTpro); K12(TMTpro)	7	H3BP20	A0A804HLJ5; A0A804HKX5; H3BP20; H3BS10; A0A804HIC8; A0A804HIQ5; P06865	Beta-hexosaminidase subunit alpha OS=Homo sapiens OX=9606 GN=HEXA PE=1 SV=1 EXT_LEN=12; Beta-hexosaminidase subunit alpha OS=Homo sapiens OX=9606 GN=HEXA PE=1 SV=1 EXT_LEN=12; Beta-hexosaminidase OS=Homo sapiens OX=9606 GN=HEXA PE=1 SV=1 EXT_LEN=12; Beta-hexosaminidase OS=Homo sapiens OX=9606 GN=HEXA PE=1 SV=1 EXT_LEN=12; Beta-hexosaminidase subunit alpha OS=Homo sapiens OX=9606 GN=HEXA PE=1 SV=1…	0	3	0.4336	0	1	1	698.052	2092.14	2092.14	2.35	0.00164	HCD (High Energy Collision Dissociation)	MS2	0	214.6	120	119.63	44847	rs250626_1707_SP_16plex_targeted_01.raw	310326	180751	193187	194906	224075	227520	329671	168318	207231	240289	217305	213590		2.26	1	0.0002	0.001797	172.082	156.752	154.882	169.681	181.128	169.448
High	GYVVWQEVFDNK	[K].gYVVWQEVFDNk.[V]	N-Term(TMTpro); K12(TMTpro)	7	H3BP20	A0A804HLJ5; A0A804HKX5; H3BP20; H3BS10; A0A804HIC8; A0A804HIQ5; P06865	Beta-hexosaminidase subunit alpha OS=Homo sapiens OX=9606 GN=HEXA PE=1 SV=1 EXT_LEN=12; Beta-hexosaminidase subunit alpha OS=Homo sapiens OX=9606 GN=HEXA PE=1 SV=1 EXT_LEN=12; Beta-hexosaminidase OS=Homo sapiens OX=9606 GN=HEXA PE=1 SV=1 EXT_LEN=12; Beta-hexosaminidase OS=Homo sapiens OX=9606 GN=HEXA PE=1 SV=1 EXT_LEN=12; Beta-hexosaminidase subunit alpha OS=Homo sapiens OX=9606 GN=HEXA PE=1 SV=1…	0	2	0.5784	0	1	1	1046.57	2092.14	2092.14	0.81	0.00085	HCD (High Energy Collision Dissociation)	MS2	0	206.7	120	119.676	44867	rs250626_1707_SP_16plex_targeted_01.raw	364772	203195	246526	220332	289610	278815	374508	212124	241360	314528	264825	242845		2.87	1	0.0002	6.943e-05	202.273	176.215	197.645	191.816	234.102	207.651
High	GYVVWQEVFDNK	[K].gYVVWQEVFDNk.[V]	N-Term(TMTpro); K12(TMTpro)	7	H3BP20	A0A804HLJ5; A0A804HKX5; H3BP20; H3BS10; A0A804HIC8; A0A804HIQ5; P06865	Beta-hexosaminidase subunit alpha OS=Homo sapiens OX=9606 GN=HEXA PE=1 SV=1 EXT_LEN=12; Beta-hexosaminidase subunit alpha OS=Homo sapiens OX=9606 GN=HEXA PE=1 SV=1 EXT_LEN=12; Beta-hexosaminidase OS=Homo sapiens OX=9606 GN=HEXA PE=1 SV=1 EXT_LEN=12; Beta-hexosaminidase OS=Homo sapiens OX=9606 GN=HEXA PE=1 SV=1 EXT_LEN=12; Beta-hexosaminidase subunit alpha OS=Homo sapiens OX=9606 GN=HEXA PE=1 SV=1…	0	2	0.5693	0	1	1	1046.57	2092.14	2092.14	-0.24	-0.00025	HCD (High Energy Collision Dissociation)	MS2	0	222.9	120	119.685	44871	rs250626_1707_SP_16plex_targeted_01.raw	377882	249914	246723	263866	276470	307414	417205	212262	238371	333764	260180	238612		2.74	1	0.0002	5.36e-05	209.543	216.731	197.803	229.716	223.48	228.951
High	GYVVWQEVFDNK	[K].gYVVWQEVFDNk.[V]	N-Term(TMTpro); K12(TMTpro)	7	H3BP20	A0A804HLJ5; A0A804HKX5; H3BP20; H3BS10; A0A804HIC8; A0A804HIQ5; P06865	Beta-hexosaminidase subunit alpha OS=Homo sapiens OX=9606 GN=HEXA PE=1 SV=1 EXT_LEN=12; Beta-hexosaminidase subunit alpha OS=Homo sapiens OX=9606 GN=HEXA PE=1 SV=1 EXT_LEN=12; Beta-hexosaminidase OS=Homo sapiens OX=9606 GN=HEXA PE=1 SV=1 EXT_LEN=12; Beta-hexosaminidase OS=Homo sapiens OX=9606 GN=HEXA PE=1 SV=1 EXT_LEN=12; Beta-hexosaminidase subunit alpha OS=Homo sapiens OX=9606 GN=HEXA PE=1 SV=1…	0	2	0.6812	0	1	1	1046.57	2092.14	2092.14	0.23	0.00025	HCD (High Energy Collision Dissociation)	MS2	0	218.5	120	119.715	44884	rs250626_1707_SP_16plex_targeted_01.raw	396126	221404	257822	261416	295460	293129	388679	236446	252250	312563	273126	246163		3.67	1	0.0002	2.045e-06	219.66	192.006	206.701	227.583	238.831	218.312
High	ALLSAPWYLNR	[R].aLLSAPWYLNR.[I]	N-Term(TMTpro)	6	H3BP20	A0A804HLJ5; A0A804HKX5; H3BP20; H3BS10; A0A804HIQ5; P06865	Beta-hexosaminidase subunit alpha OS=Homo sapiens OX=9606 GN=HEXA PE=1 SV=1 EXT_LEN=12; Beta-hexosaminidase subunit alpha OS=Homo sapiens OX=9606 GN=HEXA PE=1 SV=1 EXT_LEN=12; Beta-hexosaminidase OS=Homo sapiens OX=9606 GN=HEXA PE=1 SV=1 EXT_LEN=12; Beta-hexosaminidase OS=Homo sapiens OX=9606 GN=HEXA PE=1 SV=1 EXT_LEN=12; Beta-hexosaminidase OS=Homo sapiens OX=9606 GN=HEXA PE=1 SV=1 EXT_LEN=12; B…	0	2	0.4022	0	1	1	804.463	1607.92	1607.92	-2.79	-0.00224	HCD (High Energy Collision Dissociation)	MS2	0	293.3	120	113.708	42350	rs250626_1707_SP_16plex_targeted_01.raw	422623	256042	281829	280720	302534	321701	458752	260174	259468	353344	296012	273829		2.76	1	0.0002	0.00186	234.353	222.045	225.948	244.389	244.549	239.591
High	ALLSAPWYLNR	[R].aLLSAPWYLNR.[I]	N-Term(TMTpro)	6	H3BP20	A0A804HLJ5; A0A804HKX5; H3BP20; H3BS10; A0A804HIQ5; P06865	Beta-hexosaminidase subunit alpha OS=Homo sapiens OX=9606 GN=HEXA PE=1 SV=1 EXT_LEN=12; Beta-hexosaminidase subunit alpha OS=Homo sapiens OX=9606 GN=HEXA PE=1 SV=1 EXT_LEN=12; Beta-hexosaminidase OS=Homo sapiens OX=9606 GN=HEXA PE=1 SV=1 EXT_LEN=12; Beta-hexosaminidase OS=Homo sapiens OX=9606 GN=HEXA PE=1 SV=1 EXT_LEN=12; Beta-hexosaminidase OS=Homo sapiens OX=9606 GN=HEXA PE=1 SV=1 EXT_LEN=12; B…	0	2	0.4488	0	1	1	804.467	1607.93	1607.92	2.75	0.00221	HCD (High Energy Collision Dissociation)	MS2	0	330.8	120	113.732	42360	rs250626_1707_SP_16plex_targeted_01.raw	511123	303023	349714	317627	347927	375722	505003	294922	299372	401982	364727	313102		3.03	1	0.0002	0.0001649	283.429	262.789	280.373	276.518	281.242	279.824
High	ALLSAPWYLNR	[R].aLLSAPWYLNR.[I]	N-Term(TMTpro)	6	H3BP20	A0A804HLJ5; A0A804HKX5; H3BP20; H3BS10; A0A804HIQ5; P06865	Beta-hexosaminidase subunit alpha OS=Homo sapiens OX=9606 GN=HEXA PE=1 SV=1 EXT_LEN=12; Beta-hexosaminidase subunit alpha OS=Homo sapiens OX=9606 GN=HEXA PE=1 SV=1 EXT_LEN=12; Beta-hexosaminidase OS=Homo sapiens OX=9606 GN=HEXA PE=1 SV=1 EXT_LEN=12; Beta-hexosaminidase OS=Homo sapiens OX=9606 GN=HEXA PE=1 SV=1 EXT_LEN=12; Beta-hexosaminidase OS=Homo sapiens OX=9606 GN=HEXA PE=1 SV=1 EXT_LEN=12; B…	0	3	0.4369	0	1	1	536.645	1607.92	1607.92	-1.85	-0.00099	HCD (High Energy Collision Dissociation)	MS2	0	93.3	120	113.773	42378	rs250626_1707_SP_16plex_targeted_01.raw	92371.5	54959.4	58468.2	58601.3	74342.4	71755.9	94378.5	50547.3	67323.2	72109.4	88371.5	73169.8		2.22	1	0.0002	0.002	51.2219	47.662	46.8751	51.0169	60.0936	53.4412
High	ISYGPDWK	[R].iSYGPDWk.[D]	N-Term(TMTpro); K8(TMTpro)	6	H3BP20	A0A804HLJ5; A0A804HKX5; H3BP20; H3BS10; A0A804HIQ5; P06865	Beta-hexosaminidase subunit alpha OS=Homo sapiens OX=9606 GN=HEXA PE=1 SV=1 EXT_LEN=12; Beta-hexosaminidase subunit alpha OS=Homo sapiens OX=9606 GN=HEXA PE=1 SV=1 EXT_LEN=12; Beta-hexosaminidase OS=Homo sapiens OX=9606 GN=HEXA PE=1 SV=1 EXT_LEN=12; Beta-hexosaminidase OS=Homo sapiens OX=9606 GN=HEXA PE=1 SV=1 EXT_LEN=12; Beta-hexosaminidase OS=Homo sapiens OX=9606 GN=HEXA PE=1 SV=1 EXT_LEN=12; B…	0	2	0.4524	0	1	1	787.448	1573.89	1573.89	1.48	0.00116	HCD (High Energy Collision Dissociation)	MS2	0	713.4	120	94.6658	34175	rs250626_1707_SP_16plex_targeted_01.raw	1.32661e+06	855052	882316	777588	809357	935709	1.36475e+06	848194	810281	896726	882919	779605		2.94	1	0.0002	0.001306	735.634	741.521	707.371	676.951	654.232	696.882
High	ISYGPDWK	[R].iSYGPDWk.[D]	N-Term(TMTpro); K8(TMTpro)	6	H3BP20	A0A804HLJ5; A0A804HKX5; H3BP20; H3BS10; A0A804HIQ5; P06865	Beta-hexosaminidase subunit alpha OS=Homo sapiens OX=9606 GN=HEXA PE=1 SV=1 EXT_LEN=12; Beta-hexosaminidase subunit alpha OS=Homo sapiens OX=9606 GN=HEXA PE=1 SV=1 EXT_LEN=12; Beta-hexosaminidase OS=Homo sapiens OX=9606 GN=HEXA PE=1 SV=1 EXT_LEN=12; Beta-hexosaminidase OS=Homo sapiens OX=9606 GN=HEXA PE=1 SV=1 EXT_LEN=12; Beta-hexosaminidase OS=Homo sapiens OX=9606 GN=HEXA PE=1 SV=1 EXT_LEN=12; B…	0	2	0.4035	0	1	1	787.448	1573.89	1573.89	1.48	0.00116	HCD (High Energy Collision Dissociation)	MS2	0	713.4	120	94.6745	34178	rs250626_1707_SP_16plex_targeted_01.raw	1.32661e+06	855052	882316	777588	809357	935709	1.36475e+06	848194	810281	896726	882919	779605		2.85	1	0.0002	0.001141	735.634	741.521	707.371	676.951	654.232	696.882
High	SNPEIQDFMR	[K].sNPEIQDFMR.[K]	N-Term(TMTpro)	10	H3BP20	H3BU85; A0A804HLJ5; H3BTD4; A0A804HKX5; H3BP20; H3BS10; A0A804HIC8; A0A804HIU3; A0A804HIQ5; P06865	Beta-hexosaminidase subunit alpha OS=Homo sapiens OX=9606 GN=HEXA PE=1 SV=2 EXT_LEN=12; Beta-hexosaminidase subunit alpha OS=Homo sapiens OX=9606 GN=HEXA PE=1 SV=1 EXT_LEN=12; Beta-hexosaminidase subunit alpha OS=Homo sapiens OX=9606 GN=HEXA PE=1 SV=1 EXT_LEN=12; Beta-hexosaminidase subunit alpha OS=Homo sapiens OX=9606 GN=HEXA PE=1 SV=1 EXT_LEN=12; Beta-hexosaminidase OS=Homo sapiens OX=9606 GN=…	0	2	0.6261	0	1	1	770.892	1540.78	1540.77	1.17	0.0009	HCD (High Energy Collision Dissociation)	MS2	0	562.8	120	90.4102	32347	rs250626_1707_SP_16plex_targeted_01.raw	874189	535481	544437	566290	712914	695589	1.07653e+06	585683	566911	814700	593192	529368		2.38	1	0.0002	0.0001377	484.756	464.381	436.486	492.999	576.274	518.049
High	SNPEIQDFMR	[K].sNPEIQDFMR.[K]	N-Term(TMTpro)	10	H3BP20	H3BU85; A0A804HLJ5; H3BTD4; A0A804HKX5; H3BP20; H3BS10; A0A804HIC8; A0A804HIU3; A0A804HIQ5; P06865	Beta-hexosaminidase subunit alpha OS=Homo sapiens OX=9606 GN=HEXA PE=1 SV=2 EXT_LEN=12; Beta-hexosaminidase subunit alpha OS=Homo sapiens OX=9606 GN=HEXA PE=1 SV=1 EXT_LEN=12; Beta-hexosaminidase subunit alpha OS=Homo sapiens OX=9606 GN=HEXA PE=1 SV=1 EXT_LEN=12; Beta-hexosaminidase subunit alpha OS=Homo sapiens OX=9606 GN=HEXA PE=1 SV=1 EXT_LEN=12; Beta-hexosaminidase OS=Homo sapiens OX=9606 GN=…	0	2	0.5635	0	1	1	770.891	1540.78	1540.77	0.3	0.00023	HCD (High Energy Collision Dissociation)	MS2	0	568.8	120	90.4411	32360	rs250626_1707_SP_16plex_targeted_01.raw	931843	607060	610313	573723	756022	761894	1.16525e+06	630214	576446	822891	691736	621739		2.52	1	0.0002	6.645e-05	516.726	526.456	489.3	499.47	611.119	567.431
High	GLGAFVIDSDHLGHR	[K].gLGAFVIDSDHLGHR.[A]	N-Term(TMTpro)	2	Q13057	Q13057; K7EQ60	Bifunctional coenzyme A synthase OS=Homo sapiens OX=9606 GN=COASY PE=1 SV=4 EXT_LEN=25; Coenzyme A synthase (Fragment) OS=Homo sapiens OX=9606 GN=COASY PE=1 SV=8 EXT_LEN=25	0	4	0.6443	0	1	1	475.259	1898.02	1898.02	-2.77	-0.00132	HCD (High Energy Collision Dissociation)	MS2	27.7766	104.8	120	87.8804	31268	rs250626_1707_SP_16plex_targeted_01.raw	94861.1	60565.2	70899.3	70416.1	77603.1	83754.6	95632.8	67174.9	75300.5	88345.2	89209.5	68309.1		4.47	1	0.0002	4.729e-05	52.6024	52.5235	56.8414	61.3027	62.7293	62.3774
High	AIQGGTSHHLGQNFSK	[R].aIQGGTSHHLGQNFSk.[M]	N-Term(TMTpro); K16(TMTpro)	1	P07814	P07814	Bifunctional glutamate/proline--tRNA ligase OS=Homo sapiens OX=9606 GN=EPRS1 PE=1 SV=5 EXT_LEN=17	0	4	0.4774	0	1	1	573.319	2290.25	2290.25	-0.22	-0.00013	HCD (High Energy Collision Dissociation)	MS2	27.3467	329.7	80.816	64.6146	21291	rs250626_1707_SP_16plex_targeted_01.raw	484904	299701	349232	323114	343733	350329	546296	312743	359810	439192	371259	321378		2.66	1	0.00348	0.05665	268.889	259.907	279.987	281.295	277.852	260.912
High	AIQGGTSHHLGQNFSK	[R].aIQGGTSHHLGQNFSk.[M]	N-Term(TMTpro); K16(TMTpro)	1	P07814	P07814	Bifunctional glutamate/proline--tRNA ligase OS=Homo sapiens OX=9606 GN=EPRS1 PE=1 SV=5 EXT_LEN=17	0	4	0.4387	0	1	1	573.319	2290.25	2290.25	-0.22	-0.00013	HCD (High Energy Collision Dissociation)	MS2	27.3467	329.7	120	64.6214	21294	rs250626_1707_SP_16plex_targeted_01.raw	484904	299701	349232	323114	343733	350329	546296	312743	359810	439192	371259	321378		3.26	1	0.003336	0.05159	268.889	259.907	279.987	281.295	277.852	260.912
High	DQDLEPGAPSMGAK	[R].dQDLEPGAPSmGAk.[S]	N-Term(TMTpro); M11(Oxidation); K14(TMTpro)	1	P07814	P07814	Bifunctional glutamate/proline--tRNA ligase OS=Homo sapiens OX=9606 GN=EPRS1 PE=1 SV=5 EXT_LEN=17	0	3	0.7245	0	1	1	680.69	2040.06	2040.06	-0.08	-6e-05	HCD (High Energy Collision Dissociation)	MS2	24.5957	627.3	111.454	74.4254	25497	rs250626_1707_SP_16plex_targeted_01.raw	1.07065e+06	606581	748330	694280	690420	818188	1.17642e+06	641963	700756	946445	759561	743003		2.94	1	0.0002	2.62e-05	593.699	526.041	599.951	604.424	558.092	609.357
High	LGVENCYFPMFVSQSALEK	[K].lGVENcYFPmFVSQSALEk.[E]	N-Term(TMTpro); C6(Carbamidomethyl); M10(Oxidation); K19(TMTpro)	1	P07814	P07814	Bifunctional glutamate/proline--tRNA ligase OS=Homo sapiens OX=9606 GN=EPRS1 PE=1 SV=5 EXT_LEN=17	0	4	0.53	0	1	1	711.621	2843.46	2843.46	1.26	0.0009	HCD (High Energy Collision Dissociation)	MS2	0	216.1	120	121.017	45422	rs250626_1707_SP_16plex_targeted_01.raw	299346	188225	215369	201832	225818	224446	342049	164690	213589	264887	228746	194634		2	1	0.0007589	0.003261	165.993	163.233	172.666	175.71	182.537	167.159
High	LGVENCYFPMFVSQSALEK	[K].lGVENcYFPmFVSQSALEk.[E]	N-Term(TMTpro); C6(Carbamidomethyl); M10(Oxidation); K19(TMTpro)	1	P07814	P07814	Bifunctional glutamate/proline--tRNA ligase OS=Homo sapiens OX=9606 GN=EPRS1 PE=1 SV=5 EXT_LEN=17	0	3	0.6699	0	1	1	948.49	2843.46	2843.46	-1.3	-0.00124	HCD (High Energy Collision Dissociation)	MS2	26.2387	226.8	120	121.076	45448	rs250626_1707_SP_16plex_targeted_01.raw	422507	246092	261120	250540	275930	303997	425312	218638	243240	289022	287777	250086		3.12	1	0.0002	4.253e-06	234.289	213.417	209.345	218.114	223.044	226.406
High	SVVNMEWDK	[R].sVVNMEWDk.[I]	N-Term(TMTpro); K9(TMTpro)	2	P07814	P07814; V9GYZ6	Bifunctional glutamate/proline--tRNA ligase OS=Homo sapiens OX=9606 GN=EPRS1 PE=1 SV=5 EXT_LEN=17; glutamate--tRNA ligase (Fragment) OS=Homo sapiens OX=9606 GN=EPRS1 PE=1 SV=1 EXT_LEN=17	0	2	0.6295	0	1	1	858.465	1715.92	1715.93	-2.66	-0.00228	HCD (High Energy Collision Dissociation)	MS2	0	702.5	120	96.3289	34898	rs250626_1707_SP_16plex_targeted_01.raw	1.34265e+06	822437	1.02279e+06	896754	752913	963886	1.36015e+06	822839	894631	828362	1.00646e+06	855974		3.32	1	0.0002	9.781e-05	744.529	713.236	819.991	780.693	608.606	717.867
High	SVVNMEWDK	[R].sVVNmEWDk.[I]	N-Term(TMTpro); M5(Oxidation); K9(TMTpro)	2	P07814	P07814; V9GYZ6	Bifunctional glutamate/proline--tRNA ligase OS=Homo sapiens OX=9606 GN=EPRS1 PE=1 SV=5 EXT_LEN=17; glutamate--tRNA ligase (Fragment) OS=Homo sapiens OX=9606 GN=EPRS1 PE=1 SV=1 EXT_LEN=17	0	2	0.425	0	1	1	866.467	1731.93	1731.92	1.59	0.00138	HCD (High Energy Collision Dissociation)	MS2	0	259.3	120	84.7517	29927	rs250626_1707_SP_16plex_targeted_01.raw	409395	265721	299896	242955	204981	278262	390103	257967	252769	232343	309875	256141		2	1	0.002428	0.01997	227.018	230.439	240.432	211.511	165.694	207.239
High	IKAEYEGDGIPTVFVAVAGR	[R].ikAEYEGDGIPTVFVAVAGR.[S]	N-Term(TMTpro); K2(TMTpro)	3	E9PBS1	E9PBS1; P22234; D6RF62	Bifunctional phosphoribosylaminoimidazole carboxylase/phosphoribosylaminoimidazole succinocarboxamide synthetase (Fragment) OS=Homo sapiens OX=9606 GN=PAICS PE=1 SV=1 EXT_LEN=28; Bifunctional phosphoribosylaminoimidazole carboxylase/phosphoribosylaminoimidazole succinocarboxamide synthetase OS=Homo sapiens OX=9606 GN=PAICS PE=1 SV=3 EXT_LEN=28; Bifunctional phosphoribosylaminoimidazole carboxylas…	1	2	0.719	0	1	1	1350.76	2700.52	2700.52	-0.43	-0.00058	HCD (High Energy Collision Dissociation)	MS2	0	150.8	120	110.132	40832	rs250626_1707_SP_16plex_targeted_01.raw	257606	179675	184214	173181	280143	240408	261083	170386	167421	334937	184982	192075		3.31	1	0.0002	2.216e-10	142.848	155.818	147.688	150.767	226.45	179.047
High	IKAEYEGDGIPTVFVAVAGR	[R].ikAEYEGDGIPTVFVAVAGR.[S]	N-Term(TMTpro); K2(TMTpro)	3	E9PBS1	E9PBS1; P22234; D6RF62	Bifunctional phosphoribosylaminoimidazole carboxylase/phosphoribosylaminoimidazole succinocarboxamide synthetase (Fragment) OS=Homo sapiens OX=9606 GN=PAICS PE=1 SV=1 EXT_LEN=28; Bifunctional phosphoribosylaminoimidazole carboxylase/phosphoribosylaminoimidazole succinocarboxamide synthetase OS=Homo sapiens OX=9606 GN=PAICS PE=1 SV=3 EXT_LEN=28; Bifunctional phosphoribosylaminoimidazole carboxylas…	1	3	0.7626	0	1	1	900.846	2700.52	2700.52	0.58	0.00052	HCD (High Energy Collision Dissociation)	MS2	12.1792	249	21.487	110.207	40866	rs250626_1707_SP_16plex_targeted_01.raw	2.13865e+06	1.53328e+06	1.57509e+06	1.51489e+06	2.54925e+06	2.12926e+06	2.2454e+06	1.5233e+06	1.40215e+06	2.92878e+06	1.47078e+06	1.47078e+06		6.15	1	0.0002	2.236e-12	1185.92	1329.7	1262.78	1318.83	2060.65	1585.8
[truncated: 2,068 more rows]
[truncated: 6 more columns]

## Sheet: PSMs - Targeted Proteins
Column Name	Description
Confidence	Indicates the Proteome Discoverer software analysis confidence level
PSM Ambiguity	Displays the grouping status of the PSM
Sequence	Displays the sequence that composes the given peptide
Annotated Sequence	Displays the names of the flanking residues of a peptide in a protein
Modifications	Displays the static and dynamic modifications identified in the peptide
# Proteins	Indicates the number of proteins the include the PSM
Master Protein Accessions	Indicates the unique identifier of the protein groups that include the given peptide
Protein Accessions	Indicates the unique identifier of all proteins that include the given peptide
[truncated: 96 more rows]
[truncated: 8 more columns]
