# Supplementary material for: Prime editing-installed suppressor tRNAs for disease-agnostic genome editing
Source: Nature. 2025 Nov 19;648(8092):191–202. doi: 10.1038/s41586-025-09732-2 (PMC12675287; doi:10.1038/s41586-025-09732-2)
Supplement: Supplementary file 17 — Design and results for sequence contexts amenable to readthrough with a CUA sup-tRNA. [file 41586_2025_9732_MOESM17_ESM.xlsx]

## Sheet: Column_Descriptions
Column_Name	Description
Sequence_Context_Variant_ID	Unique identifier for each element of the library
Normalized_Counts_DNA_TAG	Normalized counts at the DNA level for the TAG-containing sequence context equivalent
Normalized_Counts_RNA_TAG	Normalized counts at the RNA level for the TAG-containing sequence context equivalent
Normalized_Counts_DNA_TTG	Normalized counts at the DNA level for the TTG-containing sequence context equivalent
Normalized_Counts_RNA_TTG	Normalized counts at the RNA level for the TTG-containing sequence context equivalent
RNA_Score_TAG	RNA score for the TAG-containing sequence context equivalent
RNA_Score_TTG	RNA score for the TTG-containing sequence context equivalent
Readthrough_Score	NMD score for that library element - RNA_Score_TAG / RNA_Score_TTG
Gene_Name	Gene ID of the sequence context origin
Genes	Gene name of the sequence context origin
Protein_Change	Protein change associated with each mutation - multiple locations are given depending on the protein isoform expressed
Associated_Conditions	Conditions associated with each mutation
Clinical_Significance	Clinical significance of each nonsense mutation in the ClinVar dataabse
GRCh37_Chromosome	GRCh37 chromosome that the original sequence context is located on
GRCh37_Location	GRCh37 chromosome location that the original sequence context is located on
Next_Base	Base following the "TAG" or "TTG" codon, which has previously been shown to be important for readthrough ability
SeqContext_withTAG	Sequence of each element containing a TAG
Strand	Strand that the sequence context is located on in the genome
SeqContext_withTGG	Sequence of each element containing a TTG
Example SeqContext Oligo Sequence	gtggaacagtacgaacgcgccgagggccgccactccaccggcggcatggacgagctgtacaagggaagcggaNNNNNNNNNNNNNNNNNNNNNNNNNNNNNNNNNNNNNNNggaagcggagctactaacttcagcctgctgaagc

## Sheet: Sequence_Context_Screen
Sequence_Context_Variant_ID	Normalized_Counts_DNA_TAG	Normalized_Counts_RNA_TAG	Normalized_Counts_DNA_TTG	Normalized_Counts_RNA_TTG	RNA_Score_TAG	RNA_Score_TTG	Readthrough_Score	Gene_Name	Genes	Protein_Change	Associated_Conditions	Clinical_Significance	GRCh37_Chromosome	GRCh37_Location	Next_Base	SeqContext_withTAG	Strand	SeqContext_withTTG
V00001-TAG	766.659	238.554	617.943	469.972	0.312058	0.76093	0.410101	NM_001385641.1(SAMD11):c.913C>T (p.Gln305Ter)	SAMD11	Q126*, Q305*	not provided	Uncertain significance(Last reviewed: Aug 31, 2021)	1	871222	A	CTCGTTATGCCCGAGCATTAGAGCCGCTGTGAATTCCAG	+	CTCGTTATGCCCGAGCATTTGAGCCGCTGTGAATTCCAG
V00002-TAG	314.099	198.795	385.894	786.006	0.63407	2.03417	0.31171	NM_001385641.1(SAMD11):c.2433T>G (p.Tyr811Ter)	SAMD11	Y648*, Y811*, Y812*	not provided	Uncertain significance(Last reviewed: Jan 24, 2020)	1	879431	G	ACGACGGCCACGTCCCCCTAGGGAGGGGGCCACGCCCTT	+	ACGACGGCCACGTCCCCCTTGGGAGGGGGCCACGCCCTT
V00003-TAG	621.789	304.819	739.736	367.007	0.491048	0.496812	0.988399	NM_005101.4(ISG15):c.163C>T (p.Gln55Ter)	ISG15	Q55*	Mendelian susceptibility to mycobacterial diseases due to complete ISG15 deficiency	Pathogenic(Last reviewed: Jan 1, 2015)	1	949523	G	CCGAGCGGTGTGGCGCTGTAGGACAGGGTCCCCCTTGCC	+	CCGAGCGGTGTGGCGCTGTTGGACAGGGTCCCCCTTGCC
V00004-TAG	723.07	991.937	397.432	556.627	1.37133	1.39955	0.979833	NM_005101.4(ISG15):c.352C>T (p.Gln118Ter)	ISG15	Q118*	Mendelian susceptibility to mycobacterial diseases due to complete ISG15 deficiency	Uncertain significance(Last reviewed: Aug 16, 2021)	1	949712	G	AGCGGGCTGGAGGGTGTGTAGGACGACCTGTTCTGGCTG	+	AGCGGGCTGGAGGGTGTGTTGGACGACCTGTTCTGGCTG
V00005-TAG	555.123	820.667	725.634	1105.1	1.47749	1.52222	0.970616	NM_005101.4(ISG15):c.379G>T (p.Glu127Ter)	ISG15	E127*	Mendelian susceptibility to mycobacterial diseases due to complete ISG15 deficiency	Pathogenic(Last reviewed: Jan 1, 2015)	1	949739	G	CTGTTCTGGCTGACCTTCTAGGGGAAGCCCCTGGAGGAC	+	CTGTTCTGGCTGACCTTCTTGGGGAAGCCCCTGGAGGAC
V00006-TAG	453.842	485.264	592.302	623.911	1.06908	1.05328	1.01501	NM_005101.4(ISG15):c.400C>T (p.Gln134Ter)	ISG15	Q134*	Mendelian susceptibility to mycobacterial diseases due to complete ISG15 deficiency	Uncertain significance(Last reviewed: Aug 7, 2020)	1	949760	C	GGGAAGCCCCTGGAGGACTAGCTCCCGCTGGGGGAGTAC	+	GGGAAGCCCCTGGAGGACTTGCTCCCGCTGGGGGAGTAC
V00007-TAG	691.019	369.045	694.865	543.374	0.534733	0.782298	0.683542	NM_198576.4(AGRN):c.1057C>T (p.Gln353Ter)	AGRN	Q353*, Q248*	Congenital myasthenic syndrome 8	Pathogenic(Last reviewed: Jul 1, 2012)	1	976962	G	GAGAGCTGCCCTGCCCGGTAGGCGCCAGTGTGTGGGGAC	+	GAGAGCTGCCCTGCCCGGTTGGCGCCAGTGTGTGGGGAC
V00008-TAG	420.509	429.194	616.661	501.576	1.0206	0.813676	1.25431	NM_198576.4(AGRN):c.1275C>G (p.Tyr425Ter)	AGRN	Y320*, Y425*	Congenital myasthenic syndrome 8	Pathogenic(Last reviewed: Dec 22, 2018)	1	977433	A	GTCACCTGTGACGGGGCCTAGAGGCCCGTGTGTGCCCAG	+	GTCACCTGTGACGGGGCCTTGAGGCCCGTGTGTGCCCAG
V00009-TAG	573.071	556.627	482.047	656.534	0.971354	1.36122	0.71359	NM_198576.4(AGRN):c.3724C>T (p.Gln1242Ter)	AGRN	Q1137*, Q1242*	Congenital myasthenic syndrome 8	Pathogenic(Last reviewed: Jan 11, 2020)	1	983248	G	GGGGTGAGGCGGCCGCTGTAGGAGCACGTGCGATTTATG	+	GGGGTGAGGCGGCCGCTGTTGGAGCACGTGCGATTTATG
V00010-TAG	235.895	498.517	425.637	657.553	2.1086	1.54359	1.36603	NM_001029885.2(CPTP):c.193G>T (p.Glu65Ter)	CPTP	E65*	not provided	Uncertain significance(Last reviewed: Apr 27, 2019)	1	1262691	C	TCCAAGCTGCGGATCATGTAGCGCCTCAGGGGCGGCCCG	+	TCCAAGCTGCGGATCATGTTGCGCCTCAGGGGCGGCCCG
V00011-TAG	352.561	251.807	617.943	632.067	0.715032	1.02282	0.699079	NM_001170535.3(ATAD3A):c.490C>T (p.Gln164Ter)	ATAD3A	Q212*, Q164*, Q85*	Pontocerebellar hypoplasia, hypotonia, and respiratory insufficiency syndrome, neonatal lethal	Pathogenic(Last reviewed: Mar 8, 2022)	1	1454346	A	AAGCAGGAGGAGTCCGTGTAGAAGCAGGAAGCCATGCGG	+	AAGCAGGAGGAGTCCGTGTTGAAGCAGGAAGCCATGCGG
V00012-TAG	860.248	150.88	435.893	313.994	0.176349	0.720987	0.244594	NM_001170535.3(ATAD3A):c.1072A>T (p.Lys358Ter)	ATAD3A	K279*, K358*, K406*	Harel-Yoon syndrome	Uncertain significance(Last reviewed: Jan 14, 2021)	1	1459327	A	GGGCCACCAGGCACCGGGTAGACGCTGTTTGCCAAGGTG	+	GGGCCACCAGGCACCGGGTTGACGCTGTTTGCCAAGGTG
V00013-TAG	696.147	647.359	766.659	650.417	0.930017	0.848576	1.09597	NM_001170535.3(ATAD3A):c.1193G>A (p.Trp398Ter)	ATAD3A	W319*, W398*, W446*	Harel-Yoon syndrome	Uncertain significance(Last reviewed: Oct 8, 2018)	1	1459756	G	ATGCACAAGCTCTTTGACTAGGCCAATACCAGCCGGCGC	+	ATGCACAAGCTCTTTGACTTGGCCAATACCAGCCGGCGC
V00014-TAG	419.227	323.17	429.483	330.306	0.771416	0.769614	1.00234	NM_001114748.2(TMEM240):c.489C>G (p.Tyr163Ter)	TMEM240	Y163*	Spinocerebellar ataxia type 21	Pathogenic(Last reviewed: Oct 1, 2014)	1	1470772	C	CACGTGAAGCAGAAACTCTAGCACAATGGCCACCCCAGC	-	CACGTGAAGCAGAAACTCTTGCACAATGGCCACCCCAGC
V00015-TAG	280.766	247.729	361.535	358.851	0.88275	0.992596	0.889335	NM_000815.5(GABRD):c.817C>T (p.Gln273Ter)	GABRD	Q273*	not provided	Uncertain significance(Last reviewed: Nov 9, 2021)	1	1960675	G	GTCTCCTTCTGGATCAGCTAGGCGGCGGTGCCCGCCAGG	+	GTCTCCTTCTGGATCAGCTTGGCGGCGGTGCCCGCCAGG
V00016-TAG	362.817	522.984	558.969	833.92	1.44024	1.49101	0.965949	NM_003036.4(SKI):c.736C>T (p.Gln246Ter)	SKI	Q246*	not provided	Uncertain significance(Last reviewed: Mar 13, 2017)	1	2160941	T	CCGAGCGCCGCCTGCATCTAGTGCCTGGACTGCCGCCTC	+	CCGAGCGCCGCCTGCATCTTGTGCCTGGACTGCCGCCTC
V00017-TAG	503.841	442.447	580.763	711.585	0.878389	1.22487	0.717128	NM_002617.4(PEX10):c.835G>T (p.Glu279Ter)	PEX10	E299*, E279*, E135*, E154*, E298*	Peroxisome biogenesis disorder, complementation group 7|not provided	Pathogenic(Last reviewed: Apr 15, 2020)	1	2338000	C	TGCACCCTGTGCCTGGAGTAGCGCAGGCACCCAACAGCC	-	TGCACCCTGTGCCTGGAGTTGCGCAGGCACCCAACAGCC
V00018-TAG	133.332	96.8489	265.382	269.138	0.728411	1.0141	0.718283	NM_002617.4(PEX10):c.739A>T (p.Lys247Ter)	PEX10	K103*, K122*, K247*, K266*, K267*	not provided	Pathogenic(Last reviewed: Dec 24, 2019)	1	2338196	G	CAGCGGCAGCGAGCCAGGTAGGAGTGGAGGCTGCACCGC	-	CAGCGGCAGCGAGCCAGGTTGGAGTGGAGGCTGCACCGC
V00019-TAG	412.816	494.439	356.407	674.884	1.19724	1.89108	0.633101	NM_002617.4(PEX10):c.727C>T (p.Gln243Ter)	PEX10	Q262*, Q263*, Q99*, Q118*, Q243*	Peroxisome biogenesis disorder, complementation group 7	Pathogenic(Last reviewed: Jun 10, 2021)	1	2338208	C	TACGGTTTCAGGCAGCGGTAGCGAGCCAGGAAGGAGTGG	-	TACGGTTTCAGGCAGCGGTTGCGAGCCAGGAAGGAGTGG
V00020-TAG	425.637	278.313	819.223	386.376	0.654686	0.472282	1.38622	NM_002617.4(PEX10):c.703C>T (p.Gln235Ter)	PEX10	Q110*, Q235*, Q254*, Q255*, Q91*	Peroxisome biogenesis disorder, complementation group 7	Pathogenic(Last reviewed: Oct 23, 2020)	1	2338232	C	GTGCTGTCCATGGGGCTGTAGCTGTACGGTTTCAGGCAG	-	GTGCTGTCCATGGGGCTGTTGCTGTACGGTTTCAGGCAG
V00021-TAG	248.715	132.53	373.073	361.909	0.534729	0.970156	0.551179	NM_002617.4(PEX10):c.219C>G (p.Tyr73Ter)	PEX10	Y73*	Peroxisome biogenesis disorder, complementation group 7	Pathogenic(Last reviewed: Feb 19, 2021)	1	2340272	G	CAGACCCTGGGGGAGGAGTAGGTCAGCATCATCCAGGTG	-	CAGACCCTGGGGGAGGAGTTGGTCAGCATCATCCAGGTG
V00022-TAG	324.356	397.59	424.355	479.147	1.22509	1.12882	1.08529	NM_002617.4(PEX10):c.211G>T (p.Glu71Ter)	PEX10	E71*	Peroxisome biogenesis disorder, complementation group 7	Pathogenic(Last reviewed: Oct 28, 2020)	1	2340280	G	GGCTACCAGACCCTGGGGTAGGAGTACGTCAGCATCATC	-	GGCTACCAGACCCTGGGGTTGGAGTACGTCAGCATCATC
V00023-TAG	196.152	42.8174	301.279	165.153	0.222252	0.549667	0.404339	NM_022114.4(PRDM16):c.1627C>T (p.Gln543Ter)	PRDM16	Q543*	Left ventricular noncompaction cardiomyopathy	Pathogenic	1	3328388	G	AGCCCCCTGAACCACACCTAGGACGCCAAGCTCCCCAGT	+	AGCCCCCTGAACCACACCTTGGACGCCAAGCTCCCCAGT
V00024-TAG	626.917	626.97	898.709	851.251	1.00008	0.947252	1.05577	NM_022114.4(PRDM16):c.2104A>T (p.Lys702Ter)	PRDM16	K702*	Left ventricular noncompaction cardiomyopathy	Pathogenic	1	3328865	T	ATCGCATCCATTGCCGAGTAGTACTTTGGCCCCGGCTTC	+	ATCGCATCCATTGCCGAGTTGTACTTTGGCCCCGGCTTC
V00025-TAG	874.35	296.664	757.685	1243.74	0.340051	1.64066	0.207265	NM_014704.4(CEP104):c.1879G>T (p.Glu627Ter)	CEP104	E627*	See cases|Joubert syndrome 25	Pathogenic/Likely pathogenic(Last reviewed: Nov 3, 2022)	1	3746519	A	AGAGTGTATGAGGTCCGCTAGACGGCGGTTCGAATTATT	-	AGAGTGTATGAGGTCCGCTTGACGGCGGTTCGAATTATT
V00026-TAG	537.174	599.444	564.097	585.172	1.11571	1.03729	1.07559	NM_014704.4(CEP104):c.759T>G (p.Tyr253Ter)	CEP104	Y253*	Joubert syndrome 25	Pathogenic(Last reviewed: Sep 13, 2017)	1	3755660	G	GGTGAACGCCTTGGGAGGTAGGAGGTAGAGAAACGCTGT	-	GGTGAACGCCTTGGGAGGTTGGAGGTAGAGAAACGCTGT
V00027-TAG	402.56	455.7	632.045	687.118	1.13168	1.087	1.0411	NM_015102.5(NPHP4):c.4172T>A (p.Leu1391Ter)	NPHP4	L1391*, L878*, L879*	Nephronophthisis	Uncertain significance(Last reviewed: Nov 4, 2021)	1	5923434	C	GAGACCTACACCATCGGCTAGCAGTTTGCGCCTAGTCAG	-	GAGACCTACACCATCGGCTTGCAGTTTGCGCCTAGTCAG
V00028-TAG	460.252	563.763	737.172	1729.01	1.22441	2.34364	0.522441	NM_015102.5(NPHP4):c.3766C>T (p.Gln1256Ter)	NPHP4	Q744*, Q1256*, Q743*	Nephronophthisis	Pathogenic(Last reviewed: Aug 28, 2021)	1	5925212	A	CTTGTCCTTCGGGGGACATAGACAGTGAGGAAAGTGAGA	-	CTTGTCCTTCGGGGGACATTGACAGTGAGGAAAGTGAGA
V00029-TAG	508.969	407.785	361.535	541.335	0.801588	1.49595	0.535838	NM_015102.5(NPHP4):c.3214C>T (p.Gln1072Ter)	NPHP4	Q1072*, Q559*, Q560*	not provided	Pathogenic(Last reviewed: Jan 10, 2020)	1	5934548	C	CAGAGCTTCTCTGCAGGGTAGCTGGCCATGGTGCAGGTG	-	CAGAGCTTCTCTGCAGGGTTGCTGGCCATGGTGCAGGTG
V00030-TAG	619.225	536.237	483.329	629.008	0.866198	1.30079	0.665903	NM_015102.5(NPHP4):c.2377C>T (p.Gln793Ter)	NPHP4	Q793*, Q280*, Q281*	Nephronophthisis	Pathogenic(Last reviewed: Sep 1, 2021)	1	5947454	G	GTGGCAACTGAATACGAGTAGGACAACATGGTGGTGAGT	-	GTGGCAACTGAATACGAGTTGGACAACATGGTGGTGAGT
V00031-TAG	380.765	229.379	289.741	350.695	0.603457	1.20965	0.498868	NM_015102.5(NPHP4):c.2335C>T (p.Gln779Ter)	NPHP4	Q779*, Q266*, Q267*	Senior-Loken syndrome 4	Pathogenic(Last reviewed: Nov 1, 2002)	1	5947496	G	CAAGGCCGGCCGGCTGTGTAGGCCTCCCACGAGCTTGAG	-	CAAGGCCGGCCGGCTGTGTTGGCCTCCCACGAGCTTGAG
V00032-TAG	706.403	1154.03	547.43	1829.94	1.63278	3.3385	0.489075	NM_015102.5(NPHP4):c.2011C>T (p.Gln671Ter)	NPHP4	Q671*, Q159*, Q158*	Nephronophthisis|not provided	Pathogenic(Last reviewed: Aug 28, 2021)	1	5964809	T	ACTGTGTATTTCACCTTCTAGTTCTACCGCTTCCCACCC	-	ACTGTGTATTTCACCTTCTTGTTCTACCGCTTCCCACCC
V00033-TAG	661.532	962.373	806.402	1276.37	1.45408	1.58207	0.919098	NM_015102.5(NPHP4):c.1985G>A (p.Trp662Ter)	NPHP4	W662*, W149*, W150*	not provided	Uncertain significance(Last reviewed: Sep 16, 2018)	1	5964835	C	GACTGCCGAGGAACATCATAGCCAAAGACTGTGTATTTC	-	GACTGCCGAGGAACATCATTGCCAAAGACTGTGTATTTC
V00034-TAG	264.1	249.768	560.251	538.276	0.945939	0.960847	0.984484	NM_015102.5(NPHP4):c.1936C>T (p.Gln646Ter)	NPHP4	Q133*, Q134*, Q646*	Nephronophthisis	Pathogenic(Last reviewed: Aug 31, 2021)	1	5965371	T	AGCAACGAGATGGTGCTATAGTTTCTTGCCTTTAGCAGG	-	AGCAACGAGATGGTGCTATTGTTTCTTGCCTTTAGCAGG
V00035-TAG	1424.34	780.908	1033.32	808.434	0.548575	0.782573	0.700988	NM_015102.5(NPHP4):c.1705C>T (p.Gln569Ter)	NPHP4	Q57*, Q569*, Q56*	Nephronophthisis	Pathogenic(Last reviewed: Mar 17, 2020)	1	5965750	G	TCCATTGCCGAACAGTTATAGGAGCTGCCGTTCACGCCT	-	TCCATTGCCGAACAGTTATTGGAGCTGCCGTTCACGCCT
V00036-TAG	875.632	678.962	1079.48	1169.32	0.775653	1.08316	0.716105	NM_015102.5(NPHP4):c.1228C>T (p.Gln410Ter)	NPHP4	Q410*	Nephronophthisis	Pathogenic(Last reviewed: Aug 31, 2021)	1	5993281	G	AGGGTGACCCTGCCTCTGTAGGGTGGGATCCAGCCCAAC	-	AGGGTGACCCTGCCTCTGTTGGGTGGGATCCAGCCCAAC
V00037-TAG	1052.55	1159.13	607.686	670.806	1.10116	1.1037	0.997698	NM_015102.5(NPHP4):c.1075C>T (p.Gln359Ter)	NPHP4	Q359*	Nephronophthisis	Pathogenic(Last reviewed: Apr 6, 2021)	1	6007208	C	GCATTTGCGGTCATCTTCTAGCTGGAGTACGTGTTCAGC	-	GCATTTGCGGTCATCTTCTTGCTGGAGTACGTGTTCAGC
V00038-TAG	647.43	944.022	489.739	964.412	1.4574	1.96726	0.740828	NM_031475.3(ESPN):c.812G>A (p.Trp271Ter)	ESPN	W271*	not provided	Uncertain significance(Last reviewed: Jun 14, 2021)	1	6500822	G	GAGATCTCGGCTGACCTGTAGGGCGGGACCCCGCTGCAC	+	GAGATCTCGGCTGACCTGTTGGGCGGGACCCCGCTGCAC
V00039-TAG	602.558	505.653	688.455	662.651	0.839444	0.962573	0.872084	NM_020631.6(PLEKHG5):c.1738G>T (p.Glu580Ter)	PLEKHG5	E580*, E617*, E649*	Charcot-Marie-Tooth disease recessive intermediate C|Autosomal recessive lower motor neuron disease with childhood onset|not provided	Pathogenic/Likely pathogenic(Last reviewed: Mar 26, 2021)	1	6530358	G	ATCCCTGGCGCCTCCCCGTAGGAGACGCGGCAGCTGCTG	-	ATCCCTGGCGCCTCCCCGTTGGAGACGCGGCAGCTGCTG
V00040-TAG	167.947	75.4402	116.666	119.277	0.452451	1.0222	0.442627	NM_020631.6(PLEKHG5):c.1417C>T (p.Gln473Ter)	PLEKHG5	Q550*, Q473*, Q542*, Q510*	Juvenile amyotrophic lateral sclerosis	Pathogenic(Last reviewed: Mar 31, 2020)	1	6530920	A	GAGAAGCACCCACAGTGCTAGAGGCTGAAGCTGAGCGAC	-	GAGAAGCACCCACAGTGCTTGAGGCTGAAGCTGAGCGAC
V00041-TAG	311.535	363.948	187.178	271.177	1.1677	1.44638	0.807325	NM_020631.6(PLEKHG5):c.-66C>T	PLEKHG5	Q48*, Q16*	Autosomal recessive lower motor neuron disease with childhood onset	Uncertain significance(Last reviewed: Jan 13, 2018)	1	6537697	C	TGTCACCACGCCGACTGCTAGCAGCTGCACCGCCGGGGG	-	TGTCACCACGCCGACTGCTTGCAGCTGCACCGCCGGGGG
V00042-TAG	578.199	663.67	546.148	982.762	1.14757	1.79798	0.638254	NM_015215.4(CAMTA1):c.613G>T (p.Glu205Ter)	CAMTA1	E205*, E175*	not provided	Pathogenic(Last reviewed: Jul 18, 2017)	1	7700562	T	ATCAACACCGACAAGAAGTAGTGGGCGAAATGGACGAAA	+	ATCAACACCGACAAGAAGTTGTGGGCGAAATGGACGAAA
V00043-TAG	667.942	346.617	565.379	580.074	0.519652	1.02595	0.50651	NM_007262.5(PARK7):c.133C>T (p.Gln45Ter)	PARK7	Q45*	Amyotrophic lateral sclerosis-parkinsonism-dementia complex	Pathogenic(Last reviewed: Mar 31, 2020)	1	8025426	T	GCTGGAAAAGACCCAGTATAGTGTAGCCGTGATGTGGTC	+	GCTGGAAAAGACCCAGTATTGTGTAGCCGTGATGTGGTC
V00044-TAG	766.659	355.792	401.278	363.948	0.46478	0.907204	0.512321	NM_004285.4(H6PD):c.948C>G (p.Tyr316Ter)	H6PD	Y316*, Y327*	Cortisone reductase deficiency 1	Pathogenic(Last reviewed: Oct 3, 2019)	1	9322320	A	GTGGGCCAGTACCAGTCTTAGAGTGAGCAGGTGCGCAGA	+	GTGGGCCAGTACCAGTCTTTGAGTGAGCAGGTGCGCAGA
V00045-TAG	191.024	65.2456	470.508	370.065	0.344987	0.786975	0.438371	NM_005026.5(PIK3CD):c.476G>A (p.Trp159Ter)	PIK3CD	W159*	not provided	Uncertain significance(Last reviewed: Oct 1, 2018)	1	9776012	G	CGCCGGCAGCAGCTGGGCTAGGAGGCCTGGCTGCAGTAC	+	CGCCGGCAGCAGCTGGGCTTGGAGGCCTGGCTGCAGTAC
V00046-TAG	1056.4	452.641	441.021	520.945	0.429016	1.18082	0.363322	NM_005026.5(PIK3CD):c.2161C>T (p.Gln721Ter)	PIK3CD	Q721*, Q692*, Q720*	Combined immunodeficiency with faciooculoskeletal anomalies	Pathogenic(Last reviewed: Apr 22, 2021)	1	9782138	G	ATGCACTTGTGCATGCGGTAGGAGGCCTACCTAGAGGCC	+	ATGCACTTGTGCATGCGGTTGGAGGCCTACCTAGAGGCC
V00047-TAG	597.43	645.32	693.583	992.957	1.08003	1.43101	0.754729	NM_022787.4(NMNAT1):c.319G>T (p.Glu107Ter)	NMNAT1	E107*	Leber congenital amaurosis 9	Pathogenic	1	10041108	G	CACCATCAAGAGAAATTGTAGGCTAGTGACTGTGATCAC	+	CACCATCAAGAGAAATTGTTGGCTAGTGACTGTGATCAC
V00048-TAG	769.223	203.893	707.685	530.121	0.266017	0.749445	0.354952	NM_022787.4(NMNAT1):c.376A>T (p.Lys126Ter)	NMNAT1	K126*	Leber congenital amaurosis 9	Pathogenic	1	10041165	A	CTAGAAAGGCCTGGAAGGTAGAGGAAGTGGACTGAAACA	+	CTAGAAAGGCCTGGAAGGTTGAGGAAGTGGACTGAAACA
V00049-TAG	392.304	443.466	537.174	670.806	1.13008	1.24831	0.905293	NM_001365951.3(KIF1B):c.5251C>T (p.Gln1751Ter)	KIF1B	Q1751*, Q1705*	Charcot-Marie-Tooth disease type 2	Uncertain significance(Last reviewed: Oct 28, 2021)	1	10435066	G	ATTAACCTGTCCACAGCATAGGTGGAGTACAGTGAGGAC	+	ATTAACCTGTCCACAGCATTGGTGGAGTACAGTGAGGAC
V00050-TAG	306.407	206.951	469.226	605.561	0.676467	1.28993	0.52442	NM_004565.3(PEX14):c.553C>T (p.Gln185Ter)	PEX14	Q185*	Peroxisome biogenesis disorder 13A (Zellweger)	Pathogenic(Last reviewed: Jun 1, 2004)	1	10684462	G	CAGCAGCAGCAGAAGATCTAGGAGCTTGCCCACGAGCTG	+	CAGCAGCAGCAGAAGATCTTGGAGCTTGCCCACGAGCTG
V00051-TAG	676.916	28.545	719.224	193.698	0.043582	0.27033	0.161218	NM_007375.4(TARDBP):c.1122T>G (p.Tyr374Ter)	TARDBP	Y374*	TARDBP-related frontotemporal dementia|Amyotrophic lateral sclerosis type 10|Motor neuron disease	Uncertain significance(Last reviewed: Oct 27, 2021)	1	11082588	A	GGTTCTGGAAATAACTCTTAGAGTGGCTCTAATTCTGGT	+	GGTTCTGGAAATAACTCTTTGAGTGGCTCTAATTCTGGT
V00052-TAG	184.614	654.495	342.304	3532.44	3.5315	10.2924	0.343116	NM_005957.5(MTHFR):c.1408G>T (p.Glu470Ter)	MTHFR	E511*, E470*	Homocystinuria due to methylene tetrahydrofolate reductase deficiency	Pathogenic(Last reviewed: Dec 13, 2018)	1	11854086	C	ACCAGCCTGCTGAAGGAGTAGCTGCTGCGGGTGAACCGC	-	ACCAGCCTGCTGAAGGAGTTGCTGCTGCGGGTGAACCGC
V00053-TAG	810.248	743.188	1065.37	1013.35	0.917337	0.95121	0.96439	NM_005957.5(MTHFR):c.1262G>A (p.Trp421Ter)	MTHFR	W462*, W421*	Homocystinuria due to methylene tetrahydrofolate reductase deficiency	Pathogenic(Last reviewed: Oct 14, 2021)	1	11854500	G	GAGGAGCTGCTGAAGATGTAGGGGGAGGAGCTGACCAGT	-	GAGGAGCTGCTGAAGATGTTGGGGGAGGAGCTGACCAGT
V00054-TAG	443.585	491.381	212.818	405.746	1.10751	1.9023	0.582194	NM_005957.5(MTHFR):c.451A>T (p.Lys151Ter)	MTHFR	K192*, K151*	Homocystinuria due to methylene tetrahydrofolate reductase deficiency	Pathogenic(Last reviewed: Feb 18, 2021)	1	11861242	A	GCTAAGCAGCTGGGCCTGTAGAACATCATGGCGCTGCGG	-	GCTAAGCAGCTGGGCCTGTTGAACATCATGGCGCTGCGG
V00055-TAG	1203.83	272.197	748.711	439.388	0.22675	0.587411	0.386016	NM_000302.4(PLOD1):c.145C>T (p.Gln49Ter)	PLOD1	Q49*, Q96*	Ehlers-Danlos syndrome, kyphoscoliotic type 1	Pathogenic(Last reviewed: Aug 27, 2021)	1	12008101	T	CGCTTCAAGCGCTCAGCTTAGTTCTTCAACTACAAGATC	+	CGCTTCAAGCGCTCAGCTTTGTTCTTCAACTACAAGATC
V00056-TAG	429.483	266.08	735.89	549.49	0.620419	0.747045	0.830497	NM_000302.4(PLOD1):c.367C>T (p.Gln123Ter)	PLOD1	Q123*, Q170*	Ehlers-Danlos syndrome, kyphoscoliotic type 1	Pathogenic(Last reviewed: Jun 4, 2020)	1	12010478	G	TTCCGGCAGGCCAGGAGCTAGGTGGTCTTCTCTGCTGAG	+	TTCCGGCAGGCCAGGAGCTTGGTGGTCTTCTCTGCTGAG
V00057-TAG	1119.22	1096.94	620.507	607.6	0.980113	0.979233	1.0009	NM_000302.4(PLOD1):c.622C>T (p.Gln208Ter)	PLOD1	Q208*, Q255*	Ehlers-Danlos syndrome, kyphoscoliotic type 1	Uncertain significance(Last reviewed: Oct 26, 2017)	1	12014929	A	CACCGCTGCCGTATCTTCTAGAACCTGGATGGAGCCTTG	+	CACCGCTGCCGTATCTTCTTGAACCTGGATGGAGCCTTG
V00058-TAG	351.279	292.586	582.046	690.176	0.833391	1.18546	0.703012	NM_000302.4(PLOD1):c.1015C>T (p.Gln339Ter)	PLOD1	Q386*, Q339*	Ehlers-Danlos syndrome, kyphoscoliotic type 1	Pathogenic(Last reviewed: Sep 16, 2019)	1	12020742	C	GTGGAAGAGTTCCTGGCATAGCATGGCAGCGAGTACCAG	+	GTGGAAGAGTTCCTGGCATTGCATGGCAGCGAGTACCAG
V00059-TAG	757.685	1012.33	482.047	472.011	1.33564	0.979225	1.36397	NM_000302.4(PLOD1):c.1533C>G (p.Tyr511Ter)	PLOD1	Y511*, Y558*	Cardiovascular phenotype|Ehlers-Danlos syndrome|not provided|Ehlers-Danlos syndrome, kyphoscoliotic type 1	Pathogenic(Last reviewed: Dec 19, 2021)	1	12025599	C	CTGCTCTCCCTAGACAGCTAGCGCACCACCCACCTGCAC	+	CTGCTCTCCCTAGACAGCTTGCGCACCACCCACCTGCAC
V00060-TAG	734.608	1033.74	844.863	2164.32	1.40664	2.55989	0.549492	NM_000302.4(PLOD1):c.1562G>A (p.Trp521Ter)	PLOD1	W521*, W568*	Hydrocephalus|Macrocephaly at birth|Narrow chest|Porencephalic cyst|Severe global developmental delay|Neonatal hypotonia|Umbilical hernia|Dolichocephaly|Generalized hypotonia|Thoracolumbar scoliosis|Depressed nasal bridge|Congenital omphalocele|Joint hypermobility|High palate|Short chin|Scrotal hypoplasia|Generalized neonatal hypotonia|Joint hypermobility|Feeding difficulties|Bilateral cryptorchi…	Pathogenic(Last reviewed: Jan 1, 2017)	1	12025628	G	CACCTGCACAACGACCTCTAGGAGGTGTTCAGCAACCCC	+	CACCTGCACAACGACCTCTTGGAGGTGTTCAGCAACCCC
V00061-TAG	846.145	421.038	858.966	464.875	0.498188	0.541737	0.919614	NM_014874.4(MFN2):c.922G>T (p.Glu308Ter)	MFN2	E308*	Charcot-Marie-Tooth disease type 2	Pathogenic(Last reviewed: Aug 31, 2021)	1	12061563	G	TTCTTTGTGTCTGCTAAGTAGGTGCTCAACGCCAGGATT	+	TTCTTTGTGTCTGCTAAGTTGGTGCTCAACGCCAGGATT
V00062-TAG	433.329	187.581	693.583	356.812	0.43419	0.515146	0.842847	NM_014874.4(MFN2):c.1789G>T (p.Glu597Ter)	MFN2	E597*	Charcot-Marie-Tooth disease type 2	Pathogenic(Last reviewed: Dec 8, 2020)	1	12066667	G	CAGGGCTCGCTCACCCAGTAGGAGTTCATGGTTTCCATG	+	CAGGGCTCGCTCACCCAGTTGGAGTTCATGGTTTCCATG
V00063-TAG	448.714	200.834	949.991	674.884	0.448806	0.710716	0.631484	NM_014874.4(MFN2):c.2037C>G (p.Tyr679Ter)	MFN2	Y679*	Charcot-Marie-Tooth disease type 2	Pathogenic(Last reviewed: Aug 13, 2021)	1	12067274	A	CTGCAGCTTGTCATCAGCTAGACTGGCTCCAACTGCAGC	+	CTGCAGCTTGTCATCAGCTTGACTGGCTCCAACTGCAGC
V00064-TAG	634.609	272.197	321.792	497.498	0.429818	1.54433	0.27832	NM_014874.4(MFN2):c.2251C>T (p.Gln751Ter)	MFN2	Q751*	Charcot-Marie-Tooth disease type 2|Charcot-Marie-Tooth disease type 2A2	Pathogenic(Last reviewed: Dec 2, 2021)	1	12071599	T	CTCAACATGTTCACACACTAGTACCTGCAGCCCAGCAGA	+	CTCAACATGTTCACACACTTGTACCTGCAGCCCAGCAGA
V00065-TAG	733.326	184.523	664.096	656.534	0.252644	0.98863	0.255549	NM_014874.4(MFN2):c.2256C>G (p.Tyr752Ter)	MFN2	Y752*	Charcot-Marie-Tooth disease type 2	Pathogenic(Last reviewed: Jan 16, 2016)	1	12071604	C	AACATGTTCACACACCAGTAGCTGCAGCCCAGCAGATAG	+	AACATGTTCACACACCAGTTGCTGCAGCCCAGCAGATAG
V00066-TAG	893.581	311.956	693.583	422.058	0.349835	0.609081	0.574365	NM_014874.4(MFN2):c.2260C>T (p.Gln754Ter)	MFN2	Q754*	Charcot-Marie-Tooth disease type 2	Uncertain significance(Last reviewed: Oct 5, 2021)	1	12071608	C	TTCACACACCAGTACCTGTAGCCCAGCAGATAGTGGGCA	+	TTCACACACCAGTACCTGTTGCCCAGCAGATAGTGGGCA
V00067-TAG	512.815	947.081	706.403	1387.49	1.84518	1.9628	0.940076	NM_015378.4(VPS13D):c.3316C>T (p.Gln1106Ter)	VPS13D	Q1106*	not provided	Pathogenic(Last reviewed: Apr 13, 2020)	1	12336961	G	CTTCAGGTGATTTCCCTATAGGTGAATAATTTAGATATT	+	CTTCAGGTGATTTCCCTATTGGTGAATAATTTAGATATT
V00068-TAG	496.149	302.78	488.457	743.188	0.611045	1.52044	0.401888	NM_007272.3(CTRC):c.164G>A (p.Trp55Ter)	CTRC	W55*	Hereditary pancreatitis	Pathogenic(Last reviewed: Nov 8, 2020)	1	15767020	A	TACCTCAAGAACGACACGTAGAGGCATACGTGTGGCGGG	+	TACCTCAAGAACGACACGTTGAGGCATACGTGTGGCGGG
V00069-TAG	507.687	782.947	685.891	1197.87	1.54112	1.74536	0.882982	NM_015001.3(SPEN):c.3199C>T (p.Gln1067Ter)	SPEN	Q1067*	not provided	Pathogenic(Last reviewed: Dec 3, 2020)	1	16255934	G	GCCAGCCCCAAAGACTGTTAGGAGCTTGCCAGTATTTCT	+	GCCAGCCCCAAAGACTGTTTGGAGCTTGCCAGTATTTCT
V00070-TAG	428.201	382.298	575.635	550.51	0.893051	0.956427	0.933737	NM_015001.3(SPEN):c.4828C>T (p.Gln1610Ter)	SPEN	Q1610*	RADIO-TARTAGLIA SYNDROME	Pathogenic(Last reviewed: Oct 4, 2022)	1	16257563	G	CCCAAAGAGGTTGAGAAATAGGAAGATACAGAGAATCAT	+	CCCAAAGAGGTTGAGAAATTGGAAGATACAGAGAATCAT
V00071-TAG	376.919	201.854	503.841	251.807	0.536764	0.500766	1.07189	NM_015001.3(SPEN):c.5392C>T (p.Gln1798Ter)	SPEN	Q1798*	not provided	Pathogenic(Last reviewed: Dec 3, 2020)	1	16258127	C	GAAGCTGCTCCTGAGTCTTAGCCCCCAGCTTCTGAAGAT	+	GAAGCTGCTCCTGAGTCTTTGCCCCCAGCTTCTGAAGAT
V00072-TAG	885.889	276.274	764.095	854.31	0.312637	1.11791	0.279661	NM_015001.3(SPEN):c.6364G>T (p.Glu2122Ter)	SPEN	E2122*	not provided	Pathogenic(Last reviewed: Nov 18, 2021)	1	16259099	A	GTGGTGGCAGTCTCCCCTTAGAAAAGTGAGAGTCCCCAA	+	GTGGTGGCAGTCTCCCCTTTGAAAAGTGAGAGTCCCCAA
V00073-TAG	585.892	429.194	435.893	393.513	0.733004	0.902996	0.811747	NM_015001.3(SPEN):c.7144C>T (p.Gln2382Ter)	SPEN	Q2382*	RADIO-TARTAGLIA SYNDROME	Pathogenic(Last reviewed: Oct 27, 2021)	1	16259879	G	CAGCACCCCGAAGCCCCATAGGAAGAAAAGCAGAGTGAG	+	CAGCACCCCGAAGCCCCATTGGAAGAAAAGCAGAGTGAG
V00074-TAG	2114.08	575.996	561.533	476.089	0.272801	0.848109	0.321658	NM_015001.3(SPEN):c.7324G>T (p.Glu2442Ter)	SPEN	E2442*	not provided	Pathogenic(Last reviewed: Dec 3, 2020)	1	16260059	G	CAGCCAGCACCGGTGGATTAGGAGCCTCAAGCCAGGTTC	+	CAGCCAGCACCGGTGGATTTGGAGCCTCAAGCCAGGTTC
V00075-TAG	603.84	454.68	228.203	162.095	0.75339	0.711573	1.05877	NM_015001.3(SPEN):c.7502G>A (p.Trp2501Ter)	SPEN	W2501*	not provided	Uncertain significance(Last reviewed: Dec 31, 2019)	1	16260237	A	CCTACTAAGGTGACAGAGTAGATCACAAGGCAGGAGGAG	+	CCTACTAAGGTGACAGAGTTGATCACAAGGCAGGAGGAG
V00076-TAG	629.481	276.274	741.018	1137.72	0.439782	1.53463	0.286573	NM_000085.5(CLCNKB):c.673G>T (p.Glu225Ter)	CLCNKB|LOC106501713	E225*, E56*	not provided|Bartter disease type 3	Pathogenic(Last reviewed: Oct 28, 2021)	1	16375632	G	GGCGTCCTGTTCAGCATCTAGGTCATGTCTTCCCACTTC	+	GGCGTCCTGTTCAGCATCTTGGTCATGTCTTCCCACTTC
V00077-TAG	869.222	1341.61	760.249	1892.12	1.54284	2.48686	0.620395	NM_000085.5(CLCNKB):c.1163G>A (p.Trp388Ter)	CLCNKB|LOC106501713	W219*, W388*	not provided	Pathogenic(Last reviewed: Feb 6, 2020)	1	16377479	T	CTCGACCCCCAGCACCTGTAGTGGGAATGGTACCACCCG	+	CTCGACCCCCAGCACCTGTTGTGGGAATGGTACCACCCG
V00078-TAG	935.888	1777.94	469.226	1462.93	1.89878	3.11324	0.609903	NM_000085.5(CLCNKB):c.1166G>A (p.Trp389Ter)	CLCNKB|LOC106501713	W389*, W220*	not provided	Pathogenic(Last reviewed: Oct 12, 2016)	1	16377482	G	GACCCCCAGCACCTGTGGTAGGAATGGTACCACCCGCGG	+	GACCCCCAGCACCTGTGGTTGGAATGGTACCACCCGCGG
V00079-TAG	605.122	301.761	579.481	406.766	0.499505	0.702461	0.711078	NM_000085.5(CLCNKB):c.1560T>G (p.Tyr520Ter)	LOC106501713|CLCNKB	Y351*, Y520*	Bartter disease type 3	Pathogenic(Last reviewed: May 28, 2019)	1	16378844	G	AGCTGCCAGCCCTCCTTCTAGGATGGCACCGTCATTGTC	+	AGCTGCCAGCCCTCCTTCTTGGATGGCACCGTCATTGTC
V00080-TAG	1207.68	1264.13	301.279	221.223	1.04671	0.73516	1.42378	NM_004431.5(EPHA2):c.41G>A (p.Trp14Ter)	EPHA2|EPHA2-AS1	W14*	Congenital aniridia|Cataract|Bilateral microphthalmos	Pathogenic(Last reviewed: Jun 3, 2021)	1	16482387	G	GCCTGCTTCGCCCTGCTGTAGGGCTGTGCGCTGGCCGCG	-	GCCTGCTTCGCCCTGCTGTTGGGCTGTGCGCTGGCCGCG
V00081-TAG	3239.71	3568.12	1019.22	1373.22	1.10134	1.34698	0.817636	NM_022089.4(ATP13A2):c.3136G>T (p.Glu1046Ter)	ATP13A2	E1002*, E1041*, E1046*	Kufor-Rakeb syndrome|Autosomal recessive spastic paraplegia type 78	Pathogenic(Last reviewed: Feb 17, 2020)	1	17313399	A	GACAACCTGCCCAACTACTAGAACACCGTGGTCTTCTCT	-	GACAACCTGCCCAACTACTTGAACACCGTGGTCTTCTCT
V00082-TAG	715.378	693.235	819.223	1341.61	0.96909	1.63689	0.592032	NM_022089.4(ATP13A2):c.1903C>T (p.Gln635Ter)	ATP13A2	Q635*, Q630*	not provided|Autosomal recessive spastic paraplegia type 78|Kufor-Rakeb syndrome|Autosomal recessive spastic paraplegia type 78	Pathogenic(Last reviewed: Feb 26, 2022)	1	17318840	C	CCCTTCTCTTCGGCTCTGTAGCGCATGAGTGTGGTGGTG	-	CCCTTCTCTTCGGCTCTGTTGCGCATGAGTGTGGTGGTG
V00083-TAG	492.303	377.201	132.05	190.64	0.766671	1.44036	0.532279	NM_022089.4(ATP13A2):c.688C>T (p.Gln230Ter)	ATP13A2	Q225*, Q230*	Autosomal recessive spastic paraplegia type 78	Pathogenic(Last reviewed: Jan 3, 2022)	1	17328546	C	CCGGTCAAGTCCTACCCCTAGCTGCTGGTGGACGAGGTA	-	CCGGTCAAGTCCTACCCCTTGCTGCTGGTGGACGAGGTA
V00084-TAG	471.79	588.23	708.967	869.602	1.24628	1.22626	1.01633	NM_022089.4(ATP13A2):c.619C>T (p.Gln207Ter)	ATP13A2	Q202*, Q207*	Kufor-Rakeb syndrome|Autosomal recessive spastic paraplegia type 78	Pathogenic(Last reviewed: Dec 8, 2021)	1	17328807	G	CGCCATGGCCTCAGCCTCTAGGACCAAATGGTGAGGTCA	-	CGCCATGGCCTCAGCCTCTTGGACCAAATGGTGAGGTCA
V00085-TAG	449.996	689.157	916.658	1317.15	1.5303	1.43642	1.06535	NM_022089.4(ATP13A2):c.212G>A (p.Trp71Ter)	ATP13A2	W71*	Inborn genetic diseases|not provided	Pathogenic(Last reviewed: Jan 2, 2018)	1	17331945	G	TTCCGTTGGAAGCCCCTGTAGGGGGTGCGGCTGCGGCTC	-	TTCCGTTGGAAGCCCCTGTTGGGGGTGCGGCTGCGGCTC
V00086-TAG	902.555	782.947	880.761	766.636	0.867625	0.870572	0.996615	NM_003000.3(SDHB):c.697A>T (p.Lys233Ter)	SDHB	K233*	Pheochromocytoma|Paragangliomas 4|Gastrointestinal stromal tumor	Pathogenic(Last reviewed: Oct 18, 2019)	1	17349171	C	ACAGAGGAGCGCCTGGCCTAGCTGCAGGACCCATTCTCT	-	ACAGAGGAGCGCCTGGCCTTGCTGCAGGACCCATTCTCT
V00087-TAG	1444.86	1834.01	693.583	914.458	1.26915	1.318	0.96294	NM_003000.3(SDHB):c.602G>A (p.Trp201Ter)	SDHB	W201*	Pheochromocytoma|Paragangliomas 4|Gastrointestinal stromal tumor	Pathogenic(Last reviewed: Nov 2, 2016)	1	17350508	A	AGCTGCCCCAGCTACTGGTAGAACGGAGACAAATATCTG	-	AGCTGCCCCAGCTACTGGTTGAACGGAGACAAATATCTG
V00088-TAG	503.841	323.17	184.614	173.309	0.642122	0.939094	0.683767	NM_003000.3(SDHB):c.597C>G (p.Tyr199Ter)	SDHB	Y181*, Y199*	not provided	Pathogenic(Last reviewed: Aug 1, 2022)	1	17350513	T	AGCACCAGCTGCCCCAGCTAGTGGTGGAACGGAGACAAA	-	AGCACCAGCTGCCCCAGCTTGTGGTGGAACGGAGACAAA
V00089-TAG	355.125	254.866	656.404	1706.58	0.718472	2.59746	0.276606	NM_003000.3(SDHB):c.505C>T (p.Gln169Ter)	SDHB	Q169*	Pheochromocytoma|Gastrointestinal stromal tumor|Paragangliomas 4	Pathogenic(Last reviewed: Dec 29, 2017)	1	17354279	T	TCTCAGGAAGGCAAGCAGTAGTATCTGCAGTCCATAGAA	-	TCTCAGGAAGGCAAGCAGTTGTATCTGCAGTCCATAGAA
V00090-TAG	656.404	446.525	584.61	823.726	0.680745	1.40832	0.483374	NM_003000.3(SDHB):c.502C>T (p.Gln168Ter)	SDHB	Q168*	Pheochromocytoma|Paragangliomas 4|Gastrointestinal stromal tumor|Paragangliomas 4	Pathogenic(Last reviewed: Jul 3, 2017)	1	17354282	C	GAATCTCAGGAAGGCAAGTAGCAGTATCTGCAGTCCATA	-	GAATCTCAGGAAGGCAAGTTGCAGTATCTGCAGTCCATA
V00091-TAG	796.146	507.692	448.714	645.32	0.638142	1.43718	0.444023	NM_003000.3(SDHB):c.499A>T (p.Lys167Ter)	SDHB	K167*	Pheochromocytoma|Paragangliomas 4|Gastrointestinal stromal tumor	Pathogenic(Last reviewed: Dec 23, 2019)	1	17354285	C	GATGAATCTCAGGAAGGCTAGCAGCAGTATCTGCAGTCC	-	GATGAATCTCAGGAAGGCTTGCAGCAGTATCTGCAGTCC
V00092-TAG	230.767	70.3429	416.663	493.42	0.307822	1.18378	0.260033	NM_003000.3(SDHB):c.490C>T (p.Gln164Ter)	SDHB	Q164*	not provided|Hereditary pheochromocytoma-paraganglioma	Pathogenic	1	17354294	G	AAGAAGAAGGATGAATCTTAGGAAGGCAAGCAGCAGTAT	-	AAGAAGAAGGATGAATCTTTGGAAGGCAAGCAGCAGTAT
V00093-TAG	832.043	479.147	605.122	557.646	0.576378	0.921672	0.625361	NM_003000.3(SDHB):c.450C>G (p.Tyr150Ter)	SDHB	Y150*	Pheochromocytoma|Gastrointestinal stromal tumor|Paragangliomas 4	Pathogenic(Last reviewed: Mar 14, 2021)	1	17354334	A	AGCAACTTCTATGCACAGTAGAAATCCATTGAGCCTTAT	-	AGCAACTTCTATGCACAGTTGAAATCCATTGAGCCTTAT
V00094-TAG	1357.68	1383.41	1530.75	1606.67	1.01894	1.04956	0.970822	NM_003000.3(SDHB):c.445C>T (p.Gln149Ter)	SDHB	Q149*	Gastrointestinal stromal tumor|Pheochromocytoma|Paragangliomas 4|Hereditary cancer-predisposing syndrome	Pathogenic(Last reviewed: Oct 14, 2021)	1	17354339	T	TTGAGCAACTTCTATGCATAGTACAAATCCATTGAGCCT	-	TTGAGCAACTTCTATGCATTGTACAAATCCATTGAGCCT
V00095-TAG	943.58	615.755	661.532	1363.02	0.652941	2.0588	0.317146	NM_003000.3(SDHB):c.441T>G (p.Tyr147Ter)	SDHB	Y147*	Pheochromocytoma|Paragangliomas 4|Gastrointestinal stromal tumor	Pathogenic(Last reviewed: Jul 30, 2016)	1	17354343	G	CAGGATTTGAGCAACTTCTAGGCACAGTACAAATCCATT	-	CAGGATTTGAGCAACTTCTTGGCACAGTACAAATCCATT
V00096-TAG	570.507	279.333	370.509	1113.25	0.490515	2.99926	0.163545	NM_003000.3(SDHB):c.183T>G (p.Tyr61Ter)	SDHB	Y61*	Pheochromocytoma|Paragangliomas 4|Gastrointestinal stromal tumor|Pheochromocytoma	Pathogenic(Last reviewed: Dec 1, 2021)	1	17371273	G	AAACCTCATATGCAGACTTAGGAAGTTGACCTTAATAAG	-	AAACCTCATATGCAGACTTTGGAAGTTGACCTTAATAAG
V00097-TAG	717.942	840.037	653.84	1359.96	1.16983	2.07831	0.562873	NM_003000.3(SDHB):c.135T>G (p.Tyr45Ter)	SDHB	Y45*	Pheochromocytoma|Paragangliomas 4|Gastrointestinal stromal tumor	Pathogenic(Last reviewed: Nov 1, 2019)	1	17371321	C	ATCAAGAAATTTGCCATCTAGCGATGGGACCCAGACAAG	-	ATCAAGAAATTTGCCATCTTGCGATGGGACCCAGACAAG
V00098-TAG	414.098	424.096	344.868	293.605	1.02409	0.851784	1.20228	NM_003000.3(SDHB):c.26T>A (p.Leu9Ter)	SDHB	L9*	Gastrointestinal stromal tumor|Paragangliomas 4|Pheochromocytoma|Hereditary cancer-predisposing syndrome	Pathogenic(Last reviewed: Aug 14, 2020)	1	17380489	A	GCGGTGGTCGCCCTCTCCTAGAGGCGCCGGTTGCCGGCC	-	GCGGTGGTCGCCCTCTCCTTGAGGCGCCGGTTGCCGGCC
V00099-TAG	530.764	181.464	626.917	1193.79	0.34313	1.90278	0.180331	NM_207421.4(PADI6):c.1141C>T (p.Gln381Ter)	PADI6	Q381*	Preimplantation embryonic lethality 2	Pathogenic(Last reviewed: Dec 2, 2016)	1	17720537	G	TTGATCCTCGACACACCTTAGGCCGCCGATCTCGATGAG	+	TTGATCCTCGACACACCTTTGGCCGCCGATCTCGATGAG
V00100-TAG	798.71	533.179	787.172	656.534	0.667966	0.834252	0.800676	NM_015047.3(EMC1):c.2503C>T (p.Gln835Ter)	EMC1|EMC1-AS1	Q835*, Q837*, Q813*, Q834*, Q838*	not provided	Pathogenic(Last reviewed: May 4, 2021)	1	19549202	C	CAGCTGCCCCAGGTCCTCTAGCAGTCCTATATCTTCCCG	-	CAGCTGCCCCAGGTCCTCTTGCAGTCCTATATCTTCCCG
V00101-TAG	442.303	336.423	573.071	385.357	0.761155	0.673012	1.13097	NM_015047.3(EMC1):c.2113C>T (p.Gln705Ter)	EMC1|EMC1-AS1	Q683*, Q704*, Q705*, Q707*, Q708*	not provided	Pathogenic(Last reviewed: Aug 26, 2021)	1	19553896	C	ACCATTCCCCCAGAAGTATAGCGGATCGTCAAGGTGAAG	-	ACCATTCCCCCAGAAGTATTGCGGATCGTCAAGGTGAAG
V00102-TAG	555.123	118.258	599.994	101.946	0.214445	0.171293	1.25192	NM_015047.3(EMC1):c.2087G>A (p.Trp696Ter)	EMC1|EMC1-AS1	W696*, W674*, W695*	not provided	Pathogenic(Last reviewed: Jun 4, 2018)	1	19553922	G	CTCACCACTGAGCTGAGTTAGGAGCTGACCATTCCCCCA	-	CTCACCACTGAGCTGAGTTTGGAGCTGACCATTCCCCCA
V00103-TAG	279.484	383.318	767.941	1116.31	1.37019	1.45305	0.942976	NM_015047.3(EMC1):c.1806T>G (p.Tyr602Ter)	EMC1|EMC1-AS1	Y602*, Y605*, Y580*, Y601*, Y604*	not provided	Pathogenic(Last reviewed: Apr 27, 2021)	1	19557893	G	TCGGGAATGAGTTCTCTGTAGGTCTTCAATCCCATTTTT	-	TCGGGAATGAGTTCTCTGTTGGTCTTCAATCCCATTTTT
V00104-TAG	1029.48	439.388	634.609	239.574	0.427364	0.378493	1.12912	NM_015047.3(EMC1):c.915C>G (p.Tyr305Ter)	EMC1|EMC1-AS1	Y283*, Y305*	not provided	Pathogenic(Last reviewed: Sep 14, 2021)	1	19566351	C	CACTATGCTCTGCTGCAGTAGCATTATGGAACGCTGAGT	-	CACTATGCTCTGCTGCAGTTGCATTATGGAACGCTGAGT
V00105-TAG	1630.75	1360.98	510.251	1524.1	0.834674	2.98307	0.279804	NM_000929.3(PLA2G5):c.382C>T (p.Gln128Ter)	PLA2G5	Q128*	not provided	Uncertain significance(Last reviewed: Feb 2, 2021)	1	20417150	T	CTACGGAGCTACAACCCATAGTACCAATACTTTCCCAAC	+	CTACGGAGCTACAACCCATTGTACCAATACTTTCCCAAC
V00106-TAG	412.816	142.725	405.124	453.661	0.347315	1.11951	0.310238	NM_032409.3(PINK1):c.13C>T (p.Gln5Ter)	PINK1	Q5*	Autosomal recessive early-onset Parkinson disease 6	Pathogenic(Last reviewed: Dec 18, 2018)	1	20960054	G	gCCACCATGGCGGTGCGATAGGCGCTGGGCCGCGGCCTG	+	gCCACCATGGCGGTGCGATTGGCGCTGGGCCGCGGCCTG
V00107-TAG	514.097	220.204	444.867	500.556	0.429441	1.1249	0.381759	NM_032409.3(PINK1):c.250C>T (p.Gln84Ter)	PINK1	Q84*	Autosomal recessive early-onset Parkinson disease 6	Pathogenic(Last reviewed: Mar 25, 2020)	1	20960291	T	GCGGCGCGGTTGCAGCGGTAGTTCGTGGTGCGGGCCTGG	+	GCGGCGCGGTTGCAGCGGTTGTTCGTGGTGCGGGCCTGG
V00108-TAG	116.666	215.107	128.204	206.951	1.83662	1.60948	1.14113	NM_032409.3(PINK1):c.1212C>G (p.Tyr404Ter)	PINK1|PINK1-AS	Y404*	Autosomal recessive early-onset Parkinson disease 6	Uncertain significance(Last reviewed: Sep 17, 2017)	1	20975086	G	TTGCCCTTCAGCAGCTGGTAGGTGGATCGGGGCGGAAAC	+	TTGCCCTTCAGCAGCTGGTTGGTGGATCGGGGCGGAAAC
V00109-TAG	405.124	541.335	514.097	651.437	1.33539	1.26663	1.05429	NM_032409.3(PINK1):c.1366C>T (p.Gln456Ter)	PINK1|PINK1-AS	Q456*	not provided|Autosomal recessive early-onset Parkinson disease 6	Pathogenic(Last reviewed: Nov 9, 2021)	1	20975602	G	GTCAATCCCTTCTACGGCTAGGGCAAGGCCCACCTTGAA	+	GTCAATCCCTTCTACGGCTTGGGCAAGGCCCACCTTGAA
V00110-TAG	597.43	512.79	857.684	984.801	0.858563	1.14804	0.747853	NM_000478.6(ALPL):c.130C>T (p.Gln44Ter)	ALPL	Q44*	Hypophosphatasia|Infantile hypophosphatasia|not provided	Pathogenic/Likely pathogenic(Last reviewed: Oct 29, 2020)	1	21887187	A	AAATATGCCCTGGAGCTTTAGAAGCTCAACACCAACGTG	+	AAATATGCCCTGGAGCTTTTGAAGCTCAACACCAACGTG
V00111-TAG	207.69	45.8758	144.87	146.803	0.224619	1.01325	0.221683	NM_000478.6(ALPL):c.247G>T (p.Glu83Ter)	ALPL	E28*, E83*	Hypophosphatasia	Pathogenic(Last reviewed: Oct 1, 2021)	1	21887655	G	CTCCACCACAACCCTGGGTAGGAGACCAGGCTGGAGATG	+	CTCCACCACAACCCTGGGTTGGAGACCAGGCTGGAGATG
V00112-TAG	802.556	537.257	762.813	818.628	0.669843	1.07307	0.624228	NM_000478.6(ALPL):c.571G>T (p.Glu191Ter)	ALPL	E114*, E136*, E191*	Adult hypophosphatasia	Pathogenic(Last reviewed: Apr 3, 2019)	1	21890632	A	GACTGGTACTCAGACAACTAGATGCCCCCTGAGGCCTTG	+	GACTGGTACTCAGACAACTTGATGCCCCCTGAGGCCTTG
V00113-TAG	607.686	158.017	715.378	800.278	0.261246	1.11851	0.233565	NM_000478.6(ALPL):c.809G>A (p.Trp270Ter)	ALPL	W270*, W215*, W193*	Hypophosphatasia|Infantile hypophosphatasia	Pathogenic/Likely pathogenic(Last reviewed: Aug 20, 2021)	1	21896814	A	TAGCACTCCCACTTCATCTAGAACCGCACGGAACTCCTG	+	TAGCACTCCCACTTCATCTTGAACCGCACGGAACTCCTG
V00114-TAG	1237.17	529.101	666.66	461.817	0.428134	0.693192	0.617626	NM_000478.6(ALPL):c.886C>T (p.Gln296Ter)	ALPL	Q219*, Q241*, Q296*	not provided	Pathogenic(Last reviewed: Jul 30, 2020)	1	21900181	T	TTCGAGCCAGGGGACATGTAGTACGAGCTGAACAGGAAC	+	TTCGAGCCAGGGGACATGTTGTACGAGCTGAACAGGAAC
V00115-TAG	733.326	879.796	519.226	783.967	1.19946	1.5089	0.794927	NM_000478.6(ALPL):c.1505C>A (p.Ser502Ter)	ALPL	S425*, S502*, S447*	not provided	Uncertain significance(Last reviewed: Oct 14, 2021)	1	21904071	G	CACTGTGCTCCTGCCAGCTAGGCAGGCAGCCTTGCTGCA	+	CACTGTGCTCCTGCCAGCTTGGCAGGCAGCCTTGCTGCA
V00116-TAG	355.125	207.97	653.84	468.953	0.58679	0.717661	0.817642	NM_005529.7(HSPG2):c.9670G>T (p.Glu3224Ter)	HSPG2	E3224*, E3225*	not provided	Pathogenic(Last reviewed: May 26, 2021)	1	22166354	G	GAAGCTGAGCTGACTGTGTAGGCTGGACACACGGCCACC	-	GAAGCTGAGCTGACTGTGTTGGCTGGACACACGGCCACC
V00117-TAG	447.431	131.511	820.505	770.714	0.295498	0.939391	0.314564	NM_005529.7(HSPG2):c.4765G>T (p.Glu1589Ter)	HSPG2	E1589*, E1590*	not provided	Pathogenic(Last reviewed: Jul 22, 2017)	1	22188584	T	CAGCACAACGCCGCAGGGTAGTTCTGCGAGCTTTGTGCC	-	CAGCACAACGCCGCAGGGTTGTTCTGCGAGCTTTGTGCC
V00118-TAG	967.939	591.288	512.815	581.094	0.611275	1.13288	0.539574	NM_005529.7(HSPG2):c.1861G>T (p.Glu621Ter)	HSPG2	E622*, E621*	not provided	Pathogenic(Last reviewed: Jan 30, 2021)	1	22207286	T	CGTTACAACGTGCGCTACTAGTTGGCCCGTGGCATGCTG	-	CGTTACAACGTGCGCTACTTGTTGGCCCGTGGCATGCTG
V00119-TAG	12.8204	28.545	30.7689	13.253	2.13778	0.448646	4.76496	NM_015991.4(C1QA):c.622C>T (p.Gln208Ter)	C1QA	Q208*	C1Q deficiency	Pathogenic(Last reviewed: Jul 1, 1997)	1	22965784	C	TCAGGGGGCATGGTGCTTTAGCTGCAGCAGGGTGACCAG	+	TCAGGGGGCATGGTGCTTTTGCTGCAGCAGGGTGACCAG
V00120-TAG	674.352	1314.09	678.198	1149.95	1.94726	1.69458	1.14911	NM_017449.5(EPHB2):c.2164C>T (p.Gln722Ter)	EPHB2	Q723*, Q722*, Q664*	Prostate cancer/brain cancer susceptibility	Pathogenic(Last reviewed: Sep 1, 2004)	1	23234473	C	GGGCAGTTCACAGTCATCTAGCTGGTGGGCATGCTTCGG	+	GGGCAGTTCACAGTCATCTTGCTGGTGGGCATGCTTCGG
V00121-TAG	526.918	618.814	471.79	1246.8	1.17407	2.63923	0.444854	NM_001009999.3(KDM1A):c.1450C>T (p.Gln484Ter)	KDM1A	Q460*, Q484*	not provided	Uncertain significance(Last reviewed: Nov 15, 2019)	1	23397754	C	AAAATTAAAGAACTCCATTAGCAATACAAAGAAGCATCT	+	AAAATTAAAGAACTCCATTTGCAATACAAAGAAGCATCT
V00122-TAG	629.481	1199.91	810.248	1657.65	1.90475	2.04456	0.931618	NM_000975.5(RPL11):c.121G>T (p.Glu41Ter)	RPL11	E40*, E41*	Diamond-Blackfan anemia	Pathogenic(Last reviewed: Aug 31, 2020)	1	24019213	C	CGAGCAGCCAAGGTGTTGTAGCAGCTCACAGGGCAGACC	+	CGAGCAGCCAAGGTGTTGTTGCAGCTCACAGGGCAGACC
V00123-TAG	664.096	640.223	712.813	1411.96	0.964105	1.97945	0.487058	NM_000975.5(RPL11):c.124C>T (p.Gln42Ter)	RPL11	Q41*, Q42*	Diamond-Blackfan anemia 7	Pathogenic(Last reviewed: Sep 1, 2022)	1	24019216	C	GCAGCCAAGGTGTTGGAGTAGCTCACAGGGCAGACCCCT	+	GCAGCCAAGGTGTTGGAGTTGCTCACAGGGCAGACCCCT
V00124-TAG	497.431	78.4986	633.327	183.503	0.159498	0.290865	0.548357	NM_000191.3(HMGCL):c.958C>T (p.Gln320Ter)	HMGCL	Q320*, Q249*	Deficiency of hydroxymethylglutaryl-CoA lyase	Uncertain significance(Last reviewed: Jun 9, 2017)	1	24128973	G	ACTAGCTCCAAAGTGGCTTAGGCTACCTGTAAACTCTGA	-	ACTAGCTCCAAAGTGGCTTTGGCTACCTGTAAACTCTGA
V00125-TAG	467.944	404.727	503.841	631.047	0.865192	1.25197	0.691063	NM_000147.5(FUCA1):c.1295G>A (p.Trp432Ter)	FUCA1	W432*	Fucosidosis	Uncertain significance(Last reviewed: Mar 22, 2019)	1	24172311	T	ATTCAAGGAGATCTGAAGTAGTCCACAGATCCAGATAAA	-	ATTCAAGGAGATCTGAAGTTGTCCACAGATCCAGATAAA
V00126-TAG	494.867	673.865	624.353	667.748	1.36098	1.06939	1.27267	NM_000147.5(FUCA1):c.1082G>A (p.Trp361Ter)	FUCA1	W361*	not provided	Pathogenic(Last reviewed: Apr 14, 2015)	1	24175217	C	CTTCTTGCTGTTGGGAAATAGCTGAGCATCAATGGGGAG	-	CTTCTTGCTGTTGGGAAATTGCTGAGCATCAATGGGGAG
V00127-TAG	914.094	634.106	771.787	694.254	0.694034	0.899671	0.771431	NM_000147.5(FUCA1):c.244C>T (p.Gln82Ter)	FUCA1	Q82*	Fucosidosis	Pathogenic(Last reviewed: Jan 24, 2020)	1	24194533	G	TGGTTCTGGTGGCACTGGTAGGGCGAGGGGCGGCCGCAG	-	TGGTTCTGGTGGCACTGGTTGGGCGAGGGGCGGCCGCAG
V00128-TAG	633.327	1030.68	582.046	985.82	1.62641	1.69253	0.960937	NM_198173.3(GRHL3):c.899G>A (p.Trp300Ter)	GRHL3	W254*, W300*, W305*	Van der Woude syndrome 2	Pathogenic(Last reviewed: Jun 22, 2017)	1	24664540	A	GTAGAGCAGCTGCGCTTCTAGAAGCACTGGCATTCCCGG	+	GTAGAGCAGCTGCGCTTCTTGAAGCACTGGCATTCCCGG
V00129-TAG	470.508	477.109	314.099	344.578	1.014	1.09673	0.924567	NM_015627.3(LDLRAP1):c.65G>A (p.Trp22Ter)	LDLRAP1	W22*	Hypercholesterolemia, familial, 4	Pathogenic(Last reviewed: Dec 1, 2021)	1	25870254	G	AGCTTGGCCAAGCAGAGCTAGGGGGGCGGTGGCCGGCAC	+	AGCTTGGCCAAGCAGAGCTTGGGGGGCGGTGGCCGGCAC
V00130-TAG	1074.35	376.182	935.888	673.865	0.350753	0.720326	0.486937	NM_015627.3(LDLRAP1):c.400C>T (p.Gln134Ter)	LDLRAP1	Q134*	Hypercholesterolemia, familial, 4	Pathogenic(Last reviewed: Nov 20, 2021)	1	25883699	A	GTGTTTGCATACATCGCCTAGAGCCAGCACAACCAGAGC	+	GTGTTTGCATACATCGCCTTGAGCCAGCACAACCAGAGC
V00131-TAG	896.145	627.989	474.354	362.929	0.701101	0.765595	0.91576	NM_015627.3(LDLRAP1):c.406C>T (p.Gln136Ter)	LDLRAP1	Q136*	Hypercholesterolemia, familial, 4	Pathogenic(Last reviewed: Sep 18, 2021)	1	25883705	C	GCATACATCGCCCAGAGCTAGCACAACCAGAGCCTCGAG	+	GCATACATCGCCCAGAGCTTGCACAACCAGAGCCTCGAG
V00132-TAG	719.224	296.664	764.095	558.666	0.413293	0.731498	0.564996	NM_015627.3(LDLRAP1):c.487C>T (p.Gln163Ter)	LDLRAP1	Q163*	Hypercholesterolemia, familial, 4	Uncertain significance(Last reviewed: Apr 27, 2017)	1	25889162	G	GTTACCCTCACCGTAGCCTAGGCCTTCAAAGTCGCCTTT	+	GTTACCCTCACCGTAGCCTTGGCCTTCAAAGTCGCCTTT
V00133-TAG	457.688	128.452	528.2	197.776	0.282223	0.375616	0.751361	NM_015627.3(LDLRAP1):c.649G>T (p.Glu217Ter)	LDLRAP1	E217*	Autosomal recessive inheritance	Pathogenic(Last reviewed: May 4, 2020)	1	25890184	A	AACCTGCTGGACTTAGAGTAGACAGCTAAGGCCCCGCTG	+	AACCTGCTGGACTTAGAGTTGACAGCTAAGGCCCCGCTG
V00134-TAG	282.048	407.785	167.947	410.843	1.44422	2.43771	0.592451	NM_020451.3(SELENON):c.160G>T (p.Glu54Ter)	SELENON	E54*	Eichsfeld type congenital muscular dystrophy	Pathogenic(Last reviewed: Jul 26, 2021)	1	26126881	G	GTCTGCGCCCGCCACGCCTAGGCCCAGGCGGCCGCGCGG	+	GTCTGCGCCCGCCACGCCTTGGCCCAGGCGGCCGCGCGG
V00135-TAG	249.998	274.235	185.896	226.321	1.09657	1.2163	0.901561	NM_020451.3(SELENON):c.166C>T (p.Gln56Ter)	SELENON	Q56*	Eichsfeld type congenital muscular dystrophy	Pathogenic(Last reviewed: Aug 24, 2021)	1	26126887	G	GCCCGCCACGCCGAGGCCTAGGCGGCCGCGCGGCAGGTC	+	GCCCGCCACGCCGAGGCCTTGGCGGCCGCGCGGCAGGTC
V00136-TAG	793.582	597.405	364.099	486.284	0.753107	1.33466	0.564268	NM_020451.3(SELENON):c.572G>A (p.Trp191Ter)	SELENON	W191*, W157*	Eichsfeld type congenital muscular dystrophy	Pathogenic(Last reviewed: Jan 15, 2021)	1	26135105	A	CTGTCCGGCCTCCGAAACTAGACAGCCGCCGCCTCACCA	+	CTGTCCGGCCTCCGAAACTTGACAGCCGCCGCCTCACCA
V00137-TAG	732.044	598.425	771.787	742.169	0.81772	0.961673	0.850309	NM_020451.3(SELENON):c.665G>A (p.Trp222Ter)	SELENON	W222*, W188*	Eichsfeld type congenital muscular dystrophy	Pathogenic(Last reviewed: Feb 7, 2017)	1	26135198	A	GAGCTGGGTGAGCCCTGGTAGATCATCCCCAGTGAGCTG	+	GAGCTGGGTGAGCCCTGGTTGATCATCCCCAGTGAGCTG
V00138-TAG	711.531	322.15	720.506	832.901	0.453524	1.15578	0.392397	NM_020451.3(SELENON):c.814C>T (p.Gln272Ter)	SELENON	Q238*, Q272*	not provided	Pathogenic(Last reviewed: Sep 1, 2018)	1	26135583	G	AAGACCCGCTTTGCCCCTTAGGGAGCTGTGGCCTGCCTG	+	AAGACCCGCTTTGCCCCTTTGGGAGCTGTGGCCTGCCTG
V00139-TAG	773.069	340.501	766.659	727.896	0.441176	0.949505	0.464637	NM_020451.3(SELENON):c.1180G>T (p.Glu394Ter)	SELENON	E394*, E360*	Eichsfeld type congenital muscular dystrophy	Pathogenic(Last reviewed: Aug 25, 2021)	1	26138269	C	AGCCACCTGCCTTCAGGGTAGCCCCTGCAGTTTGTGTTT	+	AGCCACCTGCCTTCAGGGTTGCCCCTGCAGTTTGTGTTT
V00140-TAG	408.97	226.321	610.25	1087.77	0.554481	1.78121	0.311294	NM_020451.3(SELENON):c.1469G>A (p.Trp490Ter)	SELENON	W490*, W456*	not provided|Eichsfeld type congenital muscular dystrophy	Pathogenic(Last reviewed: Feb 15, 2020)	1	26140453	T	GAGAGCTTCATCAGCACCTAGTCCCTGGTGAAGGAGCTG	+	GAGAGCTTCATCAGCACCTTGTCCCTGGTGAAGGAGCTG
V00141-TAG	1094.86	231.418	729.48	322.15	0.212087	0.442381	0.479422	NM_020451.3(SELENON):c.1765C>T (p.Gln589Ter)	SELENON	Q555*, Q589*	Eichsfeld type congenital muscular dystrophy	Uncertain significance(Last reviewed: Sep 12, 2021)	1	26142201	C	CGTGGCCTGCCCCTCCTCTAGCCCTAGAGTGCCTGGACG	+	CGTGGCCTGCCCCTCCTCTTGCCCTAGAGTGCCTGGACG
V00142-TAG	479.482	244.671	958.965	668.767	0.511301	0.6977	0.732838	NM_205861.3(DHDDS):c.802C>T (p.Gln268Ter)	DHDDS	Q175*, Q229*, Q234*, Q268*, Q269*	not specified	Uncertain significance(Last reviewed: Sep 17, 2021)	1	26795422	C	GCAGAGGAGCGGAAGAGGTAGCAGCTGGAGAGGGACCAG	+	GCAGAGGAGCGGAAGAGGTTGCAGCTGGAGAGGGACCAG
V00143-TAG	725.634	736.052	235.895	332.345	1.01434	1.40714	0.72085	NM_006015.6(ARID1A):c.67G>T (p.Glu23Ter)	ARID1A	E23*	not provided	Uncertain significance(Last reviewed: Sep 16, 2018)	1	27022961	C	CCGCCGCCGCCGCCCTCGTAGCTGAAGAAAGCCGAgcag	+	CCGCCGCCGCCGCCCTCGTTGCTGAAGAAAGCCGAgcag
V00144-TAG	614.097	214.087	239.741	117.238	0.34968	0.491142	0.711974	NM_006015.6(ARID1A):c.166C>T (p.Gln56Ter)	ARID1A	Q56*	ARID1A-related BAFopathy	Pathogenic(Last reviewed: Jun 10, 2021)	1	27023060	G	ATGAAGGCAGCCGCCGGGTAGGAAAGCGAGGGCCCCGCC	+	ATGAAGGCAGCCGCCGGGTTGGAAAGCGAGGGCCCCGCC
V00145-TAG	169.229	134.569	323.074	270.158	0.796392	0.836716	0.951807	NM_006015.6(ARID1A):c.175G>T (p.Glu59Ter)	ARID1A	E59*	Non-immune hydrops fetalis	Pathogenic(Last reviewed: Aug 13, 2020)	1	27023069	G	GCCGCCGGGCAGGAAAGCTAGGGCCCCGCCGTGGGGCCG	+	GCCGCCGGGCAGGAAAGCTTGGGCCCCGCCGTGGGGCCG
V00146-TAG	564.097	400.649	494.867	403.707	0.710761	0.816161	0.870859	NM_006015.6(ARID1A):c.666C>G (p.Tyr222Ter)	ARID1A	Y222*	not provided	Pathogenic(Last reviewed: Apr 27, 2018)	1	27023560	C	TACCCCAACCGCAGCGCCTAGCCCCCGCCCGCCCCGGCC	+	TACCCCAACCGCAGCGCCTTGCCCCCGCCCGCCCCGGCC
V00147-TAG	235.895	216.126	524.354	897.127	0.916549	1.70957	0.53613	NM_006015.6(ARID1A):c.1207C>T (p.Gln403Ter)	ARID1A	Q403*	not provided	Pathogenic(Last reviewed: Apr 22, 2016)	1	27056211	C	GGGACTAACCCATACTCGTAGCAACAGGGACCTCCGTCA	+	GGGACTAACCCATACTCGTTGCAACAGGGACCTCCGTCA
V00148-TAG	321.792	103.985	430.765	205.931	0.325241	0.479269	0.67862	NM_006015.6(ARID1A):c.1642C>T (p.Gln548Ter)	ARID1A	Q548*	not provided	Pathogenic(Last reviewed: Apr 1, 2022)	1	27057934	C	CAGCAGCACCCCCAGAGCTAGCCCCCCTACTCACAGCCA	+	CAGCAGCACCCCCAGAGCTTGCCCCCCTACTCACAGCCA
V00149-TAG	702.557	154.958	907.683	719.741	0.221671	0.79317	0.279475	NM_006015.6(ARID1A):c.2122C>T (p.Gln708Ter)	ARID1A	Q708*	Intellectual disability, autosomal dominant 14	Pathogenic(Last reviewed: Apr 4, 2020)	1	27087548	T	TCTCCCGCCAGTGTTGCTTAGTCTCGCTCAGGACCACTC	+	TCTCCCGCCAGTGTTGCTTTGTCTCGCTCAGGACCACTC
V00150-TAG	735.89	326.228	610.25	950.139	0.444066	1.55605	0.28538	NM_006015.6(ARID1A):c.3049G>T (p.Glu1017Ter)	ARID1A	E1017*	Hepatocellular carcinoma	Pathogenic(Last reviewed: Jun 15, 2021)	1	27094341	C	TTGTATGAGCTGGGTGGTTAGCCTGAGAGGAAGATGTGG	+	TTGTATGAGCTGGGTGGTTTGCCTGAGAGGAAGATGTGG
V00151-TAG	1212.81	1059.22	1382.04	1771.83	0.873467	1.28183	0.681419	NM_006015.6(ARID1A):c.3679G>T (p.Glu1227Ter)	ARID1A	E1227*	Intellectual disability, autosomal dominant 14	Pathogenic(Last reviewed: Mar 9, 2017)	1	27099442	C	ATGGGGCGCATGTCCTATTAGCCAAATAAGGATCCTTAT	+	ATGGGGCGCATGTCCTATTTGCCAAATAAGGATCCTTAT
V00152-TAG	558.969	474.05	532.046	522.984	0.848351	0.983	0.863022	NM_006015.6(ARID1A):c.5531G>A (p.Trp1844Ter)	ARID1A	W1627*, W1844*	Intellectual disability, autosomal dominant 14	Pathogenic(Last reviewed: Feb 19, 2020)	1	27105920	C	GACAGTGGCCTGCTGCACTAGCGGATTGGTGGGGGGGAC	+	GACAGTGGCCTGCTGCACTTGCGGATTGGTGGGGGGGAC
V00153-TAG	316.664	193.698	383.33	287.488	0.612906	0.750628	0.816525	NM_006015.6(ARID1A):c.6625C>T (p.Gln2209Ter)	ARID1A	Q1992*, Q2209*	Septo-optic dysplasia sequence	Pathogenic(Last reviewed: Jun 3, 2022)	1	27107014	C	CTTGCCGCCACACAGTTCTAGCAGAGCCAGGCCAGCCTC	+	CTTGCCGCCACACAGTTCTTGCAGAGCCAGGCCAGCCTC
V00154-TAG	1015.37	821.687	820.505	865.524	0.809433	1.0548	0.76738	NM_017837.4(PIGV):c.439C>T (p.Gln147Ter)	PIGV	Q147*, Q20*	not provided	Uncertain significance(Last reviewed: Nov 17, 2021)	1	27120964	T	GTTTTGCACTGTCCCCACTAGTCCTTTTATGCAGCTCTG	+	GTTTTGCACTGTCCCCACTTGTCCTTTTATGCAGCTCTG
V00155-TAG	926.914	1479.24	720.506	1451.71	1.59523	2.01345	0.79229	NM_017837.4(PIGV):c.1436G>A (p.Trp479Ter)	PIGV	W105*, W479*, W270*, W352*	not provided	Uncertain significance(Last reviewed: Apr 11, 2021)	1	27124289	C	GGCTACTTCCTGACTTACTAGCTCCTGGGACTACTCCTA	+	GGCTACTTCCTGACTTACTTGCTCCTGGGACTACTCCTA
V00156-TAG	549.995	180.445	732.044	1165.25	0.329304	1.59096	0.206984	NM_032125.3(TMEM222):c.334C>T (p.Gln112Ter)	TMEM222	Q112*	NEURODEVELOPMENTAL DISORDER WITH MOTOR AND SPEECH DELAY AND BEHAVIORAL ABNORMALITIES	Pathogenic(Last reviewed: Aug 10, 2021)	1	27660471	G	TGGAAGTTGGACCCTGCTTAGGTCTATGCTAGCGGGCCC	+	TGGAAGTTGGACCCTGCTTTGGTCTATGCTAGCGGGCCC
V00157-TAG	523.072	639.203	671.788	1355.89	1.22159	2.01681	0.605707	NM_001371928.1(AHDC1):c.3989C>A (p.Ser1330Ter)	AHDC1	S1330*	AHDC1-related intellectual disability - obstructive sleep apnea - mild dysmorphism syndrome	Pathogenic	1	27874638	A	TCACCACTGCCCTCACAGTAGAGGGCCTTCGGCGTGGGA	-	TCACCACTGCCCTCACAGTTGAGGGCCTTCGGCGTGGGA
V00158-TAG	741.018	451.622	676.916	585.172	0.609988	0.864666	0.70546	NM_001371928.1(AHDC1):c.3656G>A (p.Trp1219Ter)	AHDC1	W1219*	AHDC1-related intellectual disability - obstructive sleep apnea - mild dysmorphism syndrome	Pathogenic(Last reviewed: Mar 28, 2022)	1	27874971	A	TCTGCCCCCGGCTACAACTAGAACCAGAGTGTCCTCTTT	-	TCTGCCCCCGGCTACAACTTGAACCAGAGTGTCCTCTTT
V00159-TAG	519.226	744.208	630.763	1000.09	1.43247	1.5846	0.903994	NM_001371928.1(AHDC1):c.3623G>A (p.Trp1208Ter)	AHDC1	W1208*	AHDC1-related intellectual disability - obstructive sleep apnea - mild dysmorphism syndrome	Pathogenic(Last reviewed: Sep 30, 2019)	1	27875004	A	GAGAAACTGATGATGGACTAGAACGAGGCATCATCTGCC	-	GAGAAACTGATGATGGACTTGAACGAGGCATCATCTGCC
V00160-TAG	579.481	397.59	606.404	988.879	0.686655	1.62969	0.421342	NM_001371928.1(AHDC1):c.3466C>T (p.Gln1156Ter)	AHDC1	Q1156*	not provided	Pathogenic(Last reviewed: Jul 5, 2018)	1	27875161	A	CCGCAGAAGGTGAAGCAGTAGACGGCTGTGTCGGAGACC	-	CCGCAGAAGGTGAAGCAGTTGACGGCTGTGTCGGAGACC
V00161-TAG	201.28	64.2261	451.278	456.719	0.322455	1.01203	0.318621	NM_001371928.1(AHDC1):c.3204C>G (p.Tyr1068Ter)	AHDC1	Y1068*	not provided	Pathogenic(Last reviewed: May 17, 2018)	1	27875423	A	ACAGTCTCGCCCGGTGGCTAGATGGTACCCAAGGGCACC	-	ACAGTCTCGCCCGGTGGCTTGATGGTACCCAAGGGCACC
V00162-TAG	599.994	660.612	485.893	647.359	1.10086	1.33163	0.826706	NM_001371928.1(AHDC1):c.2908C>T (p.Gln970Ter)	AHDC1	Q970*	not provided	Pathogenic(Last reviewed: May 30, 2018)	1	27875719	T	GCCAACACCTACCTGCCCTAGTACGGCGGCTATGGGGCC	-	GCCAACACCTACCTGCCCTTGTACGGCGGCTATGGGGCC
V00163-TAG	785.89	658.573	861.53	923.633	0.838202	1.072	0.781904	NM_001371928.1(AHDC1):c.2644C>T (p.Gln882Ter)	AHDC1	Q882*	AHDC1-related intellectual disability - obstructive sleep apnea - mild dysmorphism syndrome	Pathogenic	1	27875983	C	ACCAGTGCCCTGCCTGCCTAGCGGGGCCTGGCCACCTTC	-	ACCAGTGCCCTGCCTGCCTTGCGGGGCCTGGCCACCTTC
V00164-TAG	226.921	126.413	528.2	429.194	0.559025	0.812914	0.68768	NM_001371928.1(AHDC1):c.2473C>T (p.Gln825Ter)	AHDC1	Q825*	AHDC1-related intellectual disability - obstructive sleep apnea - mild dysmorphism syndrome	Pathogenic	1	27876154	A	ACGGGTGCACCCTCAGGCTAGACCGAGCTCAGCCAGGAG	-	ACGGGTGCACCCTCAGGCTTGACCGAGCTCAGCCAGGAG
V00165-TAG	2046.13	322.15	657.686	518.906	0.157855	0.789309	0.199991	NM_001371928.1(AHDC1):c.2327G>A (p.Trp776Ter)	AHDC1	W776*	not provided	Pathogenic(Last reviewed: Sep 22, 2017)	1	27876300	G	GGGGATAAGGGTGGTGGCTAGGCCCCTCACCATGGGCAC	-	GGGGATAAGGGTGGTGGCTTGGCCCCTCACCATGGGCAC
V00166-TAG	251.28	103.985	352.561	211.029	0.416146	0.599696	0.693929	NM_001371928.1(AHDC1):c.2188G>T (p.Glu730Ter)	AHDC1	E730*	AHDC1-related intellectual disability - obstructive sleep apnea - mild dysmorphism syndrome	Pathogenic(Last reviewed: Oct 21, 2020)	1	27876439	G	CGCAAACGGGGCCGGGGGTAGGTAGACGCTGTGACTGGG	-	CGCAAACGGGGCCGGGGGTTGGTAGACGCTGTGACTGGG
V00167-TAG	444.867	390.454	474.354	674.884	0.877961	1.42185	0.617476	NM_001371928.1(AHDC1):c.1792C>T (p.Gln598Ter)	AHDC1	Q598*	not provided	Pathogenic(Last reviewed: Nov 22, 2021)	1	27876835	C	CAGAAGCTGGCATCTCCCTAGCCATCCTATGCAGCAGAC	-	CAGAAGCTGGCATCTCCCTTGCCATCCTATGCAGCAGAC
V00168-TAG	630.763	352.734	483.329	441.427	0.559916	0.913486	0.612944	NM_001371928.1(AHDC1):c.1519A>T (p.Lys507Ter)	AHDC1	K507*	AHDC1-related intellectual disability - obstructive sleep apnea - mild dysmorphism syndrome	Pathogenic(Last reviewed: Sep 8, 2017)	1	27877108	G	AGCCTGAGCGTGGAGGGCTAGGAGCTGGGCCTGCGCGTG	-	AGCCTGAGCGTGGAGGGCTTGGAGCTGGGCCTGCGCGTG
V00169-TAG	312.817	119.277	764.095	688.137	0.383271	0.900721	0.425516	NM_001371928.1(AHDC1):c.1493T>A (p.Leu498Ter)	AHDC1	L498*	not provided	Pathogenic(Last reviewed: Apr 28, 2022)	1	27877134	A	ACATACAAAGTGTCTTCCTAGAGCAGCAGCCTGAGCGTG	-	ACATACAAAGTGTCTTCCTTGAGCAGCAGCCTGAGCGTG
V00170-TAG	373.073	319.092	425.637	1004.17	0.855693	2.35603	0.363192	NM_001371928.1(AHDC1):c.994C>T (p.Gln332Ter)	AHDC1	Q332*	AHDC1-related intellectual disability - obstructive sleep apnea - mild dysmorphism syndrome	Pathogenic(Last reviewed: Apr 9, 2019)	1	27877633	G	TCGCAGCTGCTTGACCCCTAGGCACTCGACCCCCTGCCC	-	TCGCAGCTGCTTGACCCCTTGGCACTCGACCCCCTGCCC
V00171-TAG	951.273	741.149	541.02	407.785	0.779345	0.754188	1.03336	NM_001371928.1(AHDC1):c.979C>T (p.Gln327Ter)	AHDC1	Q327*	not provided	Pathogenic(Last reviewed: Dec 14, 2017)	1	27877648	C	CCTGACTCCTTGGAGTCGTAGCTGCTTGACCCCCAGGCA	-	CCTGACTCCTTGGAGTCGTTGCTGCTTGACCCCCAGGCA
V00172-TAG	394.868	323.17	428.201	450.602	0.818883	1.05219	0.778263	NM_001371928.1(AHDC1):c.784C>T (p.Gln262Ter)	AHDC1	Q262*	AHDC1-related intellectual disability - obstructive sleep apnea - mild dysmorphism syndrome	Pathogenic	1	27877843	G	GCCCAGCTGCTAGAGGCCTAGGCCCTCGAGCCACCATCG	-	GCCCAGCTGCTAGAGGCCTTGGCCCTCGAGCCACCATCG
V00173-TAG	521.79	82.5765	428.201	448.564	0.159866	1.04744	0.152625	NM_016011.5(MECR):c.855T>G (p.Tyr285Ter)	MECR	Y285*, Y235*, Y209*, Y313*, Y320*	not provided	Pathogenic(Last reviewed: Jan 13, 2022)	1	29522746	G	GGAGGAACCATGGTAACCTAGGGGGGGATGGCCAAGCAG	-	GGAGGAACCATGGTAACCTTGGGGGGGATGGCCAAGCAG
V00174-TAG	212.818	128.452	185.896	146.803	0.605431	0.79083	0.765564	NM_001020658.2(PUM1):c.2352C>G (p.Tyr784Ter)	PUM1	Y784*	not provided	Pathogenic(Last reviewed: Oct 1, 2020)	1	31426800	A	ACGAATGGCAGTGGAAGATAGATCTCTGCTGCTCCAGGC	-	ACGAATGGCAGTGGAAGATTGATCTCTGCTGCTCCAGGC
V00175-TAG	591.02	113.16	712.813	492.4	0.192832	0.691218	0.278974	NM_001020658.2(PUM1):c.2269C>T (p.Gln757Ter)	PUM1	Q757*	not provided	Uncertain significance(Last reviewed: Sep 26, 2019)	1	31437575	A	CAGGGACCAGGACATTCATAGACACCACCTCCTTCCCTC	-	CAGGGACCAGGACATTCATTGACACCACCTCCTTCCCTC
V00176-TAG	399.996	290.547	466.662	802.317	0.727057	1.71773	0.423266	NM_003680.4(YARS1):c.1514G>A (p.Trp505Ter)	YARS1	W505*	Charcot-Marie-Tooth disease dominant intermediate C	Uncertain significance(Last reviewed: Sep 1, 2021)	1	33241655	A	GAGGAGTGCATCGCACAGTAGAAGCAAACCAACTTCATG	-	GAGGAGTGCATCGCACAGTTGAAGCAAACCAACTTCATG
V00177-TAG	607.686	239.574	338.458	222.243	0.395234	0.657645	0.600985	NM_003680.4(YARS1):c.736A>T (p.Lys246Ter)	YARS1	K246*	Charcot-Marie-Tooth disease dominant intermediate C	Uncertain significance(Last reviewed: Feb 11, 2021)	1	33252625	A	GATGTGAAGAAAAAACTGTAGAAGGCCTTCTGTGAGCCA	-	GATGTGAAGAAAAAACTGTTGAAGGCCTTCTGTGAGCCA
V00178-TAG	576.917	439.388	292.305	262.002	0.762027	0.896685	0.849827	NM_003680.4(YARS1):c.260G>A (p.Trp87Ter)	YARS1	W87*	Charcot-Marie-Tooth disease dominant intermediate C|not provided	Uncertain significance(Last reviewed: Apr 9, 2020)	1	33276312	G	GATAACATGAAAGCCCCATAGGAACTTCTAGAACTCCGA	-	GATAACATGAAAGCCCCATTGGAACTTCTAGAACTCCGA
V00179-TAG	835.889	796.2	551.277	822.706	0.952576	1.49147	0.638681	NM_003680.4(YARS1):c.237C>G (p.Tyr79Ter)	YARS1	Y79*	recessive ARS-related multisystem disease	Pathogenic	1	33276335	C	TTTGCGGACCTCCACGCATAGCTGGATAACATGAAAGCC	-	TTTGCGGACCTCCACGCATTGCTGGATAACATGAAAGCC
V00180-TAG	1770.5	869.602	888.453	776.831	0.49145	0.874505	0.561975	NM_153212.3(GJB4):c.386G>A (p.Trp129Ter)	GJB4	W129*	Erythrokeratodermia variabilis et progressiva 1|Erythrokeratodermia variabilis et progressiva 2	Pathogenic/Likely pathogenic(Last reviewed: May 4, 2022)	1	35227241	A	AAGCGGGGCGGACTGTGGTAGACGTACTTGCTGAGCCTC	+	AAGCGGGGCGGACTGTGGTTGACGTACTTGCTGAGCCTC
V00181-TAG	316.664	71.3624	391.022	141.705	0.227796	0.364024	0.625771	NM_024009.3(GJB3):c.8G>A (p.Trp3Ter)	GJB3	W3*	Autosomal recessive nonsyndromic hearing loss 1A	Pathogenic(Last reviewed: Feb 26, 2019)	1	35250371	A	CCACCAGGCGCCATGGACTAGAAGACACTCCAGGCCCTA	+	CCACCAGGCGCCATGGACTTGAAGACACTCCAGGCCCTA
V00182-TAG	725.634	779.889	615.379	878.777	1.07467	1.42733	0.75292	NM_024009.3(GJB3):c.386G>A (p.Trp129Ter)	GJB3	W129*	not provided	Uncertain significance(Last reviewed: Jun 16, 2017)	1	35250749	A	AAGCACGGAGGCCTGTGGTAGACCTACCTGTTCAGCCTC	+	AAGCACGGAGGCCTGTGGTTGACCTACCTGTTCAGCCTC
V00183-TAG	92.3068	38.7396	99.999	24.4671	0.425902	0.252152	1.68907	NM_024009.3(GJB3):c.781C>T (p.Gln261Ter)	GJB3	Q261*	not provided	Uncertain significance(Last reviewed: Feb 7, 2022)	1	35251144	G	CCAGGCAATAACAAGCTGTAGGCTTCAGCACCCAACCTG	+	CCAGGCAATAACAAGCTGTTGGCTTCAGCACCCAACCTG
V00184-TAG	962.811	736.052	812.812	1262.09	0.764727	1.55207	0.492714	NM_017629.4(AGO4):c.241C>T (p.Gln81Ter)	AGO4	Q81*	not provided	Uncertain significance(Last reviewed: May 14, 2020)	1	36288518	C	CAAATATTTGGTGATCGGTAGCCTGGGTATGATGGCAAA	+	CAAATATTTGGTGATCGGTTGCCTGGGTATGATGGCAAA
V00185-TAG	425.637	301.761	630.763	773.772	0.709646	1.22637	0.578658	NM_012199.5(AGO1):c.2347C>T (p.Gln783Ter)	AGO1	Q783*, Q708*	not provided	Uncertain significance(Last reviewed: Apr 1, 2019)	1	36384737	C	CTCCAGATCCTGACGTACTAGCTGTGCCACACTTACGTA	+	CTCCAGATCCTGACGTACTTGCTGTGCCACACTTACGTA
V00186-TAG	365.381	233.457	615.379	613.716	0.639927	0.997304	0.641657	NM_017825.3(ADPRS):c.1000C>T (p.Gln334Ter)	ADPRS	Q334*	Neurodegeneration, childhood-onset, stress-induced, with variable ataxia and seizures	Pathogenic(Last reviewed: Nov 8, 2018)	1	36558895	G	GCCTACTATGGGATGGATTAGGTGCCAGAGAGCTGGCAG	+	GCCTACTATGGGATGGATTTGGTGCCAGAGAGCTGGCAG
V00187-TAG	614.097	204.912	601.276	729.935	0.334764	1.21362	0.275839	NM_000760.4(CSF3R):c.2320C>T (p.Gln774Ter)	CSF3R	Q774*, Q801*	not provided	Uncertain significance(Last reviewed: Feb 19, 2019)	1	36932149	C	CTCCGCTGTGACTCCACTTAGCCCCTCTTGGCGGGCCTC	-	CTCCGCTGTGACTCCACTTTGCCCCTCTTGGCGGGCCTC
V00188-TAG	458.97	235.496	446.149	313.994	0.514155	0.70445	0.729867	NM_000760.4(CSF3R):c.2260C>T (p.Gln754Ter)	CSF3R	Q754*, Q781*	not provided	Pathogenic(Last reviewed: Apr 10, 2019)	1	36932209	C	GATCAGGTCCTTTATGGGTAGCTGCTGGGCAGCCCCACA	-	GATCAGGTCCTTTATGGGTTGCTGCTGGGCAGCCCCACA
V00189-TAG	380.765	402.688	883.325	1177.48	1.05742	1.33263	0.793485	NM_000760.4(CSF3R):c.2245C>T (p.Gln749Ter)	CSF3R	Q749*, Q776*	not provided	Pathogenic(Last reviewed: Apr 10, 2019)	1	36932224	G	CAGTCTGGCACCAGCGATTAGGTCCTTTATGGGCAGCTG	-	CAGTCTGGCACCAGCGATTTGGTCCTTTATGGGCAGCTG
V00190-TAG	955.119	720.76	425.637	395.551	0.754885	0.929483	0.812157	NM_000760.4(CSF3R):c.1640G>A (p.Trp547Ter)	CSF3R	W547*	Inherited Immunodeficiency Diseases|not provided|Autosomal recessive severe congenital neutropenia due to CSF3R deficiency	Pathogenic/Likely pathogenic(Last reviewed: Nov 25, 2021)	1	36933759	G	ACCTGGGCACAGCTGGAGTAGGTGCCTGAGCCCCCTGAG	-	ACCTGGGCACAGCTGGAGTTGGTGCCTGAGCCCCCTGAG
V00191-TAG	467.944	370.065	611.532	557.646	0.791278	0.912027	0.867603	NM_000760.4(CSF3R):c.1525C>T (p.Gln509Ter)	CSF3R	Q509*	Autosomal recessive severe congenital neutropenia due to CSF3R deficiency	Pathogenic(Last reviewed: Apr 23, 2021)	1	36934808	G	ATCGTGACTCCCTTGTACTAGGACACCATGGGACCCTCC	-	ATCGTGACTCCCTTGTACTTGGACACCATGGGACCCTCC
V00192-TAG	565.379	304.819	621.789	456.719	0.539955	0.734951	0.734682	NM_000760.4(CSF3R):c.1388G>A (p.Trp463Ter)	CSF3R	W463*	Autosomal recessive severe congenital neutropenia due to CSF3R deficiency	Pathogenic(Last reviewed: Sep 30, 2020)	1	36935339	G	CAGGGCTATGTGATTGAGTAGGGCCTGGGCCCCCCCAGC	-	CAGGGCTATGTGATTGAGTTGGGCCTGGGCCCCCCCAGC
V00193-TAG	423.073	349.676	451.278	412.882	0.826923	0.915107	0.903636	NM_000760.4(CSF3R):c.340C>T (p.Gln114Ter)	CSF3R	Q114*	Autosomal recessive severe congenital neutropenia due to CSF3R deficiency	Pathogenic(Last reviewed: Jul 10, 2019)	1	36940999	G	AGCCTGCAGATCCTGGACTAGGTTGAGCTGCGCGCAGGC	-	AGCCTGCAGATCCTGGACTTGGTTGAGCTGCGCGCAGGC
V00194-TAG	992.298	352.734	514.097	766.636	0.356121	1.49027	0.238963	NM_000760.4(CSF3R):c.32G>A (p.Trp11Ter)	CSF3R	W11*	Autosomal recessive severe congenital neutropenia due to CSF3R deficiency	Pathogenic(Last reviewed: Oct 19, 2020)	1	36945066	G	GGAAACTGCAGCCTGACTTAGGCTGCCCTGATCATCCTG	-	GGAAACTGCAGCCTGACTTTGGCTGCCCTGATCATCCTG
V00195-TAG	501.277	232.437	708.967	645.32	0.464758	0.910351	0.510526	NM_001394062.1(MACF1):c.3745G>T (p.Glu1249Ter)	MACF1	E1254*, E1249*	Lissencephaly 9 with complex brainstem malformation	Uncertain significance(Last reviewed: Nov 21, 2019)	1	39783042	C	AAAGGCTCCCAGCTGCAGTAGCGTTGGCACCGAGTCATT	+	AAAGGCTCCCAGCTGCAGTTGCGTTGGCACCGAGTCATT
V00196-TAG	584.61	520.945	688.455	978.684	0.891286	1.42095	0.627244	NM_001394062.1(MACF1):c.11650C>T (p.Gln3884Ter)	MACF1	Q1822*, Q3884*	not specified	Uncertain significance(Last reviewed: Nov 9, 2017)	1	39823272	G	GAGTTGCAGAAATTTCTGTAGGATCATAAAGAGTTTGAA	+	GAGTTGCAGAAATTTCTGTTGGATCATAAAGAGTTTGAA
V00197-TAG	489.739	315.014	746.146	736.052	0.643956	0.986489	0.652775	NM_001394062.1(MACF1):c.16003C>T (p.Gln5335Ter)	MACF1	Q1467*, Q3273*, Q5335*	not provided	Uncertain significance(Last reviewed: Aug 29, 2022)	1	39888426	G	CAAAGAATTGCACAGCTATAGGAAGCTTTGTTGCATTGT	+	CAAAGAATTGCACAGCTATTGGAAGCTTTGTTGCATTGT
V00198-TAG	660.25	458.758	494.867	618.814	0.695287	1.24996	0.556247	NM_000310.4(PPT1):c.871C>T (p.Gln291Ter)	PPT1	Q188*, Q291*, Q267*	Neuronal ceroid lipofuscinosis 1	Pathogenic(Last reviewed: May 2, 2019)	1	40539783	T	ACAGAAGGGGACCATCTTTAGTTGTCTGAAGAATGGTTT	-	ACAGAAGGGGACCATCTTTTGTTGTCTGAAGAATGGTTT
V00199-TAG	605.122	341.52	607.686	539.296	0.5651	0.887642	0.636631	NM_000310.4(PPT1):c.29T>A (p.Leu10Ter)	PPT1	L10*	History of neurodevelopmental disorder|not provided|Neuronal ceroid lipofuscinosis 1	Pathogenic/Likely pathogenic(Last reviewed: Nov 2, 2021)	1	40562882	G	CCCGGCTGCCTGTGGCTCTAGGCTGTGGCTCTCCTGCCA	-	CCCGGCTGCCTGTGGCTCTTGGCTGTGGCTCTCCTGCCA
V00200-TAG	861.53	306.858	867.94	991.937	0.356925	1.1427	0.312352	NM_005857.5(ZMPSTE24):c.533T>A (p.Leu178Ter)	ZMPSTE24	L178*	Lethal tight skin contracture syndrome	Pathogenic(Last reviewed: Jun 13, 2022)	1	40735705	T	GTTGTGACTCAGTGTATTTAGTTGCCTGTGTCTTCACTT	+	GTTGTGACTCAGTGTATTTTGTTGCCTGTGTCTTCACTT
V00201-TAG	219.229	114.18	1019.22	931.789	0.523001	0.914301	0.572023	NM_005857.5(ZMPSTE24):c.1019G>A (p.Trp340Ter)	ZMPSTE24	W340*	not provided	Pathogenic(Last reviewed: Aug 31, 2021)	1	40751661	A	GGCCATGAACTGGGGCACTAGAAGTTGGGACATACAGTC	+	GGCCATGAACTGGGGCACTTGAAGTTGGGACATACAGTC
V00202-TAG	773.069	1029.66	955.119	1600.56	1.33148	1.67506	0.794885	NM_005857.5(ZMPSTE24):c.1349G>A (p.Trp450Ter)	ZMPSTE24	W450*	Mandibuloacral dysplasia with type B lipodystrophy	Pathogenic(Last reviewed: Nov 1, 2010)	1	40758262	T	GGATTCCCTGTTTCTGACTAGTTGTTCTCAATGTGGCAT	+	GGATTCCCTGTTTCTGACTTGTTGTTCTCAATGTGGCAT
V00203-TAG	1869.21	1781	548.713	775.811	0.952834	1.41312	0.674275	NM_004700.4(KCNQ4):c.725G>A (p.Trp242Ter)	KCNQ4	W242*	Autosomal dominant nonsyndromic hearing loss 2A	Pathogenic(Last reviewed: Jun 20, 2013)	1	41285035	T	CAGGAGCTGATCACCGCCTAGTACATCGGGTTCCTGGTG	+	CAGGAGCTGATCACCGCCTTGTACATCGGGTTCCTGGTG
V00204-TAG	460.252	411.863	711.531	1026.6	0.895092	1.44218	0.620652	NM_024664.4(PPCS):c.206C>A (p.Ser69Ter)	CCDC30|PPCS	S69*	not provided	Uncertain significance(Last reviewed: Oct 9, 2021)	1	42922442	G	GGGCGGCGCGGTGCAACCTAGGCCGAGGCCTTCCTAGCC	+	GGGCGGCGCGGTGCAACCTTGGCCGAGGCCTTCCTAGCC
V00205-TAG	498.713	358.851	1096.14	724.838	0.720115	0.661571	1.08849	NM_024664.4(PPCS):c.361G>T (p.Glu121Ter)	CCDC30|PPCS	E121*	not provided	Uncertain significance(Last reviewed: Jul 4, 2021)	1	42922597	G	TTGCTGAGCCTGGAGGCCTAGGAGAATGCACTTCCGGGT	+	TTGCTGAGCCTGGAGGCCTTGGAGAATGCACTTCCGGGT
V00206-TAG	906.401	812.512	970.503	1637.26	0.896529	1.68631	0.531651	NM_148960.3(CLDN19):c.169C>T (p.Gln57Ter)	CLDN19	Q57*	Renal hypomagnesemia 5 with ocular involvement	Pathogenic(Last reviewed: Jul 10, 2018)	1	43205566	A	TGGATGTCCTGCGCCTCCTAGAGCACTGGGCAAGTGCAG	-	TGGATGTCCTGCGCCTCCTTGAGCACTGGGCAAGTGCAG
V00207-TAG	329.484	106.024	483.329	544.393	0.323841	1.12608	0.287582	NM_022356.4(P3H1):c.2143C>T (p.Gln715Ter)	P3H1	Q715*	Osteogenesis imperfecta type 8	Pathogenic(Last reviewed: May 6, 2022)	1	43212436	G	CAGCCCCTGGATGCCCAGTAGGGTCCCCCCGAACCTGCA	-	CAGCCCCTGGATGCCCAGTTGGGTCCCCCCGAACCTGCA
V00208-TAG	552.559	429.194	583.328	421.038	0.777142	0.722263	1.07598	NM_022356.4(P3H1):c.838C>T (p.Gln280Ter)	P3H1	Q280*	Osteogenesis imperfecta type 8	Pathogenic(Last reviewed: Nov 3, 2022)	1	43224625	A	CAGGTCCTCAACTGTAAGTAGAACTGTGTCACGGAGCTT	-	CAGGTCCTCAACTGTAAGTTGAACTGTGTCACGGAGCTT
V00209-TAG	341.022	85.6349	870.504	459.778	0.253302	0.528715	0.479089	NM_022356.4(P3H1):c.664C>T (p.Gln222Ter)	P3H1	Q222*	Osteogenesis imperfecta type 8	Pathogenic(Last reviewed: Feb 16, 2020)	1	43225016	G	TACTCAGAGGAACAGCCATAGGAAGCTGTGCCCCACCTA	-	TACTCAGAGGAACAGCCATTGGAAGCTGTGCCCCACCTA
V00210-TAG	851.274	381.279	543.584	508.712	0.44854	0.935965	0.479228	NM_022356.4(P3H1):c.652G>T (p.Glu218Ter)	P3H1	E218*	Osteogenesis imperfecta type 8	Pathogenic(Last reviewed: Jul 11, 2021)	1	43225028	G	GGAGTGCGACTCTACTCATAGGAACAGCCACAGGAAGCT	-	GGAGTGCGACTCTACTCATTGGAACAGCCACAGGAAGCT
V00211-TAG	511.533	508.712	371.791	561.724	0.994495	1.50949	0.658829	NM_022356.4(P3H1):c.541C>T (p.Gln181Ter)	P3H1	Q181*	Osteogenesis imperfecta	Pathogenic(Last reviewed: May 15, 2019)	1	43228071	A	GAGCACATGGAAATGCAGTAGAACCTAGACTATTACCAA	-	GAGCACATGGAAATGCAGTTGAACCTAGACTATTACCAA
V00212-TAG	355.125	322.15	402.56	253.846	0.907407	0.631495	1.43692	NM_022356.4(P3H1):c.392C>A (p.Ser131Ter)	P3H1	S131*	not provided	Pathogenic(Last reviewed: Aug 26, 2016)	1	43232251	C	GGGCCGCCGGCCGCCCACTAGCTCAGCGAAGAGATGGAG	-	GGGCCGCCGGCCGCCCACTTGCTCAGCGAAGAGATGGAG
V00213-TAG	247.433	233.457	403.842	330.306	0.943741	0.818358	1.15321	NM_199342.4(SVBP):c.82C>T (p.Gln28Ter)	SVBP	Q28*	Microcephaly|Intellectual disability|Lower limb spasticity|Neurodevelopmental disorder with ataxia, hypotonia, and microcephaly	Pathogenic/Likely pathogenic(Last reviewed: Aug 21, 2019)	1	43282134	C	GCCAAACAGAAATCAGCCTAGCAGGAGCTGAAGCAGAGA	-	GCCAAACAGAAATCAGCCTTGCAGGAGCTGAAGCAGAGA
V00214-TAG	626.917	315.014	725.634	815.57	0.503274	1.12377	0.447843	NM_006516.4(SLC2A1):c.898A>T (p.Lys300Ter)	SLC2A1	K300*	GLUT1 deficiency syndrome 1, autosomal recessive	Pathogenic(Last reviewed: Feb 1, 2021)	1	43394955	G	TCCACGAGCATCTTCGAGTAGGCGGGGGTGCAGCAGCCT	-	TCCACGAGCATCTTCGAGTTGGCGGGGGTGCAGCAGCCT
V00215-TAG	749.993	382.298	752.557	836.979	0.510389	1.11203	0.45897	NM_006516.4(SLC2A1):c.847C>T (p.Gln283Ter)	SLC2A1	Q283*	Encephalopathy due to GLUT1 deficiency	Pathogenic(Last reviewed: Sep 17, 2014)	1	43395284	C	GTGCTGCAGCTGTCCCAGTAGCTGTCTGGCATCAACGCT	-	GTGCTGCAGCTGTCCCAGTTGCTGTCTGGCATCAACGCT
V00216-TAG	824.351	878.777	403.842	636.145	1.06594	1.57381	0.677301	NM_006516.4(SLC2A1):c.844C>T (p.Gln282Ter)	SLC2A1	Q282*	not provided|Epilepsy, idiopathic generalized, susceptibility to, 12	Pathogenic(Last reviewed: Jan 19, 2017)	1	43395287	C	GTGGTGCTGCAGCTGTCCTAGCAGCTGTCTGGCATCAAC	-	GTGGTGCTGCAGCTGTCCTTGCAGCTGTCTGGCATCAAC
V00217-TAG	989.734	864.504	944.862	1062.28	0.873599	1.12414	0.777128	NM_006516.4(SLC2A1):c.835C>T (p.Gln279Ter)	SLC2A1	Q279*	GLUT1 deficiency syndrome 1, autosomal recessive	Pathogenic(Last reviewed: Aug 27, 2021)	1	43395296	C	CTCATCGCTGTGGTGCTGTAGCTGTCCCAGCAGCTGTCT	-	CTCATCGCTGTGGTGCTGTTGCTGTCCCAGCAGCTGTCT
V00218-TAG	1728.19	1672.94	612.814	1045.97	0.968049	1.70568	0.567545	NM_006516.4(SLC2A1):c.808C>T (p.Gln270Ter)	SLC2A1	Q270*	Inborn genetic diseases|not provided|GLUT1 deficiency syndrome 1, autosomal recessive	Pathogenic(Last reviewed: Oct 28, 2021)	1	43395323	C	CGCTCCCCCGCCTACCGCTAGCCCATCCTCATCGCTGTG	-	CGCTCCCCCGCCTACCGCTTGCCCATCCTCATCGCTGTG
V00219-TAG	896.145	841.057	684.609	1015.38	0.938596	1.48246	0.633136	NM_006516.4(SLC2A1):c.748C>T (p.Gln250Ter)	SLC2A1	Q250*	Encephalopathy due to GLUT1 deficiency|not provided	Pathogenic(Last reviewed: Jan 10, 2014)	1	43395383	A	ATGAAGGAAGAGAGTCGGTAGATGATGCGGGAGAAGAAG	-	ATGAAGGAAGAGAGTCGGTTGATGATGCGGGAGAAGAAG
V00220-TAG	476.918	420.019	748.711	1084.71	0.880942	1.44817	0.608314	NM_006516.4(SLC2A1):c.739G>T (p.Glu247Ter)	SLC2A1	E247*	not provided|Dystonia 9	Pathogenic(Last reviewed: May 4, 2022)	1	43395392	A	CTGCAGGAGATGAAGGAATAGAGTCGGCAGATGATGCGG	-	CTGCAGGAGATGAAGGAATTGAGTCGGCAGATGATGCGG
V00221-TAG	306.407	165.153	278.202	285.45	0.540498	1.02596	0.526823	NM_006516.4(SLC2A1):c.724C>T (p.Gln242Ter)	SLC2A1	Q242*	Childhood onset GLUT1 deficiency syndrome 2|Intellectual disability	Pathogenic(Last reviewed: Oct 5, 2018)	1	43395407	G	GACGTGACCCATGACCTGTAGGAGATGAAGGAAGAGAGT	-	GACGTGACCCATGACCTGTTGGAGATGAAGGAAGAGAGT
V00222-TAG	661.532	362.929	975.631	800.278	0.5493	0.820451	0.66951	NM_006516.4(SLC2A1):c.625G>T (p.Glu209Ter)	SLC2A1	E209*	Encephalopathy due to GLUT1 deficiency	Pathogenic(Last reviewed: May 28, 2019)	1	43395598	A	GTGCTGCCCTTCTGCCCCTAGAGTCCCCGCTTCCTGCTC	-	GTGCTGCCCTTCTGCCCCTTGAGTCCCCGCTTCCTGCTC
V00223-TAG	1005.12	1288.6	832.043	1295.74	1.28176	1.55663	0.823421	NM_006516.4(SLC2A1):c.598C>T (p.Gln200Ter)	SLC2A1	Q200*	not provided|GLUT1 deficiency syndrome 1, autosomal recessive	Pathogenic/Likely pathogenic(Last reviewed: Sep 1, 2021)	1	43395625	T	TTCATCCCGGCCCTGCTGTAGTGCATCGTGCTGCCCTTC	-	TTCATCCCGGCCCTGCTGTTGTGCATCGTGCTGCCCTTC
V00224-TAG	1249.99	622.892	732.044	916.497	0.498719	1.25163	0.398457	NM_006516.4(SLC2A1):c.557G>A (p.Trp186Ter)	SLC2A1	W186*	Encephalopathy due to GLUT1 deficiency|GLUT1 deficiency syndrome 1, autosomal recessive	Pathogenic(Last reviewed: May 28, 2019)	1	43395666	C	ATGGGCAACAAGGACCTGTAGCCCCTGCTGCTGAGCATC	-	ATGGGCAACAAGGACCTGTTGCCCCTGCTGCTGAGCATC
V00225-TAG	220.511	164.133	325.638	319.092	0.745488	0.979959	0.760733	NM_006516.4(SLC2A1):c.481C>T (p.Gln161Ter)	SLC2A1	Q161*	Inborn genetic diseases|GLUT1 deficiency syndrome 1, autosomal recessive|not provided	Pathogenic(Last reviewed: Aug 31, 2021)	1	43396332	C	GCCCTGGGCACCCTGCACTAGCTGGGCATCGTCGTCGGC	-	GCCCTGGGCACCCTGCACTTGCTGGGCATCGTCGTCGGC
V00226-TAG	1161.53	1961.45	860.248	1586.28	1.68809	1.843	0.915943	NM_006516.4(SLC2A1):c.136C>T (p.Gln46Ter)	SLC2A1	Q46*	Encephalopathy due to GLUT1 deficiency	Pathogenic(Last reviewed: Jan 4, 2021)	1	43396856	A	ATCGAGGAGTTCTACAACTAGACATGGGTCCACCGCTAT	-	ATCGAGGAGTTCTACAACTTGACATGGGTCCACCGCTAT
V00227-TAG	706.403	467.933	624.353	540.315	0.662894	0.865616	0.765806	NM_001101376.3(FAM183A):c.377G>A (p.Trp126Ter)	FAM183A	W126*	not provided	Uncertain significance(Last reviewed: Oct 25, 2021)	1	43621956	G	CTGTACAAGGCTAAAACGTAGGGCTTAGGAGATGATCAC	+	CTGTACAAGGCTAAAACGTTGGGCTTAGGAGATGATCAC
V00228-TAG	902.555	463.855	683.327	588.23	0.514474	0.861036	0.597505	NM_005373.3(MPL):c.189C>G (p.Tyr63Ter)	MPL	Y63*	Essential thrombocythemia|Congenital amegakaryocytic thrombocytopenia	Pathogenic(Last reviewed: Sep 21, 2021)	1	43803879	C	GCAGCGCCCAGTGGGACATAGCAGCTGCTGTATGCCTAC	+	GCAGCGCCCAGTGGGACATTGCAGCTGCTGTATGCCTAC
V00229-TAG	538.456	625.95	560.251	618.814	1.16219	1.10434	1.05238	NM_005373.3(MPL):c.190C>T (p.Gln64Ter)	MPL	Q64*	Congenital amegakaryocytic thrombocytopenia|Essential thrombocythemia	Pathogenic(Last reviewed: May 4, 2021)	1	43803880	C	GCGCCCAGTGGGACATACTAGCTGCTGTATGCCTACCCG	+	GCGCCCAGTGGGACATACTTGCTGCTGTATGCCTACCCG
V00230-TAG	629.481	958.295	571.789	888.971	1.52153	1.55375	0.979262	NM_005373.3(MPL):c.556C>T (p.Gln186Ter)	MPL	Q186*	Congenital amegakaryocytic thrombocytopenia	Pathogenic(Last reviewed: Jan 10, 2022)	1	43805106	C	ACTGGTCCCACGGTCATATAGCTGATTGCCACAGAAACC	+	ACTGGTCCCACGGTCATATTGCTGATTGCCACAGAAACC
V00231-TAG	926.914	183.503	920.504	515.848	0.198837	0.560875	0.354512	NM_005373.3(MPL):c.1042C>T (p.Gln348Ter)	MPL	Q348*	Essential thrombocythemia|Congenital amegakaryocytic thrombocytopenia	Pathogenic(Last reviewed: Sep 8, 2020)	1	43812177	T	CCAGGACTACAGACCCCATAGTTCTCTCGCTGCCACTTC	+	CCAGGACTACAGACCCCATTGTTCTCTCGCTGCCACTTC
V00232-TAG	317.946	349.676	797.428	1031.7	1.09948	1.29341	0.850065	NM_005373.3(MPL):c.1247G>A (p.Trp416Ter)	MPL	W416*	Congenital amegakaryocytic thrombocytopenia|Essential thrombocythemia	Pathogenic(Last reviewed: Jul 13, 2021)	1	43812544	G	TGGCAGCACCCATCGTCCTAGGCAGCCCAAGAGACCTGT	+	TGGCAGCACCCATCGTCCTTGGCAGCCCAAGAGACCTGT
V00233-TAG	325.638	46.8953	339.74	258.944	0.146631	0.762879	0.192208	NM_005373.3(MPL):c.1348G>T (p.Glu450Ter)	MPL	E450*	Congenital amegakaryocytic thrombocytopenia|Essential thrombocythemia	Pathogenic(Last reviewed: Mar 5, 2020)	1	43814553	C	GCCCGAGGAGGGACCCTGTAGCTGCGCCCGCGATCTCGC	+	GCCCGAGGAGGGACCCTGTTGCTGCGCCCGCGATCTCGC
V00234-TAG	664.096	915.477	823.069	1483.32	1.37796	1.80121	0.765022	NM_005373.3(MPL):c.1378C>T (p.Gln460Ter)	MPL	Q460*	Congenital amegakaryocytic thrombocytopenia|Essential thrombocythemia	Pathogenic(Last reviewed: Sep 25, 2021)	1	43814583	C	CGATCTCGCTACCGTTTATAGCTGCGCGCCAGGCTCAAC	+	CGATCTCGCTACCGTTTATTGCTGCGCGCCAGGCTCAAC
V00235-TAG	541.02	417.98	462.816	538.276	0.772996	1.16269	0.664832	NM_005373.3(MPL):c.1546C>T (p.Gln516Ter)	MPL	Q516*	Essential thrombocythemia|Congenital amegakaryocytic thrombocytopenia	Pathogenic(Last reviewed: Jun 23, 2021)	1	43815011	T	CTGCTGCTGCTGAGGTGGTAGTTTCCTGCACACTACAGG	+	CTGCTGCTGCTGAGGTGGTTGTTTCCTGCACACTACAGG
V00236-TAG	592.302	187.581	487.175	330.306	0.31785	0.678663	0.468348	NM_005373.3(MPL):c.1621C>T (p.Gln541Ter)	MPL	Q541*	Congenital amegakaryocytic thrombocytopenia|Essential thrombocythemia	Pathogenic(Last reviewed: Dec 1, 2021)	1	43817942	T	CTGCACCGGGTCCTAGGCTAGTACCTTAGGGACACTGCA	+	CTGCACCGGGTCCTAGGCTTGTACCTTAGGGACACTGCA
V00237-TAG	1161.53	396.571	632.045	298.703	0.341989	0.47343	0.722363	NM_001365999.1(SZT2):c.610C>T (p.Gln204Ter)	SZT2	Q204*	not provided	Pathogenic(Last reviewed: Aug 26, 2019)	1	43880864	T	GCCACCATGCTGCAGCAGTAGTACGATCCCCAGAGCCAG	+	GCCACCATGCTGCAGCAGTTGTACGATCCCCAGAGCCAG
V00238-TAG	262.818	291.566	246.151	355.792	1.10897	1.44362	0.768188	NM_001365999.1(SZT2):c.5146C>T (p.Gln1716Ter)	SZT2	Q1659*, Q1716*	not provided	Pathogenic(Last reviewed: Mar 6, 2020)	1	43897444	A	CGAAGAGGGGGCATCCCATAGAGTCCTGCCCTGCACCGC	+	CGAAGAGGGGGCATCCCATTGAGTCCTGCCCTGCACCGC
V00239-TAG	952.555	760.519	1102.55	1203.99	0.798611	1.09191	0.731386	NM_001365999.1(SZT2):c.9478C>T (p.Gln3160Ter)	SZT2|SZT2-AS1	Q3103*, Q3160*	not provided	Pathogenic(Last reviewed: Mar 6, 2021)	1	43913557	G	TCTGAGGGACTTCGACACTAGGATGACTTTGATGTGTCT	+	TCTGAGGGACTTCGACACTTGGATGACTTTGATGTGTCT
V00240-TAG	560.251	445.505	639.737	912.419	0.795554	1.42557	0.558058	NM_001024845.3(SLC6A9):c.1498C>T (p.Gln500Ter)	SLC6A9	Q573*, Q500*, Q479*, Q504*, Q389*, Q435*, Q519*	Atypical glycine encephalopathy	Pathogenic(Last reviewed: Jan 19, 2017)	1	44466477	A	CCACCACCCCTCTTCTTTTAGATCTGCTGGCGCTTCGTC	-	CCACCACCCCTCTTCTTTTTGATCTGCTGGCGCTTCGTC
V00241-TAG	1399.99	908.341	723.07	951.159	0.649072	1.31501	0.493587	NM_001024845.3(SLC6A9):c.832C>T (p.Gln278Ter)	SLC6A9	Q351*, Q278*, Q282*, Q213*, Q257*, Q297*, Q167*	Atypical glycine encephalopathy	Pathogenic(Last reviewed: Aug 16, 2017)	1	44468210	T	ATGTACTACCTAACCCCGTAGTGGGACAAGATCCTGGAG	-	ATGTACTACCTAACCCCGTTGTGGGACAAGATCCTGGAG
V00242-TAG	301.279	82.5765	507.687	803.337	0.276488	1.5812	0.174859	NM_003738.5(PTCH2):c.3548G>A (p.Trp1183Ter)	PTCH2	W1183*	Gorlin syndrome	Uncertain significance(Last reviewed: Sep 7, 2021)	1	45288151	T	GCCCCTGATGAGCCCCCTTAGTCCCCTGCTGCCACTAGC	-	GCCCCTGATGAGCCCCCTTTGTCCCCTGCTGCCACTAGC
V00243-TAG	725.634	496.478	662.814	403.707	0.684634	0.60967	1.12296	NM_003738.5(PTCH2):c.1247G>A (p.Trp416Ter)	PTCH2	W416*	Gorlin syndrome	Uncertain significance(Last reviewed: Oct 3, 2018)	1	45294953	G	TGTGTGACCATGCTGCGGTAGGACTGCGCCCAGTCCCAG	-	TGTGTGACCATGCTGCGGTTGGACTGCGCCCAGTCCCAG
V00244-TAG	591.02	259.963	598.712	740.13	0.440801	1.23581	0.35669	NM_003738.5(PTCH2):c.1039C>T (p.Gln347Ter)	PTCH2	Q347*	Gorlin syndrome	Uncertain significance(Last reviewed: Jan 21, 2021)	1	45295330	G	ATTGGCTGGAGTGAGGAGTAGGCCAGCACAGTGCTACAA	-	ATTGGCTGGAGTGAGGAGTTGGCCAGCACAGTGCTACAA
V00245-TAG	1110.25	1064.32	317.946	333.364	0.958671	1.04834	0.914464	NM_000374.5(UROD):c.346C>T (p.Gln116Ter)	UROD	Q116*	Porphyria cutanea tarda	Pathogenic(Last reviewed: Apr 1, 2009)	1	45479335	G	GAGCCATTAAGAGAAGAGTAGGACCTAGAACGCCTACGG	+	GAGCCATTAAGAGAAGAGTTGGACCTAGAACGCCTACGG
V00246-TAG	644.865	481.186	1269.22	1356.9	0.746574	1.06903	0.698364	NM_000374.5(UROD):c.904C>T (p.Gln302Ter)	UROD	Q302*	Familial porphyria cutanea tarda	Pathogenic(Last reviewed: May 28, 2019)	1	45480640	G	GGGAAGACGGTGACATTGTAGGGCAACCTGGACCCCTGT	+	GGGAAGACGGTGACATTGTTGGGCAACCTGGACCCCTGT
V00247-TAG	379.483	245.69	784.608	835.959	0.648361	1.06537	0.60858	NM_032756.4(HPDL):c.1024C>T (p.Gln342Ter)	HPDL	Q342*	Neurodevelopmental disorder with progressive spasticity and brain white matter abnormalities	Pathogenic(Last reviewed: Oct 1, 2020)	1	45793844	A	TTCTTCCTGGAGCTGATTTAGAGGCAGGGGGCCACTGGC	+	TTCTTCCTGGAGCTGATTTTGAGGCAGGGGGCCACTGGC
V00248-TAG	557.687	305.839	646.147	310.936	0.549214	0.482017	1.13941	NM_001048174.2(MUTYH):c.1561C>T (p.Gln521Ter)	MUTYH	Q549*, Q532*, Q429*, Q521*, Q536*, Q406*, Q522*, Q546*	Familial adenomatous polyposis 2	Uncertain significance(Last reviewed: Jun 2, 2021)	1	45794983	T	AGCCTCAACAGTGCAGCCTAGTGACACCTCTGAAAGCCC	-	AGCCTCAACAGTGCAGCCTTGTGACACCTCTGAAAGCCC
V00249-TAG	617.943	487.303	896.145	997.034	0.788931	1.11246	0.70918	NM_001048174.2(MUTYH):c.1351G>T (p.Glu451Ter)	MUTYH	E479*, E359*, E452*, E451*, E462*, E466*, E476*, E336*	Hereditary cancer-predisposing syndrome|Familial adenomatous polyposis 2|not provided	Pathogenic/Likely pathogenic(Last reviewed: May 20, 2022)	1	45796895	G	GCTCGCTGGCTGACGCAGTAGGAATTTCACACCGCAGCT	-	GCTCGCTGGCTGACGCAGTTGGAATTTCACACCGCAGCT
V00250-TAG	548.713	706.488	607.686	846.154	1.28701	1.39177	0.924729	NM_001048174.2(MUTYH):c.1275T>G (p.Tyr425Ter)	MUTYH	Y310*, Y426*, Y440*, Y453*, Y450*, Y333*, Y425*, Y436*	Familial adenomatous polyposis 2	Pathogenic(Last reviewed: Aug 19, 2019)	1	45796971	C	TCTCACATCAAGCTGACATAGCAAGTATATGGGCTGGCC	-	TCTCACATCAAGCTGACATTGCAAGTATATGGGCTGGCC
V00251-TAG	291.023	350.695	676.916	673.865	1.20434	0.995499	1.20979	NM_001048174.2(MUTYH):c.1180C>T (p.Gln394Ter)	MUTYH	Q419*, Q409*, Q422*, Q302*, Q394*, Q405*, Q279*, Q395*	Familial adenomatous polyposis 2	Pathogenic(Last reviewed: Nov 19, 2020)	1	45797151	G	CAGCGCAAGGCCCTGCTGTAGGAACTACAGCGTTGGGCT	-	CAGCGCAAGGCCCTGCTGTTGGAACTACAGCGTTGGGCT
V00252-TAG	34.615	13.253	43.5893	58.1094	0.400196	1.32564	0.301889	NM_001048174.2(MUTYH):c.1156C>T (p.Gln386Ter)	MUTYH	Q414*, Q401*, Q386*, Q387*, Q397*, Q271*, Q294*, Q411*	Hereditary cancer-predisposing syndrome|Familial adenomatous polyposis 2	Pathogenic(Last reviewed: May 4, 2022)	1	45797175	C	ACCTGGGAGCCCTCAGAGTAGCTTCAGCGCAAGGCCCTG	-	ACCTGGGAGCCCTCAGAGTTGCTTCAGCGCAAGGCCCTG
V00253-TAG	510.251	2119.46	505.123	1813.62	4.14759	3.58534	1.15682	NM_001048174.2(MUTYH):c.1051C>T (p.Gln351Ter)	MUTYH	Q376*, Q362*, Q379*, Q351*, Q352*, Q366*, Q236*, Q259*	Hereditary cancer-predisposing syndrome	Pathogenic(Last reviewed: Apr 5, 2019)	1	45797384	C	GCCACCTGTGTTCTGGAATAGCCTGGGGCCCTTGGGGCC	-	GCCACCTGTGTTCTGGAATTGCCTGGGGCCCTTGGGGCC
V00254-TAG	634.609	473.031	662.814	548.471	0.74579	0.827748	0.900986	NM_001048174.2(MUTYH):c.887C>A (p.Ser296Ter)	MUTYH	S324*, S181*, S307*, S204*, S297*, S311*, S321*, S296*	Familial adenomatous polyposis 2	Pathogenic(Last reviewed: May 14, 2018)	1	45797721	G	TTAGCCTCAGGGAGCCTGTAGGGCAGTCCTGACGTGGAG	-	TTAGCCTCAGGGAGCCTGTTGGGCAGTCCTGACGTGGAG
V00255-TAG	289.741	399.629	528.2	584.152	1.37796	1.10573	1.2462	NM_001048174.2(MUTYH):c.811C>T (p.Gln271Ter)	MUTYH	Q156*, Q179*, Q271*, Q272*, Q282*, Q286*, Q296*, Q299*	Familial adenomatous polyposis 2	Pathogenic(Last reviewed: Aug 3, 2021)	1	45797876	T	CAGCGCCCACTGTGCAGCTAGTGCCCTGTGGAGAGCCTG	-	CAGCGCCCACTGTGCAGCTTGTGCCCTGTGGAGAGCCTG
V00256-TAG	249.998	276.274	469.226	464.875	1.10469	0.990747	1.11501	NM_001048174.2(MUTYH):c.793C>T (p.Gln265Ter)	MUTYH	Q276*, Q150*, Q290*, Q293*, Q173*, Q265*, Q266*, Q280*	Hereditary cancer-predisposing syndrome|Familial adenomatous polyposis 2	Pathogenic(Last reviewed: Aug 27, 2021)	1	45797894	C	GCCACAGTGTGTACCCCATAGCGCCCACTGTGCAGCCAG	-	GCCACAGTGTGTACCCCATTGCGCCCACTGTGCAGCCAG
V00257-TAG	480.764	852.271	716.66	1053.1	1.77114	1.46881	1.20583	NM_001048174.2(MUTYH):c.544C>T (p.Gln182Ter)	MUTYH	Q210*, Q193*, Q207*, Q90*, Q182*, Q183*, Q197*, Q67*	Hereditary cancer-predisposing syndrome|Familial adenomatous polyposis 2|not provided	Pathogenic(Last reviewed: Aug 20, 2021)	1	45798308	C	ACAGCAGAGACCCTGCAGTAGCTCCTGCCTGGCGTGGGG	-	ACAGCAGAGACCCTGCAGTTGCTCCTGCCTGGCGTGGGG
V00258-TAG	391.022	349.676	702.557	1066.36	0.894531	1.51709	0.589637	NM_001048174.2(MUTYH):c.541C>T (p.Gln181Ter)	MUTYH	Q206*, Q181*, Q209*, Q182*, Q66*, Q89*, Q192*, Q196*	Familial adenomatous polyposis 2	Pathogenic(Last reviewed: Aug 16, 2021)	1	45798311	C	CGTACAGCAGAGACCCTGTAGCAGCTCCTGCCTGGCGTG	-	CGTACAGCAGAGACCCTGTTGCAGCTCCTGCCTGGCGTG
V00259-TAG	374.355	390.454	589.738	518.906	1.04289	0.880097	1.18497	NM_001048174.2(MUTYH):c.475C>T (p.Gln159Ter)	MUTYH	Q187*, Q173*, Q170*, Q184*, Q159*, Q174*, Q67*, Q160*, Q44*	Familial adenomatous polyposis 2	Pathogenic/Likely pathogenic(Last reviewed: Jun 8, 2021)	1	45798452	G	TCTCGTGGCCGGCGGCTGTAGGAGGGAGCTCGGAAGGTA	-	TCTCGTGGCCGGCGGCTGTTGGAGGGAGCTCGGAAGGTA
V00260-TAG	580.763	334.384	511.533	632.067	0.576495	1.23517	0.466733	NM_001048174.2(MUTYH):c.453C>G (p.Tyr151Ter)	MUTYH	Y152*, Y166*, Y176*, Y179*, Y36*, Y162*, Y151*, Y59*	Hereditary cancer-predisposing syndrome	Pathogenic(Last reviewed: Jan 15, 2020)	1	45798474	T	CTCTGGGCTGGCCTGGGCTAGTATTCTCGTGGCCGGCGG	-	CTCTGGGCTGGCCTGGGCTTGTATTCTCGTGGCCGGCGG
V00261-TAG	671.788	542.354	429.483	724.838	0.807615	1.6861	0.478984	NM_001048174.2(MUTYH):c.360C>G (p.Tyr120Ter)	MUTYH	Y135*, Y120*, Y148*, Y28*, Y121*, Y131*, Y145*	Hereditary cancer-predisposing syndrome	Pathogenic(Last reviewed: Jul 22, 2018)	1	45798787	T	GTTGCCACTGTGATCAACTAGTATACCGGATGGATGCAG	-	GTTGCCACTGTGATCAACTTGTATACCGGATGGATGCAG
V00262-TAG	624.353	247.729	503.841	487.303	0.397743	0.967241	0.411213	NM_001048174.2(MUTYH):c.337C>T (p.Gln113Ter)	MUTYH	Q141*, Q113*, Q114*, Q124*, Q128*, Q21*, Q138*	Hereditary cancer-predisposing syndrome	Pathogenic(Last reviewed: Jun 4, 2015)	1	45798810	G	GTCATGCTGCAGCAGACCTAGGTTGCCACTGTGATCAAC	-	GTCATGCTGCAGCAGACCTTGGTTGCCACTGTGATCAAC
V00263-TAG	721.788	462.836	784.608	661.631	0.641732	0.843463	0.76083	NM_001048174.2(MUTYH):c.228C>G (p.Tyr76Ter)	MUTYH	Y104*, Y76*, Y77*, Y87*, Y91*, Y101*	Familial adenomatous polyposis 2	Pathogenic(Last reviewed: Oct 8, 2021)	1	45799121	G	GGGAGCCTGCTAAGCTGGTAGGACCAAGAGAAACGGGAC	-	GGGAGCCTGCTAAGCTGGTTGGACCAAGAGAAACGGGAC
V00264-TAG	507.687	757.461	671.788	795.181	1.49102	1.1834	1.25994	NM_001048174.2(MUTYH):c.224G>A (p.Trp75Ter)	MUTYH	W103*, W86*, W90*, W76*, W75*, W100*	not provided|Familial adenomatous polyposis 2|Hereditary cancer-predisposing syndrome	Pathogenic(Last reviewed: Sep 24, 2021)	1	45799125	T	CGAGGGAGCCTGCTAAGCTAGTACGACCAAGAGAAACGG	-	CGAGGGAGCCTGCTAAGCTTGTACGACCAAGAGAAACGG
V00265-TAG	643.583	135.589	996.144	721.78	0.211902	0.72485	0.292339	NM_001048174.2(MUTYH):c.148C>T (p.Gln50Ter)	MUTYH	Q50*, Q51*, Q61*, Q65*, Q75*, Q78*	Familial adenomatous polyposis 2	Pathogenic(Last reviewed: Aug 18, 2020)	1	45799201	G	CCGGAAGAGGTGGTATTGTAGGCCTCTGTCTCCTCATAC	-	CCGGAAGAGGTGGTATTGTTGGCCTCTGTCTCCTCATAC
V00266-TAG	210.254	128.452	469.226	257.924	0.612779	0.550637	1.11285	NM_001048174.2(MUTYH):c.55C>T (p.Gln19Ter)	MUTYH	Q33*, Q19*	Familial adenomatous polyposis 2	Uncertain significance(Last reviewed: Apr 27, 2017)	1	45800123	G	AGGAAGCAGGCAGCCAGCTAGGAAGGGAGGCAGAAGCAT	-	AGGAAGCAGGCAGCCAGCTTGGAAGGGAGGCAGAAGCAT
V00267-TAG	410.252	273.216	403.842	441.427	0.666783	1.09284	0.610138	NM_001048174.2(MUTYH):c.43C>T (p.Gln15Ter)	MUTYH	Q29*, Q15*	Hereditary cancer-predisposing syndrome|Familial adenomatous polyposis 2	Pathogenic/Likely pathogenic(Last reviewed: Oct 30, 2021)	1	45800135	G	GGAAGTGGTCACAGGAAGTAGGCAGCCAGCCAGGAAGGG	-	GGAAGTGGTCACAGGAAGTTGGCAGCCAGCCAGGAAGGG
V00268-TAG	394.868	507.692	688.455	835.959	1.28501	1.21394	1.05854	NM_025077.4(TOE1):c.448C>T (p.Gln150Ter)	TOE1	Q150*	not provided	Pathogenic(Last reviewed: Feb 14, 2019)	1	45807735	C	CATGGCTTCAACTTCAACTAGCAGTATGCCCAAGGCATC	+	CATGGCTTCAACTTCAACTTGCAGTATGCCCAAGGCATC
V00269-TAG	703.839	506.673	1041.02	1159.13	0.720268	1.11335	0.646937	NM_015506.3(MMACHC):c.241C>T (p.Gln81Ter)	MMACHC	Q81*, Q24*	Disorders of Intracellular Cobalamin Metabolism	Uncertain significance(Last reviewed: Apr 27, 2017)	1	45973187	T	CTGACTGACCCAGTGGACTAGTGTGTGGCCTACCATCTG	+	CTGACTGACCCAGTGGACTTGTGTGTGGCCTACCATCTG
V00270-TAG	669.224	481.186	899.991	1911.49	0.71944	2.12265	0.338934	NM_015506.3(MMACHC):c.315C>G (p.Tyr105Ter)	MMACHC	Y105*, Y48*	Cobalamin C disease	Pathogenic(Last reviewed: Sep 13, 2017)	1	45973922	G	ATAGAAATCATTGCTGACTAGGAGGTGCACCCCAACCGA	+	ATAGAAATCATTGCTGACTTGGAGGTGCACCCCAACCGA
V00271-TAG	389.74	283.411	691.019	784.986	0.727877	1.13579	0.640857	NM_015506.3(MMACHC):c.352C>T (p.Gln118Ter)	MMACHC	Q118*, Q61*	Cobalamin C disease	Pathogenic(Last reviewed: Apr 29, 2021)	1	45973959	A	CGCCCCAAGATCCTGGCCTAGACAGCAGCCCATGTAGCT	+	CGCCCCAAGATCCTGGCCTTGACAGCAGCCCATGTAGCT
V00272-TAG	678.198	788.045	508.969	876.738	1.16173	1.72116	0.674969	NM_015506.3(MMACHC):c.599G>A (p.Trp200Ter)	MMACHC	W143*, W200*	Cobalamin C disease	Pathogenic(Last reviewed: Sep 1, 2021)	1	45974637	C	GAAGGCTTCAATTTCCACTAGCGTGATTGGACTTACCGG	+	GAAGGCTTCAATTTCCACTTGCGTGATTGGACTTACCGG
V00273-TAG	1243.58	1249.86	849.992	968.489	1.00505	1.13925	0.882205	NM_015506.3(MMACHC):c.608G>A (p.Trp203Ter)	MMACHC	W203*, W146*	not provided|Cobalamin C disease	Pathogenic(Last reviewed: Nov 6, 2021)	1	45974646	A	AATTTCCACTGGCGTGATTAGACTTACCGGGATGCTGTG	+	AATTTCCACTGGCGTGATTTGACTTACCGGGATGCTGTG
V00274-TAG	480.764	171.27	571.789	985.82	0.357581	1.72283	0.207554	NM_015506.3(MMACHC):c.615C>G (p.Tyr205Ter)	MMACHC	Y205*, Y148*	not provided|Cobalamin C disease	Pathogenic(Last reviewed: Oct 11, 2021)	1	45974653	C	CACTGGCGTGATTGGACTTAGCGGGATGCTGTGACACCC	+	CACTGGCGTGATTGGACTTTGCGGGATGCTGTGACACCC
V00275-TAG	823.069	324.189	538.456	208.99	0.394614	0.389262	1.01375	NM_017739.4(POMGNT1):c.*531C>T	TSPAN1|POMGNT1	Q743*	Muscle eye brain disease	Uncertain significance(Last reviewed: Aug 8, 2017)	1	46654411	A	CTCAGCCTTCTCTTTGTCTAGATTTCCAAAGCTGGATAA	-	CTCAGCCTTCTCTTTGTCTTGATTTCCAAAGCTGGATAA
V00276-TAG	806.402	115.199	730.762	268.119	0.143917	0.367768	0.391327	NM_017739.4(POMGNT1):c.*499G>A	TSPAN1|POMGNT1	W732*	Muscle eye brain disease	Uncertain significance(Last reviewed: Nov 2, 2017)	1	46654443	A	TCAGAGACCCTTAGACACTAGACCAGGCCTCCTCTCAGC	-	TCAGAGACCCTTAGACACTTGACCAGGCCTCCTCTCAGC
V00277-TAG	542.302	71.3624	230.767	14.2725	0.13319	0.0658958	2.02122	NM_017739.4(POMGNT1):c.1975C>T (p.Gln659Ter)	POMGNT1|TSPAN1	Q516*, Q637*, Q659*, T650I	Autosomal recessive limb-girdle muscular dystrophy type 2O|Muscular dystrophy-dystroglycanopathy (congenital with intellectual disability), type B3	Uncertain significance(Last reviewed: Jul 25, 2021)	1	46654950	A	GCCCCAGGAGCCCCAGAATAGACATGAGACCTCCTCCAG	-	GCCCCAGGAGCCCCAGAATTGACATGAGACCTCCTCCAG
V00278-TAG	575.635	311.956	498.713	751.344	0.542727	1.50555	0.360484	NM_017739.4(POMGNT1):c.1841T>A (p.Leu614Ter)	POMGNT1|TSPAN1	L471*, L592*, L614*	Autosomal recessive limb-girdle muscular dystrophy type 2O|Muscular dystrophy-dystroglycanopathy (congenital with intellectual disability), type B3	Pathogenic(Last reviewed: May 11, 2021)	1	46655184	T	CATCGGGGCCTGTGGAGATAGTTTCGGAAGAAGAACCAC	-	CATCGGGGCCTGTGGAGATTGTTTCGGAAGAAGAACCAC
V00279-TAG	488.457	373.123	323.074	657.553	0.764364	2.03211	0.376143	NM_017739.4(POMGNT1):c.1769G>A (p.Trp590Ter)	TSPAN1|POMGNT1	W590*, W568*, W447*	Muscle eye brain disease|Retinitis pigmentosa 76|Autosomal recessive limb-girdle muscular dystrophy type 2O|Muscular dystrophy-dystroglycanopathy (congenital with intellectual disability), type B3	Pathogenic/Likely pathogenic(Last reviewed: Sep 9, 2021)	1	46655542	A	GATGATGACTTCACCACCTAGACCCAGCTTGCCAAGGTG	-	GATGATGACTTCACCACCTTGACCCAGCTTGCCAAGGTG
V00280-TAG	617.943	248.749	480.764	639.203	0.403509	1.32887	0.303648	NM_017739.4(POMGNT1):c.1623T>G (p.Tyr541Ter)	POMGNT1|TSPAN1	Y398*, Y519*, Y541*	Autosomal recessive limb-girdle muscular dystrophy type 2O|Muscular dystrophy-dystroglycanopathy (congenital with intellectual disability), type B3	Pathogenic(Last reviewed: Jun 23, 2021)	1	46656171	G	AGTCTGAAGAAAGAAGCTTAGGAAGTGGAAGTTCACAGG	-	AGTCTGAAGAAAGAAGCTTTGGAAGTGGAAGTTCACAGG
V00281-TAG	691.019	264.041	662.814	1093.88	0.382997	1.64938	0.232206	NM_017739.4(POMGNT1):c.991C>T (p.Gln331Ter)	POMGNT1|TSPAN1	Q331*, Q188*, Q309*	not provided	Pathogenic(Last reviewed: Dec 4, 2018)	1	46659271	A	GCCCAGGGGGTGTCTCCTTAGATGATAACAGTTTTCATT	-	GCCCAGGGGGTGTCTCCTTTGATGATAACAGTTTTCATT
V00282-TAG	914.094	308.897	576.917	695.274	0.338651	1.2048	0.281085	NM_017739.4(POMGNT1):c.617G>A (p.Trp206Ter)	POMGNT1|TSPAN1	W206*, W63*, W184*	Autosomal recessive limb-girdle muscular dystrophy type 2O|Muscular dystrophy-dystroglycanopathy (congenital with intellectual disability), type B3	Pathogenic(Last reviewed: Apr 8, 2021)	1	46660551	A	GCTGGCCCTGCCCTGGGCTAGAGGGACACATGGGCCTTC	-	GCTGGCCCTGCCCTGGGCTTGAGGGACACATGGGCCTTC
V00283-TAG	394.868	229.379	591.02	415.941	0.58196	0.704268	0.826332	NM_017739.4(POMGNT1):c.595C>T (p.Gln199Ter)	POMGNT1|TSPAN1	Q177*, Q199*, Q56*	Muscular dystrophy-dystroglycanopathy (congenital with intellectual disability), type B3|Autosomal recessive limb-girdle muscular dystrophy type 2O	Pathogenic(Last reviewed: Jul 21, 2020)	1	46660573	G	CTGAGGAGCCTGGGCAGCTAGGCTGGCCCTGCCCTGGGC	-	CTGAGGAGCCTGGGCAGCTTGGCTGGCCCTGCCCTGGGC
V00284-TAG	344.868	176.367	802.556	464.875	0.512817	0.579766	0.884523	NM_017739.4(POMGNT1):c.304G>T (p.Glu102Ter)	POMGNT1	E102*, E80*	Muscle eye brain disease	Pathogenic(Last reviewed: Apr 10, 2020)	1	46662453	G	CGGCGGGTCCTGGACGTATAGGTGTATTCAAGTCGCAGC	-	CGGCGGGTCCTGGACGTATTGGTGTATTCAAGTCGCAGC
V00285-TAG	860.248	360.89	560.251	665.709	0.420192	1.1879	0.353727	NM_017739.4(POMGNT1):c.74G>A (p.Trp25Ter)	POMGNT1	W25*	Abnormality of the nervous system	Pathogenic(Last reviewed: Jul 10, 2021)	1	46663420	A	CGGAGCTGGTACCTTACCTAGAAGTATAAACTGACAAAC	-	CGGAGCTGGTACCTTACCTTGAAGTATAAACTGACAAAC
V00286-TAG	608.968	364.968	561.533	918.536	0.599978	1.63463	0.367041	NM_012186.3(FOXE3):c.632C>A (p.Ser211Ter)	FOXE3|LINC01389	S211*	Anterior segment dysgenesis|Congenital primary aphakia	Pathogenic(Last reviewed: Jul 28, 2021)	1	47882619	C	TCTGCCGGACCGGGCCCCTAGCCGCCCGCGCGTCTGTTC	+	TCTGCCGGACCGGGCCCCTTGCCGCCCGCGCGTCTGTTC
V00287-TAG	605.122	292.586	694.865	720.76	0.484367	1.03721	0.466989	NM_002979.5(SCP2):c.481C>T (p.Gln161Ter)	SCP2	Q137*, Q117*, Q80*, Q161*	not provided	Pathogenic(Last reviewed: Aug 27, 2021)	1	53427259	A	GCTCACCCAGTTGCTCCTTAGATGTTTGGGTATGCTGGA	+	GCTCACCCAGTTGCTCCTTTGATGTTTGGGTATGCTGGA
V00288-TAG	739.736	929.75	611.532	606.58	1.25652	0.991915	1.26676	NM_002979.5(SCP2):c.1111C>T (p.Gln371Ter)	SCP2	Q371*, Q327*, Q290*, Q347*	Sterol carrier protein 2 deficiency|not provided	Pathogenic(Last reviewed: Jan 28, 2021)	1	53480591	C	TGTGCAGAACTCTGCTGGTAGCTGAGAGGGGAAGCCGGA	+	TGTGCAGAACTCTGCTGGTTGCTGAGAGGGGAAGCCGGA
V00289-TAG	329.484	167.192	357.689	277.294	0.508926	0.775864	0.655947	NM_000098.3(CPT2):c.135C>G (p.Tyr45Ter)	CPT2	Y45*	Carnitine palmitoyltransferase II deficiency	Pathogenic(Last reviewed: Jul 16, 2021)	1	53662750	C	ATCGTGCCCACCATGCACTAGCAGGACAGCCTGCCCAGG	+	ATCGTGCCCACCATGCACTTGCAGGACAGCCTGCCCAGG
V00290-TAG	1102.55	914.458	693.583	706.488	0.829555	1.01858	0.814424	NM_000098.3(CPT2):c.202C>T (p.Gln68Ter)	CPT2	Q68*	Carnitine palmitoyltransferase II deficiency	Pathogenic(Last reviewed: Jun 24, 2021)	1	53666440	A	AGGAGATACCTCAGTGCATAGAAGCCTCTCTTGAATGAT	+	AGGAGATACCTCAGTGCATTGAAGCCTCTCTTGAATGAT
V00291-TAG	738.454	499.537	570.507	805.375	0.6769	1.41096	0.479743	NM_000098.3(CPT2):c.808C>T (p.Gln270Ter)	CPT2	Q270*	Carnitine palmitoyltransferase II deficiency	Pathogenic(Last reviewed: Sep 30, 2019)	1	53676154	G	GTGAGCCCCTCGGAAATCTAGGCACATCTGAAGTACATT	+	GTGAGCCCCTCGGAAATCTTGGCACATCTGAAGTACATT
V00292-TAG	717.942	465.894	148.716	165.153	0.649419	1.10978	0.585176	NM_000098.3(CPT2):c.896G>A (p.Trp299Ter)	CPT2	W299*	Carnitine palmitoyltransferase II deficiency	Pathogenic(Last reviewed: Jan 15, 2019)	1	53676242	G	AGTGAGAACCGAGACATCTAGGCAGAGCTCAGGCAGAAG	+	AGTGAGAACCGAGACATCTTGGCAGAGCTCAGGCAGAAG
V00293-TAG	333.33	245.69	601.276	1568.95	0.737865	2.6067	0.283065	NM_000098.3(CPT2):c.1052G>A (p.Trp351Ter)	CPT2	W351*	Carnitine palmitoyltransferase II deficiency	Pathogenic(Last reviewed: Sep 13, 2019)	1	53676398	T	GGGGATGGCACAAACCGCTAGTTTGATAAATCCTTTAAC	+	GGGGATGGCACAAACCGCTTGTTTGATAAATCCTTTAAC
V00294-TAG	303.843	219.184	478.2	980.723	0.722288	2.04867	0.352564	NM_000098.3(CPT2):c.1339C>T (p.Gln447Ter)	CPT2	Q447*	Carnitine palmitoyltransferase II deficiency	Pathogenic(Last reviewed: Dec 1, 2021)	1	53676685	T	CTCACTATTGACTGCGTCTAGTTTCAGAGAGGAGGCAAA	+	CTCACTATTGACTGCGTCTTGTTTCAGAGAGGAGGCAAA
V00295-TAG	874.35	574.977	1034.61	1597.5	0.657996	1.54354	0.42629	NM_000098.3(CPT2):c.1345C>T (p.Gln449Ter)	CPT2	Q449*	Carnitine palmitoyl transferase II deficiency, neonatal form|not provided|Carnitine palmitoyl transferase II deficiency, severe infantile form|Carnitine palmitoyl transferase II deficiency, myopathic form	Pathogenic/Likely pathogenic(Last reviewed: Jan 1, 2022)	1	53676691	A	ATTGACTGCGTCCAGTTTTAGAGAGGAGGCAAAGAATTC	+	ATTGACTGCGTCCAGTTTTTGAGAGGAGGCAAAGAATTC
V00296-TAG	707.685	651.437	605.122	900.185	0.920629	1.4868	0.6192	NM_000098.3(CPT2):c.1369A>T (p.Lys457Ter)	CPT2	K457*	not provided|Carnitine palmitoyl transferase II deficiency, severe infantile form|Carnitine palmitoyl transferase II deficiency, severe infantile form|Carnitine palmitoyl transferase II deficiency, myopathic form|Carnitine palmitoyl transferase II deficiency, neonatal form|Encephalopathy, acute, infection-induced, susceptibility to, 4|Carnitine palmitoyltransferase II deficiency	Pathogenic/Likely pathogenic(Last reviewed: Dec 2, 2021)	1	53676715	A	GGAGGCAAAGAATTCCTGTAGAAGCAAAAGCTGAGCCCT	+	GGAGGCAAAGAATTCCTGTTGAAGCAAAAGCTGAGCCCT
V00297-TAG	946.145	847.173	791.018	563.763	0.895506	0.713068	1.25585	NM_000098.3(CPT2):c.1402C>T (p.Gln468Ter)	CPT2	Q468*	Carnitine palmitoyltransferase II deficiency	Pathogenic(Last reviewed: Jul 7, 2020)	1	53676748	C	AGCCCTGACGCAGTTGCCTAGCTGGCATTCCAGATGGCC	+	AGCCCTGACGCAGTTGCCTTGCTGGCATTCCAGATGGCC
V00298-TAG	346.15	185.542	715.378	517.887	0.537353	0.724321	0.741871	NM_000098.3(CPT2):c.1459G>T (p.Glu487Ter)	CPT2	E487*	Carnitine palmitoyl transferase II deficiency, neonatal form	Pathogenic(Last reviewed: Feb 1, 2020)	1	53676805	T	CAGACAGTGGCCACCTACTAGTCCTGTAGCACTGCCGCA	+	CAGACAGTGGCCACCTACTTGTCCTGTAGCACTGCCGCA
V00299-TAG	276.92	159.036	625.635	533.179	0.575835	0.852456	0.6755	NM_057176.3(BSND):c.10G>T (p.Glu4Ter)	BSND	E4*	not provided|Hearing impairment	Pathogenic(Last reviewed: Aug 31, 2021)	1	55464869	A	CAGGCAGCCATGGCTGACTAGAAGACCTTCCGGATCGGC	+	CAGGCAGCCATGGCTGACTTGAAGACCTTCCGGATCGGC
V00300-TAG	411.534	440.408	497.431	394.532	1.06999	0.793554	1.34835	NM_057176.3(BSND):c.305G>A (p.Trp102Ter)	BSND	W102*	not provided	Pathogenic(Last reviewed: Feb 2, 2021)	1	55472702	G	CCGCCCTATGTAAGGCTGTAGGAGGAAGCCGCCTATGAC	+	CCGCCCTATGTAAGGCTGTTGGAGGAAGCCGCCTATGAC
V00301-TAG	555.123	181.464	693.583	479.147	0.328101	0.691274	0.474632	NM_057176.3(BSND):c.352C>T (p.Gln118Ter)	BSND	Q118*	not provided	Pathogenic(Last reviewed: May 8, 2020)	1	55472749	A	CCTGACTTCAGCCACATCTAGATGAAAGTCATGAGCTAC	+	CCTGACTTCAGCCACATCTTGATGAAAGTCATGAGCTAC
V00302-TAG	639.737	559.685	499.995	726.877	0.875062	1.45286	0.602302	NM_057176.3(BSND):c.470G>A (p.Trp157Ter)	BSND	W157*	not provided	Pathogenic(Last reviewed: Dec 23, 2019)	1	55472867	A	CCTGGCGACGTTCAGGCCTAGATGGAGGCTGCCGTGGTC	+	CCTGGCGACGTTCAGGCCTTGATGGAGGCTGCCGTGGTC
V00303-TAG	532.046	280.352	455.124	484.245	0.52782	1.06384	0.496144	NM_057176.3(BSND):c.685C>T (p.Gln229Ter)	BSND	Q229*	not specified	Uncertain significance(Last reviewed: Sep 12, 2022)	1	55474023	G	TCCCCACAACAGGAACCTTAGGGCTGCAGGTGCCCGCTG	+	TCCCCACAACAGGAACCTTTGGGCTGCAGGTGCCCGCTG
V00304-TAG	598.712	585.172	378.201	549.49	0.977422	1.45171	0.67329	NM_057176.3(BSND):c.802C>T (p.Gln268Ter)	BSND	Q268*	not specified	Uncertain significance(Last reviewed: Aug 14, 2022)	1	55474140	C	GCCCTGCCCAACAACTGGTAGCGGTACCCAAGGACAAAG	+	GCCCTGCCCAACAACTGGTTGCGGTACCCAAGGACAAAG
V00305-TAG	2087.16	1492.49	707.685	1375.26	0.71522	1.94198	0.368294	NM_174936.4(PCSK9):c.467G>A (p.Trp156Ter)	PCSK9	W156*	Hypercholesterolemia, autosomal dominant, 3	Uncertain significance	1	55512263	A	TTTGCCCAGAGCATCCCGTAGAACCTGGAGCGGATTACC	+	TTTGCCCAGAGCATCCCGTTGAACCTGGAGCGGATTACC
V00306-TAG	448.714	212.048	587.174	566.821	0.473742	0.965397	0.490722	NM_174936.4(PCSK9):c.1591C>T (p.Gln531Ter)	PCSK9	Q531*, Q467*, Q473*, Q572*, Q406*, Q512*, Q532*, Q545*	Hypercholesterolemia, autosomal dominant, 3	Uncertain significance(Last reviewed: Aug 14, 2020)	1	55525246	G	AGGTGCTGCCTGCTACCCTAGGCCAACTGCAGCGTCCAC	+	AGGTGCTGCCTGCTACCCTTGGCCAACTGCAGCGTCCAC
V00307-TAG	406.406	91.7516	310.253	119.277	0.227664	0.386428	0.589149	NM_174936.4(PCSK9):c.2065C>T (p.Gln689Ter)	PCSK9	Q689*, Q625*, Q703*, Q522*, Q690*, Q564*, Q631*, Q670*, Q730*	Familial hypercholesterolemia	Uncertain significance(Last reviewed: Oct 7, 2020)	1	55529243	G	CACCTGGCGCAGGCCTCCTAGGAGCTCCAGTGACAGCCC	+	CACCTGGCGCAGGCCTCCTTGGAGCTCCAGTGACAGCCC
V00308-TAG	526.918	352.734	821.787	874.699	0.670055	1.06431	0.629569	NM_000066.4(C8B):c.1355G>A (p.Trp452Ter)	C8B	W390*, W400*, W452*	not provided	Pathogenic(Last reviewed: Jan 3, 2021)	1	57406565	G	GCGGACCTGATGCAGGAGTAGGGAGACGCTGTGCAGTAC	-	GCGGACCTGATGCAGGAGTTGGGAGACGCTGTGCAGTAC
V00309-TAG	383.33	251.807	475.636	407.785	0.657788	0.857646	0.766969	NM_000066.4(C8B):c.1351G>T (p.Glu451Ter)	C8B	E389*, E399*, E451*	not provided	Pathogenic(Last reviewed: Jul 15, 2021)	1	57406569	T	ACGGCGGACCTGATGCAGTAGTGGGGAGACGCTGTGCAG	-	ACGGCGGACCTGATGCAGTTGTGGGGAGACGCTGTGCAG
V00310-TAG	588.456	571.919	925.632	505.653	0.971945	0.546769	1.77762	NM_000066.4(C8B):c.271C>T (p.Gln91Ter)	C8B	Q91*, Q39*, Q29*	not provided|Complement component 6 deficiency	Pathogenic/Likely pathogenic(Last reviewed: Mar 8, 2022)	1	57422562	C	AGGTATGCCTACTTGCTCTAGCCCTCTCAGTTCCATGGG	-	AGGTATGCCTACTTGCTCTTGCCCTCTCAGTTCCATGGG
V00311-TAG	521.79	845.135	399.996	992.957	1.6185	2.47872	0.652958	NM_002353.3(TACSTD2):c.619C>T (p.Gln207Ter)	TACSTD2	Q207*	Lattice corneal dystrophy Type III	Pathogenic(Last reviewed: Apr 1, 1999)	1	59042210	A	ATCCAGATCGAGCTGCGGTAGAACACGTCTCAGAAGGCC	-	ATCCAGATCGAGCTGCGGTTGAACACGTCTCAGAAGGCC
V00312-TAG	426.919	304.819	455.124	691.196	0.714667	1.51756	0.470931	NM_002353.3(TACSTD2):c.352C>T (p.Gln118Ter)	TACSTD2	Q118*	Lattice corneal dystrophy Type III	Pathogenic(Last reviewed: Apr 1, 1999)	1	59042477	T	GGCCGCTTCAAGGCGCGCTAGTGCAACCAGACGTCGGTG	-	GGCCGCTTCAAGGCGCGCTTGTGCAACCAGACGTCGGTG
V00313-TAG	970.503	696.293	524.354	406.766	0.717746	0.776173	0.924724	NM_001085487.3(MYSM1):c.1467C>G (p.Tyr489Ter)	MYSM1	Y489*	Bone marrow failure syndrome 4	Pathogenic(Last reviewed: May 6, 2020)	1	59141176	C	AAAGATGCAGTAGAAGCATAGCAACTTGCCCAGCGTCTG	-	AAAGATGCAGTAGAAGCATTGCAACTTGCCCAGCGTCTG
V00314-TAG	279.484	338.462	761.531	998.054	1.21027	1.31018	0.923741	NM_001134673.4(NFIA):c.89G>A (p.Trp30Ter)	NFIA	W75*, W30*, W22*	Chromosome 1p32-p31 deletion syndrome	Pathogenic(Last reviewed: Sep 4, 2020)	1	61553882	T	CGAGCCTTTGCCTACACATAGTTCAACCTGCAGGCCCGA	+	CGAGCCTTTGCCTACACATTGTTCAACCTGCAGGCCCGA
V00315-TAG	328.202	192.678	635.891	947.081	0.588327	1.48861	0.39522	NM_001134673.4(NFIA):c.100C>T (p.Gln34Ter)	NFIA	Q26*, Q34*, Q79*	Chromosome 1p32-p31 deletion syndrome	Pathogenic(Last reviewed: Oct 28, 2021)	1	61553893	G	TACACATGGTTCAACCTGTAGGCCCGAAAACGAAAATAC	+	TACACATGGTTCAACCTGTTGGCCCGAAAACGAAAATAC
V00316-TAG	991.016	1018.44	620.507	887.952	1.02765	1.43032	0.718475	NM_001134673.4(NFIA):c.205C>T (p.Gln69Ter)	NFIA	Q61*, Q69*, Q114*	not provided	Pathogenic(Last reviewed: Sep 5, 2021)	1	61553998	A	GAAAAACCAGAGGTCAAGTAGAAGTGGGCATCTCGACTT	+	GAAAAACCAGAGGTCAAGTTGAAGTGGGCATCTCGACTT
V00317-TAG	206.408	156.997	473.072	492.4	0.761769	1.04077	0.731928	NM_001134673.4(NFIA):c.586C>T (p.Gln196Ter)	NFIA	Q188*, Q196*, Q241*	not provided	Pathogenic(Last reviewed: Mar 12, 2018)	1	61743218	C	CAATCTGAAAGTCCCAGCTAGCCAAGTGACGCTGACATT	+	CAATCTGAAAGTCCCAGCTTGCCAAGTGACGCTGACATT
V00318-TAG	796.146	381.279	717.942	380.26	0.47956	0.530307	0.904306	NM_181712.5(KANK4):c.676G>T (p.Glu226Ter)	KANK4	E226*	not provided	Uncertain significance(Last reviewed: Sep 16, 2018)	1	62740100	C	GCATCAACTCGGATTCCATAGCTGGTCCAGGAGGGAGCT	-	GCATCAACTCGGATTCCATTGCTGGTCCAGGAGGGAGCT
V00319-TAG	393.586	578.035	578.199	588.23	1.46745	1.01732	1.44247	NM_001367561.1(DOCK7):c.6265G>T (p.Glu2089Ter)	DOCK7	E2078*, E2058*, E2047*, E2089*, E2049*, E2080*	Developmental and epileptic encephalopathy, 23	Pathogenic(Last reviewed: Aug 31, 2021)	1	62923324	T	ATTGGGCCGGATCAAAAGTAGTATCAAAGGGAACTGGAG	-	ATTGGGCCGGATCAAAAGTTGTATCAAAGGGAACTGGAG
V00320-TAG	665.378	293.605	515.38	830.862	0.442099	1.61095	0.274434	NM_013339.4(ALG6):c.121C>T (p.Gln41Ter)	ALG6	Q41*	ALG6-congenital disorder of glycosylation 1C	Pathogenic(Last reviewed: Jul 1, 2021)	1	63862222	A	TTTGGTGATTATGAAGCTTAGAGACACTGGCAAGAAATA	+	TTTGGTGATTATGAAGCTTTGAGACACTGGCAAGAAATA
V00321-TAG	742.3	325.209	649.994	548.471	0.438865	0.84405	0.519952	NM_013339.4(ALG6):c.316C>T (p.Gln106Ter)	ALG6	Q106*	ALG6-congenital disorder of glycosylation 1C	Pathogenic(Last reviewed: Jan 29, 2019)	1	63870182	G	TCACGTGGATATGAGAGTTAGGCACATAAGCTCTTCATG	+	TCACGTGGATATGAGAGTTTGGCACATAAGCTCTTCATG
V00322-TAG	907.683	298.703	730.762	824.745	0.329821	1.12843	0.292282	NM_013339.4(ALG6):c.920T>A (p.Leu307Ter)	ALG6	L307*	ALG6-congenital disorder of glycosylation 1C	Pathogenic(Last reviewed: Aug 13, 2021)	1	63881561	A	AGCTTTTGTTCTACGTTTTAGAGCCTGCTTCCTGCATGC	+	AGCTTTTGTTCTACGTTTTTGAGCCTGCTTCCTGCATGC
V00323-TAG	508.969	1399.72	661.532	3089.99	2.74668	4.66542	0.588731	NM_013339.4(ALG6):c.1249C>T (p.Gln417Ter)	ALG6	Q417*	ALG6-congenital disorder of glycosylation 1C	Pathogenic(Last reviewed: Nov 9, 2019)	1	63894720	T	ACTTCTGAAGAAGAACTGTAGTTGAAATCCTTTTCCATT	+	ACTTCTGAAGAAGAACTGTTGTTGAAATCCTTTTCCATT
V00324-TAG	825.633	136.608	546.148	442.447	0.166468	0.810469	0.205397	NM_013339.4(ALG6):c.1390C>T (p.Gln464Ter)	ALG6	Q464*	ALG6-congenital disorder of glycosylation 1C	Uncertain significance(Last reviewed: Nov 28, 2017)	1	63902557	A	GTCACACTGGATCCTCCTTAGAAACTACCGGACTTGTTT	+	GTCACACTGGATCCTCCTTTGAAACTACCGGACTTGTTT
V00325-TAG	637.173	279.333	435.893	308.897	0.439274	0.70932	0.619288	NM_002633.3(PGM1):c.585T>G (p.Tyr195Ter)	PGM1	Y195*, Y213*	PGM1-congenital disorder of glycosylation	Pathogenic(Last reviewed: Nov 21, 2019)	1	64097356	G	GTGGATTCGGTAGAAGCTTAGGCTACAATGCTGAGAAGC	+	GTGGATTCGGTAGAAGCTTTGGCTACAATGCTGAGAAGC
V00326-TAG	670.506	266.08	646.147	747.266	0.397732	1.15625	0.343984	NM_001256864.2(DNAJC6):c.2410C>T (p.Gln804Ter)	DNAJC6	Q734*, Q747*, Q804*	Juvenile onset Parkinson disease 19A	Pathogenic(Last reviewed: Mar 1, 2013)	1	65871735	A	ATGCCCCACTCCTCTCCCTAGAACCGACCCAACTACAAC	+	ATGCCCCACTCCTCTCCCTTGAACCGACCCAACTACAAC
V00327-TAG	393.586	814.551	425.637	1290.64	2.06685	3.02749	0.682694	NM_002303.6(LEPR):c.2296A>T (p.Lys766Ter)	LEPR	K766*	not provided	Pathogenic(Last reviewed: Mar 20, 2018)	1	66083730	C	CTATCACCCAGTGATTACTAGCTAATGTATTTTATTATT	+	CTATCACCCAGTGATTACTTGCTAATGTATTTTATTATT
V00328-TAG	723.07	305.839	723.07	1234.57	0.42377	1.70642	0.248338	NM_015139.3(SLC35D1):c.932G>A (p.Trp311Ter)	SLC35D1	W311*	Schneckenbecken dysplasia	Pathogenic(Last reviewed: Nov 1, 2007)	1	67474795	A	GGAGATTATATTTTCACGTAGACAAACTTCATTGGTTTA	-	GGAGATTATATTTTCACGTTGACAAACTTCATTGGTTTA
V00329-TAG	484.611	358.851	651.276	510.751	0.741028	0.784562	0.944511	NM_001374259.2(IL12RB2):c.412C>T (p.Gln138Ter)	IL12RB2	Q138*	not provided	Uncertain significance(Last reviewed: Jan 5, 2021)	1	67792465	G	TGCATACAGAAGGGAGAATAGGGGACTGTGGCCTGCACC	+	TGCATACAGAAGGGAGAATTGGGGACTGTGGCCTGCACC
V00330-TAG	593.584	587.21	512.815	489.342	0.989281	0.954316	1.03664	NM_000329.3(RPE65):c.1205G>A (p.Trp402Ter)	RPE65	W402*	Retinitis pigmentosa 20|Leber congenital amaurosis 2|not provided|Leber congenital amaurosis 2|Retinal dystrophy	Pathogenic/Likely pathogenic(Last reviewed: Oct 25, 2021)	1	68897192	C	TGCAGTGACGAGACTATCTAGCTGGAGCCTGAAGTTCTC	-	TGCAGTGACGAGACTATCTTGCTGGAGCCTGAAGTTCTC
V00331-TAG	535.892	468.953	653.84	997.034	0.875321	1.52409	0.574324	NM_000329.3(RPE65):c.912C>G (p.Tyr304Ter)	RPE65	Y304*	Retinitis pigmentosa 20|Leber congenital amaurosis 2	Pathogenic(Last reviewed: Aug 30, 2021)	1	68904711	A	AAGTACCTCAATAATAAATAGAGAACTTCTCCTTTCAAC	-	AAGTACCTCAATAATAAATTGAGAACTTCTCCTTTCAAC
V00332-TAG	917.94	1285.54	899.991	2439.57	1.40003	2.70877	0.516851	NM_000329.3(RPE65):c.825C>G (p.Tyr275Ter)	RPE65	Y275*	Retinitis pigmentosa 20|Leber congenital amaurosis 2|Congenital isolated adrenocorticotropic hormone deficiency|Retinitis pigmentosa	Pathogenic(Last reviewed: Oct 25, 2021)	1	68904907	A	AGTCTTTGGGGAGCCAACTAGATGGATTGTTTTGAGTCC	-	AGTCTTTGGGGAGCCAACTTGATGGATTGTTTTGAGTCC
V00333-TAG	655.122	819.648	566.661	640.223	1.25076	1.12959	1.10727	NM_000329.3(RPE65):c.706A>T (p.Lys236Ter)	RPE65	K236*	Retinitis pigmentosa 20|Leber congenital amaurosis 2	Pathogenic(Last reviewed: Feb 11, 2020)	1	68905263	C	CCCTGCAGTGACCGATTCTAGCCATCTTACGTTCATAGG	-	CCCTGCAGTGACCGATTCTTGCCATCTTACGTTCATAGG
V00334-TAG	717.942	405.746	534.61	597.405	0.565757	1.11724	0.506388	NM_000329.3(RPE65):c.432C>G (p.Tyr144Ter)	RPE65	Y144*	Retinitis pigmentosa 20|Leber congenital amaurosis 2	Pathogenic(Last reviewed: Aug 21, 2021)	1	68910277	G	CCAGTGGGGGAAGATTACTAGGCTTGCACAGAGACCAAC	-	CCAGTGGGGGAAGATTACTTGGCTTGCACAGAGACCAAC
V00335-TAG	483.329	211.029	334.612	337.442	0.437779	1.00843	0.434118	NM_001370785.2(LRRC7):c.3630T>G (p.Tyr1210Ter)	LRRC7-AS1|LRRC7	Y1177*, Y1211*, Y1210*, Y1157*	Intellectual disability	Uncertain significance(Last reviewed: Aug 1, 2017)	1	70505137	G	CTGAAAAGGAATGGCAGGTAGGAAGATGAACACCCTTCA	+	CTGAAAAGGAATGGCAGGTTGGAAGATGAACACCCTTCA
V00336-TAG	1012.81	1241.71	597.43	914.458	1.22578	1.52977	0.801284	NM_000016.6(ACADM):c.67C>T (p.Gln23Ter)	ACADM	Q27*, Q23*	Medium-chain acyl-coenzyme A dehydrogenase deficiency	Pathogenic(Last reviewed: Nov 7, 2018)	1	76194122	C	CGTTTTCATTGGAGATCATAGCATACAAAAGCCAATCGA	+	CGTTTTCATTGGAGATCATTGCATACAAAAGCCAATCGA
V00337-TAG	564.097	377.201	589.738	1019.46	0.669268	1.72744	0.387434	NM_000016.6(ACADM):c.1012C>T (p.Gln338Ter)	ACADM	Q338*, Q342*, Q149*, Q302*, Q371*	Medium-chain acyl-coenzyme A dehydrogenase deficiency	Pathogenic(Last reviewed: Feb 20, 2015)	1	76226873	A	CTAGCTAGAATGAGTTACTAGAGAGCAGCTTGGGAGGTT	+	CTAGCTAGAATGAGTTACTTGAGAGCAGCTTGGGAGGTT
V00338-TAG	748.711	773.772	441.021	804.356	1.03343	1.82198	0.567199	NM_000016.6(ACADM):c.1120C>T (p.Gln374Ter)	ACADM	Q185*, Q338*, Q374*, Q378*, Q407*	Medium-chain acyl-coenzyme A dehydrogenase deficiency	Pathogenic(Last reviewed: Jun 19, 2020)	1	76226981	A	TTAGCTACTGATGCTGTGTAGATACTTGGAGGCAATGGA	+	TTAGCTACTGATGCTGTGTTGATACTTGGAGGCAATGGA
V00339-TAG	678.198	390.454	653.84	1350.79	0.576347	2.0643	0.279197	NM_053274.3(GLMN):c.1319G>A (p.Trp440Ter)	GLMN	W426*, W440*	not provided	Pathogenic(Last reviewed: Mar 3, 2022)	1	92729270	T	AGAACACGTAACAACAAATAGTTTACAGGACCACAGTTG	-	AGAACACGTAACAACAAATTGTTTACAGGACCACAGTTG
V00340-TAG	544.866	519.926	601.276	826.784	0.95431	1.37443	0.694334	NM_053274.3(GLMN):c.841C>T (p.Gln281Ter)	GLMN	Q281*	not provided	Pathogenic(Last reviewed: Feb 3, 2020)	1	92737104	T	GAAGAAGAAGAAAATAAATAGTTAGCAGACTCAATGGCT	-	GAAGAAGAAGAAAATAAATTGTTAGCAGACTCAATGGCT
V00341-TAG	688.455	369.045	903.837	804.356	0.536722	0.890056	0.60302	NM_000969.5(RPL5):c.48C>G (p.Tyr16Ter)	DIPK1A|RPL5	Y16*	Diamond-Blackfan anemia	Pathogenic(Last reviewed: Aug 27, 2021)	1	93298990	C	AAGGCCTACTTTAAGAGATAGCAAGTGAAATTTAGAAGA	+	AAGGCCTACTTTAAGAGATTGCAAGTGAAATTTAGAAGA
V00342-TAG	399.996	1126.51	474.354	1345.69	2.81176	2.83303	0.992495	NM_000969.5(RPL5):c.132C>G (p.Tyr44Ter)	DIPK1A|RPL5	Y44*	Diamond-Blackfan anemia	Pathogenic(Last reviewed: Nov 23, 2019)	1	93299160	A	ATACAAGATAAAAATAAATAGAACACACCCAAATACAGG	+	ATACAAGATAAAAATAAATTGAACACACCCAAATACAGG
V00343-TAG	467.944	602.502	523.072	1054.12	1.28694	2.01332	0.639212	NM_000969.5(RPL5):c.664C>T (p.Gln222Ter)	DIPK1A|RPL5	Q222*	Diamond-Blackfan anemia 6	Pathogenic(Last reviewed: Aug 1, 2013)	1	93303149	T	GAAGATGCTTACAAGAAATAGTTCTCTCAATACATAAAG	+	GAAGATGCTTACAAGAAATTGTTCTCTCAATACATAAAG
V00344-TAG	307.689	116.219	696.147	606.58	0.379731	0.871524	0.435709	NM_000350.3(ABCA4):c.6658C>T (p.Gln2220Ter)	ABCA4	Q2220*	Severe early-childhood-onset retinal dystrophy|not provided|Retinitis pigmentosa 19	Pathogenic/Likely pathogenic(Last reviewed: Jan 3, 2022)	1	94463488	C	TCCCTGGCGAGGATCTTCTAGCTCCTCCTCTCCCACAAG	-	TCCCTGGCGAGGATCTTCTTGCTCCTCCTCTCCCACAAG
V00345-TAG	494.867	428.174	619.225	596.386	0.865503	0.963176	0.898593	NM_000350.3(ABCA4):c.6568C>T (p.Gln2190Ter)	ABCA4	Q2190*	not provided	Pathogenic(Last reviewed: May 3, 2021)	1	94463578	G	CCTGTGGAGCAGTTCTTCTAGGGGAACTTCCCAGGCAGT	-	CCTGTGGAGCAGTTCTTCTTGGGGAACTTCCCAGGCAGT
V00346-TAG	246.151	182.484	375.637	416.96	0.742394	1.10972	0.668995	NM_000350.3(ABCA4):c.6329G>A (p.Trp2110Ter)	ABCA4	W2110*	not provided|Severe early-childhood-onset retinal dystrophy	Pathogenic(Last reviewed: Jul 21, 2021)	1	94466615	A	CAGGCACGCCGCATGCTGTAGAACGTCATCGTGAGCATC	-	CAGGCACGCCGCATGCTGTTGAACGTCATCGTGAGCATC
V00347-TAG	753.839	234.476	1111.53	1147.91	0.311956	1.03271	0.302076	NM_000350.3(ABCA4):c.6166A>T (p.Lys2056Ter)	ABCA4	K2056*	Retinal dystrophy|Inborn genetic diseases|not provided	Pathogenic/Likely pathogenic(Last reviewed: Aug 28, 2021)	1	94467530	A	GTTGCAAACTGGAGTATTTAGAGCCTGGGCCTGACTGTC	-	GTTGCAAACTGGAGTATTTTGAGCCTGGGCCTGACTGTC
V00348-TAG	555.123	1452.73	366.663	1339.57	2.61405	3.6462	0.716925	NM_000350.3(ABCA4):c.5615G>A (p.Trp1872Ter)	ABCA4	W1872*	not provided	Pathogenic(Last reviewed: Jul 27, 2021)	1	94476455	G	TCTGCAAATCCGTTCCACTAGGACCTGATTGGGAAGAAC	-	TCTGCAAATCCGTTCCACTTGGACCTGATTGGGAAGAAC
V00349-TAG	1189.73	594.347	1011.53	983.781	0.499984	0.972596	0.514071	NM_000350.3(ABCA4):c.5554C>T (p.Gln1852Ter)	ABCA4	Q1852*	not provided	Pathogenic(Last reviewed: Aug 30, 2021)	1	94476848	G	ATTGACCTTGCACTGAGCTAGGCTGTGACAGATGTCTAT	-	ATTGACCTTGCACTGAGCTTGGCTGTGACAGATGTCTAT
V00350-TAG	788.454	778.869	647.43	921.594	0.98786	1.42281	0.6943	NM_000350.3(ABCA4):c.5248C>T (p.Gln1750Ter)	ABCA4	Q1750*	not provided	Pathogenic(Last reviewed: Jul 1, 2020)	1	94481359	A	GGCATCTTCATCGGGTTTTAGAAGAAAGCCTACACTTCT	-	GGCATCTTCATCGGGTTTTTGAAGAAAGCCTACACTTCT
V00351-TAG	474.354	110.102	514.097	812.512	0.233725	1.57934	0.147989	NM_000350.3(ABCA4):c.5169C>G (p.Tyr1723Ter)	ABCA4	Y1723*	not provided	Pathogenic(Last reviewed: Sep 1, 2021)	1	94485165	T	GGAGTGAGCCCCACCACCTAGTGGGTGACCAACTTCCTC	-	GGAGTGAGCCCCACCACCTTGTGGGTGACCAACTTCCTC
V00352-TAG	429.483	477.109	360.253	569.88	1.11063	1.58028	0.702809	NM_000350.3(ABCA4):c.4996G>T (p.Glu1666Ter)	ABCA4	E1666*	not provided	Pathogenic(Last reviewed: Jul 24, 2021)	1	94486818	C	CCCCTGAACCTGACCAAGTAGCAGCTCTCAGAGATTACA	-	CCCCTGAACCTGACCAAGTTGCAGCTCTCAGAGATTACA
V00353-TAG	489.739	281.372	788.454	654.495	0.575401	0.830315	0.692992	NM_000350.3(ABCA4):c.4501G>T (p.Glu1501Ter)	ABCA4	E1501*	not provided	Pathogenic(Last reviewed: Jun 23, 2022)	1	94495039	T	AAGCTCACCATGCTGCCATAGTGCCCCGAGGGTGCCGGG	-	AAGCTCACCATGCTGCCATTGTGCCCCGAGGGTGCCGGG
V00354-TAG	258.972	238.554	256.408	280.352	0.921462	1.09302	0.843041	NM_000350.3(ABCA4):c.4436G>A (p.Trp1479Ter)	ABCA4	W1479*	not provided|Severe early-childhood-onset retinal dystrophy	Pathogenic(Last reviewed: Jan 3, 2022)	1	94495104	A	CTGTTCCAGAAGCAGAAATAGACACAGGTCAACCCTTCA	-	CTGTTCCAGAAGCAGAAATTGACACAGGTCAACCCTTCA
V00355-TAG	441.021	415.941	675.634	1086.75	0.943259	1.60758	0.586756	NM_000350.3(ABCA4):c.4429C>T (p.Gln1477Ter)	ABCA4	Q1477*	not provided	Pathogenic(Last reviewed: Aug 21, 2014)	1	94495111	A	ACCCAGCTGTTCCAGAAGTAGAAATGGACACAGGTCAAC	-	ACCCAGCTGTTCCAGAAGTTGAAATGGACACAGGTCAAC
V00356-TAG	492.303	664.69	442.303	613.716	1.34945	1.38667	0.97316	NM_000350.3(ABCA4):c.4423C>T (p.Gln1475Ter)	ABCA4	Q1475*	not provided	Pathogenic(Last reviewed: Dec 9, 2020)	1	94495117	A	AACATCACCCAGCTGTTCTAGAAGCAGAAATGGACACAG	-	AACATCACCCAGCTGTTCTTGAAGCAGAAATGGACACAG
V00357-TAG	798.71	298.703	434.611	463.855	0.374764	1.06713	0.351187	NM_000350.3(ABCA4):c.4237C>T (p.Gln1413Ter)	ABCA4	Q1413*	not provided	Pathogenic(Last reviewed: Jan 10, 2020)	1	94496568	T	CCCTGGATATATGGGCAGTAGTACACCTTCTTCAGGTGC	-	CCCTGGATATATGGGCAGTTGTACACCTTCTTCAGGTGC
V00358-TAG	248.715	206.951	351.279	488.323	0.832751	1.38902	0.599524	NM_000350.3(ABCA4):c.4234C>T (p.Gln1412Ter)	ABCA4	Q1412*	Retinal dystrophy|not provided|Severe early-childhood-onset retinal dystrophy	Pathogenic(Last reviewed: Sep 1, 2022)	1	94496571	C	CACCCCTGGATATATGGGTAGCAGTACACCTTCTTCAGG	-	CACCCCTGGATATATGGGTTGCAGTACACCTTCTTCAGG
V00359-TAG	625.635	465.894	607.686	457.739	0.745082	0.753654	0.988627	NM_000350.3(ABCA4):c.4223G>A (p.Trp1408Ter)	ABCA4	W1408*	not provided	Pathogenic(Last reviewed: Feb 5, 2021)	1	94496582	A	GCTTTGACCCTTCACCCCTAGATATATGGGCAGCAGTAC	-	GCTTTGACCCTTCACCCCTTGATATATGGGCAGCAGTAC
V00360-TAG	452.56	510.751	402.56	336.423	1.1283	0.836115	1.34945	NM_000350.3(ABCA4):c.4057C>T (p.Gln1353Ter)	ABCA4	Q1353*	not provided	Pathogenic(Last reviewed: Apr 9, 2021)	1	94497405	C	GGGACACAGCTGGTCCTCTAGCATGTGCAGGCGCTGCTG	-	GGGACACAGCTGGTCCTCTTGCATGTGCAGGCGCTGCTG
V00361-TAG	246.151	59.1288	297.433	69.3235	0.243287	0.235642	1.03244	NM_000350.3(ABCA4):c.3994C>T (p.Gln1332Ter)	ABCA4	Q1332*	Retinal dystrophy|not provided	Pathogenic/Likely pathogenic(Last reviewed: Jan 28, 2020)	1	94497468	C	GCTGCTCACCCAGAGGGCTAGCCTCCCCCAGAGCCAGAG	-	GCTGCTCACCCAGAGGGCTTGCCTCCCCCAGAGCCAGAG
V00362-TAG	219.229	35.6812	407.688	93.7906	0.16656	0.231939	0.71812	NM_000350.3(ABCA4):c.3943C>T (p.Gln1315Ter)	ABCA4	Q1315*	not provided	Pathogenic(Last reviewed: Nov 6, 2021)	1	94497519	G	AAGGCTGGACAGACACCCTAGGACTCCAATGTCTGCTCC	-	AAGGCTGGACAGACACCCTTGGACTCCAATGTCTGCTCC
V00363-TAG	571.789	502.595	741.018	686.098	0.879198	0.925986	0.949472	NM_000350.3(ABCA4):c.3754G>T (p.Glu1252Ter)	ABCA4	E1252*	Retinal dystrophy|not provided	Pathogenic(Last reviewed: Aug 31, 2021)	1	94502760	A	CTTTTCAGAGAGCTGGAGTAGACGCTGGCTGACCTTGGT	-	CTTTTCAGAGAGCTGGAGTTGACGCTGGCTGACCTTGGT
V00364-TAG	770.505	574.977	558.969	509.731	0.746563	0.912071	0.818536	NM_000350.3(ABCA4):c.3403C>T (p.Gln1135Ter)	ABCA4	Q1135*	not provided	Pathogenic(Last reviewed: Nov 30, 2021)	1	94506884	G	CGCATTGCCATCATTGCCTAGGGAAGGCTCTACTGCTCA	-	CGCATTGCCATCATTGCCTTGGGAAGGCTCTACTGCTCA
V00365-TAG	856.402	396.571	751.275	566.821	0.463693	0.754806	0.614321	NM_000350.3(ABCA4):c.3085C>T (p.Gln1029Ter)	ABCA4	Q1029*	not provided|Severe early-childhood-onset retinal dystrophy	Pathogenic(Last reviewed: Oct 20, 2021)	1	94508997	C	CACATGCTGTTCTATGCCTAGCTGAAAGGAAAGTCCCAG	-	CACATGCTGTTCTATGCCTTGCTGAAAGGAAAGTCCCAG
V00366-TAG	419.227	368.026	628.199	489.342	0.878159	0.779312	1.12684	NM_000350.3(ABCA4):c.3081T>G (p.Tyr1027Ter)	ABCA4	Y1027*	Severe early-childhood-onset retinal dystrophy	Pathogenic(Last reviewed: Jan 1, 2015)	1	94509001	G	GCTGAGCACATGCTGTTCTAGGCCCAGCTGAAAGGAAAG	-	GCTGAGCACATGCTGTTCTTGGCCCAGCTGAAAGGAAAG
V00367-TAG	178.203	362.929	633.327	1598.52	2.03081	2.5216	0.805368	NM_000350.3(ABCA4):c.3028C>T (p.Gln1010Ter)	ABCA4	Q1010*	not provided	Pathogenic(Last reviewed: Feb 25, 2020)	1	94510191	C	AGCCTTGGCATGTGTCCATAGCACAACATCCTGTTCCAC	-	AGCCTTGGCATGTGTCCATTGCACAACATCCTGTTCCAC
V00368-TAG	516.662	398.61	641.019	672.845	0.771952	1.04957	0.735492	NM_000350.3(ABCA4):c.2815G>T (p.Glu939Ter)	ABCA4	E939*	not provided|Autosomal recessive retinitis pigmentosa	Pathogenic/Likely pathogenic(Last reviewed: Sep 10, 2015)	1	94512578	C	AATCTGGTAAAGATTTTTTAGCCCTGTGGCCGGCCAGCT	-	AATCTGGTAAAGATTTTTTTGCCCTGTGGCCGGCCAGCT
V00369-TAG	380.765	289.527	358.971	427.155	0.76101	1.18942	0.639819	NM_000350.3(ABCA4):c.2692G>T (p.Glu898Ter)	ABCA4	E898*	Severe early-childhood-onset retinal dystrophy	Pathogenic(Last reviewed: Jan 1, 2016)	1	94514475	C	AGAGCCCTGGAAAAGACCTAGCCCCTAACAGAGGAAACG	-	AGAGCCCTGGAAAAGACCTTGCCCCTAACAGAGGAAACG
V00370-TAG	883.325	594.347	934.606	962.373	0.673222	1.02968	0.653818	NM_000350.3(ABCA4):c.2564G>A (p.Trp855Ter)	ABCA4	W855*	not provided|Severe early-childhood-onset retinal dystrophy|Retinal dystrophy	Pathogenic(Last reviewed: Dec 2, 2021)	1	94520690	T	GTCTATGGCTTACTCGCTTAGTACCTTGATCAGGTGTTT	-	GTCTATGGCTTACTCGCTTTGTACCTTGATCAGGTGTTT
V00371-TAG	952.555	1077.57	914.094	1371.18	1.13111	1.49949	0.754326	NM_000350.3(ABCA4):c.2347C>T (p.Gln783Ter)	ABCA4	Q783*	Severe early-childhood-onset retinal dystrophy	Pathogenic(Last reviewed: Apr 23, 2020)	1	94522192	G	ATCCTGTGCTTCGCCTGGTAGGACCGCATGACCGCTGAG	-	ATCCTGTGCTTCGCCTGGTTGGACCGCATGACCGCTGAG
V00372-TAG	680.763	746.247	920.504	1445.6	1.09605	1.56982	0.6982	NM_000350.3(ABCA4):c.2345G>A (p.Trp782Ter)	ABCA4	W782*	not provided	Pathogenic(Last reviewed: Oct 1, 2021)	1	94522194	C	CACATCCTGTGCTTCGCCTAGCAGGACCGCATGACCGCT	-	CACATCCTGTGCTTCGCCTTGCAGGACCGCATGACCGCT
V00373-TAG	591.02	365.987	858.966	1169.32	0.61989	1.3609	0.455501	NM_000350.3(ABCA4):c.2099G>A (p.Trp700Ter)	ABCA4	W700*	not provided|Retinal dystrophy	Pathogenic(Last reviewed: Oct 15, 2021)	1	94526154	T	GCAGTGATTTGGTGTACCTAGTTCCTGGACAGCTTCTCC	-	GCAGTGATTTGGTGTACCTTGTTCCTGGACAGCTTCTCC
V00374-TAG	788.454	1130.58	1226.91	1556.72	1.43338	1.26859	1.12989	NM_000350.3(ABCA4):c.1988G>A (p.Trp663Ter)	ABCA4	W663*	not provided|Retinitis pigmentosa 19	Pathogenic/Likely pathogenic(Last reviewed: Sep 1, 2021)	1	94526265	A	ATCTTCATGGTGCTGGCATAGATCTACTCTGTCTCCATG	-	ATCTTCATGGTGCTGGCATTGATCTACTCTGTCTCCATG
V00375-TAG	628.199	483.225	817.941	503.615	0.76959	0.61618	1.24897	NM_000350.3(ABCA4):c.1906C>T (p.Gln636Ter)	ABCA4	Q636*	Retinal dystrophy|not provided|Severe early-childhood-onset retinal dystrophy	Pathogenic(Last reviewed: Nov 30, 2021)	1	94528164	A	GTTGGAATCTACCTCCAGTAGATGCCCTACCCCTGCTTC	-	GTTGGAATCTACCTCCAGTTGATGCCCTACCCCTGCTTC
V00376-TAG	546.148	376.182	848.71	791.103	0.689359	0.932204	0.739493	NM_000350.3(ABCA4):c.1903C>T (p.Gln635Ter)	ABCA4	Q635*	Severe early-childhood-onset retinal dystrophy|not provided	Pathogenic/Likely pathogenic(Last reviewed: Jan 30, 2021)	1	94528167	C	CCAGTTGGAATCTACCTCTAGCAGATGCCCTACCCCTGC	-	CCAGTTGGAATCTACCTCTTGCAGATGCCCTACCCCTGC
V00377-TAG	399.996	601.483	679.48	727.896	1.50247	1.07115	1.40267	NM_000350.3(ABCA4):c.1834C>T (p.Gln612Ter)	ABCA4	Q612*	not provided|Retinitis pigmentosa 19	Pathogenic(Last reviewed: Feb 9, 2022)	1	94528236	G	GGCGGGTTTGCCTATCTGTAGGACATGGTTGAACAGGGG	-	GGCGGGTTTGCCTATCTGTTGGACATGGTTGAACAGGGG
V00378-TAG	670.506	493.42	717.942	1036.79	0.736285	1.4435	0.510069	NM_000350.3(ABCA4):c.1814G>A (p.Trp605Ter)	ABCA4	W605*	not provided	Pathogenic(Last reviewed: Sep 1, 2021)	1	94528256	G	GAAGATTTCCGGTACATCTAGGGCGGGTTTGCCTATCTG	-	GAAGATTTCCGGTACATCTTGGGCGGGTTTGCCTATCTG
V00379-TAG	449.996	443.466	564.097	1027.62	0.985522	1.82025	0.541421	NM_000350.3(ABCA4):c.1496G>A (p.Trp499Ter)	ABCA4	W499*	Retinal dystrophy|not provided	Pathogenic(Last reviewed: Jan 24, 2022)	1	94543304	A	GACATGGCCAACTTCGACTAGAGGGACATATTTAACATC	-	GACATGGCCAACTTCGACTTGAGGGACATATTTAACATC
V00380-TAG	551.277	433.272	551.277	506.673	0.78633	0.919237	0.855416	NM_000350.3(ABCA4):c.1399C>T (p.Gln467Ter)	ABCA4	Q467*	not provided	Pathogenic(Last reviewed: Dec 1, 2021)	1	94543401	C	AAAGACTTTTTGAATAGGTAGCTTGGTGAAGAAGGTATT	-	AAAGACTTTTTGAATAGGTTGCTTGGTGAAGAAGGTATT
V00381-TAG	810.248	817.609	403.842	617.794	1.00907	1.52848	0.66018	NM_000350.3(ABCA4):c.1391T>A (p.Leu464Ter)	ABCA4	L464*	not provided|Severe early-childhood-onset retinal dystrophy	Pathogenic(Last reviewed: May 31, 2021)	1	94543409	A	CCAACAGTAAAAGACTTTTAGAATAGGCAGCTTGGTGAA	-	CCAACAGTAAAAGACTTTTTGAATAGGCAGCTTGGTGAA
V00382-TAG	511.533	145.783	769.223	410.843	0.286387	0.534707	0.535597	NM_000350.3(ABCA4):c.1066A>T (p.Lys356Ter)	ABCA4	K356*	not provided	Pathogenic(Last reviewed: Sep 1, 2021)	1	94546067	G	GGGATTGACTCCACAAGGTAGGATCCTATCTATTCTTAT	-	GGGATTGACTCCACAAGGTTGGATCCTATCTATTCTTAT
V00383-TAG	801.274	422.058	520.508	448.564	0.527323	0.862046	0.611711	NM_000350.3(ABCA4):c.982G>T (p.Glu328Ter)	ABCA4	E328*	Retinal dystrophy|not provided|Severe early-childhood-onset retinal dystrophy	Pathogenic(Last reviewed: Nov 1, 2021)	1	94546151	G	CTCCTGTGTGGCTACCCCTAGGGAGGTGGCTCTCGGGTG	-	CTCCTGTGTGGCTACCCCTTGGGAGGTGGCTCTCGGGTG
V00384-TAG	533.328	790.084	823.069	1332.44	1.48052	1.61811	0.914966	NM_000350.3(ABCA4):c.913C>T (p.Gln305Ter)	ABCA4	Q305*	Retinal dystrophy|not provided	Pathogenic(Last reviewed: Nov 27, 2021)	1	94546220	A	GTGACCAGGCCCCTCATGTAGAATGGTGGTCCAGAGACC	-	GTGACCAGGCCCCTCATGTTGAATGGTGGTCCAGAGACC
V00385-TAG	841.017	1229.47	1053.84	1553.66	1.46134	1.47384	0.991516	NM_000350.3(ABCA4):c.880C>T (p.Gln294Ter)	ABCA4	Q294*	not provided	Pathogenic(Last reviewed: Oct 10, 2014)	1	94546253	G	ATCCATCGGCCGAGTATGTAGGACTTGCTGTGGGTGACC	-	ATCCATCGGCCGAGTATGTTGGACTTGCTGTGGGTGACC
V00386-TAG	932.042	1151.99	887.171	1554.68	1.23573	1.75156	0.705507	NM_000350.3(ABCA4):c.735T>G (p.Tyr245Ter)	ABCA4	Y245*	not provided|Cone-rod dystrophy 3	Pathogenic/Likely pathogenic(Last reviewed: Oct 6, 2021)	1	94564383	G	TGGATAGAAGACACTCTGTAGGCCAACGTGGACTTCTTC	-	TGGATAGAAGACACTCTGTTGGCCAACGTGGACTTCTTC
V00387-TAG	402.56	143.744	424.355	270.158	0.358668	0.637486	0.56263	NM_000350.3(ABCA4):c.716G>A (p.Trp239Ter)	ABCA4	W239*	Cone-rod dystrophy 3	Pathogenic(Last reviewed: Apr 9, 2018)	1	94564402	A	TCCCAGGGCACCCTACAGTAGATAGAAGACACTCTGTAT	-	TCCCAGGGCACCCTACAGTTGATAGAAGACACTCTGTAT
V00388-TAG	488.457	432.252	362.817	330.306	0.885169	0.910639	0.972031	NM_000350.3(ABCA4):c.712C>T (p.Gln238Ter)	ABCA4	Q238*	not provided	Pathogenic(Last reviewed: Sep 1, 2021)	1	94564406	T	CTCTCCCAGGGCACCCTATAGTGGATAGAAGACACTCTG	-	CTCTCCCAGGGCACCCTATTGTGGATAGAAGACACTCTG
V00389-TAG	297.433	298.703	893.581	947.081	1.00425	1.0598	0.947584	NM_000350.3(ABCA4):c.700C>T (p.Gln234Ter)	ABCA4	Q234*	not provided	Pathogenic(Last reviewed: Aug 28, 2021)	1	94564418	G	GCCCTGTGCTCCCTCTCCTAGGGCACCCTACAGTGGATA	-	GCCCTGTGCTCCCTCTCCTTGGGCACCCTACAGTGGATA
V00390-TAG	796.146	368.026	1046.14	1763.67	0.462934	1.68522	0.274702	NM_000350.3(ABCA4):c.470T>A (p.Leu157Ter)	ABCA4	L157*	not provided	Pathogenic(Last reviewed: Sep 24, 2021)	1	94568671	A	ATACGAATAAGGGATATCTAGAAAGATGAAGAAACACTG	-	ATACGAATAAGGGATATCTTGAAAGATGAAGAAACACTG
V00391-TAG	444.867	113.16	382.048	94.81	0.256041	0.250126	1.02365	NM_000350.3(ABCA4):c.206G>A (p.Trp69Ter)	ABCA4	W69*	Severe early-childhood-onset retinal dystrophy	Pathogenic(Last reviewed: Jan 1, 2016)	1	94577090	C	TCAGCAGGAATGCTGCCGTAGCTCCAGGGGATCTTCTGC	-	TCAGCAGGAATGCTGCCGTTGCTCCAGGGGATCTTCTGC
V00392-TAG	429.483	475.07	708.967	1594.44	1.1059	2.2472	0.492122	NM_000350.3(ABCA4):c.122G>A (p.Trp41Ter)	ABCA4	W41*	not provided|Severe early-childhood-onset retinal dystrophy	Pathogenic(Last reviewed: Aug 26, 2021)	1	94578567	T	TTATTTCTGGTCTTGATCTAGTTAAGGAATGCCAACCCA	-	TTATTTCTGGTCTTGATCTTGTTAAGGAATGCCAACCCA
V00393-TAG	844.863	1043.93	787.172	1200.93	1.23534	1.52496	0.810083	NM_000350.3(ABCA4):c.44G>A (p.Trp15Ter)	ABCA4	W15*	not provided	Pathogenic(Last reviewed: Aug 31, 2021)	1	94586558	A	CTTTTGCTCTGGAAGAACTAGACCCTGCGGAAAAGGCAA	-	CTTTTGCTCTGGAAGAACTTGACCCTGCGGAAAAGGCAA
V00394-TAG	607.686	812.512	1007.68	1235.59	1.3365	1.22594	1.09018	NM_000110.4(DPYD):c.464T>A (p.Leu155Ter)	DPYD	L155*	Dihydropyrimidine dehydrogenase deficiency	Pathogenic(Last reviewed: Jul 18, 2021)	1	98187085	C	CCCATTAATATTGGTGGATAGCAGCAATTTGCTACTGAG	-	CCCATTAATATTGGTGGATTGCAGCAATTTGCTACTGAG
V00395-TAG	1164.09	1482.3	614.097	846.154	1.27312	1.37727	0.924378	NM_000642.3(AGL):c.16C>T (p.Gln6Ter)	AGL	Q6*	not provided|Glycogen storage disease type III	Pathogenic/Likely pathogenic(Last reviewed: Oct 3, 2021)	1	100316614	A	AAAATGGGACACAGTAAATAGATTCGAATTTTACTTCTG	+	AAAATGGGACACAGTAAATTGATTCGAATTTTACTTCTG
V00396-TAG	910.247	901.205	507.687	639.203	0.990077	1.25854	0.786687	NM_000642.3(AGL):c.118C>T (p.Gln40Ter)	AGL	Q40*, Q24*	not provided|Glycogen storage disease type III	Pathogenic/Likely pathogenic(Last reviewed: Nov 6, 2021)	1	100327094	G	CGATTAGGCCCAACTTTATAGGGAAAAGCAGTTACCGTG	+	CGATTAGGCCCAACTTTATTGGGAAAAGCAGTTACCGTG
V00397-TAG	371.791	467.933	619.225	940.964	1.2579	1.51875	0.828248	NM_000642.3(AGL):c.576T>G (p.Tyr192Ter)	AGL	Y176*, Y192*	Glycogen storage disease type III	Pathogenic(Last reviewed: May 28, 2019)	1	100330057	A	TCAAGACCTAATAGAAAGTAGACCTGGAATGATGTTGGA	+	TCAAGACCTAATAGAAAGTTGACCTGGAATGATGTTGGA
V00398-TAG	551.277	632.067	342.304	398.61	1.14629	1.16401	0.984773	NM_000642.3(AGL):c.595C>T (p.Gln199Ter)	AGL	Q183*, Q199*	Glycogen storage disease type III	Pathogenic(Last reviewed: Aug 30, 2021)	1	100330076	C	ACCTGGAATGATGTTGGATAGCTAGTGGAAAAATTAAAA	+	ACCTGGAATGATGTTGGATTGCTAGTGGAAAAATTAAAA
V00399-TAG	665.378	257.924	884.607	847.173	0.388554	0.957732	0.405703	NM_000642.3(AGL):c.685C>T (p.Gln229Ter)	AGL	Q213*, Q229*	Glycogen storage disease type III	Pathogenic(Last reviewed: Mar 29, 2020)	1	100335976	G	GCTAATAGTAAATGGATCTAGGAACATCCAGAATGTGCC	+	GCTAATAGTAAATGGATCTTGGAACATCCAGAATGTGCC
V00400-TAG	947.427	673.865	1035.89	1297.78	0.711563	1.25257	0.568081	NM_000642.3(AGL):c.1788T>G (p.Tyr596Ter)	AGL	Y580*, Y596*	Glycogen storage disease type III	Pathogenic(Last reviewed: Nov 3, 2014)	1	100346240	G	GGCAGATTAGTTTACCGATAGGGAGGAGAACCTGTTGGA	+	GGCAGATTAGTTTACCGATTGGGAGGAGAACCTGTTGGA
V00401-TAG	2051.26	1248.84	943.58	947.081	0.609007	1.00371	0.606758	NM_000642.3(AGL):c.2039G>A (p.Trp680Ter)	AGL	W680*, W664*	not provided|Glycogen storage disease type III	Pathogenic/Likely pathogenic(Last reviewed: Feb 9, 2022)	1	100346885	A	GAACGGTTTTACACTAAGTAGAATCCTGAAGCATTGCCT	+	GAACGGTTTTACACTAAGTTGAATCCTGAAGCATTGCCT
V00402-TAG	378.201	418.999	737.172	928.73	1.10759	1.2595	0.879385	NM_000642.3(AGL):c.2727C>G (p.Tyr909Ter)	AGL	Y893*, Y909*	Glycogen storage disease type III	Pathogenic(Last reviewed: Nov 26, 2018)	1	100353579	C	GAGCTAAATCAGATCCTTTAGCGATGTGAATCAGAAGAA	+	GAGCTAAATCAGATCCTTTTGCGATGTGAATCAGAAGAA
V00403-TAG	656.404	431.233	921.786	1085.73	0.657484	1.17766	0.558297	NM_000642.3(AGL):c.2894G>A (p.Trp965Ter)	AGL	W949*, W965*	Glycogen storage disease type III	Pathogenic/Likely pathogenic(Last reviewed: Aug 15, 2021)	1	100356857	A	AATTTGAGATCTGGAGATTAGATGATTGACTATGTCAGT	+	AATTTGAGATCTGGAGATTTGATGATTGACTATGTCAGT
V00404-TAG	287.177	291.566	380.765	436.33	1.01523	1.14555	0.886243	NM_000642.3(AGL):c.3214G>T (p.Glu1072Ter)	AGL	E1056*, E1072*	Glycogen storage disease type III	Pathogenic(Last reviewed: Aug 3, 2020)	1	100358118	A	GTACCTTATAGGTTAAATTAGATCACAAAAGAAAAGGAG	+	GTACCTTATAGGTTAAATTTGATCACAAAAGAAAAGGAG
V00405-TAG	1299.99	962.373	1616.65	2324.37	0.740494	1.4375	0.515126	NM_000642.3(AGL):c.3484C>T (p.Gln1162Ter)	AGL	Q1162*, Q1146*	Glycogen storage disease type III	Pathogenic(Last reviewed: Oct 14, 2021)	1	100366313	G	TGGTGGCTGCAGTGTATCTAGGATTACTGTAAAATGGTT	+	TGGTGGCTGCAGTGTATCTTGGATTACTGTAAAATGGTT
V00406-TAG	808.966	469.972	792.3	925.672	0.581471	1.16812	0.497783	NM_000642.3(AGL):c.3492C>G (p.Tyr1164Ter)	AGL	Y1148*, Y1164*	Glycogen storage disease type III	Pathogenic(Last reviewed: May 28, 2019)	1	100366321	T	CTGCAGTGTATCCAGGATTAGTGTAAAATGGTTCCAAAT	+	CTGCAGTGTATCCAGGATTTGTGTAAAATGGTTCCAAAT
V00407-TAG	583.328	372.104	978.195	979.704	0.638518	1.00154	0.637536	NM_000642.3(AGL):c.3613C>T (p.Gln1205Ter)	AGL	Q1205*, Q1189*	Glycogen storage disease type III	Pathogenic/Likely pathogenic(Last reviewed: Jul 15, 2021)	1	100368263	G	CCATTGTTTGAAGTCATATAGGAAGCAATGCAAAAACAC	+	CCATTGTTTGAAGTCATATTGGAAGCAATGCAAAAACAC
V00408-TAG	514.097	404.727	374.355	485.264	0.78767	1.29548	0.608015	NM_000642.3(AGL):c.3637C>T (p.Gln1213Ter)	AGL	Q1197*, Q1213*	Glycogen storage disease type III	Pathogenic(Last reviewed: May 28, 2019)	1	100368287	G	GCAATGCAAAAACACATGTAGGGCATACAGTTCCGAGAA	+	GCAATGCAAAAACACATGTTGGGCATACAGTTCCGAGAA
V00409-TAG	283.331	318.072	439.739	661.631	1.12219	1.50345	0.746407	NM_000642.3(AGL):c.3980G>A (p.Trp1327Ter)	AGL	W1327*, W1311*	not provided|Glycogen storage disease type III	Pathogenic(Last reviewed: Dec 17, 2021)	1	100379113	A	AAGGTCTCATATGATGAGTAGAACAGAAAAATACAAGAC	+	AAGGTCTCATATGATGAGTTGAACAGAAAAATACAAGAC
V00410-TAG	442.303	133.55	748.711	899.166	0.303516	1.20068	0.252786	NM_000642.3(AGL):c.4115G>A (p.Trp1372Ter)	AGL	W1356*, W1372*	Glycogen storage disease type III	Pathogenic(Last reviewed: Oct 10, 2020)	1	100379248	T	TATGGAGCTTCAAGTCCTTAGTGTGACTATCAGCTCAGG	+	TATGGAGCTTCAAGTCCTTTGTGTGACTATCAGCTCAGG
V00411-TAG	742.3	978.684	411.534	799.259	1.31802	1.93986	0.679441	NM_000642.3(AGL):c.4126C>T (p.Gln1376Ter)	AGL	Q1360*, Q1376*	Glycogen storage disease type III	Pathogenic/Likely pathogenic(Last reviewed: Aug 4, 2019)	1	100379259	C	AGTCCTTGGTGTGACTATTAGCTCAGGCCTAATTTTACC	+	AGTCCTTGGTGTGACTATTTGCTCAGGCCTAATTTTACC
V00412-TAG	1115.37	744.208	646.147	727.896	0.667525	1.12632	0.59266	NM_000642.3(AGL):c.4193G>A (p.Trp1398Ter)	AGL	W1382*, W1398*	Glycogen storage disease type III	Pathogenic(Last reviewed: Aug 30, 2021)	1	100380976	A	TTTACTACAGAAAAAGCATAGAAAGCTTTGGAGATTGCA	+	TTTACTACAGAAAAAGCATTGAAAGCTTTGGAGATTGCA
V00413-TAG	665.378	592.308	611.532	750.324	0.890347	1.22659	0.725873	NM_000642.3(AGL):c.4311C>G (p.Tyr1437Ter)	AGL	Y1437*, Y1421*	Glycogen storage disease type III	Pathogenic(Last reviewed: Nov 29, 2021)	1	100382017	A	GCATTAGACAATGACAACTAGAATCTTGCTAAAGGTTTC	+	GCATTAGACAATGACAACTTGAATCTTGCTAAAGGTTTC
V00414-TAG	760.249	180.445	705.121	1021.5	0.238352	1.44805	0.164601	NM_000642.3(AGL):c.4371T>G (p.Tyr1457Ter)	AGL	Y1441*, Y1457*	Glycogen storage disease type III	Pathogenic(Last reviewed: Jun 1, 2017)	1	100382177	T	TGGCTGTGGCCTATTGGGTAGTTTCTTCGTGCAAAATTA	+	TGGCTGTGGCCTATTGGGTTGTTTCTTCGTGCAAAATTA
V00415-TAG	629.481	563.763	614.097	848.193	0.895765	1.38058	0.64883	NM_000642.3(AGL):c.4525C>T (p.Gln1509Ter)	AGL	Q1493*, Q1509*	Glycogen storage disease type III	Pathogenic(Last reviewed: Sep 15, 2020)	1	100387133	T	CTGACCAATGAGAATGCCTAGTACTGTCCTTTCAGCTGT	+	CTGACCAATGAGAATGCCTTGTACTGTCCTTTCAGCTGT
V00416-TAG	714.096	671.826	614.097	845.135	0.94089	1.37561	0.683979	NM_000642.3(AGL):c.4559G>A (p.Trp1520Ter)	AGL	W1504*, W1520*	Glycogen storage disease type III	Uncertain significance(Last reviewed: Sep 24, 2021)	1	100387167	T	AGCTGTGAAACACAAGCCTAGTCAATTGCTACTATTCTT	+	AGCTGTGAAACACAAGCCTTGTCAATTGCTACTATTCTT
V00417-TAG	1165.37	2702.6	814.095	2748.47	2.31795	3.37319	0.687168	NM_012243.3(SLC35A3):c.21C>G (p.Tyr7Ter)	SLC35A3	Y49*, Y7*	Autism spectrum disorder - epilepsy - arthrogryposis syndrome	Pathogenic(Last reviewed: Dec 22, 2020)	1	100459131	G	ATGTTCGCCAACCTAAAATAGGTTTCCCTGGGAATTTTG	+	ATGTTCGCCAACCTAAAATTGGTTTCCCTGGGAATTTTG
V00418-TAG	899.991	586.191	492.303	518.906	0.651717	1.05393	0.618368	NM_001918.5(DBT):c.1343G>A (p.Trp448Ter)	DBT	W448*	Maple syrup urine disease	Uncertain significance(Last reviewed: Feb 16, 2018)	1	100661917	T	CAGATAATGAATGTGAGCTAGTCAGCTGATCACAGAGTT	-	CAGATAATGAATGTGAGCTTGTCAGCTGATCACAGAGTT
V00419-TAG	487.175	473.031	502.559	747.266	0.971027	1.48595	0.65347	NM_001918.5(DBT):c.1324C>T (p.Gln442Ter)	DBT	Q442*	Maple syrup urine disease	Pathogenic(Last reviewed: Aug 28, 2021)	1	100661936	A	GGAGAAGTATATAAGGCATAGATAATGAATGTGAGCTGG	-	GGAGAAGTATATAAGGCATTGATAATGAATGTGAGCTGG
V00420-TAG	1379.47	1301.85	971.785	1329.38	0.943773	1.3676	0.690095	NM_001918.5(DBT):c.634C>T (p.Gln212Ter)	DBT	Q212*	Maple syrup urine disease	Pathogenic/Likely pathogenic(Last reviewed: Aug 28, 2021)	1	100681677	A	CTCAACTATTTGGAAAAGTAGACAGGAGCTATATTGCCT	-	CTCAACTATTTGGAAAAGTTGACAGGAGCTATATTGCCT
V00421-TAG	576.917	243.652	1380.76	1334.48	0.423333	0.966507	0.438003	NM_001918.5(DBT):c.126T>G (p.Tyr42Ter)	DBT	Y42*	not provided|Maple syrup urine disease	Pathogenic/Likely pathogenic(Last reviewed: Nov 7, 2021)	1	100706366	C	TATGTGTGTTTCTTTGGTTAGCCTTCATTCAAGTATAGT	-	TATGTGTGTTTCTTTGGTTTGCCTTCATTCAAGTATAGT
V00422-TAG	261.536	145.783	357.689	659.592	0.559097	1.84169	0.303579	NM_001918.5(DBT):c.29G>A (p.Trp10Ter)	DBT	W10*	Maple syrup urine disease	Pathogenic(Last reviewed: Mar 23, 2021)	1	100715348	A	GTCCGTATGCTGAGAACCTAGAGCAGGAATGCGGGGAAG	-	GTCCGTATGCTGAGAACCTTGAGCAGGAATGCGGGGAAG
V00423-TAG	1182.04	234.476	583.328	397.59	0.199044	0.682135	0.291795	NM_003672.4(CDC14A):c.417C>G (p.Tyr139Ter)	CDC14A	Y139*, Y81*	Autosomal recessive nonsyndromic hearing loss 32	Pathogenic(Last reviewed: Nov 5, 2018)	1	100905515	A	TCCTTTGGAAATTGCACTTAGAATCTCACCATTCTCGAC	+	TCCTTTGGAAATTGCACTTTGAATCTCACCATTCTCGAC
V00424-TAG	617.943	268.119	893.581	539.296	0.434804	0.603965	0.719916	NM_001102592.2(HENMT1):c.456C>G (p.Tyr152Ter)	HENMT1	Y152*	Azoospermia	Pathogenic(Last reviewed: Dec 20, 2021)	1	109193774	C	CCTGAAGTGGTATTTGGGTAGCTGTCTCCATCCATGATT	-	CCTGAAGTGGTATTTGGGTTGCTGTCTCCATCCATGATT
V00425-TAG	739.736	374.143	569.225	700.371	0.506446	1.22999	0.411748	NM_013296.5(GPSM2):c.977G>A (p.Trp326Ter)	GPSM2	W326*	Chudley-McCullough syndrome	Pathogenic(Last reviewed: Aug 1, 2020)	1	109445771	A	GGTGAAGGAAGAGCATGTTAGAGCTTAGGAAATGCATAC	+	GGTGAAGGAAGAGCATGTTTGAGCTTAGGAAATGCATAC
V00426-TAG	776.915	520.945	562.815	554.588	0.670954	0.985408	0.68089	NM_013296.5(GPSM2):c.1684C>T (p.Gln562Ter)	GPSM2	Q562*	Chudley-McCullough syndrome	Pathogenic(Last reviewed: Jun 8, 2012)	1	109466705	A	AGTCGCCGTCTGGATGACTAGAGGGCTAGTTTCAGTAAT	+	AGTCGCCGTCTGGATGACTTGAGGGCTAGTTTCAGTAAT
V00427-TAG	520.508	450.602	903.837	1254.96	0.865956	1.38805	0.623865	NM_001377458.1(CLCC1):c.1289T>A (p.Leu430Ter)	CLCC1	L245*, L333*, L380*, L309*, L396*, L430*	not provided	Uncertain significance(Last reviewed: Nov 12, 2021)	1	109479793	A	AGAGAGAGAGATGTTGACTAGAGATTTCAGACTGGCAAC	-	AGAGAGAGAGATGTTGACTTGAGATTTCAGACTGGCAAC
V00428-TAG	419.227	327.247	1106.4	1647.45	0.78112	1.48858	0.524742	NM_001377295.2(GNAT2):c.235C>T (p.Gln79Ter)	GNAT2	Q79*	not provided	Pathogenic(Last reviewed: Sep 1, 2021)	1	110152730	T	ATCTATGGAAATGTGCTGTAGTCCATCCTGGCTATCATC	-	ATCTATGGAAATGTGCTGTTGTCCATCCTGGCTATCATC
V00429-TAG	542.302	178.406	401.278	223.262	0.330214	0.557481	0.592332	NM_001368809.2(AMPD2):c.247G>T (p.Glu83Ter)	AMPD2	E19*, E56*, E62*, E83*	Pontocerebellar hypoplasia type 9	Pathogenic(Last reviewed: May 13, 2021)	1	110168308	A	TTCACCCGCTCACTGGCTTAGAGCGAGCTCCGTAGTGCC	+	TTCACCCGCTCACTGGCTTTGAGCGAGCTCCGTAGTGCC
V00430-TAG	579.481	468.953	839.735	844.115	0.809591	1.00521	0.805396	NM_001368809.2(AMPD2):c.895C>T (p.Gln299Ter)	AMPD2	Q235*, Q272*, Q278*, Q299*	Pontocerebellar hypoplasia type 9	Pathogenic(Last reviewed: Feb 8, 2022)	1	110170085	G	CTGCCATACCCTGACCTGTAGGAATTTGTGGCTGACGTC	+	CTGCCATACCCTGACCTGTTGGAATTTGTGGCTGACGTC
V00431-TAG	926.914	799.259	1173.07	1212.14	0.862428	1.03328	0.834649	NM_001368809.2(AMPD2):c.1198C>T (p.Gln400Ter)	AMPD2	Q336*, Q373*, Q379*, Q400*	Pontocerebellar hypoplasia type 9	Pathogenic(Last reviewed: Mar 19, 2019)	1	110170822	A	GTGGAGCAGGGCCGTGAATAGACGCTGCGGGAGGTCTTT	+	GTGGAGCAGGGCCGTGAATTGACGCTGCGGGAGGTCTTT
V00432-TAG	553.841	558.666	638.455	1205	1.0087	1.88599	0.534837	NM_001368809.2(AMPD2):c.2094C>G (p.Tyr698Ter)	AMPD2	Y634*, Y671*, Y677*, Y698*	Pontocerebellar hypoplasia type 9	Pathogenic(Last reviewed: Aug 19, 2016)	1	110172965	C	CGGAATCCGCTACCGGAGTAGCTGTCCCGCGGCCTCATG	+	CGGAATCCGCTACCGGAGTTGCTGTCCCGCGGCCTCATG
V00433-TAG	192.306	64.2261	64.1019	32.6228	0.337425	0.516464	0.653336	NM_004974.4(KCNA2):c.844C>T (p.Gln282Ter)	KCNA2	Q282*	Developmental and epileptic encephalopathy, 32	Uncertain significance(Last reviewed: Aug 31, 2021)	1	111146561	C	GAGAAGCCAGAGGACGCTTAGCAAGGCCAGCAGGCCATG	-	GAGAAGCCAGAGGACGCTTTGCAAGGCCAGCAGGCCATG
V00434-TAG	449.996	181.464	488.457	843.096	0.404581	1.72456	0.2346	NM_004974.4(KCNA2):c.640C>T (p.Gln214Ter)	KCNA2	Q214*	not provided	Pathogenic(Last reviewed: Sep 23, 2019)	1	111146765	T	AGCACCATCGGGTACCAGTAGTCCACTTCCTTCACAGAC	-	AGCACCATCGGGTACCAGTTGTCCACTTCCTTCACAGAC
V00435-TAG	683.327	263.021	616.661	563.763	0.385812	0.914358	0.421948	NM_004974.4(KCNA2):c.277C>T (p.Gln93Ter)	KCNA2	Q93*	Developmental and epileptic encephalopathy, 32	Uncertain significance(Last reviewed: Mar 23, 2020)	1	111147128	T	GCCATTTTGTACTACTACTAGTCAGGGGGCCGATTGAGG	-	GCCATTTTGTACTACTACTTGTCAGGGGGCCGATTGAGG
V00436-TAG	1058.96	899.166	857.684	1135.68	0.849242	1.32375	0.641543	NM_001349884.2(DRAM2):c.638G>A (p.Trp213Ter)	DRAM2	W123*, W213*, W83*	not provided	Pathogenic(Last reviewed: Apr 16, 2021)	1	111661482	T	ATCACTACTGCAGCAGAATAGTCTATGTCATTTTCCTTC	-	ATCACTACTGCAGCAGAATTGTCTATGTCATTTTCCTTC
V00437-TAG	1173.07	456.719	734.608	1280.45	0.389858	1.74202	0.223797	NM_001349884.2(DRAM2):c.494G>A (p.Trp165Ter)	DRAM2	W165*, W75*, W35*	Retinal dystrophy|not provided	Pathogenic(Last reviewed: Sep 1, 2021)	1	111663161	T	AGACTGTTGTTGGTTATCTAGTGTGGAGTAAGTGCACTT	-	AGACTGTTGTTGGTTATCTTGTGTGGAGTAAGTGCACTT
V00438-TAG	703.839	862.465	620.507	746.247	1.22505	1.20231	1.01891	NM_001349884.2(DRAM2):c.5G>A (p.Trp2Ter)	DRAM2	W2*	not provided	Pathogenic(Last reviewed: Sep 2, 2021)	1	111674172	T	GAAAACCTGTTAGAAATGTAGTGGTTTCAGCAAGGCCTC	-	GAAAACCTGTTAGAAATGTTGTGGTTTCAGCAAGGCCTC
V00439-TAG	480.764	286.469	278.202	409.824	0.5967	1.47142	0.405527	NM_003051.4(SLC16A1):c.1369C>T (p.Gln457Ter)	SLC16A1	Q457*	not provided	Uncertain significance(Last reviewed: Jun 13, 2019)	1	113456647	A	GAACAGAAAGCAAACGAGTAGAAAAAGGAAAGTAAAGAG	-	GAACAGAAAGCAAACGAGTTGAAAAAGGAAAGTAAAGAG
V00440-TAG	443.585	181.464	562.815	331.325	0.410415	0.589423	0.696299	NM_014813.3(LRIG2):c.1657C>T (p.Gln553Ter)	LRIG2	Q553*, Q450*	not provided	Uncertain significance(Last reviewed: Sep 16, 2018)	1	113653043	C	AATTTTGTTCGTTATTGGTAGCAAGCTGGAGAAGCTCTG	+	AATTTTGTTCGTTATTGGTTGCAAGCTGGAGAAGCTCTG
V00441-TAG	521.79	277.294	634.609	1023.54	0.532325	1.6119	0.330246	NM_000036.3(AMPD1):c.106C>T (p.Gln36Ter)	AMPD1	Q36*, Q32*	Muscle AMP deaminase deficiency	Uncertain significance(Last reviewed: Nov 6, 2021)	1	115231291	G	AAAGATGAAGGAGGTCGTTAGGAGATTTCCCCCTTTGAT	-	AAAGATGAAGGAGGTCGTTTGGAGATTTCCCCCTTTGAT
V00442-TAG	1370.5	3112.42	530.764	1408.9	2.27008	2.65136	0.856197	NM_002524.5(NRAS):c.64C>T (p.Gln22Ter)	NRAS	Q22*	not provided	Uncertain significance(Last reviewed: Feb 26, 2021)	1	115258718	C	AAAAGCGCACTGACAATCTAGCTAATCCAGAACCACTTT	-	AAAAGCGCACTGACAATCTTGCTAATCCAGAACCACTTT
V00443-TAG	565.379	217.146	516.662	291.566	0.385158	0.565169	0.681492	NM_000549.5(TSHB):c.205C>T (p.Gln69Ter)	TSHB	Q24*, Q69*	Secondary hypothyroidism	Pathogenic/Likely pathogenic(Last reviewed: May 22, 2022)	1	115576636	G	CCCAAATATGCTCTGTCCTAGGATGTTTGCACATATAGA	+	CCCAAATATGCTCTGTCCTTGGATGTTTGCACATATAGA
V00444-TAG	455.124	277.294	976.913	1433.36	0.610128	1.46676	0.41597	NM_001232.4(CASQ2):c.988C>T (p.Gln330Ter)	CASQ2	Q330*	Catecholaminergic polymorphic ventricular tachycardia	Pathogenic(Last reviewed: Sep 29, 2021)	1	116245568	A	ATTGACCTATTCAGGCCATAGATTGGGGTGGTGAATGTC	-	ATTGACCTATTCAGGCCATTGATTGGGGTGGTGAATGTC
V00445-TAG	1224.35	462.836	601.276	728.916	0.378534	1.21193	0.312341	NM_001232.4(CASQ2):c.856G>T (p.Glu286Ter)	CASQ2	E286*	Catecholaminergic polymorphic ventricular tachycardia	Pathogenic(Last reviewed: Dec 21, 2018)	1	116247896	A	GATGGCTACGAATTCCTGTAGATCCTGAAACAGGTTGCC	-	GATGGCTACGAATTCCTGTTGATCCTGAAACAGGTTGCC
V00446-TAG	401.278	491.381	594.866	566.821	1.22398	0.952935	1.28443	NM_001007237.3(IGSF3):c.1724G>A (p.Trp575Ter)	IGSF3	W595*, W575*	not provided	Pathogenic(Last reviewed: May 3, 2020)	1	117142868	G	AAACCCCACTACCCTGCCTAGGTCCCCGTGTCGGTGACA	-	AAACCCCACTACCCTGCCTTGGTCCCCGTGTCGGTGACA
V00447-TAG	308.971	184.523	684.609	572.938	0.598516	0.837122	0.714969	NM_001330677.2(TBX15):c.1231C>T (p.Gln411Ter)	TBX15	Q411*, Q305*	not provided	Uncertain significance(Last reviewed: Sep 18, 2021)	1	119427933	A	AGCAACATGGCTGCCTTGTAGAGCTACCCAGGGCTGAGT	-	AGCAACATGGCTGCCTTGTTGAGCTACCCAGGGCTGAGT
V00448-TAG	974.349	487.303	582.046	1213.16	0.500644	2.08245	0.240412	NM_000198.4(HSD3B2):c.512G>A (p.Trp171Ter)	HSD3B2	W171*	not provided	Pathogenic(Last reviewed: Sep 25, 2021)	1	119964636	A	GTGCTGGCGGCTAATGGGTAGAATCTAAAAAATGGTGAT	+	GTGCTGGCGGCTAATGGGTTGAATCTAAAAAATGGTGAT
V00449-TAG	424.355	364.968	774.351	1111.21	0.860382	1.43446	0.599793	NM_000198.4(HSD3B2):c.1000C>T (p.Gln334Ter)	HSD3B2	Q334*	not provided	Pathogenic(Last reviewed: Oct 8, 2021)	1	119965124	C	TTCTCTTACAAGAAGGCTTAGCGAGATCTGGCGTATAAG	+	TTCTCTTACAAGAAGGCTTTGCGAGATCTGGCGTATAAG
V00450-TAG	676.916	270.158	666.66	541.335	0.399987	0.812292	0.492418	NM_000198.4(HSD3B2):c.1064G>A (p.Trp355Ter)	HSD3B2	W355*	Congenital adrenal hyperplasia|3 beta-Hydroxysteroid dehydrogenase deficiency	Pathogenic/Likely pathogenic(Last reviewed: Sep 26, 2022)	1	119965188	G	AAGCAGAAAACCGTGGAGTAGGTTGGTTCCCTTGTGGAC	+	AAGCAGAAAACCGTGGAGTTGGTTGGTTCCCTTGTGGAC
V00451-TAG	261.536	265.06	255.126	291.566	1.01342	1.14228	0.887197	NM_006623.4(PHGDH):c.118G>T (p.Glu40Ter)	PHGDH	E40*	PHGDH deficiency	Pathogenic(Last reviewed: Mar 9, 2021)	1	120254763	C	CAGAACCTTAGCAAAGAGTAGCTGATAGCGGAGCTGCAG	+	CAGAACCTTAGCAAAGAGTTGCTGATAGCGGAGCTGCAG
V00452-TAG	555.123	686.098	503.841	554.588	1.23552	1.10052	1.12267	NM_006623.4(PHGDH):c.670C>T (p.Gln224Ter)	PHGDH	Q224*	PHGDH deficiency	Pathogenic(Last reviewed: Jul 22, 2021)	1	120277944	T	AATGACAACACCTTTGCCTAGTGCAAGAAGGGGGTGCGT	+	AATGACAACACCTTTGCCTTGTGCAAGAAGGGGGTGCGT
V00453-TAG	188.46	81.557	446.149	677.943	0.43575	1.51838	0.286983	NM_006623.4(PHGDH):c.874C>T (p.Gln292Ter)	PHGDH	Q292*	PHGDH deficiency	Pathogenic(Last reviewed: Nov 22, 2021)	1	120279818	A	GCCAGCACCAAGGAGGCTTAGAGCCGCTGTGGGGAGGAA	+	GCCAGCACCAAGGAGGCTTTGAGCCGCTGTGGGGAGGAA
V00454-TAG	678.198	442.447	814.095	653.476	0.652897	0.802944	0.813129	NM_006623.4(PHGDH):c.889G>T (p.Glu297Ter)	PHGDH	E297*	PHGDH deficiency	Pathogenic(Last reviewed: Aug 7, 2021)	1	120279833	G	GCTCAGAGCCGCTGTGGGTAGGAAATTGCTGTTCAGTTC	+	GCTCAGAGCCGCTGTGGGTTGGAAATTGCTGTTCAGTTC
V00455-TAG	688.455	704.449	628.199	770.714	1.0232	1.2265	0.834241	NM_006623.4(PHGDH):c.1153C>T (p.Gln385Ter)	PHGDH	Q385*	PHGDH deficiency	Pathogenic(Last reviewed: May 21, 2021)	1	120284464	G	CTGAAAGAGGCTTCCAAGTAGGCGGATGTGAACTTGGTG	+	CTGAAAGAGGCTTCCAAGTTGGCGGATGTGAACTTGGTG
V00456-TAG	685.891	532.159	539.738	1130.58	0.776193	2.09267	0.370911	NM_005518.4(HMGCS2):c.717T>G (p.Tyr239Ter)	HMGCS2	Y197*, Y239*	3-hydroxy-3-methylglutaryl-CoA synthase deficiency	Pathogenic	1	120301874	G	ACCCATATGGAGAATGTGTAGGACTTCTACAAACCAAAT	-	ACCCATATGGAGAATGTGTTGGACTTCTACAAACCAAAT
V00457-TAG	567.943	796.2	653.84	1334.48	1.4012	2.03939	0.687064	NM_024408.4(NOTCH2):c.7165C>T (p.Gln2389Ter)	NOTCH2	Q2389*	Hajdu-Cheney syndrome	Pathogenic(Last reviewed: Jan 1, 2012)	1	120458180	C	TACCCCACACCCCCTTCATAGCACAGTTATGCTTCCTCA	-	TACCCCACACCCCCTTCATTGCACAGTTATGCTTCCTCA
V00458-TAG	633.327	836.979	747.429	1129.56	1.32105	1.51058	0.87453	NM_024408.4(NOTCH2):c.7119T>G (p.Tyr2373Ter)	NOTCH2	Y2373*	Hajdu-Cheney syndrome	Pathogenic(Last reviewed: Mar 6, 2011)	1	120458226	C	CAGACCATTCTCCCAGCCTAGCATCCTTTCCCAGCCTCT	-	CAGACCATTCTCCCAGCCTTGCATCCTTTCCCAGCCTCT
V00459-TAG	628.199	425.116	1188.45	825.765	0.677236	0.695082	0.974325	NM_024408.4(NOTCH2):c.7078C>T (p.Gln2360Ter)	NOTCH2	Q2360*	Hajdu-Cheney syndrome	Pathogenic(Last reviewed: Oct 1, 2017)	1	120458267	C	CCCACTGCCATGATGCCCTAGCAGGACGGGCAGGTAGCT	-	CCCACTGCCATGATGCCCTTGCAGGACGGGCAGGTAGCT
V00460-TAG	392.304	62.1872	783.326	720.76	0.160658	0.92023	0.174584	NM_024408.4(NOTCH2):c.6895G>T (p.Glu2299Ter)	NOTCH2	E2299*	Hajdu-Cheney syndrome	Pathogenic(Last reviewed: Jan 1, 2012)	1	120458450	C	CACATAACCACCCCTCGGTAGCCCTTGCCCCCCATTGTG	-	CACATAACCACCCCTCGGTTGCCCTTGCCCCCCATTGTG
V00461-TAG	330.766	116.219	410.252	682.02	0.353318	1.66083	0.212735	NM_024408.4(NOTCH2):c.6853C>T (p.Gln2285Ter)	NOTCH2	Q2285*	Hajdu-Cheney syndrome	Pathogenic/Likely pathogenic(Last reviewed: Apr 16, 2018)	1	120458492	A	CATCCTGGCATAGCTCCCTAGAGCAGGCCACCTGAAGGG	-	CATCCTGGCATAGCTCCCTTGAGCAGGCCACCTGAAGGG
V00462-TAG	1161.53	477.109	1315.37	1942.08	0.411267	1.47608	0.27862	NM_024408.4(NOTCH2):c.6787C>T (p.Gln2263Ter)	NOTCH2	Q2263*	not provided	Pathogenic(Last reviewed: Nov 26, 2019)	1	120458558	T	ATGGAGGTGAATGAGACCTAGTACAATGAGATGTTTGGT	-	ATGGAGGTGAATGAGACCTTGTACAATGAGATGTTTGGT
V00463-TAG	473.072	335.403	757.685	1391.57	0.709603	1.8355	0.386599	NM_024408.4(NOTCH2):c.6758G>A (p.Trp2253Ter)	NOTCH2	W2253*	not provided	Pathogenic(Last reviewed: Sep 12, 2017)	1	120458587	A	GTCCCAGTCCCAGCAGATTAGATGAACCGCATGGAGGTG	-	GTCCCAGTCCCAGCAGATTTGATGAACCGCATGGAGGTG
V00464-TAG	365.381	243.652	657.686	703.429	0.667752	1.06945	0.62439	NM_024408.4(NOTCH2):c.6622C>T (p.Gln2208Ter)	NOTCH2	Q2208*	Hajdu-Cheney syndrome	Pathogenic(Last reviewed: Mar 6, 2011)	1	120458723	C	TCTAACCTTCATGAAATGTAGCCTTTGGCACATGGGGCC	-	TCTAACCTTCATGAAATGTTGCCTTTGGCACATGGGGCC
V00465-TAG	534.61	162.095	562.815	553.568	0.304502	0.9836	0.30958	NM_024408.4(NOTCH2):c.4174C>T (p.Gln1392Ter)	NOTCH2	Q1392*	Hajdu-Cheney syndrome	Pathogenic(Last reviewed: Nov 22, 2019)	1	120468265	C	GGGGGCAGCTGCCACCCTTAGCGCCAGCCTCCTTATTAC	-	GGGGGCAGCTGCCACCCTTTGCGCCAGCCTCCTTATTAC
V00466-TAG	430.765	216.126	612.814	832.901	0.50288	1.35856	0.370158	NM_213653.4(HJV):c.160A>T (p.Arg54Ter)	HJV	R54*	not provided	Pathogenic(Last reviewed: Sep 1, 2021)	1	145415341	A	ATCGTCCACTCTGAGCCTTAGAGGTGGGGGTTCATCAGG	+	ATCGTCCACTCTGAGCCTTTGAGGTGGGGGTTCATCAGG
V00467-TAG	521.79	235.496	728.198	774.792	0.452373	1.0639	0.425204	NM_213653.4(HJV):c.187C>T (p.Arg63Ter)	HJV	R63*	Hemochromatosis type 2A	Pathogenic(Last reviewed: Jul 1, 2021)	1	145415368	A	GGGTTCATCAGGAGCACTTAGAGGAGGAGGAGGAGGAGG	+	GGGTTCATCAGGAGCACTTTGAGGAGGAGGAGGAGGAGG
V00468-TAG	473.072	548.471	616.661	922.614	1.15904	1.49534	0.775103	NM_213653.4(HJV):c.985C>T (p.Arg329Ter)	HJV	R103*, R216*, R329*	not provided	Pathogenic(Last reviewed: Aug 13, 2021)	1	145416640	A	TCCAAGTCAGCGACTCTCTAGATCAGAGCGCAATCGTCG	+	TCCAAGTCAGCGACTCTCTTGATCAGAGCGCAATCGTCG
V00469-TAG	614.097	287.488	608.968	491.381	0.469013	0.807224	0.58102	NM_003846.3(PEX11B):c.277C>T (p.Arg93Ter)	PEX11B	R93*, R79*	not provided|Peroxisome biogenesis disorder 14B	Pathogenic/Likely pathogenic(Last reviewed: Sep 18, 2017)	1	145518175	A	CACTGTTAGTCACCTCAATAGAGCCTTGTACTTCGCCTG	+	CACTGTTAGTCACCTCAATTGAGCCTTGTACTTCGCCTG
V00470-TAG	1253.83	323.17	676.916	712.604	0.258337	1.05264	0.245417	NM_003846.3(PEX11B):c.595C>T (p.Arg199Ter)	PEX11B	R199*, R185*	Peroxisome biogenesis disorder 14B	Pathogenic(Last reviewed: Jun 26, 2016)	1	145522734	A	GCAAGTCCTGCTCCTGGCTAGAGTCCTTAGAGGTCATCC	+	GCAAGTCCTGCTCCTGGCTTGAGTCCTTAGAGGTCATCC
V00471-TAG	538.456	476.089	741.018	1141.8	0.884389	1.54012	0.574233	NM_181703.4(GJA5):c.727C>T (p.Gln243Ter)	GJA5|LOC122128420	Q243*	Atrial fibrillation, familial, 11|Atrial standstill 1	Uncertain significance(Last reviewed: Oct 19, 2021)	1	147230620	C	CGATTTGTCAAACCGCGGTAGCACATGGCTAAGTGCCAG	-	CGATTTGTCAAACCGCGGTTGCACATGGCTAAGTGCCAG
V00472-TAG	1570.5	546.432	923.068	935.867	0.348351	1.01385	0.343592	NM_181703.4(GJA5):c.525C>G (p.Tyr175Ter)	GJA5	Y175*	Atrial standstill 1|Atrial fibrillation, familial, 11	Uncertain significance(Last reviewed: Aug 19, 2020)	1	147230822	G	GTGGGCCAGTACTTCATCTAGGGAATCTTCCTGACCACC	-	GTGGGCCAGTACTTCATCTTGGGAATCTTCCTGACCACC
V00473-TAG	842.299	431.233	1105.12	1288.6	0.51255	1.16588	0.439624	NM_181703.4(GJA5):c.241C>T (p.Gln81Ter)	GJA5	Q81*	Atrial fibrillation, familial, 11	Uncertain significance(Last reviewed: Dec 25, 2018)	1	147231106	A	ATTCGCTACTGGGTGCTGTAGATCATCTTCGTCTCCACG	-	ATTCGCTACTGGGTGCTGTTGATCATCTTCGTCTCCACG
V00474-TAG	560.251	297.683	475.636	816.59	0.532174	1.71533	0.310245	NM_181703.4(GJA5):c.145C>T (p.Gln49Ter)	GJA5	Q49*	Atrial fibrillation, familial, 11	Pathogenic(Last reviewed: Oct 1, 2010)	1	147231202	G	TCTTCCTGGGGGGATGAGTAGGCTGATTTCCGGTGTGAT	-	TCTTCCTGGGGGGATGAGTTGGCTGATTTCCGGTGTGAT
V00475-TAG	855.12	763.577	846.145	909.361	0.893073	1.07462	0.831058	NM_005850.5(SF3B4):c.625C>T (p.Gln209Ter)	SF3B4	Q209*	Nager syndrome	Pathogenic(Last reviewed: Sep 7, 2012)	1	149898349	C	CAGGCTGATCGCCCTCATTAGCTGTTTGCAGATGCACCT	-	CAGGCTGATCGCCCTCATTTGCTGTTTGCAGATGCACCT
V00476-TAG	479.482	434.291	603.84	639.203	0.905946	1.05847	0.855904	NM_005850.5(SF3B4):c.535A>T (p.Lys179Ter)	SF3B4	K179*	Inborn genetic diseases	Pathogenic(Last reviewed: Feb 7, 2018)	1	149898439	A	ACCGTATCTTATGCCTTCTAGAAGGACTCCAAGGGTGAG	-	ACCGTATCTTATGCCTTCTTGAAGGACTCCAAGGGTGAG
V00477-TAG	399.996	274.235	517.944	448.564	0.686379	0.866305	0.792307	NM_004425.4(ECM1):c.1036C>T (p.Gln346Ter)	ECM1	Q346*, Q373*	Lipid proteinosis	Pathogenic(Last reviewed: Apr 1, 2002)	1	150484260	C	CAGCTGGAGAGGGAGTTCTAGCGCTGCTGCCGCCAGGGG	+	CAGCTGGAGAGGGAGTTCTTGCGCTGCTGCCGCCAGGGG
V00478-TAG	562.815	220.204	689.737	417.98	0.392334	0.606569	0.646809	NM_019032.6(ADAMTSL4):c.950G>A (p.Trp317Ter)	ADAMTSL4|ADAMTSL4-AS2	W317*	Ectopia lentis 2, isolated, autosomal recessive	Pathogenic(Last reviewed: May 4, 2022)	1	150526417	G	CAGCAGGGCCAAGGGCCTTAGGGAACGGGGGGGACTCCT	+	CAGCAGGGCCAAGGGCCTTTGGGAACGGGGGGGACTCCT
V00479-TAG	885.889	1059.22	779.479	837.998	1.19544	1.07498	1.11206	NM_019032.6(ADAMTSL4):c.1785T>G (p.Tyr595Ter)	ADAMTSL4	Y595*, Y618*	not provided	Pathogenic(Last reviewed: Sep 2, 2021)	1	150529450	C	GAAAACCCAGGCGTTTTTTAGCAGTATGTCATCTCTTCA	+	GAAAACCCAGGCGTTTTTTTGCAGTATGTCATCTCTTCA
V00480-TAG	434.611	415.941	716.66	735.033	0.95714	1.0256	0.933248	NM_019032.6(ADAMTSL4):c.2087C>A (p.Ser696Ter)	ADAMTSL4	S696*, S657*, S719*	not provided	Pathogenic(Last reviewed: Dec 5, 2018)	1	150530009	G	CTCTGCATCTCCCGTGAGTAGGGAGAGGAACTGGATGAA	+	CTCTGCATCTCCCGTGAGTTGGGAGAGGAACTGGATGAA
V00481-TAG	228.203	199.815	194.87	294.625	0.876144	1.50929	0.5805	NM_019032.6(ADAMTSL4):c.2254C>T (p.Gln752Ter)	ADAMTSL4	Q713*, Q752*, Q775*	not provided	Pathogenic	1	150530497	G	CGCCAGCTGCAGTGCCGGTAGGAATTTGGGGGGGGTGGC	+	CGCCAGCTGCAGTGCCGGTTGGAATTTGGGGGGGGTGGC
V00482-TAG	2047.42	1399.72	794.864	1105.1	0.683808	1.38981	0.492016	NM_000396.4(CTSK):c.568C>T (p.Gln190Ter)	CTSK	Q190*	Pyknodysostosis	Pathogenic/Likely pathogenic(Last reviewed: Aug 31, 2016)	1	150776547	A	AATGCCTTCCAATATGTGTAGAAGAACCGGGGTATTGAC	-	AATGCCTTCCAATATGTGTTGAAGAACCGGGGTATTGAC
V00483-TAG	896.145	506.673	801.274	380.26	0.565876	0.475224	1.19076	NM_000396.4(CTSK):c.419G>A (p.Trp140Ter)	CTSK	W140*	not provided	Pathogenic(Last reviewed: Jan 29, 2021)	1	150776696	G	GGTCAGTGTGGTTCCTGTTAGGCTTTTAGCTCTGTGGGT	-	GGTCAGTGTGGTTCCTGTTTGGCTTTTAGCTCTGTGGGT
V00484-TAG	501.277	460.797	398.714	533.179	0.919407	1.3364	0.687971	NM_001025603.2(RFX5):c.1816C>T (p.Gln606Ter)	RFX5	Q566*, Q606*	MHC class II deficiency	Uncertain significance(Last reviewed: Oct 19, 2020)	1	151314697	G	CTTCAAAGTTCCTTATCCTAGGAGCATAAAGACCCAAAA	-	CTTCAAAGTTCCTTATCCTTGGAGCATAAAGACCCAAAA
V00485-TAG	161.537	624.931	537.174	3837.26	3.85101	7.132	0.539962	NM_001025603.2(RFX5):c.273T>G (p.Tyr91Ter)	RFX5	Y91*	MHC class II deficiency	Pathogenic(Last reviewed: Mar 4, 2020)	1	151317284	G	AGCAATGAGGAGTACATGTAGGCCTATAGGTGGATCCGC	-	AGCAATGAGGAGTACATGTTGGCCTATAGGTGGATCCGC
V00486-TAG	694.865	339.481	382.048	449.583	0.489292	1.17631	0.415954	NM_015100.4(POGZ):c.3847C>T (p.Gln1283Ter)	POGZ	Q1283*, Q1221*, Q1230*, Q1188*, Q1274*	Intellectual disability-microcephaly-strabismus-behavioral abnormalities syndrome	Pathogenic(Last reviewed: Mar 29, 2022)	1	151377664	G	CATAAAAAATGGAAGGAATAGGCTCGGGAAATGGCAGAT	-	CATAAAAAATGGAAGGAATTGGCTCGGGAAATGGCAGAT
V00487-TAG	379.483	195.737	601.276	271.177	0.517071	0.451914	1.14418	NM_015100.4(POGZ):c.3040C>T (p.Gln1014Ter)	POGZ	Q1005*, Q1014*, Q919*, Q952*, Q961*	Intellectual disability-microcephaly-strabismus-behavioral abnormalities syndrome	Pathogenic(Last reviewed: May 13, 2021)	1	151378471	G	CGACGTTTCCAGGCCTCCTAGGGGGAGAATCTAGAGGGC	-	CGACGTTTCCAGGCCTCCTTGGGGGAGAATCTAGAGGGC
V00488-TAG	666.66	537.257	916.658	546.432	0.806184	0.596554	1.3514	NM_015100.4(POGZ):c.2914C>T (p.Gln972Ter)	POGZ	Q972*, Q910*, Q877*, Q919*, Q963*	not provided	Pathogenic(Last reviewed: Jul 13, 2018)	1	151378597	C	GGAGTTGGCAAAAAGGAGTAGCTGTCTGTGAAGAAGCTT	-	GGAGTTGGCAAAAAGGAGTTGCTGTCTGTGAAGAAGCTT
V00489-TAG	652.558	77.4792	641.019	952.178	0.12008	1.48466	0.0808806	NM_015100.4(POGZ):c.2310C>G (p.Tyr770Ter)	POGZ	Y675*, Y708*, Y717*, Y761*, Y770*	Intellectual disability	Pathogenic(Last reviewed: Apr 20, 2020)	1	151380641	G	CCTAATCATTTCCCTACTTAGGTACACTGCTCTCTGTGT	-	CCTAATCATTTCCCTACTTTGGTACACTGCTCTCTGTGT
V00490-TAG	953.837	718.721	834.607	839.018	0.753764	1.00528	0.749806	NM_015100.4(POGZ):c.1810G>T (p.Glu604Ter)	POGZ	E604*, E551*, E595*, E509*, E542*	Intellectual disability-microcephaly-strabismus-behavioral abnormalities syndrome	Pathogenic(Last reviewed: Jan 6, 2017)	1	151384217	G	CGCTCCTCACTCTACTCTTAGGTAGATGTCCATTTTCGG	-	CGCTCCTCACTCTACTCTTTGGTAGATGTCCATTTTCGG
V00491-TAG	466.662	399.629	512.815	619.833	0.856664	1.20828	0.708994	NM_015100.4(POGZ):c.733C>T (p.Gln245Ter)	POGZ	Q150*, Q192*, Q245*	not provided	Pathogenic(Last reviewed: Dec 20, 2017)	1	151400725	T	AGCACCGTCCCACAGTCCTAGTCCCAGCAGACCAAGTCC	-	AGCACCGTCCCACAGTCCTTGTCCCAGCAGACCAAGTCC
V00492-TAG	270.51	305.839	365.381	558.666	1.13012	1.52755	0.739824	NM_015100.4(POGZ):c.229C>T (p.Gln77Ter)	POGZ	Q77*	not provided	Uncertain significance(Last reviewed: Sep 13, 2019)	1	151413458	A	GTTAGTAGCAGCGGGGCATAGAACAGCGACAGTACAAAG	-	GTTAGTAGCAGCGGGGCATTGAACAGCGACAGTACAAAG
V00493-TAG	315.382	342.539	557.687	691.196	1.08584	1.23897	0.876405	NM_001330723.2(SNX27):c.1218C>G (p.Tyr406Ter)	SNX27	Y406*	Severe myoclonic epilepsy in infancy	Pathogenic(Last reviewed: Nov 2, 2017)	1	151655900	G	TATCAATTACAGAAGCTATAGGAACAAAGAAAAATGGTC	+	TATCAATTACAGAAGCTATTGGAACAAAGAAAAATGGTC
V00494-TAG	994.862	889.991	921.786	1286.56	0.894693	1.3953	0.64122	NM_001083965.2(TDRKH):c.1003A>T (p.Lys335Ter)	TDRKH	K290*, K335*	Azoospermia	Pathogenic(Last reviewed: Dec 20, 2021)	1	151748956	C	CGCAGCCTGCAATTGGATTAGCTTGTCAATGAGATGACC	-	CGCAGCCTGCAATTGGATTTGCTTGTCAATGAGATGACC
V00495-TAG	517.944	413.902	507.687	386.376	0.799512	0.761522	1.04989	NM_005060.4(RORC):c.1321C>T (p.Gln441Ter)	RORC	Q441*, Q420*	Autosomal recessive mendelian susceptibility to mycobacterial diseases due to complete RORgamma receptor deficiency	Pathogenic(Last reviewed: Aug 7, 2015)	1	151783875	C	GAGAAAAGGAAAGTAGAATAGCTGCAGTACAATCTGGAG	-	GAGAAAAGGAAAGTAGAATTGCTGCAGTACAATCTGGAG
V00496-TAG	347.432	116.219	549.995	657.553	0.336417	1.19521	0.281472	NM_005060.4(RORC):c.985C>T (p.Gln329Ter)	RORC	Q329*, Q308*	Autosomal recessive mendelian susceptibility to mycobacterial diseases due to complete RORgamma receptor deficiency	Pathogenic(Last reviewed: Aug 7, 2015)	1	151786045	T	CACCTCACCGAGGCCATTTAGTACGTGGTGGAGTTCGCC	-	CACCTCACCGAGGCCATTTTGTACGTGGTGGAGTTCGCC
V00497-TAG	561.533	85.6349	525.636	436.33	0.154009	0.830422	0.185458	NM_001009931.3(HRNR):c.2139C>G (p.Tyr713Ter)	HRNR	Y713*	not provided	Uncertain significance(Last reviewed: Jul 1, 2019)	1	152191966	A	TCAGGGCAGTCCTCTGGTTAGAGTCAGCATGGATCTGGC	-	TCAGGGCAGTCCTCTGGTTTGAGTCAGCATGGATCTGGC
V00498-TAG	556.405	316.033	346.15	268.119	0.568767	0.775222	0.733683	NM_002016.2(FLG):c.11575C>T (p.Gln3859Ter)	FLG	Q3859*	not provided	Pathogenic(Last reviewed: Aug 28, 2021)	1	152275787	G	TCCAGGAGAAGCAGGCGCTAGGGATCCAGTGTTAGCCAG	-	TCCAGGAGAAGCAGGCGCTTGGGATCCAGTGTTAGCCAG
V00499-TAG	267.946	127.433	488.457	577.016	0.477541	1.18093	0.404376	NM_002016.2(FLG):c.11539C>T (p.Gln3847Ter)	FLG	Q3847*	Ichthyosis vulgaris	Uncertain significance(Last reviewed: Jul 30, 2018)	1	152275823	G	AGACACTCACAGTCCGGCTAGGGTGAATCAGCGGGGTCC	-	AGACACTCACAGTCCGGCTTGGGTGAATCAGCGGGGTCC
V00500-TAG	232.049	114.18	646.147	315.014	0.49423	0.488318	1.01211	NM_002016.2(FLG):c.11452C>T (p.Gln3818Ter)	FLG	Q3818*	not provided	Pathogenic(Last reviewed: May 16, 2022)	1	152275910	T	GAAACACGTAATGAGGAATAGTCAGGAGACGGCTCCAGG	-	GAAACACGTAATGAGGAATTGTCAGGAGACGGCTCCAGG
V00501-TAG	852.556	222.243	576.917	308.897	0.261545	0.536231	0.487746	NM_002016.2(FLG):c.10558C>T (p.Gln3520Ter)	FLG	Q3520*	not provided	Pathogenic(Last reviewed: Jan 23, 2018)	1	152276804	T	GACAGCTCTAGACACTCATAGTCCGGCCAGGGACAATCA	-	GACAGCTCTAGACACTCATTGTCCGGCCAGGGACAATCA
V00502-TAG	305.125	400.649	367.945	578.035	1.31204	1.56943	0.835996	NM_002016.2(FLG):c.10285G>T (p.Glu3429Ter)	FLG	E3429*	not provided	Uncertain significance(Last reviewed: Feb 1, 2017)	1	152277077	G	AGGCACTCAGCGTCCCAATAGGGTCAGGACACCATTCGT	-	AGGCACTCAGCGTCCCAATTGGGTCAGGACACCATTCGT
V00503-TAG	403.842	268.119	592.302	474.05	0.66475	0.800689	0.830222	NM_002016.2(FLG):c.9595C>T (p.Gln3199Ter)	FLG	Q3199*	not provided	Pathogenic(Last reviewed: Jul 28, 2017)	1	152277767	G	AGACACTCACAGGCAGTCTAGGGACAATCAGAGGGGTCC	-	AGACACTCACAGGCAGTCTTGGGACAATCAGAGGGGTCC
V00504-TAG	575.635	229.379	423.073	335.403	0.399523	0.793268	0.503642	NM_002016.2(FLG):c.9085C>T (p.Gln3029Ter)	FLG	Q3029*	not provided|Ichthyosis vulgaris	Pathogenic(Last reviewed: May 4, 2022)	1	152278277	T	TCAGAAGACTCAGACACATAGTCAGTGTCAGCCCACGGA	-	TCAGAAGACTCAGACACATTGTCAGTGTCAGCCCACGGA
V00505-TAG	682.045	380.26	675.634	578.035	0.558177	0.855758	0.65226	NM_002016.2(FLG):c.7249C>T (p.Gln2417Ter)	FLG	Q2417*	Ichthyosis vulgaris|not provided	Pathogenic(Last reviewed: May 4, 2022)	1	152280113	G	TCAGGGTCTTTCCTCTACTAGGTGAGCACTCATGAACAG	-	TCAGGGTCTTTCCTCTACTTGGTGAGCACTCATGAACAG
V00506-TAG	616.661	2815.76	724.352	4659.96	4.56036	6.4258	0.709696	NM_002016.2(FLG):c.6208C>T (p.Gln2070Ter)	FLG	Q2070*	not provided	Pathogenic(Last reviewed: May 27, 2022)	1	152281154	A	AAAGCTGGGCCCCATCAGTAGAGCCACAAAGAGTCCGCA	-	AAAGCTGGGCCCCATCAGTTGAGCCACAAAGAGTCCGCA
V00507-TAG	507.687	408.805	507.687	569.88	0.805612	1.12226	0.717848	NM_002016.2(FLG):c.5840G>A (p.Trp1947Ter)	FLG	W1947*	not provided	Pathogenic(Last reviewed: Oct 4, 2021)	1	152281522	G	AACCATCTTGGATCTGCTTAGGAGCAGTCAAGAGATGGC	-	AACCATCTTGGATCTGCTTTGGAGCAGTCAAGAGATGGC
V00508-TAG	10.2563	1.01946	149.999	24.4671	0.179407	0.168658	1.06373	NM_002016.2(FLG):c.5383G>T (p.Glu1795Ter)	FLG	E1795*	not provided	Pathogenic(Last reviewed: Dec 20, 2021)	1	152281979	C	AGACAAAGATCCCGCCACTAGCAGGCACGAGACAGCTCC	-	AGACAAAGATCCCGCCACTTGCAGGCACGAGACAGCTCC
V00509-TAG	188.46	181.464	437.175	611.678	0.963077	1.39825	0.688774	NM_002016.2(FLG):c.5230C>T (p.Gln1744Ter)	FLG	Q1744*	not provided	Pathogenic(Last reviewed: Oct 13, 2016)	1	152282132	C	GGACAGGCTGGGCCCCATTAGCAGAGCCACCAAGAGTCC	-	GGACAGGCTGGGCCCCATTTGCAGAGCCACCAAGAGTCC
V00510-TAG	605.122	367.007	347.432	279.333	0.607149	0.804554	0.75464	NM_002016.2(FLG):c.4786C>T (p.Gln1596Ter)	FLG	Q1596*	not provided	Pathogenic(Last reviewed: Apr 25, 2016)	1	152282576	G	CAGGGATCCAGTGTTAGTTAGGACAGGGACAGTGAGGGA	-	CAGGGATCCAGTGTTAGTTTGGACAGGGACAGTGAGGGA
V00511-TAG	542.302	437.349	670.506	646.339	0.806824	0.964011	0.836945	NM_002016.2(FLG):c.3551C>A (p.Ser1184Ter)	FLG	S1184*	not provided	Pathogenic(Last reviewed: Jul 15, 2015)	1	152283811	G	GGATCCCACCATGAGCAATAGGTAGATAGATCTGGACAC	-	GGATCCCACCATGAGCAATTGGTAGATAGATCTGGACAC
V00512-TAG	480.764	408.805	307.689	424.096	0.850632	1.3771	0.617698	NM_002016.2(FLG):c.3317G>A (p.Trp1106Ter)	FLG	W1106*	not provided	Pathogenic(Last reviewed: Jul 3, 2018)	1	152284045	T	CAAGAGTCCGCACGTGACTAGTCAGGGGGAAGGTCTGGA	-	CAAGAGTCCGCACGTGACTTGTCAGGGGGAAGGTCTGGA
V00513-TAG	929.478	374.143	521.79	350.695	0.403172	0.672728	0.599309	NM_002016.2(FLG):c.2929C>T (p.Gln977Ter)	FLG	Q977*	Ichthyosis vulgaris|not provided	Pathogenic(Last reviewed: Oct 19, 2022)	1	152284433	T	CGTGGATCTGCTCAGGAGTAGTCAAGACATGGCTCCAGA	-	CGTGGATCTGCTCAGGAGTTGTCAAGACATGGCTCCAGA
V00514-TAG	425.637	336.423	401.278	350.695	0.79089	0.874259	0.90464	NM_002016.2(FLG):c.2779C>T (p.Gln927Ter)	FLG	Q927*	Ichthyosis vulgaris	Pathogenic(Last reviewed: Dec 31, 2019)	1	152284583	G	GACATCTCTAGACACTCATAGGCAGGCCAGGGACAATCA	-	GACATCTCTAGACACTCATTGGCAGGCCAGGGACAATCA
V00515-TAG	225.639	82.5765	279.484	95.8295	0.368765	0.345222	1.0682	NM_002016.2(FLG):c.2143C>T (p.Gln715Ter)	FLG	Q715*	Ichthyosis vulgaris	Pathogenic(Last reviewed: Dec 30, 2014)	1	152285219	T	GGATCCCGCCACCAGCTCTAGTCAGCAGACAGCTCCAGA	-	GGATCCCGCCACCAGCTCTTGTCAGCAGACAGCTCCAGA
V00516-TAG	211.536	123.355	380.765	379.24	0.5851	0.996004	0.587447	NM_002016.2(FLG):c.1826C>A (p.Ser609Ter)	FLG	S609*	not provided	Pathogenic(Last reviewed: Oct 11, 2016)	1	152285536	G	GTGGGCCAGGGACAATCATAGGGGCCCAGGACAAGTAGG	-	GTGGGCCAGGGACAATCATTGGGGCCCAGGACAAGTAGG
V00517-TAG	583.328	411.863	671.788	727.896	0.706561	1.0834	0.652172	NM_002016.2(FLG):c.977G>A (p.Trp326Ter)	FLG|FLG-AS1	W326*	not provided	Pathogenic(Last reviewed: Sep 14, 2020)	1	152286385	G	AACCATCATGGATCTGCGTAGGAGCAGTCAAGAGATGGC	-	AACCATCATGGATCTGCGTTGGAGCAGTCAAGAGATGGC
V00518-TAG	499.995	534.198	565.379	999.073	1.06827	1.76573	0.605002	NM_002016.2(FLG):c.94G>T (p.Glu32Ter)	FLG|FLG-AS1	E32*	not provided|Ichthyosis vulgaris|FLG-related disorders	Pathogenic/Likely pathogenic(Last reviewed: Sep 9, 2022)	1	152287839	C	GACACATTGAGTAAAAAATAGCTGAAGGAACTTCTGGAA	-	GACACATTGAGTAAAAAATTGCTGAAGGAACTTCTGGAA
V00519-TAG	1301.27	305.839	671.788	244.671	0.235619	0.365154	0.645259	NM_020699.4(GATAD2B):c.1444C>T (p.Gln482Ter)	GATAD2B	Q482*	Inborn genetic diseases	Pathogenic(Last reviewed: Aug 26, 2016)	1	153784584	G	GAACAGCGATTACAGCAGTAGGCAGCCCTCTCCCCCACT	-	GAACAGCGATTACAGCAGTTGGCAGCCCTCTCCCCCACT
V00520-TAG	983.324	1073.49	738.454	703.429	1.09161	0.952634	1.14588	NM_020699.4(GATAD2B):c.1075C>T (p.Gln359Ter)	GATAD2B	Q359*	Severe intellectual disability-poor language-strabismus-grimacing face-long fingers syndrome	Pathogenic(Last reviewed: May 4, 2018)	1	153788890	C	AAATTGGCTCTTCGCAAATAGCTGGAAAAGACACTCCTG	-	AAATTGGCTCTTCGCAAATTGCTGGAAAAGACACTCCTG
V00521-TAG	247.433	339.481	780.762	1185.64	1.37051	1.5179	0.902901	NM_020699.4(GATAD2B):c.1045C>T (p.Gln349Ter)	GATAD2B	Q349*	not provided	Pathogenic(Last reviewed: Jan 11, 2017)	1	153788920	G	ACTGATGCTGCCAACTCATAGGCTGCAGCCAAATTGGCT	-	ACTGATGCTGCCAACTCATTGGCTGCAGCCAAATTGGCT
V00522-TAG	598.712	512.79	449.996	484.245	0.856727	1.07594	0.796258	NM_020699.4(GATAD2B):c.973C>T (p.Gln325Ter)	GATAD2B	Q325*	not provided	Pathogenic(Last reviewed: Dec 1, 2020)	1	153788992	C	AACCTTGCTTCTCATATCTAGCCAGGGACGGTGAACAGA	-	AACCTTGCTTCTCATATCTTGCCAGGGACGGTGAACAGA
V00523-TAG	567.943	822.706	494.867	651.437	1.44778	1.31575	1.10035	NM_020699.4(GATAD2B):c.820C>T (p.Gln274Ter)	GATAD2B	Q274*	not provided	Pathogenic(Last reviewed: May 12, 2022)	1	153789928	G	CCAAACCCAGCCCAGCTATAGGGTCAGCGGGGCCCGCCT	-	CCAAACCCAGCCCAGCTATTGGGTCAGCGGGGCCCGCCT
V00524-TAG	1053.84	874.699	539.738	544.393	0.830176	1.00861	0.82309	NM_020699.4(GATAD2B):c.658C>T (p.Gln220Ter)	GATAD2B	Q220*	not provided	Pathogenic(Last reviewed: May 29, 2020)	1	153790587	G	CCTGCCCATGTGGGACAGTAGGGCCTATCTAAGCTTCCC	-	CCTGCCCATGTGGGACAGTTGGGCCTATCTAAGCTTCCC
V00525-TAG	483.329	294.625	637.173	674.884	0.61038	1.05909	0.576324	NM_020699.4(GATAD2B):c.655C>T (p.Gln219Ter)	GATAD2B	Q219*	not provided	Pathogenic(Last reviewed: Apr 24, 2017)	1	153790590	C	TCTCCTGCCCATGTGGGATAGCAGGGCCTATCTAAGCTT	-	TCTCCTGCCCATGTGGGATTGCAGGGCCTATCTAAGCTT
V00526-TAG	738.454	129.472	729.48	221.223	0.176443	0.304216	0.579994	NM_020699.4(GATAD2B):c.574C>T (p.Gln192Ter)	GATAD2B	Q192*	Severe intellectual disability-poor language-strabismus-grimacing face-long fingers syndrome	Pathogenic(Last reviewed: May 28, 2019)	1	153791290	A	CTGAGACAGAGTCAGCTATAGAAAGAGAATGTGGTCCAG	-	CTGAGACAGAGTCAGCTATTGAAAGAGAATGTGGTCCAG
V00527-TAG	493.585	373.123	676.916	527.062	0.756439	0.778949	0.971102	NM_020699.4(GATAD2B):c.487C>T (p.Gln163Ter)	GATAD2B	Q163*	not provided	Pathogenic(Last reviewed: Jul 12, 2021)	1	153791377	C	AAAGGCATTGAGGAGCGGTAGCAGCTTATCAAGCAGCTG	-	AAAGGCATTGAGGAGCGGTTGCAGCTTATCAAGCAGCTG
V00528-TAG	215.382	248.749	266.664	282.391	1.1542	1.05876	1.09015	NM_152263.4(TPM3):c.94C>T (p.Gln32Ter)	TPM3	Q32*	Nemaline myopathy 1	Pathogenic(Last reviewed: Mar 1, 2008)	1	154164401	G	GCTGAAGCTGAGCAGAAGTAGGCAGAAGAAAGAAGTAAA	-	GCTGAAGCTGAGCAGAAGTTGGCAGAAGAAAGAAGTAAA
V00529-TAG	464.098	210.009	580.763	540.315	0.453688	0.930473	0.487588	NM_006118.4(HAX1):c.337G>T (p.Glu113Ter)	HAX1	E113*, E65*	Kostmann syndrome	Pathogenic(Last reviewed: Sep 25, 2021)	1	154246270	A	CTTCCAGGTCCTGAGTCATAGACACCTGGTGAGAGACTA	+	CTTCCAGGTCCTGAGTCATTGACACCTGGTGAGAGACTA
V00530-TAG	744.864	109.082	711.531	668.767	0.14759	0.939983	0.157014	NM_006118.4(HAX1):c.349G>T (p.Glu117Ter)	HAX1	E117*, E69*	Kostmann syndrome	Pathogenic(Last reviewed: Nov 11, 2021)	1	154246282	A	GAGTCAGAGACACCTGGTTAGAGACTACGGGAGGGACAG	+	GAGTCAGAGACACCTGGTTTGAGACTACGGGAGGGACAG
V00531-TAG	332.048	313.994	415.381	466.914	0.945793	1.12377	0.841629	NM_006118.4(HAX1):c.487C>T (p.Gln163Ter)	HAX1	Q115*, Q163*	Kostmann syndrome	Pathogenic(Last reviewed: Sep 14, 2021)	1	154246420	A	GCACCAGACTGGGGCTCCTAGAGGCCATTTCATAGGGTG	+	GCACCAGACTGGGGCTCCTTGAGGCCATTTCATAGGGTG
V00532-TAG	1121.78	1347.73	1249.99	1402.78	1.20124	1.12214	1.07049	NM_000748.3(CHRNB2):c.175C>T (p.Gln59Ter)	CHRNB2	Q59*	Autosomal dominant nocturnal frontal lobe epilepsy	Uncertain significance(Last reviewed: Jun 4, 2019)	1	154542048	C	TCTGAGCTGGTGACAGTATAGCTTATGGTGTCACTGGCC	+	TCTGAGCTGGTGACAGTATTGCTTATGGTGTCACTGGCC
V00533-TAG	537.174	573.957	516.662	845.135	1.06835	1.63453	0.653611	NM_000748.3(CHRNB2):c.1252G>T (p.Glu418Ter)	CHRNB2	E418*	Autosomal dominant nocturnal frontal lobe epilepsy	Uncertain significance(Last reviewed: Dec 15, 2021)	1	154544551	C	GGCCCCGGGCGCTCAGGGTAGCCGTGTGGCTGTGGCCTC	+	GGCCCCGGGCGCTCAGGGTTGCCGTGTGGCTGTGGCCTC
V00534-TAG	807.684	565.802	876.914	903.244	0.700894	1.02999	0.680485	NM_000748.3(CHRNB2):c.1359C>G (p.Tyr453Ter)	CHRNB2	Y453*	Autosomal dominant nocturnal frontal lobe epilepsy	Uncertain significance(Last reviewed: Aug 31, 2021)	1	154548258	G	GTGAGTGAGGACTGGAAGTAGGTCGCCATGGTGATCGAC	+	GTGAGTGAGGACTGGAAGTTGGTCGCCATGGTGATCGAC
V00535-TAG	285.895	178.406	494.867	503.615	0.625337	1.01764	0.614497	NM_001111.5(ADAR):c.2344C>T (p.Gln782Ter)	ADAR	Q487*, Q763*, Q782*, Q791*	Aicardi-Goutieres syndrome 6|Symmetrical dyschromatosis of extremities	Pathogenic(Last reviewed: Apr 20, 2020)	1	154562812	G	AGCAAGAAGCAAGGCAAGTAGGAAGCAGCAGATGCGGCT	-	AGCAAGAAGCAAGGCAAGTTGGAAGCAGCAGATGCGGCT
V00536-TAG	278.202	395.551	375.637	464.875	1.4203	1.23693	1.14824	NM_001111.5(ADAR):c.1675C>T (p.Gln559Ter)	ADAR	Q559*, Q264*, Q568*	not provided	Pathogenic(Last reviewed: Jan 24, 2017)	1	154570988	G	AGCAAGAAAGTGGCCAAGTAGGATGCAGCTATGAAAGCC	-	AGCAAGAAAGTGGCCAAGTTGGATGCAGCTATGAAAGCC
V00537-TAG	447.431	506.673	461.534	602.502	1.13211	1.30477	0.867666	NM_001111.5(ADAR):c.763C>T (p.Gln255Ter)	ADAR	Q264*, Q255*	Symmetrical dyschromatosis of extremities|Aicardi-Goutieres syndrome 6	Pathogenic(Last reviewed: Nov 17, 2021)	1	154574355	C	TCAGCTCAGGCTTGGAACTAGCACAGCGGAGTGGTAAGA	-	TCAGCTCAGGCTTGGAACTTGCACAGCGGAGTGGTAAGA
V00538-TAG	570.507	460.797	537.174	728.916	0.808034	1.35628	0.595771	NM_001111.5(ADAR):c.85C>T (p.Gln29Ter)	ADAR	Q38*, Q29*	Symmetrical dyschromatosis of extremities|Aicardi-Goutieres syndrome 6	Pathogenic(Last reviewed: Jul 22, 2021)	1	154575033	C	AGACAGCTCAGGTACCAGTAGCCTGGGCCAGGATCTTCC	-	AGACAGCTCAGGTACCAGTTGCCTGGGCCAGGATCTTCC
V00539-TAG	457.688	94.81	412.816	393.513	0.208879	0.953352	0.219099	NM_006556.4(PMVK):c.79G>T (p.Glu27Ter)	PMVK	E27*	not provided	Pathogenic(Last reviewed: Jun 1, 2021)	1	154909083	G	GGGAAGGACTTCGTGACCTAGGCGCTGCAGAGCAGGTGT	-	GGGAAGGACTTCGTGACCTTGGCGCTGCAGAGCAGGTGT
V00540-TAG	737.172	532.159	582.046	676.923	0.72227	1.16273	0.621186	NM_153741.2(DPM3):c.229C>T (p.Gln77Ter)	DPM3	Q107*, Q77*	DPM3-congenital disorder of glycosylation	Pathogenic(Last reviewed: Aug 27, 2021)	1	155112488	A	GCACGCGAGCTGCAGAGCTAGATACAGGAGGCCCGAGCC	-	GCACGCGAGCTGCAGAGCTTGATACAGGAGGCCCGAGCC
V00541-TAG	655.122	143.744	935.888	260.982	0.220606	0.27963	0.788919	NM_000157.4(GBA):c.1606C>T (p.Gln536Ter)	GBA|LOC106627981	Q449*, Q487*, Q536*	not provided	Pathogenic(Last reviewed: Aug 26, 2020)	1	155204791	T	ACCTACCTGTGGCGTCGCTAGTGATGGAGCAGATACTCA	-	ACCTACCTGTGGCGTCGCTTGTGATGGAGCAGATACTCA
V00542-TAG	620.507	436.33	1606.39	1806.49	0.703661	1.12448	0.625764	NM_000157.4(GBA):c.1357C>T (p.Gln453Ter)	GBA|LOC106627981	Q453*, Q366*, Q404*	Gaucher disease	Pathogenic(Last reviewed: Dec 24, 2018)	1	155205503	C	AAGGACACGTTTTACAAATAGCCCATGTTCTACCACCTT	-	AAGGACACGTTTTACAAATTGCCCATGTTCTACCACCTT
V00543-TAG	911.529	1080.63	496.149	709.546	1.18531	1.42924	0.829328	NM_000157.4(GBA):c.1259G>A (p.Trp420Ter)	GBA|LOC106627981	W333*, W371*, W420*	Gaucher disease	Pathogenic(Last reviewed: May 10, 2021)	1	155205601	A	GTGGTCGGCTGGACCGACTAGAACCTTGCCCTGAACCCC	-	GTGGTCGGCTGGACCGACTTGAACCTTGCCCTGAACCCC
V00544-TAG	275.638	97.8684	1051.27	874.699	0.357392	0.832199	0.429456	NM_000157.4(GBA1):c.653G>A (p.Trp218Ter)	GBA1|LOC106627981	W218*, W169*, W131*	Gaucher disease|Parkinson disease, late-onset	Pathogenic(Last reviewed: May 3, 2021)	1	155208033	A	TCACTCCTTGCCAGCCCCTAGACATCACCCACTTGGCTC	-	TCACTCCTTGCCAGCCCCTTGACATCACCCACTTGGCTC
V00545-TAG	298.715	182.484	285.895	287.488	0.612194	1.00556	0.608812	NM_000157.4(GBA):c.334C>T (p.Gln112Ter)	LOC106627981|GBA	Q112*, Q25*	Gaucher disease	Pathogenic(Last reviewed: Oct 1, 2020)	1	155209527	A	CTGACCCTGCAGCCAGAATAGAAGTTCCAGAAAGTGAAG	-	CTGACCCTGCAGCCAGAATTGAAGTTCCAGAAAGTGAAG
V00546-TAG	443.585	184.523	201.28	116.219	0.417294	0.579487	0.720109	NM_000298.6(PKLR):c.1318G>T (p.Glu440Ter)	PKLR	E440*, E409*	not provided	Pathogenic(Last reviewed: Oct 14, 2021)	1	155263086	C	CACCGGCAGCTGTTTGAGTAGCTACGTCGGGCAGCGCCA	-	CACCGGCAGCTGTTTGAGTTGCTACGTCGGGCAGCGCCA
V00547-TAG	476.918	308.897	771.787	807.414	0.648431	1.0461	0.619855	NM_000298.6(PKLR):c.799C>T (p.Gln267Ter)	PKLR	Q236*, Q267*	not provided	Pathogenic(Last reviewed: Jun 1, 2020)	1	155264439	G	TTGCCCGGGCTGTCCGAGTAGGACGTCCGAGACCTGCGC	-	TTGCCCGGGCTGTCCGAGTTGGACGTCCGAGACCTGCGC
V00548-TAG	761.531	877.757	402.56	524.004	1.15242	1.30093	0.885844	NM_000298.6(PKLR):c.721G>T (p.Glu241Ter)	PKLR	E241*, E210*	not provided|Pyruvate kinase deficiency of red cells|Pyruvate kinase hyperactivity|Pyruvate kinase deficiency of red cells	Pathogenic(Last reviewed: Sep 1, 2021)	1	155264517	A	GGACTGGTGACCCAAGTGTAGAACGGCGGCGTCCTGGGC	-	GGACTGGTGACCCAAGTGTTGAACGGCGGCGTCCTGGGC
V00549-TAG	548.713	420.019	576.917	458.758	0.765889	0.795543	0.962724	NM_000298.6(PKLR):c.169C>T (p.Gln57Ter)	PKLR	Q26*, Q57*	not specified	Pathogenic(Last reviewed: Jan 17, 2019)	1	155270003	C	CTGGGCACTGCCTTCTTCTAGCAGCAGCAGCTGCCAGCT	-	CTGGGCACTGCCTTCTTCTTGCAGCAGCAGCTGCCAGCT
V00550-TAG	848.71	423.077	711.531	627.989	0.499085	0.882753	0.565373	NM_139119.3(YY1AP1):c.250C>T (p.Gln84Ter)	YY1AP1	Q222*, Q84*, Q150*, Q18*, Q73*	Grange syndrome	Pathogenic(Last reviewed: Jan 20, 2020)	1	155646413	T	GTAGAGAAGGTTAAACCCTAGTGTAAGGAAGTTCATCAG	-	GTAGAGAAGGTTAAACCCTTGTGTAAGGAAGTTCATCAG
V00551-TAG	805.12	1029.66	570.507	676.923	1.27854	1.1862	1.07784	NM_170707.4(LMNA):c.4G>T (p.Glu2Ter)	LMNA	E2*	Charcot-Marie-Tooth disease type 2	Pathogenic(Last reviewed: Nov 29, 2018)	1	156084713	A	GCCAACCTGCCGGCCATGTAGACCCCGTCCCAGCGGCGC	+	GCCAACCTGCCGGCCATGTTGACCCCGTCCCAGCGGCGC
V00552-TAG	305.125	462.836	260.254	384.337	1.51518	1.47495	1.02728	NM_170707.4(LMNA):c.16C>T (p.Gln6Ter)	LMNA	Q6*	Primary dilated cardiomyopathy	Pathogenic(Last reviewed: Jun 2, 2011)	1	156084725	C	GCCATGGAGACCCCGTCCTAGCGGCGCGCCACCCGCAGC	+	GCCATGGAGACCCCGTCCTTGCGGCGCGCCACCCGCAGC
V00553-TAG	392.304	174.328	329.484	302.78	0.445783	0.919199	0.484969	NM_170707.4(LMNA):c.43C>T (p.Gln15Ter)	LMNA	Q15*	Charcot-Marie-Tooth disease type 2	Pathogenic(Last reviewed: Nov 23, 2021)	1	156084752	G	GCCACCCGCAGCGGGGCGTAGGCCAGCTCCACTCCGCTG	+	GCCACCCGCAGCGGGGCGTTGGCCAGCTCCACTCCGCTG
V00554-TAG	466.662	390.454	899.991	496.478	0.837045	0.552146	1.51599	NM_170707.4(LMNA):c.94A>T (p.Lys32Ter)	LMNA	K32*	Charcot-Marie-Tooth disease type 2	Pathogenic(Last reviewed: Apr 28, 2021)	1	156084803	G	ATCACCCGGCTGCAGGAGTAGGAGGACCTGCAGGAGCTC	+	ATCACCCGGCTGCAGGAGTTGGAGGACCTGCAGGAGCTC
V00555-TAG	549.995	642.261	773.069	842.076	1.16746	1.08915	1.0719	NM_170707.4(LMNA):c.135C>G (p.Tyr45Ter)	LMNA	Y45*	Charcot-Marie-Tooth disease type 2	Pathogenic(Last reviewed: Jul 4, 2021)	1	156084844	A	AATGATCGCTTGGCGGTCTAGATCGACCGTGTGCGCTCG	+	AATGATCGCTTGGCGGTCTTGATCGACCGTGTGCGCTCG
V00556-TAG	556.405	382.298	488.457	387.396	0.687648	0.793524	0.866575	NM_170707.4(LMNA):c.163G>T (p.Glu55Ter)	LMNA	E55*	Charcot-Marie-Tooth disease type 2	Pathogenic(Last reviewed: Sep 7, 2019)	1	156084872	A	GTGCGCTCGCTGGAAACGTAGAACGCAGGGCTGCGCCTT	+	GTGCGCTCGCTGGAAACGTTGAACGCAGGGCTGCGCCTT
V00557-TAG	744.864	421.038	419.227	475.07	0.565837	1.13289	0.499465	NM_170707.4(LMNA):c.217G>T (p.Glu73Ter)	LMNA	E73*	Charcot-Marie-Tooth disease type 2	Pathogenic(Last reviewed: Apr 13, 2020)	1	156084926	G	GAAGAGGTGGTCAGCCGCTAGGTGTCCGGCATCAAGGCC	+	GAAGAGGTGGTCAGCCGCTTGGTGTCCGGCATCAAGGCC
V00558-TAG	566.661	256.905	505.123	508.712	0.454328	1.00709	0.45113	NM_170707.4(LMNA):c.334G>T (p.Glu112Ter)	LMNA	E112*	Charcot-Marie-Tooth disease type 2	Pathogenic(Last reviewed: Oct 26, 2021)	1	156085043	T	CTGAGCAAAGTGCGTGAGTAGTTTAAGGAGCTGAAAGCG	+	CTGAGCAAAGTGCGTGAGTTGTTTAAGGAGCTGAAAGCG
V00559-TAG	784.608	483.225	575.635	550.51	0.61637	0.956427	0.644451	NM_170707.4(LMNA):c.391C>T (p.Gln131Ter)	LMNA	Q131*, Q19*, Q50*	Charcot-Marie-Tooth disease type 2	Pathogenic(Last reviewed: Dec 5, 2018)	1	156100442	G	GGTGACCTGATAGCTGCTTAGGCTCGGCTGAAGGACCTG	+	GGTGACCTGATAGCTGCTTTGGCTCGGCTGAAGGACCTG
V00560-TAG	1151.27	219.184	1002.55	402.688	0.191087	0.402258	0.475037	NM_170707.4(LMNA):c.433G>T (p.Glu145Ter)	LMNA	E145*, E33*, E64*	not provided	Pathogenic(Last reviewed: Aug 30, 2019)	1	156100484	G	GCTCTGCTGAACTCCAAGTAGGCCGCACTGAGCACTGCT	+	GCTCTGCTGAACTCCAAGTTGGCCGCACTGAGCACTGCT
V00561-TAG	888.453	553.568	1125.63	1067.38	0.623494	0.948295	0.657489	NM_170707.4(LMNA):c.475G>T (p.Glu159Ter)	LMNA	E159*, E47*, E78*	Dilated cardiomyopathy 1A|Charcot-Marie-Tooth disease type 2	Pathogenic(Last reviewed: Aug 31, 2021)	1	156100526	G	AGTGAGAAGCGCACGCTGTAGGGCGAGCTGCATGATCTG	+	AGTGAGAAGCGCACGCTGTTGGGCGAGCTGCATGATCTG
V00562-TAG	755.121	486.284	749.993	473.031	0.644452	0.631205	1.02099	NM_170707.4(LMNA):c.481G>T (p.Glu161Ter)	LMNA	E161*, E49*, E80*	Charcot-Marie-Tooth disease type 2	Pathogenic(Last reviewed: Jul 8, 2020)	1	156100532	C	AAGCGCACGCTGGAGGGCTAGCTGCATGATCTGCGGGGC	+	AAGCGCACGCTGGAGGGCTTGCTGCATGATCTGCGGGGC
V00563-TAG	382.048	402.688	446.149	653.476	1.05388	1.46366	0.720033	NM_170707.4(LMNA):c.550C>T (p.Gln184Ter)	LMNA	Q103*, Q184*, Q72*	Autosomal recessive limb-girdle muscular dystrophy type 2B	Pathogenic(Last reviewed: Feb 15, 2019)	1	156104230	G	GAGGCCAAGAAGCAACTTTAGGATGAGATGCTGCGGCGG	+	GAGGCCAAGAAGCAACTTTTGGATGAGATGCTGCGGCGG
V00564-TAG	408.97	299.722	428.201	500.556	0.733521	1.16858	0.627703	NM_170707.4(LMNA):c.592C>T (p.Gln198Ter)	LMNA	Q198*, Q117*, Q86*	Charcot-Marie-Tooth disease type 2	Pathogenic(Last reviewed: Oct 2, 2017)	1	156104272	A	GATGCTGAGAACAGGCTGTAGACCATGAAGGAGGAACTG	+	GATGCTGAGAACAGGCTGTTGACCATGAAGGAGGAACTG
V00565-TAG	828.197	338.462	396.15	146.803	0.409386	0.372158	1.10003	NM_170707.4(LMNA):c.601A>T (p.Lys201Ter)	LMNA	K120*, K201*, K89*	Charcot-Marie-Tooth disease type 2	Pathogenic(Last reviewed: Mar 5, 2020)	1	156104281	G	AACAGGCTGCAGACCATGTAGGAGGAACTGGACTTCCAG	+	AACAGGCTGCAGACCATGTTGGAGGAACTGGACTTCCAG
V00566-TAG	496.149	341.52	384.612	465.894	0.688969	1.21079	0.569024	NM_170707.4(LMNA):c.700C>T (p.Gln234Ter)	LMNA	Q234*, Q153*, Q122*	Cardiovascular phenotype|Charcot-Marie-Tooth disease type 2|not provided	Pathogenic(Last reviewed: Aug 27, 2021)	1	156104656	C	GAGATTGACAATGGGAAGTAGCGTGAGTTTGAGAGCCGG	+	GAGATTGACAATGGGAAGTTGCGTGAGTTTGAGAGCCGG
V00567-TAG	561.533	387.396	637.173	436.33	0.690441	0.685284	1.00753	NM_170707.4(LMNA):c.736C>T (p.Gln246Ter)	LMNA	Q246*, Q165*, Q134*	not provided|Charcot-Marie-Tooth disease type 2	Pathogenic(Last reviewed: Aug 27, 2021)	1	156104692	G	CGGCTGGCGGATGCGCTGTAGGAACTGCGGGCCCAGCAT	+	CGGCTGGCGGATGCGCTGTTGGAACTGCGGGCCCAGCAT
V00568-TAG	449.996	488.323	547.43	990.918	1.08498	1.80865	0.599886	NM_170707.4(LMNA):c.877C>T (p.Gln293Ter)	LMNA	Q293*, Q212*, Q181*	Charcot-Marie-Tooth disease type 2	Pathogenic(Last reviewed: Dec 23, 2019)	1	156105044	C	GCTGCCCACGAGGAGCTGTAGCAGTCGCGCATCCGCATC	+	GCTGCCCACGAGGAGCTGTTGCAGTCGCGCATCCGCATC
V00569-TAG	451.278	357.831	583.328	623.911	0.793387	1.06945	0.741863	NM_170707.4(LMNA):c.988G>T (p.Glu330Ter)	LMNA	E330*, E218*, E249*	Charcot-Marie-Tooth disease type 2	Pathogenic(Last reviewed: Aug 31, 2021)	1	156105743	C	GAGGACTCACTGGCCCGTTAGCGGGACACCAGCCGGCGG	+	GAGGACTCACTGGCCCGTTTGCGGGACACCAGCCGGCGG
V00570-TAG	816.659	587.21	561.533	383.318	0.719384	0.683192	1.05297	NM_170707.4(LMNA):c.1057C>T (p.Gln353Ter)	LMNA	Q353*, Q241*, Q272*	Cardiovascular phenotype|Charcot-Marie-Tooth disease type 2|not provided	Pathogenic(Last reviewed: Sep 1, 2021)	1	156105812	C	GAGATGCGGGCAAGGATGTAGCAGCAGCTGGACGAGTAC	+	GAGATGCGGGCAAGGATGTTGCAGCAGCTGGACGAGTAC
V00571-TAG	1005.12	695.274	683.327	618.814	0.692039	0.905728	0.76407	NM_170707.4(LMNA):c.1060C>T (p.Gln354Ter)	LMNA	Q242*, Q273*, Q354*	Charcot-Marie-Tooth disease type 2	Pathogenic(Last reviewed: Oct 9, 2019)	1	156105815	C	ATGCGGGCAAGGATGCAGTAGCAGCTGGACGAGTACCAG	+	ATGCGGGCAAGGATGCAGTTGCAGCTGGACGAGTACCAG
V00572-TAG	235.895	155.978	417.945	349.676	0.662647	0.837045	0.79165	NM_170707.4(LMNA):c.1063C>T (p.Gln355Ter)	LMNA	Q355*, Q274*, Q243*	Charcot-Marie-Tooth disease type 2	Pathogenic(Last reviewed: Aug 28, 2021)	1	156105818	C	CGGGCAAGGATGCAGCAGTAGCTGGACGAGTACCAGGAG	+	CGGGCAAGGATGCAGCAGTTGCTGGACGAGTACCAGGAG
V00573-TAG	756.403	367.007	612.814	339.481	0.48588	0.554697	0.875937	NM_170707.4(LMNA):c.1078C>T (p.Gln360Ter)	LMNA	Q360*, Q248*, Q279*	not provided	Pathogenic(Last reviewed: Sep 28, 2018)	1	156105833	G	CAGCAGCTGGACGAGTACTAGGAGCTTCTGGACATCAAG	+	CAGCAGCTGGACGAGTACTTGGAGCTTCTGGACATCAAG
V00574-TAG	1107.68	1006.21	415.381	786.006	0.908475	1.89011	0.480646	NM_170707.4(LMNA):c.1184C>A (p.Ser395Ter)	LMNA	S395*, S314*, S283*	Charcot-Marie-Tooth disease type 2	Pathogenic(Last reviewed: Sep 9, 2020)	1	156106031	C	CTGTCCCCCAGCCCTACCTAGCAGCGCAGCCGTGGCCGT	+	CTGTCCCCCAGCCCTACCTTGCAGCGCAGCCGTGGCCGT
V00575-TAG	567.943	228.36	784.608	755.422	0.403133	0.962849	0.418687	NM_170707.4(LMNA):c.1228C>T (p.Gln410Ter)	LMNA	Q410*, Q298*, Q329*	Cardiomyopathy|Hypertrophic cardiomyopathy 1	Pathogenic/Likely pathogenic(Last reviewed: May 7, 2020)	1	156106075	G	TCTCACTCATCCCAGACATAGGGTGGGGGCAGCGTCACC	+	TCTCACTCATCCCAGACATTGGGTGGGGGCAGCGTCACC
V00576-TAG	487.175	317.053	423.073	494.439	0.651514	1.16829	0.557666	NM_170707.4(LMNA):c.1264G>T (p.Glu422Ter)	LMNA	E310*, E341*, E422*	Charcot-Marie-Tooth disease type 2	Pathogenic(Last reviewed: Dec 11, 2018)	1	156106111	T	ACCAAAAAGCGCAAACTGTAGTCCACTGAGAGCCGCAGC	+	ACCAAAAAGCGCAAACTGTTGTCCACTGAGAGCCGCAGC
V00577-TAG	632.045	568.86	596.148	568.86	0.900189	0.954303	0.943295	NM_170707.4(LMNA):c.1294C>T (p.Gln432Ter)	LMNA	Q432*, Q320*, Q351*	Charcot-Marie-Tooth disease type 2|not provided|Primary dilated cardiomyopathy	Pathogenic/Likely pathogenic(Last reviewed: Aug 31, 2021)	1	156106141	C	AGCCGCAGCAGCTTCTCATAGCACGCACGCACTAGCGGG	+	AGCCGCAGCAGCTTCTCATTGCACGCACGCACTAGCGGG
V00578-TAG	928.196	287.488	602.558	738.091	0.310471	1.22456	0.253538	NM_170707.4(LMNA):c.1414C>T (p.Gln472Ter)	LMNA	Q360*, Q391*, Q472*	Charcot-Marie-Tooth disease type 2	Pathogenic(Last reviewed: Oct 20, 2020)	1	156106745	A	AATTGGCAGATCAAGCGCTAGAATGGAGATGATCCCTTG	+	AATTGGCAGATCAAGCGCTTGAATGGAGATGATCCCTTG
V00579-TAG	744.864	570.899	420.509	589.249	0.76676	1.40033	0.547558	NM_170707.4(LMNA):c.1541G>A (p.Trp514Ter)	LMNA	W433*, W402*, W514*	Charcot-Marie-Tooth disease type 2	Pathogenic(Last reviewed: Aug 26, 2021)	1	156106956	A	CCCCCTACCGACCTGGTGTAGAAGGCACAGAACACCTGG	+	CCCCCTACCGACCTGGTGTTGAAGGCACAGAACACCTGG
V00580-TAG	737.172	698.332	411.534	656.534	0.947383	1.59389	0.594385	NM_170707.4(LMNA):c.1559G>A (p.Trp520Ter)	LMNA	W520*, W408*, W439*	Dilated cardiomyopathy 1A	Pathogenic(Last reviewed: Nov 27, 2017)	1	156106974	G	TGGAAGGCACAGAACACCTAGGGCTGCGGGAACAGCCTG	+	TGGAAGGCACAGAACACCTTGGGCTGCGGGAACAGCCTG
V00581-TAG	382.048	155.978	670.506	303.8	0.409813	0.453905	0.902861	NM_022367.4(SEMA4A):c.1634G>A (p.Trp545Ter)	SEMA4A	W376*, W413*, W446*, W545*	not provided	Uncertain significance(Last reviewed: Oct 5, 2021)	1	156145388	G	GAGCGGGGGAACCCAGAGTAGGCATGTGCCAGTGGCCCC	+	GAGCGGGGGAACCCAGAGTTGGCATGTGCCAGTGGCCCC
V00582-TAG	367.945	503.615	414.098	409.824	1.36772	0.989702	1.38195	NM_022367.4(SEMA4A):c.2029C>T (p.Gln677Ter)	SEMA4A	Q545*, Q508*, Q578*, Q677*	not provided	Uncertain significance(Last reviewed: Nov 16, 2020)	1	156146531	C	GGGGCCGCCCTGGCTGCCTAGCAGTCCTACTGGCCCCAC	+	GGGGCCGCCCTGGCTGCCTTGCAGTCCTACTGGCCCCAC
V00583-TAG	341.022	174.328	512.815	682.02	0.512622	1.32931	0.38563	NM_022367.4(SEMA4A):c.2209C>T (p.Gln737Ter)	SEMA4A	Q638*, Q737*, Q568*, Q605*	not provided	Uncertain significance(Last reviewed: Sep 11, 2020)	1	156146711	T	AGCAGAGAGCAACACCTCTAGTCTCCCAAGGAATGCAGG	+	AGCAGAGAGCAACACCTCTTGTCTCCCAAGGAATGCAGG
V00584-TAG	655.122	372.104	464.098	311.956	0.56865	0.672881	0.845098	NM_144772.3(NAXE):c.128C>A (p.Ser43Ter)	NAXE	S43*	Encephalopathy, progressive, early-onset, with brain edema and/or leukoencephalopathy, 1	Pathogenic(Last reviewed: Nov 8, 2021)	1	156561724	G	GGACCGCAGCGGCTGAACTAGGGTGGCCGCTGGGACTCA	+	GGACCGCAGCGGCTGAACTTGGGTGGCCGCTGGGACTCA
V00585-TAG	537.174	451.622	775.633	897.127	0.841032	1.15644	0.727262	NM_002529.4(NTRK1):c.229C>T (p.Gln77Ter)	NTRK1	Q47*, Q77*	Hereditary insensitivity to pain with anhidrosis	Pathogenic(Last reviewed: Aug 14, 2020)	1	156834162	C	AGCTACATCGAGAACCAGTAGCATCTGCAGCATCTGGAG	+	AGCTACATCGAGAACCAGTTGCATCTGCAGCATCTGGAG
V00586-TAG	853.838	887.952	488.457	669.787	1.03991	1.37047	0.758795	NM_002529.4(NTRK1):c.478C>T (p.Gln160Ter)	NTRK1	Q160*, Q130*	Hereditary insensitivity to pain with anhidrosis	Pathogenic(Last reviewed: Nov 26, 2019)	1	156837945	C	TGTGCCCTGCGCTGGCTATAGCGCTGGGAGGAGGAGGGA	+	TGTGCCCTGCGCTGGCTATTGCGCTGGGAGGAGGAGGGA
V00587-TAG	382.048	247.729	691.019	666.729	0.649344	0.964899	0.672965	NM_002529.4(NTRK1):c.526C>T (p.Gln176Ter)	NTRK1	Q146*, Q176*	Hereditary insensitivity to pain with anhidrosis|not provided	Pathogenic(Last reviewed: Sep 1, 2021)	1	156837993	T	GTGCCTGAACAGAAGCTGTAGTGTCATGGGCAAGGGCCC	+	GTGCCTGAACAGAAGCTGTTGTGTCATGGGCAAGGGCCC
V00588-TAG	603.84	371.084	587.174	626.97	0.615178	1.06766	0.576193	NM_002529.4(NTRK1):c.595C>T (p.Gln199Ter)	NTRK1	Q169*, Q199*	Hereditary insensitivity to pain with anhidrosis	Pathogenic(Last reviewed: Oct 21, 2021)	1	156838317	G	GTGCCCACGCTGAAGGTCTAGGTGCCCAATGCCTCGGTG	+	GTGCCCACGCTGAAGGTCTTGGTGCCCAATGCCTCGGTG
V00589-TAG	520.508	160.056	497.431	453.661	0.308827	0.912184	0.338558	NM_002529.4(NTRK1):c.1438G>T (p.Glu480Ter)	NTRK1	E474*, E444*, E480*	Hereditary insensitivity to pain with anhidrosis	Pathogenic(Last reviewed: May 11, 2021)	1	156845395	G	AGCTCCCTGTCCCCCACCTAGGGCAAAGGCTCTGGGCTC	+	AGCTCCCTGTCCCCCACCTTGGGCAAAGGCTCTGGGCTC
V00590-TAG	419.227	493.42	614.097	1432.34	1.17656	2.33028	0.504899	NM_002529.4(NTRK1):c.2078G>A (p.Trp693Ter)	NTRK1	W657*, W687*, W693*	Hereditary insensitivity to pain with anhidrosis	Pathogenic(Last reviewed: Aug 26, 2021)	1	156849822	A	ACCATGCTGCCCATTCGCTAGATGCCGCCCGAGAGCATC	+	ACCATGCTGCCCATTCGCTTGATGCCGCCCGAGAGCATC
V00591-TAG	492.303	447.544	649.994	685.079	0.909267	1.05389	0.862768	NM_002529.4(NTRK1):c.2271C>G (p.Tyr757Ter)	NTRK1	Y721*, Y751*, Y757*	Intellectual disability	Uncertain significance(Last reviewed: Oct 16, 2020)	1	156851314	G	GCCTGCCCACCAGAGGTCTAGGCCATCATGCGGGGCTGC	+	GCCTGCCCACCAGAGGTCTTGGCCATCATGCGGGGCTGC
V00592-TAG	984.606	928.73	582.046	870.621	0.943309	1.49495	0.630999	NM_003126.4(SPTA1):c.5386C>T (p.Gln1796Ter)	SPTA1	Q1796*	not provided	Pathogenic(Last reviewed: Jan 16, 2020)	1	158605749	T	ATCCAGTTGCGGCTGGCTTAGTTTGTTGAACACTGGGAG	-	ATCCAGTTGCGGCTGGCTTTGTTTGTTGAACACTGGGAG
V00593-TAG	830.761	550.51	442.303	382.298	0.663063	0.864642	0.766864	NM_003126.4(SPTA1):c.3823C>T (p.Gln1275Ter)	SPTA1	Q1275*	not provided	Pathogenic(Last reviewed: Dec 22, 2019)	1	158617402	G	GAGGCCTGGGAAGACCTGTAGGGGCGTACAAAGGATCGT	-	GAGGCCTGGGAAGACCTGTTGGGGCGTACAAAGGATCGT
V00594-TAG	347.432	234.476	499.995	315.014	0.675816	0.630773	1.07141	NM_003126.4(SPTA1):c.3163C>T (p.Gln1055Ter)	SPTA1	Q1055*	Elliptocytosis 2	Pathogenic(Last reviewed: Oct 29, 2019)	1	158623089	C	GAGCCAGGAAACATCACCTAGCGCCAGGAGCAGATTGAG	-	GAGCCAGGAAACATCACCTTGCGCCAGGAGCAGATTGAG
V00595-TAG	530.764	483.225	571.789	751.344	0.910602	1.31347	0.693277	NM_003126.4(SPTA1):c.481C>T (p.Gln161Ter)	SPTA1	Q161*	not provided	Pathogenic(Last reviewed: Nov 14, 2019)	1	158651367	C	CTGCGGGCCCTGAAGTTCTAGCAGTATGTACAGGAGTGT	-	CTGCGGGCCCTGAAGTTCTTGCAGTATGTACAGGAGTGT
V00596-TAG	1049.99	666.729	741.018	779.889	0.635333	1.05238	0.603708	NM_002241.5(KCNJ10):c.1075G>T (p.Glu359Ter)	KCNJ10	E359*	EAST syndrome	Uncertain significance(Last reviewed: Aug 12, 2021)	1	160011248	T	GAAAAGCTCAAGTTGGAGTAGTCATTAAGGGAGCAAGCT	-	GAAAAGCTCAAGTTGGAGTTGTCATTAAGGGAGCAAGCT
V00597-TAG	497.431	431.233	602.558	542.354	0.867187	0.900251	0.963272	NM_000702.4(ATP1A2):c.2869G>T (p.Glu957Ter)	ATP1A2	E957*	Polymicrogyria	Pathogenic(Last reviewed: Jul 25, 2018)	1	160109458	G	CTGATTTTTGGGCTCCTGTAGGAGACGGCGTTGGCTGCC	+	CTGATTTTTGGGCTCCTGTTGGAGACGGCGTTGGCTGCC
V00598-TAG	670.506	582.113	612.814	668.767	0.868366	1.09116	0.795822	NM_001231.5(CASQ1):c.511C>T (p.Gln171Ter)	CASQ1	Q171*	not provided	Uncertain significance(Last reviewed: Dec 2, 2021)	1	160164847	G	GAAGGTGAACGAGAGCTGTAGGCGTTTGAGAATATTGAG	+	GAAGGTGAACGAGAGCTGTTGGCGTTTGAGAATATTGAG
V00599-TAG	282.048	133.55	475.636	634.106	0.475359	1.33247	0.356749	NM_030916.3(NECTIN4):c.229C>T (p.Gln77Ter)	NECTIN4	Q77*	Ectodermal dysplasia-syndactyly syndrome 1	Pathogenic(Last reviewed: Jun 11, 2019)	1	161049590	G	GACGCGGGCGAAGGCGCCTAGGAACTAGCGCTACTGCAC	-	GACGCGGGCGAAGGCGCCTTGGAACTAGCGCTACTGCAC
V00600-TAG	544.866	288.508	338.458	202.873	0.530364	0.600584	0.883081	NM_001122764.3(PPOX):c.397G>T (p.Glu133Ter)	PPOX	E133*	not provided	Pathogenic(Last reviewed: Dec 14, 2021)	1	161137843	C	TTTTGGGCTGGGCTGAGGTAGCTGACCAAGCCCCGGGGC	+	TTTTGGGCTGGGCTGAGGTTGCTGACCAAGCCCCGGGGC
V00601-TAG	751.275	493.42	547.43	636.145	0.657233	1.16176	0.565722	NM_001122764.3(PPOX):c.1353T>G (p.Tyr451Ter)	PPOX	Y451*, Y289*, Y414*, Y315*, Y418*	Migraine|Abnormal urinary color|Constipation|Abnormal blistering of the skin	Pathogenic(Last reviewed: Jan 1, 2017)	1	161140885	G	ACTCTGGCTGGAGCCTCCTAGGAGGGAGTTGCTGTTAAT	+	ACTCTGGCTGGAGCCTCCTTGGAGGGAGTTGCTGTTAAT
V00602-TAG	541.02	327.247	360.253	359.87	0.6056	0.998941	0.606242	NM_001377299.1(NDUFS2):c.128G>A (p.Trp43Ter)	NDUFS2	W43*	not provided	Pathogenic(Last reviewed: Nov 5, 2021)	1	161173259	G	TGGCAGCCAGATGTGGAATAGGCACAGCAGTTTGGGGGA	+	TGGCAGCCAGATGTGGAATTGGCACAGCAGTTTGGGGGA
V00603-TAG	535.892	251.807	426.919	521.965	0.470872	1.22211	0.385293	NM_000530.8(MPZ):c.543C>G (p.Tyr181Ter)	MPZ	Y181*	Charcot-Marie-Tooth disease	Uncertain significance	1	161276160	T	CTTTTCTACGTGGTTCGGTAGTGCTGGCTACGCAGGCAG	-	CTTTTCTACGTGGTTCGGTTGTGCTGGCTACGCAGGCAG
V00604-TAG	714.096	542.354	882.043	948.1	0.759834	1.07481	0.70695	NM_000530.8(MPZ):c.421C>T (p.Gln141Ter)	MPZ	Q141*	Charcot-Marie-Tooth disease	Uncertain significance	1	161276525	G	ATAGTGGGCAAGACCTCTTAGGTCACGCTGTATGTCTTT	-	ATAGTGGGCAAGACCTCTTTGGTCACGCTGTATGTCTTT
V00605-TAG	908.965	663.67	492.303	420.019	0.730435	0.853469	0.855842	NM_000530.8(MPZ):c.302G>A (p.Trp101Ter)	MPZ	W101*	Charcot-Marie-Tooth disease, type I	Pathogenic(Last reviewed: Jul 13, 2019)	1	161276644	G	TTCAAAGAGCGCATCCAGTAGGTAGGGGACCCTCGCTGG	-	TTCAAAGAGCGCATCCAGTTGGTAGGGGACCCTCGCTGG
V00606-TAG	1605.11	467.933	546.148	531.14	0.291968	0.97257	0.300203	NM_000530.8(MPZ):c.298C>T (p.Gln100Ter)	MPZ	Q100*	Charcot-Marie-Tooth disease, type I	Pathogenic(Last reviewed: Aug 31, 2021)	1	161276648	T	ACCTTCAAAGAGCGCATCTAGTGGGTAGGGGACCCTCGC	-	ACCTTCAAAGAGCGCATCTTGTGGGTAGGGGACCCTCGC
V00607-TAG	452.56	257.924	517.944	525.023	0.570871	1.01364	0.563188	NM_000530.8(MPZ):c.197G>A (p.Trp66Ter)	MPZ	W66*	not provided	Pathogenic(Last reviewed: Nov 23, 2020)	1	161277085	C	GATGACATCTCCTTCACCTAGCGCTACCAGCCCGAAGGG	-	GATGACATCTCCTTCACCTTGCGCTACCAGCCCGAAGGG
V00608-TAG	735.89	597.405	756.403	1234.57	0.812068	1.63132	0.497797	NM_003001.5(SDHC):c.386G>A (p.Trp129Ter)	SDHC	W129*, W76*, W95*, W108*, W169*, W92*, W110*, W93*	Paragangliomas 3|Paragangliomas 3|Gastrointestinal stromal tumor	Pathogenic(Last reviewed: Nov 28, 2021)	1	161326611	A	CCTCTCATGTATCATACCTAGAATGGGATCCGACACTTG	+	CCTCTCATGTATCATACCTTGAATGGGATCCGACACTTG
V00609-TAG	606.404	69.3235	1444.86	1255.98	0.115777	0.869365	0.133174	NM_003001.5(SDHC):c.454G>A (p.Gly152Arg)	SDHC	G152R, W97*, W63*, G99R, G118R, G115R, G116R, G192R, G131R, W78*, G133R	Gastrointestinal stromal tumor|Paragangliomas 3	Uncertain significance(Last reviewed: Nov 14, 2018)	1	161332167	A	TCCCCAGCTATACCAGTCTAGAGTGGTTGTCCTGGTTCT	+	TCCCCAGCTATACCAGTCTTGAGTGGTTGTCCTGGTTCT
V00610-TAG	756.403	201.854	742.3	446.525	0.267828	0.602078	0.444839	NM_007348.4(ATF6):c.7G>T (p.Glu3Ter)	ATF6	E3*	not provided	Pathogenic(Last reviewed: Nov 11, 2021)	1	161736157	C	GGAACTTGTGAAATGGGGTAGCCGGCTGGGGTTGCCGGC	+	GGAACTTGTGAAATGGGGTTGCCGGCTGGGGTTGCCGGC
V00611-TAG	875.632	907.322	837.171	1349.77	1.03615	1.61157	0.642945	NM_007348.4(ATF6):c.709C>T (p.Gln237Ter)	ATF6	Q237*	Achromatopsia 7|not provided	Pathogenic(Last reviewed: Oct 10, 2021)	1	161771862	C	CAGACGGTTTTGCTGTCTTAGCCTACTGTGGTACAACTT	+	CAGACGGTTTTGCTGTCTTTGCCTACTGTGGTACAACTT
V00612-TAG	515.38	529.101	356.407	725.857	1.02657	2.0337	0.504781	NM_002585.4(PBX1):c.661G>T (p.Glu221Ter)	PBX1	E221*, E138*	Congenital anomalies of kidney and urinary tract syndrome with or without hearing loss, abnormal ears, or developmental delay	Pathogenic(Last reviewed: Jun 18, 2018)	1	164769086	G	CTCAAGCAGAGCACGTGCTAGGCGGTGATGATCCTGCGT	+	CTCAAGCAGAGCACGTGCTTGGCGGTGATGATCCTGCGT
V00613-TAG	2224.34	2224.47	724.352	1105.1	1.00006	1.52491	0.655814	NM_018417.6(ADCY10):c.2101C>T (p.Gln701Ter)	ADCY10	Q609*, Q548*, Q701*	not provided	Pathogenic(Last reviewed: Nov 27, 2019)	1	167825473	C	ATTGTCATTGGTGCAGTATAGCCTAACGACATCTCCAAC	-	ATTGTCATTGGTGCAGTATTGCCTAACGACATCTCCAAC
V00614-TAG	1167.94	435.311	847.428	1669.88	0.373254	1.96938	0.189528	NM_018417.6(ADCY10):c.581G>A (p.Trp194Ter)	ADCY10|DCAF6	W102*, W194*, W41*	not provided	Pathogenic(Last reviewed: Jul 21, 2020)	1	167868722	C	ATTCTGTCACCAAACTGCTAGCAGCTCTGTGACCGGAGC	-	ATTCTGTCACCAAACTGCTTGCAGCTCTGTGACCGGAGC
V00615-TAG	1170.5	757.461	1076.91	1225.39	0.647426	1.13775	0.569041	NM_005149.3(TBX19):c.568C>T (p.Gln190Ter)	TBX19	Q190*	Congenital isolated adrenocorticotropic hormone deficiency	Pathogenic(Last reviewed: Oct 27, 2017)	1	168262481	T	TGCTCCTTCCCTGAAACCTAGTTCATAGCCGTGACTGCC	+	TGCTCCTTCCCTGAAACCTTGTTCATAGCCGTGACTGCC
V00616-TAG	688.455	392.493	623.071	534.198	0.570731	0.857592	0.665504	NM_005149.3(TBX19):c.627C>G (p.Tyr209Ter)	TBX19	Y209*	Congenital isolated adrenocorticotropic hormone deficiency	Pathogenic(Last reviewed: Sep 1, 2017)	1	168266985	A	ACGGCTCTCAAAATCAAGTAGAATCCTTTTGCCAAAGCC	+	ACGGCTCTCAAAATCAAGTTGAATCCTTTTGCCAAAGCC
V00617-TAG	308.971	274.235	494.867	645.32	0.887938	1.30341	0.681241	NM_006996.3(SLC19A2):c.1450A>T (p.Lys484Ter)	SLC19A2	K283*, K484*	not provided	Uncertain significance(Last reviewed: Aug 21, 2021)	1	169435131	C	GTTATGAAGAAATGTAGATAGCTGGAAGATCCACAATCA	-	GTTATGAAGAAATGTAGATTGCTGGAAGATCCACAATCA
V00618-TAG	587.174	545.412	712.813	1446.62	0.928999	2.02801	0.458085	NM_006996.3(SLC19A2):c.1082G>A (p.Trp361Ter)	SLC19A2	W361*, W160*	Megaloblastic anemia, thiamine-responsive, with diabetes mellitus and sensorineural deafness	Pathogenic(Last reviewed: Aug 8, 2016)	1	169438023	G	AAAATATCCTGGTCAACTTAGGGAGAAATGACATTATCT	-	AAAATATCCTGGTCAACTTTGGGAGAAATGACATTATCT
V00619-TAG	321.792	79.5181	424.355	185.542	0.249443	0.438557	0.568781	NM_003005.4(SELP):c.1366G>T (p.Glu456Ter)	SELP	E456*	not provided	Uncertain significance(Last reviewed: Oct 24, 2018)	1	169576340	G	GATCTCCCAGTTCCAAATTAGGCCCGGGTGAACTGCTCC	-	GATCTCCCAGTTCCAAATTTGGCCCGGGTGAACTGCTCC
V00620-TAG	685.891	194.717	716.66	548.471	0.284932	0.765643	0.372148	NM_152281.3(GORAB):c.367G>T (p.Glu123Ter)	GORAB		not provided	Pathogenic(Last reviewed: Nov 9, 2017)	1	170508656	A	GATGGTCACAACAATGTTTAGATTCTACCTCCAAAGCCA	+	GATGGTCACAACAATGTTTTGATTCTACCTCCAAAGCCA
V00621-TAG	341.022	132.53	870.504	952.178	0.390414	1.09372	0.356961	NM_001002294.3(FMO3):c.370C>T (p.Gln124Ter)	FMO3	Q124*, Q104*, Q61*	not provided	Pathogenic(Last reviewed: Nov 10, 2017)	1	171076864	T	GATTTTGCAACTACTGGCTAGTGGGATGTTACCACTGAA	+	GATTTTGCAACTACTGGCTTGTGGGATGTTACCACTGAA
V00622-TAG	474.354	1299.81	825.633	2736.24	2.73652	3.31131	0.826415	NM_001002294.3(FMO3):c.859G>T (p.Glu287Ter)	FMO3	E287*, E267*, E224*	not provided	Pathogenic(Last reviewed: Oct 5, 2017)	1	171083178	C	GAGCCTGTATTTAACGATTAGCTCCCAGCAAGCATTCTG	+	GAGCCTGTATTTAACGATTTGCTCCCAGCAAGCATTCTG
V00623-TAG	603.84	499.537	499.995	596.386	0.827552	1.1924	0.694023	NM_001002294.3(FMO3):c.940G>T (p.Glu314Ter)	FMO3	E314*, E251*, E294*	Trimethylaminuria	Pathogenic(Last reviewed: Sep 1, 1999)	1	171083259	G	GAGACCTCGGCCATTTTTTAGGATGGGACCATATTTGAG	+	GAGACCTCGGCCATTTTTTTGGATGGGACCATATTTGAG
V00624-TAG	320.51	85.6349	474.354	695.274	0.269463	1.46475	0.183965	NM_000261.2(MYOC):c.1491T>G (p.Tyr497Ter)	MYOC	Y497*	not provided	Uncertain significance(Last reviewed: Jan 20, 2014)	1	171605089	G	AACTTGAACATGGTCACTTAGGACATCAAGCTCTCCAAG	-	AACTTGAACATGGTCACTTTGGACATCAAGCTCTCCAAG
V00625-TAG	824.351	244.671	923.068	500.556	0.297656	0.54277	0.548403	NM_000261.2(MYOC):c.1102C>T (p.Gln368Ter)	MYOC	Q368*	Glaucoma of childhood	Pathogenic(Last reviewed: Mar 5, 2022)	1	171605478	T	GGAGCTGGCTACCACGGATAGTTCCCGTATTCTTGGGGT	-	GGAGCTGGCTACCACGGATTGTTCCCGTATTCTTGGGGT
V00626-TAG	375.637	303.8	820.505	744.208	0.809266	0.907125	0.892122	NM_000261.2(MYOC):c.343G>T (p.Glu115Ter)	MYOC	E115*	MYOC-Related Disorders	Uncertain significance(Last reviewed: Jan 4, 2018)	1	171621409	G	AGGCCCCAGGAGACCCAGTAGGGGCTGCAGAGGGAGCTG	-	AGGCCCCAGGAGACCCAGTTGGGGCTGCAGAGGGAGCTG
V00627-TAG	1451.27	167.192	723.07	434.291	0.115813	0.601173	0.192646	NM_018122.5(DARS2):c.6C>G (p.Tyr2Ter)	DARS2	Y2*	not provided	Pathogenic(Last reviewed: Sep 26, 2021)	1	173794373	T	TCGTGTGGCTCCAACATGTAGTTCCCTTCTTGGTTAAGT	+	TCGTGTGGCTCCAACATGTTGTTCCCTTCTTGGTTAAGT
V00628-TAG	832.043	548.471	503.841	401.668	0.659595	0.797614	0.82696	NM_000488.4(SERPINC1):c.1016G>A (p.Trp339Ter)	SERPINC1	W339*, W291*, W267*, W320*, W332*, W366*, W380*	Hereditary antithrombin deficiency	Pathogenic(Last reviewed: Jul 7, 2021)	1	173878827	C	CCAGAGGTGCTGCAAGAGTAGCTGGATGAATTGGAGGAG	-	CCAGAGGTGCTGCAAGAGTTGCTGGATGAATTGGAGGAG
V00629-TAG	814.095	683.04	715.378	795.181	0.839215	1.1114	0.755099	NM_000488.4(SERPINC1):c.607C>T (p.Gln203Ter)	SERPINC1	Q230*, Q155*, Q203*	Hereditary antithrombin deficiency	Pathogenic(Last reviewed: Oct 14, 2021)	1	173880954	C	GTATATGGAGCCAAGCTCTAGCCCCTGGACTTCAAGGTG	-	GTATATGGAGCCAAGCTCTTGCCCCTGGACTTCAAGGTG
V00630-TAG	1088.45	1233.55	967.939	1236.61	1.13319	1.27728	0.887185	NM_003285.3(TNR):c.207C>G (p.Tyr69Ter)	TNR	Y69*	Non-progressive neurodevelopmental disorder with spasticity and transient opisthotonus	Pathogenic(Last reviewed: Jul 25, 2019)	1	175375644	A	GTGGTCTTCAACCACGTGTAGAACATTAACGTGCCCTTG	-	GTGGTCTTCAACCACGTGTTGAACATTAACGTGCCCTTG
V00631-TAG	353.843	273.216	379.483	285.45	0.772782	0.752857	1.02647	NM_007314.4(ABL2):c.43C>T (p.Gln15Ter)	ABL2	Q15*	Inborn genetic diseases	Uncertain significance(Last reviewed: Sep 8, 2017)	1	179198490	C	GGGGAAGCTCCGGGGCTCTAGCAGCCTCAGCCCCGCGGG	-	GGGGAAGCTCCGGGGCTCTTGCAGCCTCAGCCCCGCGGG
V00632-TAG	985.888	1762.65	779.479	2603.71	1.78708	3.33732	0.535485	NM_014625.4(NPHS2):c.928G>T (p.Glu310Ter)	AXDND1|NPHS2	E242*, E310*	not provided	Pathogenic(Last reviewed: Dec 13, 2019)	1	179520532	A	TCCCTGAGGATGGCAGCTTAGATTCTGTCAGGCACCCCT	-	TCCCTGAGGATGGCAGCTTTGATTCTGTCAGGCACCCCT
V00633-TAG	201.28	86.6543	287.177	199.815	0.433331	0.696846	0.621847	NM_014625.4(NPHS2):c.115C>T (p.Gln39Ter)	NPHS2	Q39*	Nephrotic syndrome, type 2	Pathogenic(Last reviewed: Nov 15, 2019)	1	179544885	G	GGCGGAGGCCGCGGGCGCTAGGAGGCTGGGCCCGAGCCG	-	GGCGGAGGCCGCGGGCGCTTGGAGGCTGGGCCCGAGCCG
V00634-TAG	306.407	177.386	557.687	494.439	0.580294	0.886793	0.654374	NM_015602.4(TOR1AIP1):c.149C>A (p.Ser50Ter)	TOR1AIP1|LOC112577517	S50*	Autosomal recessive limb-girdle muscular dystrophy type 2Y	Pathogenic(Last reviewed: Sep 27, 2021)	1	179851786	C	GCGTACAGAACTCCTCCGTAGCGCCAGGGCCGGCGGGAA	+	GCGTACAGAACTCCTCCGTTGCGCCAGGGCCGGCGGGAA
V00635-TAG	278.202	285.45	297.433	606.58	1.02596	2.0359	0.503932	NM_015602.4(TOR1AIP1):c.349C>T (p.Gln117Ter)	TOR1AIP1	Q117*	Autosomal recessive limb-girdle muscular dystrophy type 2Y	Pathogenic(Last reviewed: Mar 18, 2021)	1	179851986	G	CGGAGGCAGCCGCGACCCTAGGAAACCGAGGAAATGAAG	+	CGGAGGCAGCCGCGACCCTTGGAAACCGAGGAAATGAAG
V00636-TAG	485.893	706.488	508.969	656.534	1.45307	1.28936	1.12697	NM_001205293.3(CACNA1E):c.2350C>T (p.Gln784Ter)	CACNA1E	Q765*, Q784*	not provided	Uncertain significance(Last reviewed: Apr 8, 2022)	1	181701572	C	TGGGAGCAGCGTACCAGCTAGCTGAGGAAGCACATGCAG	+	TGGGAGCAGCGTACCAGCTTGCTGAGGAAGCACATGCAG
V00637-TAG	661.532	442.447	482.047	281.372	0.669321	0.584564	1.14499	NM_001205293.3(CACNA1E):c.5764C>T (p.Gln1922Ter)	CACNA1E	Q1922*, Q1903*	not provided	Uncertain significance(Last reviewed: Sep 20, 2018)	1	181754933	C	AAAGCCCTGCCTTACCTCTAGCAGGACCCCGTTTCAGGC	+	AAAGCCCTGCCTTACCTCTTGCAGGACCCCGTTTCAGGC
V00638-TAG	876.914	294.625	787.172	655.514	0.336735	0.832959	0.404264	NM_001205293.3(CACNA1E):c.6516C>G (p.Tyr2172Ter)	CACNA1E	Y2172*, Y2110*, Y2129*	not provided	Uncertain significance(Last reviewed: Jun 28, 2021)	1	181767544	A	CCCCGGCCCCTCCTTTCCTAGAGCTCCCTGATTCGACAC	+	CCCCGGCCCCTCCTTTCCTTGAGCTCCCTGATTCGACAC
V00639-TAG	456.406	482.206	303.843	629.008	1.05641	2.06666	0.511164	NM_001205293.3(CACNA1E):c.6649C>T (p.Gln2217Ter)	CACNA1E	Q2174*, Q2217*, Q2155*	Wolff-Parkinson-White pattern	Uncertain significance(Last reviewed: Jul 14, 2017)	1	181767677	C	TCCAACTCTCCGCACCCCTAGCAGAGCCAACATGCCTCC	+	TCCAACTCTCCGCACCCCTTGCAGAGCCAACATGCCTCC
V00640-TAG	992.298	415.941	670.506	722.799	0.419754	1.07787	0.389428	NM_021133.4(RNASEL):c.1289T>A (p.Leu430Ter)	RNASEL	L430*	Prostate cancer, hereditary, 1	Uncertain significance(Last reviewed: Aug 17, 2022)	1	182554653	T	GAGAGCCACAGGGGCCACTAGTTTGTGTGTGTCACCCTC	-	GAGAGCCACAGGGGCCACTTGTTTGTGTGTGTCACCCTC
V00641-TAG	589.738	364.968	498.713	591.288	0.619509	1.18526	0.522679	NM_005562.3(LAMC2):c.2074C>T (p.Gln692Ter)	LAMC2	Q692*	Junctional epidermolysis bullosa	Pathogenic(Last reviewed: May 24, 2017)	1	183201846	A	AGCCAAGAGAACAGCTACTAGAGCCGCCTGGATGACCTC	+	AGCCAAGAGAACAGCTACTTGAGCCGCCTGGATGACCTC
V00642-TAG	601.276	418.999	367.945	630.028	0.697353	1.71036	0.407724	NM_005562.3(LAMC2):c.2131C>T (p.Gln711Ter)	LAMC2	Q711*	not provided	Pathogenic(Last reviewed: Aug 1, 2018)	1	183201903	T	GTTCGGGCTCTGGGAAGTTAGTACCAGAACCGAGTTCGG	+	GTTCGGGCTCTGGGAAGTTTGTACCAGAACCGAGTTCGG
V00643-TAG	687.173	538.276	698.711	1284.52	0.783635	1.83722	0.426533	NM_005562.3(LAMC2):c.2244C>G (p.Tyr748Ter)	LAMC2	Y748*	not provided	Pathogenic(Last reviewed: Nov 15, 2021)	1	183203525	G	ATTCCTGCCTCAGACCACTAGGTGGGGCCAAATGGCTTT	+	ATTCCTGCCTCAGACCACTTGGTGGGGCCAAATGGCTTT
V00644-TAG	515.38	236.515	321.792	422.058	0.459963	1.31062	0.35095	NM_005562.3(LAMC2):c.2705G>A (p.Trp902Ter)	LAMC2	W902*	not provided	Pathogenic(Last reviewed: Oct 27, 2021)	1	183206590	A	CAGAAGAATCTGGGAAACTAGAAAGAAGAAGCACAGCAG	+	CAGAAGAATCTGGGAAACTTGAAAGAAGAAGCACAGCAG
V00645-TAG	621.789	201.854	329.484	297.683	0.325718	0.903775	0.360397	NM_005562.3(LAMC2):c.3373C>T (p.Gln1125Ter)	LAMC2	Q1125*	not provided	Pathogenic(Last reviewed: Aug 30, 2021)	1	183212326	A	GGGCTGGTCTTACTGGAGTAGAAGCTTTCCCGAGCCAAG	+	GGGCTGGTCTTACTGGAGTTGAAGCTTTCCCGAGCCAAG
V00646-TAG	562.815	235.496	476.918	386.376	0.419457	0.810549	0.517497	NM_005562.3(LAMC2):c.3451C>T (p.Gln1151Ter)	LAMC2	Q1151*	Junctional epidermolysis bullosa, non-Herlitz type	Pathogenic	1	183212404	C	CTGGAAGAGAGGGCACGTTAGCAGAGGGGCCACCTCCAT	+	CTGGAAGAGAGGGCACGTTTGCAGAGGGGCCACCTCCAT
V00647-TAG	153.845	64.2261	710.249	383.318	0.421236	0.540342	0.779573	NM_005562.3(LAMC2):c.3454C>T (p.Gln1152Ter)	LAMC2	Q1152*	Junctional epidermolysis bullosa gravis of Herlitz|Junctional epidermolysis bullosa, non-Herlitz type|not provided	Pathogenic/Likely pathogenic(Last reviewed: Jan 4, 2019)	1	183212407	A	GAAGAGAGGGCACGTCAGTAGAGGGGCCACCTCCATTTG	+	GAAGAGAGGGCACGTCAGTTGAGGGGCCACCTCCATTTG
V00648-TAG	499.995	435.311	382.048	597.405	0.870888	1.56222	0.557468	NM_000433.4(NCF2):c.1120C>T (p.Gln374Ter)	NCF2	Q293*, Q329*, Q374*	Granulomatous disease, chronic, autosomal recessive, cytochrome b-positive, type 2|not provided	Pathogenic(Last reviewed: Aug 31, 2021)	1	183532627	G	CCCGGGCTCCCCTACAGCTAGGTCCGGGACATGGTGTCT	-	CCCGGGCTCCCCTACAGCTTGGTCCGGGACATGGTGTCT
V00649-TAG	1101.27	1104.08	920.504	1036.79	1.00255	1.1262	0.890206	NM_000433.4(NCF2):c.830G>A (p.Trp277Ter)	NCF2	W196*, W277*, W232*	Granulomatous disease, chronic, autosomal recessive, cytochrome b-positive, type 2	Pathogenic(Last reviewed: Jan 4, 2021)	1	183536364	G	AAGAAGGGCAATGATAACTAGGCCACGGTCATGTTCAAC	-	AAGAAGGGCAATGATAACTTGGCCACGGTCATGTTCAAC
V00650-TAG	735.89	389.435	684.609	455.7	0.529841	0.666123	0.79541	NM_000433.4(NCF2):c.298C>T (p.Gln100Ter)	NCF2	Q100*	Granulomatous disease, chronic, autosomal recessive, cytochrome b-positive, type 2	Pathogenic(Last reviewed: Sep 24, 2020)	1	183546802	C	CTTAAAGAAGCCTTGATTTAGCTTCGAGGGAACCAGCTG	-	CTTAAAGAAGCCTTGATTTTGCTTCGAGGGAACCAGCTG
V00651-TAG	707.685	382.298	752.557	776.831	0.540858	1.03221	0.52398	NM_005807.6(PRG4):c.301G>T (p.Glu101Ter)	PRG4	E101*, E60*	Camptodactyly-arthropathy-coxa vara-pericarditis syndrome	Pathogenic(Last reviewed: Mar 22, 2022)	1	186270825	A	AAGTGCTGTCCCGATTATTAGAGTTTCTGTGCAGAAGGT	+	AAGTGCTGTCCCGATTATTTGAGTTTCTGTGCAGAAGGT
V00652-TAG	439.739	58.1094	702.557	736.052	0.134114	1.04761	0.128019	NM_005807.6(PRG4):c.2215A>T (p.Lys739Ter)	PRG4	K698*, K646*, K696*, K605*, K739*	Camptodactyly-arthropathy-coxa vara-pericarditis syndrome	Pathogenic(Last reviewed: Feb 4, 2018)	1	186277066	G	CTTGCACCCACCACCACCTAGGAGCCCACATCCACCACC	+	CTTGCACCCACCACCACCTTGGAGCCCACATCCACCACC
V00653-TAG	461.534	285.45	693.583	926.692	0.619305	1.33561	0.463687	NM_024529.5(CDC73):c.85G>T (p.Glu29Ter)	CDC73	E29*	Parathyroid carcinoma|not provided	Pathogenic(Last reviewed: Aug 31, 2021)	1	193091415	T	GACGAAGTGATCTTCGGGTAGTTCTCCTGGCCCAAGAAT	+	GACGAAGTGATCTTCGGGTTGTTCTCCTGGCCCAAGAAT
V00654-TAG	384.612	429.194	1069.22	1506.77	1.11561	1.40884	0.791869	NM_024529.5(CDC73):c.109A>T (p.Lys37Ter)	CDC73	K37*	not provided	Pathogenic(Last reviewed: Aug 17, 2016)	1	193091439	A	TCCTGGCCCAAGAATGTGTAGACCAACTATGTTGTTTGG	+	TCCTGGCCCAAGAATGTGTTGACCAACTATGTTGTTTGG
V00655-TAG	503.841	1106.12	517.944	2711.77	2.193	5.22749	0.419513	NM_024529.5(CDC73):c.157G>T (p.Glu53Ter)	CDC73	E53*	Parathyroid carcinoma	Pathogenic(Last reviewed: Sep 1, 2021)	1	193094267	T	AAGGAAGGCCAACCCAGATAGTACTACACATTGGATTCC	+	AAGGAAGGCCAACCCAGATTGTACTACACATTGGATTCC
V00656-TAG	728.198	1090.82	466.662	1061.26	1.4973	2.27143	0.659187	NM_024529.5(CDC73):c.162C>G (p.Tyr54Ter)	CDC73	Y54*	Parathyroid carcinoma	Pathogenic(Last reviewed: Jan 18, 2021)	1	193094272	T	GAAGGCCAACCCAGAGAGTAGTACACATTGGATTCCATT	+	GAAGGCCAACCCAGAGAGTTGTACACATTGGATTCCATT
V00657-TAG	370.509	255.885	437.175	279.333	0.691464	0.639773	1.0808	NM_024529.5(CDC73):c.406A>T (p.Lys136Ter)	CDC73	K136*	Parathyroid carcinoma	Pathogenic(Last reviewed: Oct 6, 2021)	1	193104702	A	GAAGTTTTAGCAGAAGCATAGAAACCACGAATTGAGGTA	+	GAAGTTTTAGCAGAAGCATTGAAACCACGAATTGAGGTA
V00658-TAG	717.942	378.221	576.917	579.055	0.527471	1.0037	0.525527	NM_024529.5(CDC73):c.628C>T (p.Gln210Ter)	CDC73	Q210*	Parathyroid carcinoma	Pathogenic(Last reviewed: Aug 6, 2021)	1	193111095	A	GACATAACTGCCCTTAAATAGAGGAGTTTTGTGGATGCT	+	GACATAACTGCCCTTAAATTGAGGAGTTTTGTGGATGCT
V00659-TAG	366.663	220.204	1060.25	498.517	0.601649	0.470689	1.27823	NM_024529.5(CDC73):c.1012C>T (p.Gln338Ter)	CDC73	Q338*	Parathyroid carcinoma	Pathogenic(Last reviewed: Jul 13, 2021)	1	193172964	C	ACTCAGACTCCTGCAGCCTAGCCAGTACCAAGACCAGGT	+	ACTCAGACTCCTGCAGCCTTGCCAGTACCAAGACCAGGT
V00660-TAG	466.662	303.8	661.532	814.551	0.651752	1.23096	0.529467	NM_000186.4(CFH):c.729C>G (p.Tyr243Ter)	CFH	Y243*	not provided	Pathogenic(Last reviewed: Dec 4, 2020)	1	196648862	A	TGTAACATGGGTTATGAATAGAGTGAAAGAGGAGATGCT	+	TGTAACATGGGTTATGAATTGAGTGAAAGAGGAGATGCT
V00661-TAG	538.456	640.223	574.353	756.441	1.18865	1.31648	0.902897	NM_000186.4(CFH):c.1222C>T (p.Gln408Ter)	CFH	Q408*	Basal laminar drusen	Pathogenic(Last reviewed: Feb 1, 2008)	1	196659255	G	CATGGAAGAAAGTTTGTATAGGGTAAATCTATAGACGTT	+	CATGGAAGAAAGTTTGTATTGGGTAAATCTATAGACGTT
V00662-TAG	533.328	34.6617	687.173	428.174	0.0667413	0.623643	0.107018	NM_000186.4(CFH):c.1307G>A (p.Trp436Ter)	CFH	W436*	not provided	Pathogenic(Last reviewed: Jul 18, 2019)	1	196659340	T	ACATGTATGGAGAATGGCTAGTCTCCTACTCCCAGATGC	+	ACATGTATGGAGAATGGCTTGTCTCCTACTCCCAGATGC
V00663-TAG	433.329	497.498	748.711	955.236	1.14774	1.27547	0.899855	NM_000186.4(CFH):c.2573G>A (p.Trp858Ter)	CFH	W858*	not provided	Uncertain significance(Last reviewed: Sep 16, 2018)	1	196706113	C	ACATGCAAAGATGGAAGATAGCAGTCAATACCACTCTGT	+	ACATGCAAAGATGGAAGATTGCAGTCAATACCACTCTGT
V00664-TAG	217.947	94.81	275.638	297.683	0.437595	1.07969	0.405298	NM_002113.3(CFHR1):c.130C>T (p.Gln44Ter)	CFHR1	Q27*, Q44*	not provided	Uncertain significance(Last reviewed: Feb 4, 2021)	1	196794678	G	AAATATAAGCCATTTTCCTAGGTTCCTACAGGGGAAGTT	+	AAATATAAGCCATTTTCCTTGGTTCCTACAGGGGAAGTT
V00665-TAG	574.353	514.829	693.583	1197.87	0.896542	1.72603	0.519426	NM_030787.4(CFHR5):c.1195C>T (p.Gln399Ter)	CFHR5	Q399*	not provided|CFH-Related Dense Deposit Disease / Membranoproliferative Glomerulonephritis Type II	Uncertain significance(Last reviewed: Jan 13, 2022)	1	196971659	A	CCTCAGATACCTAATGCTTAGAATATGACAACCACAGTG	+	CCTCAGATACCTAATGCTTTGAATATGACAACCACAGTG
V00666-TAG	747.429	624.931	694.865	1090.82	0.836326	1.56902	0.533025	NM_018136.5(ASPM):c.9874C>T (p.Gln3292Ter)	ASPM	Q1707*, Q3292*	Microcephaly 5, primary, autosomal recessive	Pathogenic(Last reviewed: May 8, 2019)	1	197059170	A	TGTTGTGAGAACATGGCCTAGAGTGGAGCAATTTCTAAA	-	TGTTGTGAGAACATGGCCTTGAGTGGAGCAATTTCTAAA
V00667-TAG	1474.34	2371.27	825.633	2745.41	1.60794	3.32241	0.483969	NM_018136.5(ASPM):c.9789T>G (p.Tyr3263Ter)	ASPM	Y1678*, Y3263*	not provided	Pathogenic(Last reviewed: Jul 14, 2021)	1	197059366	A	CTTCATTACCTTTTGACATAGAAGCACCTTTCTGCCATT	-	CTTCATTACCTTTTGACATTGAAGCACCTTTCTGCCATT
V00668-TAG	765.377	222.243	533.328	271.177	0.291296	0.509382	0.571862	NM_018136.5(ASPM):c.9659G>A (p.Trp3220Ter)	ASPM	W1635*, W3220*	not provided|Microcephaly 5, primary, autosomal recessive	Pathogenic(Last reviewed: Aug 31, 2021)	1	197059496	A	TTATGGAGAGGCTATTCTTAGAGGAAGAAAAATGATTGT	-	TTATGGAGAGGCTATTCTTTGAGGAAGAAAAATGATTGT
V00669-TAG	1478.19	2205.1	289.741	861.446	1.49142	2.96637	0.502776	NM_018136.5(ASPM):c.9492T>G (p.Tyr3164Ter)	ASPM	Y3164*, Y1579*	Microcephaly 5, primary, autosomal recessive	Pathogenic(Last reviewed: Jan 3, 2022)	1	197060124	C	AAGAGATTTATTCAGAAATAGCATAGCATCAAAAAGATT	-	AAGAGATTTATTCAGAAATTGCATAGCATCAAAAAGATT
V00670-TAG	606.404	663.67	538.456	608.619	1.09428	1.13006	0.968336	NM_018136.5(ASPM):c.9104T>A (p.Leu3035Ter)	ASPM	L3035*, L1450*	Microcephaly 5, primary, autosomal recessive	Pathogenic(Last reviewed: Feb 8, 2013)	1	197062372	A	AGACATCGAGCTGCTTGTTAGATCCAAGCACATTATAGA	-	AGACATCGAGCTGCTTGTTTGATCCAAGCACATTATAGA
V00671-TAG	616.661	252.827	579.481	1000.09	0.410949	1.72459	0.238288	NM_018136.5(ASPM):c.8903G>A (p.Trp2968Ter)	ASPM	W2968*, W1383*	Microcephaly 5, primary, autosomal recessive	Pathogenic(Last reviewed: Feb 8, 2013)	1	197065212	A	CAAGCCTGGTATAGATGTTAGAGAGCACACAAAGAATAT	-	CAAGCCTGGTATAGATGTTTGAGAGCACACAAAGAATAT
V00672-TAG	232.049	277.294	476.918	869.602	1.19414	1.82165	0.655527	NM_018136.5(ASPM):c.8124T>G (p.Tyr2708Ter)	ASPM	Y2708*	not provided	Pathogenic(Last reviewed: Apr 24, 2015)	1	197070257	G	CACAGGGCCAAAGTTGATTAGGAAACAAAGAAAACTGCA	-	CACAGGGCCAAAGTTGATTTGGAAACAAAGAAAACTGCA
V00673-TAG	412.816	294.625	607.686	922.614	0.714386	1.51739	0.4708	NM_018136.5(ASPM):c.8017C>T (p.Gln2673Ter)	ASPM	Q2673*	Microcephaly 5, primary, autosomal recessive	Pathogenic(Last reviewed: Feb 8, 2013)	1	197070364	T	CAAGCAGTTATTTGTATATAGTCTTATTACAGAGGCTTT	-	CAAGCAGTTATTTGTATATTGTCTTATTACAGAGGCTTT
V00674-TAG	779.479	320.111	594.866	885.913	0.411428	1.48844	0.276415	NM_018136.5(ASPM):c.7825C>T (p.Gln2609Ter)	ASPM	Q2609*	Microcephaly 5, primary, autosomal recessive	Pathogenic(Last reviewed: Feb 8, 2013)	1	197070556	G	AAGAAAGAGACTTGTGTTTAGGCAGGTTTTCAGGACATG	-	AAGAAAGAGACTTGTGTTTTGGCAGGTTTTCAGGACATG
V00675-TAG	291.023	257.924	207.69	620.853	0.886657	2.97979	0.297557	NM_018136.5(ASPM):c.7761T>G (p.Tyr2587Ter)	ASPM	Y2587*	Microcephaly 5, primary, autosomal recessive	Pathogenic(Last reviewed: May 22, 2022)	1	197070620	A	AAAATCATACAAGAAAAATAGAGAGCAAATAAAAAGAAA	-	AAAATCATACAAGAAAAATTGAGAGCAAATAAAAAGAAA
V00676-TAG	452.56	116.219	562.815	859.407	0.258442	1.52604	0.169354	NM_018136.5(ASPM):c.7612C>T (p.Gln2538Ter)	ASPM	Q2538*	Microcephaly 5, primary, autosomal recessive	Pathogenic(Last reviewed: Feb 8, 2013)	1	197070769	G	CATTCTGCTGTGGTTATTTAGGCTGCATATAAAGGAATG	-	CATTCTGCTGTGGTTATTTTGGCTGCATATAAAGGAATG
V00677-TAG	376.919	223.262	437.175	387.396	0.593413	0.886394	0.669469	NM_018136.5(ASPM):c.7129C>T (p.Gln2377Ter)	ASPM	Q2377*	Microcephaly 5, primary, autosomal recessive	Pathogenic(Last reviewed: Jan 29, 2021)	1	197071252	A	AATAGAGCTGCAAAACTGTAGAGGCAGCATTATCTCAGA	-	AATAGAGCTGCAAAACTGTTGAGGCAGCATTATCTCAGA
V00678-TAG	693.583	424.096	906.401	1055.14	0.612017	1.16392	0.525823	NM_018136.5(ASPM):c.6997G>T (p.Glu2333Ter)	ASPM	E2333*	Microcephaly 5, primary, autosomal recessive	Pathogenic(Last reviewed: Apr 19, 2017)	1	197071384	A	ATAAGGAAAAGGATGCGATAGATGCACAGGGCTGCTACT	-	ATAAGGAAAAGGATGCGATTGATGCACAGGGCTGCTACT
V00679-TAG	2567.92	2523.17	665.378	867.563	0.982579	1.30341	0.753854	NM_018136.5(ASPM):c.6568C>T (p.Gln2190Ter)	ASPM	Q2190*	Microcephaly 5, primary, autosomal recessive|not provided	Pathogenic(Last reviewed: Oct 31, 2018)	1	197071813	A	CGGACTCTTAGAAAGATGTAGACTGCAGCAACACTCATT	-	CGGACTCTTAGAAAGATGTTGACTGCAGCAACACTCATT
V00680-TAG	1105.12	426.135	449.996	393.513	0.386157	0.874759	0.441444	NM_018136.5(ASPM):c.6189T>G (p.Tyr2063Ter)	ASPM	Y2063*	Microcephaly 5, primary, autosomal recessive	Pathogenic(Last reviewed: Feb 8, 2013)	1	197072192	G	TACAAAACCAAAAAGAAATAGGCAACCTATAGAGCTTCA	-	TACAAAACCAAAAAGAAATTGGCAACCTATAGAGCTTCA
V00681-TAG	406.406	581.094	529.482	611.678	1.42878	1.15495	1.2371	NM_018136.5(ASPM):c.6082C>T (p.Gln2028Ter)	ASPM	Q2028*	not provided	Pathogenic(Last reviewed: Jan 10, 2019)	1	197072299	T	GCAGCTGTAGTAACTTTATAGTCAGCTTATCGTGGTATG	-	GCAGCTGTAGTAACTTTATTGTCAGCTTATCGTGGTATG
V00682-TAG	235.895	168.211	582.046	1663.76	0.714288	2.85529	0.250163	NM_018136.5(ASPM):c.3830G>A (p.Trp1277Ter)	ASPM	W1277*	Microcephaly 5, primary, autosomal recessive	Pathogenic(Last reviewed: Jan 24, 2014)	1	197091085	A	CGACTCATACAAACAACATAGAGAAAATATAAACTAAAA	-	CGACTCATACAAACAACATTGAGAAAATATAAACTAAAA
V00683-TAG	282.048	269.138	551.277	602.502	0.954388	1.09275	0.873379	NM_018136.5(ASPM):c.3327T>G (p.Tyr1109Ter)	ASPM	Y1109*	Microcephaly 5, primary, autosomal recessive	Pathogenic(Last reviewed: Feb 8, 2013)	1	197093303	A	AGTGGTTCCTTTGAACAATAGAGTGAAAACATAAAGTTA	-	AGTGGTTCCTTTGAACAATTGAGTGAAAACATAAAGTTA
V00684-TAG	475.636	1036.79	302.561	853.29	2.17733	2.81423	0.773686	NM_018136.5(ASPM):c.3229A>T (p.Lys1077Ter)	ASPM	K1077*	not provided	Pathogenic(Last reviewed: Nov 17, 2020)	1	197093401	A	GCCTTTCTAAAACACACATAGAGTATAAAGAAAACAATA	-	GCCTTTCTAAAACACACATTGAGTATAAAGAAAACAATA
V00685-TAG	771.787	727.896	791.018	1770.81	0.943204	2.23708	0.421623	NM_018136.5(ASPM):c.2863C>T (p.Gln955Ter)	ASPM	Q955*	Fetal akinesia deformation sequence 1|Arthrogryposis multiplex congenita|not provided	Pathogenic(Last reviewed: Dec 27, 2021)	1	197097693	A	TTACCTGTTAACCATGTTTAGACACCATTTGATGAATTT	-	TTACCTGTTAACCATGTTTTGACACCATTTGATGAATTT
V00686-TAG	287.177	236.515	744.864	821.687	0.8242	1.103	0.747237	NM_018136.5(ASPM):c.1697C>A (p.Ser566Ter)	ASPM	S566*	not provided	Pathogenic(Last reviewed: Jun 8, 2017)	1	197111685	A	AACGAGGTAACACCCTCTTAGACAACAGCTTCAGTTGCT	-	AACGAGGTAACACCCTCTTTGACAACAGCTTCAGTTGCT
V00687-TAG	792.3	1057.18	547.43	1284.52	1.3339	2.344	0.569069	NM_018136.5(ASPM):c.1386C>G (p.Tyr462Ter)	ASPM	Y462*	Inborn genetic diseases	Pathogenic(Last reviewed: Sep 30, 2015)	1	197111996	A	GAAATGAAGTCAAATTACTAGAGTTTTATAAAACAAAAT	-	GAAATGAAGTCAAATTACTTGAGTTTTATAAAACAAAAT
V00688-TAG	323.074	201.854	511.533	676.923	0.625949	1.32269	0.473239	NM_018136.5(ASPM):c.1138C>T (p.Gln380Ter)	ASPM	Q380*	Microcephaly 5, primary, autosomal recessive	Pathogenic(Last reviewed: May 4, 2022)	1	197112244	G	GATAATTATGGACTAAATTAGGATCTAGAATCAGAGTCA	-	GATAATTATGGACTAAATTTGGATCTAGAATCAGAGTCA
V00689-TAG	842.299	806.395	926.914	1455.79	0.957424	1.56997	0.609838	NM_201253.3(CRB1):c.379C>T (p.Gln127Ter)	CRB1	Q127*, Q58*	Leber congenital amaurosis 8|Retinitis pigmentosa 12	Pathogenic(Last reviewed: Sep 28, 2019)	1	197297860	G	CATGGAGGTATTTGCCATTAGGACCCTATTTATCCTGTC	+	CATGGAGGTATTTGCCATTTGGACCCTATTTATCCTGTC
V00690-TAG	492.303	354.773	616.661	585.172	0.721206	0.949019	0.759949	NM_201253.3(CRB1):c.490C>T (p.Gln164Ter)	CRB1	Q164*, Q95*	Leber congenital amaurosis 8|Retinitis pigmentosa 12	Pathogenic(Last reviewed: Dec 13, 2019)	1	197297971	G	CAAAATGGGGCCGTGTGCTAGGATGGAATTGATGGTTAC	+	CAAAATGGGGCCGTGTGCTTGGATGGAATTGATGGTTAC
V00691-TAG	869.222	494.439	748.711	741.149	0.569325	0.989914	0.575126	NM_201253.3(CRB1):c.691C>T (p.Gln231Ter)	CRB1	Q162*, Q231*	Retinitis pigmentosa 12|Leber congenital amaurosis 8	Pathogenic(Last reviewed: Jun 12, 2021)	1	197313449	C	ATTGACGAATGTTGGTCCTAGCCTTGTTTAAATGGTGCA	+	ATTGACGAATGTTGGTCCTTGCCTTGTTTAAATGGTGCA
V00692-TAG	570.507	343.559	783.326	897.127	0.602895	1.14509	0.526502	NM_201253.3(CRB1):c.718C>T (p.Gln240Ter)	CRB1	Q171*, Q240*	Leber congenital amaurosis 8|Retinitis pigmentosa 12	Pathogenic(Last reviewed: Mar 23, 2020)	1	197313476	G	TTAAATGGTGCAACTTGTTAGGATGCTCTGGGGGCCTAT	+	TTAAATGGTGCAACTTGTTTGGATGCTCTGGGGGCCTAT
V00693-TAG	733.326	791.103	819.223	1178.5	1.07868	1.43802	0.750113	NM_201253.3(CRB1):c.1125C>G (p.Tyr375Ter)	CRB1	Y375*, Y306*, Y263*	Retinal dystrophy	Pathogenic(Last reviewed: Jul 6, 2018)	1	197326097	C	CTGCCTTCTTCTTTCAGCTAGCATGAAGCCTCAGGTTAT	+	CTGCCTTCTTCTTTCAGCTTGCATGAAGCCTCAGGTTAT
V00694-TAG	723.07	592.308	887.171	1695.37	0.819407	1.90996	0.429019	NM_201253.3(CRB1):c.1651C>T (p.Gln551Ter)	CRB1	Q439*, Q482*, Q551*	Leber congenital amaurosis 8|Retinitis pigmentosa 12	Pathogenic(Last reviewed: Aug 25, 2020)	1	197390609	T	TCAATTCAGGTCAATAATTAGTCAAAGGTGCTTCTGTTC	+	TCAATTCAGGTCAATAATTTGTCAAAGGTGCTTCTGTTC
V00695-TAG	1021.78	695.274	847.428	911.4	0.680762	1.0754	0.633031	NM_201253.3(CRB1):c.1700G>A (p.Trp567Ter)	CRB1	W455*, W498*, W567*	Leber congenital amaurosis 8|Retinitis pigmentosa 12	Pathogenic(Last reviewed: Feb 7, 2020)	1	197390658	C	AACACCAGCGATGGAGAGTAGCATTTCGTGGAGGTAATA	+	AACACCAGCGATGGAGAGTTGCATTTCGTGGAGGTAATA
V00696-TAG	647.43	1062.28	460.252	1044.95	1.63978	2.26763	0.723123	NM_201253.3(CRB1):c.1949G>A (p.Trp650Ter)	CRB1	W581*, W538*, W650*	Leber congenital amaurosis 8|Retinitis pigmentosa 12	Pathogenic(Last reviewed: Sep 1, 2021)	1	197390907	A	CAAGACATTAAAATTGATTAGAATCACATTACCCTGGAG	+	CAAGACATTAAAATTGATTTGAATCACATTACCCTGGAG
V00697-TAG	698.711	338.462	462.816	399.629	0.485145	0.863768	0.561662	NM_201253.3(CRB1):c.2024G>A (p.Trp675Ter)	CRB1	W563*, W606*, W675*	Leber congenital amaurosis 8	Pathogenic(Last reviewed: Jun 10, 2020)	1	197390982	T	GGCTGTGTGAGAAAGGATTAGTGTGAAAGCCAACCTTGT	+	GGCTGTGTGAGAAAGGATTTGTGTGAAAGCCAACCTTGT
V00698-TAG	605.122	633.086	841.017	1245.78	1.04614	1.48071	0.70651	NM_201253.3(CRB1):c.2072G>A (p.Trp691Ter)	CRB1	W691*, W579*, W622*	Leber congenital amaurosis 8	Pathogenic(Last reviewed: Aug 21, 2018)	1	197391030	C	GGACGCTGCATCAACTTGTAGCTGAGTTACCAGTGTGAC	+	GGACGCTGCATCAACTTGTTGCTGAGTTACCAGTGTGAC
V00699-TAG	691.019	766.636	655.122	1106.12	1.10927	1.68737	0.657398	NM_201253.3(CRB1):c.2393T>A (p.Leu798Ter)	CRB1	L686*, L798*, L729*	Leber congenital amaurosis 8|Retinitis pigmentosa 12	Pathogenic(Last reviewed: Oct 13, 2021)	1	197396848	A	AATGTCCACTTGATATCTTAGAAAATCAAGCCATATAAA	+	AATGTCCACTTGATATCTTTGAAAATCAAGCCATATAAA
V00700-TAG	594.866	954.217	648.712	1371.18	1.60307	2.11198	0.759039	NM_201253.3(CRB1):c.2401A>T (p.Lys801Ter)	CRB1	K801*, K732*, K689*	Retinal dystrophy|Leber congenital amaurosis 8|Retinitis pigmentosa 12|not provided	Pathogenic(Last reviewed: Dec 6, 2021)	1	197396856	C	TTGATATCTTTGAAAATCTAGCCATATAAAATTGAACTG	+	TTGATATCTTTGAAAATCTTGCCATATAAAATTGAACTG
V00701-TAG	448.714	283.411	453.842	501.576	0.632426	1.10495	0.572359	NM_201253.3(CRB1):c.2425C>T (p.Gln809Ter)	CRB1	Q809*, Q697*, Q740*	Retinitis pigmentosa 12|Leber congenital amaurosis 8	Pathogenic(Last reviewed: Dec 10, 2020)	1	197396880	T	TATAAAATTGAACTGTATTAGTCTTCACAAAACCTAGGA	+	TATAAAATTGAACTGTATTTGTCTTCACAAAACCTAGGA
V00702-TAG	751.275	328.267	621.789	527.062	0.437695	0.847899	0.516211	NM_201253.3(CRB1):c.2767G>T (p.Glu923Ter)	CRB1	E811*, E899*, E923*	Retinitis pigmentosa 12|Leber congenital amaurosis 8	Pathogenic(Last reviewed: Feb 6, 2020)	1	197398669	G	ACAAGTGGGAAAGCCTGTTAGGAGGTTCAGTGGTGTGGA	+	ACAAGTGGGAAAGCCTGTTTGGAGGTTCAGTGGTGTGGA
V00703-TAG	546.148	231.418	617.943	597.405	0.424781	0.966818	0.439359	NM_201253.3(CRB1):c.2812C>T (p.Gln938Ter)	CRB1	Q826*, Q914*, Q938*	not provided	Pathogenic(Last reviewed: Oct 23, 2020)	1	197398714	T	CCGTGTCCTCACGGAGCCTAGTGCCAGCCGGTGCTTCAA	+	CCGTGTCCTCACGGAGCCTTGTGCCAGCCGGTGCTTCAA
V00704-TAG	407.688	334.384	607.686	399.629	0.820635	0.658187	1.24681	NM_201253.3(CRB1):c.2818C>T (p.Gln940Ter)	CRB1	Q828*, Q916*, Q940*	Retinitis pigmentosa 12|Leber congenital amaurosis 8	Pathogenic(Last reviewed: Aug 31, 2021)	1	197398720	C	CCTCACGGAGCCCAGTGCTAGCCGGTGCTTCAAGGATTT	+	CCTCACGGAGCCCAGTGCTTGCCGGTGCTTCAAGGATTT
V00705-TAG	614.097	790.084	620.507	1394.62	1.28611	2.24555	0.572738	NM_201253.3(CRB1):c.2983G>T (p.Glu995Ter)	CRB1	E995*, E971*, E883*	not provided|Retinitis pigmentosa 12	Pathogenic(Last reviewed: Oct 1, 1999)	1	197403976	C	ATATTGCATGCAGAAAAATAGCCTGAATTTCTTAATATT	+	ATATTGCATGCAGAAAAATTGCCTGAATTTCTTAATATT
V00706-TAG	357.689	197.776	323.074	909.361	0.554173	2.80912	0.197277	NM_201253.3(CRB1):c.3361C>T (p.Gln1121Ter)	CRB1	Q1097*, Q1009*, Q1121*	Retinitis pigmentosa 12|Leber congenital amaurosis 8	Pathogenic(Last reviewed: Oct 25, 2021)	1	197404354	G	GGTTTCATTAATAAACCTTAGGAAGAGCAATTTCTCAAA	+	GGTTTCATTAATAAACCTTTGGAAGAGCAATTTCTCAAA
V00707-TAG	549.995	263.021	896.145	975.626	0.479172	1.08859	0.440176	NM_201253.3(CRB1):c.3787A>T (p.Lys1263Ter)	CRB1	K1151*, K727*, K1263*, K1239*	Leber congenital amaurosis 8|Retinitis pigmentosa 12	Pathogenic(Last reviewed: Apr 22, 2021)	1	197407714	A	ACAGTCTGTGGGAATGAGTAGACAAATCTCACTTGCTAC	+	ACAGTCTGTGGGAATGAGTTGACAAATCTCACTTGCTAC
V00708-TAG	826.915	572.938	782.044	465.894	0.693233	0.596256	1.16264	NM_201253.3(CRB1):c.3958C>T (p.Gln1320Ter)	CRB1	Q1208*, Q1296*, Q1320*, Q784*	Leber congenital amaurosis 8|Retinitis pigmentosa 12	Pathogenic(Last reviewed: Jul 8, 2020)	1	197411375	T	GACTTACTCAACAAATTCTAGTGCCTCTGTGATGTTGCC	+	GACTTACTCAACAAATTCTTGTGCCTCTGTGATGTTGCC
V00709-TAG	1224.35	1217.24	469.226	439.388	0.994199	0.936546	1.06156	NM_201253.3(CRB1):c.3988G>T (p.Glu1330Ter)	CRB1	E1330*, E794*, E1306*, E1218*	Retinitis pigmentosa 12|Leber congenital amaurosis 8	Pathogenic(Last reviewed: Aug 31, 2021)	1	197411405	C	GATGTTGCCTTTGCTGGCTAGCGCTGCGAGGTGGACGTA	+	GATGTTGCCTTTGCTGGCTTGCGCTGCGAGGTGGACGTA
V00710-TAG	180.767	18.3503	644.865	569.88	0.106457	0.883899	0.12044	NM_201253.3(CRB1):c.4137C>G (p.Tyr1379Ter)	CRB1	Y843*, Y1267*, Y1355*, Y1379*	Leber congenital amaurosis 8|Retinitis pigmentosa 12	Pathogenic(Last reviewed: Nov 18, 2021)	1	197446925	A	AGGGCAACTCAGGGAACCTAGAGCCCCAGCCGTCAGGAG	+	AGGGCAACTCAGGGAACCTTGAGCCCCAGCCGTCAGGAG
V00711-TAG	817.941	225.301	489.739	205.931	0.276334	0.421673	0.655327	NM_002838.5(PTPRC):c.2295C>G (p.Tyr765Ter)	PTPRC	Y765*, Y604*	Immunodeficiency 104	Pathogenic(Last reviewed: May 3, 2019)	1	198704273	T	TAGAACAAGTGTGCAGAATAGTGGCCGTCAATGGAAGAG	+	TAGAACAAGTGTGCAGAATTGTGGCCGTCAATGGAAGAG
V00712-TAG	792.3	325.209	1223.06	2089.9	0.411205	1.70816	0.24073	NM_014875.3(KIF14):c.263T>A (p.Leu88Ter)	KIF14	L88*	Microcephaly 20, primary, autosomal recessive	Pathogenic(Last reviewed: Mar 28, 2018)	1	200587589	G	CCTAATCCTGTAGGTAGATAGGCACTTCAGAGGAGAACT	-	CCTAATCCTGTAGGTAGATTGGCACTTCAGAGGAGAACT
V00713-TAG	455.124	402.688	585.892	457.739	0.88504	0.781641	1.13228	NM_000069.3(CACNA1S):c.4025C>A (p.Ser1342Ter)	CACNA1S	S1342*	Malignant hyperthermia, susceptibility to, 5|Hypokalemic periodic paralysis, type 1	Pathogenic(Last reviewed: Oct 31, 2018)	1	201020200	G	AAGCTGTGTGACCCAGAGTAGGACTATGCCCCAGGGGAG	-	AAGCTGTGTGACCCAGAGTTGGACTATGCCCCAGGGGAG
V00714-TAG	828.197	756.441	801.274	875.718	0.913464	1.09279	0.835899	NM_000069.3(CACNA1S):c.3773G>A (p.Trp1258Ter)	CACNA1S	W1258*	Hypokalemic periodic paralysis, type 1|Malignant hyperthermia, susceptibility to, 5	Pathogenic(Last reviewed: Aug 13, 2021)	1	201022609	A	GGAGTGCGAACCCTCCTGTAGACGTTCATCAAGTCCTTC	-	GGAGTGCGAACCCTCCTGTTGACGTTCATCAAGTCCTTC
V00715-TAG	410.252	525.023	389.74	638.184	1.27908	1.63583	0.781913	NM_000069.3(CACNA1S):c.1847G>A (p.Trp616Ter)	CACNA1S	W616*	Malignant hyperthermia, susceptibility to, 5|Hypokalemic periodic paralysis, type 1	Pathogenic(Last reviewed: Feb 5, 2019)	1	201044724	A	GTACTGACAGGGGAAGACTAGACCTCAATGATGTACAAT	-	GTACTGACAGGGGAAGACTTGACCTCAATGATGTACAAT
V00716-TAG	779.479	753.383	1035.89	1071.46	0.966563	1.0343	0.934507	NM_000069.3(CACNA1S):c.1106G>A (p.Trp369Ter)	CACNA1S	W369*	not provided	Uncertain significance(Last reviewed: Sep 16, 2018)	1	201054608	A	CTTCGGGGCTACATGAGCTAGATCACGCAGGGCGAGGTC	-	CTTCGGGGCTACATGAGCTTGATCACGCAGGGCGAGGTC
V00717-TAG	621.789	399.629	1139.73	885.913	0.643283	0.777494	0.827379	NM_000069.3(CACNA1S):c.19C>T (p.Gln7Ter)	CACNA1S	Q7*	Hypokalemic periodic paralysis, type 1|Malignant hyperthermia, susceptibility to, 5	Pathogenic(Last reviewed: Jan 30, 2020)	1	201081449	G	ATGGAGCCATCCTCACCCTAGGATGAAGGCCTGAGGAAG	-	ATGGAGCCATCCTCACCCTTGGATGAAGGCCTGAGGAAG
V00718-TAG	756.403	455.7	833.325	755.422	0.602981	0.906627	0.665082	NM_001164586.2(IGFN1):c.10888G>T (p.Glu3630Ter)	IGFN1	E3630*, E1173*	not provided	Uncertain significance(Last reviewed: Jan 1, 2018)	1	201196111	T	CTGCTGCCCCAGGGCTGCTAGTGCTGCATGAGCTGTGCC	+	CTGCTGCCCCAGGGCTGCTTGTGCTGCATGAGCTGTGCC
V00719-TAG	366.663	267.099	260.254	296.664	0.729198	1.13937	0.640004	NM_001005337.3(PKP1):c.910C>T (p.Gln304Ter)	PKP1	Q304*	Epidermolysis bullosa simplex due to plakophilin deficiency	Pathogenic(Last reviewed: Oct 1, 1997)	1	201286763	C	AGCCCCAACCAGAACGTCTAGCAGGCCGCGGCAGGGGCC	+	AGCCCCAACCAGAACGTCTTGCAGGCCGCGGCAGGGGCC
V00720-TAG	487.175	342.539	465.38	596.386	0.703722	1.2809	0.549397	NM_001276345.2(TNNT2):c.890G>A (p.Trp297Ter)	TNNT2	W287*, W294*, W281*, W284*, W254*, W297*	not provided|Hypertrophic cardiomyopathy 2|Cardiomyopathy|Hypertrophic cardiomyopathy|Hypertrophic cardiomyopathy 2|Dilated cardiomyopathy 1D|Cardiomyopathy, familial restrictive, 3|Primary familial hypertrophic cardiomyopathy	Pathogenic/Likely pathogenic(Last reviewed: Mar 1, 2022)	1	201328345	A	GCTAAAGTCACCGGGCGCTAGAAATAGAGCCTGGCCTCC	-	GCTAAAGTCACCGGGCGCTTGAAATAGAGCCTGGCCTCC
V00721-TAG	488.457	846.154	861.53	1322.24	1.7308	1.53414	1.12819	NM_001276345.2(TNNT2):c.679A>T (p.Lys227Ter)	TNNT2	K184*, K211*, K224*, K214*, K217*, K227*	Cardiomyopathy	Uncertain significance(Last reviewed: Nov 15, 2019)	1	201331081	G	ATTCTGGCTGAGAGGAGGTAGGTGCTGGCCATTGACCAC	-	ATTCTGGCTGAGAGGAGGTTGGTGCTGGCCATTGACCAC
V00722-TAG	148.716	131.511	514.097	717.702	0.885077	1.39527	0.63434	NM_001276345.2(TNNT2):c.655A>T (p.Lys219Ter)	TNNT2	K203*, K209*, K176*, K206*, K216*, K219*	Hypertrophic cardiomyopathy 2|Dilated cardiomyopathy 1D|Cardiomyopathy, familial restrictive, 3	Uncertain significance(Last reviewed: Oct 13, 2020)	1	201331105	A	ACTGAGCGGGAAAAGAAGTAGAAGATTCTGGCTGAGAGG	-	ACTGAGCGGGAAAAGAAGTTGAAGATTCTGGCTGAGAGG
V00723-TAG	1307.68	662.651	483.329	362.929	0.507115	0.751409	0.674885	NM_001276345.2(TNNT2):c.349G>T (p.Glu117Ter)	TNNT2	E107*, E117*, E102*	not provided	Pathogenic(Last reviewed: Mar 8, 2012)	1	201334381	G	GAGTTGCAGGCGCTGATCTAGGCTCACTTTGAGAACAGG	-	GAGTTGCAGGCGCTGATCTTGGCTCACTTTGAGAACAGG
V00724-TAG	246.151	212.048	552.559	722.799	0.862015	1.30754	0.659266	NM_006618.5(KDM5B):c.340C>T (p.Gln114Ter)	KDM5B	Q114*, Q109*	not provided	Uncertain significance(Last reviewed: Jul 26, 2017)	1	202743806	G	GCAAAGTACTGGGAGTTATAGGGAAGTACTCTGAAAATT	-	GCAAAGTACTGGGAGTTATTGGGAAGTACTCTGAAAATT
V00725-TAG	612.814	289.527	1074.35	1202.97	0.473315	1.11961	0.422751	NM_003465.3(CHIT1):c.1073G>A (p.Trp358Ter)	CHIT1	W358*, W339*	Chitotriosidase deficiency	Uncertain significance(Last reviewed: Apr 27, 2017)	1	203186950	G	CTGGGCGGGGCCATGGTCTAGGCACTGGACTTAGATGAC	-	CTGGGCGGGGCCATGGTCTTGGCACTGGACTTAGATGAC
V00726-TAG	764.095	674.884	485.893	808.434	0.883399	1.66245	0.531384	NM_005076.5(CNTN2):c.1180C>T (p.Gln394Ter)	CNTN2	Q394*	Epilepsy, familial adult myoclonic, 5	Pathogenic(Last reviewed: Aug 7, 2021)	1	205031637	T	GAAGACTCGGGCATGTACTAGTGTGTGGCAGAGAATAAG	+	GAAGACTCGGGCATGTACTTGTGTGTGGCAGAGAATAAG
V00727-TAG	682.045	757.461	560.251	681.001	1.11041	1.21514	0.91381	NM_000572.3(IL10):c.209T>A (p.Leu70Ter)	IL10|IL19	L70*	Inflammatory bowel disease	Uncertain significance(Last reviewed: Jul 16, 2021)	1	206944717	C	TTGTTGTTAAAGGAGTCCTAGCTGGAGGACTTTAAGGTG	-	TTGTTGTTAAAGGAGTCCTTGCTGGAGGACTTTAAGGTG
V00728-TAG	491.021	206.951	482.047	889.991	0.422647	1.84452	0.229136	NM_001006658.3(CR2):c.2297G>A (p.Trp766Ter)	CR2	W766*, W707*	Immunodeficiency, common variable, 7	Pathogenic(Last reviewed: Mar 1, 2012)	1	207647642	T	GATGCTGAAAATGGAATTTAGTTCAAAAAGATTCCACTT	+	GATGCTGAAAATGGAATTTTGTTCAAAAAGATTCCACTT
V00729-TAG	560.251	731.974	624.353	863.485	1.30597	1.3824	0.944712	NM_001006658.3(CR2):c.3211C>T (p.Gln1071Ter)	CR2	Q1071*, Q1012*	Immunodeficiency, common variable, 7	Uncertain significance(Last reviewed: Aug 1, 2018)	1	207658831	A	TATTATACAGATACAAGCTAGAAAGAAGCTTTTCATTTA	+	TATTATACAGATACAAGCTTGAAAGAAGCTTTTCATTTA
V00730-TAG	464.098	508.712	596.148	799.259	1.09592	1.34013	0.817771	NM_000228.3(LAMB3):c.3340G>T (p.Glu1114Ter)	LAMB3	E1114*	Amelogenesis imperfecta type 1A	Pathogenic(Last reviewed: Mar 1, 2017)	1	209789858	C	GTGAAGACAGAGGCAGAGTAGCTGTTTGGGGAGACCATG	-	GTGAAGACAGAGGCAGAGTTGCTGTTTGGGGAGACCATG
V00731-TAG	762.813	465.894	861.53	754.402	0.611268	0.875798	0.697955	NM_000228.3(LAMB3):c.3119G>A (p.Trp1040Ter)	LAMB3	W1040*	Junctional epidermolysis bullosa gravis of Herlitz|Junctional epidermolysis bullosa|not provided	Pathogenic/Likely pathogenic(Last reviewed: Oct 5, 2022)	1	209790864	A	AAGCAGCTGGGTGACTTCTAGACACGGATGGAGGAGCTC	-	AAGCAGCTGGGTGACTTCTTGACACGGATGGAGGAGCTC
V00732-TAG	626.917	879.796	708.967	1182.58	1.40273	1.66709	0.841425	NM_000228.3(LAMB3):c.3079A>T (p.Lys1027Ter)	LAMB3	K1027*	not provided	Pathogenic(Last reviewed: May 17, 2021)	1	209790904	C	GTACTGCGGCCAGCAGAATAGCTGGTGACAAGCATGACC	-	GTACTGCGGCCAGCAGAATTGCTGGTGACAAGCATGACC
V00733-TAG	802.556	412.882	432.047	453.661	0.515063	1.04991	0.490578	NM_000228.3(LAMB3):c.2806C>T (p.Gln936Ter)	LAMB3	Q936*	Junctional epidermolysis bullosa gravis of Herlitz	Pathogenic(Last reviewed: May 1, 1998)	1	209791900	G	CAGAAGATGAATGAGATCTAGGCCATTGCAGCCAGGCTC	-	CAGAAGATGAATGAGATCTTGGCCATTGCAGCCAGGCTC
V00734-TAG	678.198	183.503	401.278	179.425	0.271649	0.448509	0.60567	NM_000228.3(LAMB3):c.2788C>T (p.Gln930Ter)	LAMB3	Q930*	not provided	Pathogenic(Last reviewed: Feb 13, 2020)	1	209791918	A	GACTCAGCTACTGTTCTGTAGAAGATGAATGAGATCCAG	-	GACTCAGCTACTGTTCTGTTGAAGATGAATGAGATCCAG
V00735-TAG	470.508	131.511	161.537	82.5765	0.281036	0.5142	0.546549	NM_000228.3(LAMB3):c.2533C>T (p.Gln845Ter)	LAMB3	Q845*	not provided	Pathogenic(Last reviewed: Feb 11, 2019)	1	209796350	C	CTGCGGGGCTTCAATGCCTAGCTCCAGCGGACCAGGCAG	-	CTGCGGGGCTTCAATGCCTTGCTCCAGCGGACCAGGCAG
V00736-TAG	574.353	295.644	294.869	256.905	0.515586	0.871685	0.591482	NM_000228.3(LAMB3):c.2188C>T (p.Gln730Ter)	LAMB3	Q730*	Junctional epidermolysis bullosa gravis of Herlitz	Pathogenic(Last reviewed: Aug 18, 2020)	1	209797020	C	CAGTCAGCCCAGGCTGCTTAGCAGGTCTCCGACAGCTCG	-	CAGTCAGCCCAGGCTGCTTTGCAGGTCTCCGACAGCTCG
V00737-TAG	430.765	283.411	699.993	554.588	0.658716	0.792572	0.831112	NM_000228.3(LAMB3):c.2166C>G (p.Tyr722Ter)	LAMB3	Y722*	not provided	Pathogenic(Last reviewed: Nov 26, 2021)	1	209797042	G	CGGATGCTGAGCACAGCCTAGGAGCAGTCAGCCCAGGCT	-	CGGATGCTGAGCACAGCCTTGGAGCAGTCAGCCCAGGCT
V00738-TAG	288.459	350.695	514.097	594.347	1.21501	1.15579	1.05123	NM_000228.3(LAMB3):c.1939G>T (p.Glu647Ter)	LAMB3	E647*	Junctional epidermolysis bullosa gravis of Herlitz|Junctional epidermolysis bullosa, non-Herlitz type	Pathogenic(Last reviewed: Mar 14, 2020)	1	209799030	G	CCCGCAGTCACAGAGCAGTAGGTGGCTCAGGTGGCCAGT	-	CCCGCAGTCACAGAGCAGTTGGTGGCTCAGGTGGCCAGT
V00739-TAG	383.33	184.523	999.99	900.185	0.482718	0.900294	0.536178	NM_000228.3(LAMB3):c.1897C>T (p.Gln633Ter)	LAMB3	Q633*	not provided	Pathogenic(Last reviewed: Apr 16, 2021)	1	209799072	A	GCAAAGAGTAAGATTGAGTAGATCCGAGCAGTTCTCAGC	-	GCAAAGAGTAAGATTGAGTTGATCCGAGCAGTTCTCAGC
V00740-TAG	655.122	340.501	621.789	985.82	0.520483	1.58452	0.32848	NM_000228.3(LAMB3):c.1702C>T (p.Gln568Ter)	LAMB3	Q568*	Junctional epidermolysis bullosa gravis of Herlitz|not provided	Pathogenic(Last reviewed: Sep 1, 2022)	1	209799267	C	CCCCGCTGTGACCAGTGCTAGCGAGGCTACTGTAATCGC	-	CCCCGCTGTGACCAGTGCTTGCGAGGCTACTGTAATCGC
V00741-TAG	530.764	457.739	497.431	502.595	0.862674	1.01036	0.853827	NM_000228.3(LAMB3):c.1336G>T (p.Glu446Ter)	LAMB3	E446*	Junctional epidermolysis bullosa|not provided	Pathogenic(Last reviewed: Nov 7, 2021)	1	209800877	G	AGGGACATGCCGTGTGACTAGGAGAGTGGGCGCTGCCTT	-	AGGGACATGCCGTGTGACTTGGAGAGTGGGCGCTGCCTT
V00742-TAG	603.84	885.913	755.121	1178.5	1.46636	1.55993	0.940013	NM_000228.3(LAMB3):c.1075C>T (p.Gln359Ter)	LAMB3	Q359*	not provided	Pathogenic(Last reviewed: Oct 5, 2019)	1	209803139	C	AAGAACTGTGAGCGGTGTTAGCTGCACTATTTCCGGAAC	-	AAGAACTGTGAGCGGTGTTTGCTGCACTATTTCCGGAAC
V00743-TAG	267.946	328.267	526.918	723.818	1.22429	1.37298	0.891703	NM_000228.3(LAMB3):c.1017T>G (p.Tyr339Ter)	LAMB3	Y339*	not provided|Amelogenesis imperfecta type 1A|Junctional epidermolysis bullosa gravis of Herlitz|Junctional epidermolysis bullosa, non-Herlitz type	Pathogenic(Last reviewed: Jan 28, 2021)	1	209803197	G	GCCGCCAGCCAGGGGGCATAGGGAGGTGTGTGTGACAAT	-	GCCGCCAGCCAGGGGGCATTGGGAGGTGTGTGTGACAAT
V00744-TAG	637.173	219.184	647.43	408.805	0.345023	0.631995	0.545926	NM_000228.3(LAMB3):c.727C>T (p.Gln243Ter)	LAMB3	Q243*	Junctional epidermolysis bullosa gravis of Herlitz|Junctional epidermolysis bullosa|not provided	Pathogenic/Likely pathogenic(Last reviewed: Dec 2, 2021)	1	209806023	C	GCCTACTATGCTGTGTCCTAGCTCCGTCTGCAGGGGAGC	-	GCCTACTATGCTGTGTCCTTGCTCCGTCTGCAGGGGAGC
V00745-TAG	694.865	255.885	505.123	557.646	0.369159	1.10377	0.334452	NM_000228.3(LAMB3):c.496C>T (p.Gln166Ter)	LAMB3	Q166*	not provided	Pathogenic(Last reviewed: Nov 7, 2021)	1	209807860	A	GTCCGCCAGGGTCGGCCTTAGAGCTGGCAGGATGTTCGG	-	GTCCGCCAGGGTCGGCCTTTGAGCTGGCAGGATGTTCGG
V00746-TAG	497.431	502.595	676.916	807.414	1.01036	1.1925	0.847264	NM_000228.3(LAMB3):c.484C>T (p.Gln162Ter)	LAMB3	Q162*	not provided	Pathogenic(Last reviewed: Aug 26, 2021)	1	209807872	G	ACCTTCCCTCGGGTCCGCTAGGGTCGGCCTCAGAGCTGG	-	ACCTTCCCTCGGGTCCGCTTGGGTCGGCCTCAGAGCTGG
V00747-TAG	670.506	260.982	760.249	959.314	0.390141	1.2615	0.309268	NM_000228.3(LAMB3):c.428G>A (p.Trp143Ter)	LAMB3	W143*	not provided|Junctional epidermolysis bullosa gravis of Herlitz	Pathogenic/Likely pathogenic(Last reviewed: Sep 2, 2021)	1	209807928	C	TCAGACTTCGGTAAGACCTAGCGAGTGTACCAGTACCTG	-	TCAGACTTCGGTAAGACCTTGCGAGTGTACCAGTACCTG
V00748-TAG	734.608	320.111	484.611	241.613	0.436525	0.499603	0.873743	NM_000228.3(LAMB3):c.217C>T (p.Gln73Ter)	LAMB3	Q73*	not provided	Pathogenic(Last reviewed: Mar 8, 2019)	1	209811960	C	TGCAAGTGTGACTCCAGGTAGCCTCACAACTACTACAGT	-	TGCAAGTGTGACTCCAGGTTGCCTCACAACTACTACAGT
V00749-TAG	1887.16	1827.9	1107.68	1267.19	0.968613	1.14387	0.846782	NM_006147.4(IRF6):c.952C>T (p.Gln318Ter)	IRF6	Q223*, Q318*	not provided	Pathogenic(Last reviewed: Oct 5, 2022)	1	209963948	T	TATGCCATCAGGCTGTGCTAGTGCAAGGTGTACTGGTCT	-	TATGCCATCAGGCTGTGCTTGTGCAAGGTGTACTGGTCT
V00750-TAG	558.969	447.544	333.33	441.427	0.801016	1.32333	0.605306	NM_006147.4(IRF6):c.859C>T (p.Gln287Ter)	IRF6	Q287*, Q192*	not provided	Pathogenic(Last reviewed: Jul 15, 2016)	1	209964041	A	CATATTACCAATGAGAAGTAGAAGCTGTTCACTAGCAAG	-	CATATTACCAATGAGAAGTTGAAGCTGTTCACTAGCAAG
V00751-TAG	1132.04	659.592	921.786	842.076	0.583026	0.913621	0.638149	NM_006147.4(IRF6):c.622C>T (p.Gln208Ter)	IRF6	Q113*, Q208*	Popliteal pterygium syndrome|Van der Woude syndrome|Orofacial cleft 6, susceptibility to	Pathogenic(Last reviewed: Aug 25, 2021)	1	209965659	C	GTACCCCAGGCACCTATATAGCCCTTCTATAGCTCTCCA	-	GTACCCCAGGCACCTATATTGCCCTTCTATAGCTCTCCA
V00752-TAG	929.478	1109.18	485.893	808.434	1.19312	1.66245	0.717691	NM_006147.4(IRF6):c.575G>A (p.Trp192Ter)	IRF6	W192*, W97*	Orofacial cleft 6, susceptibility to|Van der Woude syndrome|Popliteal pterygium syndrome	Pathogenic(Last reviewed: Nov 12, 2021)	1	209965706	C	TGCAGCCCGGAGGCAGTGTAGCCCAAAACTGAACCCCTG	-	TGCAGCCCGGAGGCAGTGTTGCCCAAAACTGAACCCCTG
V00753-TAG	1023.07	380.26	801.274	606.58	0.372299	0.757322	0.4916	NM_006147.4(IRF6):c.478C>T (p.Gln160Ter)	IRF6	Q160*, Q65*	Van der Woude syndrome|Orofacial cleft 6, susceptibility to|Popliteal pterygium syndrome	Pathogenic(Last reviewed: Feb 20, 2021)	1	209968665	G	CAGCACCATGTTCCCATCTAGGACACCTTCCCCTTCCTG	-	CAGCACCATGTTCCCATCTTGGACACCTTCCCCTTCCTG
V00754-TAG	588.456	412.882	662.814	905.283	0.702143	1.36527	0.51429	NM_006147.4(IRF6):c.454C>T (p.Gln152Ter)	IRF6	Q152*, Q57*	Popliteal pterygium syndrome|Orofacial cleft 6, susceptibility to|Van der Woude syndrome|not provided	Pathogenic(Last reviewed: Jul 13, 2021)	1	209968689	T	GAGGAAGATGAGCTGGATTAGTCGCAGCACCATGTTCCC	-	GAGGAAGATGAGCTGGATTTGTCGCAGCACCATGTTCCC
V00755-TAG	544.866	281.372	683.327	893.049	0.517291	1.30647	0.395947	NM_006147.4(IRF6):c.352C>T (p.Gln118Ter)	IRF6	Q118*, Q23*	not provided	Pathogenic(Last reviewed: Mar 19, 2015)	1	209969720	C	CAAGTGTGTGACATCCCTTAGCCCCAGGGCTCGATCATT	-	CAAGTGTGTGACATCCCTTTGCCCCAGGGCTCGATCATT
V00756-TAG	1042.3	847.173	751.275	1136.7	0.812974	1.51235	0.537557	NM_006147.4(IRF6):c.265A>T (p.Lys89Ter)	IRF6	K89*	not provided	Pathogenic(Last reviewed: Jan 14, 2016)	1	209969807	A	CTGCGCTGTGCTCTCAATTAGAGCAGAGAATTCAACCTG	-	CTGCGCTGTGCTCTCAATTTGAGCAGAGAATTCAACCTG
V00757-TAG	669.224	1307.97	576.917	1352.83	1.95303	2.3426	0.833705	NM_006147.4(IRF6):c.154G>T (p.Glu52Ter)	IRF6	E52*	not provided	Pathogenic(Last reviewed: Dec 10, 2015)	1	209974605	G	CATAGCCCTCAACAAGAATAGGAAAATACCATTTTTAAG	-	CATAGCCCTCAACAAGAATTGGAAAATACCATTTTTAAG
V00758-TAG	125.64	127.433	299.997	396.571	1.01416	1.32085	0.767809	NM_001164688.2(RD3):c.136G>T (p.Glu46Ter)	RD3	E46*	Leber congenital amaurosis 12	Pathogenic(Last reviewed: Jan 1, 2013)	1	211654622	C	GCTGAGAGGCAGCAGCGGTAGCGCAGCAATGCGGTCAGA	-	GCTGAGAGGCAGCAGCGGTTGCGCAGCAATGCGGTCAGA
V00759-TAG	1126.91	1122.43	406.406	641.242	0.996025	1.57642	0.631828	NM_016343.4(CENPF):c.2734G>T (p.Glu912Ter)	CENPF	E912*	Stromme syndrome	Pathogenic(Last reviewed: Oct 20, 2017)	1	214814415	C	CTTGAGAACAAGGAAAAATAGCTGCAACTTTTAAATGAT	+	CTTGAGAACAAGGAAAAATTGCTGCAACTTTTAAATGAT
V00760-TAG	606.404	328.267	439.739	219.184	0.542089	0.49958	1.08509	NM_016343.4(CENPF):c.8131C>T (p.Gln2711Ter)	CENPF	Q2711*	not provided	Uncertain significance(Last reviewed: Sep 16, 2018)	1	214825200	G	GAAGCTGAAAAGAAACACTAGGCTTTGCTTTTGGACACA	+	GAAGCTGAAAAGAAACACTTGGCTTTGCTTTTGGACACA
V00761-TAG	446.149	381.279	748.711	906.302	0.854925	1.2102	0.70643	NM_206933.4(USH2A):c.15247C>T (p.Gln5083Ter)	USH2A	Q5083*	not provided	Pathogenic(Last reviewed: Aug 28, 2021)	1	215807851	A	CCTCCCTTGGTACCTCTTTAGAAGAGGATGTCTCCATTG	-	CCTCCCTTGGTACCTCTTTTGAAGAGGATGTCTCCATTG
V00762-TAG	415.381	549.49	265.382	333.364	1.32208	1.25521	1.05328	NM_206933.4(USH2A):c.15208G>T (p.Glu5070Ter)	USH2A	E5070*	not provided	Pathogenic(Last reviewed: Oct 27, 2021)	1	215807890	C	CAAAGAAAAATCCACAAATAGCCATATATCAGAGAAAGA	-	CAAAGAAAAATCCACAAATTGCCATATATCAGAGAAAGA
V00763-TAG	673.07	814.551	764.095	1077.57	1.20989	1.40972	0.858246	NM_206933.4(USH2A):c.15125G>A (p.Trp5042Ter)	USH2A	W5042*	not provided	Pathogenic(Last reviewed: Aug 5, 2021)	1	215807973	T	GAGTTCTACAGCGAGCTGTAGTTCATAGTGTTAATGGCG	-	GAGTTCTACAGCGAGCTGTTGTTCATAGTGTTAATGGCG
V00764-TAG	255.126	115.199	412.816	294.625	0.453681	0.714386	0.635064	NM_206933.4(USH2A):c.15089C>A (p.Ser5030Ter)	USH2A	S5030*	Retinal dystrophy|not provided	Pathogenic(Last reviewed: Nov 26, 2021)	1	215808009	C	CCTGGGAAAAAGAAGGGATAGCGGAGCAAAAGCACAGAG	-	CCTGGGAAAAAGAAGGGATTGCGGAGCAAAAGCACAGAG
V00765-TAG	373.073	364.968	639.737	791.103	0.978331	1.23624	0.791379	NM_206933.4(USH2A):c.14761G>T (p.Glu4921Ter)	USH2A	E4921*	Usher syndrome type 2|Retinitis pigmentosa 39	Pathogenic/Likely pathogenic(Last reviewed: Apr 8, 2021)	1	215820894	T	GTGGGCAGTACGGCTTCCTAGTGGATCAGTTTCACCACC	-	GTGGGCAGTACGGCTTCCTTGTGGATCAGTTTCACCACC
V00766-TAG	555.123	603.522	342.304	430.213	1.08703	1.25607	0.865423	NM_206933.4(USH2A):c.14698C>T (p.Gln4900Ter)	USH2A	Q4900*	not provided|Inborn genetic diseases	Pathogenic(Last reviewed: Jan 8, 2019)	1	215820957	C	GCCAGCCTTGGGGGTCTCTAGCCCTACACCACATACAAG	-	GCCAGCCTTGGGGGTCTCTTGCCCTACACCACATACAAG
V00767-TAG	662.814	427.155	353.843	616.775	0.644992	1.74098	0.370476	NM_206933.4(USH2A):c.14546G>A (p.Trp4849Ter)	USH2A	W4849*	not provided	Pathogenic/Likely pathogenic(Last reviewed: Feb 21, 2022)	1	215821906	A	AGGACGGCCTCCTTCCGGTAGAGTCCCCCCATGTTCCCC	-	AGGACGGCCTCCTTCCGGTTGAGTCCCCCCATGTTCCCC
V00768-TAG	392.304	455.7	623.071	993.976	1.16119	1.59433	0.728323	NM_206933.4(USH2A):c.14365C>T (p.Gln4789Ter)	USH2A	Q4789*	not provided	Pathogenic(Last reviewed: Mar 19, 2019)	1	215822087	C	TCCGAAGGCATGGCCACCTAGCAGACTCTCCATGGCCTT	-	TCCGAAGGCATGGCCACCTTGCAGACTCTCCATGGCCTT
V00769-TAG	555.123	241.613	380.765	532.159	0.436257	1.39656	0.312379	NM_206933.4(USH2A):c.14180G>A (p.Trp4727Ter)	USH2A	W4727*	Retinitis pigmentosa 39|Usher syndrome type 2A|not provided|Rare genetic deafness	Pathogenic/Likely pathogenic(Last reviewed: Oct 17, 2021)	1	215824097	T	GCCCCCAGTAGCTGGACATAGTGCAGAACCGGGCCAGCC	-	GCCCCCAGTAGCTGGACATTGTGCAGAACCGGGCCAGCC
V00770-TAG	575.635	186.562	506.405	438.369	0.325269	0.865913	0.375637	NM_206933.4(USH2A):c.14038C>T (p.Gln4680Ter)	USH2A	Q4680*	Retinal dystrophy|not provided	Pathogenic/Likely pathogenic(Last reviewed: Jun 19, 2021)	1	215844409	C	AGAAGACAAATAGCAACTTAGCCTAGAAAATCCAATCCA	-	AGAAGACAAATAGCAACTTTGCCTAGAAAATCCAATCCA
V00771-TAG	973.067	605.561	1173.07	1355.89	0.622709	1.15572	0.538809	NM_206933.4(USH2A):c.13876C>T (p.Gln4626Ter)	USH2A	Q4626*	not provided	Pathogenic(Last reviewed: Aug 27, 2019)	1	215844571	A	AGTGACTGGACATTCATATAGACCCCTGAGATTGCACCT	-	AGTGACTGGACATTCATATTGACCCCTGAGATTGCACCT
V00772-TAG	346.15	541.335	411.534	439.388	1.56225	1.06752	1.46344	NM_206933.4(USH2A):c.13792C>T (p.Gln4598Ter)	USH2A	Q4598*	Ear malformation	Pathogenic(Last reviewed: Jul 10, 2021)	1	215847461	C	CAGTCATATATAGTAAACTAGCTGAAGCCATTTCACAGG	-	CAGTCATATATAGTAAACTTGCTGAAGCCATTTCACAGG
V00773-TAG	833.325	2625.12	1155.12	6391.01	3.14759	5.52886	0.569302	NM_206933.4(USH2A):c.13695T>G (p.Tyr4565Ter)	USH2A	Y4565*	not provided	Pathogenic(Last reviewed: Nov 15, 2016)	1	215847558	A	AATGGTGATATCATCAATTAGACCCTCTTCATCCGTGAA	-	AATGGTGATATCATCAATTTGACCCTCTTCATCCGTGAA
V00774-TAG	399.996	181.464	612.814	548.471	0.455028	0.895174	0.508312	NM_206933.4(USH2A):c.13655G>A (p.Trp4552Ter)	USH2A	W4552*	Usher syndrome type 2A	Pathogenic	1	215847598	G	CAGGAGATCTTAGTGAACTAGGACCCTCCAGTGAGAACA	-	CAGGAGATCTTAGTGAACTTGGACCCTCCAGTGAGAACA
V00775-TAG	626.917	243.652	576.917	387.396	0.389624	0.672061	0.579745	NM_206933.4(USH2A):c.13621C>T (p.Gln4541Ter)	USH2A	Q4541*	not provided|Usher syndrome type 2A|Retinitis pigmentosa 39|Usher syndrome type 2A	Pathogenic(Last reviewed: Nov 3, 2021)	1	215847632	G	ATGGAACCTCCAAAATTGTAGGCCAGGGGTCCTCAGGAG	-	ATGGAACCTCCAAAATTGTTGGCCAGGGGTCCTCAGGAG
V00776-TAG	730.762	151.9	685.891	978.684	0.208948	1.42626	0.1465	NM_206933.4(USH2A):c.13417C>T (p.Gln4473Ter)	USH2A	Q4473*	not provided	Pathogenic(Last reviewed: Nov 17, 2020)	1	215847836	A	CCAAGAAACCCAAATGGCTAGATCAGAAGTTATGAACTT	-	CCAAGAAACCCAAATGGCTTGATCAGAAGTTATGAACTT
V00777-TAG	693.583	524.004	932.042	830.862	0.755855	0.891559	0.84779	NM_206933.4(USH2A):c.13313G>A (p.Trp4438Ter)	USH2A	W4438*	Rare genetic deafness|Retinal dystrophy	Pathogenic/Likely pathogenic(Last reviewed: Aug 9, 2019)	1	215847940	A	AGTGTGTCAAAATCTGCCTAGACAATGGAGGCCCTGCCA	-	AGTGTGTCAAAATCTGCCTTGACAATGGAGGCCCTGCCA
V00778-TAG	683.327	545.412	833.325	1122.43	0.798467	1.34651	0.59299	NM_206933.4(USH2A):c.12987T>G (p.Tyr4329Ter)	USH2A	Y4329*	not provided	Pathogenic(Last reviewed: Aug 24, 2021)	1	215848266	A	CTTCTTCCTTTTTCCACCTAGAGCTATGCACTCCAAGCC	-	CTTCTTCCTTTTTCCACCTTGAGCTATGCACTCCAAGCC
V00779-TAG	284.613	239.574	729.48	1167.28	0.842308	1.59934	0.52666	NM_206933.4(USH2A):c.12886C>T (p.Gln4296Ter)	USH2A	Q4296*	not provided	Pathogenic(Last reviewed: Jun 2, 2020)	1	215848367	T	CAGTCTAATGGTATTATCTAGTCCTATAGGCTTCAAAGG	-	CAGTCTAATGGTATTATCTTGTCCTATAGGCTTCAAAGG
V00780-TAG	902.555	305.839	551.277	594.347	0.339591	1.07799	0.315023	NM_206933.4(USH2A):c.12868C>T (p.Gln4290Ter)	USH2A	Q4290*	Retinal dystrophy|Rare genetic deafness|Retinitis pigmentosa 39|Usher syndrome type 2A|not provided	Pathogenic(Last reviewed: Aug 28, 2021)	1	215848385	T	TCCTGGATCCCACCAGAATAGTCTAATGGTATTATCCAG	-	TCCTGGATCCCACCAGAATTGTCTAATGGTATTATCCAG
V00781-TAG	370.509	554.588	993.58	3003.34	1.49549	3.02071	0.495079	NM_206933.4(USH2A):c.12854G>A (p.Trp4285Ter)	USH2A	W4285*	not provided	Pathogenic(Last reviewed: Dec 11, 2018)	1	215848399	A	CAAAAACTGCTGATTTCCTAGATCCCACCAGAACAGTCT	-	CAAAAACTGCTGATTTCCTTGATCCCACCAGAACAGTCT
V00782-TAG	320.51	435.311	314.099	665.709	1.35707	2.11587	0.641376	NM_206933.4(USH2A):c.12728G>A (p.Trp4243Ter)	USH2A	W4243*	not provided	Pathogenic(Last reviewed: Oct 20, 2021)	1	215848525	A	GAATATAAAATCTACACTTAGAATTCAGCTGGGCATACC	-	GAATATAAAATCTACACTTTGAATTCAGCTGGGCATACC
V00783-TAG	474.354	410.843	752.557	1069.42	0.866393	1.42049	0.609927	NM_206933.4(USH2A):c.12714T>G (p.Tyr4238Ter)	USH2A	Y4238*	Rare genetic deafness|not provided	Pathogenic(Last reviewed: Aug 9, 2021)	1	215848539	A	CCATGGACGCAGTGTGAATAGAAAATCTACACTTGGAAT	-	CCATGGACGCAGTGTGAATTGAAAATCTACACTTGGAAT
V00784-TAG	607.686	137.627	378.201	826.784	0.227749	2.18297	0.10433	NM_206933.4(USH2A):c.12703C>T (p.Gln4235Ter)	USH2A	Q4235*	not provided|Retinal dystrophy	Pathogenic(Last reviewed: Aug 28, 2021)	1	215848550	T	GGTTTGCAACCATGGACGTAGTGTGAATATAAAATCTAC	-	GGTTTGCAACCATGGACGTTGTGTGAATATAAAATCTAC
V00785-TAG	489.739	145.783	958.965	855.329	0.299107	0.892042	0.335305	NM_206933.4(USH2A):c.12472C>T (p.Gln4158Ter)	USH2A	Q4158*	not provided	Pathogenic(Last reviewed: Oct 8, 2020)	1	215848781	C	GAAGCCCCTCCAGACTCTTAGCTGGCTCCTACTGTCCAC	-	GAAGCCCCTCCAGACTCTTTGCTGGCTCCTACTGTCCAC
V00786-TAG	587.174	613.716	660.25	1041.89	1.04513	1.57715	0.662668	NM_206933.4(USH2A):c.12232G>T (p.Glu4078Ter)	USH2A	E4078*	Retinitis pigmentosa 39|Usher syndrome type 2A|Retinal dystrophy|not provided	Pathogenic/Likely pathogenic(Last reviewed: Aug 26, 2021)	1	215853553	A	TTTATAGTAGAACAGAAATAGAATGGCCGGGCATTGCTA	-	TTTATAGTAGAACAGAAATTGAATGGCCGGGCATTGCTA
V00787-TAG	861.53	650.417	1114.09	1169.32	0.75524	1.04953	0.719597	NM_206933.4(USH2A):c.11954G>A (p.Trp3985Ter)	USH2A	W3985*	Retinitis pigmentosa 39|Usher syndrome type 2A|Rare genetic deafness|not provided|Retinal dystrophy	Pathogenic/Likely pathogenic(Last reviewed: Nov 13, 2021)	1	215901484	A	CATTCAGTTCTGTTGAATTAGACAAAGCCAGAATCTCCC	-	CATTCAGTTCTGTTGAATTTGACAAAGCCAGAATCTCCC
V00788-TAG	723.07	626.97	884.607	1126.51	0.867278	1.27315	0.681209	NM_206933.4(USH2A):c.11864G>A (p.Trp3955Ter)	USH2A	W3955*	Retinal dystrophy|Rare genetic deafness|Usher syndrome|USH2A-Related Disorders|Rod-cone dystrophy|not provided|Hearing impairment|Retinitis pigmentosa 39|Usher syndrome type 2A|Retinitis pigmentosa	Pathogenic(Last reviewed: Sep 5, 2022)	1	215901574	T	GGTTCAGTGGAGAGTCTGTAGTCATTAACACAAACTCTG	-	GGTTCAGTGGAGAGTCTGTTGTCATTAACACAAACTCTG
V00789-TAG	541.02	224.282	416.663	285.45	0.415633	0.68584	0.606021	NM_206933.4(USH2A):c.11660G>A (p.Trp3887Ter)	USH2A	W3887*	not provided	Pathogenic(Last reviewed: Aug 14, 2020)	1	215914768	A	GCTTGCATAGAGATTAAGTAGATGCCACCTGAAAAACCA	-	GCTTGCATAGAGATTAAGTTGATGCCACCTGAAAAACCA
V00790-TAG	434.611	340.501	520.508	642.261	0.783957	1.23346	0.635573	NM_206933.4(USH2A):c.11515C>T (p.Gln3839Ter)	USH2A	Q3839*	not provided	Pathogenic(Last reviewed: Aug 4, 2021)	1	215916552	T	AATTTGACTCCATTCACATAGTATGAGATAAGGATACAA	-	AATTTGACTCCATTCACATTGTATGAGATAAGGATACAA
V00791-TAG	461.534	346.617	566.661	661.631	0.75155	1.1673	0.643836	NM_206933.4(USH2A):c.11105G>A (p.Trp3702Ter)	USH2A	W3702*	Usher syndrome type 2A|Retinitis pigmentosa 39|Retinal dystrophy|not provided	Pathogenic(Last reviewed: Feb 1, 2022)	1	215933128	A	ACAACAGTGGAATTATATTAGAGTCTGCCAGAAAAGCCC	-	ACAACAGTGGAATTATATTTGAGTCTGCCAGAAAAGCCC
V00792-TAG	787.172	77.4792	342.304	121.316	0.0995711	0.35629	0.279466	NM_206933.4(USH2A):c.10829G>A (p.Trp3610Ter)	USH2A	W3610*	not provided	Pathogenic(Last reviewed: Oct 2, 2020)	1	215953295	A	GTGGCTCTGCATCTGAGCTAGAGTGTCCCTGAGAAATCA	-	GTGGCTCTGCATCTGAGCTTGAGTGTCCCTGAGAAATCA
V00793-TAG	384.612	318.072	553.841	851.251	0.827445	1.53603	0.538691	NM_206933.4(USH2A):c.9976C>T (p.Gln3326Ter)	USH2A	Q3326*	Retinitis pigmentosa 39|Usher syndrome type 2A|not provided	Pathogenic/Likely pathogenic(Last reviewed: Aug 31, 2021)	1	215963607	G	GGTATGTTCTGTTGTGGGTAGGATTATGTGAATATGTCA	-	GGTATGTTCTGTTGTGGGTTGGATTATGTGAATATGTCA
V00794-TAG	437.175	86.6543	344.868	622.892	0.200044	1.80384	0.110899	NM_206933.4(USH2A):c.9874C>T (p.Gln3292Ter)	USH2A	Q3292*	not provided	Pathogenic(Last reviewed: Sep 21, 2021)	1	215972333	A	CTTCATGATGGCCATGGCTAGAAGTGCTGTGGCAGACAG	-	CTTCATGATGGCCATGGCTTGAAGTGCTGTGGCAGACAG
V00795-TAG	673.07	338.462	683.327	407.785	0.5036	0.597354	0.843051	NM_206933.4(USH2A):c.9723C>G (p.Tyr3241Ter)	USH2A	Y3241*	not provided	Pathogenic(Last reviewed: Sep 1, 2021)	1	215987094	G	CAGTGCTGCTCTGGGTATTAGGCTAGAATTCTACCAGGT	-	CAGTGCTGCTCTGGGTATTTGGCTAGAATTCTACCAGGT
V00796-TAG	683.327	997.034	770.505	1904.36	1.45842	2.46966	0.590534	NM_206933.4(USH2A):c.9682C>T (p.Gln3228Ter)	USH2A	Q3228*	Usher syndrome type 2	Pathogenic(Last reviewed: Jan 9, 2020)	1	215987135	G	TGTTGTGGTGGCCGAATATAGGAGGCACAACCAAATCAT	-	TGTTGTGGTGGCCGAATATTGGAGGCACAACCAAATCAT
V00797-TAG	657.686	1116.31	767.941	1212.14	1.69627	1.57768	1.07517	NM_206933.4(USH2A):c.9440G>A (p.Trp3147Ter)	USH2A	W3147*	not provided|Usher syndrome	Pathogenic/Likely pathogenic(Last reviewed: Apr 14, 2022)	1	215990469	A	CTTGGATATGATCTCCTATAGAAAACATGGTATCCATGC	-	CTTGGATATGATCTCCTATTGAAAACATGGTATCCATGC
V00798-TAG	1367.94	1122.43	1389.73	1190.73	0.820659	0.856911	0.957693	NM_206933.4(USH2A):c.9187A>T (p.Lys3063Ter)	USH2A	K3063*	Usher syndrome type 2	Pathogenic(Last reviewed: Nov 14, 2022)	1	216017707	A	GTAAATAATAAGCTCTACTAGACTGGAATGAATGTGCCT	-	GTAAATAATAAGCTCTACTTGACTGGAATGAATGTGCCT
V00799-TAG	1232.04	732.994	1115.37	2973.77	0.595272	2.66467	0.223394	NM_206933.4(USH2A):c.9159T>G (p.Tyr3053Ter)	USH2A	Y3053*	Rare genetic deafness	Pathogenic(Last reviewed: Mar 12, 2012)	1	216017735	T	AATGGTGTTGTCACTGAGTAGTCTATCTATGTAAATAAT	-	AATGGTGTTGTCACTGAGTTGTCTATCTATGTAAATAAT
V00800-TAG	538.456	232.437	417.945	638.184	0.432727	1.5257	0.283626	NM_206933.4(USH2A):c.9119G>A (p.Trp3040Ter)	USH2A	W3040*	not provided|Retinitis pigmentosa 39|Usher syndrome type 2A	Pathogenic/Likely pathogenic(Last reviewed: Oct 18, 2021)	1	216017775	A	ACAGCTGTACGTGTCATCTAGACATCTCCTTCAAACCCA	-	ACAGCTGTACGTGTCATCTTGACATCTCCTTCAAACCCA
V00801-TAG	679.48	620.853	662.814	885.913	0.913844	1.33609	0.68397	NM_206933.4(USH2A):c.8981G>A (p.Trp2994Ter)	USH2A	W2994*	Usher syndrome|Retinitis pigmentosa 39|Retinal dystrophy|not provided|Rare genetic deafness|Retinitis pigmentosa 39|Usher syndrome type 2A	Pathogenic/Likely pathogenic(Last reviewed: Nov 24, 2021)	1	216019240	A	AAGCCAAACACAGAGTATTAGATCTTTATCTCTGTCTTC	-	AAGCCAAACACAGAGTATTTGATCTTTATCTCTGTCTTC
V00802-TAG	544.866	335.403	738.454	557.646	0.616274	0.755484	0.815734	NM_206933.4(USH2A):c.8661T>G (p.Tyr2887Ter)	USH2A	Y2887*	not provided	Pathogenic(Last reviewed: Jul 13, 2021)	1	216051120	G	TCAGGAACTCAGTGGCTTTAGGAAGATAAGGGTCTTAGC	-	TCAGGAACTCAGTGGCTTTTGGAAGATAAGGGTCTTAGC
V00803-TAG	496.149	426.135	497.431	1174.42	0.85917	2.35824	0.364326	NM_206933.4(USH2A):c.8584C>T (p.Gln2862Ter)	USH2A	Q2862*	not provided	Pathogenic(Last reviewed: Sep 1, 2021)	1	216051197	C	CTTCTGAGACGTAAAATCTAGCAGCCACTTGCATCAAAT	-	CTTCTGAGACGTAAAATCTTGCAGCCACTTGCATCAAAT
V00804-TAG	607.686	280.352	528.2	221.223	0.462229	0.419923	1.10075	NM_206933.4(USH2A):c.8522G>A (p.Trp2841Ter)	USH2A	W2841*	Usher syndrome type 2A|Retinitis pigmentosa 39|not provided	Pathogenic/Likely pathogenic(Last reviewed: Oct 4, 2021)	1	216052142	C	TCATATGTTGTGATTTCTTAGCAACCACCATCCAAGCCA	-	TCATATGTTGTGATTTCTTTGCAACCACCATCCAAGCCA
V00805-TAG	697.429	547.451	782.044	700.371	0.785264	0.895698	0.876706	NM_206933.4(USH2A):c.8271T>G (p.Tyr2757Ter)	USH2A	Y2757*	USH2A-Related Disorders	Pathogenic(Last reviewed: Apr 27, 2019)	1	216052393	G	AACGGAGACATACTTAGCTAGGAGATTCACATGCCTGAC	-	AACGGAGACATACTTAGCTTGGAGATTCACATGCCTGAC
V00806-TAG	811.53	505.653	156.409	87.6738	0.62355	0.563335	1.10689	NM_206933.4(USH2A):c.8141G>A (p.Trp2714Ter)	USH2A	W2714*	Usher syndrome type 2A	Pathogenic(Last reviewed: Sep 1, 2022)	1	216061850	G	GGCACAAACAGCAGTGCTTAGGTAGAAGTTACCACAAGA	-	GGCACAAACAGCAGTGCTTTGGTAGAAGTTACCACAAGA
V00807-TAG	1160.24	599.444	806.402	957.275	0.517069	1.18686	0.435661	NM_206933.4(USH2A):c.7633A>T (p.Lys2545Ter)	USH2A	K2545*	not provided	Pathogenic(Last reviewed: Jul 25, 2019)	1	216062358	T	CCGATTCTTCTGGATGTGTAGTCAAGAATGATGTTGGTC	-	CCGATTCTTCTGGATGTGTTGTCAAGAATGATGTTGGTC
V00808-TAG	591.02	1455.79	694.865	2076.65	2.46072	2.9857	0.824167	NM_206933.4(USH2A):c.7568G>A (p.Trp2523Ter)	USH2A	W2523*	Retinitis pigmentosa 39|Usher syndrome type 2A|not provided	Pathogenic/Likely pathogenic(Last reviewed: Aug 31, 2021)	1	216073443	A	GGCAGTGCACATAGTTCTTAGATTCCATTCATGACCGCA	-	GGCAGTGCACATAGTTCTTTGATTCCATTCATGACCGCA
V00809-TAG	574.353	965.431	721.788	1003.15	1.67972	1.38928	1.20906	NM_206933.4(USH2A):c.7475C>A (p.Ser2492Ter)	USH2A	S2492*	Usher syndrome type 2A|not provided	Pathogenic/Likely pathogenic(Last reviewed: Mar 24, 2015)	1	216073536	T	TTTTCCAATCCTTCTGCATAGTTAAGCTATGAAGTGAGT	-	TTTTCCAATCCTTCTGCATTGTTAAGCTATGAAGTGAGT
V00810-TAG	1005.12	1036.79	1223.06	1897.22	1.03148	1.55075	0.66515	NM_206933.4(USH2A):c.7414C>T (p.Gln2472Ter)	USH2A	Q2472*	not provided	Pathogenic(Last reviewed: May 14, 2021)	1	216074134	A	TCTCCCAGATACCAACTCTAGATGAGGTCTGGCGACTCC	-	TCTCCCAGATACCAACTCTTGATGAGGTCTGGCGACTCC
V00811-TAG	874.35	630.028	653.84	967.47	0.720886	1.47894	0.487434	NM_206933.4(USH2A):c.7174G>T (p.Glu2392Ter)	USH2A	E2392*	not provided	Pathogenic(Last reviewed: Feb 25, 2020)	1	216108084	A	GTCATGTACAGCGGAGAATAGACAAACCTTTGGGTGCTC	-	GTCATGTACAGCGGAGAATTGACAAACCTTTGGGTGCTC
V00812-TAG	705.121	5402.13	578.199	5558.11	7.65185	9.59792	0.79724	NM_206933.4(USH2A):c.6782G>A (p.Trp2261Ter)	USH2A	W2261*	not provided	Pathogenic(Last reviewed: Feb 7, 2020)	1	216166385	A	GACTCCTTTAATGTCTCCTAGACTGAGCCTGAATATCCG	-	GACTCCTTTAATGTCTCCTTGACTGAGCCTGAATATCCG
V00813-TAG	583.328	1052.09	888.453	1582.21	1.80222	1.77998	1.01249	NM_206933.4(USH2A):c.6601C>T (p.Gln2201Ter)	USH2A	Q2201*	not specified|Retinal dystrophy|not provided	Pathogenic/Likely pathogenic(Last reviewed: Aug 31, 2021)	1	216172285	G	AACAGTACAGAACTTTTCTAGGATCATATGCTACAATAC	-	AACAGTACAGAACTTTTCTTGGATCATATGCTACAATAC
V00814-TAG	479.482	283.411	376.919	235.496	0.591927	0.625784	0.945897	NM_206933.4(USH2A):c.6398G>A (p.Trp2133Ter)	USH2A	W2133*	Retinitis pigmentosa 39|Rare genetic deafness	Pathogenic/Likely pathogenic(Last reviewed: Apr 8, 2021)	1	216173832	G	GGCTGTACAAACAGTTCCTAGGTCCTACTGTACACAGCA	-	GGCTGTACAAACAGTTCCTTGGTCCTACTGTACACAGCA
V00815-TAG	701.275	712.604	514.097	469.972	1.01613	0.914336	1.11133	NM_206933.4(USH2A):c.6224G>A (p.Trp2075Ter)	USH2A	W2075*	not provided|Rare genetic deafness|Retinal dystrophy	Pathogenic(Last reviewed: Sep 2, 2021)	1	216219874	A	AGTTCTTTGCTGCTCTCCTAGAACCCACCCAAAAAGGCA	-	AGTTCTTTGCTGCTCTCCTTGAACCCACCCAAAAAGGCA
V00816-TAG	738.454	484.245	652.558	425.116	0.65622	0.651994	1.00648	NM_206933.4(USH2A):c.6140T>A (p.Leu2047Ter)	USH2A	L2047*	not provided	Pathogenic(Last reviewed: Jul 10, 2019)	1	216221899	A	ACTGAGAGCTCACATGCATAGAACATCTCTACTCCACAA	-	ACTGAGAGCTCACATGCATTGAACATCTCTACTCCACAA
V00817-TAG	1051.27	654.495	723.07	1082.67	0.622933	1.49664	0.416222	NM_206933.4(USH2A):c.5752G>T (p.Glu1918Ter)	USH2A|USH2A-AS2	E1918*	not provided	Pathogenic(Last reviewed: Sep 2, 2021)	1	216246463	G	AAAGAGCAGAGTGTTTACTAGGGTGGTCTCCAGCCTTTT	-	AAAGAGCAGAGTGTTTACTTGGGTGGTCTCCAGCCTTTT
V00818-TAG	1229.48	1091.84	882.043	1602.6	0.888148	1.81599	0.489072	NM_206933.4(USH2A):c.5751C>G (p.Tyr1917Ter)	USH2A|USH2A-AS2	Y1917*	not provided	Pathogenic(Last reviewed: Aug 24, 2021)	1	216246464	G	GGAAAAGAGCAGAGTGTTTAGGAGGGTGGTCTCCAGCCT	-	GGAAAAGAGCAGAGTGTTTTGGAGGGTGGTCTCCAGCCT
V00819-TAG	441.021	130.491	997.426	432.252	0.297477	0.433935	0.685534	NM_206933.4(USH2A):c.5737G>T (p.Glu1913Ter)	USH2A|USH2A-AS2	E1913*	not provided|Usher syndrome type 2A	Pathogenic(Last reviewed: May 4, 2022)	1	216246478	C	CTGGTTTACCAGGGAAAATAGCAGAGTGTTTACGAGGGT	-	CTGGTTTACCAGGGAAAATTGCAGAGTGTTTACGAGGGT
V00820-TAG	539.738	528.082	730.762	895.088	0.978443	1.22456	0.799015	NM_206933.4(USH2A):c.5728C>T (p.Gln1910Ter)	USH2A|USH2A-AS2	Q1910*	not provided	Pathogenic	1	216246487	G	GACTCCATCCTGGTTTACTAGGGAAAAGAGCAGAGTGTT	-	GACTCCATCCTGGTTTACTTGGGAAAAGAGCAGAGTGTT
V00821-TAG	771.787	1276.37	965.375	1766.73	1.65294	1.82924	0.90362	NM_206933.4(USH2A):c.5530C>T (p.Gln1844Ter)	USH2A|USH2A-AS2	Q1844*	Retinitis pigmentosa 39|not provided	Pathogenic/Likely pathogenic(Last reviewed: Apr 13, 2021)	1	216251473	G	TATGTGGGAGGAATCCCATAGGAACTGCTGAACTCTTAT	-	TATGTGGGAGGAATCCCATTGGAACTGCTGAACTCTTAT
V00822-TAG	611.532	1214.18	323.074	755.422	1.98386	2.3341	0.849946	NM_206933.4(USH2A):c.5485C>T (p.Gln1829Ter)	USH2A|USH2A-AS2	Q1829*	not provided	Pathogenic(Last reviewed: Mar 25, 2021)	1	216251518	C	GCATCGGAGTCCGGAGACTAGCCACTGGTGGTGAATTCA	-	GCATCGGAGTCCGGAGACTTGCCACTGGTGGTGAATTCA
V00823-TAG	669.224	503.615	457.688	539.296	0.752904	1.17792	0.639183	NM_206933.4(USH2A):c.5473G>T (p.Glu1825Ter)	USH2A|USH2A-AS2	E1825*	Retinitis pigmentosa	Pathogenic(Last reviewed: Apr 1, 2018)	1	216251530	T	CTGATGAAGCATGCATCGTAGTCCGGAGACCAGCCACTG	-	CTGATGAAGCATGCATCGTTGTCCGGAGACCAGCCACTG
V00824-TAG	505.123	639.203	447.431	577.016	1.26492	1.28897	0.981336	NM_206933.4(USH2A):c.5399G>A (p.Trp1800Ter)	USH2A|USH2A-AS2	W1800*	Retinal dystrophy|Usher syndrome type 2A|Retinitis pigmentosa 39|not provided|Usher syndrome type 2A	Pathogenic(Last reviewed: Apr 7, 2022)	1	216251604	A	TCCTATTGTAATGGAAAGTAGAATAAAGTCATTATTAAA	-	TCCTATTGTAATGGAAAGTTGAATAAAGTCATTATTAAA
V00825-TAG	789.736	2329.47	815.377	2565.99	2.94722	3.14437	0.937301	NM_206933.4(USH2A):c.5038A>T (p.Lys1680Ter)	USH2A|USH2A-AS2	K1680*	not provided	Pathogenic(Last reviewed: Oct 22, 2019)	1	216258169	A	AAGGATGTACATTTTATGTAGAATTACAATCCGTCAGCT	-	AAGGATGTACATTTTATGTTGAATTACAATCCGTCAGCT
V00826-TAG	492.303	1147.91	574.353	1039.85	2.32903	1.80907	1.28742	NM_206933.4(USH2A):c.4820G>A (p.Trp1607Ter)	USH2A	W1607*	not provided	Pathogenic(Last reviewed: Aug 27, 2021)	1	216262420	C	CAATATAGTGATGGAAAATAGCATGAAATAATTGCTATT	-	CAATATAGTGATGGAAAATTGCATGAAATAATTGCTATT
V00827-TAG	629.481	200.834	474.354	447.544	0.320127	0.9436	0.339262	NM_206933.4(USH2A):c.4707T>G (p.Tyr1569Ter)	USH2A	Y1569*	Retinal dystrophy	Pathogenic(Last reviewed: Jun 6, 2019)	1	216270476	T	CCTGGCAATCAGGAAGAGTAGTTTGCACTTCAGTTGAAG	-	CCTGGCAATCAGGAAGAGTTGTTTGCACTTCAGTTGAAG
V00828-TAG	819.223	561.724	741.018	941.983	0.686062	1.27084	0.539851	NM_206933.4(USH2A):c.4696C>T (p.Gln1566Ter)	USH2A	Q1566*	not provided	Pathogenic(Last reviewed: May 27, 2021)	1	216270487	G	GCAGCATCACCTGGCAATTAGGAAGAGTATTTTGCACTT	-	GCAGCATCACCTGGCAATTTGGAAGAGTATTTTGCACTT
V00829-TAG	538.456	649.398	510.251	872.66	1.20565	1.70887	0.705529	NM_206933.4(USH2A):c.4370C>A (p.Ser1457Ter)	USH2A	S1457*	not provided	Pathogenic(Last reviewed: Nov 22, 2021)	1	216363591	G	GGTTGTGTGACCAGTGCTTAGGGAGCAGGACAAACTTTA	-	GGTTGTGTGACCAGTGCTTTGGGAGCAGGACAAACTTTA
V00830-TAG	639.737	501.576	819.223	625.95	0.784371	0.764366	1.02617	NM_206933.4(USH2A):c.4005T>G (p.Tyr1335Ter)	USH2A|USH2A-AS1	Y1335*	not provided	Pathogenic(Last reviewed: Mar 17, 2020)	1	216371733	G	TTGGAGCCATACACCAAGTAGGAGTTCAGAGTCTTAGCT	-	TTGGAGCCATACACCAAGTTGGAGTTCAGAGTCTTAGCT
V00831-TAG	776.915	456.719	591.02	391.474	0.588392	0.66294	0.887549	NM_206933.4(USH2A):c.3788G>A (p.Trp1263Ter)	USH2A|USH2A-AS1	W1263*	not provided	Pathogenic(Last reviewed: Aug 31, 2021)	1	216372992	T	ACAGAACTTCATGTAGAATAGTCTCCACCAGCGGAACTA	-	ACAGAACTTCATGTAGAATTGTCTCCACCAGCGGAACTA
V00832-TAG	823.069	573.957	449.996	274.235	0.697706	0.610284	1.14325	NM_206933.4(USH2A):c.3661C>T (p.Gln1221Ter)	USH2A|USH2A-AS1	Q1221*	not provided	Pathogenic(Last reviewed: Sep 1, 2021)	1	216373119	G	AAGTACGATTTTTCTGTATAGGCGTGTACTAGCGGGGGC	-	AAGTACGATTTTTCTGTATTGGCGTGTACTAGCGGGGGC
V00833-TAG	242.305	495.459	480.764	826.784	2.04048	1.71823	1.18754	NM_206933.4(USH2A):c.3455T>A (p.Leu1152Ter)	USH2A|USH2A-AS1	L1152*	not provided	Pathogenic(Last reviewed: Jan 28, 2020)	1	216373325	A	GGGGTCCCAGAGGGAAACTAGACTTTAAGTTATATCATT	-	GGGGTCCCAGAGGGAAACTTGACTTTAAGTTATATCATT
V00834-TAG	733.326	685.079	926.914	854.31	0.934297	0.921755	1.01361	NM_206933.4(USH2A):c.3251G>A (p.Trp1084Ter)	USH2A|USH2A-AS1	W1084*	not provided	Pathogenic(Last reviewed: Aug 28, 2021)	1	216380680	C	GATTCTCCAAATGCCCACTAGCTTACTTACAGTTTACTC	-	GATTCTCCAAATGCCCACTTGCTTACTTACAGTTTACTC
V00835-TAG	471.79	417.98	1067.94	962.373	0.886185	0.901243	0.983292	NM_206933.4(USH2A):c.3221G>A (p.Trp1074Ter)	USH2A|USH2A-AS1	W1074*	not provided|Usher syndrome type 2	Pathogenic/Likely pathogenic(Last reviewed: Jan 9, 2020)	1	216380710	A	TCTGCTATCAATCTCTCCTAGAGTCCACCTGATTCTCCA	-	TCTGCTATCAATCTCTCCTTGAGTCCACCTGATTCTCCA
V00836-TAG	484.611	1046.99	699.993	1453.75	2.15808	2.07528	1.0399	NM_206933.4(USH2A):c.2666T>A (p.Leu889Ter)	LOC122152296|USH2A	L889*	not provided	Pathogenic(Last reviewed: Oct 10, 2021)	1	216420070	A	GAGCCTCACAGGTACAATTAGACCATTGACAATTTTCAA	-	GAGCCTCACAGGTACAATTTGACCATTGACAATTTTCAA
V00837-TAG	291.023	171.27	715.378	1186.65	0.589919	1.65786	0.355831	NM_206933.4(USH2A):c.2293C>T (p.Gln765Ter)	USH2A	Q765*	not provided	Pathogenic(Last reviewed: Aug 25, 2021)	1	216420443	T	TGCAATCCTCACTCTGGGTAGTGTGAGTGCAAAAAAGAA	-	TGCAATCCTCACTCTGGGTTGTGTGAGTGCAAAAAAGAA
V00838-TAG	469.226	349.676	688.455	646.339	0.74576	0.938915	0.794278	NM_206933.4(USH2A):c.2146A>T (p.Lys716Ter)	USH2A	K716*	not provided	Pathogenic(Last reviewed: Nov 23, 2019)	1	216424266	T	CAAAATTCAGGCCAGTGCTAGTGCAAAGCAAACGTTATT	-	CAAAATTCAGGCCAGTGCTTGTGCAAAGCAAACGTTATT
V00839-TAG	265.382	271.177	708.967	977.665	1.02175	1.37846	0.741227	NM_206933.4(USH2A):c.2029C>T (p.Gln677Ter)	USH2A	Q677*	not provided	Pathogenic(Last reviewed: Jun 24, 2021)	1	216424383	A	AGGCAGTGCAATCAGTGCTAGAATGGATTCTACAATCTA	-	AGGCAGTGCAATCAGTGCTTGAATGGATTCTACAATCTA
V00840-TAG	682.045	498.517	724.352	941.983	0.73131	1.30004	0.56253	NM_206933.4(USH2A):c.2023C>T (p.Gln675Ter)	USH2A	Q675*	Retinitis pigmentosa 39|not provided|Retinitis pigmentosa 39|Usher syndrome type 2A	Pathogenic(Last reviewed: Sep 21, 2021)	1	216424389	T	TCTGGCAGGCAGTGCAATTAGTGCCAGAATGGATTCTAC	-	TCTGGCAGGCAGTGCAATTTGTGCCAGAATGGATTCTAC
V00841-TAG	511.533	315.014	455.124	399.629	0.616572	0.878335	0.701979	NM_206933.4(USH2A):c.1618C>T (p.Gln540Ter)	USH2A	Q540*	not provided	Pathogenic(Last reviewed: Sep 1, 2021)	1	216495251	G	TATAGATGCCTCTGCTCCTAGGAGAGCTTCACTGAAGGA	-	TATAGATGCCTCTGCTCCTTGGAGAGCTTCACTGAAGGA
V00842-TAG	441.021	289.527	897.427	1090.82	0.65727	1.21526	0.540846	NM_206933.4(USH2A):c.1432G>T (p.Glu478Ter)	USH2A	E478*	not provided	Pathogenic(Last reviewed: Jul 23, 2020)	1	216496934	T	AATACCCCATCTCTTCAATAGTTCGTAAAAGCCACGCAA	-	AATACCCCATCTCTTCAATTGTTCGTAAAAGCCACGCAA
V00843-TAG	551.277	609.639	849.992	1216.22	1.10568	1.43035	0.773008	NM_206933.4(USH2A):c.1228G>T (p.Glu410Ter)	USH2A	E410*	not provided	Pathogenic(Last reviewed: Sep 25, 2021)	1	216497610	G	GAAAATAGTTTAGATTGGTAGGACTGGCAATATTTTGCC	-	GAAAATAGTTTAGATTGGTTGGACTGGCAATATTTTGCC
V00844-TAG	397.432	387.396	470.508	547.451	0.974811	1.16319	0.838053	NM_206933.4(USH2A):c.1226G>A (p.Trp409Ter)	USH2A	W409*	not provided	Pathogenic(Last reviewed: Dec 18, 2021)	1	216497612	G	AAGGAAAATAGTTTAGATTAGGAGGACTGGCAATATTTT	-	AAGGAAAATAGTTTAGATTTGGAGGACTGGCAATATTTT
V00845-TAG	1291.01	1437.44	1674.34	2305	1.11333	1.37644	0.808852	NM_206933.4(USH2A):c.828C>G (p.Tyr276Ter)	USH2A	Y276*	not provided|Retinitis pigmentosa 39|Usher syndrome type 2A|Usher syndrome type 2A	Pathogenic/Likely pathogenic(Last reviewed: Feb 2, 2022)	1	216500953	C	ATGCAAGATTTTCGATTATAGCAAGTGGCACTTACAAAC	-	ATGCAAGATTTTCGATTATTGCAAGTGGCACTTACAAAC
V00846-TAG	737.172	968.489	823.069	1270.25	1.31336	1.54265	0.851369	NM_206933.4(USH2A):c.632G>A (p.Trp211Ter)	USH2A	W211*	Rare genetic deafness	Pathogenic(Last reviewed: Dec 23, 2013)	1	216591875	A	AGAATTCTTGTGAAGAAATAGATTCATCTTAGTGTGCAG	-	AGAATTCTTGTGAAGAAATTGATTCATCTTAGTGTGCAG
V00847-TAG	880.761	312.975	319.228	215.107	0.356077	0.674853	0.527637	NM_206933.4(USH2A):c.469G>T (p.Glu157Ter)	USH2A	E157*	not provided	Pathogenic(Last reviewed: Jan 30, 2020)	1	216595210	C	GCTGTATGGCTGAAACCTTAGCAACAAGGTGTAATGTAA	-	GCTGTATGGCTGAAACCTTTGCAACAAGGTGTAATGTAA
V00848-TAG	502.559	285.45	826.915	783.967	0.56885	0.948125	0.599974	NM_206933.4(USH2A):c.43C>T (p.Gln15Ter)	USH2A	Q15*	not provided|Retinitis pigmentosa 39|Usher syndrome type 2A	Pathogenic/Likely pathogenic(Last reviewed: Mar 25, 2021)	1	216595636	G	GGCTCTGGCTTCTTGTTTTAGGTCATTGAAATGTTGATC	-	GGCTCTGGCTTCTTGTTTTTGGTCATTGAAATGTTGATC
V00849-TAG	479.482	219.184	291.023	130.491	0.458257	0.450277	1.01772	NM_003238.6(TGFB2):c.145A>T (p.Lys49Ter)	TGFB2	K49*	Loeys-Dietz syndrome 4	Pathogenic(Last reviewed: Oct 2, 2021)	1	218520188	C	CAGATCCTGAGCAAGCTGTAGCTCACCAGTCCCCCAGAA	+	CAGATCCTGAGCAAGCTGTTGCTCACCAGTCCCCCAGAA
V00850-TAG	530.764	163.114	233.331	240.593	0.308622	1.03099	0.299345	NM_003238.6(TGFB2):c.274G>T (p.Glu92Ter)	TGFB2	E92*	Loeys-Dietz syndrome 4	Pathogenic/Likely pathogenic(Last reviewed: Sep 7, 2021)	1	218520317	A	GCGGCCGCCTGCGAGCGCTAGAGGAGCGACGAAGAGTAC	+	GCGGCCGCCTGCGAGCGCTTGAGGAGCGACGAAGAGTAC
V00851-TAG	461.534	257.924	633.327	436.33	0.559795	0.689439	0.811957	NM_003238.6(TGFB2):c.297C>G (p.Tyr99Ter)	TGFB2	Y99*	Loeys-Dietz syndrome 4	Pathogenic(Last reviewed: Aug 31, 2021)	1	218520340	G	AGGAGCGACGAAGAGTACTAGGCCAAGGAGGTTTACAAA	+	AGGAGCGACGAAGAGTACTTGGCCAAGGAGGTTTACAAA
V00852-TAG	411.534	338.462	461.534	522.984	0.822869	1.13286	0.726366	NM_003238.6(TGFB2):c.544C>T (p.Gln182Ter)	TGFB2	Q182*, Q210*	Loeys-Dietz syndrome 4|not provided	Pathogenic/Likely pathogenic(Last reviewed: Jan 27, 2022)	1	218607457	C	GATTTAACATCTCCAACCTAGCGCTACATCGACAGCAAA	+	GATTTAACATCTCCAACCTTGCGCTACATCGACAGCAAA
V00853-TAG	616.661	634.106	541.02	855.329	1.02824	1.57988	0.650835	NM_018713.3(SLC30A10):c.1320C>G (p.Tyr440Ter)	SLC30A10	Y377*, Y440*	not provided	Uncertain significance(Last reviewed: Apr 11, 2021)	1	220088929	G	GGGCCCTCTCTAGACACATAGGGAAGTGATGGCCTCAGT	-	GGGCCCTCTCTAGACACATTGGGAAGTGATGGCCTCAGT
V00854-TAG	476.918	120.297	611.532	1064.32	0.253802	1.7392	0.14593	NM_018060.4(IARS2):c.351T>G (p.Tyr117Ter)	IARS2	Y117*	not provided	Uncertain significance(Last reviewed: Jun 15, 2021)	1	220269529	G	CTTCATGATGGACCTCCTTAGGCAAACGGTGACCCTCAT	+	CTTCATGATGGACCTCCTTTGGCAAACGGTGACCCTCAT
V00855-TAG	1083.32	380.26	1029.48	1225.39	0.351611	1.19012	0.295441	NM_012414.4(RAB3GAP2):c.2488C>T (p.Gln830Ter)	RAB3GAP2	Q830*	Martsolf syndrome 1	Pathogenic(Last reviewed: Jul 7, 2021)	1	220345320	T	ATGCGCACAGCCTGTATTTAGTCTGAGAACAATGGAGCC	-	ATGCGCACAGCCTGTATTTTGTCTGAGAACAATGGAGCC
V00856-TAG	703.839	364.968	649.994	388.415	0.519221	0.598186	0.867993	NM_001377229.1(DISP1):c.2065C>T (p.Gln689Ter)	DISP1	Q446*, Q689*	not provided	Uncertain significance(Last reviewed: Jan 17, 2020)	1	223176804	A	TGCTGGACAGTGGCTTGCTAGAAGTGCCACAAAGTACTC	+	TGCTGGACAGTGGCTTGCTTGAAGTGCCACAAAGTACTC
V00857-TAG	784.608	1382.39	549.995	1277.39	1.76092	2.32014	0.75897	NM_001377229.1(DISP1):c.2477G>A (p.Trp826Ter)	DISP1	W583*, W826*	not provided	Uncertain significance(Last reviewed: Feb 2, 2021)	1	223177216	A	AGCCCAGCTTCCCAGGCCTAGATTTTGCACTTCTGTCAA	+	AGCCCAGCTTCCCAGGCCTTGATTTTGCACTTCTGTCAA
V00858-TAG	651.276	1022.52	630.763	1134.66	1.56915	1.79761	0.872913	NM_003676.4(DEGS1):c.878G>A (p.Trp293Ter)	DEGS1	W293*, W257*	Leukodystrophy, hypomyelinating, 18	Uncertain significance(Last reviewed: Sep 25, 2019)	1	224380086	A	CTCCCTCACTACAATTCCTAGATAAAAGTACTGTATGAT	+	CTCCCTCACTACAATTCCTTGATAAAAGTACTGTATGAT
V00859-TAG	610.25	276.274	537.174	486.284	0.453618	0.905439	0.500993	NM_001379403.1(WDR26):c.1576G>T (p.Glu526Ter)	WDR26	E426*, E410*, E526*	Skraban-Deardorff syndrome	Pathogenic(Last reviewed: Aug 15, 2017)	1	224592155	C	GGCCCAGATGACTGCTCTTAGCTTTGGCTTTGGAATGTA	-	GGCCCAGATGACTGCTCTTTGCTTTGGCTTTGGAATGTA
V00860-TAG	1198.71	820.667	560.251	638.184	0.684891	1.13886	0.601385	NM_001367479.1(DNAH14):c.12638G>A (p.Trp4213Ter)	DNAH14	W4213*	DNAH14-Associated Neurodevelopmental Disorder	Uncertain significance(Last reviewed: Aug 27, 2021)	1	225565060	G	GAGGCCATCAGGAGCTGCTAGGAGACCCAGGGCGAAAAG	+	GAGGCCATCAGGAGCTGCTTGGAGACCCAGGGCGAAAAG
V00861-TAG	269.228	174.328	421.791	469.972	0.648815	1.11396	0.58244	NM_020247.5(COQ8A):c.1702G>T (p.Glu568Ter)	COQ8A	E568*	not provided	Pathogenic(Last reviewed: Mar 22, 2016)	1	227174196	G	GCCATCCTCATCCTGGGGTAGGCCTTCGCCTCTGATGAG	+	GCCATCCTCATCCTGGGGTTGGCCTTCGCCTCTGATGAG
V00862-TAG	1591.01	600.463	593.584	437.349	0.377801	0.737237	0.512455	NM_020247.5(COQ8A):c.1939C>T (p.Gln647Ter)	COQ8A	Q647*	Coenzyme Q10 deficiency, primary, 1	Uncertain significance(Last reviewed: Jun 7, 2017)	1	227174433	T	TGCAAGAGGCAGGCCCAGTAGTAGGGCTGCGGGCCACGC	+	TGCAAGAGGCAGGCCCAGTTGTAGGGCTGCGGGCCACGC
V00863-TAG	620.507	859.407	1125.63	1155.05	1.38439	1.02611	1.34916	NM_020435.4(GJC2):c.80G>A (p.Trp27Ter)	GJC2	W27*	Inborn genetic diseases	Pathogenic(Last reviewed: Nov 19, 2015)	1	228345539	C	ACCTTCGTGGGCAAGGTGTAGCTCACGGTGCTGGTGGTC	+	ACCTTCGTGGGCAAGGTGTTGCTCACGGTGCTGGTGGTC
V00864-TAG	978.195	603.522	614.097	393.513	0.617366	0.641383	0.962554	NM_020435.4(GJC2):c.148G>T (p.Glu50Ter)	GJC2	E50*	not provided	Pathogenic(Last reviewed: Sep 1, 2016)	1	228345607	C	GAGGCCATCTACTCGGACTAGCAGGCCAAGTTCACTTGC	+	GAGGCCATCTACTCGGACTTGCAGGCCAAGTTCACTTGC
V00865-TAG	662.814	397.59	780.762	594.347	0.600455	0.761545	0.788469	NM_001010867.4(IBA57):c.307C>T (p.Gln103Ter)	IBA57	Q103*	not provided	Pathogenic(Last reviewed: Dec 17, 2020)	1	228353824	G	GCCCACTTCCTGAACGTGTAGGGCCGGACGCTCTATGAC	+	GCCCACTTCCTGAACGTGTTGGGCCGGACGCTCTATGAC
V00866-TAG	857.684	601.483	643.583	682.02	0.701635	1.05963	0.662151	NM_001010867.4(IBA57):c.940C>T (p.Gln314Ter)	IBA57	Q314*, Q121*	not provided|Multiple mitochondrial dysfunctions syndrome 3	Pathogenic/Likely pathogenic(Last reviewed: Jan 25, 2021)	1	228363083	G	GGCAAGTTCAGGGCTGGCTAGGGCAACGTGGGGCTGGCC	+	GGCAAGTTCAGGGCTGGCTTGGGCAACGTGGGGCTGGCC
V00867-TAG	156.409	173.309	352.561	697.312	1.10736	1.97509	0.560666	NM_001386125.1(OBSCN):c.23668C>T (p.Gln7890Ter)	OBSCN	Q6933*, Q7890*	not provided	Uncertain significance(Last reviewed: Mar 1, 2019)	1	228559276	G	GAGGCCGCCAGGGAGGAGTAGGCCACCCTCCTGGCCAAA	+	GAGGCCGCCAGGGAGGAGTTGGCCACCCTCCTGGCCAAA
V00868-TAG	544.866	399.629	749.993	1094.9	0.733933	1.45927	0.502944	NM_001100.4(ACTA1):c.682G>T (p.Glu228Ter)	ACTA1	E228*	Congenital myopathy with fiber type disproportion|Actin accumulation myopathy	Pathogenic(Last reviewed: Aug 15, 2021)	1	229567867	A	GCCCTGGACTTCGAGAACTAGATGGCGACGGCCGCCTCC	-	GCCCTGGACTTCGAGAACTTGATGGCGACGGCCGCCTCC
V00869-TAG	546.148	98.8879	974.349	1257	0.182561	1.28979	0.141543	NM_001100.4(ACTA1):c.181C>T (p.Gln61Ter)	ACTA1	Q61*	Actin accumulation myopathy	Pathogenic(Last reviewed: Feb 22, 2018)	1	229568576	A	TACGTGGGCGACGAGGCTTAGAGCAAGAGAGGTATCCTG	-	TACGTGGGCGACGAGGCTTTGAGCAAGAGAGGTATCCTG
V00870-TAG	669.224	1070.44	837.171	1859.5	1.59862	2.21971	0.720193	NM_018230.3(NUP133):c.1216C>T (p.Gln406Ter)	NUP133	Q406*	Microcephaly|Intellectual disability|Seizure	Uncertain significance(Last reviewed: Dec 13, 2019)	1	229623339	T	GAAGACCTGATTTTGTGTTAGTTGACGGTCCCAAACTTT	-	GAAGACCTGATTTTGTGTTTGTTGACGGTCCCAAACTTT
V00871-TAG	556.405	189.62	407.688	444.486	0.341978	1.09004	0.31373	NM_004481.5(GALNT2):c.865C>T (p.Gln289Ter)	GALNT2	Q289*, Q251*	Congenital disorder of glycosylation, type iit	Pathogenic(Last reviewed: Dec 18, 2020)	1	230384977	A	GATTACATGACGCCTGAGTAGAGAAGGTCCCGGCAGGGG	+	GATTACATGACGCCTGAGTTGAGAAGGTCCCGGCAGGGG
V00872-TAG	646.147	663.67	484.611	650.417	1.02708	1.34144	0.765653	NM_022051.3(EGLN1):c.461C>A (p.Ser154Ter)	EGLN1	S154*	Erythrocytosis, familial, 3	Pathogenic(Last reviewed: Sep 2, 2018)	1	231557174	C	GAGCCGCCGGCCCGCTCATAGCTGTTCCAGGAGAAGGCG	-	GAGCCGCCGGCCCGCTCATTGCTGTTCCAGGAGAAGGCG
V00873-TAG	473.072	371.084	482.047	394.532	0.784869	0.818828	0.958527	NM_018662.3(DISC1):c.1453C>T (p.Gln485Ter)	DISC1|TSNAX-DISC1	Q135*, Q485*, Q517*	not specified	Uncertain significance(Last reviewed: May 4, 2022)	1	231906635	C	CTGGAAGCCAAAGATCAATAGCTGAGAAGGGAAATAGAG	+	CTGGAAGCCAAAGATCAATTGCTGAGAAGGGAAATAGAG
V00874-TAG	573.071	399.629	715.378	591.288	0.697874	0.826782	0.844084	NM_182972.3(IRF2BP2):c.1621C>T (p.Gln541Ter)	IRF2BP2	Q525*, Q541*	not provided	Uncertain significance(Last reviewed: Jun 1, 2020)	1	234743026	G	AGACAAAGCATCAAACAGTAGGGAGCTAGTGGAGAGGTC	-	AGACAAAGCATCAAACAGTTGGGAGCTAGTGGAGAGGTC
V00875-TAG	392.304	275.255	437.175	418.999	0.702396	0.958519	0.732793	NM_182972.3(IRF2BP2):c.172C>T (p.Gln58Ter)	IRF2BP2	Q58*	not provided	Uncertain significance(Last reviewed: Oct 29, 2021)	1	234745069	C	GTCATCGAGACGGCGCGGTAGCTCAAGCGGGCGCACGGC	-	GTCATCGAGACGGCGCGGTTGCTCAAGCGGGCGCACGGC
V00876-TAG	3289.71	701.39	696.147	690.176	0.213446	0.991435	0.21529	NM_152490.5(B3GALNT2):c.1423C>T (p.Gln475Ter)	TBCE|B3GALNT2	Q475*	Muscular dystrophy-dystroglycanopathy (congenital with brain and eye anomalies), type a, 11	Pathogenic(Last reviewed: Mar 7, 2013)	1	235613601	T	GGAATGCTGTCTTCTCCTTAGTATTCTCCGTGGGAACTG	-	GGAATGCTGTCTTCTCCTTTGTATTCTCCGTGGGAACTG
V00877-TAG	724.352	286.469	588.456	1143.84	0.396317	1.94219	0.204056	NM_152490.5(B3GALNT2):c.133C>T (p.Gln45Ter)	B3GALNT2	Q45*, Q86*	Muscular dystrophy-dystroglycanopathy (congenital with brain and eye anomalies), type a, 11	Pathogenic(Last reviewed: Aug 26, 2020)	1	235658118	T	CAGTTGGCCTTATTTCCTTAGTGGAAATCTACTCACTAT	-	CAGTTGGCCTTATTTCCTTTGTGGAAATCTACTCACTAT
V00878-TAG	189.742	189.62	260.254	322.15	0.999362	1.23692	0.807944	NM_152490.5(B3GALNT2):c.59G>A (p.Trp20Ter)	B3GALNT2	W20*	Muscular dystrophy-dystroglycanopathy (congenital with brain and eye anomalies), type a, 11	Pathogenic(Last reviewed: Oct 8, 2020)	1	235667494	C	GGGGCCGCGCTGCACCTCTAGCTGCGGCTGCGCTCCCCG	-	GGGGCCGCGCTGCACCTCTTGCTGCGGCTGCGCTCCCCG
V00879-TAG	605.122	485.264	662.814	708.527	0.802254	1.06886	0.750568	NM_000081.4(LYST):c.11362C>T (p.Gln3788Ter)	LYST	Q3788*	not provided	Uncertain significance(Last reviewed: Dec 11, 2017)	1	235826284	C	GACCAGCAGCGCTTGAAATAGCCAATGTTCTATTCCTTC	-	GACCAGCAGCGCTTGAAATTGCCAATGTTCTATTCCTTC
V00880-TAG	443.585	264.041	778.197	316.033	0.596153	0.406872	1.46521	NM_000081.4(LYST):c.7645C>T (p.Gln2549Ter)	LYST	Q2549*	Ch√©diak-Higashi syndrome	Pathogenic(Last reviewed: Aug 29, 2019)	1	235914645	C	GATATGGCTGTTGCACTATAGCTTAGAGTTCTCCAGGCT	-	GATATGGCTGTTGCACTATTGCTTAGAGTTCTCCAGGCT
V00881-TAG	573.071	529.101	748.711	930.769	0.923406	1.24284	0.742982	NM_000081.4(LYST):c.6283C>T (p.Gln2095Ter)	LYST	Q2095*	Ch√©diak-Higashi syndrome	Pathogenic(Last reviewed: Nov 6, 2021)	1	235922870	A	TCTAATATTATTCCACAATAGATGGCCGCCCATATGCTG	-	TCTAATATTATTCCACAATTGATGGCCGCCCATATGCTG
V00882-TAG	603.84	275.255	585.892	542.354	0.45674	0.925817	0.493338	NM_000081.4(LYST):c.4978C>T (p.Gln1660Ter)	LYST	Q1660*	Ch√©diak-Higashi syndrome	Pathogenic(Last reviewed: Oct 31, 2020)	1	235945272	T	TCCCAAGAAGAGTTTTTGTAGTTGGCTGGAAAATGGGAC	-	TCCCAAGAAGAGTTTTTGTTGTTGGCTGGAAAATGGGAC
V00883-TAG	229.485	165.153	657.686	640.223	0.720884	0.973488	0.740517	NM_000081.4(LYST):c.1406T>A (p.Leu469Ter)	LYST	L469*	Ch√©diak-Higashi syndrome	Pathogenic(Last reviewed: Aug 28, 2021)	1	235972712	A	CCCGAGGCCTCAGAGCATTAGAAAGCCCTAATAAATAGT	-	CCCGAGGCCTCAGAGCATTTGAAAGCCCTAATAAATAGT
V00884-TAG	316.664	364.968	676.916	1137.72	1.15206	1.67974	0.685858	NM_000081.4(LYST):c.1275C>G (p.Tyr425Ter)	LYST	Y425*	Ch√©diak-Higashi syndrome	Uncertain significance(Last reviewed: Nov 26, 2018)	1	235972843	T	GCAGCTTCAAATCCCTTCTAGTTCAGTCAAGCCATGGAT	-	GCAGCTTCAAATCCCTTCTTGTTCAGTCAAGCCATGGAT
V00885-TAG	612.814	246.71	343.586	742.169	0.403558	2.1567	0.187119	NM_002508.3(NID1):c.1162C>T (p.Gln388Ter)	LOC107546745|NID1	Q388*	Variant of unknown significance	Uncertain significance(Last reviewed: Aug 1, 2013)	1	236201527	A	TATAACACGGATTCCCGCTAGACGTGTGCTAACAACAGA	-	TATAACACGGATTCCCGCTTGACGTGTGCTAACAACAGA
V00886-TAG	261.536	381.279	689.737	984.801	1.4561	1.42717	1.02027	NM_001103.4(ACTN2):c.64C>T (p.Gln22Ter)	ACTN2	Q22*	Primary familial hypertrophic cardiomyopathy|Dilated cardiomyopathy 1AA	Uncertain significance(Last reviewed: Nov 17, 2021)	1	236850037	G	GAGGATGAGTACATGATCTAGGAGGAGGAGTGGGACCGC	+	GAGGATGAGTACATGATCTTGGAGGAGGAGTGGGACCGC
V00887-TAG	399.996	236.515	457.688	319.092	0.592313	0.697842	0.848778	NM_001103.4(ACTN2):c.107G>A (p.Trp36Ter)	ACTN2	W36*	not provided	Uncertain significance(Last reviewed: Mar 26, 2020)	1	236850080	G	CTGCTCCTGGACCCAGCCTAGGAGAAGCAGCAGAGGAAG	+	CTGCTCCTGGACCCAGCCTTGGAGAAGCAGCAGAGGAAG
V00888-TAG	0	0	8.97427	54.0315	1	5.51735	0.181247	NM_001103.4(ACTN2):c.1135G>T (p.Glu379Ter)	ACTN2	E379*, E171*	Dilated cardiomyopathy 1AA	Uncertain significance(Last reviewed: Jun 3, 2020)	1	236906223	C	GGTGCCTGGCAGAGGCTGTAGCAGGCTGAGAAGGGTTAC	+	GGTGCCTGGCAGAGGCTGTTGCAGGCTGAGAAGGGTTAC
V00889-TAG	802.556	384.337	606.404	391.474	0.47954	0.646149	0.742151	NM_001103.4(ACTN2):c.1287C>G (p.Tyr429Ter)	ACTN2	Y429*, Y221*	not provided	Uncertain significance(Last reviewed: Sep 17, 2013)	1	236907957	G	ATCTTGCTGCAGAAGGATTAGGAGTCGGCGTCGCTGACA	+	ATCTTGCTGCAGAAGGATTTGGAGTCGGCGTCGCTGACA
V00890-TAG	533.328	446.525	707.685	706.488	0.837547	0.99831	0.838964	NM_001103.4(ACTN2):c.1465C>T (p.Gln489Ter)	ACTN2	Q281*, Q489*	Dilated cardiomyopathy 1AA|Primary familial hypertrophic cardiomyopathy	Uncertain significance(Last reviewed: Jul 15, 2020)	1	236911025	T	TGCCAGAAAATTTGTGACTAGTGGGACCGACTGGGAACG	+	TGCCAGAAAATTTGTGACTTGTGGGACCGACTGGGAACG
V00891-TAG	880.761	1023.54	264.1	468.953	1.16193	1.77274	0.655441	NM_001103.4(ACTN2):c.1469G>A (p.Trp490Ter)	ACTN2	W282*, W490*	Primary familial hypertrophic cardiomyopathy|Dilated cardiomyopathy 1AA	Uncertain significance(Last reviewed: Dec 9, 2021)	1	236911029	G	CAGAAAATTTGTGACCAGTAGGACCGACTGGGAACGCTT	+	CAGAAAATTTGTGACCAGTTGGACCGACTGGGAACGCTT
V00892-TAG	917.94	146.803	725.634	795.181	0.16084	1.09571	0.146791	NM_001103.4(ACTN2):c.1492C>T (p.Gln498Ter)	ACTN2	Q498*, Q290*	not provided	Uncertain significance(Last reviewed: Oct 18, 2017)	1	236911052	A	CGACTGGGAACGCTTACTTAGAAGAGGAGAGAAGCCCTA	+	CGACTGGGAACGCTTACTTTGAAGAGGAGAGAAGCCCTA
V00893-TAG	335.894	239.574	588.456	385.357	0.714093	0.655447	1.08948	NM_001103.4(ACTN2):c.2029C>T (p.Gln677Ter)	ACTN2	Q677*, Q469*	Dilated cardiomyopathy 1AA|Primary familial hypertrophic cardiomyopathy	Uncertain significance(Last reviewed: Jun 21, 2021)	1	236918373	C	CTGGAAGACCAGATGAACTAGCTGAAGCAGTATGAGCAC	+	CTGGAAGACCAGATGAACTTGCTGAAGCAGTATGAGCAC
V00894-TAG	580.763	571.919	537.174	648.378	0.984796	1.20663	0.816153	NM_001103.4(ACTN2):c.2578C>T (p.Gln860Ter)	ACTN2	Q860*, Q652*	not provided	Pathogenic(Last reviewed: Jan 28, 2013)	1	236925812	T	CTGCCCCCGGATCAGGCCTAGTACTGCATCAAGAGGATG	+	CTGCCCCCGGATCAGGCCTTGTACTGCATCAAGAGGATG
V00895-TAG	1102.55	371.084	492.303	162.095	0.337169	0.330618	1.01982	NM_001103.4(ACTN2):c.2671G>T (p.Glu891Ter)	ACTN2	E683*, E891*	Dilated cardiomyopathy 1AA|Primary familial hypertrophic cardiomyopathy	Uncertain significance(Last reviewed: Aug 30, 2021)	1	236925905	A	TCTTCCGCACTCTACGGGTAGAGCGATCTGTGATGCTGA	+	TCTTCCGCACTCTACGGGTTGAGCGATCTGTGATGCTGA
V00896-TAG	883.325	658.573	606.404	653.476	0.745849	1.0775	0.692206	NM_001035.3(RYR2):c.824G>A (p.Trp275Ter)	RYR2	W275*	Cardiomyopathy|Catecholaminergic polymorphic ventricular tachycardia	Uncertain significance(Last reviewed: Jan 19, 2021)	1	237580399	A	GTTCATGCACGTTCCCTTTAGAGACTAGAGACGCTAAGA	+	GTTCATGCACGTTCCCTTTTGAGACTAGAGACGCTAAGA
V00897-TAG	799.992	321.131	575.635	447.544	0.402165	0.777864	0.517011	NM_001035.3(RYR2):c.7196T>A (p.Leu2399Ter)	RYR2	L2399*	Catecholaminergic polymorphic ventricular tachycardia	Uncertain significance(Last reviewed: Dec 7, 2021)	1	237804277	G	TCAGCTTTGATTGACCTCTAGGGACGCTGTGCTCCTGAG	+	TCAGCTTTGATTGACCTCTTGGGACGCTGTGCTCCTGAG
V00898-TAG	2798.69	1782.02	861.53	939.945	0.636864	1.09091	0.58379	NM_001035.3(RYR2):c.8769T>G (p.Tyr2923Ter)	RYR2	Y2923*	not provided	Uncertain significance(Last reviewed: Apr 26, 2022)	1	237838085	A	ATTGAGAAACGATTTGCCTAGAGTTTCCTCCAACAACTC	+	ATTGAGAAACGATTTGCCTTGAGTTTCCTCCAACAACTC
V00899-TAG	489.739	94.81	798.71	646.339	0.195236	0.809467	0.241191	NM_001035.3(RYR2):c.9559A>T (p.Lys3187Ter)	RYR2	K3187*	not specified|Catecholaminergic polymorphic ventricular tachycardia	Uncertain significance(Last reviewed: Sep 30, 2020)	1	237868622	T	TACTCCATCTACAATACCTAGTCTTCACGAGAAAGAGCA	+	TACTCCATCTACAATACCTTGTCTTCACGAGAAAGAGCA
V00900-TAG	401.278	229.379	541.02	390.454	0.572686	0.722213	0.79296	NM_001035.3(RYR2):c.9884G>A (p.Trp3295Ter)	RYR2	W3295*	Catecholaminergic polymorphic ventricular tachycardia	Uncertain significance(Last reviewed: Jun 4, 2021)	1	237870552	A	GGGATTGATGAGGGAGCCTAGATGAAGAGGCTAGCAGGT	+	GGGATTGATGAGGGAGCCTTGATGAAGAGGCTAGCAGGT
V00901-TAG	523.072	801.298	921.786	1546.52	1.53089	1.67701	0.912868	NM_001035.3(RYR2):c.11992C>T (p.Gln3998Ter)	RYR2	Q3998*	Catecholaminergic polymorphic ventricular tachycardia	Uncertain significance(Last reviewed: Jan 13, 2018)	1	237947004	A	AATGGAACGATTGGCAAATAGATGGTGGATATGCTTGTG	+	AATGGAACGATTGGCAAATTGATGGTGGATATGCTTGTG
V00902-TAG	458.97	614.736	498.713	826.784	1.33864	1.65652	0.808107	NM_001035.3(RYR2):c.12620C>A (p.Ser4207Ter)	RYR2	S4207*	not provided	Uncertain significance(Last reviewed: Apr 25, 2019)	1	237947632	G	CAGCTGGCGGCTCAGATCTAGGAGTCGGACTTGAACGAG	+	CAGCTGGCGGCTCAGATCTTGGAGTCGGACTTGAACGAG
V00903-TAG	405.124	248.749	462.816	398.61	0.614957	0.86157	0.713763	NM_001035.3(RYR2):c.12685C>T (p.Gln4229Ter)	RYR2	Q4229*	Cardiovascular phenotype	Uncertain significance(Last reviewed: Sep 2, 2017)	1	237947697	G	AAGGAGAGGCCGGAAGAGTAGGGGCCGAGGATGGCTTTC	+	AAGGAGAGGCCGGAAGAGTTGGGGCCGAGGATGGCTTTC
V00904-TAG	782.044	1509.82	1547.42	3876	1.92943	2.50384	0.770587	NM_001035.3(RYR2):c.12861C>G (p.Tyr4287Ter)	RYR2	Y4287*	Catecholaminergic polymorphic ventricular tachycardia	Uncertain significance(Last reviewed: Jan 5, 2021)	1	237947873	T	ACGGCCTTCTTTTCATCCTAGTGGAGTATTTTCATGACC	+	ACGGCCTTCTTTTCATCCTTGTGGAGTATTTTCATGACC
V00905-TAG	508.969	673.865	675.634	944.022	1.32334	1.39665	0.947512	NM_001035.3(RYR2):c.13858C>T (p.Gln4620Ter)	RYR2	Q4620*	not provided	Uncertain significance(Last reviewed: Sep 26, 2019)	1	237957242	C	GGGCTTTATATTACAGAATAGCCTTCAGAAGATGATATT	+	GGGCTTTATATTACAGAATTGCCTTCAGAAGATGATATT
V00906-TAG	828.197	1213.16	592.302	1044.95	1.46426	1.76293	0.830584	NM_001035.3(RYR2):c.14881C>T (p.Gln4961Ter)	RYR2	Q4961*	Catecholaminergic polymorphic ventricular tachycardia	Uncertain significance(Last reviewed: Aug 24, 2021)	1	237995924	T	GGGGATTGCTTCCGGAAATAGTATGAAGACCAGCTAAAT	+	GGGGATTGCTTCCGGAAATTGTATGAAGACCAGCTAAAT
V00907-TAG	647.43	479.147	506.405	496.478	0.740477	0.980436	0.755253	NM_000143.4(FH):c.1499G>A (p.Trp500Ter)	FH	W500*	Fumarase deficiency	Pathogenic(Last reviewed: Aug 12, 2021)	1	241661162	G	GCAGAGCAGTTTGACGAATAGGTAAAACCTAAGGACATG	-	GCAGAGCAGTTTGACGAATTGGTAAAACCTAAGGACATG
V00908-TAG	773.069	409.824	1038.45	1270.25	0.530733	1.223	0.433959	NM_000143.4(FH):c.1351G>T (p.Glu451Ter)	FH	E451*	Fumarase deficiency	Pathogenic(Last reviewed: Aug 12, 2021)	1	241663776	T	ATCAACAAGCTGATGAATTAGTCTCTAATGTTGGTGACA	-	ATCAACAAGCTGATGAATTTGTCTCTAATGTTGGTGACA
V00909-TAG	451.278	476.089	608.968	746.247	1.05486	1.22506	0.861068	NM_000143.4(FH):c.1339A>T (p.Lys447Ter)	FH	K447*	Hereditary cancer-predisposing syndrome|Fumarase deficiency	Pathogenic(Last reviewed: Aug 30, 2018)	1	241663788	C	AATACAGAAAGGATCAACTAGCTGATGAATGAGTCTCTA	-	AATACAGAAAGGATCAACTTGCTGATGAATGAGTCTCTA
V00910-TAG	457.688	343.559	623.071	737.071	0.751184	1.18267	0.635158	NM_000143.4(FH):c.1210G>T (p.Glu404Ter)	FH		Fumarase deficiency	Pathogenic(Last reviewed: Aug 27, 2021)	1	241665769	T	GGCAGCAATGGACATTTTTAGTTGAATGTTTTCAAGCCA	-	GGCAGCAATGGACATTTTTTGTTGAATGTTTTCAAGCCA
V00911-TAG	647.43	243.652	525.636	723.818	0.377299	1.37632	0.274136	NM_000143.4(FH):c.1126C>T (p.Gln376Ter)	FH	Q376*	not provided|Hereditary leiomyomatosis and renal cell cancer	Pathogenic(Last reviewed: Jan 17, 2017)	1	241665853	T	GGCAAGGTGAACCCTACTTAGTGTGAAGCAATGACCATG	-	GGCAAGGTGAACCCTACTTTGTGTGAAGCAATGACCATG
V00912-TAG	642.301	403.707	571.789	670.806	0.62911	1.17287	0.536386	NM_000143.4(FH):c.1067T>A (p.Leu356Ter)	FH	L356*	not provided|Hereditary leiomyomatosis and renal cell cancer	Pathogenic/Likely pathogenic(Last reviewed: Jan 21, 2021)	1	241667383	A	CGGTCAGGTCTGGGAGAATAGATCTTGCCTCTTTTACTT	-	CGGTCAGGTCTGGGAGAATTGATCTTGCCTCTTTTACTT
V00913-TAG	1014.09	1133.64	1207.68	1324.28	1.11777	1.09647	1.01943	NM_000143.4(FH):c.679C>T (p.Gln227Ter)	FH	Q227*	Fumarase deficiency	Pathogenic(Last reviewed: Sep 1, 2021)	1	241671962	A	AAATCCAAAGAGTTTGCATAGATCATCAAGATTGGACGT	-	AAATCCAAAGAGTTTGCATTGATCATCAAGATTGGACGT
V00914-TAG	593.584	475.07	775.633	706.488	0.800677	0.910967	0.87893	NM_000143.4(FH):c.634C>T (p.Gln212Ter)	FH	Q212*	Fumarase deficiency	Pathogenic(Last reviewed: Aug 11, 2021)	1	241672007	A	GTACTGTTACCAGGACTATAGAAGTTACATGATGCTCTT	-	GTACTGTTACCAGGACTATTGAAGTTACATGATGCTCTT
V00915-TAG	478.2	146.803	524.354	1020.48	0.308436	1.94437	0.15863	NM_000143.4(FH):c.442C>T (p.Gln148Ter)	FH	Q148*	Fumarase deficiency	Pathogenic(Last reviewed: Aug 30, 2021)	1	241675380	A	CAGACTGGATCAGGAACTTAGACAAATATGAATGTAAAT	-	CAGACTGGATCAGGAACTTTGACAAATATGAATGTAAAT
V00916-TAG	446.149	387.396	873.068	615.755	0.868604	0.705615	1.23099	NM_000143.4(FH):c.424C>T (p.Gln142Ter)	FH	Q142*	Fumarase deficiency	Pathogenic(Last reviewed: Oct 7, 2018)	1	241675398	A	TTTCCTCTCGTGGTATGGTAGACTGGATCAGGAACTCAG	-	TTTCCTCTCGTGGTATGGTTGACTGGATCAGGAACTCAG
V00917-TAG	1212.81	1064.32	851.274	1158.11	0.877666	1.36002	0.645333	NM_000143.4(FH):c.422G>A (p.Trp141Ter)	FH	W141*	not provided	Pathogenic(Last reviewed: Feb 5, 2020)	1	241675400	C	CATTTTCCTCTCGTGGTATAGCAGACTGGATCAGGAACT	-	CATTTTCCTCTCGTGGTATTGCAGACTGGATCAGGAACT
V00918-TAG	670.506	660.612	451.278	754.402	0.985265	1.67022	0.589902	NM_000143.4(FH):c.322C>T (p.Gln108Ter)	FH	Q108*	Cutaneous leiomyoma|Uterine leiomyoma|Hereditary leiomyomatosis and renal cell cancer|Fumarase deficiency	Pathogenic/Likely pathogenic(Last reviewed: Jun 7, 2018)	1	241676959	G	GCGGCCGCTGAAGTAAACTAGGATTATGGTCTTGATCCA	-	GCGGCCGCTGAAGTAAACTTGGATTATGGTCTTGATCCA
V00919-TAG	138.46	70.3429	115.383	150.88	0.511565	1.305	0.392004	NM_000143.4(FH):c.298A>T (p.Lys100Ter)	FH	K100*	not provided	Pathogenic(Last reviewed: Feb 5, 2020)	1	241676983	C	AAAGCTTTTGGCATCTTGTAGCGAGCGGCCGCTGAAGTA	-	AAAGCTTTTGGCATCTTGTTGCGAGCGGCCGCTGAAGTA
V00920-TAG	679.48	794.161	758.967	1119.37	1.16853	1.47424	0.792634	NM_000143.4(FH):c.201T>G (p.Tyr67Ter)	FH	Y67*	Fumarase deficiency	Pathogenic(Last reviewed: Dec 14, 2020)	1	241680548	T	AAGGTGCCAAATGATAAGTAGTATGGCGCCCAGACCGTG	-	AAGGTGCCAAATGATAAGTTGTATGGCGCCCAGACCGTG
V00921-TAG	699.993	527.062	602.558	723.818	0.753306	1.20091	0.62728	NM_006642.5(SDCCAG8):c.481C>T (p.Gln161Ter)	SDCCAG8	Q161*, Q63*	Senior-Loken syndrome 7|Senior-Loken syndrome 7|Bardet-Biedl syndrome 16	Pathogenic(Last reviewed: Dec 28, 2020)	1	243449634	C	CTTGAAAACGAAGGGCTCTAGCAACAGCTAAAATCTCAA	+	CTTGAAAACGAAGGGCTCTTGCAACAGCTAAAATCTCAA
V00922-TAG	615.379	122.336	482.047	613.716	0.200097	1.27258	0.157237	NM_006642.5(SDCCAG8):c.696T>G (p.Tyr232Ter)	SDCCAG8	Y264*, Y134*, Y232*	Senior-Loken syndrome 7|Bardet-Biedl syndrome 16	Pathogenic(Last reviewed: Aug 26, 2021)	1	243468035	G	GAGAAGCTAAAACTTACTTAGGAGGAAAAGTGTGAAATT	+	GAGAAGCTAAAACTTACTTTGGAGGAAAAGTGTGAAATT
V00923-TAG	373.073	676.923	385.894	589.249	1.81227	1.52561	1.1879	NM_006642.5(SDCCAG8):c.784G>T (p.Glu262Ter)	SDCCAG8	E164*, E262*, E294*	Senior-Loken syndrome 7|Bardet-Biedl syndrome 16	Pathogenic(Last reviewed: Aug 26, 2021)	1	243471334	C	ACTTGTGAAGATCTTAAATAGCAACTAAAGCATAAAGAA	+	ACTTGTGAAGATCTTAAATTGCAACTAAAGCATAAAGAA
V00924-TAG	487.175	397.59	556.405	402.688	0.816491	0.724227	1.1274	NM_006642.5(SDCCAG8):c.1714C>T (p.Gln572Ter)	SDCCAG8	Q474*, Q572*, Q271*, Q604*	Renal dysplasia and retinal aplasia	Pathogenic(Last reviewed: Jun 23, 2019)	1	243579101	C	GAGCTGACACAGAAGATATAGCAAATGGAGGCCCAGCAT	+	GAGCTGACACAGAAGATATTGCAAATGGAGGCCCAGCAT
V00925-TAG	498.713	336.423	555.123	473.031	0.675233	0.852385	0.792169	NM_006642.5(SDCCAG8):c.1763T>A (p.Leu588Ter)	SDCCAG8	L287*, L490*, L588*, L620*	Senior-Loken syndrome 7|Bardet-Biedl syndrome 16	Pathogenic(Last reviewed: Aug 27, 2019)	1	243581288	C	GAAAATGAACAGTATTTGTAGCTGACCTCCCAGAATACA	+	GAAAATGAACAGTATTTGTTGCTGACCTCCCAGAATACA
V00926-TAG	260.254	49.9537	194.87	214.087	0.195035	1.09811	0.177609	NM_205768.3(ZBTB18):c.397G>T (p.Glu133Ter)	ZBTB18	E133*, E124*	Intellectual disability, autosomal dominant 22	Pathogenic(Last reviewed: Nov 6, 2013)	1	244217473	G	AAAGAGAAAGCCACCACGTAGGCAGACAGCACCAAAAAG	+	AAAGAGAAAGCCACCACGTTGGCAGACAGCACCAAAAAG
V00927-TAG	334.612	210.009	537.174	549.49	0.62873	1.02289	0.614663	NM_205768.3(ZBTB18):c.1183C>T (p.Gln395Ter)	ZBTB18	Q395*, Q386*	Inborn genetic diseases	Pathogenic(Last reviewed: May 24, 2016)	1	244218259	A	CCCAGCCCCCACATCCTGTAGATCCACCTGAGCACGCAC	+	CCCAGCCCCCACATCCTGTTGATCCACCTGAGCACGCAC
V00928-TAG	449.996	517.887	826.915	1059.22	1.15054	1.28059	0.898441	NM_205768.3(ZBTB18):c.1265C>A (p.Ser422Ter)	ZBTB18	S422*, S413*	Inborn genetic diseases	Uncertain significance(Last reviewed: Jan 19, 2018)	1	244218341	C	GTCAACGTGCCCACGTGCTAGCTGTGTGGGAAGACTTTC	+	GTCAACGTGCCCACGTGCTTGCTGTGTGGGAAGACTTTC
V00929-TAG	433.329	251.807	361.535	267.099	0.582064	0.739513	0.787091	NM_205768.3(ZBTB18):c.1456C>T (p.Gln486Ter)	ZBTB18	Q477*, Q486*	ZBTB18-related intellectual disability	Pathogenic(Last reviewed: Jul 21, 2021)	1	244218532	T	TGCGAGCGCAGGTTCACGTAGTCCGGGGACCTGTACAGA	+	TGCGAGCGCAGGTTCACGTTGTCCGGGGACCTGTACAGA
V00930-TAG	512.815	497.498	439.739	386.376	0.970188	0.878924	1.10384	NM_198076.6(COX20):c.259C>T (p.Gln87Ter)	COX20|HNRNPU-AS1	Q42*, Q99*	Mitochondrial complex 4 deficiency, nuclear type 11	Pathogenic(Last reviewed: Feb 4, 2022)	1	245006380	G	TATGCAAAGCAAAGAATCTAGGAAAGAATTGCCAGAGAA	+	TATGCAAAGCAAAGAATCTTGGAAAGAATTGCCAGAGAA
V00931-TAG	469.226	531.14	493.585	569.88	1.13167	1.15426	0.980427	NM_031844.3(HNRNPU):c.1852C>T (p.Gln618Ter)	HNRNPU	Q599*, Q618*	not provided	Pathogenic(Last reviewed: Dec 1, 2018)	1	245019819	A	GACTATAAGCAAAGAACATAGAAGAAAGCAGAAGTAGAG	-	GACTATAAGCAAAGAACATTGAAGAAAGCAGAAGTAGAG
V00932-TAG	703.839	265.06	755.121	991.937	0.377477	1.3132	0.287448	NM_031844.3(HNRNPU):c.1681C>T (p.Gln561Ter)	HNRNPU	Q561*, Q542*	not provided	Pathogenic(Last reviewed: Oct 23, 2017)	1	245020092	T	CTGTTGCAGAGAGCCCCCTAGTGTCTTGGGAAATTTATT	-	CTGTTGCAGAGAGCCCCCTTGTGTCTTGGGAAATTTATT
V00933-TAG	523.072	167.192	682.045	636.145	0.320933	0.932801	0.344053	NM_031844.3(HNRNPU):c.1669C>T (p.Gln557Ter)	HNRNPU	Q557*, Q538*	not provided	Pathogenic(Last reviewed: Feb 28, 2018)	1	245020104	A	AAACTGAACACACTGTTGTAGAGAGCCCCCCAGTGTCTT	-	AAACTGAACACACTGTTGTTGAGAGCCCCCCAGTGTCTT
V00934-TAG	624.353	505.653	835.889	988.879	0.810188	1.18281	0.68497	NM_031844.3(HNRNPU):c.575C>A (p.Ser192Ter)	HNRNPU	S192*	Developmental and epileptic encephalopathy, 54	Pathogenic(Last reviewed: Jul 14, 2020)	1	245027035	C	AAGAGCAGCGGCCCCACCTAGCTGTTCGCGGTGACGGTG	-	AAGAGCAGCGGCCCCACCTTGCTGTTCGCGGTGACGGTG
V00935-TAG	233.331	91.7516	347.432	310.936	0.395815	0.895256	0.442125	NM_031844.3(HNRNPU):c.481C>T (p.Gln161Ter)	HNRNPU	Q161*	Developmental and epileptic encephalopathy, 54|heterogeneous nuclear ribonucleoprotein G, human	Pathogenic(Last reviewed: Jul 15, 2018)	1	245027129	C	GAGAACGGGCACGGGGAGTAGCAGCCTCAACCGCCGGCG	-	GAGAACGGGCACGGGGAGTTGCAGCCTCAACCGCCGGCG
V00936-TAG	399.996	308.897	510.251	650.417	0.772819	1.27416	0.606531	NM_031844.3(HNRNPU):c.353C>A (p.Ser118Ter)	HNRNPU	S118*	not provided	Pathogenic(Last reviewed: Jan 23, 2017)	1	245027257	G	GCCGCGGGGGCGGCCGACTAGGGCCCGATGGAGGAGGAG	-	GCCGCGGGGGCGGCCGACTTGGGCCCGATGGAGGAGGAG
V00937-TAG	499.995	311.956	392.304	342.539	0.624668	0.873471	0.715156	NM_031844.3(HNRNPU):c.325G>T (p.Glu109Ter)	HNRNPU	E109*	heterogeneous nuclear ribonucleoprotein G, human	Pathogenic(Last reviewed: Apr 15, 2021)	1	245027285	A	CAGATGGAGCTAGGAGAGTAGAACGGGGCCGCGGGGGCG	-	CAGATGGAGCTAGGAGAGTTGAACGGGGCCGCGGGGGCG
V00938-TAG	675.634	269.138	607.686	530.121	0.399238	0.872569	0.457543	NM_031844.3(HNRNPU):c.307C>T (p.Gln103Ter)	HNRNPU	Q103*	heterogeneous nuclear ribonucleoprotein G, human	Pathogenic(Last reviewed: Aug 20, 2021)	1	245027303	A	TCCGCTCTGGACGGCGACTAGATGGAGCTAGGAGAGGAG	-	TCCGCTCTGGACGGCGACTTGATGGAGCTAGGAGAGGAG
V00939-TAG	465.38	417.98	201.28	194.717	0.898365	0.967556	0.928489	NM_031844.3(HNRNPU):c.223G>T (p.Glu75Ter)	HNRNPU	E75*	Developmental and epileptic encephalopathy, 54	Pathogenic(Last reviewed: May 4, 2022)	1	245027387	C	CGCTCGGGAGCAGGCCTCTAGCAGGAGGCCGCGGCCGGC	-	CGCTCGGGAGCAGGCCTCTTGCAGGAGGCCGCGGCCGGC
V00940-TAG	655.122	227.34	503.841	867.563	0.348015	1.72047	0.202279	NM_001243133.2(NLRP3):c.127C>T (p.Gln43Ter)	NLRP3	Q45*, Q43*	not provided	Uncertain significance(Last reviewed: Sep 16, 2018)	1	247582229	A	ATCCCCCTCCCGAGGGGTTAGACAGAGAAGGCAGACCAT	+	ATCCCCCTCCCGAGGGGTTTGACAGAGAAGGCAGACCAT
V00941-TAG	753.839	496.478	926.914	970.528	0.659052	1.047	0.629466	NM_001243133.2(NLRP3):c.358G>T (p.Glu120Ter)	NLRP3	E120*, E122*	Cryopyrin associated periodic syndrome	Uncertain significance(Last reviewed: Apr 2, 2021)	1	247586612	T	GAGTGGATGGGTTTACTGTAGTACCTTTCGAGAATCTCT	+	GAGTGGATGGGTTTACTGTTGTACCTTTCGAGAATCTCT
V00942-TAG	488.457	696.293	655.122	707.507	1.42463	1.07984	1.31929	NM_001243133.2(NLRP3):c.1899C>G (p.Tyr633Ter)	NLRP3	Y633*, Y635*	Cryopyrin associated periodic syndrome	Uncertain significance(Last reviewed: Oct 28, 2021)	1	247588650	G	GAATTGTTCTACTGTTTGTAGGAGATGCAGGAGGAGGAC	+	GAATTGTTCTACTGTTTGTTGGAGATGCAGGAGGAGGAC
V00943-TAG	1005.12	572.938	682.045	272.197	0.570448	0.399969	1.42623	NM_001206744.2(TPO):c.214C>T (p.Gln72Ter)	TPO	Q72*	Deficiency of iodide peroxidase	Pathogenic(Last reviewed: Jan 10, 2020)	2	1437244	C	GGAATCCTTTCTCCAGCTTAGCTTCTGTCTTTTTCCAAA	+	GGAATCCTTTCTCCAGCTTTGCTTCTGTCTTTTTCCAAA
V00944-TAG	633.327	318.072	556.405	857.368	0.503009	1.53994	0.326643	NM_001206744.2(TPO):c.1786G>T (p.Glu596Ter)	TPO	E423*, E539*, E596*	Deficiency of iodide peroxidase	Pathogenic(Last reviewed: Jan 3, 2022)	2	1497591	T	GGTTACAATGAGTGGAGGTAGTTCTGCGGCCTGCCTCGC	+	GGTTACAATGAGTGGAGGTTGTTCTGCGGCCTGCCTCGC
V00945-TAG	555.123	442.447	657.686	739.11	0.79739	1.12362	0.709664	NM_012293.3(PXDN):c.2824C>T (p.Gln942Ter)	PXDN	Q942*	Anterior segment dysgenesis 7	Pathogenic(Last reviewed: Sep 17, 2021)	2	1652728	C	CTGCGGCAGGGCATCGTGTAGCGGTCCGGGAAGCCGCTG	-	CTGCGGCAGGGCATCGTGTTGCGGTCCGGGAAGCCGCTG
V00946-TAG	657.686	476.089	462.816	484.245	0.724304	1.0462	0.692319	NM_001303052.2(MYT1L):c.2996C>A (p.Ser999Ter)	MYT1L	S997*, S999*	Intellectual disability, autosomal dominant 39	Pathogenic(Last reviewed: Jul 21, 2020)	2	1843005	G	TCCCAGTTCTCCTGGAAGTAGGTCAAGACGGAAGGCATG	-	TCCCAGTTCTCCTGGAAGTTGGTCAAGACGGAAGGCATG
V00947-TAG	1917.93	793.142	742.3	566.821	0.413846	0.763919	0.541741	NM_001303052.2(MYT1L):c.2233G>T (p.Glu745Ter)	MYT1L	E743*, E745*	not provided	Pathogenic(Last reviewed: Sep 2, 2021)	2	1895859	A	CTGTCCACGCGCTGCCGCTAGATGCCGCAGAACCTGAGC	-	CTGTCCACGCGCTGCCGCTTGATGCCGCAGAACCTGAGC
V00948-TAG	516.662	1163.21	706.403	2369.23	2.24897	3.35061	0.671213	NM_001303052.2(MYT1L):c.1923T>G (p.Tyr641Ter)	MYT1L	Y639*, Y641*	Intellectual disability, autosomal dominant 39	Pathogenic(Last reviewed: Jan 13, 2022)	2	1906961	T	GCCAAGGAGCTCGAGAAATAGTCCAAGACCTCGTTTGAA	-	GCCAAGGAGCTCGAGAAATTGTCCAAGACCTCGTTTGAA
V00949-TAG	510.251	836.979	525.636	947.081	1.63907	1.80026	0.910466	NM_001303052.2(MYT1L):c.591C>G (p.Tyr197Ter)	MYT1L	Y197*	Intellectual disability, autosomal dominant 39	Pathogenic	2	1926950	G	AATGACGAATATGACAATTAGGATGAACTGGTGGCCAAG	-	AATGACGAATATGACAATTTGGATGAACTGGTGGCCAAG
V00950-TAG	460.252	208.99	298.715	189.62	0.455261	0.636004	0.715814	NM_003108.4(SOX11):c.791C>A (p.Ser264Ter)	SOX11	S264*	Inborn genetic diseases	Pathogenic(Last reviewed: Jan 21, 2016)	2	5833644	C	CCGCCGGGGCAGCAGCCGTAGCAGCTGCTGAGACGCTAC	+	CCGCCGGGGCAGCAGCCGTTGCAGCTGCTGAGACGCTAC
V00951-TAG	399.996	738.091	355.125	660.612	1.84314	1.85781	0.992103	NM_003108.4(SOX11):c.1286G>A (p.Trp429Ter)	SOX11	W429*	Intellectual disability, autosomal dominant 27	Pathogenic(Last reviewed: May 1, 2016)	2	5834139	C	GAGATGATCGCGGGGGACTAGCTGGAGGCGAACTTCTCC	+	GAGATGATCGCGGGGGACTTGCTGGAGGCGAACTTCTCC
V00952-TAG	570.507	1537.35	328.202	830.862	2.69174	2.52691	1.06523	NM_020738.4(KIDINS220):c.4822C>T (p.Gln1608Ter)	KIDINS220	Q1509*, Q1551*, Q1552*, Q1589*, Q1590*, Q1608*, Q1609*	Spastic paraplegia, intellectual disability, nystagmus, and obesity;	Uncertain significance(Last reviewed: Dec 20, 2021)	2	8871344	C	GAAGTGGCGGATGACTCCTAGCTTGAAAAGGCAAATCTC	-	GAAGTGGCGGATGACTCCTTGCTTGAAAAGGCAAATCTC
V00953-TAG	757.685	2382.48	846.145	2256.07	3.1416	2.66432	1.17914	NM_020738.4(KIDINS220):c.4096C>T (p.Gln1366Ter)	KIDINS220	Q1366*, Q1347*, Q1267*, Q1310*, Q1367*, Q1309*, Q1348*	Spastic paraplegia, intellectual disability, nystagmus, and obesity;	Pathogenic(Last reviewed: Jan 11, 2017)	2	8872070	G	CTTTCGAGTCTCAATTCCTAGGATTCCAGTATTGAAATT	-	CTTTCGAGTCTCAATTCCTTGGATTCCAGTATTGAAATT
V00954-TAG	799.992	1140.78	992.298	1490.45	1.42546	1.50152	0.949343	NM_020738.4(KIDINS220):c.3994G>T (p.Glu1332Ter)	KIDINS220	E1233*, E1275*, E1276*, E1313*, E1314*, E1332*, E1333*	not provided	Pathogenic(Last reviewed: Oct 23, 2020)	2	8873633	C	CTCAACTTCAGCTTCGAATAGCTGAACACGCTTGGCCTG	-	CTCAACTTCAGCTTCGAATTGCTGAACACGCTTGGCCTG
V00955-TAG	1137.17	431.233	693.583	1121.41	0.379762	1.61595	0.235009	NM_001349206.2(LPIN1):c.669C>G (p.Tyr223Ter)	LPIN1	Y223*, Y272*, Y229*, Y253*	not provided	Uncertain significance(Last reviewed: Sep 16, 2018)	2	11913818	C	CTCTCCCTGGCTGTGATTTAGCCTCAGTCAGCCTCATAC	+	CTCTCCCTGGCTGTGATTTTGCCTCAGTCAGCCTCATAC
V00956-TAG	761.531	385.357	783.326	697.312	0.506677	0.890335	0.569086	NM_001349206.2(LPIN1):c.1129C>T (p.Gln377Ter)	LPIN1	Q377*, Q407*, Q376*, Q426*, Q341*, Q347*, Q390*	not provided	Pathogenic(Last reviewed: Mar 1, 2020)	2	11922498	T	AAGCCTCAGACAGAAATGTAGTTTGTGAATGAAGAAGAC	+	AAGCCTCAGACAGAAATGTTGTTTGTGAATGAAGAAGAC
V00957-TAG	914.094	2110.29	1128.19	3411.12	2.30718	3.02173	0.76353	NM_001349206.2(LPIN1):c.1582C>T (p.Gln528Ter)	LPIN1	Q527*, Q577*, Q498*, Q541*, Q558*, Q492*, Q528*	not provided	Pathogenic(Last reviewed: Jul 30, 2021)	2	11927232	T	CAAGCTGTGTCATATCAATAGTTTGTGGACAACCCCGCT	+	CAAGCTGTGTCATATCAATTGTTTGTGGACAACCCCGCT
V00958-TAG	323.074	307.878	720.506	1040.87	0.953109	1.44402	0.660037	NM_015909.4(NBAS):c.6631G>T (p.Glu2211Ter)	NBAS	E2211*	not provided	Pathogenic(Last reviewed: Nov 25, 2021)	2	15326946	A	CTAACCAGATGTACGATGTAGAACAAGGAAGGATTGGGG	-	CTAACCAGATGTACGATGTTGAACAAGGAAGGATTGGGG
V00959-TAG	105.127	45.8758	511.533	434.291	0.441695	0.849293	0.520073	NM_015909.4(NBAS):c.4288C>T (p.Gln1430Ter)	NBAS	Q1430*	Infantile liver failure syndrome 2	Pathogenic(Last reviewed: Mar 6, 2021)	2	15470781	G	ACCACCAAAGCGGTGCTGTAGGCCGTCAGTGATGGGCAG	-	ACCACCAAAGCGGTGCTGTTGGCCGTCAGTGATGGGCAG
V00960-TAG	944.862	734.013	451.278	406.766	0.777082	0.901583	0.861909	NM_015909.4(NBAS):c.3913C>T (p.Gln1305Ter)	NBAS	Q1305*	not provided	Pathogenic(Last reviewed: Mar 20, 2021)	2	15496445	G	GCAGCCAGTATGCATTGTTAGGAGCTGATGGCCACAGGT	-	GCAGCCAGTATGCATTGTTTGGAGCTGATGGCCACAGGT
V00961-TAG	398.714	446.525	567.943	1068.4	1.11961	1.87962	0.595659	NM_015909.4(NBAS):c.3751C>T (p.Gln1251Ter)	NBAS	Q1251*	not provided	Pathogenic(Last reviewed: Oct 29, 2021)	2	15506770	T	ATCAAGGAGTGTATTTCCTAGTCCCCCACATGCTATAAA	-	ATCAAGGAGTGTATTTCCTTGTCCCCCACATGCTATAAA
V00962-TAG	493.585	357.831	606.404	708.527	0.72552	1.16813	0.621096	NM_015909.4(NBAS):c.3316C>T (p.Gln1106Ter)	NBAS	Q1106*	not provided	Pathogenic(Last reviewed: Nov 17, 2020)	2	15523383	C	CAAGACATGTTAACTATGTAGCAGAATGTATACACATGT	-	CAAGACATGTTAACTATGTTGCAGAATGTATACACATGT
V00963-TAG	1030.76	931.789	1014.09	1173.4	0.904076	1.15694	0.781437	NM_015909.4(NBAS):c.2827G>T (p.Glu943Ter)	NBAS	E943*	not provided	Pathogenic(Last reviewed: Nov 5, 2021)	2	15555780	A	CCCTTTCTTCATCGTTGTTAGAAACAGTCGCCTGGTGTG	-	CCCTTTCTTCATCGTTGTTTGAAACAGTCGCCTGGTGTG
V00964-TAG	466.662	544.393	393.586	390.454	1.16621	0.992063	1.17554	NM_015909.4(NBAS):c.2719C>T (p.Gln907Ter)	NBAS	Q907*	not provided	Pathogenic(Last reviewed: Aug 12, 2021)	2	15557695	C	CTAACCCTGAAAGAACTCTAGCAGATGAAAGACATTGAA	-	CTAACCCTGAAAGAACTCTTGCAGATGAAAGACATTGAA
V00965-TAG	452.56	362.929	314.099	250.788	0.802383	0.799074	1.00414	NM_015909.4(NBAS):c.2167C>T (p.Gln723Ter)	NBAS	Q723*	not provided	Pathogenic(Last reviewed: Mar 29, 2017)	2	15601846	A	TTTAAGAAATTCAGAAATTAGAATATTGTTCTCTCAGCA	-	TTTAAGAAATTCAGAAATTTGAATATTGTTCTCTCAGCA
V00966-TAG	403.842	335.403	683.327	1163.21	0.830949	1.70124	0.488436	NM_015909.4(NBAS):c.1283G>A (p.Trp428Ter)	NBAS	W428*	not provided	Pathogenic(Last reviewed: Jul 26, 2021)	2	15615869	T	CTGGGAAAATCCTGTGAATAGTTTGAACCATCACCTCAA	-	CTGGGAAAATCCTGTGAATTGTTTGAACCATCACCTCAA
V00967-TAG	430.765	394.532	439.739	570.899	0.916082	1.29759	0.705987	NM_015909.4(NBAS):c.586C>T (p.Gln196Ter)	NBAS	Q196*	Short stature-optic atrophy-Pelger-HuC+t anomaly syndrome	Pathogenic(Last reviewed: Jul 11, 2017)	2	15676603	T	GAATATAAAGCAAGTGCATAGTGGTCTGCAGAACTCCTG	-	GAATATAAAGCAAGTGCATTGTGGTCTGCAGAACTCCTG
V00968-TAG	602.558	216.126	1257.68	848.193	0.359743	0.674669	0.533214	NM_005378.6(MYCN):c.73C>T (p.Gln25Ter)	MYCNOS|MYCN	Q25*	not provided	Pathogenic(Last reviewed: Aug 20, 2015)	2	16082259	C	CTCGAGTTTGACTCGCTATAGCCCTGCTTCTACCCGGAC	+	CTCGAGTTTGACTCGCTATTGCCCTGCTTCTACCCGGAC
V00969-TAG	264.1	136.608	434.611	267.099	0.51908	0.615455	0.843407	NM_005378.6(MYCN):c.217G>T (p.Glu73Ter)	MYCN|MYCNOS	E73*	Feingold syndrome type 1	Pathogenic(Last reviewed: Sep 1, 2008)	2	16082403	C	TTCGCGGAGCACAGCTCCTAGCCCCCGAGCTGGGTCACG	+	TTCGCGGAGCACAGCTCCTTGCCCCCGAGCTGGGTCACG
V00970-TAG	756.403	955.236	932.042	1199.91	1.26252	1.28709	0.980912	NM_005378.6(MYCN):c.256G>T (p.Glu86Ter)	MYCN|MYCNOS	E86*	Feingold syndrome type 1	Pathogenic(Last reviewed: May 18, 2022)	2	16082442	C	GAGATGCTGCTTGAGAACTAGCTGTGGGGCAGCCCGGCC	+	GAGATGCTGCTTGAGAACTTGCTGTGGGGCAGCCCGGCC
V00971-TAG	384.612	112.141	348.715	135.589	0.293406	0.390572	0.751223	NM_005378.6(MYCN):c.1051A>T (p.Lys351Ter)	MYCN	K351*, K140*	not provided	Pathogenic(Last reviewed: Sep 3, 2021)	2	16085875	A	CCCCCACAGAAGAAGATATAGAGCGAGGCGTCCCCACGT	+	CCCCCACAGAAGAAGATATTGAGCGAGGCGTCCCCACGT
V00972-TAG	691.019	620.853	799.992	1283.5	0.898607	1.60364	0.560354	NM_001130009.3(GEN1):c.490C>T (p.Gln164Ter)	GEN1	Q164*	not provided	Uncertain significance(Last reviewed: Jul 29, 2021)	2	17946305	A	ACTTTCCTTTATGGGGCCTAGACTGTTTACAGGAATTTC	+	ACTTTCCTTTATGGGGCCTTGACTGTTTACAGGAATTTC
V00973-TAG	635.891	199.815	537.174	217.146	0.315305	0.405344	0.77787	NM_001130009.3(GEN1):c.2515A>T (p.Lys839Ter)	GEN1	K839*	not provided	Uncertain significance(Last reviewed: Aug 12, 2021)	2	17962994	T	AAAGAAAGTGGCCATAACTAGTTGAGTAGCCCTAAGATA	+	AAAGAAAGTGGCCATAACTTGTTGAGTAGCCCTAAGATA
V00974-TAG	456.406	284.43	391.022	321.131	0.624019	0.821716	0.75941	NM_020779.4(WDR35):c.2842A>T (p.Lys948Ter)	WDR35	K959*, K948*	WDR35-Related Disorders	Uncertain significance(Last reviewed: Nov 6, 2018)	2	20131152	A	ATTGCAGATGAAGAGGCATAGAAAGGAAGTAAACCTTTA	-	ATTGCAGATGAAGAGGCATTGAAAGGAAGTAAACCTTTA
V00975-TAG	989.734	622.892	585.892	953.198	0.629727	1.62585	0.387322	NM_020779.4(WDR35):c.1546C>T (p.Gln516Ter)	WDR35	Q527*, Q516*	Short-rib thoracic dysplasia 7 with or without polydactyly	Pathogenic(Last reviewed: Oct 15, 2018)	2	20146310	A	CGTGAATCTGGCACCATTTAGAGATACAGTCTACCTAAT	-	CGTGAATCTGGCACCATTTTGAGATACAGTCTACCTAAT
V00976-TAG	370.509	451.622	274.356	493.42	1.21833	1.79556	0.678524	NM_000384.3(APOB):c.13438C>T (p.Gln4480Ter)	APOB	Q4480*	Familial hypercholesterolemia	Uncertain significance(Last reviewed: Nov 29, 2018)	2	21224856	G	CAGGAAATAATTAAAAGCTAGGCCATTGCGACGAAGAAA	-	CAGGAAATAATTAAAAGCTTGGCCATTGCGACGAAGAAA
V00977-TAG	1666.65	1531.23	532.046	619.833	0.918797	1.16469	0.788877	NM_000384.3(APOB):c.13126C>T (p.Gln4376Ter)	APOB	Q4376*	not provided	Uncertain significance(Last reviewed: Nov 21, 2021)	2	21225168	A	GCTTCTCAAGAGTTACAGTAGATCCATCAATACATTATG	-	GCTTCTCAAGAGTTACAGTTGATCCATCAATACATTATG
V00978-TAG	666.66	892.03	353.843	902.224	1.33755	2.54542	0.525473	NM_000384.3(APOB):c.11764C>T (p.Gln3922Ter)	APOB	Q3922*	Familial hypobetalipoproteinemia 1|Hypercholesterolemia, autosomal dominant, type B	Pathogenic(Last reviewed: Jul 24, 2019)	2	21227976	T	ACATGCAGCTCAACCGTATAGTTCCTAGAATATGAACTA	-	ACATGCAGCTCAACCGTATTGTTCCTAGAATATGAACTA
V00979-TAG	461.534	141.705	678.198	416.96	0.308529	0.615373	0.50137	NM_000384.3(APOB):c.8392G>T (p.Glu2798Ter)	APOB	E2798*	Familial hypobetalipoproteinemia 1|Hypercholesterolemia, autosomal dominant, type B	Pathogenic(Last reviewed: Dec 27, 2019)	2	21231348	T	TCCATCACTGCCAAAGGATAGTCCAAATTAGAAGTTCTC	-	TCCATCACTGCCAAAGGATTGTCCAAATTAGAAGTTCTC
V00980-TAG	1842.29	1312.05	552.559	867.563	0.71234	1.56905	0.453994	NM_000384.3(APOB):c.7704T>G (p.Tyr2568Ter)	APOB	Y2568*	Familial hypobetalipoproteinemia 1|Hypercholesterolemia, autosomal dominant, type B	Pathogenic(Last reviewed: Oct 4, 2021)	2	21232036	T	ACTGACTTTGCAGAGCAATAGTCTATCCAAGATTGGGCT	-	ACTGACTTTGCAGAGCAATTGTCTATCCAAGATTGGGCT
V00981-TAG	44.8714	38.7396	170.511	192.678	0.866327	1.12925	0.767172	NM_000384.3(APOB):c.7489C>T (p.Gln2497Ter)	APOB	Q2497*	Familial hypobetalipoproteinemia 1|Hypercholesterolemia, autosomal dominant, type B	Pathogenic(Last reviewed: Jul 20, 2021)	2	21232251	G	TTAATCATCAATTGGTTATAGGAGGCTTTAAGTTCAGCA	-	TTAATCATCAATTGGTTATTGGAGGCTTTAAGTTCAGCA
V00982-TAG	147.434	1039.85	389.74	2702.6	7.0122	6.91917	1.01344	NM_000384.3(APOB):c.6835C>T (p.Gln2279Ter)	APOB	Q2279*	Familial hypobetalipoproteinemia 1	Pathogenic(Last reviewed: Jul 1, 2005)	2	21232905	C	ATACAGAATATAGACATCTAGCACCTAGCTGGAAAGTTA	-	ATACAGAATATAGACATCTTGCACCTAGCTGGAAAGTTA
V00983-TAG	502.559	581.094	499.995	918.536	1.15596	1.83542	0.629807	NM_000384.3(APOB):c.5238T>G (p.Tyr1746Ter)	APOB	Y1746*	Familial hypobetalipoproteinemia	Pathogenic	2	21234502	G	AATGACATGATGGGCTCATAGGCTGAAATGAAATTTGAC	-	AATGACATGATGGGCTCATTGGCTGAAATGAAATTTGAC
V00984-TAG	328.202	465.894	899.991	1743.28	1.41826	1.93596	0.732589	NM_000384.3(APOB):c.4429C>T (p.Gln1477Ter)	APOB	Q1477*	Familial hypobetalipoproteinemia	Pathogenic(Last reviewed: Apr 14, 1992)	2	21235311	C	TTGGACTCCAAAAAGAAATAGCATTTGTTTGTCAAAGAA	-	TTGGACTCCAAAAAGAAATTGCATTTGTTTGTCAAAGAA
V00985-TAG	610.25	395.551	470.508	786.006	0.648755	1.66912	0.38868	NM_000384.3(APOB):c.4089C>G (p.Tyr1363Ter)	APOB	Y1363*	Familial hypobetalipoproteinemia	Pathogenic	2	21236159	A	GACCTCTCCACGAATGTCTAGAGCAACTTGTACAACTGG	-	GACCTCTCCACGAATGTCTTGAGCAACTTGTACAACTGG
V00986-TAG	499.995	195.737	396.15	448.564	0.392692	1.13197	0.346909	NM_000384.3(APOB):c.3778G>T (p.Glu1260Ter)	APOB	E1260*	Familial hypobetalipoproteinemia 1|Hypercholesterolemia, autosomal dominant, type B	Pathogenic(Last reviewed: Oct 1, 2021)	2	21237384	T	CACCTCAATAGCCTGAAGTAGTTCAACCTCCAGAACATG	-	CACCTCAATAGCCTGAAGTTGTTCAACCTCCAGAACATG
V00987-TAG	320.51	307.878	426.919	334.384	0.960711	0.783755	1.22578	NM_000384.3(APOB):c.1258G>T (p.Glu420Ter)	APOB	E420*	Familial hypobetalipoproteinemia 1|Hypercholesterolemia, autosomal dominant, type B	Pathogenic(Last reviewed: Apr 11, 2021)	2	21255320	C	CTGGTGGCCCTGATCCCCTAGCCCTCAGCACAGCAGCTG	-	CTGGTGGCCCTGATCCCCTTGCCCTCAGCACAGCAGCTG
V00988-TAG	517.944	1101.02	456.406	1058.2	2.12358	2.31567	0.917048	NM_000384.3(APOB):c.988C>T (p.Gln330Ter)	APOB	Q330*	not provided	Pathogenic(Last reviewed: Dec 9, 2019)	2	21256307	G	GCTGTTTTGAAGACTCTCTAGGAACTGAAAAAACTAACC	-	GCTGTTTTGAAGACTCTCTTGGAACTGAAAAAACTAACC
V00989-TAG	2088.44	1631.14	278.202	334.384	0.781137	1.20122	0.650286	NM_000939.4(POMC):c.616G>T (p.Glu206Ter)	POMC	E206*	not provided	Uncertain significance(Last reviewed: Oct 11, 2021)	2	25384138	C	GGGGCCCAGGCCGACCTGTAGCACAGCCTGCTGGTGGCG	-	GGGGCCCAGGCCGACCTGTTGCACAGCCTGCTGGTGGCG
V00990-TAG	225.639	185.542	301.279	480.167	0.823081	1.5918	0.517077	NM_000939.4(POMC):c.499G>T (p.Glu167Ter)	POMC	E167*	not provided	Uncertain significance(Last reviewed: Dec 1, 2021)	2	25384255	T	CCTAACGGCGCCGAGGACTAGTCGGCCGAGGCCTTCCCC	-	CCTAACGGCGCCGAGGACTTGTCGGCCGAGGCCTTCCCC
V00991-TAG	17.9485	5.09731	6.41019	7.13624	0.321783	1.09798	0.293068	NM_000939.4(POMC):c.313G>T (p.Glu105Ter)	POMC	E105*	Obesity due to pro-opiomelanocortin deficiency	Pathogenic(Last reviewed: Jun 1, 1998)	2	25384441	G	CCGGCAGGGCAGAAGCGCTAGGACGTCTCAGCGGGCGAA	-	CCGGCAGGGCAGAAGCGCTTGGACGTCTCAGCGGGCGAA
V00992-TAG	326.92	298.703	861.53	1404.82	0.913951	1.62988	0.560748	NM_000939.4(POMC):c.251G>A (p.Trp84Ter)	POMC	W84*	not provided	Pathogenic(Last reviewed: Mar 20, 2018)	2	25384503	G	GTCATGGGCCACTTCCGCTAGGACCGATTCGGCCGCCCG	-	GTCATGGGCCACTTCCGCTTGGACCGATTCGGCCGCCCG
V00993-TAG	451.278	527.062	302.561	254.866	1.16756	0.84288	1.38521	NM_000939.4(POMC):c.151A>T (p.Lys51Ter)	POMC	K51*	Obesity due to pro-opiomelanocortin deficiency	Pathogenic(Last reviewed: Oct 1, 2003)	2	25384603	C	GAGTGCATCCGGGCCTGCTAGCCCGACCTCTCGGCCGAG	-	GAGTGCATCCGGGCCTGCTTGCCCGACCTCTCGGCCGAG
V00994-TAG	1164.09	2545.6	680.763	1679.05	2.18575	2.46428	0.886973	NM_022552.5(DNMT3A):c.2536C>T (p.Gln846Ter)	DNMT3A	Q657*, Q846*, Q694*, Q623*	Inborn genetic diseases	Pathogenic(Last reviewed: Nov 27, 2017)	2	25458637	C	ATAAAGCAGGGCAAAGACTAGCATTTTCCTGTCTTCATG	-	ATAAAGCAGGGCAAAGACTTGCATTTTCCTGTCTTCATG
V00995-TAG	692.301	503.615	621.789	547.451	0.727844	0.880638	0.826496	NM_022552.5(DNMT3A):c.1608C>G (p.Tyr536Ter)	DNMT3A	Y536*, Y347*, Y384*, Y313*	not provided	Pathogenic(Last reviewed: Feb 22, 2016)	2	25467468	T	GACGACGGCTACCAGTCCTAGTGCACCATCTGCTGTGGG	-	GACGACGGCTACCAGTCCTTGTGCACCATCTGCTGTGGG
V00996-TAG	646.147	446.525	966.657	571.919	0.691534	0.592068	1.168	NM_022552.5(DNMT3A):c.1243C>T (p.Gln415Ter)	DNMT3A	Q192*, Q226*, Q263*, Q415*	Tall stature-intellectual disability-facial dysmorphism syndrome	Pathogenic(Last reviewed: Feb 2, 2022)	2	25469525	C	TGGGCCCTGGGGGGCTTCTAGCCTTCTGGCCCTAAGGGC	-	TGGGCCCTGGGGGGCTTCTTGCCTTCTGGCCCTAAGGGC
V00997-TAG	525.636	591.288	370.509	740.13	1.12466	1.99492	0.563765	NM_022552.5(DNMT3A):c.1204C>T (p.Gln402Ter)	DNMT3A	Q213*, Q402*, Q250*, Q179*	Early T cell progenitor acute lymphoblastic leukemia	Pathogenic	2	25469564	A	GCCAAGGCCGTGGAGGTGTAGAACAAGCCCATGATTGAA	-	GCCAAGGCCGTGGAGGTGTTGAACAAGCCCATGATTGAA
V00998-TAG	675.634	382.298	741.018	495.459	0.566478	0.669065	0.846671	NM_022552.5(DNMT3A):c.917G>A (p.Trp306Ter)	DNMT3A	W117*, W154*, W306*, W83*	Neurodevelopmental disorder	Pathogenic(Last reviewed: May 23, 2022)	2	25470557	C	CTGCGGGGCTTCTCCTGGTAGCCAGGCCGCATTGTGTCT	-	CTGCGGGGCTTCTCCTGGTTGCCAGGCCGCATTGTGTCT
V00999-TAG	501.277	311.956	280.766	129.472	0.623074	0.463049	1.34559	NM_022552.5(DNMT3A):c.617G>A (p.Trp206Ter)	DNMT3A	W206*	not provided	Pathogenic(Last reviewed: Jul 2, 2018)	2	25497832	C	AAGCGCAAGCGGGACGAGTAGCTGGCACGCTGGAAAAGG	-	AAGCGCAAGCGGGACGAGTTGCTGGCACGCTGGAAAAGG
V01000-TAG	271.792	142.725	469.226	266.08	0.526865	0.567981	0.92761	NM_018263.6(ASXL2):c.3808C>T (p.Gln1270Ter)	ASXL2	Q1010*, Q1212*, Q1270*	not provided	Uncertain significance(Last reviewed: Dec 9, 2019)	2	25965398	A	GATTTAATTCAGGCAGCATAGAAGCAGATGGCTCATGCA	-	GATTTAATTCAGGCAGCATTGAAGCAGATGGCTCATGCA
V01001-TAG	647.43	397.59	470.508	524.004	0.614701	1.11346	0.552066	NM_018263.6(ASXL2):c.2485C>T (p.Gln829Ter)	ASXL2	Q569*, Q771*, Q829*	Shashi-Pena syndrome	Pathogenic	2	25966721	G	GGGCCCAGTAGTTGCAGATAGGAGAAAGCACCTTCTCCA	-	GGGCCCAGTAGTTGCAGATTGGAGAAAGCACCTTCTCCA
V01002-TAG	549.995	707.507	479.482	340.501	1.28587	0.710745	1.80919	NM_018263.6(ASXL2):c.1288G>T (p.Glu430Ter)	ASXL2	E430*, E170*, E372*	Shashi-Pena syndrome	Pathogenic(Last reviewed: Nov 11, 2016)	2	25973137	T	CCAGTAGTCTCCCAGTCATAGTGTAAAGAAGAAGCATTG	-	CCAGTAGTCTCCCAGTCATTGTGTAAAGAAGAAGCATTG
V01003-TAG	710.249	635.125	825.633	1271.27	0.894377	1.5391	0.581104	NM_000182.5(HADHA):c.2200A>T (p.Lys734Ter)	GAREM2|HADHA	K734*	Long chain 3-hydroxyacyl-CoA dehydrogenase deficiency|Mitochondrial trifunctional protein deficiency	Pathogenic(Last reviewed: Jul 13, 2021)	2	26414211	A	AAGATAGTGGACCGGCTCTAGAAATATGAAGCTGCCTAT	-	AAGATAGTGGACCGGCTCTTGAAATATGAAGCTGCCTAT
V01004-TAG	819.223	273.216	657.686	656.534	0.334319	0.998251	0.334905	NM_000182.5(HADHA):c.2020C>T (p.Gln674Ter)	GAREM2|HADHA	Q674*	Mitochondrial trifunctional protein deficiency|Long chain 3-hydroxyacyl-CoA dehydrogenase deficiency	Pathogenic(Last reviewed: Oct 31, 2021)	2	26414478	T	TCATCAGACGAAGACATCTAGTTCCGCCTGGTGACAAGA	-	TCATCAGACGAAGACATCTTGTTCCGCCTGGTGACAAGA
V01005-TAG	467.944	416.96	611.532	616.775	0.891279	1.00856	0.883716	NM_000182.5(HADHA):c.1918C>T (p.Gln640Ter)	GAREM2|HADHA	Q640*	not provided	Pathogenic(Last reviewed: Nov 24, 2014)	2	26415261	G	AAGGGCTTTTACATCTATTAGGAGGGTGTGAAGAGGAAG	-	AAGGGCTTTTACATCTATTTGGAGGGTGTGAAGAGGAAG
V01006-TAG	310.253	455.7	421.791	489.342	1.46729	1.15977	1.26515	NM_000182.5(HADHA):c.1528G>T (p.Glu510Ter)	GAREM2|HADHA	E510*	Mitochondrial trifunctional protein deficiency|Long chain 3-hydroxyacyl-CoA dehydrogenase deficiency	Pathogenic(Last reviewed: Sep 16, 2020)	2	26418053	A	GACAAGATGCAGCTGCTGTAGATTATCACGACCGAGAAA	-	GACAAGATGCAGCTGCTGTTGATTATCACGACCGAGAAA
V01007-TAG	408.97	275.255	414.098	493.42	0.673841	1.19109	0.565735	NM_000183.3(HADHB):c.1206C>G (p.Tyr402Ter)	HADHB	Y402*, Y387*, Y380*	Mitochondrial trifunctional protein deficiency	Pathogenic(Last reviewed: May 28, 2019)	2	26507807	A	GATTGGTTTGCAGAAAACTAGATGGGTAGAAAAACCAAG	+	GATTGGTTTGCAGAAAACTTGATGGGTAGAAAAACCAAG
V01008-TAG	456.406	418.999	598.712	558.666	0.91822	0.933224	0.983923	NM_145038.5(DRC1):c.427G>T (p.Glu143Ter)	DRC1	E143*	Primary ciliary dyskinesia	Pathogenic(Last reviewed: Jul 31, 2020)	2	26647209	G	ATCACCTCAAAGTGGGAATAGGGCAAGCAGAAGAGAATT	+	ATCACCTCAAAGTGGGAATTGGGCAAGCAGAAGAGAATT
V01009-TAG	574.353	354.773	405.124	389.435	0.618356	0.961368	0.643204	NM_145038.5(DRC1):c.2134C>T (p.Gln712Ter)	DRC1	Q712*	Primary ciliary dyskinesia	Uncertain significance(Last reviewed: Oct 27, 2020)	2	26678069	G	CAGCAGAACACAGAGCTGTAGGCGCTACTGCAGCAGTAT	+	CAGCAGAACACAGAGCTGTTGGCGCTACTGCAGCAGTAT
V01010-TAG	503.841	328.267	443.585	488.323	0.652219	1.10063	0.592589	NM_194248.3(OTOF):c.5466C>G (p.Tyr1822Ter)	OTOF	Y1822*, Y1055*, Y1132*	Autosomal recessive nonsyndromic hearing loss 9	Pathogenic(Last reviewed: Jul 1, 2017)	2	26684631	A	TCCTGGGACGAGACCGAGTAGAAGATCCCCGCGCGGCTC	-	TCCTGGGACGAGACCGAGTTGAAGATCCCCGCGCGGCTC
V01011-TAG	1130.76	1284.52	984.606	1118.35	1.13586	1.1357	1.00015	NM_194248.3(OTOF):c.5379C>G (p.Tyr1793Ter)	OTOF	Y1793*, Y1103*, Y1026*	Autosomal recessive nonsyndromic hearing loss 9	Uncertain significance(Last reviewed: Dec 25, 2018)	2	26684718	C	GGCAACTTCAACTGGCGCTAGCTGTTCCCCTTCGACTAC	-	GGCAACTTCAACTGGCGCTTGCTGTTCCCCTTCGACTAC
V01012-TAG	752.557	1070.44	785.89	1726.97	1.42184	2.19595	0.647482	NM_194248.3(OTOF):c.3049G>T (p.Glu1017Ter)	OTOF	E1017*, E270*, E327*	Autosomal recessive nonsyndromic hearing loss 9|Bilateral sensorineural hearing impairment	Pathogenic	2	26698304	C	CTGGTGTTCGACAACCTGTAGCTCTATGGTGAAGCTCAT	-	CTGGTGTTCGACAACCTGTTGCTCTATGGTGAAGCTCAT
V01013-TAG	465.38	399.629	546.148	539.296	0.859019	0.987476	0.869914	NM_194248.3(OTOF):c.2818C>T (p.Gln940Ter)	OTOF	Q940*, Q193*, Q250*	Rare genetic deafness	Pathogenic(Last reviewed: Jan 30, 2014)	2	26699044	G	CAGGAGGTCAAGGCAGCCTAGGGCCTGGGCCTGCATGCC	-	CAGGAGGTCAAGGCAGCCTTGGGCCTGGGCCTGCATGCC
V01014-TAG	308.971	281.372	706.403	618.814	0.910961	0.876182	1.03969	NM_194248.3(OTOF):c.2485C>T (p.Gln829Ter)	OTOF	Q829*, Q139*, Q82*	Nonsyndromic genetic hearing loss	Pathogenic(Last reviewed: May 13, 2022)	2	26700078	A	GACAAGCTGAGGCTGTGCTAGAACTTCCTGCAGAAGCTG	-	GACAAGCTGAGGCTGTGCTTGAACTTCCTGCAGAAGCTG
V01015-TAG	647.43	637.164	478.2	750.324	0.984169	1.56787	0.62771	NM_194248.3(OTOF):c.2239G>T (p.Glu747Ter)	OTOF	E747*, E57*	Rare genetic deafness|Autosomal recessive nonsyndromic hearing loss 9|not provided	Pathogenic(Last reviewed: Feb 9, 2022)	2	26700593	A	GGCCTGAACGACATACAGTAGATGATCAAAACGGAGAAG	-	GGCCTGAACGACATACAGTTGATGATCAAAACGGAGAAG
V01016-TAG	458.97	1685.17	443.585	2153.11	3.66583	4.8452	0.75659	NM_194248.3(OTOF):c.2153G>A (p.Trp718Ter)	OTOF	W718*	Rare genetic deafness|not provided|Autosomal recessive nonsyndromic hearing loss 9|Bilateral sensorineural hearing impairment	Pathogenic(Last reviewed: Oct 26, 2022)	2	26702193	C	ATCTACATCAAGAGCTGGTAGCCGGACCAGCGCCGCCGC	-	ATCTACATCAAGAGCTGGTTGCCGGACCAGCGCCGCCGC
V01017-TAG	1137.17	650.417	701.275	441.427	0.572338	0.629991	0.908486	NM_194248.3(OTOF):c.32C>A (p.Ser11Ter)	OTOF	S11*	Autosomal recessive nonsyndromic hearing loss 9	Uncertain significance(Last reviewed: Dec 25, 2018)	2	26781408	G	ATCCACCTCAAGACAGTCTAGGAGCTGCGGGGCAGGGGC	-	ATCCACCTCAAGACAGTCTTGGAGCTGCGGGGCAGGGGC
V01018-TAG	703.839	475.07	684.609	833.92	0.67543	1.21778	0.55464	NM_021831.6(AGBL5):c.356G>A (p.Trp119Ter)	AGBL5	W119*	not provided	Pathogenic(Last reviewed: May 1, 2021)	2	27276410	G	CTGCCCACCCGGCCACGCTAGGAACGCATTCGAGACCGG	+	CTGCCCACCCGGCCACGCTTGGAACGCATTCGAGACCGG
V01019-TAG	775.633	492.4	911.529	516.868	0.635307	0.567508	1.11947	NM_021831.6(AGBL5):c.508C>T (p.Gln170Ter)	AGBL5	Q170*	not provided	Pathogenic(Last reviewed: Mar 19, 2020)	2	27276884	C	TGCCAGGAACTGCTAAACTAGCTAGACCAGCGCTTTCCG	+	TGCCAGGAACTGCTAAACTTGCTAGACCAGCGCTTTCCG
V01020-TAG	583.328	343.559	573.071	543.374	0.589667	0.948268	0.621836	NM_004341.5(CAD):c.43C>T (p.Gln15Ter)	CAD	Q15*	not provided	Uncertain significance(Last reviewed: Sep 16, 2018)	2	27440462	C	GGGTCGGTCCTGCGGGGCTAGCCCTTTGGGGCCGCCGTG	+	GGGTCGGTCCTGCGGGGCTTGCCCTTTGGGGCCGCCGTG
V01021-TAG	1171.78	3255.14	871.786	2799.44	2.77642	3.20863	0.8653	NM_004341.5(CAD):c.2748C>G (p.Tyr916Ter)	CAD	Y916*, Y853*	not provided	Uncertain significance(Last reviewed: Sep 16, 2018)	2	27455418	C	TGGCCAGCCCAGACAAATTAGCTATACCTAACGTATTGG	+	TGGCCAGCCCAGACAAATTTGCTATACCTAACGTATTGG
V01022-TAG	610.25	388.415	543.584	515.848	0.63708	0.949069	0.671268	NM_004341.5(CAD):c.3088C>T (p.Gln1030Ter)	CAD	Q967*, Q1030*	not provided	Pathogenic(Last reviewed: Oct 20, 2021)	2	27456276	C	GCCATGGCGTTGCATCGGTAGCAGTGCCGGGTGCTGGGC	+	GCCATGGCGTTGCATCGGTTGCAGTGCCGGGTGCTGGGC
V01023-TAG	487.175	270.158	338.458	394.532	0.555452	1.16519	0.476707	NM_004341.5(CAD):c.6079C>T (p.Gln2027Ter)	CAD	Q1964*, Q2027*	not provided	Pathogenic(Last reviewed: Oct 20, 2021)	2	27464974	C	GTCGTGCTCCGGCACCCCTAGCCTGGAGCAGTGGAGGTG	+	GTCGTGCTCCGGCACCCCTTGCCTGGAGCAGTGGAGGTG
V01024-TAG	589.738	1710.66	844.863	3935.13	2.89749	4.65338	0.622664	NM_187841.3(TRIM54):c.394G>T (p.Glu132Ter)	TRIM54	E132*	not provided	Uncertain significance(Last reviewed: Mar 1, 2020)	2	27522165	A	TGCGAGGAGCATGAAGAATAGAAGATCAATATTTACTGC	+	TGCGAGGAGCATGAAGAATTGAAGATCAATATTTACTGC
V01025-TAG	342.304	288.508	488.457	417.98	0.843298	0.85601	0.98515	NM_002437.5(MPV17):c.359G>A (p.Trp120Ter)	MPV17	W120*	not provided|Navajo neurohepatopathy	Pathogenic/Likely pathogenic(Last reviewed: Sep 1, 2021)	2	27535377	G	CTGTCAGCCCAGGACAACTAGGCCAAACTACAGCGGGTG	-	CTGTCAGCCCAGGACAACTTGGCCAAACTACAGCGGGTG
V01026-TAG	588.456	352.734	742.3	507.692	0.600103	0.68437	0.876869	NM_002437.5(MPV17):c.210C>G (p.Tyr70Ter)	MPV17	Y70*	not provided	Pathogenic(Last reviewed: Jul 13, 2021)	2	27535616	A	CCTGTGGTAGGAGGCTGGTAGAAGGTTTTGGATCGGTTC	-	CCTGTGGTAGGAGGCTGGTTGAAGGTTTTGGATCGGTTC
V01027-TAG	860.248	747.266	638.455	857.368	0.868816	1.34234	0.647239	NM_002437.5(MPV17):c.206G>A (p.Trp69Ter)	MPV17	W69*	not provided|Navajo neurohepatopathy|MPV17-related mitochondrial DNA maintenance defect	Pathogenic/Likely pathogenic(Last reviewed: Aug 31, 2021)	2	27535620	T	GGCCCTGTGGTAGGAGGCTAGTACAAGGTTTTGGATCGG	-	GGCCCTGTGGTAGGAGGCTTGTACAAGGTTTTGGATCGG
V01028-TAG	444.867	388.415	533.328	513.809	0.873388	0.96347	0.906502	NM_002437.5(MPV17):c.106C>T (p.Gln36Ter)	MPV17	Q36*	Navajo neurohepatopathy	Pathogenic(Last reviewed: May 31, 2016)	2	27535941	C	GGTGACATTATCTCACAGTAGCTGGTGGAGAGGCGGGGT	-	GGTGACATTATCTCACAGTTGCTGGTGGAGAGGCGGGGT
V01029-TAG	465.38	1004.17	438.457	910.38	2.15526	2.07388	1.03924	NM_002437.5(MPV17):c.22C>T (p.Gln8Ter)	MPV17	Q8*	not provided	Pathogenic(Last reviewed: Oct 8, 2019)	2	27545363	C	GCACTCTGGCGGGCATACTAGCGGGCCCTGGCCGCTCAC	-	GCACTCTGGCGGGCATACTTGCGGGCCCTGGCCGCTCAC
V01030-TAG	517.944	136.608	361.535	170.25	0.265169	0.472369	0.561361	NM_001034116.2(EIF2B4):c.1567C>T (p.Gln523Ter)	EIF2B4|GTF3C2-AS2	Q317*, Q328*, Q492*, Q508*, Q522*, Q523*, Q543*, Q544*	not specified	Uncertain significance(Last reviewed: Aug 12, 2022)	2	27587272	T	CGAGTCAAGAGCAGTGACTAGTGACGGGGGAAACACAGG	-	CGAGTCAAGAGCAGTGACTTGTGACGGGGGAAACACAGG
V01031-TAG	684.609	634.106	610.25	476.089	0.926339	0.780513	1.18683	NM_015662.3(IFT172):c.4508G>A (p.Trp1503Ter)	IFT172	W1503*	Short-rib thoracic dysplasia 10 with or without polydactyly|Retinitis pigmentosa 71	Pathogenic(Last reviewed: Nov 21, 2020)	2	27670710	G	GCCGAGGCCTATCATAGCTAGGCTGATCTTCGAGATGTC	-	GCCGAGGCCTATCATAGCTTGGCTGATCTTCGAGATGTC
V01032-TAG	356.407	296.664	323.074	580.074	0.832843	1.79303	0.464489	NM_015662.3(IFT172):c.3793G>T (p.Glu1265Ter)	IFT172	E1265*	Retinitis pigmentosa 71|Short-rib thoracic dysplasia 10 with or without polydactyly	Pathogenic/Likely pathogenic(Last reviewed: Jun 30, 2021)	2	27676525	C	GCTCTGCAGGAAGAATATTAGCGGGAAGCTACTAAGAAG	-	GCTCTGCAGGAAGAATATTTGCGGGAAGCTACTAAGAAG
V01033-TAG	535.892	218.165	665.378	193.698	0.40821	0.292173	1.39715	NM_015662.3(IFT172):c.3766C>T (p.Gln1256Ter)	IFT172	Q1256*	not provided	Pathogenic(Last reviewed: Aug 20, 2020)	2	27676552	C	AAGGACTATGTGCCCAGCTAGCTGGAGGCTCTGCAGGAA	-	AAGGACTATGTGCCCAGCTTGCTGGAGGCTCTGCAGGAA
V01034-TAG	541.02	1060.24	1091.01	2849.4	1.95794	2.61022	0.750104	NM_015662.3(IFT172):c.2716C>T (p.Gln906Ter)	IFT172	Q906*	Short-rib thoracic dysplasia 10 without polydactyly	Pathogenic(Last reviewed: Nov 7, 2013)	2	27682316	G	ATTTATATATTAGATCTATAGGACCGGAACACTGCATCC	-	ATTTATATATTAGATCTATTGGACCGGAACACTGCATCC
V01035-TAG	469.226	169.231	834.607	911.4	0.362019	1.0919	0.33155	NM_015662.3(IFT172):c.2476C>T (p.Gln826Ter)	IFT172	Q826*	not provided	Uncertain significance(Last reviewed: Sep 16, 2018)	2	27683927	A	GAGAAGATTCACAATCCATAGAAGGCCCTGGAGTGCTAC	-	GAGAAGATTCACAATCCATTGAAGGCCCTGGAGTGCTAC
V01036-TAG	598.712	283.411	555.123	547.451	0.474245	0.986206	0.480879	NM_015662.3(IFT172):c.2146C>T (p.Gln716Ter)	IFT172	Q716*	Short-rib thoracic dysplasia 10 with or without polydactyly|Retinitis pigmentosa 71	Pathogenic(Last reviewed: May 12, 2021)	2	27684673	G	GAGGCCATGGGCATGTACTAGGAGCTACACCGTTGGGAT	-	GAGGCCATGGGCATGTACTTGGAGCTACACCGTTGGGAT
V01037-TAG	702.557	571.919	393.586	524.004	0.814317	1.33052	0.61203	NM_001486.4(GCKR):c.718C>T (p.Gln240Ter)	GCKR	Q240*	not provided	Uncertain significance(Last reviewed: Dec 16, 2021)	2	27726454	A	CAGAAAATGCAGGAGAAATAGAAAGCTTTTGTGCTCAAT	+	CAGAAAATGCAGGAGAAATTGAAAGCTTTTGTGCTCAAT
V01038-TAG	737.172	587.21	674.352	549.49	0.796847	0.815116	0.977588	NM_001486.4(GCKR):c.1550G>A (p.Trp517Ter)	GCKR	W517*	not provided	Uncertain significance(Last reviewed: Jul 28, 2021)	2	27741782	C	AGCAACTCCAAGCTCTTCTAGCGGGCGCTGGCCATGCTG	+	AGCAACTCCAAGCTCTTCTTGCGGGCGCTGGCCATGCTG
V01039-TAG	352.561	115.199	507.687	159.036	0.328654	0.314606	1.04465	NM_001029883.3(PCARE):c.3652C>T (p.Gln1218Ter)	PCARE	Q1218*	Retinitis pigmentosa	Uncertain significance(Last reviewed: Nov 28, 2017)	2	29293476	C	AGCACCTCTTATGAATCCTAGCTCGGCCAGAACAGGTAA	-	AGCACCTCTTATGAATCCTTGCTCGGCCAGAACAGGTAA
V01040-TAG	784.608	586.191	728.198	870.621	0.747435	1.19531	0.625304	NM_001029883.3(PCARE):c.3488G>A (p.Trp1163Ter)	PCARE	W1163*	not provided	Pathogenic(Last reviewed: Nov 27, 2019)	2	29293640	A	GGGAACCCAGCAGAATGCTAGAAGAACAGCTCAGGGCCT	-	GGGAACCCAGCAGAATGCTTGAAGAACAGCTCAGGGCCT
V01041-TAG	520.508	291.566	619.225	564.782	0.561001	0.912222	0.614983	NM_001029883.3(PCARE):c.3289C>T (p.Gln1097Ter)	PCARE	Q1097*	not provided	Pathogenic(Last reviewed: Sep 25, 2021)	2	29293839	G	CCCCCAATGTCCCCTTCTTAGGAGCACAAGGAAACAAGA	-	CCCCCAATGTCCCCTTCTTTGGAGCACAAGGAAACAAGA
V01042-TAG	471.79	391.474	641.019	1018.44	0.830122	1.58787	0.52279	NM_001029883.3(PCARE):c.3002G>A (p.Trp1001Ter)	PCARE	W1001*	not provided|Retinitis pigmentosa 54|Retinal dystrophy|See cases|Retinitis pigmentosa	Pathogenic/Likely pathogenic(Last reviewed: Sep 1, 2022)	2	29294126	G	TCTCCCACGAGGACACACTAGGTGCCTCAAGCAGACAAG	-	TCTCCCACGAGGACACACTTGGTGCCTCAAGCAGACAAG
V01043-TAG	406.406	84.6154	464.098	139.666	0.210147	0.302445	0.69483	NM_001029883.3(PCARE):c.2704A>T (p.Lys902Ter)	PCARE	K902*	not provided	Pathogenic(Last reviewed: Oct 23, 2020)	2	29294424	C	AGCACCGCCAGCCTGACCTAGCCTCACAGCACAGGGCCA	-	AGCACCGCCAGCCTGACCTTGCCTCACAGCACAGGGCCA
V01044-TAG	337.176	344.578	370.509	342.539	1.02189	0.924713	1.10509	NM_001029883.3(PCARE):c.1949G>A (p.Trp650Ter)	PCARE	W650*	not provided	Pathogenic(Last reviewed: Oct 8, 2021)	2	29295179	C	CCCAGAGCAGCCGCCGTGTAGCCCAATGGCACCTGCAGG	-	CCCAGAGCAGCCGCCGTGTTGCCCAATGGCACCTGCAGG
V01045-TAG	507.687	56.0704	749.993	128.452	0.112192	0.172375	0.650858	NM_001029883.3(PCARE):c.1828C>T (p.Gln610Ter)	PCARE	Q610*	not provided	Pathogenic(Last reviewed: Sep 17, 2021)	2	29295300	G	GTGGAGGACCCCACCTTTTAGGAGCTGCGAAGGGTCCAG	-	GTGGAGGACCCCACCTTTTTGGAGCTGCGAAGGGTCCAG
V01046-TAG	961.529	673.865	891.017	953.198	0.701137	1.06971	0.655447	NM_001029883.3(PCARE):c.1516C>T (p.Gln506Ter)	PCARE	Q506*	not provided	Pathogenic(Last reviewed: Sep 13, 2017)	2	29295612	G	ATGAGTCTGTGTGCCTGGTAGGAAAAAACTCCACATTCA	-	ATGAGTCTGTGTGCCTGGTTGGAAAAAACTCCACATTCA
V01047-TAG	671.788	428.174	342.304	621.872	0.637904	1.81434	0.351589	NM_001029883.3(PCARE):c.1174C>T (p.Gln392Ter)	PCARE	Q392*	not provided	Pathogenic(Last reviewed: Aug 17, 2021)	2	29295954	T	CCCCACACAGAGGCCAGGTAGTCAGGACACACCTGGCAG	-	CCCCACACAGAGGCCAGGTTGTCAGGACACACCTGGCAG
V01048-TAG	739.736	549.49	734.608	571.919	0.743166	0.778837	0.954201	NM_001029883.3(PCARE):c.979C>T (p.Gln327Ter)	PCARE	Q327*	not provided	Pathogenic(Last reviewed: Aug 23, 2021)	2	29296149	C	CTCCTGAGGGCTCTGAGGTAGCTAGAGAGCCTGGCGAGT	-	CTCCTGAGGGCTCTGAGGTTGCTAGAGAGCCTGGCGAGT
V01049-TAG	634.609	211.029	487.175	412.882	0.333584	0.847816	0.393462	NM_001029883.3(PCARE):c.920T>A (p.Leu307Ter)	PCARE	L307*	Retinitis pigmentosa 54|Retinitis pigmentosa|not provided	Pathogenic(Last reviewed: Aug 24, 2021)	2	29296208	G	CACTCCACTGCAACCCACTAGGAAAATAAGCTGAGCACA	-	CACTCCACTGCAACCCACTTGGAAAATAAGCTGAGCACA
V01050-TAG	303.843	288.508	667.942	666.729	0.949695	0.998186	0.951421	NM_001029883.3(PCARE):c.758G>A (p.Trp253Ter)	PCARE	W253*	Retinal dystrophy	Pathogenic(Last reviewed: Nov 23, 2017)	2	29296370	C	GTCAGGGAGGATCTGGCTTAGCCTTTGAAGAAAAGAGAG	-	GTCAGGGAGGATCTGGCTTTGCCTTTGAAGAAAAGAGAG
V01051-TAG	488.457	239.574	671.788	653.476	0.491512	0.972781	0.505265	NM_001029883.3(PCARE):c.712A>T (p.Lys238Ter)	PCARE	K238*	Retinitis pigmentosa	Pathogenic(Last reviewed: Jan 1, 2015)	2	29296416	G	CTGTTGGGGGAGATCTCCTAGGATGGAGAAGTGCTCCTG	-	CTGTTGGGGGAGATCTCCTTGGATGGAGAAGTGCTCCTG
V01052-TAG	458.97	345.598	771.787	1041.89	0.753523	1.34952	0.558364	NM_001029883.3(PCARE):c.556C>T (p.Gln186Ter)	PCARE	Q186*	Retinitis pigmentosa 54|Retinitis pigmentosa	Pathogenic(Last reviewed: Jun 23, 2019)	2	29296572	G	CTGGTAAAGGCCCACCAGTAGGCTTACACCTATCTACAC	-	CTGGTAAAGGCCCACCAGTTGGCTTACACCTATCTACAC
V01053-TAG	360.253	142.725	370.509	87.6738	0.397851	0.238685	1.66684	NM_004304.5(ALK):c.4849C>T (p.Gln1617Ter)	ALK	Q549*, Q1617*	Neuroblastoma, susceptibility to, 3	Uncertain significance(Last reviewed: Oct 2, 2021)	2	29416104	C	AGCAAGAATAGCATGAACTAGCCTGGGCCCTGAGCTCGG	-	AGCAAGAATAGCATGAACTTGCCTGGGCCCTGAGCTCGG
V01054-TAG	303.843	573.957	905.119	2128.64	1.88608	2.35028	0.802489	NM_004304.5(ALK):c.4529G>A (p.Trp1510Ter)	ALK	W1510*, W442*	Neuroblastoma, susceptibility to, 3	Uncertain significance(Last reviewed: Oct 27, 2020)	2	29416424	T	AACCCAACGTACGGCTCCTAGTTTACAGAGAAACCCACC	-	AACCCAACGTACGGCTCCTTGTTTACAGAGAAACCCACC
V01055-TAG	358.971	400.649	924.35	1171.36	1.11578	1.26694	0.88069	NM_004304.5(ALK):c.3981T>G (p.Tyr1327Ter)	ALK	Y1327*, Y259*	Neuroblastoma, susceptibility to, 3	Uncertain significance(Last reviewed: Feb 11, 2021)	2	29420500	A	GAAATCTTTTCTCTTGGATAGATGCCATACCCCAGCAAA	-	GAAATCTTTTCTCTTGGATTGATGCCATACCCCAGCAAA
V01056-TAG	1002.55	1234.57	624.353	827.804	1.23119	1.32534	0.928966	NM_004304.5(ALK):c.3959G>A (p.Trp1320Ter)	ALK	W1320*, W252*	Pseudo-fractures	Uncertain significance(Last reviewed: Sep 28, 2020)	2	29420522	G	TCCTTTGGAGTGCTGCTATAGGAAATCTTTTCTCTTGGA	-	TCCTTTGGAGTGCTGCTATTGGAAATCTTTTCTCTTGGA
V01057-TAG	421.791	237.535	296.151	367.007	0.564191	1.23845	0.455562	NM_004304.5(ALK):c.3884G>A (p.Trp1295Ter)	ALK	W1295*, W227*	Neuroblastoma, susceptibility to, 3	Uncertain significance(Last reviewed: Nov 10, 2019)	2	29430091	A	GCCATGCTGCCAGTTAAGTAGATGCCCCCAGAGGCCTTC	-	GCCATGCTGCCAGTTAAGTTGATGCCCCCAGAGGCCTTC
V01058-TAG	962.811	821.687	711.531	1879.89	0.853577	2.63973	0.323358	NM_004304.5(ALK):c.3229G>T (p.Glu1077Ter)	ALK	E1077*, E9*	Neuroblastoma, susceptibility to, 3	Uncertain significance(Last reviewed: Jan 10, 2018)	2	29446338	T	ATGGAGCTGCAGAGCCCTTAGTACAAGCTGAGCAAGCTC	-	ATGGAGCTGCAGAGCCCTTTGTACAAGCTGAGCAAGCTC
V01059-TAG	157.691	265.06	201.28	458.758	1.6766	2.27288	0.737653	NM_004304.5(ALK):c.3101C>A (p.Ser1034Ter)	ALK	S1034*	Neuroblastoma, susceptibility to, 3	Uncertain significance(Last reviewed: Jun 19, 2021)	2	29448398	C	GAGCCACACCTGCCACTCTAGCTGATCCTCTCTGTGGTG	-	GAGCCACACCTGCCACTCTTGCTGATCCTCTCTGTGGTG
V01060-TAG	470.508	539.296	549.995	653.476	1.14589	1.18781	0.964709	NM_004304.5(ALK):c.2952T>G (p.Tyr984Ter)	ALK	Y984*	Neuroblastoma, susceptibility to, 3	Uncertain significance(Last reviewed: Feb 24, 2021)	2	29449903	C	GAAGTGAATATTAAGCATTAGCTAAACTGCAGTCACTGT	-	GAAGTGAATATTAAGCATTTGCTAAACTGCAGTCACTGT
V01061-TAG	355.125	398.61	285.895	232.437	1.12211	0.81367	1.37907	NM_004304.5(ALK):c.2738G>A (p.Trp913Ter)	ALK	W913*	Neuroblastoma, susceptibility to, 3	Uncertain significance(Last reviewed: Mar 11, 2020)	2	29451827	G	CCCCAGGCCATGAAGAAGTAGGGGTGGGAGACAAGAGGG	-	CCCCAGGCCATGAAGAAGTTGGGGTGGGAGACAAGAGGG
V01062-TAG	644.865	278.313	391.022	316.033	0.432464	0.808714	0.534755	NM_004304.5(ALK):c.2177G>A (p.Trp726Ter)	ALK	W726*	Neuroblastoma, susceptibility to, 3	Uncertain significance(Last reviewed: Nov 4, 2018)	2	29473998	A	CTGAAAGGCATCCAGATCTAGAAGGTGCCAGCCACCGAC	-	CTGAAAGGCATCCAGATCTTGAAGGTGCCAGCCACCGAC
V01063-TAG	457.688	262.002	433.329	295.644	0.573379	0.682994	0.839508	NM_004304.5(ALK):c.1726G>T (p.Glu576Ter)	ALK	E576*	Neuroblastoma, susceptibility to, 3	Uncertain significance(Last reviewed: Jan 15, 2021)	2	29519845	C	GAGAACAAAACCGGGAAGTAGCAAGGCAGGATGGTCTGG	-	GAGAACAAAACCGGGAAGTTGCAAGGCAGGATGGTCTGG
V01064-TAG	510.251	304.819	567.943	536.237	0.598178	0.944272	0.63348	NM_004304.5(ALK):c.1504C>T (p.Gln502Ter)	ALK	Q502*	Neuroblastoma, susceptibility to, 3	Uncertain significance(Last reviewed: Aug 30, 2021)	2	29543659	G	CCCCACACTCCTCAATGGTAGGTCAGGACCCTAAAGGAT	-	CCCCACACTCCTCAATGGTTGGTCAGGACCCTAAAGGAT
V01065-TAG	302.561	573.957	398.714	986.84	1.89404	2.47137	0.766395	NM_004304.5(ALK):c.863G>A (p.Trp288Ter)	ALK	W288*	Neuroblastoma, susceptibility to, 3	Uncertain significance(Last reviewed: Jun 11, 2020)	2	29917805	T	GACCTCAGGAACCAGAGCTAGTCCTGGCGCCGCATCCCC	-	GACCTCAGGAACCAGAGCTTGTCCTGGCGCCGCATCCCC
V01066-TAG	462.816	211.029	1014.09	714.643	0.45714	0.705003	0.648423	NM_004304.5(ALK):c.740G>A (p.Trp247Ter)	ALK	W247*	Neuroblastoma, susceptibility to, 3	Uncertain significance(Last reviewed: Feb 7, 2018)	2	29940491	A	TTTACATGGAATCTCACCTAGATAATGAAAGACTCCTTC	-	TTTACATGGAATCTCACCTTGATAATGAAAGACTCCTTC
V01067-TAG	374.355	167.192	496.149	304.819	0.448087	0.615146	0.728424	NM_000379.4(XDH):c.2164A>T (p.Lys722Ter)	XDH	K722*	Xanthinuria type II	Pathogenic(Last reviewed: Sep 22, 2021)	2	31590860	G	GAGAAAGGGGACCTAAAGTAGGGGTTTTCCGAAGCAGAT	-	GAGAAAGGGGACCTAAAGTTGGGGTTTTCCGAAGCAGAT
V01068-TAG	1297.42	60.1483	1087.17	509.731	0.0470943	0.469349	0.100339	NM_000379.4(XDH):c.598G>T (p.Glu200Ter)	XDH	E200*	Xanthinuria type II	Pathogenic(Last reviewed: May 1, 2021)	2	31610730	T	TCTTTATTCAAACCAGAGTAGTTCACGCCCCTGGATCCA	-	TCTTTATTCAAACCAGAGTTGTTCACGCCCCTGGATCCA
V01069-TAG	484.611	19.3698	460.252	410.843	0.0419468	0.892882	0.0469791	NM_000348.4(SRD5A2):c.211C>T (p.Gln71Ter)	SRD5A2	Q71*	3-Oxo-5 alpha-steroid delta 4-dehydrogenase deficiency	Pathogenic(Last reviewed: Oct 30, 2015)	2	31805760	C	GCGGGGATCCTCGCCCGGTAGCCCCTCTCCCTCTTCGGG	-	GCGGGGATCCTCGCCCGGTTGCCCCTCTCCCTCTTCGGG
V01070-TAG	832.043	222.243	578.199	375.162	0.267985	0.649452	0.412632	NM_000348.4(SRD5A2):c.169G>T (p.Glu57Ter)	SRD5A2	E57*	3-Oxo-5 alpha-steroid delta 4-dehydrogenase deficiency	Pathogenic	2	31805802	C	GCCGCCTGGTTCCTGCAGTAGCTGCCTTCCTTCGCGGTG	-	GCCGCCTGGTTCCTGCAGTTGCTGCCTTCCTTCGCGGTG
V01071-TAG	711.531	493.42	519.226	639.203	0.693892	1.23063	0.563853	NM_000348.4(SRD5A2):c.16C>T (p.Gln6Ter)	SRD5A2	Q6*	not provided|3-Oxo-5 alpha-steroid delta 4-dehydrogenase deficiency	Pathogenic(Last reviewed: Aug 27, 2021)	2	31805954	C	GCGATGCAGGTTCAGTGCTAGCAGAGCCCAGTGCTGGCA	-	GCGATGCAGGTTCAGTGCTTGCAGAGCCCAGTGCTGGCA
V01072-TAG	949.991	180.445	379.483	374.143	0.190796	0.985964	0.193512	NM_014946.4(SPAST):c.127G>T (p.Glu43Ter)	SPAST	E43*	Hereditary spastic paraplegia 4	Pathogenic(Last reviewed: Sep 2, 2021)	2	32289027	T	gggccggcccctccgcccTAGTCGCCGCATAAGCGGAAC	+	gggccggcccctccgcccTTGTCGCCGCATAAGCGGAAC
V01073-TAG	666.66	458.758	765.377	1236.61	0.688611	1.61488	0.426416	NM_014946.4(SPAST):c.139A>T (p.Lys47Ter)	SPAST	K47*	not provided	Pathogenic(Last reviewed: Aug 13, 2020)	2	32289039	C	ccgcccgAGTCGCCGCATTAGCGGAACCTGTACTATTTC	+	ccgcccgAGTCGCCGCATTTGCGGAACCTGTACTATTTC
V01074-TAG	374.355	210.009	920.504	757.461	0.562159	0.823069	0.683004	NM_014946.4(SPAST):c.153C>G (p.Tyr51Ter)	SPAST	Y51*	Hereditary spastic paraplegia 4	Pathogenic(Last reviewed: May 22, 2022)	2	32289053	T	CCGCATAAGCGGAACCTGTAGTATTTCTCCTACCCGCTG	+	CCGCATAAGCGGAACCTGTTGTATTTCTCCTACCCGCTG
V01075-TAG	665.378	315.014	964.093	641.242	0.474226	0.665472	0.712617	NM_014946.4(SPAST):c.156T>G (p.Tyr52Ter)	SPAST	Y52*	Hereditary spastic paraplegia 4	Pathogenic(Last reviewed: Aug 6, 2017)	2	32289056	T	CATAAGCGGAACCTGTACTAGTTCTCCTACCCGCTGTTT	+	CATAAGCGGAACCTGTACTTGTTCTCCTACCCGCTGTTT
V01076-TAG	598.712	155.978	856.402	401.668	0.261755	0.469638	0.557356	NM_014946.4(SPAST):c.238C>T (p.Gln80Ter)	SPAST	Q80*	not provided	Pathogenic(Last reviewed: Sep 1, 2022)	2	32289138	C	CTCTTCGTGTGGCTCTGCTAGCGCTTCTCCCGCGCCCTC	+	CTCTTCGTGTGGCTCTGCTTGCGCTTCTCCCGCGCCCTC
V01077-TAG	420.509	420.019	243.587	285.45	0.998837	1.17115	0.852866	NM_014946.4(SPAST):c.302C>A (p.Ser101Ter)	SPAST	S101*	Hereditary spastic paraplegia 4|not provided	Pathogenic/Likely pathogenic(Last reviewed: Mar 24, 2022)	2	32289202	G	GCCGCGCCAGCACCTGCCTAGGCCTCGGCCCCGGCGCCG	+	GCCGCGCCAGCACCTGCCTTGGCCTCGGCCCCGGCGCCG
V01078-TAG	412.816	260.982	141.024	148.842	0.633089	1.05504	0.60006	NM_014946.4(SPAST):c.334G>T (p.Glu112Ter)	SPAST	E112*	Hereditary spastic paraplegia 4|not provided	Pathogenic/Likely pathogenic(Last reviewed: Oct 31, 2022)	2	32289234	G	GCGCCGGTGCCGGGCGGCTAGGCCGAGCGCGTCCGAGTC	+	GCGCCGGTGCCGGGCGGCTTGGCCGAGCGCGTCCGAGTC
V01079-TAG	911.529	809.453	488.457	800.278	0.888139	1.63708	0.542515	NM_014946.4(SPAST):c.340G>T (p.Glu114Ter)	SPAST	E114*	Hereditary spastic paraplegia 4	Pathogenic(Last reviewed: Sep 1, 2021)	2	32289240	C	GTGCCGGGCGGCGAGGCCTAGCGCGTCCGAGTCTTCCAC	+	GTGCCGGGCGGCGAGGCCTTGCGCGTCCGAGTCTTCCAC
V01080-TAG	524.354	674.884	720.506	1338.55	1.28653	1.85661	0.692947	NM_014946.4(SPAST):c.364C>T (p.Gln122Ter)	SPAST	Q122*	not provided	Pathogenic(Last reviewed: Nov 1, 2018)	2	32289264	G	GTCCGAGTCTTCCACAAATAGGCCTTCGAGTACATCTCC	+	GTCCGAGTCTTCCACAAATTGGCCTTCGAGTACATCTCC
V01081-TAG	542.302	581.094	964.093	1457.83	1.0714	1.5116	0.708786	NM_014946.4(SPAST):c.443G>A (p.Trp148Ter)	SPAST	W148*, W147*	Hereditary spastic paraplegia 4	Pathogenic(Last reviewed: Aug 12, 2021)	2	32312588	T	AAGGAGCAAGCTGTGGAATAGTATAAGAAAGGTATTGAA	+	AAGGAGCAAGCTGTGGAATTGTATAAGAAAGGTATTGAA
V01082-TAG	946.145	147.822	479.482	704.449	0.157127	1.46821	0.10702	NM_014946.4(SPAST):c.807C>G (p.Tyr269Ter)	SPAST	Y236*, Y237*, Y268*, Y269*	Hereditary spastic paraplegia 4	Pathogenic	2	32339831	A	CACCATAGAGCACCTAGTTAGAGTGGTTTATCCATGGTT	+	CACCATAGAGCACCTAGTTTGAGTGGTTTATCCATGGTT
V01083-TAG	1337.17	630.028	2047.42	1263.11	0.471562	0.617118	0.764135	NM_014946.4(SPAST):c.838C>T (p.Gln280Ter)	SPAST	Q280*, Q247*, Q279*, Q248*	Hereditary spastic paraplegia 4|not provided	Pathogenic(Last reviewed: Aug 31, 2021)	2	32339862	G	ATGGTTTCTGGAGTGAAATAGGGATCTGGTCCTGCTCCT	+	ATGGTTTCTGGAGTGAAATTGGGATCTGGTCCTGCTCCT
V01084-TAG	357.689	249.768	496.149	666.729	0.699125	1.34312	0.520525	NM_014946.4(SPAST):c.928A>T (p.Lys310Ter)	SPAST	K277*, K309*, K278*, K310*	Hereditary spastic paraplegia 4|not provided	Pathogenic(Last reviewed: Aug 28, 2021)	2	32340828	A	CCTACAACTGCTACTCGTTAGAAAAAAGACTTGAAGAAT	+	CCTACAACTGCTACTCGTTTGAAAAAAGACTTGAAGAAT
V01085-TAG	416.663	296.664	476.918	583.133	0.712689	1.22224	0.583099	NM_014946.4(SPAST):c.1586T>A (p.Leu529Ter)	SPAST	L529*, L528*, L496*, L497*	not provided	Pathogenic(Last reviewed: Feb 19, 2018)	2	32368454	A	TGTAAACAAGGAAGTCCATAGACCCAAAAAGAACTAGCA	+	TGTAAACAAGGAAGTCCATTGACCCAAAAAGAACTAGCA
V01086-TAG	1835.88	2631.23	382.048	543.374	1.43299	1.42116	1.00832	NM_001199138.2(NLRC4):c.2818C>T (p.Gln940Ter)	NLRC4	Q940*, Q275*	Periodic fever-infantile enterocolitis-autoinflammatory syndrome|Familial cold autoinflammatory syndrome 4	Uncertain significance(Last reviewed: Sep 23, 2021)	2	32449799	C	AACCCTCTGAAAAACTTCTAGCAGTTGAATTTGGCGGGA	-	AACCCTCTGAAAAACTTCTTGCAGTTGAATTTGGCGGGA
V01087-TAG	347.432	309.917	561.533	738.091	0.89233	1.31386	0.679165	NM_001199138.2(NLRC4):c.2750G>A (p.Trp917Ter)	NLRC4	W917*, W252*	Periodic fever-infantile enterocolitis-autoinflammatory syndrome|Familial cold autoinflammatory syndrome 4	Uncertain significance(Last reviewed: Nov 1, 2021)	2	32460502	A	AAGCTTGGGTTGAAAAACTAGAGACTCACAGATACAGAG	-	AAGCTTGGGTTGAAAAACTTGAGACTCACAGATACAGAG
V01088-TAG	346.15	264.041	474.354	678.962	0.763475	1.43043	0.533738	NM_001199138.2(NLRC4):c.2663G>A (p.Trp888Ter)	NLRC4	W223*, W888*	Periodic fever-infantile enterocolitis-autoinflammatory syndrome|Familial cold autoinflammatory syndrome 4	Uncertain significance(Last reviewed: Dec 4, 2020)	2	32460589	G	ACCGCACTGATGCTGCCCTAGGGCTGTGACGTGCAAGGC	-	ACCGCACTGATGCTGCCCTTGGGCTGTGACGTGCAAGGC
V01089-TAG	730.762	1358.94	589.738	993.976	1.85845	1.68429	1.1034	NM_001199138.2(NLRC4):c.419G>A (p.Trp140Ter)	NLRC4	W140*	Periodic fever-infantile enterocolitis-autoinflammatory syndrome|Familial cold autoinflammatory syndrome 4	Uncertain significance(Last reviewed: Feb 4, 2020)	2	32476514	A	TTCACAGAACCTGTCCTGTAGAGGAAGGACCAACACCAT	-	TTCACAGAACCTGTCCTGTTGAGGAAGGACCAACACCAT
V01090-TAG	1293.58	1111.21	1498.7	4916.87	0.859133	3.27923	0.261993	NM_019024.3(HEATR5B):c.1549C>T (p.Gln517Ter)	HEATR5B	Q517*	not provided	Uncertain significance(Last reviewed: Oct 5, 2021)	2	37291918	T	TTGTTAGGTGGAGTACATTAGTGTCCTTTGGGCATTCCT	-	TTGTTAGGTGGAGTACATTTGTGTCCTTTGGGCATTCCT
V01091-TAG	443.585	434.291	412.816	522.984	0.979094	1.26622	0.77324	NM_005760.3(CEBPZ):c.639T>G (p.Tyr213Ter)	CEBPZ	Y213*	not provided	Uncertain significance	2	37455697	C	ACCCTTGCTCAGAAGCTGTAGCAGCATGAAATCAACTTA	-	ACCCTTGCTCAGAAGCTGTTGCAGCATGAAATCAACTTA
V01092-TAG	516.662	526.043	519.226	646.339	1.01812	1.24434	0.8182	NM_000104.4(CYP1B1):c.517G>T (p.Glu173Ter)	CYP1B1	E173*	not provided	Pathogenic(Last reviewed: Feb 1, 2021)	2	38302015	G	GAGGGCCACGTGCTGAGCTAGGCGCGCGAGCTGGTGGCG	-	GAGGGCCACGTGCTGAGCTTGGCGCGCGAGCTGGTGGCG
V01093-TAG	458.97	407.785	482.047	291.566	0.888721	0.605669	1.46734	NM_000104.4(CYP1B1):c.55C>T (p.Gln19Ter)	CYP1B1	Q19*	Congenital glaucoma	Pathogenic(Last reviewed: Jun 18, 2021)	2	38302477	C	CTAAACCCGCTGTCCATCTAGCAGACCACGCTCCTGCTA	-	CTAAACCCGCTGTCCATCTTGCAGACCACGCTCCTGCTA
V01094-TAG	584.61	666.729	720.506	1232.53	1.14023	1.70966	0.666932	NM_138801.3(GALM):c.932G>A (p.Trp311Ter)	GALM	W311*	Galactosemia 4	Pathogenic(Last reviewed: May 14, 2020)	2	38959032	C	TGCCTGGAGACTCAGAACTAGCCTGATGCAGTCAATCAG	+	TGCCTGGAGACTCAGAACTTGCCTGATGCAGTCAATCAG
V01095-TAG	564.097	789.064	721.788	1073.49	1.3981	1.4866	0.940472	NM_005633.4(SOS1):c.40G>T (p.Glu14Ter)	SOS1	E14*	not provided	Uncertain significance(Last reviewed: Jan 13, 2022)	2	39347524	A	TACGAGTTTTTCAGCGAATAGAACGCGCCCAAGTGGCGG	-	TACGAGTTTTTCAGCGAATTGAACGCGCCCAAGTGGCGG
V01096-TAG	399.996	481.186	465.38	536.237	1.20247	1.15193	1.04388	NM_022436.3(ABCG5):c.1374C>G (p.Tyr458Ter)	ABCG5|DYNC2LI1	Y458*	Sitosterolemia 2|not provided	Pathogenic/Likely pathogenic(Last reviewed: Nov 1, 2020)	2	44050025	C	GAGAGTCAGGACGGCCTCTAGCAGAAGTGGCAGATGATG	-	GAGAGTCAGGACGGCCTCTTGCAGAAGTGGCAGATGATG
V01097-TAG	952.555	143.744	1041.02	456.719	0.151794	0.439263	0.345566	NM_022436.3(ABCG5):c.751C>T (p.Gln251Ter)	ABCG5|DYNC2LI1	Q251*	Sitosterolemia	Pathogenic(Last reviewed: Jun 25, 2020)	2	44053544	C	GTGGTTCTCACCATTCACTAGCCCCGTTCTGAGCTTTTT	-	GTGGTTCTCACCATTCACTTGCCCCGTTCTGAGCTTTTT
V01098-TAG	739.736	478.128	793.582	1496.57	0.646827	1.88473	0.343194	NM_022436.3(ABCG5):c.229G>T (p.Glu77Ter)	ABCG5	E77*	Sitosterolemia 2	Pathogenic(Last reviewed: Jul 1, 2005)	2	44065009	A	GATGTCTCCTTGTACGTGTAGAGCGGGCAGATCATGTGC	-	GATGTCTCCTTGTACGTGTTGAGCGGGCAGATCATGTGC
V01099-TAG	667.942	665.709	633.327	888.971	0.996662	1.40302	0.710371	NM_022437.3(ABCG8):c.904C>T (p.Gln302Ter)	ABCG8	Q302*	Sitosterolemia 1	Pathogenic(Last reviewed: Jul 15, 2020)	2	44079947	T	GCGGCCCAGCACATGGTCTAGTATTTCACAGCCATCGGC	+	GCGGCCCAGCACATGGTCTTGTATTTCACAGCCATCGGC
V01100-TAG	325.638	295.644	391.022	460.797	0.908175	1.17799	0.770954	NM_133259.4(LRPPRC):c.3682G>T (p.Glu1228Ter)	LRPPRC	E1228*	not provided	Pathogenic(Last reviewed: Oct 6, 2021)	2	44126632	C	TTCAGAAAAGTAATAGAGTAGCAGTTGGAACCAGCAGTT	-	TTCAGAAAAGTAATAGAGTTGCAGTTGGAACCAGCAGTT
V01101-TAG	342.304	318.072	506.405	805.375	0.929415	1.58921	0.584827	NM_133259.4(LRPPRC):c.3397C>T (p.Gln1133Ter)	LRPPRC	Q1133*	not provided	Pathogenic(Last reviewed: Dec 13, 2019)	2	44128631	C	CTGAAAACAGTATTGGATTAGCAGCAGACCCCTTCTAGG	-	CTGAAAACAGTATTGGATTTGCAGCAGACCCCTTCTAGG
V01102-TAG	1497.42	1806.49	778.197	1128.55	1.20626	1.44963	0.832119	NM_133259.4(LRPPRC):c.2830G>T (p.Glu944Ter)	LRPPRC	E944*	not provided	Pathogenic(Last reviewed: Mar 10, 2021)	2	44152272	C	ACTCTGGAAAAATTAGTGTAGCTGACACAGAAGCTATTT	-	ACTCTGGAAAAATTAGTGTTGCTGACACAGAAGCTATTT
V01103-TAG	428.201	267.099	828.197	705.468	0.624647	0.851991	0.733162	NM_133259.4(LRPPRC):c.1431T>G (p.Tyr477Ter)	LRPPRC	Y477*	not provided	Pathogenic(Last reviewed: Aug 14, 2020)	2	44190784	A	CATCCTGATCAGGAAACATAGACAGATTATGTGATTCCA	-	CATCCTGATCAGGAAACATTGACAGATTATGTGATTCCA
V01104-TAG	605.122	353.754	784.608	913.439	0.585284	1.16399	0.502826	NM_133259.4(LRPPRC):c.244C>T (p.Gln82Ter)	LRPPRC	Q82*	not provided	Pathogenic(Last reviewed: Apr 5, 2021)	2	44209479	T	TCTAGGAAGATTTCCAATTAGTTTGATTGGGCTCTAATG	-	TCTAGGAAGATTTCCAATTTGTTTGATTGGGCTCTAATG
V01105-TAG	1088.45	553.568	642.301	1035.77	0.509035	1.61165	0.315848	NM_000341.4(SLC3A1):c.916A>T (p.Lys306Ter)	SLC3A1	K306*	Cystinuria	Pathogenic(Last reviewed: Apr 12, 2021)	2	44527134	G	TTACGGTTCTGGCTCACATAGGGTGTTGATGGTTTTAGT	+	TTACGGTTCTGGCTCACATTGGGTGTTGATGGTTTTAGT
V01106-TAG	625.635	506.673	569.225	565.802	0.810157	0.993996	0.815051	NM_001171613.2(PREPL):c.1729G>T (p.Glu577Ter)	PREPL	E604*, E600*, E577*, E666*	Myasthenic syndrome, congenital, 22	Pathogenic(Last reviewed: May 4, 2022)	2	44549894	C	CTCAAGGAAGCCATCGCGTAGCATGCTAAGGACACAGGT	-	CTCAAGGAAGCCATCGCGTTGCATGCTAAGGACACAGGT
V01107-TAG	817.941	936.886	834.607	1282.48	1.14524	1.53599	0.745606	NM_001171613.2(PREPL):c.196C>T (p.Gln66Ter)	PREPL	Q66*, Q155*	Myasthenic syndrome, congenital, 22	Pathogenic(Last reviewed: May 3, 2021)	2	44571037	C	GAGGAACTTAAGTTAGACTAGCCCTTCATTGATTGTATC	-	GAGGAACTTAAGTTAGACTTGCCCTTCATTGATTGTATC
V01108-TAG	329.484	465.894	446.149	709.546	1.41276	1.58906	0.889055	NM_001171613.2(PREPL):c.40C>T (p.Gln14Ter)	PREPL	Q103*, Q14*	Myasthenic syndrome, congenital, 22|not provided	Pathogenic(Last reviewed: May 30, 2021)	2	44573442	C	AGAACAAAATTAGAAACATAGCCACAAGAAGAATATGAA	-	AGAACAAAATTAGAAACATTGCCACAAGAAGAATATGAA
V01109-TAG	426.919	312.975	326.92	495.459	0.733726	1.51396	0.484639	NM_005413.4(SIX3):c.385G>T (p.Glu129Ter)	SIX3	E129*	Schizencephaly|Holoprosencephaly 2	Pathogenic(Last reviewed: Mar 1, 2010)	2	45169628	T	GAGGCCATCAACAAACACTAGTCGATCCTGCGCGCGCGC	+	GAGGCCATCAACAAACACTTGTCGATCCTGCGCGCGCGC
V01110-TAG	642.301	511.77	228.203	250.788	0.797092	1.09854	0.725594	NM_020458.4(TTC7A):c.280A>T (p.Lys94Ter)	TTC7A	K60*, K94*	Multiple gastrointestinal atresias	Pathogenic(Last reviewed: Nov 5, 2018)	2	47177597	A	TCCATGCCTTTGCTGGAGTAGAATGAGCCGAAGATGAGC	+	TCCATGCCTTTGCTGGAGTTGAATGAGCCGAAGATGAGC
V01111-TAG	305.125	235.496	232.049	253.846	0.772546	1.09353	0.70647	NM_020458.4(TTC7A):c.286G>T (p.Glu96Ter)	TTC7A	E62*, E96*	Gastrointestinal defects and immunodeficiency syndrome 1|not provided	Pathogenic(Last reviewed: Feb 2, 2022)	2	47177603	C	CCTTTGCTGGAGAAGAATTAGCCGAAGATGAGCGAAGCC	+	CCTTTGCTGGAGAAGAATTTGCCGAAGATGAGCGAAGCC
V01112-TAG	534.61	418.999	785.89	761.539	0.784151	0.969054	0.809192	NM_020458.4(TTC7A):c.1250G>A (p.Trp417Ter)	TTC7A	W417*, W383*, W63*	not provided|Multiple gastrointestinal atresias	Pathogenic/Likely pathogenic(Last reviewed: Oct 2, 2018)	2	47233826	T	TTTGGAGAATTTCACCTTTAGTACCAGGTGGCCCTCTCC	+	TTTGGAGAATTTCACCTTTTGTACCAGGTGGCCCTCTCC
V01113-TAG	801.274	349.676	792.3	763.577	0.437102	0.963794	0.453522	NM_020458.4(TTC7A):c.1621C>T (p.Gln541Ter)	TTC7A	Q187*, Q507*, Q541*	Multiple gastrointestinal atresias	Pathogenic(Last reviewed: Oct 3, 2021)	2	47251478	C	ATCCTCTATGTCTCGCTGTAGCTGGCCCTCGTCCGACAG	+	ATCCTCTATGTCTCGCTGTTGCTGGCCCTCGTCCGACAG
V01114-TAG	680.763	728.916	607.686	692.215	1.07063	1.13887	0.940081	NM_020458.4(TTC7A):c.1783G>T (p.Glu595Ter)	TTC7A	E595*, E241*, E561*	Multiple gastrointestinal atresias	Pathogenic(Last reviewed: Nov 4, 2020)	2	47256504	C	GTCAACATGGCCATCACCTAGCACCCTGAGAACTTCAAG	+	GTCAACATGGCCATCACCTTGCACCCTGAGAACTTCAAG
V01115-TAG	730.762	566.821	542.302	453.661	0.775964	0.836847	0.927248	NM_020458.4(TTC7A):c.2470C>T (p.Gln824Ter)	TTC7A	Q790*, Q824*, Q470*, Q848*	Multiple gastrointestinal atresias	Pathogenic(Last reviewed: Sep 17, 2015)	2	47300955	G	GGCCTGGGCGAGGTGCTGTAGGCCCAGGGCCAGAACGAG	+	GGCCTGGGCGAGGTGCTGTTGGCCCAGGGCCAGAACGAG
V01116-TAG	458.97	138.647	710.249	309.917	0.3036	0.437142	0.694512	NM_020458.4(TTC7A):c.2482C>T (p.Gln828Ter)	TTC7A	Q474*, Q852*, Q794*, Q828*	Multiple gastrointestinal atresias	Uncertain significance(Last reviewed: Aug 27, 2021)	2	47300967	A	GTGCTGCAGGCCCAGGGCTAGAACGAGGCTGCCGTTGAC	+	GTGCTGCAGGCCCAGGGCTTGAACGAGGCTGCCGTTGAC
V01117-TAG	520.508	200.834	642.301	762.558	0.38702	1.18694	0.326067	NM_002354.3(EPCAM):c.13C>T (p.Gln5Ter)	EPCAM	Q5*	Congenital diarrhea 5 with tufting enteropathy|not provided	Pathogenic/Likely pathogenic(Last reviewed: Apr 5, 2022)	2	47596657	G	CGCAGCATGGCGCCCCCGTAGGTCCTCGCGTTCGGGCTT	+	CGCAGCATGGCGCCCCCGTTGGTCCTCGCGTTCGGGCTT
V01118-TAG	517.944	729.935	664.096	1101.02	1.40851	1.65693	0.850068	NM_002354.3(EPCAM):c.265C>T (p.Gln89Ter)	EPCAM	Q89*	Congenital diarrhea 5 with tufting enteropathy	Pathogenic(Last reviewed: Nov 15, 2018)	2	47601027	A	AAACCTGAAGGGGCCCTCTAGAACAATGATGGGCTTTAT	+	AAACCTGAAGGGGCCCTCTTGAACAATGATGGGCTTTAT
V01119-TAG	524.354	454.68	1033.32	1412.98	0.867378	1.36705	0.634487	NM_000251.3(MSH2):c.19G>T (p.Glu7Ter)	MSH2	E7*	Hereditary cancer-predisposing syndrome	Pathogenic(Last reviewed: Sep 30, 2019)	2	47630349	A	ATGGCGGTGCAGCCGAAGTAGACGCTGCAGTTGGAGAGC	+	ATGGCGGTGCAGCCGAAGTTGACGCTGCAGTTGGAGAGC
V01120-TAG	287.177	276.274	594.866	570.899	0.962168	0.959778	1.00249	NM_000251.3(MSH2):c.28C>T (p.Gln10Ter)	MSH2	Q10*	Lynch syndrome	Pathogenic(Last reviewed: Sep 5, 2013)	2	47630358	T	CAGCCGAAGGAGACGCTGTAGTTGGAGAGCGCGGCCGAG	+	CAGCCGAAGGAGACGCTGTTGTTGGAGAGCGCGGCCGAG
V01121-TAG	532.046	633.086	392.304	479.147	1.18955	1.22081	0.9744	NM_000251.3(MSH2):c.34G>T (p.Glu12Ter)	MSH2	E12*	Hereditary nonpolyposis colorectal neoplasms	Uncertain significance(Last reviewed: Jul 14, 2021)	2	47630364	A	AAGGAGACGCTGCAGTTGTAGAGCGCGGCCGAGGTCGGC	+	AAGGAGACGCTGCAGTTGTTGAGCGCGGCCGAGGTCGGC
V01122-TAG	385.894	121.316	373.073	358.851	0.316149	0.96198	0.328644	NM_000251.3(MSH2):c.82G>T (p.Glu28Ter)	MSH2	E28*	Lynch syndrome	Pathogenic(Last reviewed: Sep 5, 2013)	2	47630412	A	TTCTTTCAGGGCATGCCGTAGAAGCCGACCACCACAGTG	+	TTCTTTCAGGGCATGCCGTTGAAGCCGACCACCACAGTG
V01123-TAG	751.275	266.08	338.458	244.671	0.35503	0.723715	0.490565	NM_000251.3(MSH2):c.85A>T (p.Lys29Ter)	MSH2	K29*	Hereditary nonpolyposis colorectal neoplasms	Pathogenic(Last reviewed: Oct 9, 2019)	2	47630415	C	TTTCAGGGCATGCCGGAGTAGCCGACCACCACAGTGCGC	+	TTTCAGGGCATGCCGGAGTTGCCGACCACCACAGTGCGC
V01124-TAG	276.92	166.172	570.507	563.763	0.601512	0.988199	0.608695	NM_000251.3(MSH2):c.129T>G (p.Tyr43Ter)	MSH2	Y43*	Lynch syndrome	Pathogenic(Last reviewed: Sep 5, 2013)	2	47630459	A	TTCGACCGGGGCGACTTCTAGACGGCGCACGGCGAGGAC	+	TTCGACCGGGGCGACTTCTTGACGGCGCACGGCGAGGAC
V01125-TAG	479.482	487.303	741.018	1208.06	1.01628	1.62942	0.623703	NM_000251.3(MSH2):c.142G>T (p.Glu48Ter)	MSH2	E48*	Lynch syndrome	Pathogenic(Last reviewed: Sep 5, 2013)	2	47630472	G	TTCTATACGGCGCACGGCTAGGACGCGCTGCTGGCCGCC	+	TTCTATACGGCGCACGGCTTGGACGCGCTGCTGGCCGCC
V01126-TAG	352.561	186.562	428.201	425.116	0.530494	0.992812	0.534334	NM_000251.3(MSH2):c.166G>T (p.Glu56Ter)	MSH2	E56*	Lynch syndrome	Pathogenic(Last reviewed: Sep 5, 2013)	2	47630496	G	GCGCTGCTGGCCGCCCGGTAGGTGTTCAAGACCCAGGGG	+	GCGCTGCTGGCCGCCCGGTTGGTGTTCAAGACCCAGGGG
V01127-TAG	335.894	439.388	225.639	390.454	1.3072	1.72722	0.756825	NM_000251.3(MSH2):c.175A>T (p.Lys59Ter)	MSH2	K59*	Hereditary cancer-predisposing syndrome	Pathogenic(Last reviewed: Apr 7, 2016)	2	47630505	A	GCCGCCCGGGAGGTGTTCTAGACCCAGGGGGTGATCAAG	+	GCCGCCCGGGAGGTGTTCTTGACCCAGGGGGTGATCAAG
V01128-TAG	819.223	281.372	644.865	986.84	0.344262	1.52948	0.225084	NM_000251.3(MSH2):c.181C>T (p.Gln61Ter)	MSH2	Q61*	Lynch syndrome	Pathogenic(Last reviewed: Sep 5, 2013)	2	47630511	G	CGGGAGGTGTTCAAGACCTAGGGGGTGATCAAGTACATG	+	CGGGAGGTGTTCAAGACCTTGGGGGTGATCAAGTACATG
V01129-TAG	538.456	359.87	547.43	578.035	0.668952	1.0558	0.633595	NM_000251.3(MSH2):c.289C>T (p.Gln97Ter)	MSH2	Q97*, Q31*	Lynch syndrome	Pathogenic(Last reviewed: Sep 5, 2013)	2	47635617	T	GATCTTCTTCTGGTTCGTTAGTATAGAGTTGAAGTTTAT	+	GATCTTCTTCTGGTTCGTTTGTATAGAGTTGAAGTTTAT
V01130-TAG	249.998	252.827	717.942	612.697	1.01127	0.853612	1.1847	NM_000251.3(MSH2):c.337A>T (p.Lys113Ter)	MSH2	K113*, K47*	Lynch syndrome 1	Pathogenic(Last reviewed: Sep 23, 2021)	2	47635665	G	GCTGGAAATAAGGCATCCTAGGAGAATGATTGGTATTTG	+	GCTGGAAATAAGGCATCCTTGGAGAATGATTGGTATTTG
V01131-TAG	592.302	639.203	484.611	728.916	1.07905	1.50309	0.717889	NM_000251.3(MSH2):c.340G>T (p.Glu114Ter)	MSH2	E114*, E48*	not provided|Hereditary nonpolyposis colorectal neoplasms|Lynch syndrome|Hereditary cancer-predisposing syndrome	Pathogenic/Likely pathogenic(Last reviewed: Aug 19, 2021)	2	47635668	A	GGAAATAAGGCATCCAAGTAGAATGATTGGTATTTGGCA	+	GGAAATAAGGCATCCAAGTTGAATGATTGGTATTTGGCA
V01132-TAG	869.222	382.298	848.71	1026.6	0.44046	1.20935	0.364212	NM_000251.3(MSH2):c.472C>T (p.Gln158Ter)	MSH2	Q158*, Q92*	Lynch syndrome	Pathogenic(Last reviewed: Sep 5, 2013)	2	47637338	A	ATGTCCGCAGTTGATGGCTAGAGACAGGTTGGAGTTGGG	+	ATGTCCGCAGTTGATGGCTTGAGACAGGTTGGAGTTGGG
V01133-TAG	798.71	521.965	770.505	777.85	0.653943	1.00952	0.647776	NM_000251.3(MSH2):c.478C>T (p.Gln160Ter)	MSH2	Q160*, Q94*	Lynch syndrome	Pathogenic(Last reviewed: Sep 5, 2013)	2	47637344	G	GCAGTTGATGGCCAGAGATAGGTTGGAGTTGGGTATGTG	+	GCAGTTGATGGCCAGAGATTGGTTGGAGTTGGGTATGTG
V01134-TAG	206.408	45.8758	406.406	498.517	0.226008	1.22609	0.184332	NM_000251.3(MSH2):c.495T>G (p.Tyr165Ter)	MSH2	Y165*, Y99*	not provided	Pathogenic(Last reviewed: Aug 29, 2016)	2	47637361	G	AGACAGGTTGGAGTTGGGTAGGTGGATTCCATACAGAGG	+	AGACAGGTTGGAGTTGGGTTGGTGGATTCCATACAGAGG
V01135-TAG	428.201	452.641	765.377	956.256	1.05694	1.24907	0.846187	NM_000251.3(MSH2):c.508C>T (p.Gln170Ter)	MSH2	Q170*, Q104*	Lynch syndrome	Pathogenic(Last reviewed: Sep 5, 2013)	2	47637374	A	GGGTATGTGGATTCCATATAGAGGAAACTAGGACTGTGT	+	GGGTATGTGGATTCCATATTGAGGAAACTAGGACTGTGT
V01136-TAG	614.097	376.182	926.914	1143.84	0.613207	1.23378	0.497017	NM_000251.3(MSH2):c.547C>T (p.Gln183Ter)	MSH2	Q183*, Q117*	Lynch syndrome	Pathogenic(Last reviewed: Sep 5, 2013)	2	47637413	T	GAATTCCCTGATAATGATTAGTTCTCCAATCTTGAGGCT	+	GAATTCCCTGATAATGATTTGTTCTCCAATCTTGAGGCT
V01137-TAG	664.096	446.525	464.098	343.559	0.672872	0.740831	0.908267	NM_000251.3(MSH2):c.577C>T (p.Gln193Ter)	MSH2	Q193*, Q127*	Lynch syndrome	Pathogenic(Last reviewed: Sep 5, 2013)	2	47637443	A	CTTGAGGCTCTCCTCATCTAGATTGGACCAAAGGAATGT	+	CTTGAGGCTCTCCTCATCTTGATTGGACCAAAGGAATGT
V01138-TAG	933.324	575.996	475.636	547.451	0.617555	1.15067	0.536691	NM_000251.3(MSH2):c.613G>T (p.Glu205Ter)	MSH2	E205*, E139*	Lynch syndrome	Pathogenic(Last reviewed: Sep 5, 2013)	2	47637479	A	TGTGTTTTACCCGGAGGATAGACTGCTGGAGACATGGGG	+	TGTGTTTTACCCGGAGGATTGACTGCTGGAGACATGGGG
V01139-TAG	691.019	855.329	382.048	981.742	1.23744	2.56559	0.48232	NM_000251.3(MSH2):c.714T>G (p.Tyr238Ter)	MSH2	Y172*, Y238*	Hereditary nonpolyposis colorectal neoplasms|Hereditary cancer-predisposing syndrome	Pathogenic(Last reviewed: Nov 5, 2021)	2	47639621	C	TTTTCCACAAAAGACATTTAGCAGGACCTCAACCGGTTG	+	TTTTCCACAAAAGACATTTTGCAGGACCTCAACCGGTTG
V01140-TAG	716.66	464.875	844.863	1554.68	0.649159	1.83916	0.352964	NM_000251.3(MSH2):c.715C>T (p.Gln239Ter)	MSH2	Q239*, Q173*	Lynch syndrome	Pathogenic(Last reviewed: Sep 5, 2013)	2	47639622	G	TCCACAAAAGACATTTATTAGGACCTCAACCGGTTGTTG	+	TCCACAAAAGACATTTATTTGGACCTCAACCGGTTGTTG
V01141-TAG	603.84	346.617	425.637	468.953	0.574726	1.10153	0.521753	NM_000251.3(MSH2):c.754C>T (p.Gln252Ter)	MSH2	Q252*, Q186*	Lynch syndrome	Pathogenic(Last reviewed: Sep 5, 2013)	2	47639661	A	AAAGGCAAAAAGGGAGAGTAGATGAATAGTGCTGTATTG	+	AAAGGCAAAAAGGGAGAGTTGATGAATAGTGCTGTATTG
V01142-TAG	1020.5	713.624	1114.09	1972.66	0.699581	1.76995	0.395254	NM_000251.3(MSH2):c.862C>T (p.Gln288Ter)	MSH2	Q288*, Q222*	Lynch syndrome	Pathogenic(Last reviewed: Sep 5, 2013)	2	47641477	T	GATGATTCCAACTTTGGATAGTTTGAACTGACTACTTTT	+	GATGATTCCAACTTTGGATTGTTTGAACTGACTACTTTT
V01143-TAG	399.996	751.344	937.17	1332.44	1.87619	1.42132	1.32003	NM_000251.3(MSH2):c.892C>T (p.Gln298Ter)	MSH2	Q298*, Q232*	Lynch syndrome	Pathogenic(Last reviewed: Sep 5, 2013)	2	47641507	T	ACTACTTTTGACTTCAGCTAGTATATGAAATTGGATATT	+	ACTACTTTTGACTTCAGCTTGTATATGAAATTGGATATT
V01144-TAG	451.278	374.143	706.403	976.645	0.829452	1.38202	0.600174	NM_000251.3(MSH2):c.897T>G (p.Tyr299Ter)	MSH2	Y299*, Y233*	not provided|Hereditary nonpolyposis colorectal neoplasms	Pathogenic(Last reviewed: Sep 2, 2021)	2	47641512	A	ACTTTTGACTTCAGCCAGTAGATGAAATTGGATATTGCA	+	ACTTTTGACTTCAGCCAGTTGATGAAATTGGATATTGCA
V01145-TAG	553.841	485.264	761.531	702.41	0.876403	0.922467	0.950065	NM_000251.3(MSH2):c.905T>A (p.Leu302Ter)	MSH2	L302*, L236*	Lynch syndrome	Pathogenic(Last reviewed: Sep 5, 2013)	2	47641520	G	TTCAGCCAGTATATGAAATAGGATATTGCAGCAGTCAGA	+	TTCAGCCAGTATATGAAATTGGATATTGCAGCAGTCAGA
V01146-TAG	1258.96	297.683	805.12	705.468	0.237057	0.876381	0.270496	NM_000251.3(MSH2):c.970C>T (p.Gln324Ter)	MSH2	Q324*, Q258*	Lynch syndrome	Pathogenic(Last reviewed: Sep 5, 2013)	2	47643462	T	GAAGATACCACTGGCTCTTAGTCTCTGGCTGCCTTGCTG	+	GAAGATACCACTGGCTCTTTGTCTCTGGCTGCCTTGCTG
V01147-TAG	735.89	575.996	361.535	488.323	0.783015	1.34973	0.580129	NM_000251.3(MSH2):c.1030C>T (p.Gln344Ter)	MSH2	Q344*, Q278*	Lynch syndrome	Pathogenic(Last reviewed: Sep 5, 2013)	2	47643522	T	GGACAAAGACTTGTTAACTAGTGGATTAAGCAGCCTCTC	+	GGACAAAGACTTGTTAACTTGTGGATTAAGCAGCCTCTC
V01148-TAG	616.661	478.128	623.071	745.227	0.775714	1.19574	0.648731	NM_000251.3(MSH2):c.1034G>A (p.Trp345Ter)	MSH2	W345*, W279*	Lynch syndrome	Pathogenic(Last reviewed: Sep 5, 2013)	2	47643526	A	CAAAGACTTGTTAACCAGTAGATTAAGCAGCCTCTCATG	+	CAAAGACTTGTTAACCAGTTGATTAAGCAGCCTCTCATG
V01149-TAG	841.017	407.785	829.479	887.952	0.485483	1.07041	0.453549	NM_000251.3(MSH2):c.1042C>T (p.Gln348Ter)	MSH2	Q348*, Q282*	Hereditary nonpolyposis colorectal neoplasms|Hereditary cancer-predisposing syndrome|not provided	Pathogenic(Last reviewed: Sep 2, 2021)	2	47643534	C	GTTAACCAGTGGATTAAGTAGCCTCTCATGGATAAGAAC	+	GTTAACCAGTGGATTAAGTTGCCTCTCATGGATAAGAAC
V01150-TAG	944.862	739.11	476.918	568.86	0.782471	1.19238	0.656227	NM_000251.3(MSH2):c.1120C>T (p.Gln374Ter)	MSH2	Q374*, Q308*	Lynch syndrome	Pathogenic(Last reviewed: Sep 5, 2013)	2	47656924	A	GAAGATGCAGAATTGAGGTAGACTTTACAAGAAGATTTA	+	GAAGATGCAGAATTGAGGTTGACTTTACAAGAAGATTTA
V01151-TAG	429.483	198.795	620.507	769.694	0.464119	1.24004	0.374277	NM_000251.3(MSH2):c.1215C>G (p.Tyr405Ter)	MSH2	Y405*, Y339*	Carcinoma of colon	Pathogenic	2	47657019	C	GCAAACTTACAAGATTGTTAGCGACTCTATCAGGGTATA	+	GCAAACTTACAAGATTGTTTGCGACTCTATCAGGGTATA
V01152-TAG	273.074	412.882	376.919	639.203	1.51011	1.69402	0.891436	NM_000251.3(MSH2):c.1224T>G (p.Tyr408Ter)	MSH2	Y408*, Y342*	Lynch syndrome|Hereditary cancer-predisposing syndrome	Pathogenic/Likely pathogenic(Last reviewed: Mar 27, 2019)	2	47657028	C	CAAGATTGTTACCGACTCTAGCAGGGTATAAATCAACTA	+	CAAGATTGTTACCGACTCTTGCAGGGTATAAATCAACTA
V01153-TAG	1078.19	2197.96	953.837	2424.28	2.0376	2.54	0.802204	NM_000251.3(MSH2):c.1225C>T (p.Gln409Ter)	MSH2	Q409*, Q343*	Hereditary nonpolyposis colorectal neoplasms|Hereditary cancer-predisposing syndrome|not provided	Pathogenic(Last reviewed: Aug 28, 2021)	2	47657029	G	GATTGTTACCGACTCTATTAGGGTATAAATCAACTACCT	+	GATTGTTACCGACTCTATTTGGGTATAAATCAACTACCT
V01154-TAG	694.865	340.501	487.175	407.785	0.490757	0.837375	0.586066	NM_000251.3(MSH2):c.1255C>T (p.Gln419Ter)	MSH2	Q419*, Q353*	Lynch syndrome	Pathogenic(Last reviewed: Sep 5, 2013)	2	47657059	G	CAACTACCTAATGTTATATAGGCTCTGGAAAAACATGAA	+	CAACTACCTAATGTTATATTGGCTCTGGAAAAACATGAA
V01155-TAG	880.761	773.772	880.761	1286.56	0.878665	1.46022	0.601736	NM_000251.3(MSH2):c.1345A>T (p.Lys449Ter)	MSH2	K449*, K383*	Lynch syndrome	Pathogenic(Last reviewed: Sep 5, 2013)	2	47672755	T	CTTCGTTCTGACTTCTCCTAGTTTCAGGAAATGATAGAA	+	CTTCGTTCTGACTTCTCCTTGTTTCAGGAAATGATAGAA
V01156-TAG	599.994	764.597	937.17	1663.76	1.27388	1.77448	0.717892	NM_000251.3(MSH2):c.1351C>T (p.Gln451Ter)	MSH2	Q451*, Q385*	Hereditary nonpolyposis colorectal neoplasms|Hereditary cancer-predisposing syndrome	Pathogenic(Last reviewed: Oct 1, 2021)	2	47672761	G	TCTGACTTCTCCAAGTTTTAGGAAATGATAGAAACAACT	+	TCTGACTTCTCCAAGTTTTTGGAAATGATAGAAACAACT
V01157-TAG	408.97	388.415	538.456	694.254	0.949862	1.28881	0.73701	NM_000251.3(MSH2):c.1471A>T (p.Lys491Ter)	MSH2	K491*, K425*	Hereditary cancer-predisposing syndrome	Pathogenic(Last reviewed: May 11, 2020)	2	47690254	A	ATGAATGACTTGGAAAAGTAGATGCAGTCAACATTAATA	+	ATGAATGACTTGGAAAAGTTGATGCAGTCAACATTAATA
V01158-TAG	506.405	267.099	426.919	434.291	0.528373	1.01723	0.519424	NM_000251.3(MSH2):c.1477C>T (p.Gln493Ter)	MSH2	Q493*, Q427*	Lynch syndrome	Pathogenic(Last reviewed: Sep 5, 2013)	2	47690260	T	GACTTGGAAAAGAAGATGTAGTCAACATTAATAAGTGCA	+	GACTTGGAAAAGAAGATGTTGTCAACATTAATAAGTGCA
V01159-TAG	752.557	751.344	815.377	1170.34	0.998391	1.43481	0.695836	NM_000251.3(MSH2):c.1528C>T (p.Gln510Ter)	MSH2	Q510*, Q444*	Lynch syndrome	Pathogenic(Last reviewed: Sep 5, 2013)	2	47693814	A	GGCTTGGACCCTGGCAAATAGATTAAACTGGATTCCAGT	+	GGCTTGGACCCTGGCAAATTGATTAAACTGGATTCCAGT
V01160-TAG	678.198	2391.66	956.401	4058.48	3.52277	4.24011	0.830821	NM_000251.3(MSH2):c.1552C>T (p.Gln518Ter)	MSH2	Q518*, Q452*	Lynch syndrome	Pathogenic(Last reviewed: Sep 5, 2013)	2	47693838	T	AAACTGGATTCCAGTGCATAGTTTGGATATTACTTTCGT	+	AAACTGGATTCCAGTGCATTGTTTGGATATTACTTTCGT
V01161-TAG	532.046	100.927	729.48	1425.21	0.191216	1.95243	0.0979375	NM_000251.3(MSH2):c.1566C>G (p.Tyr522Ter)	MSH2	Y522*, Y456*	Lynch syndrome	Pathogenic(Last reviewed: Sep 5, 2013)	2	47693852	T	AGTGCACAGTTTGGATATTAGTTTCGTGTAACCTGTAAG	+	AGTGCACAGTTTGGATATTTGTTTCGTGTAACCTGTAAG
V01162-TAG	497.431	1074.51	635.891	1312.05	2.1578	2.06165	1.04664	NM_000251.3(MSH2):c.1684G>T (p.Glu562Ter)	MSH2	E562*, E496*	Hereditary cancer-predisposing syndrome	Pathogenic(Last reviewed: Mar 25, 2020)	2	47698126	T	TTGACTTCTTTAAATGAATAGTATACCAAAAATAAAACA	+	TTGACTTCTTTAAATGAATTGTATACCAAAAATAAAACA
V01163-TAG	258.972	324.189	423.073	601.483	1.25086	1.42071	0.880451	NM_000251.3(MSH2):c.1720C>T (p.Gln574Ter)	MSH2	Q574*, Q508*	Lynch syndrome	Pathogenic(Last reviewed: Sep 5, 2013)	2	47698162	G	ACAGAATATGAAGAAGCCTAGGATGCCATTGTTAAAGAA	+	ACAGAATATGAAGAAGCCTTGGATGCCATTGTTAAAGAA
V01164-TAG	1126.91	934.847	533.328	753.383	0.829717	1.41183	0.587687	NM_000251.3(MSH2):c.1777C>T (p.Gln593Ter)	MSH2	Q593*, Q527*	Lynch syndrome	Pathogenic(Last reviewed: Sep 5, 2013)	2	47702181	A	GGCTATGTAGAACCAATGTAGACACTCAATGATGTGTTA	+	GGCTATGTAGAACCAATGTTGACACTCAATGATGTGTTA
V01165-TAG	943.58	288.508	861.53	190.64	0.306494	0.222183	1.37946	NM_000251.3(MSH2):c.1801C>T (p.Gln601Ter)	MSH2	Q601*, Q535*	Lynch syndrome	Pathogenic(Last reviewed: Sep 5, 2013)	2	47702205	C	CTCAATGATGTGTTAGCTTAGCTAGATGCTGTTGTCAGC	+	CTCAATGATGTGTTAGCTTTGCTAGATGCTGTTGTCAGC
V01166-TAG	749.993	294.625	887.171	887.952	0.393645	1.00088	0.393299	NM_000251.3(MSH2):c.1857T>G (p.Tyr619Ter)	MSH2	Y619*, Y553*	Lynch syndrome	Pathogenic(Last reviewed: Sep 5, 2013)	2	47702261	G	AATGGAGCACCTGTTCCATAGGTACGACCAGCCATTTTG	+	AATGGAGCACCTGTTCCATTGGTACGACCAGCCATTTTG
V01167-TAG	417.945	187.581	419.227	397.59	0.450134	0.948513	0.474568	NM_000251.3(MSH2):c.1876G>T (p.Glu626Ter)	MSH2	E560*, E626*	not provided	Pathogenic(Last reviewed: Apr 29, 2019)	2	47702280	A	GTACGACCAGCCATTTTGTAGAAAGGACAAGGAAGAATT	+	GTACGACCAGCCATTTTGTTGAAAGGACAAGGAAGAATT
V01168-TAG	708.967	731.974	561.533	1057.18	1.03241	1.8811	0.54883	NM_000251.3(MSH2):c.1968C>G (p.Tyr656Ter)	MSH2	Y656*, Y590*	Lynch syndrome	Pathogenic(Last reviewed: Sep 5, 2013)	2	47702372	T	TTTATTCCTAATGACGTATAGTTTGAAAAAGATAAACAG	+	TTTATTCCTAATGACGTATTGTTTGAAAAAGATAAACAG
V01169-TAG	708.967	1074.51	608.968	1109.18	1.51488	1.82005	0.832326	NM_000251.3(MSH2):c.1984C>T (p.Gln662Ter)	MSH2	Q662*, Q596*	Hereditary nonpolyposis colorectal neoplasms|Hereditary nonpolyposis colon cancer|not provided	Pathogenic/Likely pathogenic(Last reviewed: Aug 28, 2021)	2	47702388	A	TACTTTGAAAAAGATAAATAGATGTTCCACATCATTACT	+	TACTTTGAAAAAGATAAATTGATGTTCCACATCATTACT
V01170-TAG	634.609	210.009	621.789	376.182	0.33198	0.605633	0.548153	NM_000251.3(MSH2):c.2271C>G (p.Tyr757Ter)	MSH2	Y691*, Y757*	Hereditary nonpolyposis colorectal neoplasms	Pathogenic(Last reviewed: Aug 13, 2021)	2	47705471	G	GGAAGAGGAACTTCTACCTAGGATGGATTTGGGTTAGCA	+	GGAAGAGGAACTTCTACCTTGGATGGATTTGGGTTAGCA
V01171-TAG	596.148	874.699	882.043	1057.18	1.46647	1.19834	1.22375	NM_000251.3(MSH2):c.2291G>A (p.Trp764Ter)	MSH2	W764*, W698*	Lynch syndrome	Pathogenic(Last reviewed: Sep 5, 2013)	2	47705491	G	GATGGATTTGGGTTAGCATAGGCTATATCAGAATACATT	+	GATGGATTTGGGTTAGCATTGGCTATATCAGAATACATT
V01172-TAG	871.786	1076.55	358.971	442.447	1.23461	1.2319	1.0022	NM_000251.3(MSH2):c.2307C>G (p.Tyr769Ter)	MSH2	Y703*, Y769*	Hereditary nonpolyposis colorectal neoplasms	Pathogenic(Last reviewed: Jul 6, 2021)	2	47705507	A	GCATGGGCTATATCAGAATAGATTGCAACAAAGATTGGT	+	GCATGGGCTATATCAGAATTGATTGCAACAAAGATTGGT
V01173-TAG	737.172	1161.17	578.199	1460.89	1.57439	2.52398	0.62377	NM_000251.3(MSH2):c.2377C>T (p.Gln793Ter)	MSH2	Q727*, Q793*	not provided|Hereditary nonpolyposis colorectal neoplasms	Pathogenic/Likely pathogenic(Last reviewed: Jun 20, 2021)	2	47705577	A	CTTACTGCCTTGGCCAATTAGATACCAACTGTTAATAAT	+	CTTACTGCCTTGGCCAATTTGATACCAACTGTTAATAAT
V01174-TAG	480.764	926.692	774.351	2074.61	1.92561	2.67699	0.71932	NM_000251.3(MSH2):c.2425G>T (p.Glu809Ter)	MSH2	E809*, E743*	Lynch syndrome|Hereditary nonpolyposis colorectal neoplasms	Pathogenic/Likely pathogenic(Last reviewed: Apr 2, 2021)	2	47705625	A	ACAGCACTCACCACTGAATAGACCTTAACTATGCTTTAT	+	ACAGCACTCACCACTGAATTGACCTTAACTATGCTTTAT
V01175-TAG	483.329	292.586	687.173	688.137	0.606171	1.0014	0.605322	NM_000251.3(MSH2):c.2536C>T (p.Gln846Ter)	MSH2	Q846*, Q780*	Lynch syndrome	Pathogenic(Last reviewed: Sep 5, 2013)	2	47707912	A	GTAATAGAGTGTGCTAAATAGAAAGCCCTGGAACTTGAG	+	GTAATAGAGTGTGCTAAATTGAAAGCCCTGGAACTTGAG
V01176-TAG	585.892	202.873	438.457	409.824	0.347378	0.934844	0.371589	NM_000251.3(MSH2):c.2557G>T (p.Glu853Ter)	MSH2	E853*, E787*	Hereditary nonpolyposis colorectal neoplasms	Pathogenic(Last reviewed: Sep 2, 2021)	2	47707933	T	AAAGCCCTGGAACTTGAGTAGTTTCAGTATATTGGAGAA	+	AAAGCCCTGGAACTTGAGTTGTTTCAGTATATTGGAGAA
V01177-TAG	960.247	1585.26	603.84	1291.66	1.65022	2.13719	0.772142	NM_000251.3(MSH2):c.2563C>T (p.Gln855Ter)	MSH2	Q855*, Q789*	Hereditary nonpolyposis colorectal neoplasms	Pathogenic(Last reviewed: Aug 31, 2021)	2	47707939	T	CTGGAACTTGAGGAGTTTTAGTATATTGGAGAATCGCAA	+	CTGGAACTTGAGGAGTTTTTGTATATTGGAGAATCGCAA
V01178-TAG	687.173	666.729	861.53	1233.55	0.970292	1.43131	0.677904	NM_000251.3(MSH2):c.2579C>A (p.Ser860Ter)	MSH2	S860*, S794*	Lynch syndrome	Pathogenic(Last reviewed: Sep 5, 2013)	2	47707955	C	TTTCAGTATATTGGAGAATAGCAAGGATATGATATCATG	+	TTTCAGTATATTGGAGAATTGCAAGGATATGATATCATG
V01179-TAG	369.227	118.258	344.868	499.537	0.32212	1.44719	0.222584	NM_000251.3(MSH2):c.2653C>T (p.Gln885Ter)	MSH2	Q885*, Q819*	Lynch syndrome 1	Pathogenic(Last reviewed: Jun 13, 2018)	2	47709936	G	CAAGGTGAAAAAATTATTTAGGAGTTCCTGTCCAAGGTG	+	CAAGGTGAAAAAATTATTTTGGAGTTCCTGTCCAAGGTG
V01180-TAG	587.174	97.8684	560.251	1469.05	0.168094	2.61923	0.0641768	NM_000251.3(MSH2):c.2656G>T (p.Glu886Ter)	MSH2	E886*, E820*	Hereditary nonpolyposis colorectal neoplasms	Pathogenic(Last reviewed: Dec 13, 2021)	2	47709939	T	GGTGAAAAAATTATTCAGTAGTTCCTGTCCAAGGTGAAA	+	GGTGAAAAAATTATTCAGTTGTTCCTGTCCAAGGTGAAA
V01181-TAG	1401.27	1334.48	719.224	1176.46	0.952369	1.63485	0.582541	NM_000251.3(MSH2):c.2668A>T (p.Lys890Ter)	MSH2	K890*, K824*	Hereditary cancer-predisposing syndrome	Pathogenic(Last reviewed: Mar 21, 2016)	2	47709951	G	ATTCAGGAGTTCCTGTCCTAGGTGAAACAAATGCCCTTT	+	ATTCAGGAGTTCCTGTCCTTGGTGAAACAAATGCCCTTT
V01182-TAG	329.484	455.7	674.352	720.76	1.38191	1.06872	1.29306	NM_000179.3(MSH6):c.10C>T (p.Gln4Ter)	MSH6	Q4*	Colorectal cancer, hereditary nonpolyposis, type 5|Hereditary cancer-predisposing syndrome|not provided|Lynch syndrome|Hereditary nonpolyposis colorectal neoplasms|Breast and/or ovarian cancer|Colorectal cancer, hereditary nonpolyposis, type 5|Endometrial carcinoma|Turcot syndrome	Pathogenic/Likely pathogenic(Last reviewed: May 4, 2022)	2	48010382	A	GCTGTCGGTATGTCGCGATAGAGCACCCTGTACAGCTTC	+	GCTGTCGGTATGTCGCGATTGAGCACCCTGTACAGCTTC
V01183-TAG	420.509	467.933	580.763	1341.61	1.11251	2.30783	0.482059	NM_000179.3(MSH6):c.37A>T (p.Lys13Ter)	MSH6	K13*	Hereditary nonpolyposis colorectal neoplasms	Pathogenic(Last reviewed: Oct 2, 2021)	2	48010409	T	CTGTACAGCTTCTTCCCCTAGTCTCCGGCGCTGAGTGAT	+	CTGTACAGCTTCTTCCCCTTGTCTCCGGCGCTGAGTGAT
V01184-TAG	283.331	114.18	485.893	328.267	0.405091	0.676262	0.599015	NM_000179.3(MSH6):c.154G>T (p.Glu52Ter)	MSH6	E52*	Hereditary nonpolyposis colorectal neoplasms|Hereditary cancer-predisposing syndrome	Pathogenic(Last reviewed: Aug 26, 2020)	2	48010526	G	GGGGATGCGGCCTGGAGCTAGGCTGGGCCTGGGCCCAGG	+	GGGGATGCGGCCTGGAGCTTGGCTGGGCCTGGGCCCAGG
V01185-TAG	914.094	714.643	787.172	1397.68	0.782044	1.77459	0.440689	NM_000179.3(MSH6):c.333C>G (p.Tyr111Ter)	MSH6	Y111*	Hereditary nonpolyposis colorectal neoplasms	Pathogenic(Last reviewed: Oct 19, 2021)	2	48018138	A	TGGTGGCCTTGTCTGGTTTAGAACCACCCCTTTGATGGA	+	TGGTGGCCTTGTCTGGTTTTGAACCACCCCTTTGATGGA
V01186-TAG	1157.68	950.139	706.403	937.906	0.820881	1.32726	0.61848	NM_000179.3(MSH6):c.394C>T (p.Gln132Ter)	MSH6	Q132*	Hereditary nonpolyposis colorectal neoplasms	Pathogenic(Last reviewed: Aug 13, 2021)	2	48018199	T	TCAGTCCGTGTTCATGTATAGTTTTTTGATGACAGCCCA	+	TCAGTCCGTGTTCATGTATTGTTTTTTGATGACAGCCCA
V01187-TAG	596.148	350.695	582.046	769.694	0.588958	1.32184	0.445559	NM_000179.3(MSH6):c.478C>T (p.Gln160Ter)	MSH6	Q160*	Hereditary nonpolyposis colorectal neoplasms|Hereditary cancer-predisposing syndrome	Pathogenic(Last reviewed: Jul 6, 2021)	2	48023053	A	TCAAAATCAAAGGAAGCCTAGAAGGGAGGTCATTTTTAC	+	TCAAAATCAAAGGAAGCCTTGAAGGGAGGTCATTTTTAC
V01188-TAG	424.355	424.096	524.354	1112.23	0.999393	2.11902	0.47163	NM_000179.3(MSH6):c.498C>G (p.Tyr166Ter)	MSH6	Y166*	Hereditary nonpolyposis colorectal neoplasms	Pathogenic(Last reviewed: Jan 29, 2019)	2	48023073	A	CAGAAGGGAGGTCATTTTTAGAGTGCAAAGCCTGAAATA	+	CAGAAGGGAGGTCATTTTTTGAGTGCAAAGCCTGAAATA
V01189-TAG	739.736	82.5765	478.2	414.921	0.112829	0.867949	0.129995	NM_000179.3(MSH6):c.565A>T (p.Lys189Ter)	MSH6	K189*	Hereditary nonpolyposis colorectal neoplasms|Hereditary cancer-predisposing syndrome	Pathogenic(Last reviewed: Aug 12, 2021)	2	48023140	A	TTAAATAAAGACAAGATTTAGAGGCTTGAATTGGCAGTT	+	TTAAATAAAGACAAGATTTTGAGGCTTGAATTGGCAGTT
V01190-TAG	435.893	225.301	376.919	599.444	0.517978	1.58882	0.326016	NM_000179.3(MSH6):c.652A>T (p.Lys218Ter)	MSH6	K218*, K88*	Lynch syndrome	Pathogenic(Last reviewed: Sep 5, 2013)	2	48025774	A	ACAACTTACGTAACAGATTAGAGTGAAGAAGATAATGAA	+	ACAACTTACGTAACAGATTTGAGTGAAGAAGATAATGAA
V01191-TAG	748.711	594.347	443.585	612.697	0.794102	1.38038	0.575278	NM_000179.3(MSH6):c.694C>T (p.Gln232Ter)	MSH6	Q232*, Q102*	Lynch syndrome	Pathogenic(Last reviewed: Sep 5, 2013)	2	48025816	C	GAGAGTGAAGAGGAAGTATAGCCTAAGACACAAGGATCT	+	GAGAGTGAAGAGGAAGTATTGCCTAAGACACAAGGATCT
V01192-TAG	811.53	253.846	565.379	564.782	0.313645	0.998946	0.313976	NM_000179.3(MSH6):c.856G>T (p.Glu286Ter)	MSH6	E286*, E156*	not provided	Pathogenic(Last reviewed: Mar 30, 2015)	2	48025978	A	AGTGGAGTGGGGGATAGTTAGAGTGAAGGCCTGAACAGC	+	AGTGGAGTGGGGGATAGTTTGAGTGAAGGCCTGAACAGC
V01193-TAG	706.403	365.987	819.223	880.816	0.518781	1.07509	0.482545	NM_000179.3(MSH6):c.901A>T (p.Lys301Ter)	MSH6	K171*, K301*	Hereditary nonpolyposis colorectal neoplasms|Hereditary cancer-predisposing syndrome|not provided	Pathogenic(Last reviewed: Nov 10, 2021)	2	48026023	A	AAAGTTGCTCGAAAGCGGTAGAGAATGGTGACTGGAAAT	+	AAAGTTGCTCGAAAGCGGTTGAGAATGGTGACTGGAAAT
V01194-TAG	443.585	380.26	524.354	691.196	0.857562	1.31758	0.650862	NM_000179.3(MSH6):c.1115G>A (p.Trp372Ter)	MSH6	W372*, W242*, W70*	Hereditary cancer-predisposing syndrome|Hereditary nonpolyposis colorectal neoplasms|not provided	Pathogenic(Last reviewed: Aug 3, 2022)	2	48026237	C	TATCATGAAACTTTAGAATAGCTTAAGGAGGAAAAGAGA	+	TATCATGAAACTTTAGAATTGCTTAAGGAGGAAAAGAGA
V01195-TAG	720.506	300.741	1071.78	1292.68	0.418211	1.20591	0.346802	NM_000179.3(MSH6):c.1198G>T (p.Glu400Ter)	MSH6	E270*, E400*, E98*	Hereditary cancer-predisposing syndrome|Hereditary nonpolyposis colorectal neoplasms	Pathogenic(Last reviewed: Nov 5, 2021)	2	48026320	G	TCTACACTCTATGTGCCTTAGGATTTCCTCAATTCTTGT	+	TCTACACTCTATGTGCCTTTGGATTTCCTCAATTCTTGT
V01196-TAG	442.303	325.209	592.302	528.082	0.735859	0.891758	0.825178	NM_000179.3(MSH6):c.1238G>A (p.Trp413Ter)	MSH6	W413*, W111*, W283*	Hereditary nonpolyposis colorectal neoplasms|Hereditary cancer-predisposing syndrome	Pathogenic(Last reviewed: Aug 13, 2021)	2	48026360	T	ACTCCTGGGATGAGGAAGTAGTGGCAGATTAAGTCTCAG	+	ACTCCTGGGATGAGGAAGTTGTGGCAGATTAAGTCTCAG
V01197-TAG	541.02	220.204	593.584	540.315	0.40811	0.91041	0.448271	NM_000179.3(MSH6):c.1241G>A (p.Trp414Ter)	MSH6	W414*, W112*, W284*	Hereditary cancer-predisposing syndrome|not provided|Hereditary nonpolyposis colorectal neoplasms|not specified	Pathogenic(Last reviewed: Oct 22, 2021)	2	48026363	C	CCTGGGATGAGGAAGTGGTAGCAGATTAAGTCTCAGAAC	+	CCTGGGATGAGGAAGTGGTTGCAGATTAAGTCTCAGAAC
V01198-TAG	521.79	481.186	739.736	824.745	0.922333	1.11476	0.827381	NM_000179.3(MSH6):c.1243C>T (p.Gln415Ter)	MSH6	Q415*, Q113*, Q285*	Hereditary cancer-predisposing syndrome|Hereditary nonpolyposis colorectal neoplasms|not provided	Pathogenic(Last reviewed: Aug 31, 2021)	2	48026365	A	GGGATGAGGAAGTGGTGGTAGATTAAGTCTCAGAACTTT	+	GGGATGAGGAAGTGGTGGTTGATTAAGTCTCAGAACTTT
V01199-TAG	1058.96	1126.51	1344.86	2246.9	1.06372	1.67023	0.63687	NM_000179.3(MSH6):c.1255C>T (p.Gln419Ter)	MSH6	Q419*, Q117*, Q289*	not provided	Pathogenic(Last reviewed: Feb 22, 2018)	2	48026377	A	TGGTGGCAGATTAAGTCTTAGAACTTTGATCTTGTCATC	+	TGGTGGCAGATTAAGTCTTTGAACTTTGATCTTGTCATC
V01200-TAG	734.608	600.463	762.813	1260.06	0.817641	1.651	0.49524	NM_000179.3(MSH6):c.1281C>G (p.Tyr427Ter)	MSH6	Y297*, Y427*, Y125*	Hereditary nonpolyposis colorectal neoplasms	Pathogenic(Last reviewed: Oct 13, 2021)	2	48026403	A	TTTGATCTTGTCATCTGTTAGAAGGTGGGGAAATTTTAT	+	TTTGATCTTGTCATCTGTTTGAAGGTGGGGAAATTTTAT
V01201-TAG	656.404	383.318	728.198	881.835	0.5846	1.21069	0.482863	NM_000179.3(MSH6):c.1299T>G (p.Tyr433Ter)	MSH6	Y433*, Y303*, Y131*	Hereditary cancer-predisposing syndrome|Hereditary nonpolyposis colorectal neoplasms|not provided	Pathogenic(Last reviewed: Nov 23, 2021)	2	48026421	G	TACAAGGTGGGGAAATTTTAGGAGCTGTACCACATGGAT	+	TACAAGGTGGGGAAATTTTTGGAGCTGTACCACATGGAT
V01202-TAG	598.712	386.376	665.378	776.831	0.645937	1.16725	0.553383	NM_000179.3(MSH6):c.1308C>G (p.Tyr436Ter)	MSH6	Y436*, Y306*, Y134*	Hereditary nonpolyposis colorectal neoplasms	Pathogenic(Last reviewed: Aug 26, 2021)	2	48026430	C	GGGAAATTTTATGAGCTGTAGCACATGGATGCTCTTATT	+	GGGAAATTTTATGAGCTGTTGCACATGGATGCTCTTATT
V01203-TAG	862.812	668.767	891.017	1839.11	0.775363	2.06287	0.375867	NM_000179.3(MSH6):c.1367G>A (p.Trp456Ter)	MSH6	W456*, W326*, W154*	Hereditary cancer-predisposing syndrome|not provided	Pathogenic(Last reviewed: Jan 17, 2019)	2	48026489	G	GTATTCATGAAAGGCAACTAGGCCCATTCTGGCTTTCCT	+	GTATTCATGAAAGGCAACTTGGCCCATTCTGGCTTTCCT
V01204-TAG	434.611	82.5765	310.253	211.029	0.19186	0.68121	0.281646	NM_000179.3(MSH6):c.1423C>T (p.Gln475Ter)	MSH6	Q475*, Q173*, Q345*	Hereditary nonpolyposis colorectal neoplasms|Hereditary cancer-predisposing syndrome	Pathogenic(Last reviewed: Jul 14, 2021)	2	48026545	A	TATTCAGATTCCCTGGTGTAGAAGGGCTATAAAGTAGCA	+	TATTCAGATTCCCTGGTGTTGAAGGGCTATAAAGTAGCA
V01205-TAG	411.534	327.247	656.404	829.843	0.795685	1.26382	0.629585	NM_000179.3(MSH6):c.1477G>T (p.Glu493Ter)	MSH6	E493*, E363*, E191*	Lynch syndrome	Pathogenic(Last reviewed: Sep 5, 2013)	2	48026599	G	GAGACTCCAGAAATGATGTAGGCACGATGTAGAAAGATG	+	GAGACTCCAGAAATGATGTTGGCACGATGTAGAAAGATG
V01206-TAG	1107.68	1341.61	1461.52	2093.98	1.211	1.43244	0.845411	NM_000179.3(MSH6):c.1515T>G (p.Tyr505Ter)	MSH6	Y505*, Y203*, Y375*	Hereditary nonpolyposis colorectal neoplasms	Pathogenic(Last reviewed: Mar 6, 2018)	2	48026637	G	ATGGCACATATATCCAAGTAGGATAGAGTGGTGAGGAGG	+	ATGGCACATATATCCAAGTTGGATAGAGTGGTGAGGAGG
V01207-TAG	538.456	185.542	802.556	1658.67	0.345797	2.0654	0.167424	NM_000179.3(MSH6):c.1572C>G (p.Tyr524Ter)	MSH6	Y524*, Y222*, Y394*	Lynch syndrome	Pathogenic(Last reviewed: Sep 5, 2013)	2	48026694	A	ACCAAGGGTACACAGACTTAGAGTGTGCTGGAAGGTGAT	+	ACCAAGGGTACACAGACTTTGAGTGTGCTGGAAGGTGAT
V01208-TAG	375.637	93.7906	737.172	638.184	0.251676	0.8659	0.290652	NM_000179.3(MSH6):c.1614T>G (p.Tyr538Ter)	MSH6	Y538*, Y408*, Y236*	Hereditary nonpolyposis colorectal neoplasms	Pathogenic(Last reviewed: Oct 13, 2021)	2	48026736	C	TCTGAGAACTACAGTAAGTAGCTTCTTAGCCTCAAAGAA	+	TCTGAGAACTACAGTAAGTTGCTTCTTAGCCTCAAAGAA
V01209-TAG	661.532	190.64	658.968	1268.21	0.289253	1.92314	0.150407	NM_000179.3(MSH6):c.1714C>T (p.Gln572Ter)	MSH6	Q572*, Q442*, Q270*	Hereditary nonpolyposis colorectal neoplasms|not provided	Pathogenic(Last reviewed: Aug 13, 2021)	2	48026836	T	GGAAAGTTTTTCATAGGTTAGTTTTCAGATGATCGCCAT	+	GGAAAGTTTTTCATAGGTTTGTTTTCAGATGATCGCCAT
V01210-TAG	602.558	604.541	797.428	1253.94	1.00329	1.57176	0.638319	NM_000179.3(MSH6):c.1739C>A (p.Ser580Ter)	MSH6	S450*, S278*, S580*	Hereditary nonpolyposis colorectal neoplasms	Pathogenic(Last reviewed: Nov 11, 2020)	2	48026861	A	TCAGATGATCGCCATTGTTAGAGATTTAGGACTCTAGTG	+	TCAGATGATCGCCATTGTTTGAGATTTAGGACTCTAGTG
V01211-TAG	414.098	822.706	228.203	592.308	1.98436	2.58857	0.766587	NM_000179.3(MSH6):c.1807A>T (p.Lys603Ter)	MSH6	K301*, K473*, K603*	Hereditary nonpolyposis colorectal neoplasms	Pathogenic(Last reviewed: Sep 3, 2020)	2	48026929	G	GAAAAAGGAAATCTCTCATAGGAAACTAAAACAATTCTA	+	GAAAAAGGAAATCTCTCATTGGAAACTAAAACAATTCTA
V01212-TAG	392.304	53.0121	575.635	619.833	0.137329	1.07665	0.127552	NM_000179.3(MSH6):c.1876C>T (p.Gln626Ter)	MSH6	Q626*, Q324*, Q496*	Hereditary nonpolyposis colorectal neoplasms|Hereditary cancer-predisposing syndrome|not provided	Pathogenic(Last reviewed: Mar 27, 2020)	2	48026998	T	GGTCTGATACCCGGCTCCTAGTTTTGGGATGCATCCAAA	+	GGTCTGATACCCGGCTCCTTGTTTTGGGATGCATCCAAA
V01213-TAG	873.068	1573.03	838.453	2997.22	1.80081	3.57163	0.504198	NM_000179.3(MSH6):c.1883G>A (p.Trp628Ter)	MSH6	W628*, W326*, W498*	not provided|Carcinoma of colon|Hereditary cancer-predisposing syndrome	Pathogenic/Likely pathogenic(Last reviewed: Jan 24, 2018)	2	48027005	G	ATACCCGGCTCCCAGTTTTAGGATGCATCCAAAACTTTG	+	ATACCCGGCTCCCAGTTTTTGGATGCATCCAAAACTTTG
V01214-TAG	430.765	60.1483	1002.55	1251.9	0.141624	1.24846	0.113439	NM_000179.3(MSH6):c.1901T>A (p.Leu634Ter)	MSH6	L634*, L504*, L332*	Hereditary nonpolyposis colorectal neoplasms|Hereditary cancer-predisposing syndrome|not provided	Pathogenic(Last reviewed: Jun 17, 2022)	2	48027023	A	TGGGATGCATCCAAAACTTAGAGAACTCTCCTTGAGGAA	+	TGGGATGCATCCAAAACTTTGAGAACTCTCCTTGAGGAA
V01215-TAG	803.838	929.75	1337.17	2491.57	1.15644	1.86267	0.620851	NM_000179.3(MSH6):c.1969C>T (p.Gln657Ter)	MSH6	Q657*, Q527*, Q355*	Hereditary nonpolyposis colorectal neoplasms|Hereditary nonpolyposis colon cancer|Hereditary cancer-predisposing syndrome|not provided	Pathogenic/Likely pathogenic(Last reviewed: Sep 2, 2021)	2	48027091	G	ATTGGGGTGATGTTACCCTAGGTGCTTAAAGGTATGACT	+	ATTGGGGTGATGTTACCCTTGGTGCTTAAAGGTATGACT
V01216-TAG	366.663	387.396	394.868	539.296	1.05639	1.36484	0.774004	NM_000179.3(MSH6):c.1993G>T (p.Glu665Ter)	MSH6	E665*, E535*, E363*	Lynch syndrome	Pathogenic(Last reviewed: May 24, 2017)	2	48027115	T	CTTAAAGGTATGACTTCATAGTCTGATTCCATTGGGTTG	+	CTTAAAGGTATGACTTCATTGTCTGATTCCATTGGGTTG
V01217-TAG	975.631	290.547	497.431	317.053	0.298523	0.638108	0.467825	NM_000179.3(MSH6):c.2330G>A (p.Trp777Ter)	MSH6	W777*, W475*, W647*	Lynch syndrome	Pathogenic(Last reviewed: Sep 5, 2013)	2	48027452	C	AAGCGGCTCCTAAAGCAATAGCTTTGTGCCCCACTCTGT	+	AAGCGGCTCCTAAAGCAATTGCTTTGTGCCCCACTCTGT
V01218-TAG	352.561	170.25	164.101	215.107	0.484359	1.30894	0.37004	NM_000179.3(MSH6):c.2503C>T (p.Gln835Ter)	MSH6	Q835*, Q705*, Q533*	Lynch syndrome	Pathogenic(Last reviewed: Sep 5, 2013)	2	48027625	A	GGGTCTCCCCTGAAGAGTTAGAACCACCCAGACAGCAGG	+	GGGTCTCCCCTGAAGAGTTTGAACCACCCAGACAGCAGG
V01219-TAG	588.456	335.403	879.478	1307.97	0.570701	1.48666	0.383882	NM_000179.3(MSH6):c.2550C>G (p.Tyr850Ter)	MSH6	Y850*, Y548*, Y720*	Hereditary nonpolyposis colorectal neoplasms|Hereditary cancer-predisposing syndrome	Pathogenic(Last reviewed: May 2, 2021)	2	48027672	A	ATGTATGAAGAAACTACATAGAGCAAGAAGAAGATTATT	+	ATGTATGAAGAAACTACATTGAGCAAGAAGAAGATTATT
V01220-TAG	694.865	341.52	533.328	620.853	0.492222	1.1638	0.422943	NM_000179.3(MSH6):c.2647A>T (p.Lys883Ter)	MSH6	K883*, K753*, K581*	Hereditary nonpolyposis colorectal neoplasms	Pathogenic(Last reviewed: Feb 14, 2019)	2	48027769	T	GAAGTTGCTGATGGTTTTTAGTCTAAAATCCTTAAGCAG	+	GAAGTTGCTGATGGTTTTTTGTCTAAAATCCTTAAGCAG
V01221-TAG	1043.58	1762.65	514.097	971.548	1.68838	1.88809	0.894231	NM_000179.3(MSH6):c.2662A>T (p.Lys888Ter)	MSH6	K586*, K888*, K758*	Hereditary cancer-predisposing syndrome|Hereditary nonpolyposis colorectal neoplasms	Pathogenic(Last reviewed: Feb 4, 2021)	2	48027784	C	TTTAAGTCTAAAATCCTTTAGCAGGTCATCTCTCTGCAG	+	TTTAAGTCTAAAATCCTTTTGCAGGTCATCTCTCTGCAG
V01222-TAG	1020.5	572.938	692.301	548.471	0.561857	0.792543	0.708929	NM_000179.3(MSH6):c.2680C>T (p.Gln894Ter)	MSH6	Q894*, Q592*, Q764*	Hereditary nonpolyposis colorectal neoplasms	Pathogenic(Last reviewed: Sep 1, 2021)	2	48027802	A	AAGCAGGTCATCTCTCTGTAGACAAAAAATCCTGAAGGT	+	AAGCAGGTCATCTCTCTGTTGACAAAAAATCCTGAAGGT
V01223-TAG	824.351	365.987	820.505	813.531	0.444644	0.991511	0.448451	NM_000179.3(MSH6):c.2714T>A (p.Leu905Ter)	MSH6	L905*, L775*, L603*	Lynch syndrome	Pathogenic(Last reviewed: Sep 5, 2013)	2	48027836	A	GAAGGTCGTTTTCCTGATTAGACTGTAGAATTGAACCGA	+	GAAGGTCGTTTTCCTGATTTGACTGTAGAATTGAACCGA
V01224-TAG	874.35	1169.32	974.349	1475.16	1.33698	1.51347	0.883385	NM_000179.3(MSH6):c.2735G>A (p.Trp912Ter)	MSH6	W912*, W610*, W782*	Hereditary nonpolyposis colorectal neoplasms|Hereditary cancer-predisposing syndrome|not provided	Pathogenic(Last reviewed: Aug 28, 2021)	2	48027857	G	ACTGTAGAATTGAACCGATAGGATACAGCCTTTGACCAT	+	ACTGTAGAATTGAACCGATTGGATACAGCCTTTGACCAT
V01225-TAG	1170.5	1658.67	1107.68	1061.26	1.4167	0.95813	1.47861	NM_000179.3(MSH6):c.2758A>T (p.Lys920Ter)	MSH6	K920*, K618*, K790*	Hereditary nonpolyposis colorectal neoplasms	Pathogenic(Last reviewed: Jun 29, 2021)	2	48027880	G	ACAGCCTTTGACCATGAATAGGCTCGAAAGACTGGACTT	+	ACAGCCTTTGACCATGAATTGGCTCGAAAGACTGGACTT
V01226-TAG	814.095	198.795	674.352	298.703	0.245119	0.443772	0.552353	NM_000179.3(MSH6):c.2811T>G (p.Tyr937Ter)	MSH6	Y635*, Y807*, Y937*	Hereditary cancer-predisposing syndrome	Pathogenic(Last reviewed: Aug 28, 2018)	2	48027933	G	GCAGGCTTTGACTCTGATTAGGACCAAGCTCTTGCTGAC	+	GCAGGCTTTGACTCTGATTTGGACCAAGCTCTTGCTGAC
V01227-TAG	449.996	812.512	858.966	2830.03	1.80381	3.29202	0.547934	NM_000179.3(MSH6):c.2845C>T (p.Gln949Ter)	MSH6	Q647*, Q819*, Q949*	Hereditary nonpolyposis colorectal neoplasms	Pathogenic(Last reviewed: Jun 14, 2021)	2	48027967	A	GACATAAGAGAAAATGAATAGAGCCTCCTGGAATACCTA	+	GACATAAGAGAAAATGAATTGAGCCTCCTGGAATACCTA
V01228-TAG	646.147	618.814	771.787	632.067	0.957763	0.819199	1.16915	NM_000179.3(MSH6):c.2862C>G (p.Tyr954Ter)	MSH6	Y954*, Y824*, Y652*	not provided|Hereditary nonpolyposis colorectal neoplasms	Pathogenic(Last reviewed: Dec 17, 2021)	2	48027984	C	GAACAGAGCCTCCTGGAATAGCTAGAGAAACAGCGCAAC	+	GAACAGAGCCTCCTGGAATTGCTAGAGAAACAGCGCAAC
V01229-TAG	321.792	444.486	517.944	619.833	1.3801	1.19634	1.1536	NM_000179.3(MSH6):c.2872C>T (p.Gln958Ter)	MSH6	Q656*, Q828*, Q958*	Hereditary nonpolyposis colon cancer|Hereditary nonpolyposis colorectal neoplasms	Pathogenic/Likely pathogenic(Last reviewed: Oct 20, 2021)	2	48027994	C	CTGGAATACCTAGAGAAATAGCGCAACAGAATTGGCTGT	+	CTGGAATACCTAGAGAAATTGCGCAACAGAATTGGCTGT
V01230-TAG	497.431	191.659	641.019	771.733	0.386531	1.2036	0.321146	NM_000179.3(MSH6):c.2931C>G (p.Tyr977Ter)	MSH6	Y977*, Y847*, Y675*	Lynch syndrome	Pathogenic(Last reviewed: Sep 5, 2013)	2	48028053	C	GGGATTGGTAGGAACCGTTAGCAGCTGGAAATTCCTGAG	+	GGGATTGGTAGGAACCGTTTGCAGCTGGAAATTCCTGAG
V01231-TAG	903.837	577.016	1028.19	1413.99	0.638806	1.37486	0.464635	NM_000179.3(MSH6):c.2932C>T (p.Gln978Ter)	MSH6	Q978*, Q848*, Q676*	Hereditary cancer-predisposing syndrome|not provided|Hereditary nonpolyposis colorectal neoplasms	Pathogenic(Last reviewed: Nov 26, 2021)	2	48028054	C	ATTGGTAGGAACCGTTACTAGCTGGAAATTCCTGAGAAT	+	ATTGGTAGGAACCGTTACTTGCTGGAAATTCCTGAGAAT
V01232-TAG	479.482	518.906	503.841	732.994	1.08205	1.45391	0.744235	NM_000179.3(MSH6):c.2969T>A (p.Leu990Ter)	MSH6	L688*, L860*, L990*	not provided	Pathogenic(Last reviewed: Oct 23, 2020)	2	48028091	C	AATTTCACCACTCGCAATTAGCCAGAAGAATACGAGTTG	+	AATTTCACCACTCGCAATTTGCCAGAAGAATACGAGTTG
V01233-TAG	614.097	467.933	464.098	472.011	0.762374	1.01701	0.74962	NM_000179.3(MSH6):c.2982C>G (p.Tyr994Ter)	MSH6	Y692*, Y994*, Y864*	Hereditary nonpolyposis colorectal neoplasms	Pathogenic(Last reviewed: Sep 1, 2021)	2	48028104	G	CGCAATTTGCCAGAAGAATAGGAGTTGAAATCTACCAAG	+	CGCAATTTGCCAGAAGAATTGGAGTTGAAATCTACCAAG
V01234-TAG	453.842	613.716	487.175	840.037	1.3515	1.72282	0.784467	NM_000179.3(MSH6):c.2983G>T (p.Glu995Ter)	MSH6	E995*, E865*, E693*	Lynch syndrome	Pathogenic(Last reviewed: Sep 5, 2013)	2	48028105	T	AATTTGCCAGAAGAATACTAGTTGAAATCTACCAAGAAG	+	AATTTGCCAGAAGAATACTTGTTGAAATCTACCAAGAAG
V01235-TAG	589.738	122.336	532.046	769.694	0.208782	1.44583	0.144403	NM_000179.3(MSH6):c.3018C>G (p.Tyr1006Ter)	MSH6	Y1006*, Y704*, Y876*	Hereditary nonpolyposis colorectal neoplasms	Pathogenic(Last reviewed: Aug 12, 2021)	2	48028140	T	AAGAAGGGCTGTAAACGATAGTGGACCAAAACTATTGAA	+	AAGAAGGGCTGTAAACGATTGTGGACCAAAACTATTGAA
V01236-TAG	883.325	836.979	796.146	1052.09	0.947592	1.32107	0.717291	NM_000179.3(MSH6):c.3020G>A (p.Trp1007Ter)	MSH6	W1007*, W705*, W877*	Lynch syndrome	Pathogenic(Last reviewed: Sep 5, 2013)	2	48028142	A	AAGGGCTGTAAACGATACTAGACCAAAACTATTGAAAAG	+	AAGGGCTGTAAACGATACTTGACCAAAACTATTGAAAAG
V01237-TAG	796.146	870.621	449.996	953.198	1.09343	2.11576	0.516802	NM_000179.3(MSH6):c.3088A>T (p.Lys1030Ter)	MSH6	K1030*, K900*, K728*	Hereditary nonpolyposis colorectal neoplasms|not provided|Hereditary cancer-predisposing syndrome	Pathogenic/Likely pathogenic(Last reviewed: Oct 2, 2021)	2	48028210	G	CGGAGGGATGTATCATTGTAGGACTGCATGCGGCGACTG	+	CGGAGGGATGTATCATTGTTGGACTGCATGCGGCGACTG
V01238-TAG	603.84	442.447	524.354	973.587	0.733164	1.85511	0.395214	NM_000179.3(MSH6):c.3132C>G (p.Tyr1044Ter)	MSH6	Y1044*, Y742*, Y914*	Hereditary nonpolyposis colorectal neoplasms|Hereditary cancer-predisposing syndrome	Pathogenic(Last reviewed: Nov 29, 2021)	2	48028254	A	TATAACTTTGATAAAAATTAGAAGGACTGGCAGTCTGCT	+	TATAACTTTGATAAAAATTTGAAGGACTGGCAGTCTGCT
V01239-TAG	992.298	665.709	725.634	969.509	0.671208	1.33562	0.502543	NM_000179.3(MSH6):c.3140G>A (p.Trp1047Ter)	MSH6	W1047*, W745*, W917*	Hereditary cancer-predisposing syndrome|not provided	Pathogenic(Last reviewed: Aug 9, 2019)	2	48028262	C	GATAAAAATTACAAGGACTAGCAGTCTGCTGTAGAGTGT	+	GATAAAAATTACAAGGACTTGCAGTCTGCTGTAGAGTGT
V01240-TAG	535.892	214.087	703.839	1401.76	0.400615	1.99019	0.201295	NM_000179.3(MSH6):c.3142C>T (p.Gln1048Ter)	MSH6	Q1048*, Q746*, Q918*	Hereditary nonpolyposis colorectal neoplasms|Colorectal cancer, hereditary nonpolyposis, type 5|Hereditary cancer-predisposing syndrome|not provided	Pathogenic(Last reviewed: Mar 29, 2022)	2	48028264	T	AAAAATTACAAGGACTGGTAGTCTGCTGTAGAGTGTATC	+	AAAAATTACAAGGACTGGTTGTCTGCTGTAGAGTGTATC
V01241-TAG	319.228	367.007	453.842	1060.24	1.1492	2.33321	0.492542	NM_000179.3(MSH6):c.3358G>T (p.Glu1120Ter)	MSH6	E1120*, E818*, E990*	Hereditary cancer-predisposing syndrome	Pathogenic(Last reviewed: Feb 22, 2019)	2	48030744	G	CTAATAGGCTGTGAGGAATAGGAGCAGGAAAATGGCAAA	+	CTAATAGGCTGTGAGGAATTGGAGCAGGAAAATGGCAAA
V01242-TAG	735.89	846.154	521.79	1106.12	1.14963	2.11771	0.542867	NM_000179.3(MSH6):c.3361G>T (p.Glu1121Ter)	MSH6	E819*, E991*, E1121*	Hereditary cancer-predisposing syndrome	Pathogenic(Last reviewed: Jun 25, 2019)	2	48030747	C	ATAGGCTGTGAGGAAGAGTAGCAGGAAAATGGCAAAGCC	+	ATAGGCTGTGAGGAAGAGTTGCAGGAAAATGGCAAAGCC
V01243-TAG	1110.25	756.441	1228.19	1700.46	0.681615	1.38421	0.492421	NM_000179.3(MSH6):c.3463C>T (p.Gln1155Ter)	MSH6	Q1155*, Q1025*, Q853*	Hereditary cancer-predisposing syndrome|Hereditary nonpolyposis colorectal neoplasms|Lynch syndrome	Pathogenic/Likely pathogenic(Last reviewed: Oct 16, 2021)	2	48032073	A	TTATTAGCTGTAATGGCCTAGATGGGTTGTTACGTCCCT	+	TTATTAGCTGTAATGGCCTTGATGGGTTGTTACGTCCCT
V01244-TAG	797.428	487.303	930.76	642.261	0.611581	0.690372	0.885871	NM_000179.3(MSH6):c.3477C>G (p.Tyr1159Ter)	MSH6	Y1159*, Y1029*, Y857*	Hereditary nonpolyposis colorectal neoplasms|Lynch syndrome|Hereditary cancer-predisposing syndrome|not provided	Pathogenic(Last reviewed: Sep 1, 2022)	2	48032087	G	ATGGCCCAGATGGGTTGTTAGGTCCCTGCTGAAGTGTGC	+	ATGGCCCAGATGGGTTGTTTGGTCCCTGCTGAAGTGTGC
V01245-TAG	943.58	567.841	702.557	749.305	0.602215	1.06644	0.564694	NM_000179.3(MSH6):c.3768T>G (p.Tyr1256Ter)	MSH6	Y1256*, Y954*, Y1126*	Lynch syndrome	Pathogenic(Last reviewed: Sep 5, 2013)	2	48033464	T	CATTCATTAGTAGAAGATTAGTCTCAAAATGTTGCTGTG	+	CATTCATTAGTAGAAGATTTGTCTCAAAATGTTGCTGTG
V01246-TAG	496.149	466.914	769.223	1011.31	0.941195	1.3143	0.716117	NM_000179.3(MSH6):c.3838C>T (p.Gln1280Ter)	MSH6	Q1280*, Q1150*, Q978*	Lynch syndrome	Pathogenic(Last reviewed: Sep 5, 2013)	2	48033627	G	GAATGTGAAGACCCCAGCTAGGAGACTATTACGTTCCTC	+	GAATGTGAAGACCCCAGCTTGGAGACTATTACGTTCCTC
V01247-TAG	691.019	762.558	896.145	1231.51	1.10338	1.37381	0.803149	NM_000179.3(MSH6):c.3861T>G (p.Tyr1287Ter)	MSH6	Y1157*, Y1287*, Y985*	Hereditary cancer-predisposing syndrome|not provided	Pathogenic(Last reviewed: Apr 10, 2020)	2	48033650	A	GAGACTATTACGTTCCTCTAGAAATTCATTAAGGGAGCT	+	GAGACTATTACGTTCCTCTTGAAATTCATTAAGGGAGCT
V01248-TAG	355.125	285.45	707.685	707.507	0.804352	0.999748	0.804554	NM_000179.3(MSH6):c.3973A>T (p.Lys1325Ter)	MSH6	K1325*, K1195*, K1023*	Hereditary nonpolyposis colorectal neoplasms	Pathogenic(Last reviewed: Jul 14, 2021)	2	48033762	A	AAAGCAAGAGAATTTGAGTAGATGAATCAGTCACTACGA	+	AAAGCAAGAGAATTTGAGTTGATGAATCAGTCACTACGA
V01249-TAG	534.61	513.809	610.25	752.363	0.961164	1.2325	0.779852	NM_000179.3(MSH6):c.3982C>T (p.Gln1328Ter)	MSH6	Q1026*, Q1198*, Q1328*	not provided	Pathogenic(Last reviewed: Mar 25, 2019)	2	48033771	T	GAATTTGAGAAGATGAATTAGTCACTACGATTATTTCGG	+	GAATTTGAGAAGATGAATTTGTCACTACGATTATTTCGG
V01250-TAG	652.558	558.666	998.708	979.704	0.856337	0.98099	0.872931	NM_001190274.2(FBXO11):c.1501C>T (p.Gln501Ter)	FBXO11	Q417*, Q501*	not provided	Pathogenic(Last reviewed: Sep 15, 2018)	2	48050397	A	TGTGAAATTCACCATGGGTAGACTGGAGGAATATATGTC	-	TGTGAAATTCACCATGGGTTGACTGGAGGAATATATGTC
V01251-TAG	441.021	594.347	516.662	957.275	1.34687	1.85116	0.727583	NM_000233.4(LHCGR):c.1869T>G (p.Tyr623Ter)	LHCGR|STON1-GTF2A1L	Y623*	Leydig cell agenesis	Pathogenic(Last reviewed: Jan 2, 2018)	2	48915067	G	TGTGCCAATCCATTTCTGTAGGCAATATTCACTAAGACA	-	TGTGCCAATCCATTTCTGTTGGCAATATTCACTAAGACA
V01252-TAG	583.328	1523.08	473.072	1268.21	2.60826	2.67725	0.974229	NM_000145.4(FSHR):c.349C>T (p.Gln117Ter)	FSHR	Q117*	Genetic non-acquired premature ovarian failure	Pathogenic(Last reviewed: Oct 1, 2019)	2	49244653	A	ATCAACCCTGAGGCCTTCTAGAACCTTCCCAACCTTCAA	-	ATCAACCCTGAGGCCTTCTTGAACCTTCCCAACCTTCAA
V01253-TAG	347.432	103.985	392.304	346.617	0.301307	0.883839	0.340907	NM_001330078.2(NRXN1):c.601G>T (p.Glu201Ter)	NRXN1	E201*	Pitt-Hopkins-like syndrome 2	Pathogenic(Last reviewed: Nov 16, 2021)	2	51254811	G	CTGCCCGTGGACAGCGGCTAGGTGAAGCTGGACGATGAG	-	CTGCCCGTGGACAGCGGCTTGGTGAAGCTGGACGATGAG
V01254-TAG	815.377	1167.28	455.124	1234.57	1.43106	2.70885	0.528292	NM_003128.3(SPTBN1):c.2338C>T (p.Gln780Ter)	SPTBN1	Q767*, Q780*	not provided	Uncertain significance(Last reviewed: Nov 14, 2019)	2	54856609	T	CACGATGAGTATTCCACATAGTCTCTGGTCAAGAAACAC	+	CACGATGAGTATTCCACATTGTCTCTGGTCAAGAAACAC
V01255-TAG	603.84	374.143	738.454	983.781	0.620235	1.33177	0.465723	NM_018062.4(FANCL):c.565C>T (p.Gln189Ter)	FANCL	Q189*, Q194*, Q204*	Fanconi anemia complementation group L	Pathogenic(Last reviewed: Nov 3, 2021)	2	58392985	T	TTAATAAGCATTTATAGTTAGTTTTTGGCAGCAATAGAA	-	TTAATAAGCATTTATAGTTTGTTTTTGGCAGCAATAGAA
V01256-TAG	648.712	95.8295	489.739	565.802	0.149035	1.155	0.129035	NM_022893.4(BCL11A):c.1831G>T (p.Glu611Ter)	BCL11A	E611*, E577*	not provided	Pathogenic(Last reviewed: Mar 15, 2018)	2	60688216	T	CGCGGCTGCTCCCCGGGCTAGTCGGCCTCGGGGGGCCTG	-	CGCGGCTGCTCCCCGGGCTTGTCGGCCTCGGGGGGCCTG
V01257-TAG	793.582	1034.75	791.018	967.47	1.30352	1.22279	1.06602	NM_022893.4(BCL11A):c.529C>T (p.Gln177Ter)	BCL11A	Q177*, Q143*	not provided	Pathogenic(Last reviewed: Dec 6, 2018)	2	60689518	C	ACATGTACAACTTGCAAATAGCCATTCACCAGTGCATGG	-	ACATGTACAACTTGCAAATTGCCATTCACCAGTGCATGG
V01258-TAG	839.735	795.181	514.097	961.353	0.947005	1.86829	0.506883	NM_022893.4(BCL11A):c.148C>T (p.Gln50Ter)	BCL11A	Q50*	Delayed speech and language development|Postaxial polydactyly	Pathogenic(Last reviewed: Aug 25, 2017)	2	60773343	T	GACCTCCTCACCTGTGGGTAGTGCCAGATGAACTTCCCA	-	GACCTCCTCACCTGTGGGTTGTGCCAGATGAACTTCCCA
V01259-TAG	411.534	291.566	344.868	428.174	0.709193	1.24086	0.571533	NM_002618.4(PEX13):c.465T>G (p.Tyr155Ter)	PEX13	Y155*	Peroxisome biogenesis disorder 11A (Zellweger)	Pathogenic(Last reviewed: Nov 10, 2017)	2	61258926	A	GCTACCTTTTCAGCTGTCTAGAACAGTTTCAGGGCTGTA	+	GCTACCTTTTCAGCTGTCTTGAACAGTTTCAGGGCTGTA
V01260-TAG	871.786	974.606	215.382	222.243	1.11781	1.0317	1.08346	NM_002618.4(PEX13):c.586C>T (p.Gln196Ter)	PEX13	Q196*	Peroxisome biogenesis disorder 11A (Zellweger)	Pathogenic(Last reviewed: May 9, 2017)	2	61259047	C	TATCTTTACAGACGGCTATAGCGGATGTTAGGTTTAAGA	+	TATCTTTACAGACGGCTATTGCGGATGTTAGGTTTAAGA
V01261-TAG	501.277	610.658	765.377	1173.4	1.21777	1.53241	0.794678	NM_001201543.2(FAM161A):c.1666C>T (p.Gln556Ter)	FAM161A	Q556*	not provided	Pathogenic(Last reviewed: Nov 5, 2021)	2	62065758	A	CAAAGAATGAAAGAATTGTAGAAACTCCTGACAACCCGG	-	CAAAGAATGAAAGAATTGTTGAAACTCCTGACAACCCGG
V01262-TAG	687.173	1227.43	597.43	1804.45	1.78506	3.01698	0.591674	NM_001201543.2(FAM161A):c.1294G>T (p.Glu432Ter)	FAM161A	E432*	not provided	Pathogenic(Last reviewed: Oct 23, 2020)	2	62066845	G	TGCCCAACTCCTGATTTTTAGGACCTTCCTGAGAGATAC	-	TGCCCAACTCCTGATTTTTTGGACCTTCCTGAGAGATAC
V01263-TAG	1020.5	425.116	1242.3	528.082	0.417146	0.425548	0.980257	NM_001201543.2(FAM161A):c.1177C>T (p.Gln393Ter)	FAM161A	Q393*	not provided	Pathogenic(Last reviewed: Aug 12, 2021)	2	62066962	A	AGAGCCCAGGAGCATTTATAGAACTCATCTCCTCTGCCT	-	AGAGCCCAGGAGCATTTATTGAACTCATCTCCTCTGCCT
V01264-TAG	512.815	200.834	524.354	545.412	0.392814	1.04008	0.377675	NM_001201543.2(FAM161A):c.1095T>G (p.Tyr365Ter)	FAM161A	Y365*	Retinitis pigmentosa 28	Pathogenic(Last reviewed: Jun 11, 2021)	2	62067044	G	CCCATTCCTCGATCTACTTAGGGTTCAACTACCAATGAC	-	CCCATTCCTCGATCTACTTTGGGTTCAACTACCAATGAC
V01265-TAG	517.944	500.556	747.429	1069.42	0.966495	1.43022	0.675767	NM_001201543.2(FAM161A):c.608G>A (p.Trp203Ter)	FAM161A	W203*	not provided	Pathogenic(Last reviewed: Dec 7, 2021)	2	62067531	A	GAGCTCATCAACAATATGTAGACAGACTTTTGTGTTGAG	-	GAGCTCATCAACAATATGTTGACAGACTTTTGTGTTGAG
V01266-TAG	374.355	367.007	410.252	404.727	0.980422	0.986564	0.993775	NM_001201543.2(FAM161A):c.379C>T (p.Gln127Ter)	FAM161A	Q127*	not provided	Pathogenic(Last reviewed: Jan 16, 2021)	2	62069300	C	TTACATTTAAAGGAAGTTTAGCCAGTGGTCATCAGAGAA	-	TTACATTTAAAGGAAGTTTTGCCAGTGGTCATCAGAGAA
V01267-TAG	343.586	254.866	702.557	786.006	0.74253	1.11861	0.663797	NM_001201543.2(FAM161A):c.277G>T (p.Glu93Ter)	FAM161A	E93*	not provided	Pathogenic(Last reviewed: Feb 23, 2021)	2	62069402	G	GATATTCACCACTCTAATTAGGAGTATTTCAAGAAAGTA	-	GATATTCACCACTCTAATTTGGAGTATTTCAAGAAAGTA
V01268-TAG	988.452	294.625	946.145	789.064	0.298776	0.834154	0.358179	NM_015910.7(WDPCP):c.979C>T (p.Gln327Ter)	WDPCP	Q168*, Q303*, Q327*	Bardet-Biedl syndrome	Pathogenic(Last reviewed: Oct 24, 2021)	2	63631639	T	TGCATTCGGAATAAAATCTAGTGTGTGTCAGTCACCAGA	-	TGCATTCGGAATAAAATCTTGTGTGTGTCAGTCACCAGA
V01269-TAG	519.226	177.386	833.325	923.633	0.342902	1.10824	0.309411	NM_015910.7(WDPCP):c.755G>A (p.Trp252Ter)	WDPCP	W228*, W93*, W252*	Bardet-Biedl syndrome	Pathogenic(Last reviewed: Jul 11, 2021)	2	63660949	G	AACGATGATGCTTGGCCTTAGGCCCCCATTTCTTCTGAG	-	AACGATGATGCTTGGCCTTTGGCCCCCATTTCTTCTGAG
V01270-TAG	275.638	272.197	564.097	594.347	0.987559	1.05353	0.93738	NM_001244710.2(GFPT1):c.982C>T (p.Gln328Ter)	GFPT1	Q310*, Q328*	Congenital myasthenic syndrome 12	Pathogenic(Last reviewed: Apr 28, 2018)	2	69575330	A	CGAGCTGTGCAAACACTCTAGATGGAACTCCAGCAGATC	-	CGAGCTGTGCAAACACTCTTGATGGAACTCCAGCAGATC
V01271-TAG	528.2	638.184	534.61	615.755	1.20783	1.1515	1.04892	NM_001244710.2(GFPT1):c.719G>A (p.Trp240Ter)	GFPT1	W240*	not provided	Pathogenic(Last reviewed: May 21, 2018)	2	69581411	G	GGATCAAAATTCACACGGTAGGGATCACAGGGAGAAAGA	-	GGATCAAAATTCACACGGTTGGGATCACAGGGAGAAAGA
V01272-TAG	470.508	500.556	549.995	729.935	1.06373	1.32657	0.80186	NM_001002755.4(NFU1):c.103C>T (p.Gln35Ter)	NFU1	Q35*, Q11*	not provided	Uncertain significance(Last reviewed: Dec 20, 2016)	2	69659097	C	CCATACACCATTAAGAAATAGCCTCTGCATCAGTTTGTA	-	CCATACACCATTAAGAAATTGCCTCTGCATCAGTTTGTA
V01273-TAG	669.224	718.721	512.815	589.249	1.07385	1.14876	0.934794	NM_001692.4(ATP6V1B1):c.235C>T (p.Gln79Ter)	ATP6V1B1	Q79*	not provided	Pathogenic(Last reviewed: Mar 26, 2021)	2	71185236	G	GGGACTCAGAGGAGCGGGTAGGTGCTTGAGGTGGCTGGC	+	GGGACTCAGAGGAGCGGGTTGGTGCTTGAGGTGGCTGGC
V01274-TAG	769.223	183.503	461.534	415.941	0.239545	0.901427	0.26574	NM_001692.4(ATP6V1B1):c.607C>T (p.Gln203Ter)	ATP6V1B1	Q203*	not provided	Pathogenic(Last reviewed: Dec 2, 2019)	2	71188072	G	GCCGCTCAGATCTGCCGCTAGGCGGGGCTGGTGAAGAAG	+	GCCGCTCAGATCTGCCGCTTGGCGGGGCTGGTGAAGAAG
V01275-TAG	307.689	282.391	470.508	550.51	0.918047	1.16967	0.784875	NM_001692.4(ATP6V1B1):c.1126C>T (p.Gln376Ter)	ATP6V1B1	Q376*	not provided	Pathogenic(Last reviewed: Jul 13, 2021)	2	71190767	C	CAGATCTACGTGGACAGATAGCTTCACAACAGACAGGTA	+	CAGATCTACGTGGACAGATTGCTTCACAACAGACAGGTA
V01276-TAG	538.456	588.23	746.146	745.227	1.09227	0.99877	1.09361	NM_001692.4(ATP6V1B1):c.1178C>A (p.Ser393Ter)	ATP6V1B1	S393*	not provided	Pathogenic(Last reviewed: Jul 8, 2021)	2	71191602	C	AACGTGCTCCCTTCCCTGTAGCGGCTGATGAAGTCAGCC	+	AACGTGCTCCCTTCCCTGTTGCGGCTGATGAAGTCAGCC
V01277-TAG	488.457	474.05	1065.37	1250.88	0.970566	1.17396	0.826745	NM_001692.4(ATP6V1B1):c.1513C>T (p.Gln505Ter)	ATP6V1B1	Q505*	not specified	Uncertain significance(Last reviewed: Dec 10, 2021)	2	71192222	G	TCCCGCGAGGGGGCGCTGTAGGACCTCGCGCCTGACACT	+	TCCCGCGAGGGGGCGCTGTTGGACCTCGCGCCTGACACT
V01278-TAG	274.356	189.62	419.227	441.427	0.692267	1.05283	0.65753	NM_003494.4(DYSF):c.24T>G (p.Tyr8Ter)	DYSF	Y8*	Qualitative or quantitative defects of dysferlin	Pathogenic(Last reviewed: Sep 14, 2020)	2	71681152	G	CTGAGGGTCTTCATCCTCTAGGCCGAGAACGTCCACACA	+	CTGAGGGTCTTCATCCTCTTGGCCGAGAACGTCCACACA
V01279-TAG	971.785	1598.52	912.812	2139.85	1.64427	2.34277	0.701846	NM_001130987.2(DYSF):c.1330A>T (p.Lys444Ter)	DYSF	K412*, K413*, K443*, K444*	not provided	Pathogenic(Last reviewed: Aug 9, 2019)	2	71755481	A	TTTGGCTTCGAGAGTAACTAGAAGAACTTGGTGGACCCC	+	TTTGGCTTCGAGAGTAACTTGAAGAACTTGGTGGACCCC
V01280-TAG	583.328	584.152	1117.94	1589.34	1.00141	1.4213	0.704576	NM_001130987.2(DYSF):c.1762C>T (p.Gln588Ter)	DYSF	Q570*, Q588*, Q587*, Q556*, Q557*, Q601*, Q571*, Q602*	Qualitative or quantitative defects of dysferlin|Miyoshi muscular dystrophy 1|Autosomal recessive limb-girdle muscular dystrophy type 2B|Distal myopathy with anterior tibial onset|not provided	Pathogenic/Likely pathogenic(Last reviewed: Aug 23, 2021)	2	71778806	A	CTGGTGGAGCACAGTGAATAGAAGGTGGAGGACCTTCCT	+	CTGGTGGAGCACAGTGAATTGAAGGTGGAGGACCTTCCT
V01281-TAG	770.505	745.227	582.046	777.85	0.967235	1.33583	0.724071	NM_001130987.2(DYSF):c.1867C>T (p.Gln623Ter)	DYSF	Q605*, Q623*, Q636*, Q606*, Q591*, Q592*, Q622*, Q637*	not provided	Pathogenic(Last reviewed: Aug 17, 2015)	2	71780201	G	TACTCAGCCACCATGCTGTAGGATGTGGATGATGCCATC	+	TACTCAGCCACCATGCTGTTGGATGTGGATGATGCCATC
V01282-TAG	478.2	340.501	774.351	843.096	0.712647	1.08866	0.654608	NM_001130987.2(DYSF):c.1888C>T (p.Gln630Ter)	DYSF	Q612*, Q630*, Q598*, Q599*, Q613*, Q629*, Q644*, Q643*	Qualitative or quantitative defects of dysferlin|not provided|Distal myopathy with anterior tibial onset|Autosomal recessive limb-girdle muscular dystrophy type 2B|Miyoshi muscular dystrophy 1|Autosomal recessive limb-girdle muscular dystrophy type 2B	Pathogenic(Last reviewed: Jun 2, 2022)	2	71780222	T	GATGTGGATGATGCCATCTAGTTTGAGGTCAGCATCGGG	+	GATGTGGATGATGCCATCTTGTTTGAGGTCAGCATCGGG
V01283-TAG	451.278	80.5375	528.2	411.863	0.180282	0.780164	0.231082	NM_001130987.2(DYSF):c.1965C>G (p.Tyr655Ter)	DYSF	Y623*, Y624*, Y637*, Y638*, Y654*, Y655*, Y668*, Y669*	not provided	Pathogenic(Last reviewed: Jul 18, 2019)	2	71780299	A	CTGGCCTCCACCACTCAGTAGAGCCGTGCAGTCTTTGAC	+	CTGGCCTCCACCACTCAGTTGAGCCGTGCAGTCTTTGAC
V01284-TAG	628.199	243.652	574.353	692.215	0.38883	1.20485	0.322721	NM_001130987.2(DYSF):c.2077C>T (p.Gln693Ter)	DYSF	Q692*, Q693*, Q707*, Q675*, Q661*, Q676*, Q706*, Q662*	Qualitative or quantitative defects of dysferlin	Pathogenic(Last reviewed: May 30, 2021)	2	71781029	A	AGCCATAGAATCGAGACTTAGAACCAGCTGCTTGGGATT	+	AGCCATAGAATCGAGACTTTGAACCAGCTGCTTGGGATT
V01285-TAG	321.792	379.24	658.968	856.349	1.17797	1.29908	0.906778	NM_001130987.2(DYSF):c.2149C>T (p.Gln717Ter)	DYSF	Q685*, Q686*, Q699*, Q700*, Q716*, Q717*, Q730*, Q731*	not provided	Pathogenic(Last reviewed: Mar 18, 2019)	2	71783134	T	CACCTGGCCCTGAAGGCGTAGTGCTCCACGGAGGACGTG	+	CACCTGGCCCTGAAGGCGTTGTGCTCCACGGAGGACGTG
V01286-TAG	383.33	203.893	199.998	174.328	0.533117	0.872288	0.611171	NM_001130987.2(DYSF):c.2266C>T (p.Gln756Ter)	DYSF	Q725*, Q739*, Q770*, Q724*, Q756*, Q738*, Q755*, Q769*	Qualitative or quantitative defects of dysferlin	Pathogenic(Last reviewed: Feb 21, 2021)	2	71788931	T	TCTGCCACCCACCTGGACTAGTACCTGTACCAGCTGCGC	+	TCTGCCACCCACCTGGACTTGTACCTGTACCAGCTGCGC
V01287-TAG	125.64	164.133	421.791	620.853	1.30396	1.47083	0.886549	NM_001130987.2(DYSF):c.2344G>T (p.Glu782Ter)	DYSF	E764*, E782*, E751*, E765*, E781*, E796*, E750*, E795*	not provided	Pathogenic(Last reviewed: Jun 3, 2016)	2	71789009	C	CTGAAGCTCGGCCACAGTTAGCTCCCTGCAGCTCTGGAG	+	CTGAAGCTCGGCCACAGTTTGCTCCCTGCAGCTCTGGAG
V01288-TAG	791.018	715.663	474.354	556.627	0.904857	1.17308	0.771354	NM_001130987.2(DYSF):c.2365C>T (p.Gln789Ter)	DYSF	Q771*, Q789*, Q757*, Q788*, Q802*, Q803*, Q758*, Q772*	Qualitative or quantitative defects of dysferlin|not provided	Pathogenic(Last reviewed: Sep 1, 2021)	2	71789030	G	CTCCCTGCAGCTCTGGAGTAGGCGGAGGACTGGCTCCTG	+	CTCCCTGCAGCTCTGGAGTTGGCGGAGGACTGGCTCCTG
[truncated: 13,458 more rows]

## Sheet: Oligo Pool - TAG
Variant_ID	Type	Name	SeqContext	Oligo_Sequence
[truncated: 32,292 more rows]
