# Supplementary material for: Prime editing-installed suppressor tRNAs for disease-agnostic genome editing
Source: Nature. 2025 Nov 19;648(8092):191–202. doi: 10.1038/s41586-025-09732-2 (PMC12675287; doi:10.1038/s41586-025-09732-2)
Supplement: Supplementary file 18 — CFTR cDNA constructs used in validation of sequence context screening results. [file 41586_2025_9732_MOESM18_ESM.xlsx]

## Sheet: Sheet1
Supplementary Data Table 16. CFTR cDNA constructs used in validation of sequence context screening results
Name	CFTR variant assayed
Relative CFTR Protein Yield	Amount of CFTR protein measured relative to non-PTC containing wildtype CFTR controls
Readthrough Score	Score derived from the sequence context screen for each element
Name	Relative CFTR Protein Yield	Readthrough Score
CFTR_p.W216X	0	0.788578
CFTR_p.L218X	0.0580789	0.583835
CFTR_p.Q220X	0.111807	1.1342
CFTR_p.Y275X	0.142574	0.777894
CFTR_p.K298X	0.0205899	0.478032
CFTR_p.L568X	0.0809932	0.574146
CFTR_p.W846X	0.062288	0.693676
CFTR_p.Y913X	0.0589584	0.351096
CFTR_p.Q1144X	0	0.463972
CFTR_p.W277X	0.111807	1.26358
CFTR_p.E664X	0.0784803	0.361492
CFTR_p.K716X	0	0.44217
CFTR_p.Q781X	0.0320863	0.325293
CFTR_p.E831X	0.0120304	0.931023
CFTR_p.Y852X	0	0.901672
