# Supplementary material for: Prime editing-installed suppressor tRNAs for disease-agnostic genome editing
Source: Nature. 2025 Nov 19;648(8092):191–202. doi: 10.1038/s41586-025-09732-2 (PMC12675287; doi:10.1038/s41586-025-09732-2)
Supplement: Supplementary file 20 — Source Data Fig. 5 [file 41586_2025_9732_MOESM20_ESM.xlsx]

## Sheet: Fig5b
GFP Reporter	Replicate	Sup-tRNA	% wt GFP
TAG	1	CUA	22.4446
TAG	2	CUA	26.4168
TAG	3	CUA	20.0208
TAG	4	CUA	25.3134
TAG	1	None	0.834818
TAG	2	None	0
WT	1	UCA	75.5225
WT	2	UCA	130.636
WT	3	UCA	107.83
WT	4	UCA	95.8653
WT	1	None	95.822
WT	2	None	100.495
WT	3	None	113.913
WT	4	None	88.9238
TGA	1	None	0.0545706
TGA	2	None	0.597684
TGA	3	None	0.434848
TGA	4	None	0
TGA	1	UCA	23.4048
TGA	2	UCA	14.9534
TGA	3	UCA	56.253
TGA	4	UCA	8.92476

## Sheet: Fig 5d
	Desired Edit			Undesired Edit
Heart	6.07	5.89	6.38	6.14	5.02	15.63
Cortex	3.91	3.14	11.76	5.6	5.28	18.18
Liver	5.24	7.23	7.89	29.76	29.06	28.76
Kidney	0.06	0.03	0.06	0.21	0.07	0.03
